# Supplementary material for: Integrative multi-omics and drug response profiling of childhood acute lymphoblastic leukemia cell lines
Source: Nat Commun. 2022 Mar 30;13:1691. doi: 10.1038/s41467-022-29224-5 (PMC8967900; doi:10.1038/s41467-022-29224-5)
Supplement: Supplementary file 4 — Supplementary Data 3 [file 41467_2022_29224_MOESM4_ESM.xlsx]

## Sheet: Supp_Data_3
Supplementary Data 3: Log2-values of relative levels of 12,446 gene-centric proteins detected and fully quantified in any one of the 10 TMT-sets
	SEM	REH	CCRF-CEM	697	P12-ICHIKAWA	P30-OHKUBO	CCRF-SB	NALM-16	MOLT-3	KASUMI-9_BR2	COG-LL-319_BR2	HPB-ALL_BR2	KARPAS-45_BR2	TMD-5_BR2	MHH-CALL-2_BR2	HAL-01_BR2	COG-LL-332_BR2	JURKAT	KASUMI-2	TANOUE	NALM-6	MOLT-4	MHH-CALL-3	ALL-SIL	SUP-B15	MHH-CALL-2	MOLT-16	COG-LL-356h	PEER	LC4-1	KOPN-8	PF-382	RCH-ACV	DND-41	380	HAL-01	TMD-5	COG-LL-317	MOLT-13	TANOUE_BR2	SEM_BR2	HPB-ALL	MN-60	COG-LL-319	COG-LL-332	RPMI-8402	MHH-CALL-4	CCRF-SB_BR2	NALL-1
Type	BCP-ALL	BCP-ALL	T-ALL	BCP-ALL	T-ALL	BCP-ALL	EBV	BCP-ALL	T-ALL	BCP-ALL	BCP-ALL	T-ALL	T-ALL	BCP-ALL	BCP-ALL	BCP-ALL	T-ALL	T-ALL	BCP-ALL	B-ALL	BCP-ALL	T-ALL	BCP-ALL	T-ALL	BCP-ALL	BCP-ALL	T-ALL	EBV	T-ALL	BCP-ALL	BCP-ALL	T-ALL	BCP-ALL	T-ALL	BCP-ALL	BCP-ALL	BCP-ALL	T-ALL	T-ALL	B-ALL	BCP-ALL	T-ALL	B-ALL	BCP-ALL	T-ALL	T-ALL	BCP-ALL	EBV	BCP-ALL
Gender	F	F	F	M	M	F	M	F	M	M	F	M	M	M	F	F	M	M	M	M	M	M	F	M	M	F	F	M	F	F	F	F	F	M	M	F	M	M	F	M	F	M	M	F	M	F	M	M	M
Tissue	PB	PB	PB	BM	PB	BM	PB	PB	PB	PB	BM	PB	BM	PB	PB	PB	BM	PB	BM	PB	PB	PB	BM	BM	BM	PB	PB	BM	BM	PB	PB	PE	BM	PB	PB	PB	PB	BM	BM	PB	PB	PB	PB	BM	BM	BM	PB	PB	PB
Age	5	15	4	12	7	11	11.5	12	19	19	13	14	2	19	15	17	10	14	15	11	19	19	11	17	9	15	5	NA	4	13	0.25	6	8	13	15	17	19	1.7	2	11	5	14	20	13	10	16	10	11.5	14
Subtype	KMT2A-AFF1	ETV6-RUNX1	T-Other	TCF3-PBX1	T-Other	MEF2D-HNRNPUL1	EBV	T-Other	T-Other	MEF2D-HNRNPUL1	TCF3-PBX1	BCL11B-TLX3	T-Other	BCR-ABL1	B-Other	B-Other	T-Other	T-Other	TCF3-PBX1	IGH-MYC	B-Other	T-Other	TCF3-PBX1	NUP214-ABL1	BCR-ABL1	B-Other	T-Other	EBV	NUP214-ABL1	MEF2D-HNRNPUL1	KMT2A-MLLT1	T-Other	TCF3-PBX1	BCL11B-TLX3	IGH-MYC	B-Other	BCR-ABL1	T-Other	T-Other	IGH-MYC	KMT2A-AFF1	BCL11B-TLX3	IGH-MYC	TCF3-PBX1	T-Other	T-Other	B-Other	EBV	PAX5-ETV6
A1BG	-0.370435	0.194348	0.065344	0.108831	0.00993645	-0.243791	1.32521	0.453253	0.403673	NA	NA	NA	NA	NA	NA	NA	NA	-0.206888	0.0151898	-0.111094	-0.148977	-0.162536	0.228604	0.0292466	0.0450462	NA	NA	NA	NA	NA	NA	NA	NA	NA	NA	NA	NA	NA	NA	NA	NA	NA	NA	NA	NA	NA	NA	NA	NA
A1CF	0.341557	NA	NA	NA	NA	NA	NA	NA	NA	NA	NA	NA	NA	NA	NA	NA	NA	NA	NA	NA	NA	NA	NA	NA	NA	NA	NA	NA	NA	NA	NA	NA	NA	NA	NA	NA	NA	NA	NA	NA	NA	0.243376	-0.0395907	0.903696	0.165394	0.0418492	0.805696	0.287621	NA
A2M	0.931436	-0.244897	0.00912845	-0.378742	-0.28432	-0.0829865	-0.160642	0.135737	-0.117422	-0.232263	0.0824482	-0.126242	-0.100266	2.04702	-0.195099	0.939175	-0.166138	-0.138578	0.427466	-0.60053	-0.0332576	-0.135135	0.0279475	-0.296321	0.15434	-0.447404	-0.113499	-0.0256008	-0.644892	0.0452114	-0.609511	0.0989934	0.151095	-0.325302	0.40247	0.55679	1.58775	0.0101138	0.271127	-0.190643	1.23369	-0.0493781	0.0904118	1.38644	0.374135	0.282048	0.18265	-0.0356682	-0.0146191
A2ML1	-0.220459	0.606737	-0.450141	-0.0476819	1.3575	0.640256	-0.310779	0.937248	-0.395819	NA	NA	NA	NA	NA	NA	NA	NA	NA	NA	NA	NA	NA	NA	NA	NA	NA	NA	NA	NA	NA	NA	NA	NA	NA	NA	NA	NA	NA	NA	NA	NA	-0.657712	-0.176544	-0.183766	0.25264	2.00057	0.120454	0.18199	1.37409
AAAS	0.158946	0.190428	0.234289	0.137864	0.110587	0.126595	-0.0227298	-0.0285699	-0.0125799	0.0508057	0.0760749	-0.014094	-0.0133141	-0.14247	-0.0329481	0.0647223	-0.231234	-0.071623	-0.0728629	0.232332	0.098474	-0.0478875	0.0436472	0.0440962	0.0995766	0.129716	0.0707874	-0.0148568	0.137349	0.127349	0.0621506	-0.0810234	0.143778	0.130231	0.0262426	0.0277062	-0.127855	-0.0229234	-0.0694335	0.206545	0.139713	0.213823	0.35243	0.0614718	0.0290497	0.045739	-0.0681618	-0.0781468	0.135268
AACS	-0.891189	-1.31669	0.317488	-1.27992	-0.667344	-0.183967	0.743991	0.020546	-0.786474	-0.441544	-1.46253	0.100343	-0.320323	-1.13138	0.0131135	-0.70784	-0.705958	-0.739863	-1.20453	1.07975	-1.20507	-0.276899	-1.27498	-0.855925	-0.617881	-0.37198	0.694111	0.732577	-0.359825	-0.0965052	-0.156172	-0.974625	-0.358859	-0.732485	-1.16536	-0.933746	-1.30822	-0.60452	-1.59402	1.07328	-0.845643	0.0266129	0.158092	-1.6102	-0.877655	-1.02325	-1.57127	1.01122	-0.755758
AADACL4	-0.0903037	NA	NA	NA	NA	NA	NA	NA	NA	-0.139828	0.029019	0.662442	0.0909546	-0.108031	-0.267339	-0.220148	-0.0812679	-0.105179	-0.189949	0.661815	0.381926	0.4089	0.0337398	0.0983719	-0.112487	NA	NA	NA	NA	NA	NA	NA	NA	NA	NA	NA	NA	NA	NA	NA	NA	0.845453	0.0553713	0.92102	0.520491	0.257658	0.603995	-0.0311472	0.162345
AADAT	0.527989	0.150612	-0.188936	-0.25874	-0.274479	-0.0559291	0.0798834	0.0671759	-0.130227	1.45358	-0.669068	-1.14864	-0.997639	-2.07243	-1.72003	-1.75215	-1.0772	NA	NA	NA	NA	NA	NA	NA	NA	-1.11294	-0.299708	-1.15948	-1.59991	1.16543	-0.00910178	-0.910676	2.06914	-0.888041	-0.969346	-1.07242	-1.00192	0.122718	0.624364	-0.97608	0.534217	NA	NA	NA	NA	NA	NA	NA	-1.27374
AAGAB	-0.524854	-0.16498	0.120053	-0.123656	0.129098	-0.127264	0.141949	-0.0900659	-0.0869469	-0.346589	-0.211429	-0.252469	-0.108107	-0.688494	-0.23311	-0.218904	0.0548742	-0.0499624	-0.140941	0.205562	-0.00709563	0.0446626	-0.0510539	0.219857	0.103739	-0.119878	0.353138	-0.0488423	0.427156	-0.46878	-0.0884245	-0.0963688	-0.0116214	-0.0688236	-0.453262	-0.317663	-0.58625	-0.0547449	-0.295925	-0.0114742	-0.565162	-0.114108	0.250201	-0.051748	0.26404	-0.297845	-0.331249	0.0404228	-0.694432
AAK1	0.289349	-0.185198	0.0467167	0.0917181	0.0848559	0.243985	0.0296856	0.185231	-0.185037	0.471006	0.278364	-0.636958	-0.121791	0.574281	-0.314994	0.218797	0.389984	-0.131421	0.57642	-0.754089	0.00627898	-0.286574	0.149601	0.218065	0.564615	-0.293	-0.117415	0.123804	-0.163653	0.37909	-0.365455	-0.111937	0.306817	1.2405	-0.33454	0.0502621	0.47393	0.410305	0.41035	-0.491626	0.338751	-0.800033	-1.15349	0.419908	0.358212	0.0454391	-0.104297	0.173167	0.815352
AAMDC	-0.0993861	0.00624598	-0.00585841	0.233019	-0.201983	0.0467903	-0.80325	0.0643576	0.22522	0.226251	0.393783	0.108837	0.0931189	0.767546	0.428085	0.620883	0.0821597	-0.0696339	0.204433	-0.51779	0.274827	0.115775	0.567748	0.767653	0.209311	0.236287	-0.648536	-0.161324	-0.114527	-0.155541	-0.0308696	0.362895	-0.0632882	0.547336	0.648221	0.392963	0.569525	0.571219	0.472746	-0.32144	0.0195494	0.0583923	-0.220351	0.366794	-0.0478824	0.921869	0.333767	-0.219775	0.834383
AAMP	-0.147403	-0.0762343	0.0162727	0.0144465	0.27358	0.0195434	0.168212	0.0569891	0.434855	-0.376224	0.241106	-0.0461792	-0.120666	-0.181336	-0.0126381	-0.264052	0.0291578	0.52773	0.0438507	0.244804	-0.0541731	0.553295	0.244755	-0.0718369	-0.26028	0.114752	-0.113191	-0.205015	0.24079	-0.0388056	-0.0649856	0.255262	-0.272536	0.338324	-0.0224738	-0.0786483	-0.0449472	-0.1807	0.186908	0.0549457	-0.160558	-0.0224592	0.340952	0.319095	-0.0526377	0.258249	0.00269918	-0.250439	-0.312033
AAR2	-0.531204	0.223946	0.40721	0.0900545	0.425094	-0.442941	-0.0786242	-0.0021959	0.340621	-0.169034	-0.248919	0.175778	0.286639	-0.241324	-0.263918	-0.529754	0.149239	0.39125	-0.0442007	0.29229	0.0262373	0.539892	-0.261346	0.00838514	0.046725	-0.217106	0.0749287	-0.299431	0.334459	-0.258912	-0.0233427	0.421546	-0.0742894	0.361829	-0.105074	-0.415712	-0.267632	0.0431832	0.162603	0.233664	-0.460568	0.417458	-0.220328	-0.177281	0.0822247	0.304817	-0.497569	-0.216602	-0.277495
AARS1	-0.184598	-0.06687	-0.250576	0.176324	-0.0265064	0.0330864	0.112852	-0.238058	-0.100584	0.282456	0.127142	-0.621942	0.19285	-0.310971	0.0386272	0.00174127	-0.238011	-0.255653	0.0869543	0.116092	0.0445706	-0.0553085	0.226534	-0.443466	0.64614	0.028948	-0.0594047	0.0617059	-0.0974742	0.264448	-0.00644658	-0.0800425	0.138837	-0.477941	0.106075	-0.122108	-0.382003	-0.255498	-0.366071	0.28763	-0.29577	-0.896494	0.0376716	0.200902	-0.246327	-0.162129	0.213912	0.195676	0.215662
AARS2	0.0788121	0.0739838	-0.110622	-0.1339	-0.15941	-0.133789	-0.0339346	0.2263	-0.0654216	0.191529	0.137827	-0.0126795	-0.222387	0.296318	0.338042	0.228108	0.0827821	0.099809	0.0931949	-0.110646	0.441964	0.166774	0.134906	0.120364	0.0979538	0.198989	-0.269357	0.128061	-0.0344979	0.249667	0.158417	-0.115158	-0.0656557	-0.027886	0.126801	0.0850852	0.304116	-0.241965	-0.133968	0.0117505	0.118431	-0.031675	-0.243171	0.0977535	-0.0108069	0.15093	0.223168	0.238959	0.28331
AARSD1	-0.112719	0.0712453	-0.106655	0.370094	-0.184762	-0.0231901	0.3051	-0.00321574	0.486766	-0.0652211	0.281474	0.395388	0.594974	-0.356949	0.118931	-0.286015	0.130894	0.394473	-0.0632347	0.504467	-0.149226	0.507728	-0.335829	-0.271387	-0.214736	-0.140792	-0.31002	-0.228318	-0.155357	-0.261578	-0.330097	-0.0130906	-0.142375	0.0695373	-0.140579	-0.160294	-0.87802	0.136871	0.128972	0.689799	-0.133413	0.92722	0.589346	0.741297	0.380959	-0.47616	-0.487857	-0.0952615	0.393537
AASDH	0.432816	-0.667972	0.0373209	-0.0940671	0.0195514	0.461241	0.119381	0.174712	0.16556	0.16784	0.0715068	-0.0550255	-0.184159	-0.475181	0.00787578	-0.0161511	-0.501977	-0.88486	0.0247539	0.00881256	-0.561695	0.0890216	-0.326011	-0.352167	0.357896	0.147443	0.0833247	0.399771	-0.412357	0.524674	0.0390988	-0.126941	0.198549	0.0379665	0.257709	0.0378321	-0.275855	-0.0361337	-0.180274	0.156748	0.482831	-0.0944961	0.0339727	0.0528677	-0.396955	0.710793	-0.227619	0.204066	-0.417585
AASDHPPT	0.292491	0.0376298	0.0844649	0.0428556	0.412836	0.0889437	0.091159	-0.120214	0.233951	-0.0441022	-0.204351	0.541041	0.227895	-0.252459	-0.0323151	-0.1213	0.027797	0.236677	-0.168932	0.174011	-0.335818	0.266648	-0.306289	0.181043	-0.00287784	-0.07685	0.0807998	-0.0976573	0.0131421	-0.0226095	-0.120543	0.12864	-0.0274715	0.436005	-0.161252	0.0989104	-0.305012	0.0299729	0.383429	0.239603	0.266608	0.596833	0.133809	-0.353634	-0.00996985	0.180033	-0.322051	-0.182893	0.0980189
AASS	1.40141	0.260847	-0.372346	-0.57904	-0.951728	1.01078	-1.01333	-0.859192	-0.501913	1.42403	0.0903	0.0827055	-0.831936	0.554122	0.541421	0.521023	-0.965618	-0.0425943	1.64296	-0.665018	0.901791	-0.116664	-0.438514	-0.660004	0.650957	0.761607	-0.659727	-0.637748	-0.937675	1.00253	0.255489	-0.348255	0.982067	-0.930501	0.52732	0.470403	0.632316	-0.735249	-0.745016	-0.78904	1.20099	-0.221049	-0.828149	-0.0062721	-1.20434	-0.41707	-0.845418	-0.857556	-0.93967
AATF	-0.150813	0.205979	-0.148651	0.0404906	0.100961	0.0180704	0.18239	-0.329175	0.0877934	-0.140376	-0.126067	-0.0497317	-0.347271	-0.112709	-0.0380725	0.00477347	-0.407137	0.187577	0.0218583	0.443552	0.163025	0.145174	-0.00638202	-0.148877	0.0137045	0.00972669	-0.137098	-0.0327273	-0.132479	0.0764896	-0.0566556	-0.156816	0.0673618	-0.341422	-0.118973	0.0400662	-0.0695951	-0.243439	-0.0826342	0.390162	-0.246549	-0.037591	0.323268	-0.201795	-0.384932	0.089522	-0.100891	-0.231774	0.0591866
ABAT	0.176244	-0.310987	-0.252296	-0.853796	-0.949422	0.587712	-0.853407	0.0486461	0.0909793	1.57858	-0.397161	0.140358	0.209769	-0.264563	-0.420452	0.229688	-0.0322933	0.0823455	0.242352	-0.354769	0.393851	0.0160848	-0.686353	-0.898361	-0.280914	-0.679111	0.293473	-0.502942	-0.711084	0.921366	0.888845	-0.0794337	0.335854	0.293617	0.0680903	-0.0504628	-0.206571	-0.192869	-0.683345	-0.109059	0.176252	-0.166782	0.442478	-0.652675	0.102157	-1.03742	-0.411076	-0.122253	-0.344501
ABCA1	NA	NA	NA	NA	NA	NA	NA	NA	NA	NA	NA	NA	NA	NA	NA	NA	NA	NA	NA	NA	NA	NA	NA	NA	NA	NA	NA	NA	NA	NA	NA	NA	NA	NA	NA	NA	NA	NA	NA	NA	NA	NA	NA	NA	NA	NA	NA	NA	NA
ABCA12	0.577054	2.84472	0.163605	0.56377	2.61146	0.135791	0.026125	-0.487757	0.28476	NA	NA	NA	NA	NA	NA	NA	NA	0.132345	0.27719	0.202196	0.3801	-0.410889	-0.284053	0.0705799	-0.134906	0.252482	0.333534	-0.0539597	0.347023	-0.134938	0.0756523	-0.517968	-0.057742	NA	NA	NA	NA	NA	NA	NA	NA	-0.23326	0.183061	0.639591	0.853077	-0.134294	0.657944	0.115828	NA
ABCA13	0.0831782	NA	NA	NA	NA	NA	NA	NA	NA	0.281924	0.162618	0.218213	0.0748659	0.0954683	0.32924	0.0363565	-0.0280724	NA	NA	NA	NA	NA	NA	NA	NA	0.124185	0.0774294	0.313085	-0.110562	0.025415	0.243007	-0.435697	-0.0259513	-0.568618	0.180118	-0.0327434	0.256587	-0.231563	0.283598	-0.0820242	-0.158413	NA	NA	NA	NA	NA	NA	NA	NA
ABCA2	1.01641	0.0779692	-0.0291905	0.349294	-0.565555	0.475745	-0.388481	-0.0702428	-0.389703	0.461574	-0.241235	-0.404005	-0.249699	0.38216	0.831065	-0.0034589	-0.381517	-1.0941	0.389291	-0.286224	-0.160661	-1.17036	-0.121055	-0.316903	0.586437	1.09724	0.278487	-0.280077	0.687761	0.502429	0.478283	-0.41436	0.210845	-0.341826	-0.0114355	0.0209907	0.336778	-0.263886	-0.314885	-0.270568	0.619359	-0.498984	-0.26874	-0.273955	-0.209286	-0.352415	0.669836	-0.727323	0.737829
ABCA3	-0.251945	1.34393	-0.149964	0.281543	-0.0414714	0.0750435	0.314187	0.726137	0.0997365	NA	NA	NA	NA	NA	NA	NA	NA	NA	NA	NA	NA	NA	NA	NA	NA	-0.286171	-0.780389	-0.218922	-0.736529	0.733414	0.141832	-0.609861	0.451533	NA	NA	NA	NA	NA	NA	NA	NA	NA	NA	NA	NA	NA	NA	NA	-0.794368
ABCA4	-0.138338	NA	NA	NA	NA	NA	NA	NA	NA	0.160408	-0.174343	-0.659208	-0.18256	-0.333248	0.0325745	-0.0976316	-0.14609	NA	NA	NA	NA	NA	NA	NA	NA	NA	NA	NA	NA	NA	NA	NA	NA	NA	NA	NA	NA	NA	NA	NA	NA	NA	NA	NA	NA	NA	NA	NA	NA
ABCA5	0.0150698	NA	NA	NA	NA	NA	NA	NA	NA	NA	NA	NA	NA	NA	NA	NA	NA	NA	NA	NA	NA	NA	NA	NA	NA	NA	NA	NA	NA	NA	NA	NA	NA	NA	NA	NA	NA	NA	NA	NA	NA	NA	NA	NA	NA	NA	NA	NA	NA
ABCA7	0.585025	-0.189293	0.332715	-1.19777	0.299088	-0.246888	0.62189	0.348155	-0.0887036	-0.132774	-0.200411	-0.321991	0.120558	0.0858614	-0.00589687	-0.518344	-0.207077	-0.310785	-0.505075	0.0430724	0.00743559	0.0451574	-0.282167	0.702391	-0.72749	-0.0158465	-0.535705	0.30824	-0.0666477	-0.372727	0.0248786	0.379811	-0.397335	-0.283424	-0.256122	-0.579068	0.014581	0.462937	-0.0671632	-0.00463189	0.0961892	-0.801568	-0.123698	-0.693931	0.0574264	-0.163939	0.284811	0.414938	-0.94061
ABCB1	-0.0222668	-1.15689	1.9569	-0.639317	-0.429366	-0.444091	1.42339	-1.08716	-0.254722	-0.774451	-0.657755	-0.644285	-0.657655	-0.241127	-0.517011	2.66357	-0.578486	NA	NA	NA	NA	NA	NA	NA	NA	0.00647957	-0.0383337	0.363615	0.243261	-0.299636	0.0588244	-0.362854	-0.28609	-0.0912613	-0.0454261	3.1957	-0.0402204	0.454762	-0.0481459	-0.0506924	-0.125565	-0.374363	-0.317904	-0.975134	-0.687482	-1.10665	-1.2056	-0.0247744	-0.39967
ABCB10	-0.344763	-0.395486	0.257284	0.811881	0.408866	-0.0778524	-0.147845	-0.876522	-0.415531	0.0232041	-0.116837	-0.155671	-0.0528817	0.577768	-0.0472664	0.273435	-0.187959	0.4777	0.729506	-0.00408885	-0.0937547	-0.604421	0.567063	-0.211024	0.324652	0.0308596	0.000906273	0.180614	0.200942	0.462803	0.132761	-0.677742	-0.00311611	-0.862924	-0.0223122	0.192034	0.813486	-0.540752	-0.131351	0.0235554	-0.286837	-0.23952	-0.610127	0.0382735	-0.285978	-0.0388983	-0.154674	-0.0398788	-0.18797
ABCB11	-0.444938	-0.00743221	-1.02915	0.0667407	-0.262493	0.389373	-0.12851	0.24609	-0.531406	NA	NA	NA	NA	NA	NA	NA	NA	NA	NA	NA	NA	NA	NA	NA	NA	NA	NA	NA	NA	NA	NA	NA	NA	-0.321137	0.0097795	3.7754	0.0562436	0.699197	0.0763674	-0.0732057	-0.196059	NA	NA	NA	NA	NA	NA	NA	NA
ABCB4	0.960903	NA	NA	NA	NA	NA	NA	NA	NA	NA	NA	NA	NA	NA	NA	NA	NA	NA	NA	NA	NA	NA	NA	NA	NA	NA	NA	NA	NA	NA	NA	NA	NA	NA	NA	NA	NA	NA	NA	NA	NA	NA	NA	NA	NA	NA	NA	NA	NA
ABCB6	0.747937	1.32713	-0.46185	-0.27614	-0.558091	-0.634383	0.950983	0.633532	0.161907	0.453111	-0.590351	0.559507	-1.09205	-0.216923	0.406288	0.329967	-0.912603	0.331227	0.285794	-0.400256	0.356264	-0.359628	-0.153877	-0.44672	-0.273907	0.477029	-0.601036	1.26874	-1.02025	-0.578328	-0.0248019	0.312604	0.516758	-1.3945	-0.514545	0.65633	-0.360079	-0.948443	-1.02227	-1.34538	1.56532	0.0858499	0.292505	-0.227674	-0.278084	0.335829	-0.160798	1.4037	-1.12201
ABCB7	0.175657	-0.230351	-0.0536999	0.116719	0.0445052	0.124351	0.213251	0.201631	-0.0236639	0.35326	-0.00304565	-0.0755115	0.140133	0.317424	-0.0814836	0.0062312	0.0442779	-0.288843	0.0617336	0.0208801	0.172699	-0.0968921	0.0952018	0.017492	0.0837267	-0.21088	-0.328971	0.223686	0.122068	0.383009	0.217975	-0.00774063	-0.0116463	-0.114231	0.040732	-0.0737995	0.216325	-0.247181	-0.343092	0.19753	0.251733	-0.186128	0.00116186	0.0610836	0.1388	-0.374985	0.0705054	0.504068	0.0736539
ABCB8	0.171429	-0.0990155	-0.0795903	0.195118	0.0826701	-0.120904	0.482302	-0.0393266	0.597055	-0.207302	-0.367034	0.391351	0.569045	0.0771593	-0.354342	0.093251	-0.271438	0.512518	0.504878	0.487878	0.205408	0.322194	0.0397483	-0.252005	-0.0478207	-0.289941	-0.00635662	0.654656	0.393094	-0.0207074	0.0835228	-0.370694	0.418725	-0.0324878	0.0898852	0.0381482	0.0982008	0.0929989	-0.358261	0.48785	0.273881	0.216869	0.298546	-0.254033	-0.22653	0.0537796	-0.136791	0.323666	-0.480317
ABCB9	0.781026	0.214889	-0.678246	-0.430744	-0.326971	0.222245	-0.769567	0.217063	-0.237355	0.726675	-0.362003	0.347503	0.953417	0.994948	0.751047	-0.503898	0.50923	-0.195652	0.223474	-0.362661	0.47658	-0.224328	0.135387	-1.31181	0.607282	0.846951	0.544644	-0.0253445	0.220858	1.04279	0.0858764	1.82404	1.57046	0.130612	-0.158677	0.802803	1.32529	0.101669	-0.00459787	-0.295251	1.27799	-0.148983	0.357372	1.28051	1.23116	0.795155	0.512056	0.163834	0.782736
ABCC1	-0.322224	-0.443475	0.159965	0.24307	0.323081	0.126016	-0.0606013	-0.0946064	0.147468	0.272451	-0.255151	0.729733	0.198097	0.0290769	0.0340225	0.0232167	0.434015	0.624845	0.12785	0.258553	0.092011	0.214494	-0.270198	0.440018	-0.0513154	-0.0882486	0.397838	0.0234388	0.213646	-0.119939	-0.479792	0.632834	0.159237	-0.21155	-0.401583	0.0711976	-0.0754426	-0.0951206	0.22927	0.258048	-0.225246	0.734098	0.398658	-0.160897	0.441754	0.486303	0.0235246	-0.105475	0.00787207
ABCC10	-0.27702	-0.343768	0.28948	-0.915026	0.178572	-0.281648	0.218516	0.0750703	0.187959	-0.511429	-1.07358	-0.634502	0.133067	-0.753518	-0.798426	-0.447374	0.451505	-0.451981	-0.361818	-0.670825	-0.474963	0.527175	-0.589495	0.507486	-0.589673	-0.735697	0.681068	0.0931195	1.16806	-0.416343	-0.380947	0.294579	-0.673278	0.143013	-0.355411	-0.0253371	-0.349569	0.694986	0.730163	-0.309107	-0.0165095	-0.907818	-0.234499	-0.753313	0.616977	0.309562	-0.167859	0.456194	-0.444561
ABCC3	-0.181905	0.542264	0.0401125	-0.0961273	-0.473312	0.489578	-0.405002	0.239062	-0.329802	0.545377	0.5333	-0.881456	-1.18386	-0.00106483	-0.136313	0.24294	-0.582546	-0.560677	0.409786	-0.759102	0.443655	-0.620206	0.435498	-0.668829	1.08281	-0.0646401	-0.348036	-0.598934	0.0507212	0.0293012	-0.156953	-0.409724	0.336087	-0.546861	0.785996	0.33265	0.264927	-0.271329	0.0277925	-0.188419	0.0363221	-1.24038	-0.74987	0.556313	-0.814606	0.120956	1.41198	-0.810663	-0.335323
ABCC4	0.0839661	-0.331626	-0.324498	0.544615	-0.160172	0.00695493	0.97606	0.396509	-0.664063	0.290378	0.101161	0.250795	-0.0496995	-1.16695	-1.40246	0.37864	-0.669714	0.265392	0.140698	0.523988	0.50314	-0.557096	0.143453	-1.18167	0.476345	-1.63197	0.0963568	0.760709	-1.2154	0.0340435	-0.168181	-0.392476	0.844015	-1.77265	-0.574076	0.25176	-1.66529	-0.106995	-1.08462	0.434733	0.0352098	0.172333	0.57376	0.188366	-0.426453	-0.295682	-0.953755	1.13049	-0.581591
ABCC5	-0.258787	-0.305655	0.0103221	-0.0114875	-0.227493	0.381769	-0.148621	-0.0628032	0.159485	-0.0910536	-0.540985	-0.502363	0.0434509	0.176978	-0.299789	-0.181263	0.0426141	-0.641496	-0.752986	-0.122405	-0.0359581	0.107022	-0.635161	0.0721086	0.456252	-0.0655471	0.0541976	-0.419025	-0.272068	-0.00303105	-0.281914	0.50674	-0.483436	0.18713	-0.571443	-0.0901462	0.537441	0.284653	-0.440384	-0.224736	-0.224637	-0.478642	-0.300848	-0.322936	0.236935	0.373083	0.126802	-0.685768	0.0291513
ABCD1	-0.491936	0.940262	0.0853731	0.0677856	0.0800558	-0.317726	0.298922	0.151354	0.0771696	0.411085	0.131748	-0.246171	0.159504	0.14469	-0.0470498	-0.0842549	-0.358361	-0.210653	-0.262433	0.390363	-0.282275	-0.094901	0.0224343	-0.226846	-0.276744	-0.271053	-0.388755	0.0323797	0.00543844	0.271887	-0.264821	0.0842294	1.54462	-0.829181	-0.439051	-0.417336	0.548832	0.180906	0.278767	0.241784	-0.520041	-0.556886	0.0245491	-0.0272783	-0.340121	0.486437	0.985624	0.313761	0.646768
ABCD2	-0.402094	-0.918492	-0.795884	-0.179005	-0.697695	-0.649796	2.27281	-0.152701	-0.51797	-0.178194	-0.350049	0.645966	-0.0141502	-0.385996	-0.925395	0.800686	-0.909409	NA	NA	NA	NA	NA	NA	NA	NA	-0.667041	-0.593922	1.35851	-1.05071	-0.477315	-0.454682	-0.667192	0.264169	-0.896067	-0.966476	1.26299	-0.847189	-0.696092	-1.04168	-0.442062	-0.312504	0.510521	-0.476733	-0.350244	-1.3824	-0.818035	-0.544183	0.906298	-0.166794
ABCD3	-0.510362	-0.152821	0.318724	0.138985	0.472637	-0.057592	0.0710557	-0.115044	0.114877	-0.276491	-0.338831	0.711164	-0.0335663	-0.454398	-0.347938	0.0701657	0.244885	0.206742	-0.281794	0.067721	-0.186166	0.414585	-0.209809	0.324541	-0.144407	-0.433091	-0.132917	-0.265553	0.082254	-0.0296255	-0.416321	0.432839	-0.24789	0.111916	-0.400372	-0.0621899	-0.608935	0.112478	-0.276932	0.0548524	-0.47944	0.95553	-0.140504	-0.17233	0.335228	0.424525	-0.481488	-0.0218003	-0.193178
ABCD4	0.223872	-0.431901	0.31028	-0.00560448	-0.142423	-0.419001	0.0742507	1.54071	-0.16552	0.0389421	0.266873	0.0332424	-0.60936	0.419074	0.33081	-0.188907	-0.20494	-0.442021	0.128465	-0.179242	0.331851	-0.25924	0.0705447	0.432814	-0.412687	0.527619	0.249881	-0.00478399	0.542572	0.062056	-0.076942	0.0296347	-0.0564091	-0.288262	-0.241838	0.0171021	0.343588	0.171121	-0.118697	-0.0841459	-0.0140399	0.0648138	-0.141901	-0.665119	-0.262062	-0.639542	-0.254033	0.245683	-0.263551
ABCE1	0.0831312	0.0411558	-0.0983516	0.138993	-0.00473826	-0.0447618	0.170633	-0.327875	0.146435	-0.138902	-0.19224	0.058447	0.0492221	-0.301541	-0.257647	-0.277684	-0.261957	0.371265	-0.196478	0.417373	-0.160715	0.386456	-0.362442	0.0396843	-0.0883344	-0.291072	0.141408	0.0534764	0.31921	-0.142853	-0.216385	0.0135044	-0.36842	0.112315	-0.274318	-0.0984617	-0.275987	-0.178301	-0.2077	0.446866	0.0429571	0.0987476	0.364789	-0.276189	-0.425782	-0.019323	-0.327496	-0.1109	0.0740955
ABCF1	-0.0421126	0.0695434	-0.0747235	0.159799	0.343407	-0.166392	0.288708	-0.119777	0.321486	-0.141272	-0.129756	0.249179	-0.092273	-0.287623	-0.124181	-0.205547	0.045897	-0.347532	0.0370357	0.434056	-0.0483887	0.0474147	-0.180159	0.240986	-0.0306167	-0.248756	0.040518	0.037497	0.39824	-0.154927	0.0406729	0.113817	0.0481593	-0.388137	-0.11845	-0.229873	-0.229724	-0.0406716	0.0609369	0.385991	-0.111736	0.371761	0.271776	-0.0100899	-0.00438499	0.134483	-0.278748	0.102467	-0.0596369
ABCF2	0.20163	-0.183568	0.00318181	0.0544346	0.1051	-0.162026	0.310064	-0.347329	0.315607	-0.39719	-0.283051	-0.303497	-0.105482	-0.595984	-0.307092	-0.315375	-0.183907	0.120321	0.19387	0.524014	0.121403	0.594317	-0.139955	-0.381154	-0.0404169	-0.220762	0.113206	0.111031	0.260499	-0.260321	0.0306333	-0.167941	-0.0385204	-0.310143	-0.394762	-0.114306	-0.641404	-0.180702	-0.42428	0.177038	0.189011	-0.223477	-0.0342138	-0.362049	-0.2719	-0.530212	-0.516946	-0.0883337	-0.13511
ABCF3	0.146281	0.174209	-0.124874	0.0138346	0.0828121	-0.246848	0.425002	-0.0208762	-0.0602148	-0.30885	-0.151306	0.0311692	0.075064	-0.102816	-0.199762	-0.174023	-0.141231	-0.0260941	-0.41068	0.422536	0.180799	0.123876	-0.105841	-0.00258906	0.0197392	-0.0766336	-0.196078	0.297435	0.232785	-0.224367	0.00654271	-0.112781	0.0135998	0.0432448	-0.0763552	-0.130729	-0.136902	-0.194519	-0.0966912	0.415602	0.208492	0.102308	0.261891	-0.303241	-0.095112	0.119369	0.255999	0.42108	-0.112251
ABCG1	-1.43127	-0.889554	-0.150897	-1.37993	0.0891582	-0.695412	-0.0190512	-0.337426	0.558718	-2.09058	-1.29605	-2.67601	-2.25245	-1.18783	-2.29952	-2.0309	-1.58864	-0.267465	-0.54772	-0.389539	0.784708	1.26799	-0.48304	0.359816	-0.4601	NA	NA	NA	NA	NA	NA	NA	NA	NA	NA	NA	NA	NA	NA	NA	NA	-1.04073	-1.06472	-1.03184	-0.835063	1.11989	-0.889871	-0.385611	-1.06743
ABCG2	-1.04148	-0.159126	0.579496	1.39006	-0.514297	0.373037	-0.453283	-0.541182	-0.194684	-0.850504	-0.348499	-1.06038	-1.03948	-0.789966	-0.563136	1.33928	-0.686326	-0.54818	1.14735	-0.614724	1.63246	0.606124	0.951924	-0.693869	0.314097	NA	NA	NA	NA	NA	NA	NA	NA	-1.40474	-0.0184638	1.71936	-1.51407	-0.597546	-0.0986935	-0.658252	-0.772886	NA	NA	NA	NA	NA	NA	NA	1.02971
ABCG5	0.012473	NA	NA	NA	NA	NA	NA	NA	NA	NA	NA	NA	NA	NA	NA	NA	NA	NA	NA	NA	NA	NA	NA	NA	NA	NA	NA	NA	NA	NA	NA	NA	NA	-0.0594787	-0.689606	0.00163007	-0.48697	-0.508347	-0.429802	0.39426	-0.307153	NA	NA	NA	NA	NA	NA	NA	NA
ABHD10	0.0122409	0.18869	0.0386947	-1.28414	0.135513	0.0889643	-0.0230935	-0.187584	0.328685	0.496121	-0.0399854	0.417294	0.211243	0.431345	0.258589	-0.160029	0.105908	0.0479251	0.235817	0.0705716	0.371503	0.111141	0.228931	0.00856382	-0.162196	0.200063	0.0770816	-0.0494425	0.464178	0.223084	-0.135499	0.188198	0.0530625	-0.247532	0.329766	-0.328848	0.420877	0.206559	0.338715	0.0419768	-0.0245846	0.465664	0.417743	0.0176034	0.215336	0.386228	0.528432	0.173174	0.410821
ABHD11	0.724691	-0.352306	0.234373	-0.0690592	-0.133122	-0.327752	-0.00432048	0.0634993	0.12779	-0.0555529	0.0868018	0.06031	0.498236	-0.424275	0.422121	-0.111978	0.102631	0.1945	-0.0203958	0.331574	-0.370205	-0.353088	-0.0021849	-0.070388	-0.581377	0.331314	0.303959	0.451608	0.51812	0.214104	0.427871	-0.141671	0.146733	0.00777426	0.155337	-0.176864	-0.342851	0.0257131	0.170699	0.453877	0.776538	0.169276	0.152912	-0.114216	0.229758	-0.171804	-0.342529	0.369674	-0.303174
ABHD12	-0.0846032	-0.240443	0.13453	-0.264571	-0.055008	-0.197473	0.151641	-0.0795628	0.000836104	0.213299	0.00136626	-0.0100407	0.193649	0.3101	-0.0918431	0.132571	0.324106	-0.213851	0.0899458	0.0639577	-0.164803	0.0853852	0.325053	0.123807	0.0636522	-0.264078	-0.0589287	0.220648	-0.238316	0.0912083	-0.399817	-0.262464	-0.0238527	0.31185	-0.435253	-0.0687957	0.115601	0.0178905	-0.11151	0.194773	-0.25596	-0.0685852	-0.888067	0.0355168	0.282828	-0.318333	-0.0259629	0.322322	0.0530279
ABHD13	-0.310608	0.259739	0.199815	-0.130683	0.0788376	0.249114	-0.479939	0.332128	0.214231	0.309152	0.15089	0.375469	-0.286551	0.0319112	-0.0488852	-0.215675	-0.17552	0.359877	0.196349	0.478436	0.301171	-0.125065	0.109846	-0.0280948	-0.143463	0.123852	-0.155308	0.0541861	0.13001	0.151403	-0.00174046	0.014763	-0.0115483	-0.206932	-0.0546308	-0.136867	-0.179169	0.219383	0.371167	0.00392637	-0.389704	0.0757569	-0.123041	-0.235222	-0.0216244	-0.238433	-0.154113	0.0970425	-0.356413
ABHD14A	0.306316	0.58392	-0.110439	0.016154	-0.338315	0.0191385	-0.299176	0.315982	0.0387133	NA	NA	NA	NA	NA	NA	NA	NA	-0.413645	-0.618705	0.249835	0.794888	-0.519893	-0.13987	-0.401432	-0.590492	0.58612	0.32044	-0.261408	1.04298	-0.203959	0.573341	-1.13426	0.645146	0.294734	0.0379018	0.314361	-0.654972	0.351749	-0.0487002	-0.365988	-0.124217	NA	NA	NA	NA	NA	NA	NA	-0.735778
ABHD14B	-0.245782	-0.0923681	-0.528351	-0.0389087	-0.638147	-0.444903	0.281876	0.18968	-0.607263	0.154955	-0.243243	-0.441673	-0.378138	0.154913	0.716546	0.482965	-0.283003	-0.233273	-0.128479	0.239552	0.804084	-0.651496	0.16177	0.19147	-0.348442	0.839871	0.510362	0.321794	0.209862	0.349281	0.311284	-0.384299	0.219727	0.718553	-1.10076	0.587491	0.254122	0.237343	0.0729253	0.370763	-0.235413	-0.76014	-0.12877	-0.048016	-0.252911	-0.193822	-0.0496958	0.367756	-0.574663
ABHD15	0.423105	-0.166972	0.364035	-0.544849	-1.01147	0.168674	-1.54593	0.0597364	-1.26961	-0.977109	-0.238083	-0.114132	-0.514868	-0.277939	-0.286643	0.35847	-1.09968	-0.861097	-0.431861	-0.146789	0.677694	-0.963593	0.749982	0.231495	0.0657668	-0.103278	0.145723	-0.716748	0.193111	0.510825	0.328783	-0.542583	0.0852508	-0.499189	0.571741	0.46872	0.031067	-0.843748	-0.776234	-0.184628	0.61398	-0.157499	-0.454407	-0.544063	-1.25059	-0.953931	0.200554	-1.25001	0.149044
ABHD16A	-0.118088	-0.241614	0.245973	-0.0199257	-0.045133	-0.0529088	-0.194309	0.0743384	0.0186743	-0.293782	-0.22358	-0.271045	-0.168367	0.209158	-0.107435	-0.209705	0.162947	0.148742	0.158091	-0.144221	-0.0484741	0.0759886	0.215467	0.238485	0.129492	0.0130455	0.158946	-0.283191	0.554556	0.000123822	0.143904	0.0557942	-0.0905301	-0.182077	-0.114931	-0.326386	0.237228	0.0450602	0.455843	-0.182242	0.0505667	0.0617315	-0.271774	-0.0667758	0.155402	0.199176	0.253286	-0.096976	-0.21866
ABHD17A	-0.137394	-0.807247	0.368267	-0.706653	0.618201	-0.350639	0.415879	-0.338601	-0.222779	-0.104759	-0.310635	0.315564	0.569267	0.0258055	0.0269621	-0.314827	0.0525435	-0.219108	-0.651516	-0.569239	-0.357375	-0.254951	-0.45606	1.03078	-0.120895	0.104709	0.149495	-0.207517	0.495007	-0.0901588	0.044381	-0.133616	-0.0503421	-0.277177	-0.546728	-0.28111	0.0228649	0.875766	0.506034	-0.181931	0.0627994	0.118474	-0.273335	-0.0400837	0.105044	0.104289	0.0115682	-0.0278481	-0.0523135
ABHD17B	-0.458937	-0.163661	-0.146294	0.000848374	-0.121429	-0.355771	-0.660605	-1.15386	-0.102919	-0.0656999	0.128048	-0.0524324	-0.381622	0.158253	0.402726	0.18371	-0.0425394	-0.18032	0.0757869	-0.379998	0.177751	-0.0491985	0.51293	-0.182465	0.31195	0.402251	0.323305	-0.366024	-0.44133	-0.324963	0.236239	-0.267004	0.00441594	-0.0381774	-0.0624006	0.311522	0.0406945	0.532505	0.53831	-0.511554	-0.448882	-0.0124345	-0.411595	0.121638	-0.092778	-0.129012	-0.0219205	-0.248865	-0.055232
ABHD17C	0.404922	0.151317	-0.303327	0.486421	-0.407344	0.456796	0.636758	1.18041	-0.811327	-0.57747	-0.264873	0.223434	-0.917513	0.235962	0.0599717	0.123934	0.17639	0.0199344	0.0422663	0.498922	0.359492	-0.19978	0.708642	-0.446843	0.582568	0.707203	-0.11903	0.0402942	-0.206633	-0.179672	-0.484288	-0.121301	0.630834	-0.86213	-0.0124831	0.605654	0.965029	0.237662	-0.17742	0.272576	0.695733	1.67692	-0.27952	1.00016	-1.19171	-1.10609	-0.986364	-0.807591	0.687202
ABHD18	0.378632	-0.240807	-0.359541	-0.230746	0.221288	0.0578593	-0.268592	-0.229482	0.00811262	-0.141749	-0.223223	-0.421621	-0.276756	-0.20765	-0.175341	0.318151	-0.272621	-0.191317	-0.0577968	0.0077918	0.043722	0.212258	-0.198336	-0.0121138	0.11566	-0.177412	0.138426	0.096008	-0.304491	0.190142	0.08191	-0.105571	-0.03898	-0.0845207	0.069532	0.111989	-0.162335	-0.0427016	0.0999402	0.11494	0.239856	-0.369927	0.435855	-0.185392	-0.125327	0.00758687	0.0635773	-0.156465	0.440643
ABHD2	-0.202398	-0.199254	0.671289	-0.567103	0.149737	-0.360987	-0.169788	-0.245729	-0.907532	-0.253233	-0.394391	-0.39851	-0.1296	1.14389	-0.769206	-0.530523	0.677627	0.890878	-0.385654	-0.0611764	-0.563685	-0.334354	0.894823	0.155724	-0.446782	0.402792	-0.463904	-0.0545309	0.0873202	-0.652048	-0.267074	0.367727	-0.300504	-0.229864	0.274492	-0.347923	0.406292	0.558467	0.415273	0.187157	0.131157	-0.0250164	-0.141876	0.856084	2.05444	-0.774	0.516103	-0.559035	-0.733432
ABHD3	-0.0983862	0.885193	0.770389	-0.437087	0.552339	0.0428348	-0.498188	-0.42308	-0.232679	-0.344883	-0.192944	0.905662	-0.257949	-0.410019	-0.0153899	-0.232466	0.497587	-0.825258	-0.871186	0.184392	0.0719404	-1.34453	0.120453	-0.0995084	-0.825428	0.773319	-0.492405	-0.811792	-0.134168	-0.640056	-0.912366	-0.103616	-0.0907153	-0.45605	0.147573	-0.0775664	-0.641611	-0.0748498	-0.239762	-0.344801	-0.137377	0.905508	0.137582	0.468857	0.680934	-0.140144	0.884754	-0.442108	-0.607514
ABHD4	1.08571	-0.216756	0.0586286	-0.120316	-0.0439997	0.100792	0.254973	0.638329	-0.184927	-0.168783	-0.272641	-0.251225	0.000857792	0.858005	-0.106105	0.354274	-0.180631	-0.393719	-0.42515	-0.539749	0.177247	-1.20637	-0.433201	-1.20173	1.49936	-0.0662541	-0.305203	0.119151	-0.394875	0.154356	0.0854188	-0.349228	0.00948973	-0.403352	-0.208481	-0.0684044	0.520403	-0.226098	-0.245606	-0.0942767	0.875486	-0.665906	-0.220458	-0.7274	-0.68637	-0.561254	0.0613019	0.851789	1.2598
ABHD5	0.284504	-0.0461239	0.0517874	0.330301	0.424475	-0.0941592	0.0581661	-0.0744915	0.251785	0.340288	0.195749	-0.604822	0.125098	0.0490355	-0.561845	0.349666	0.614177	0.703051	0.148322	0.121703	1.08039	-0.185002	0.18878	-0.727672	0.201165	-0.13518	-0.278591	0.120475	0.14441	0.11991	-0.178134	0.296851	0.423046	-0.00839952	0.121942	0.0303819	0.107671	0.548988	0.211545	-0.192241	-0.188091	-0.745485	-0.0773997	-0.129573	0.364694	0.527878	-0.260562	0.241104	-0.135103
ABHD6	-0.158499	-0.27631	-0.519645	0.0416395	-0.339776	0.200074	1.2593	0.218466	0.0244105	-0.0522981	-0.281721	-0.571347	-0.225219	-0.369807	-0.508758	0.127514	-0.951827	-0.0344017	0.125446	-0.58253	0.522331	-0.25019	-0.157218	-1.04961	-0.3563	-0.545171	0.562882	0.202406	-0.624563	0.226731	-0.297532	-0.359314	-0.209025	-0.399532	0.106985	-0.0293212	-0.431692	-0.0865833	-0.898805	-0.588054	-0.0722894	-0.558442	-0.503967	-0.18216	-0.737927	-0.529055	-0.153131	1.58325	-0.412554
ABHD8	NA	NA	NA	NA	NA	NA	NA	NA	NA	NA	NA	NA	NA	NA	NA	NA	NA	NA	NA	NA	NA	NA	NA	NA	NA	NA	NA	NA	NA	NA	NA	NA	NA	NA	NA	NA	NA	NA	NA	NA	NA	NA	NA	NA	NA	NA	NA	NA	NA
ABI1	-0.0960639	0.236156	-0.469187	0.0444251	-0.646942	0.551495	-0.622957	-0.0617367	-0.232438	0.606914	0.408613	0.0988088	-0.796524	0.052365	0.117832	0.19136	-0.161527	-0.220675	0.289648	-0.0626397	0.155841	-0.105249	0.486166	-0.629355	0.319946	0.03074	-0.444183	-0.411137	-0.156993	0.320845	0.172932	-0.542019	0.0855457	-0.277415	0.7119	0.19654	0.133648	-0.0387246	-0.00616233	-0.109285	-0.191592	0.0829018	0.369525	0.536475	-0.256911	-0.222819	0.659872	-0.421585	0.128294
ABI2	0.435599	-0.00300408	0.142948	0.500553	0.503331	0.302603	-0.7559	0.516531	0.663249	0.524579	0.501181	-0.289649	-0.331434	-0.72866	0.467041	0.695474	0.522641	0.38634	1.01059	-0.390314	0.504372	0.533164	0.747801	-1.08968	-0.773239	0.398512	-0.669767	-0.835466	-0.0773208	0.535811	0.147185	0.621612	0.164706	0.599394	0.314046	0.790547	-0.583364	0.197819	0.962884	-0.33443	0.341376	-0.489199	-0.872522	0.603787	0.393522	0.584667	0.364078	-0.636302	0.0949604
ABI3	-0.813351	-0.353175	0.202639	-0.860317	0.39125	-1.16634	1.38046	-0.682074	0.0921844	-0.692964	-0.422407	-0.604338	-0.486811	0.914485	-0.149932	-0.420052	0.777696	-1.09637	-1.64593	-1.2598	-0.564925	0.147378	-1.40215	1.13365	-0.962509	-0.670941	-0.114213	1.19536	-0.531412	-0.724664	-0.667963	0.230134	-0.977349	0.0153837	-0.276372	-0.724779	1.15575	0.555238	0.664978	-0.688977	-0.543786	-1.20075	-0.18353	-1.18321	0.836965	-1.27684	-0.185512	1.59226	-0.1878
ABI3BP	NA	NA	NA	NA	NA	NA	NA	NA	NA	NA	NA	NA	NA	NA	NA	NA	NA	NA	NA	NA	NA	NA	NA	NA	NA	NA	NA	NA	NA	NA	NA	NA	NA	NA	NA	NA	NA	NA	NA	NA	NA	NA	NA	NA	NA	NA	NA	NA	NA
ABITRAM	0.0808877	0.0611804	0.00315119	-0.0719622	-0.0636815	-0.251941	0.240389	0.066666	0.0370322	0.249459	0.114048	0.386027	0.262269	0.32355	0.390829	0.151245	0.00712841	-0.516714	0.170071	-0.0599447	0.178136	0.193252	-0.0800309	0.0985779	-0.0492841	0.0737131	0.232087	0.0818352	-0.126736	0.0881049	0.0721358	0.0217849	-0.0368621	0.272715	-0.0856432	0.182445	0.20236	0.177435	-0.0281864	0.142512	-4.00187e-05	0.169168	-0.00564936	-0.210184	-0.309493	-0.0646092	-0.418269	0.0708714	0.239949
ABL1	-0.632319	-0.228437	-0.570974	-0.589388	-0.792619	-0.573343	-0.446121	-0.496706	-0.409362	-0.364416	-0.447434	-0.158633	0.0147756	1.0131	-0.050998	-0.0766827	2.56843	-0.364715	-0.551438	-0.61554	-0.376586	-0.33159	-0.239642	1.2184	0.914915	-0.490566	-0.50646	-0.471621	0.612344	-0.47745	-0.498562	-0.398763	-0.398211	-0.427108	-0.474073	-0.322181	1.2952	-0.252445	-0.297182	-0.58748	-0.523788	-0.273824	-0.0975423	-0.330333	3.01325	-0.239019	0.151583	-0.210138	-0.731737
ABL2	0.210485	0.283609	0.0652363	0.355181	0.221523	-0.191021	-0.24007	-0.00661632	0.119482	0.218326	0.203058	0.24725	0.0239768	0.0711549	0.0580767	0.269287	-0.0185888	0.157969	0.43342	0.347854	0.145172	0.0580231	0.141211	-0.23204	0.189295	0.0157056	-0.198494	-0.499372	-0.391715	0.139337	-0.464368	0.107218	0.240451	-0.193842	-0.107017	0.297484	0.0703037	-0.0508343	-0.263818	0.327017	0.122487	0.34959	0.562524	0.430026	0.0813521	0.123571	0.017421	-0.535162	0.25879
ABLIM1	-0.523473	0.0178169	0.613036	-1.48097	-0.255081	-1.44431	0.0511629	-2.03216	-0.457647	-0.887353	0.177304	-0.295711	-1.41449	-0.694141	-0.185617	0.917299	-0.903752	0.656615	-0.452295	0.494439	-0.8068	-1.1276	-0.564995	-1.2202	0.571867	-0.473525	1.08254	0.807631	0.239129	-0.464506	-0.257404	-0.135291	-0.501415	-0.649534	0.482038	1.11379	-0.742047	0.608706	-0.189101	0.353809	-0.448077	0.0143025	1.08083	-0.113799	-0.720089	-0.209966	-0.193625	0.379849	0.739944
ABLIM2	-0.654298	-0.337294	-0.882034	-0.924524	-0.233131	-0.71959	-0.898557	-0.32621	0.336001	-0.408411	-0.436283	-0.138178	1.1999	-0.538524	-0.291342	-0.375038	-0.582843	-0.21054	-0.273166	1.29722	0.246191	-0.0746485	-0.00981914	-0.499915	-0.268064	NA	NA	NA	NA	NA	NA	NA	NA	-0.537435	-0.557541	-0.336294	-0.966804	-0.325342	-0.23868	2.13586	-0.434043	-0.0795917	-0.532578	-0.864831	-0.806992	-0.612265	-0.680936	-0.943517	-0.298607
ABO	0.483965	NA	NA	NA	NA	NA	NA	NA	NA	NA	NA	NA	NA	NA	NA	NA	NA	-0.840978	0.314218	-1.07682	0.205341	-0.0543478	0.683406	0.220368	0.238435	NA	NA	NA	NA	NA	NA	NA	NA	-0.00667579	0.321626	-0.293547	0.168386	-0.199795	0.591697	-0.588933	0.571446	-0.415441	-0.0952678	0.495221	0.309231	0.179122	1.08713	0.352463	NA
ABR	0.242251	-0.0354597	0.0634493	-0.45498	-0.6711	-0.504097	0.872079	-0.543049	0.135792	-0.324787	-1.06088	0.322391	-0.0525708	-0.208295	-0.669898	-0.956943	-0.487494	-0.0541243	-1.15606	0.484051	-1.58388	-0.68369	-1.34654	-0.0912852	-1.43393	-0.821855	0.748596	0.993513	-0.146209	-0.135669	0.398333	-0.56183	-0.893256	-0.110312	0.0107278	-1.43822	-0.159597	-0.266879	-0.141752	0.286854	0.250394	0.152059	1.64446	-1.0303	-0.198901	-0.958432	-0.53567	0.848649	-1.12989
ABRACL	-0.131814	0.0893621	-0.471395	-0.391235	-0.062146	0.0216359	-0.428022	0.295995	-0.00401454	0.622185	0.482422	-0.238126	-0.131283	0.49275	0.606289	0.13385	0.204998	-0.101287	0.135693	-0.343844	0.033709	0.0452425	0.128295	0.268197	-0.194208	0.350724	-0.29111	-0.528454	-0.451067	0.229076	0.010111	-0.0558504	-0.132395	-0.318982	-0.253266	-0.141713	0.315746	0.646483	0.319383	-0.0425586	-0.549906	-0.453318	-0.666031	0.245304	0.0143247	-0.170553	0.396091	-0.205542	0.151898
ABRAXAS1	0.53002	0.177349	-0.39531	0.369593	-0.126834	0.377144	-0.405687	0.508527	-0.295318	0.62443	0.326873	0.0281124	-0.21721	0.691946	0.593769	0.378822	-0.381913	0.0695194	0.698365	0.166009	0.242442	-0.0308101	0.470396	-1.11348	0.415672	0.531419	0.0437221	-0.0442267	-0.200197	0.352016	0.41646	0.0951439	0.426431	0.372313	0.166827	0.25235	0.845453	-0.0997885	-0.214864	0.0161941	0.433466	-0.180972	0.478773	0.216906	-0.346978	0.119255	0.512653	-0.324617	0.383029
ABRAXAS2	0.189932	0.0769729	0.243339	-0.480126	0.0796536	0.0606559	0.218427	0.023914	0.0233131	0.0874266	0.14037	0.135796	0.159088	0.358259	0.161536	0.185855	0.0619858	0.363758	0.21991	0.0790558	0.0375376	0.192118	0.0279635	-0.635288	0.13984	0.0902729	0.242405	0.338196	0.389497	0.166677	0.0343523	0.171599	0.064896	0.421897	0.0519358	0.0544247	0.361058	0.0574152	0.163128	-0.0168734	0.208784	0.0925057	0.097367	0.198649	0.0418273	-0.158469	0.148815	0.369709	-0.123339
ABT1	0.0705297	0.00121857	-0.0134199	-0.161488	0.430412	-0.0588263	0.0924994	-0.433654	0.152186	-0.0366885	-0.0737742	0.243657	-0.0269837	-0.188772	-0.0633201	-0.0583439	-0.0802655	-0.0885608	-0.190273	0.296064	0.27585	0.187448	0.0349825	0.0768512	-0.00931066	-0.0686931	-0.0530895	-0.00752479	-0.0569495	0.219635	-0.0968563	-0.00804001	-0.158664	0.279819	-0.129704	0.0772608	-0.207136	-0.309422	-0.296525	0.176562	0.0762844	0.0608261	0.106401	-0.223907	-0.18894	-0.147095	-0.184269	-0.415934	0.469838
ABTB1	0.254678	-0.0291662	0.707033	-0.692602	0.0197932	0.248698	-0.251128	-0.0334102	-0.56477	0.412824	0.187948	0.855999	-0.278437	-0.0174578	-0.12091	-0.257422	-0.0123676	-1.22567	-0.706579	-1.40035	-0.581739	-0.512855	-0.622859	0.364331	-0.92302	0.028355	0.372553	-0.390285	0.834351	0.246525	0.717902	0.0729742	-0.0959744	0.340593	0.231037	-0.236916	-0.0906714	0.046073	0.0440049	-0.351897	0.402271	0.484594	-0.552763	0.0575738	0.0198111	0.416972	0.50334	0.00310951	0.284202
ABTB2	-0.780468	0.0845219	-0.0967728	-0.81167	0.00395392	0.65221	0.94837	1.3474	0.125391	-0.226301	-0.12339	-0.20489	-0.414958	-0.441975	0.0602366	-0.42724	-0.409519	NA	NA	NA	NA	NA	NA	NA	NA	0.151546	0.250522	2.07131	-0.390802	-0.205005	-0.673955	-0.143052	0.470394	NA	NA	NA	NA	NA	NA	NA	NA	NA	NA	NA	NA	NA	NA	NA	NA
AC002316.1	-0.177389	0.312475	0.699574	0.353804	0.160714	0.74533	-1.14571	-0.352883	-0.81699	0.823687	0.0350293	-1.18718	-0.454076	0.305339	-1.28178	0.308976	-1.23939	-0.975054	-0.0791642	-1.82461	-1.13379	-0.907072	0.206102	-0.0881069	0.787371	-1.11143	-1.4371	-1.36097	-0.440804	0.311751	0.10968	-0.94604	0.123222	-1.32773	0.240638	0.153222	0.573966	-0.888512	1.28713	-1.26247	-0.161178	-1.82352	-1.53957	0.338102	-1.17369	0.363682	-0.0920886	-1.4448	-0.0694033
AC004151.1	0.513954	-0.212603	0.0797523	-0.100172	0.332518	0.0215842	0.0470614	-0.458266	-0.17117	0.0501437	-0.107976	-0.690105	-0.0225719	0.0212869	0.123343	-0.481052	0.20759	-0.0647393	-0.171809	-0.352348	-0.112879	-0.378679	-0.19789	0.234152	-0.11524	0.0762967	0.250315	0.0688878	-0.262685	-0.0542017	0.67318	0.044805	-0.100136	-0.404636	0.469577	-0.577891	0.185495	0.487603	0.121541	-0.390802	0.390011	-0.907664	0.0632004	-0.172625	0.238445	-0.177699	0.555095	0.208216	0.10933
AC004556.3	1.25568	NA	NA	NA	NA	NA	NA	NA	NA	-0.927665	-0.730448	0.72561	-1.19074	-0.761295	-0.577061	-0.574099	1.1021	0.735968	-0.121308	-0.216136	-0.0788901	0.858776	-0.102115	0.672384	-0.0376163	-0.456825	-0.085438	-0.647924	-1.02998	0.311512	-0.430997	-0.400337	1.04721	-0.902717	0.425268	-1.6403	-0.730534	-0.874561	-0.759604	-0.679285	0.67555	-0.00709156	-0.571214	-0.884626	0.368863	-0.62122	1.00807	-0.479002	-1.02785
AC004706.3	-0.335271	0.149776	0.255596	0.115304	0.38122	-0.0649742	-0.331594	0.200447	0.558495	-0.29745	0.36996	0.960427	0.237423	0.243597	0.236237	0.160808	0.161072	0.521593	-0.0460178	-0.664866	-0.106522	0.206304	0.0101198	-0.214293	-0.0978996	0.426145	-0.245054	0.281152	0.4356	0.18068	-0.00439899	0.212565	0.443996	0.528999	0.189978	0.286684	0.266982	0.343403	0.538357	0.0454075	-0.293947	1.30794	-0.30011	-0.00755064	0.124771	0.375729	-0.206235	0.149149	-0.68366
AC005261.1	0.125476	0.182054	0.237154	-0.172231	0.76788	0.228596	-0.354577	-0.561115	0.127759	-0.279505	0.412342	0.346917	-0.242129	0.127331	0.00231341	-0.00203276	0.150906	0.0844281	-0.0790384	0.03935	-0.0968785	-0.172378	-0.0949426	0.0132911	0.243921	NA	NA	NA	NA	NA	NA	NA	NA	0.312495	0.54358	0.233249	0.480246	0.460646	0.19772	-0.55685	-0.0650216	-0.161423	-0.0100557	-0.309457	-0.0676537	0.139203	-0.141473	-0.0339406	0.111923
AC005747.1	-0.142308	-0.489955	0.549521	-1.119	0.106339	-1.06641	0.725148	-0.605317	0.401501	-0.752027	-0.347829	0.333297	-0.297923	0.457235	0.489212	-0.627717	0.656809	0.0381348	-0.0187087	-0.931637	-0.530788	0.191083	-1.2406	-0.880505	-1.1275	0.331021	-0.577911	-0.16174	-0.0900595	-0.163843	1.36355	0.0483363	-0.727558	-1.33964	0.562791	-1.09008	0.64392	0.350223	0.0424953	-0.62183	-0.0382869	0.501979	-1.39691	-0.237815	0.430008	-0.177211	-0.387756	0.322923	-0.177347
AC010326.1	0.372333	NA	NA	NA	NA	NA	NA	NA	NA	NA	NA	NA	NA	NA	NA	NA	NA	NA	NA	NA	NA	NA	NA	NA	NA	NA	NA	NA	NA	NA	NA	NA	NA	NA	NA	NA	NA	NA	NA	NA	NA	NA	NA	NA	NA	NA	NA	NA	0.547465
AC011005.1	0.421027	-0.20243	0.259122	-0.384699	-0.243079	-0.481644	0.245724	-0.237222	-0.290462	-0.277547	-0.164554	0.2797	-0.468024	0.0462791	0.338098	-0.0367655	0.622234	-0.427207	-0.370913	-0.0962242	-0.348107	-0.282007	-0.480317	0.0629365	-0.163753	-0.0233008	0.202541	-0.0567611	-0.383136	-0.370899	-0.0211318	-0.175783	-0.686588	0.449338	-0.189694	-0.290758	0.00486244	0.283927	0.0851391	0.300572	0.0514508	0.0281324	0.610386	0.228189	0.978433	-0.0462838	-0.0743613	0.381065	-0.142433
AC011195.3	-0.461721	0.048451	0.0434842	-0.0348449	0.0125248	0.140375	0.0580974	-0.130182	0.0797712	-0.483281	-0.438481	-0.264096	-0.420447	-0.696851	-0.470064	-0.318193	-0.59229	NA	NA	NA	NA	NA	NA	NA	NA	NA	NA	NA	NA	NA	NA	NA	NA	NA	NA	NA	NA	NA	NA	NA	NA	NA	NA	NA	NA	NA	NA	NA	NA
AC020929.1	0.155442	NA	NA	NA	NA	NA	NA	NA	NA	NA	NA	NA	NA	NA	NA	NA	NA	0.235171	0.338869	0.322842	0.0292444	0.102068	0.0971427	-0.16058	0.363253	NA	NA	NA	NA	NA	NA	NA	NA	-0.102351	0.110744	-0.255386	-0.14315	-0.103998	-0.324078	-0.0824709	-0.00567754	NA	NA	NA	NA	NA	NA	NA	NA
AC021092.2	0.173707	0.546032	0.558876	0.00229229	0.83052	0.212797	-0.368406	-0.0725164	0.291422	0.280868	0.258662	0.283769	-0.558725	0.273326	0.105281	0.0382559	0.443797	-1.26576	-0.417374	-0.608274	0.818552	0.240829	-0.248044	-0.0476252	0.19063	0.0814679	0.0737705	-0.52237	-0.118298	-0.0134552	0.138368	0.214615	0.0165618	0.348964	0.340235	0.130855	0.252288	0.334117	0.190278	0.548311	-0.0545075	0.0756053	-0.233177	-0.0826317	0.448255	0.689809	0.175656	-0.34197	-0.486047
AC022966.1	0.141687	-0.153631	-0.190526	0.230844	0.2408	0.0697559	0.220944	-0.143328	0.0618741	-0.0927743	-0.0859504	0.237943	-0.726317	0.0360481	0.0623327	0.0289455	-0.186552	0.178011	-0.0481488	0.2776	0.327439	0.295147	-0.184905	0.23793	-0.0580079	0.191696	-0.0265035	0.146592	-0.0807205	0.00208399	-0.0333042	-0.174395	0.0730669	-0.172709	-0.20566	0.110424	0.0489918	-0.201354	0.171206	0.213647	0.114513	0.272895	0.214639	-0.0292569	-0.146373	-0.0416467	0.056405	-0.237631	0.506043
AC040160.1	-0.873287	-0.686095	0.253614	-0.932836	1.78192	-0.447007	0.0329057	0.486324	1.10807	-1.08494	-0.723189	0.295602	0.0448783	-0.614842	-0.609876	-0.619608	0.952158	1.36928	-0.532112	-0.29753	-0.889809	0.814588	-0.554757	-0.464285	-0.565038	-0.783297	1.19915	-0.795724	-0.713291	-0.767252	-1.03482	0.825562	-0.670914	-1.33113	-1.11012	-0.921092	-0.529746	1.21005	-0.22464	-0.560435	-1.19497	0.952129	-0.522504	-0.646127	0.926534	1.81193	-0.701938	-0.379456	-0.858918
AC073111.4	-0.0947602	-0.0275664	-0.0842565	-0.262737	0.209755	-0.23056	-0.300417	-0.332184	0.307261	0.227925	-0.0868623	0.474401	-0.234256	0.250213	-0.180629	-0.451403	-0.279607	-0.210339	-0.0595319	0.0820293	0.329316	0.293268	-0.00979194	-0.0182369	0.102354	-0.571365	-0.181005	-0.462336	0.133878	-0.36605	-0.0787197	0.122638	0.167573	NA	NA	NA	NA	NA	NA	NA	NA	0.771981	0.700195	1.02049	0.661598	0.807561	0.426145	-0.148723	-0.0908643
AC087632.2	-0.141123	NA	NA	NA	NA	NA	NA	NA	NA	NA	NA	NA	NA	NA	NA	NA	NA	NA	NA	NA	NA	NA	NA	NA	NA	-0.00230781	-0.0605531	-0.204995	-0.157752	-0.394157	-0.151946	0.620506	0.621283	0.0984246	0.0440351	-0.0319789	-0.010799	0.402678	0.307219	-0.277191	-0.0191463	NA	NA	NA	NA	NA	NA	NA	0.192414
AC091230.1	0.512795	0.254738	0.225401	0.561238	0.273708	-0.190089	0.00170484	0.307879	0.108358	-0.215185	0.105607	-0.1697	-0.0338068	0.0689506	0.0189177	-0.048015	0.156849	0.0687672	0.318041	-0.449835	0.304228	0.15476	-0.00342857	0.692565	-0.181589	0.0697003	0.378211	0.041776	0.721518	0.0325942	0.180254	0.257666	-0.31798	-0.177517	-0.224323	-0.0691656	0.128355	0.168227	0.668568	-0.401454	0.403828	-0.210708	-0.235462	0.0448254	0.218494	-0.00159115	0.26738	0.098055	0.0795688
AC091959.3	-0.361113	NA	NA	NA	NA	NA	NA	NA	NA	NA	NA	NA	NA	NA	NA	NA	NA	NA	NA	NA	NA	NA	NA	NA	NA	-0.190758	-0.521022	-0.359783	-1.09928	-1.15159	-1.04522	-0.150349	-0.209032	0.612476	-0.365618	0.233326	-0.233608	0.287267	0.35784	0.374636	0.176083	NA	NA	NA	NA	NA	NA	NA	-0.990363
AC092279.1	-1.78259	0.456514	0.128133	-0.0469545	-0.00796693	0.140859	-1.00645	-0.742011	-1.00016	0.812628	0.650446	0.415041	-1.28864	-0.217047	-0.112192	0.330611	0.952817	NA	NA	NA	NA	NA	NA	NA	NA	0.106303	-0.0145887	-1.64284	0.07027	-0.092951	0.0789414	0.356575	0.517499	NA	NA	NA	NA	NA	NA	NA	NA	NA	NA	NA	NA	NA	NA	NA	NA
AC092835.1	-0.257382	0.421926	0.205021	0.130565	-0.0366009	-0.0153283	-0.393789	0.105354	0.525653	0.332449	-0.227781	0.282248	0.0887644	-0.376663	-0.509165	-0.445335	0.191288	0.0262723	-0.0692691	-1.48726	-0.130175	0.148542	-0.0838165	-0.321542	0.0508917	-0.0657739	0.412597	-0.417166	0.0234124	0.380624	-0.303896	0.525532	0.303536	NA	NA	NA	NA	NA	NA	NA	NA	0.748147	-0.607031	0.037108	0.0184179	0.417209	-1.08386	-0.754692	-1.25119
AC093012.1	-0.324749	-0.535833	-0.0772351	-0.157253	0.353808	0.220768	-0.389868	-0.283188	0.214853	0.16145	-0.180564	0.186025	0.465645	-0.0736133	-0.249469	-0.102034	-0.0089105	-0.271582	-0.181998	0.105617	-0.0294409	0.00232406	-0.288795	0.0976936	0.374349	-0.322702	-0.0351715	-0.203385	-0.446754	0.347363	0.242846	0.0850398	-0.0285445	0.182949	0.205677	-0.1898	0.04661	0.117832	-0.217795	0.273926	-0.300717	0.351892	0.234386	-0.124564	0.0950924	-0.201622	0.156813	-0.134394	0.196028
AC093323.1	-0.250181	0.612044	0.606286	-0.0337634	0.869545	-0.373529	-0.356702	0.0928409	0.483155	-0.181809	-0.429385	0.706049	0.324931	-0.2865	-0.433473	-0.706799	0.485576	1.27049	0.229558	0.183453	-0.158536	0.67171	-0.516582	0.182639	-0.610628	-0.395152	0.19067	-0.794394	0.109369	-0.180645	0.140936	0.700116	0.536021	1.23641	-0.5234	-0.508319	-0.198303	0.515127	0.759796	0.156481	-0.30586	1.02825	-0.838919	-0.533808	0.235904	0.572781	-0.461677	-0.972304	-0.295426
AC099489.1	-1.26408	NA	NA	NA	NA	NA	NA	NA	NA	NA	NA	NA	NA	NA	NA	NA	NA	NA	NA	NA	NA	NA	NA	NA	NA	NA	NA	NA	NA	NA	NA	NA	NA	NA	NA	NA	NA	NA	NA	NA	NA	NA	NA	NA	NA	NA	NA	NA	NA
AC099494.7	-0.0845331	0.109886	-0.234844	0.0504159	0.363669	0.0493447	-0.0439217	-0.121559	0.244858	NA	NA	NA	NA	NA	NA	NA	NA	0.343724	-0.237415	0.136052	-0.154423	-0.143064	-0.164498	0.105368	-0.191734	NA	NA	NA	NA	NA	NA	NA	NA	NA	NA	NA	NA	NA	NA	NA	NA	NA	NA	NA	NA	NA	NA	NA	0.0113478
AC118549.1	0.401862	0.173416	0.0518997	0.120243	0.218263	0.143767	-0.12916	0.0906514	0.0190698	0.322778	0.11578	0.218281	0.144235	0.0989775	0.235953	-0.0141239	0.0321549	0.276703	-0.00349544	0.0305004	0.0750589	0.26229	-0.0156547	0.172765	0.115359	0.0400658	-0.111116	-0.175037	-0.156457	-0.169501	-0.0345074	0.0256581	-0.0567989	-0.0180273	0.0364648	-0.0870721	-0.021415	-0.20511	-0.0940475	-0.164543	0.329121	0.119785	0.136868	0.0173883	-0.162016	0.142756	-0.0584774	-0.288051	0.326553
AC119396.1	-1.00246	0.764842	-0.0448706	0.106949	0.0954803	0.240226	-0.464097	-0.66157	-0.0740995	0.352409	0.415656	0.247406	-0.241818	0.0310914	-0.037611	-0.210232	-0.304291	-0.325431	-0.21084	-0.587205	-0.288986	-0.285422	0.253037	0.456623	-0.403506	-0.716745	-0.0319933	-0.663169	-0.254104	0.0534556	-0.460857	-0.277339	-0.192378	-1.10936	0.693739	-0.474424	-0.0445254	-0.388921	-0.0680109	-0.589914	-1.19435	0.268061	0.420787	0.376974	-0.315561	-0.0295034	0.217374	-0.562204	-0.408583
AC207582.1	0.420436	NA	NA	NA	NA	NA	NA	NA	NA	NA	NA	NA	NA	NA	NA	NA	NA	0.21079	-0.467091	0.338548	-0.276836	0.389692	-0.344736	0.0391969	0.179032	NA	NA	NA	NA	NA	NA	NA	NA	NA	NA	NA	NA	NA	NA	NA	NA	NA	NA	NA	NA	NA	NA	NA	NA
AC207582.2	0.135173	0.0263911	-0.0438101	0.0301861	0.0657468	0.0194669	0.191426	0.05962	-0.10891	0.338107	0.0321984	-0.146506	-0.242596	0.142772	0.290984	0.0929302	-0.201327	-0.127533	0.256381	-0.130441	0.0366866	-0.0215551	-0.0218088	-0.0395939	0.141397	0.0190421	-0.0730484	-0.106601	-0.423833	0.041285	0.166797	-0.204743	0.0451931	0.186709	0.0812161	-0.0977916	0.119457	-0.343472	-0.345368	-0.00143192	0.185389	-0.274082	0.207573	0.255109	-0.237058	0.0646785	0.308992	0.0254085	0.17646
AC213203.1	0.125192	NA	NA	NA	NA	NA	NA	NA	NA	NA	NA	NA	NA	NA	NA	NA	NA	NA	NA	NA	NA	NA	NA	NA	NA	-0.550347	-0.424637	-0.241373	-0.203815	-0.436916	-0.288793	-0.17099	-0.658154	NA	NA	NA	NA	NA	NA	NA	NA	NA	NA	NA	NA	NA	NA	NA	NA
AC233755.2	-4.76158	-5.92652	-5.40444	-5.00806	-6.47767	-5.30901	-5.87799	-4.31493	-5.19948	-5.85238	-5.23391	-5.07852	-5.40889	-5.28929	-5.13626	-4.23195	-5.11429	0.155296	-0.782841	-0.393748	0.217854	-0.306142	0.744321	-0.096539	1.7139	-4.24648	-4.07446	-3.39649	-4.25442	-3.95346	-3.95449	-3.28643	-3.78785	-5.46329	-6.12044	-6.15547	-5.79774	-5.31028	-4.87581	-4.43712	-5.55648	-3.15874	-3.28568	-3.49819	-3.41914	-3.20965	-3.20651	-1.96685	-5.81775
AC234635.3	-0.146947	NA	NA	NA	NA	NA	NA	NA	NA	NA	NA	NA	NA	NA	NA	NA	NA	NA	NA	NA	NA	NA	NA	NA	NA	NA	NA	NA	NA	NA	NA	NA	NA	0.0424781	-0.0361279	0.413082	0.000221762	3.94032	-0.00126711	0.387802	-0.100422	NA	NA	NA	NA	NA	NA	NA	NA
ACAA1	0.034279	-0.751471	0.444134	-0.0773605	0.0734305	-0.207175	0.261928	0.242491	-0.056032	-0.294941	-0.0658808	-0.534289	-0.176952	-0.262039	-0.190467	0.167505	0.388526	0.140385	-0.236606	-0.657375	-0.365443	0.12742	-0.305236	0.30765	-0.256764	-0.386493	0.60118	0.264568	0.561319	-0.305321	0.190816	-0.112132	-0.234718	0.198261	-0.260216	0.0884689	-0.0284307	0.237301	0.0996642	-0.568831	0.0739146	-0.736715	-0.396653	-0.528279	0.220962	0.0591423	-0.0922024	0.393566	-0.504193
ACAA2	0.133163	0.328651	-0.706598	0.021226	-0.637284	0.648816	-0.306257	0.944839	-1.36666	0.734868	0.33904	-1.12341	-0.251238	0.53555	1.04025	0.499154	0.36459	-1.43248	0.29618	0.198604	0.298687	-1.39232	0.385363	-1.73657	-0.163704	1.05126	0.173213	0.276194	-1.34581	0.835764	-0.0340762	-0.531024	0.4305	-1.71784	0.465753	0.31962	0.393504	0.511273	0.319504	0.346933	0.146273	-2.10776	0.516268	0.471786	0.412353	-1.06184	0.367184	0.0804889	0.384202
ACACA	0.424063	-0.0143978	0.0336012	0.344305	0.0451536	-0.208095	0.191007	-0.117382	0.0728332	-0.0697462	-0.350441	-0.204432	0.132992	-0.689763	-0.477183	0.116004	-0.332571	0.211272	0.000204203	0.138992	0.348253	0.787577	-0.479668	-0.182896	0.12274	-0.62574	0.209903	-0.0694018	0.221305	-0.0960976	-0.291652	-0.288683	0.438111	-0.293977	-0.690433	0.247624	-0.492968	-0.464505	-0.115111	0.0421462	0.382994	-0.145252	-0.250848	-0.658842	-0.420234	0.242437	-0.663009	-0.202876	-0.477641
ACACB	-0.264557	-0.0865215	-0.315854	-0.6082	0.111825	-0.218792	-0.422114	-0.289894	1.05699	-0.278667	-0.677122	-0.133569	1.17095	-0.534835	-0.366091	-0.0889251	0.352532	0.451897	-0.476789	-0.210285	-0.112122	0.795631	-0.947863	0.0282078	-0.427996	-1.1806	0.638532	-1.05297	-0.509411	-0.0408445	-0.559676	0.429827	0.0232657	-0.473143	-0.355152	-0.0992931	-0.67403	0.183943	0.229641	-0.0189067	-0.049027	-0.260047	-0.373289	-1.78058	0.267572	0.00757323	-1.71494	-1.18395	-0.345265
ACAD10	0.399783	-0.249516	-0.234883	0.371945	0.235853	-0.193642	0.200071	0.180162	0.122483	0.278707	0.189408	-0.124781	0.195722	0.66535	0.0951723	0.489489	-0.202665	-0.308354	-0.114013	-0.145032	-0.362611	-0.231125	0.00547265	0.0247308	0.471603	0.170086	0.0751907	0.557505	-0.464255	0.374796	-0.00905637	-0.0255778	0.649403	-0.13415	0.131562	0.362034	0.466974	0.309527	0.364032	0.145453	0.348495	-0.232622	0.361667	-0.0449238	-0.194926	0.477067	0.696841	0.95617	-0.147787
ACAD11	0.153609	-0.660761	-0.446208	-0.259524	-0.923117	-0.663103	1.37802	0.440992	-0.609939	-0.927485	-0.661423	-0.605223	-0.833908	0.207702	0.197727	0.0873822	-0.765826	-0.998213	0.0242882	0.146215	-0.074086	-0.687949	0.214513	-0.790059	-0.528509	-0.111671	0.172838	1.67964	-0.42352	0.165653	-0.0589609	-0.471861	-0.0463139	-0.338142	0.175884	0.193484	0.71872	-0.5944	-0.0509744	0.62261	1.09388	-0.350994	0.217298	-0.160749	-0.28078	-0.0638917	-0.742215	2.24775	-0.317032
ACAD8	-0.0120667	-0.253649	-0.099582	-0.103355	0.116028	0.268303	-0.610227	0.230078	-0.115427	0.656321	0.889635	0.295981	-0.00419249	0.980906	0.104571	0.297768	0.22866	0.617702	1.41177	-0.486987	0.313192	-0.159273	0.668644	0.128453	0.127503	-0.0465447	0.258504	0.142624	-0.0956785	0.297857	0.0524959	-0.0960526	0.368264	0.235932	0.227604	0.309887	0.85883	0.122622	0.291599	-0.411349	0.0853205	0.271647	0.315243	0.813129	0.373716	-0.0430475	0.572786	-0.169437	-0.190149
ACAD9	0.127776	0.0871978	0.286839	0.174934	0.00295965	-0.00631742	-0.0342751	-0.26019	0.120655	0.100208	-0.0328451	0.28671	0.288756	0.439907	-0.11771	0.112643	-0.038757	0.208407	0.0784612	-0.172847	-0.0402145	0.127754	0.1603	0.139343	0.117642	-0.140086	-0.00606597	-0.0199633	-0.0638914	0.121738	-0.00608017	-0.043168	0.055326	0.151324	0.364475	0.142486	0.500006	-0.0324604	0.173149	-0.090915	0.161045	0.373256	0.37359	0.0254645	0.079906	0.153564	0.265784	0.168477	0.332244
ACADM	0.469312	0.00745926	0.0447394	0.259104	-0.0698976	0.131896	0.214048	0.246337	-0.0370958	0.273205	0.204071	-0.0827888	-0.175382	0.522685	0.493121	0.335766	0.437523	-0.110974	0.432951	0.0970648	-0.0390171	-0.112062	0.387589	-0.316772	-0.0337087	0.448524	0.115105	0.780438	0.390479	0.261694	0.0365819	-0.0387611	-0.0883593	-0.25488	0.342592	0.130711	0.651229	-0.0935808	0.706752	0.173778	0.528365	-0.154378	1.5292	0.315742	0.489501	0.62347	0.435363	0.638989	0.252998
ACADS	-0.636006	0.0769856	-1.20995	-0.0344763	-0.139228	0.12352	1.16529	0.408864	0.174043	0.758311	-0.225636	-0.0385723	0.568966	0.591529	0.373092	-0.364472	-0.498662	0.633215	-0.0508291	0.242853	0.842891	-0.253971	-0.670003	-0.551588	-0.0730864	0.380233	0.45	0.353162	-0.168926	0.433584	-0.0657045	0.338457	0.0247018	0.539455	-0.899089	-0.744214	0.679423	-0.0458899	-1.42848	0.443148	-0.799772	-0.396988	-0.509844	-0.230263	-0.754892	1.13444	-0.997685	1.01674	-0.946173
ACADSB	0.187849	0.160323	-0.0424466	-0.078553	-0.539863	-0.0154885	0.582203	0.377922	0.0325005	0.303484	0.569015	0.194069	0.241087	0.617579	0.471115	0.543901	0.140186	0.0461165	0.09907	-0.578289	0.265909	-0.0654466	0.328777	-0.144114	0.158595	0.308433	-0.0938496	0.699088	0.17041	0.464471	-0.325122	0.247078	0.100906	-0.0876857	0.0542629	0.496975	0.495981	0.223277	-0.0512339	-0.561305	0.233381	0.070202	0.217489	0.584078	0.0368554	-0.187677	0.559753	0.936059	-0.235606
ACADVL	-0.0154899	-0.190435	0.619484	-0.0499472	0.131694	-0.0987819	-0.0616479	-0.111194	0.0926645	0.462408	0.125524	-0.520331	-0.0627159	0.574621	0.247948	-0.0884896	0.00563654	-0.477178	0.105513	-0.494964	-0.194208	-1.11051	0.548586	-1.07176	0.423497	0.0703244	0.193895	0.0817509	0.101678	0.401432	0.202877	0.0743579	0.315518	0.441523	-0.0659696	-0.380947	0.478964	0.0613361	-0.397549	-0.313608	0.105862	-0.928828	-0.345965	0.254299	0.212864	0.318623	0.526412	0.522507	-0.388551
ACAP1	-0.0520945	-0.116161	0.625281	-0.370957	0.469366	-0.259474	0.323051	-0.560099	0.196417	-0.433972	-0.208102	-0.151157	-0.570003	-0.2601	-0.458019	-0.392425	0.789728	0.867269	-0.327434	-0.31094	-0.724414	-0.761572	-0.547608	-0.089177	-0.426682	-0.64598	0.806126	0.721654	0.86338	-0.119781	0.478592	-0.160317	-0.591702	-0.0680635	0.223078	-0.527214	-0.11445	0.809503	0.818349	-0.244685	-0.0325433	-0.086117	-0.940775	-0.28326	0.877147	-0.153548	-0.131445	0.688144	-0.750913
ACAP2	0.196874	0.450674	-0.0745999	-0.141077	0.0131796	0.0728234	0.0497308	-0.00573426	0.00101227	0.146894	0.189407	-0.0081144	-0.12579	-0.0979218	-0.113486	0.0256516	0.152094	-0.0971926	0.29423	0.108075	0.0268412	-0.188009	0.285599	0.148063	-0.159609	-0.103542	0.279028	0.170363	0.165083	-0.0495357	-0.177626	-0.130182	0.0485635	-0.0686205	0.243085	-0.0249142	-0.00226394	-0.114723	0.196379	0.0693726	0.142249	-0.0263415	0.274695	0.331392	0.199143	-0.100216	0.741888	0.121154	0.433852
ACAP3	0.129629	-0.628681	0.498987	0.102915	0.015634	-0.0757071	-0.274804	-0.0127121	0.599012	-0.162793	0.198871	-0.0140589	0.170994	0.144656	0.0461803	0.0281584	-0.0014687	0.216512	0.468131	-0.340806	0.203035	0.0375355	0.267144	0.155444	0.101715	-0.227429	0.133993	-0.038651	0.320014	0.116736	0.033741	0.00452366	0.384964	-0.124938	0.113857	0.0445743	0.202746	0.361767	0.172412	-0.0961897	0.307447	-0.0325436	-0.235899	0.552391	0.160596	-0.0363853	0.400297	-0.389969	0.972618
ACAT1	0.210086	-0.0443345	-0.315338	0.348219	-0.593457	0.296369	-0.0954499	0.272947	-0.457646	0.128944	-0.00867208	-0.178085	-0.246062	0.393009	0.335135	0.723486	-0.837071	-0.383759	0.124988	-0.117453	-0.293444	-0.424798	0.278649	-0.523467	0.498427	0.298146	0.220443	0.0499863	-0.267106	0.707961	-0.268644	-0.644112	0.219165	-0.766573	-0.0675914	0.691052	0.136823	-0.571255	-0.499323	-0.0195314	0.172956	-0.245993	0.486856	-0.0354765	-0.918421	0.23999	0.524157	0.115211	0.82685
ACAT2	-0.0265464	-0.409392	-0.021575	-0.285899	-0.221682	0.398331	0.297279	-0.234052	-0.017862	-0.0452585	-0.353152	0.0499169	-0.0438514	-0.30363	-0.110526	0.184158	-0.00705488	0.357747	-0.350848	-0.282888	0.00153799	0.553409	-0.409241	-0.0578097	-0.0422234	-0.216289	-0.28985	0.233458	0.00308281	-0.0914817	-0.22452	-0.151086	-0.425214	0.351938	-0.369385	0.124589	-0.135408	-0.182916	-0.0391586	-0.119073	-0.14857	0.11421	-0.33541	-0.549398	0.0485441	-0.472829	-0.451687	0.46339	-0.0314158
ACBD3	0.106317	-0.112351	-0.0266478	0.383124	-0.0363694	0.275198	-0.0386428	-0.0408472	-0.114657	0.371863	0.00290277	-0.17155	-0.14691	-0.295773	-0.254102	-0.200272	-0.315925	0.0562828	-0.0688024	-0.210715	-0.0986006	-0.171941	0.155256	-0.26853	0.340056	-0.350803	-0.208144	-0.101687	-0.0116908	0.232511	0.451145	-0.123079	-0.133596	-0.0885438	-0.266346	-0.173237	-0.294312	-0.276827	0.034399	-0.308297	0.0618425	-0.174378	0.23723	-0.0151808	-0.227384	0.155395	-0.127066	0.0551576	-0.102328
ACBD4	-0.0928536	0.400014	0.617024	-0.367632	0.120355	-0.992647	0.38207	-0.176311	-0.3458	-0.20151	-0.506953	-0.127589	0.0288302	-0.272877	0.597917	0.12573	-0.459056	-0.376949	-1.64901	0.0300228	-0.858258	-1.00004	-0.716933	0.777416	-1.38327	0.249919	0.863727	0.396813	0.455227	-0.176998	0.248093	-0.765947	-0.766166	0.23999	-0.196719	-0.190713	-0.120714	-0.321695	-0.0279011	0.261493	0.0292292	-0.399763	-1.03828	-1.11014	-0.737251	-0.179959	-0.811709	0.49543	0.123463
ACBD5	0.242816	-0.327321	0.180842	-0.196377	-0.65758	-0.138985	0.321734	0.0103188	-0.0878009	-0.296867	0.0212936	0.0769529	0.10781	-0.183914	0.367607	-0.0223589	-0.144328	0.106626	-0.170978	-0.187766	0.0944212	-0.17807	-0.0944375	0.227388	-0.0934865	0.257162	0.480748	0.357269	0.0651879	0.0829976	0.133976	-0.485136	-0.163714	0.279955	-0.0135087	-0.092482	-0.195288	-0.378446	-0.380425	-0.228005	0.29883	-0.0744427	0.165428	-0.11306	-0.199687	-0.22599	-0.189491	0.454047	0.29154
ACBD6	-0.283315	-0.0564981	0.00251862	0.016652	0.00724218	-0.220723	-0.20447	-0.738977	0.0105471	-0.33899	-0.0234873	-0.00478568	-0.20606	0.0462668	-0.351055	-0.385359	0.0543118	0.742004	-0.0510324	0.860174	-0.26023	0.479177	-0.195879	0.250913	-0.282917	-0.262386	-0.263671	-0.160315	-0.16245	-0.230025	-0.495586	-0.122435	-0.317825	0.100303	-0.465321	-0.310287	-0.339684	-0.35554	-0.279446	0.288618	-0.435558	0.0177949	0.740103	0.0171828	0.0133053	-0.0112369	-0.429826	-0.141471	-0.079273
ACBD7	-1.51431	0.551082	0.347038	-0.363397	0.157718	0.455078	-1.63355	0.824484	0.48546	0.239876	0.0946155	-0.00120992	0.765826	-0.318302	-0.05564	0.301052	0.520542	-0.408214	0.370673	-0.0635576	0.464334	-0.200136	-0.0229838	-0.0487816	-0.429493	0.0714484	-0.322257	-1.67472	0.574711	1.03472	-1.0399	0.288435	-0.756892	0.533639	-0.691349	0.229287	-0.464642	-0.0677472	0.473061	-0.0500722	-1.54007	-0.0658769	-1.58673	0.138752	0.261003	1.41764	-0.188262	-1.48484	-0.459356
ACCS	1.07696	1.09021	-0.654155	-0.117945	-0.149857	-0.715734	-0.242932	-0.154155	-0.451592	-0.477157	-0.187521	-0.347024	-0.469976	-0.519845	-0.310631	-0.63153	-0.0783158	-1.55727	0.95315	0.303429	-0.980945	-0.692506	-1.06781	-0.720945	1.06132	-1.13395	-1.296	-1.14733	-2.15455	-0.808426	-1.48039	-0.272919	-1.18978	-0.944064	-0.62076	-1.10242	-0.795234	-0.888143	-0.68375	0.58142	1.23016	-0.927901	-1.39899	-1.1724	-0.224144	-1.60517	-0.762249	0.0437559	-0.452658
ACD	0.23103	0.280311	0.275595	0.0285339	0.139891	-0.108153	-0.191157	-0.0271726	0.163711	0.462389	0.319161	-0.00454411	0.757664	0.00360456	0.241653	0.107371	0.165999	0.398598	-0.134009	0.119774	0.200991	0.122693	0.0857672	-0.178914	-0.00886078	-0.0868711	-0.113394	0.147789	0.11727	-0.143171	0.0594522	0.385573	0.227219	0.277883	0.0450281	-0.106881	-0.0953445	-0.168321	-0.0141614	0.106318	0.0577549	-0.288749	0.0176818	0.523038	-0.132659	0.206369	-0.0372782	-0.0566228	0.250887
ACE	-0.741661	0.222335	-0.951701	-0.620855	-1.42028	0.892921	-1.27198	2.30764	-0.906117	NA	NA	NA	NA	NA	NA	NA	NA	0.538082	0.66445	0.353107	0.162297	-0.354863	0.0369283	0.162342	0.459553	NA	NA	NA	NA	NA	NA	NA	NA	-0.278272	-0.540089	-0.12432	0.0232183	-0.383546	1.92371	0.072397	-0.116239	NA	NA	NA	NA	NA	NA	NA	NA
ACIN1	0.0804175	0.107042	-0.0355243	0.0560502	0.04506	0.0655702	-0.174934	0.296765	0.0459798	0.204191	0.159179	0.113491	0.132022	0.0130325	0.109149	0.0430167	0.118064	0.131521	0.0482639	0.203135	0.125936	9.58968e-06	0.103294	0.0585444	0.0671546	0.0932945	0.0648998	-0.164685	-0.0330803	0.115784	0.0290358	0.135938	0.0447676	-0.00270975	0.0863855	0.0377092	0.0956549	0.0651713	0.0628247	0.228324	0.0733514	0.139441	0.188216	0.212723	0.101713	0.146381	0.202518	-0.287835	0.19705
ACKR2	0.796996	NA	NA	NA	NA	NA	NA	NA	NA	NA	NA	NA	NA	NA	NA	NA	NA	NA	NA	NA	NA	NA	NA	NA	NA	NA	NA	NA	NA	NA	NA	NA	NA	NA	NA	NA	NA	NA	NA	NA	NA	NA	NA	NA	NA	NA	NA	NA	-1.50035
ACKR3	NA	NA	NA	NA	NA	NA	NA	NA	NA	NA	NA	NA	NA	NA	NA	NA	NA	NA	NA	NA	NA	NA	NA	NA	NA	NA	NA	NA	NA	NA	NA	NA	NA	NA	NA	NA	NA	NA	NA	NA	NA	NA	NA	NA	NA	NA	NA	NA	NA
ACLY	0.108872	-0.050806	-0.118147	0.235712	0.20626	-0.000691818	0.156768	-0.2171	0.0413849	-0.230183	-0.329074	-0.243712	-0.181266	-0.476993	-0.402758	0.100506	0.196572	0.274331	-0.0745197	0.345083	0.158361	0.345675	-0.254585	-0.164652	0.152607	-0.476099	0.0125269	0.0893554	0.1334	-0.158355	0.00478052	-0.191342	0.162232	0.238014	-0.230769	0.227269	-0.385552	-0.249784	0.00284129	0.51623	0.0952455	-0.212458	0.168241	-0.424371	0.214144	0.454119	-0.171644	0.130311	0.0144278
ACO1	0.00882549	0.4165	0.476048	-0.0475823	-0.00680306	-0.716917	-0.587768	0.440896	0.320827	0.00611447	-0.172288	0.584892	0.225148	0.292947	0.103694	0.526975	0.402947	0.664305	-0.0483059	-0.230502	0.558159	0.557271	-0.387902	0.322623	-0.498543	-0.128729	0.691255	-0.251982	1.00808	-0.26846	-0.405031	0.389975	0.299989	-0.018135	-0.208377	0.323188	0.202605	0.407959	0.350336	-0.152446	-0.127594	0.808714	0.107655	-0.229263	0.447723	1.08498	0.154425	0.0938594	-0.330232
ACO2	-0.039867	-0.143002	-0.231114	0.0741293	-0.136189	0.0621502	0.529564	-0.220651	-0.0102683	0.335046	-0.0488352	-0.0244507	0.370142	0.221675	-0.301779	-0.0790864	-0.149801	-0.0401334	0.159437	0.205471	-0.365086	-0.0710184	0.150271	-0.171822	-0.0237645	-0.461231	0.0196089	0.230712	-0.0285022	0.401667	-0.267407	-0.243349	-0.18561	-0.125563	-0.231305	-0.17811	0.162929	-0.235089	-0.0387227	0.240519	-0.123243	-0.199058	0.47702	-0.0404206	-0.154339	-0.21883	0.346586	0.29701	0.164996
ACOT1	-0.310998	NA	NA	NA	NA	NA	NA	NA	NA	NA	NA	NA	NA	NA	NA	NA	NA	NA	NA	NA	NA	NA	NA	NA	NA	NA	NA	NA	NA	NA	NA	NA	NA	NA	NA	NA	NA	NA	NA	NA	NA	NA	NA	NA	NA	NA	NA	NA	0.272011
ACOT11	0.287609	-0.557387	0.404178	0.0657926	0.0852913	0.280172	-0.100959	1.37236	-0.300377	NA	NA	NA	NA	NA	NA	NA	NA	NA	NA	NA	NA	NA	NA	NA	NA	-0.538731	1.52838	-0.0595059	-0.684933	0.501403	-0.699136	-0.392228	0.992953	-0.243325	-0.431956	-0.429205	-0.25114	0.670499	0.902751	-0.145747	0.402061	NA	NA	NA	NA	NA	NA	NA	-1.1122
ACOT13	-0.151484	-0.0314152	-0.226318	0.219751	-0.352616	0.104586	-0.180651	0.293752	-0.0281941	0.15364	0.235501	0.0146744	0.417419	0.145875	-0.0545882	0.132052	0.0253834	-0.180271	-0.0596745	0.0732826	0.0396652	0.109469	0.0677516	0.0286743	-0.307853	-0.161274	-0.249864	0.106314	0.328474	0.227393	0.0122905	0.310955	0.172604	0.0482282	0.142519	0.0860509	0.281762	0.330851	0.479846	0.169326	-0.103162	0.00565852	0.322192	0.236381	0.197747	0.0585376	0.275843	0.403413	0.158136
ACOT2	-0.373071	0.361303	-0.0646783	0.289761	-0.341314	0.0295078	0.119614	0.876034	-0.387831	0.418265	0.0919929	0.811627	0.647938	0.240578	-0.138512	-0.541921	-0.660159	-1.31001	-0.131066	-0.442238	0.0563447	-0.561124	-0.967076	0.0855801	-0.51507	-0.435088	-0.625411	-0.0612467	0.677965	0.361624	-0.664141	-0.333322	-0.454767	0.0316479	-0.180062	-1.16532	0.561971	-0.646882	-0.666256	-0.097159	-0.49499	0.915275	-0.335161	-0.103458	-0.580883	-0.152538	-0.452396	0.435993	0.146849
ACOT4	-1.17755	-0.537153	-0.726537	-0.281689	-0.562021	-0.260868	0.318888	2.02906	-0.471064	-1.3606	-1.40447	-1.39419	-1.46823	-1.71423	-0.0696929	-1.51688	-1.3618	NA	NA	NA	NA	NA	NA	NA	NA	0.654502	-0.801877	2.08807	-0.952065	1.38558	0.575367	-0.573244	-0.512278	NA	NA	NA	NA	NA	NA	NA	NA	-1.76818	-1.80737	-2.0791	-1.61621	-1.2009	-2.27195	2.20999	-0.763819
ACOT6	NA	NA	NA	NA	NA	NA	NA	NA	NA	NA	NA	NA	NA	NA	NA	NA	NA	NA	NA	NA	NA	NA	NA	NA	NA	NA	NA	NA	NA	NA	NA	NA	NA	NA	NA	NA	NA	NA	NA	NA	NA	NA	NA	NA	NA	NA	NA	NA	NA
ACOT7	-0.334204	0.0976166	-0.191117	0.331428	0.395592	0.0128491	0.156687	-0.178586	0.204801	-0.249265	-0.214826	0.169321	0.673466	-0.49229	-0.228908	-0.114959	-0.0560103	0.4836	-0.403269	-0.437224	-0.122514	0.0846791	0.00611101	0.719423	-0.155724	-0.0194592	-0.0277196	0.0166043	0.282374	-0.10221	-0.182878	-0.0481827	0.0769891	0.592541	-0.105748	0.103433	-0.495402	0.219439	-0.152075	-0.409159	-0.139013	0.518363	-0.284531	0.204915	0.129643	0.416084	-0.480621	-0.0288604	0.0232288
ACOT8	-0.107255	-0.335717	0.424088	-0.300325	0.382698	0.024747	-0.16422	0.493585	0.0440944	-0.343944	0.100164	-0.0955206	0.123305	-0.0675654	0.119296	0.0641175	-0.158981	-0.165294	-0.197141	-0.448821	-0.207842	-0.0557018	0.153182	0.0819983	-0.114928	0.0172148	0.0134458	-0.0553335	-0.339995	-0.0810462	0.0130739	0.419133	-0.243387	0.533532	-0.0492534	-0.0977655	-0.0154415	-0.0670374	0.0552538	-0.387244	0.109349	0.052446	-0.0875044	0.223452	-0.0453817	0.125985	0.239983	0.31452	0.204533
ACOT9	-0.585879	-0.313741	-0.282396	-0.994729	-0.505302	-0.570632	0.224403	0.791761	-0.33056	0.197383	-0.954966	-0.110768	-1.18273	0.830704	0.00797871	0.18063	-1.36647	-1.02119	0.120806	0.495	-0.181307	-0.00259285	0.190146	-0.701673	0.391617	0.043321	-0.0230643	0.569272	-0.204673	0.161025	-0.0366548	-1.14339	-0.236417	-0.883267	-0.161465	-0.0701234	0.671819	-0.61872	-1.03722	0.619178	-0.650037	-0.261058	-1.51417	-1.01967	-1.61762	0.222063	0.00774151	0.450083	0.0461539
ACOX1	-0.340783	-0.349323	0.422777	0.0791432	0.0169113	0.108686	-0.252708	0.311644	-0.128701	-0.03747	-0.0590462	-0.334093	0.282142	0.056189	-0.262611	0.149564	0.405524	0.455005	0.11426	-0.573276	0.0323347	-0.372335	0.0185571	0.326857	-0.086529	-0.376205	0.440731	-0.304016	0.334933	0.142902	-0.209192	-0.0528622	0.261569	-0.735262	-0.482211	-0.319828	-0.225515	0.275456	0.413312	-0.584568	-0.387466	-0.420157	-0.487094	0.0616299	0.358757	0.49405	-0.390195	0.00575715	-0.479258
ACOX2	NA	NA	NA	NA	NA	NA	NA	NA	NA	NA	NA	NA	NA	NA	NA	NA	NA	NA	NA	NA	NA	NA	NA	NA	NA	NA	NA	NA	NA	NA	NA	NA	NA	NA	NA	NA	NA	NA	NA	NA	NA	NA	NA	NA	NA	NA	NA	NA	NA
ACOX3	-0.852267	0.13356	-0.0431279	-0.649379	-0.128785	-0.501104	1.28013	-0.159108	-0.244994	-0.370335	-0.406512	-0.516783	0.187463	0.190552	-0.0435616	0.0844083	-0.266411	0.190624	-0.991172	-0.627242	-0.579485	-0.190999	-0.427172	0.0715278	0.0682992	-0.379344	-0.126799	0.509221	-0.717114	-0.227291	-0.485566	-0.052342	-0.497066	-0.164163	-0.466652	-0.181654	0.292709	-0.272314	-0.140943	-0.605741	-0.747554	-0.638883	0.178546	-0.619298	-0.3757	0.367445	0.296078	1.08477	1.00639
ACP1	-0.0970657	-0.0250878	-0.218543	0.202182	0.0352126	0.203279	0.0334799	0.0519588	-0.0215074	0.360872	0.329685	0.176742	0.166283	0.0225843	-0.040074	0.0940735	0.124919	0.0884381	0.0703654	0.0046111	0.0785552	0.110918	0.177835	0.134171	0.0339949	-0.0838942	-0.188272	0.0938776	0.0808173	0.148819	-0.0597313	0.0914718	0.080541	0.0477004	0.224999	-0.0706972	0.0889709	-0.0463216	-0.0128963	0.0832523	-0.149736	0.0906024	0.0713155	0.362865	0.0822389	-0.177993	0.0975477	-0.1099	0.0515744
ACP2	-0.162797	0.135994	0.227176	0.356658	0.216771	0.0607533	0.00864709	0.658681	0.276173	0.129612	0.513906	1.1894	0.336698	-0.108241	0.238781	0.150354	0.412243	0.0980086	-0.889845	-1.10639	-0.919552	0.24086	-0.899935	0.396234	-1.23289	-0.130977	0.532689	-0.475839	0.967849	0.141449	-1.25618	0.367292	0.07312	0.752548	-0.782307	-0.107672	-0.0888631	0.499965	0.349692	-1.04971	-0.156198	0.562785	-0.89219	-0.0392475	0.225841	-0.045154	-0.276751	0.196836	-0.129371
ACP5	-0.981677	-0.653011	-0.331633	-1.04158	-0.0280903	-0.6337	2.14498	-0.634578	-0.779948	NA	NA	NA	NA	NA	NA	NA	NA	NA	NA	NA	NA	NA	NA	NA	NA	-0.420654	-0.293551	2.8295	1.27328	-0.207295	-0.599702	-0.052888	-0.739625	NA	NA	NA	NA	NA	NA	NA	NA	NA	NA	NA	NA	NA	NA	NA	NA
ACP6	-0.551429	-0.0585149	-0.110672	-0.201263	0.540573	0.0793192	-0.485032	0.594511	-0.294201	0.762719	-0.141061	-0.159161	-0.651234	0.0156235	0.746039	-0.0297873	-0.352982	-0.572633	-0.226324	-1.46246	0.48807	0.124998	0.127577	0.535135	0.130949	0.367114	-0.964091	-0.0455292	0.546949	1.10577	-0.780069	0.120134	-0.0580958	-0.0319129	-0.302856	-0.00079186	-0.165011	-0.0924505	0.374071	-1.32754	-0.409665	-0.472455	0.115277	-0.590769	-0.594108	0.684983	-0.9339	-0.0829496	-0.884012
ACP7	NA	NA	NA	NA	NA	NA	NA	NA	NA	NA	NA	NA	NA	NA	NA	NA	NA	NA	NA	NA	NA	NA	NA	NA	NA	NA	NA	NA	NA	NA	NA	NA	NA	NA	NA	NA	NA	NA	NA	NA	NA	NA	NA	NA	NA	NA	NA	NA	NA
ACPP	0.12619	NA	NA	NA	NA	NA	NA	NA	NA	NA	NA	NA	NA	NA	NA	NA	NA	NA	NA	NA	NA	NA	NA	NA	NA	NA	NA	NA	NA	NA	NA	NA	NA	NA	NA	NA	NA	NA	NA	NA	NA	3.16605	2.54665	0.32211	0.484984	0.221113	-0.0675416	0.826884	NA
ACSBG2	-2.45882	NA	NA	NA	NA	NA	NA	NA	NA	NA	NA	NA	NA	NA	NA	NA	NA	NA	NA	NA	NA	NA	NA	NA	NA	NA	NA	NA	NA	NA	NA	NA	NA	NA	NA	NA	NA	NA	NA	NA	NA	NA	NA	NA	NA	NA	NA	NA	0.222187
ACSF2	0.163286	0.21984	-0.0575882	0.150523	-0.136133	0.284242	-0.782699	0.635745	-0.323617	0.623405	0.283068	-0.11403	-0.361162	0.536601	0.324707	0.312916	-0.283861	-0.388394	0.205618	-0.666821	0.0199867	-0.279743	0.306092	0.18235	0.11322	0.0269386	-0.285796	-0.55449	-0.419478	0.826286	-0.148016	-0.336925	0.0275076	-0.232159	0.447262	0.11116	0.752943	0.0359716	0.219	-0.661895	0.167822	-0.451033	-0.981898	0.186359	-0.373224	-0.0455731	0.928183	-0.324488	0.731348
ACSF3	-0.102115	0.0792948	0.0622157	0.071146	0.745544	-0.123966	0.0135121	0.044675	0.0569838	0.127477	0.0177631	0.0124585	0.254261	0.617098	0.11513	0.0687153	0.168385	0.814983	0.137913	0.186465	0.0325979	-0.0322653	0.0921054	-0.0578902	0.114801	-0.0907491	0.213873	-0.0180902	0.18783	0.161296	-0.177153	0.59609	0.0162227	-0.0613339	0.273488	-0.0426495	0.800598	0.97973	0.62915	0.314227	-0.022503	-0.0470745	1.62176	-0.00577951	0.28489	-0.44972	0.716535	0.175936	0.0517909
ACSL1	0.122602	-0.855211	-1.09721	0.198447	-1.12546	-0.847229	0.980104	-0.436263	-0.935485	-1.26002	-0.473495	-0.367495	-1.70263	0.42832	-0.990603	-0.128887	-1.63717	-1.24294	-0.228873	0.462447	-0.791527	-1.04842	-0.781079	-0.315484	-1.40845	-0.648465	-0.631504	1.14903	-0.996321	-0.29754	1.70115	-0.987353	-0.426758	-1.607	-0.170529	-0.328939	0.0714917	-0.813039	-1.18805	0.533431	-0.0652225	-0.338522	-0.0681689	-0.605179	-1.16089	-1.15431	-1.20477	1.37008	-0.226269
ACSL3	0.178985	0.124521	0.204034	0.152091	0.155086	0.00840039	0.321458	-0.0952241	0.0258112	0.253658	-0.16036	0.495428	0.26157	-0.337239	-0.15985	0.051914	-0.168656	0.0342194	-0.149283	0.0241634	0.0632679	0.887642	-0.511703	-0.563798	0.123431	-0.433533	-0.367939	-0.0732666	-0.0036902	-0.182666	-0.200175	0.0241632	0.197179	-0.311145	-0.233642	-0.150493	-0.279694	-0.340937	-0.0377312	0.131337	0.0908418	0.511277	0.0352298	-0.308187	-0.29219	0.0655375	-0.131174	0.0565075	0.204447
ACSL4	0.80261	-0.167269	-0.0368857	0.0506247	0.1522	0.0149963	0.589188	0.0522878	0.0281052	-0.0887202	-0.0252771	0.0461606	-1.00757	0.209649	0.541808	0.0662912	-0.19038	-0.0197279	0.0111599	0.262379	-0.419237	0.139135	-0.567425	-0.494302	0.0507405	-0.173339	0.325281	0.631576	-0.0964095	-0.193229	0.227242	-0.072692	-0.0206765	-0.21643	-0.587315	-0.13756	0.258939	-0.277936	-0.226328	0.336412	0.744632	-0.155808	-0.962853	-0.555132	-0.556354	-0.150885	-0.362669	0.555521	0.530391
ACSL5	0.428153	-0.391785	-0.46574	-0.35739	-1.42877	-0.0216345	0.545687	-0.495247	-1.37651	-0.128862	-0.592194	0.0870253	-1.37351	0.561217	0.0472021	-0.0481276	-1.39232	-1.39596	-0.982142	0.324297	-0.0844728	-1.33711	-0.612628	0.122924	0.45864	-0.134378	0.208857	0.689675	-1.40586	0.339178	0.40735	-0.45232	-0.561619	-0.0329333	0.300237	-0.343474	0.31719	-0.768981	-0.59159	0.219562	0.318619	0.0801346	0.0811035	-0.978212	-1.1932	-1.37372	0.588245	0.743582	0.194572
ACSL6	-0.315124	NA	NA	NA	NA	NA	NA	NA	NA	-0.0682408	-0.159546	-0.0346078	-0.106826	-0.212141	-0.00460313	-0.0603955	1.65738	NA	NA	NA	NA	NA	NA	NA	NA	NA	NA	NA	NA	NA	NA	NA	NA	NA	NA	NA	NA	NA	NA	NA	NA	NA	NA	NA	NA	NA	NA	NA	NA
ACSM3	0.580246	-0.656066	-0.626509	1.73479	-1.04755	0.1099	0.143088	-0.0890556	-0.85428	0.244114	-0.771148	-1.05925	0.502329	-0.109369	-0.667928	-0.68116	-0.832912	-0.559938	-0.00056488	1.0404	1.20545	-0.433906	0.0690525	0.364472	-0.530991	-0.694768	-0.432085	2.09607	-0.59138	1.01369	-0.497158	-0.248496	-0.432264	-0.33792	-0.245197	-1.11563	-0.109739	-0.777798	-0.963185	0.976677	0.727501	-0.458112	-0.445206	-0.205001	-0.666944	-0.345896	0.35677	1.94937	2.06616
ACSM4	0.307765	NA	NA	NA	NA	NA	NA	NA	NA	NA	NA	NA	NA	NA	NA	NA	NA	-0.212764	0.0287521	0.793241	0.754211	-0.265438	0.0152058	0.0423961	-0.245667	-0.119246	-0.0959362	1.27585	-0.0467681	0.590889	0.0746551	-0.398888	-0.417243	NA	NA	NA	NA	NA	NA	NA	NA	NA	NA	NA	NA	NA	NA	NA	2.60385
ACSS1	-0.060546	0.0537469	-0.124875	-0.750731	-0.147464	-0.3444	-0.478432	0.136384	0.188254	-0.0763265	0.163716	-0.10726	-0.424156	0.54175	0.122933	0.490421	-0.39904	-0.218828	-0.768505	-0.360276	-0.113989	-0.174222	0.225958	0.842996	0.00753611	-0.133899	-0.434974	-0.23508	-0.125762	0.209917	0.297632	-0.261201	-0.284623	0.441124	0.963506	0.388381	0.79158	-0.112069	0.11651	-0.302998	-0.186616	-0.128547	-1.20575	0.197307	-0.244591	-0.167606	1.07439	-0.286726	0.693533
ACSS2	0.447544	0.785788	-0.579586	0.0259007	-0.881266	0.484084	0.142063	1.23645	-0.994354	0.20507	0.155606	-0.389826	-1.00187	0.743897	0.00860952	1.10073	-0.426503	-0.93831	0.606391	-1.36691	0.371083	-0.464427	0.853697	-1.36384	0.482755	-0.115208	-0.775914	-0.0279666	-0.502778	0.152853	0.131063	-0.339933	0.642013	-0.873868	-0.235331	1.07105	1.28373	-0.714035	-0.883163	-1.2633	0.450348	-0.540333	-0.834667	0.185327	-0.412863	0.258616	0.65312	0.471722	0.820097
ACSS3	-0.726206	NA	NA	NA	NA	NA	NA	NA	NA	NA	NA	NA	NA	NA	NA	NA	NA	NA	NA	NA	NA	NA	NA	NA	NA	NA	NA	NA	NA	NA	NA	NA	NA	NA	NA	NA	NA	NA	NA	NA	NA	NA	NA	NA	NA	NA	NA	NA	NA
ACTA1	-0.162722	-0.183265	-0.0867813	-0.264129	-0.0922537	-0.14619	0.869011	0.189321	-0.0682455	-0.132771	0.182175	-0.0674363	0.0199866	-0.068404	0.28932	0.131843	0.252346	-0.0751068	0.0667353	-0.396273	-0.188793	-0.507799	0.0530096	-0.154008	0.0218936	0.420841	0.10047	0.545287	0.0403164	0.204394	0.282818	-0.0154953	-0.197693	-0.34182	-0.0343132	-0.157012	-0.23517	0.113934	-0.0664178	-0.597857	-0.122971	0.0885071	-0.0709652	0.194811	0.228956	-0.0666856	0.441525	0.776962	NA
ACTB	-1.15907	0.0700649	-0.579145	-0.804967	-0.252426	-0.296047	2.03706	-0.477781	-0.517392	-0.975055	-0.969846	0.724331	-0.886831	-1.33694	-0.550405	-1.52008	0.846233	1.60436	-1.34983	0.333788	-1.6403	-1.25911	-1.12607	-0.923755	-1.33415	-0.308068	-0.359232	1.37143	0.950179	-0.538439	0.107218	-0.159196	-0.105784	-0.545538	-0.716348	-1.0289	-1.3693	-0.340701	-0.160675	-0.30836	-0.933275	0.648267	-0.967152	-0.602679	0.1263	-0.742061	-0.93786	1.15694	-1.17249
ACTBL2	-0.223707	-0.170424	-0.0813525	0.000670491	0.0496595	-0.0193798	0.384817	0.16388	0.0382739	-0.222164	-0.247357	-0.298005	-0.155547	-0.288981	-0.10992	-0.163779	0.0985204	-0.0882825	0.00324723	-0.0888487	-0.0848361	-0.162757	0.0749511	-0.053382	-0.0205604	0.082552	0.0436968	0.482777	0.101198	-0.00123087	0.152619	0.140268	-0.0489326	0.0791537	-0.184714	-0.0188689	-0.103715	0.103586	0.21332	-0.151407	-0.338712	-0.0660298	-0.0395722	0.082244	0.129795	-0.120922	0.199973	0.700221	-0.210138
ACTG1	-0.597191	0.442043	-0.557593	-0.493664	-0.203053	0.006043	0.98543	-0.135187	-0.170134	-0.648527	-0.581151	-0.223424	-1.38514	-1.00309	-0.155395	-1.15791	0.371305	-0.219345	-0.387087	0.0272066	-0.959543	0.735972	-0.59785	-0.352891	-0.829437	0.190521	0.0183569	0.845602	0.736199	-0.645532	0.191597	0.392758	-0.297468	-0.442752	-0.728873	-1.0106	-1.40257	-0.23389	-0.275049	-0.72031	-0.450273	0.0383261	-1.40569	-0.703451	0.00542579	-0.965434	-1.03975	0.803072	-1.23449
ACTL6A	0.0676012	0.0825102	-0.133395	0.0121841	0.251822	0.180341	-0.222988	0.127068	-0.0454575	0.176965	0.151152	0.116507	-0.166839	0.0844708	0.017744	0.0279402	0.0244297	0.0436698	-0.0379986	-0.164851	0.0462065	0.0552819	0.207781	0.0507759	0.144369	0.175678	-0.109023	-0.341822	0.108675	0.158403	0.062913	0.150942	0.155048	0.0796276	0.295092	0.20492	0.234216	0.217981	0.262937	-0.0947889	0.0796425	0.257862	-0.0799508	0.436162	0.120809	0.503331	0.181956	-0.375725	0.358647
ACTL6B	NA	NA	NA	NA	NA	NA	NA	NA	NA	NA	NA	NA	NA	NA	NA	NA	NA	NA	NA	NA	NA	NA	NA	NA	NA	NA	NA	NA	NA	NA	NA	NA	NA	NA	NA	NA	NA	NA	NA	NA	NA	NA	NA	NA	NA	NA	NA	NA	NA
ACTL8	-2.18052	-0.816149	-0.690134	-0.865417	-0.466717	-0.918758	1.96813	0.497789	0.0356457	NA	NA	NA	NA	NA	NA	NA	NA	NA	NA	NA	NA	NA	NA	NA	NA	-1.88649	0.0986398	-1.32231	-1.03254	-1.63834	-1.08319	-1.14585	0.324282	NA	NA	NA	NA	NA	NA	NA	NA	NA	NA	NA	NA	NA	NA	NA	-1.03176
ACTL9	-1.0349	NA	NA	NA	NA	NA	NA	NA	NA	NA	NA	NA	NA	NA	NA	NA	NA	NA	NA	NA	NA	NA	NA	NA	NA	NA	NA	NA	NA	NA	NA	NA	NA	NA	NA	NA	NA	NA	NA	NA	NA	NA	NA	NA	NA	NA	NA	NA	-0.413618
ACTN1	1.23532	-0.153142	0.0530217	0.533124	-0.95123	-0.497677	0.298218	1.54214	0.0847667	-0.998588	0.170964	-0.198654	0.327343	0.863478	0.560658	0.75827	0.242161	0.659748	1.0657	-0.822134	0.441066	-0.427127	0.348917	-0.31628	0.565838	0.604176	0.114043	0.085401	-0.816	-0.0954977	0.853819	0.123886	0.211986	0.771836	-0.464738	0.805937	1.0395	0.434816	0.727746	-0.720892	1.31212	-0.0277059	-0.832272	0.130216	0.298466	0.309742	1.35072	0.243719	1.03241
ACTN2	0.0732789	-0.353763	-0.382333	-0.124159	0.0569375	-0.0633771	0.0113836	0.0386065	-0.136984	-0.000322854	0.00715635	-0.405116	-0.173911	0.553304	-0.0447494	0.489252	0.19248	NA	NA	NA	NA	NA	NA	NA	NA	NA	NA	NA	NA	NA	NA	NA	NA	0.27658	-0.17602	0.284898	0.702682	0.0167499	0.0891696	-0.0303509	0.145192	NA	NA	NA	NA	NA	NA	NA	0.275373
ACTN4	0.37554	-0.0768238	-0.201111	-0.0298306	-0.277028	0.0347696	0.360706	0.177609	-0.638092	-0.115855	0.0418379	-0.48272	-0.287018	0.414474	-0.101939	0.224958	0.0038856	-0.376368	0.166851	-0.0769801	0.0231494	-0.715791	0.173917	-0.207992	0.647992	-0.0936374	-0.175629	0.384876	-0.233678	0.177482	0.339618	-0.65488	-0.0953517	-0.141982	0.190926	0.0288842	0.432892	-0.625303	-0.565666	0.0126445	0.350517	-0.559995	-0.0919823	0.130774	0.213691	0.0302834	0.221972	0.430293	0.235328
ACTR10	-0.0895662	-0.00432174	-0.0144102	-0.15987	-0.0726304	-0.211798	0.169203	0.150805	0.161344	-0.0190404	-0.0363845	0.024183	0.0998157	0.0596052	-0.0591485	0.0626452	0.393444	0.37357	-0.165461	-0.0259771	-0.239877	0.355469	-0.128313	0.135336	-0.10327	-0.251913	0.0498166	-0.056206	0.0723582	-0.00715707	0.0917187	0.298125	-0.158287	0.220972	-0.121638	-0.0518633	-0.0356319	0.219546	0.235697	-0.054721	-0.199081	0.106472	-0.108052	-0.0375405	0.233333	0.218024	-0.765767	0.119304	0.0436851
ACTR1A	-0.208964	0.00392571	-0.00902361	-0.136078	-0.0975132	-0.15811	0.176486	0.0145703	0.142326	-0.0799192	-0.140184	0.0548009	-0.0165243	-0.224611	-0.411349	-0.0895819	0.243127	0.32483	-0.147577	0.0294657	-0.174525	0.35685	-0.142871	0.124238	-0.0454078	-0.383855	-0.00632576	-0.0578218	0.163808	-0.0214525	-0.0514369	0.303688	-0.0831014	0.278178	-0.0705799	-0.0535235	-0.229345	0.118394	0.283489	0.0194581	-0.161032	0.164465	0.0257347	0.0171211	0.297599	0.18128	-0.766327	0.0630284	-0.318394
ACTR1B	0.0112303	-0.378306	0.00209673	-0.0929748	-0.113657	-0.350967	0.228586	0.488579	0.177001	-0.0339086	0.151664	-0.0498035	-0.00746433	0.377381	0.387428	-0.00409598	0.318165	0.0814733	-0.0367232	-0.370412	-0.135827	0.192842	0.0662276	0.0461714	0.027223	0.445078	0.201764	0.244648	-0.188394	0.0828755	0.272527	0.183091	-0.17482	0.138195	0.1263	-0.101549	0.495144	0.194816	0.0705305	-0.475367	0.0353805	0.0201934	-0.183347	0.4048	0.262115	0.135675	-0.162348	0.395654	0.00106702
ACTR2	0.141963	-0.0385452	-0.182046	-0.139517	-0.186503	-0.0452952	0.434772	0.0630665	0.0471448	0.0425245	0.025806	-0.389224	-0.201114	0.0719188	-0.0382288	0.0547858	0.0174112	-0.27194	0.290574	-0.328008	-0.151282	-0.218076	0.0797947	-0.110117	0.283542	-0.00338125	-0.085024	0.406234	-0.208005	0.185661	0.216948	0.0778459	-0.167374	-0.147381	0.162776	0.0946344	0.177935	0.181433	0.235183	-0.266822	0.170962	-0.539599	0.315825	0.111963	0.0521154	-0.230734	0.3382	0.622869	-0.187129
ACTR3	0.170481	-0.164465	-0.225276	-0.153618	-0.209783	-0.0501977	0.52004	0.0887473	0.133208	0.0761402	0.0547392	-0.608494	-0.300937	0.088319	-0.00186317	0.0996462	-0.0159438	-0.265842	0.172695	-0.444578	-0.173659	-0.186493	0.141886	-0.0937423	0.323571	-0.0208964	-0.116972	0.499828	-0.153614	0.233502	0.2781	0.0435139	-0.100029	-0.194826	0.184624	0.0447282	0.159186	0.156498	0.211565	-0.32035	0.185949	-0.650831	0.294541	0.00535092	0.0964649	-0.227785	0.270393	0.787152	-0.25877
ACTR3B	0.38358	0.00430298	-0.430416	0.0575585	-0.319587	0.0604177	0.12988	0.35421	0.419827	0.114696	0.127093	-0.668022	-0.581648	0.718015	-0.0994128	0.0228092	-0.682944	-0.294526	0.54663	-0.3982	0.459029	0.120517	-0.0565094	-0.169145	-0.290487	-0.0418448	-0.231907	0.377376	-0.31745	0.575533	0.293994	-0.0386771	-0.025729	-0.435499	-0.109888	-0.0829373	0.696939	-0.103046	-0.278976	-0.268912	0.273134	-0.64622	-0.0782191	-0.248567	-0.337694	-0.31339	0.274252	0.601594	-0.630842
ACTR3C	-0.606449	NA	NA	NA	NA	NA	NA	NA	NA	NA	NA	NA	NA	NA	NA	NA	NA	NA	NA	NA	NA	NA	NA	NA	NA	-0.137998	-0.18718	-0.0117581	0.32177	0.0425179	-0.244641	0.368942	0.322796	NA	NA	NA	NA	NA	NA	NA	NA	NA	NA	NA	NA	NA	NA	NA	NA
ACTR5	0.130337	0.0868161	0.00624065	0.0169051	0.0563776	0.0556963	-0.23707	-2.17845e-05	0.416481	0.163457	-0.0143408	-0.00216668	-0.0919287	-0.0799123	0.167015	-0.0996141	-0.0550302	-0.279397	0.0767391	0.183165	0.356135	0.352552	0.0413386	0.0459813	0.116517	0.117335	0.0376138	-0.299176	0.0548646	-0.139874	0.0142198	0.152803	0.0308363	0.311668	0.140859	0.012878	-0.290989	-0.150707	-0.169483	-0.0556791	0.00854524	0.018094	0.0548873	-0.164102	-0.0152886	0.115219	0.357442	-0.391813	-0.0460217
ACTR6	0.148943	0.179352	-0.0591406	0.0296142	0.342193	0.1957	-0.0896416	0.0156676	0.15032	0.136883	0.10006	0.597556	-0.117703	0.0157742	-0.0555778	-0.0946425	0.230476	0.150236	0.0720028	0.10097	0.135363	0.0198879	-0.0114713	0.021676	0.0475792	0.0357438	-0.0164698	-0.206202	0.0918289	-0.0211073	-0.119165	0.337861	0.00955585	-0.0269597	0.0800172	-0.0535846	-0.0745514	0.0640844	-0.0198976	0.0265388	0.157264	0.518424	0.102715	-0.0312699	-0.105195	-0.0324164	0.0142156	-0.329025	0.176214
ACTR8	0.163564	0.127542	-0.0857089	0.126903	-0.0512982	0.10524	0.0689919	0.0483544	-0.148588	0.0538381	0.139381	-0.226066	0.122199	0.129312	0.103948	-0.0414198	0.114662	0.262979	0.119983	0.210783	0.195097	-0.0891856	0.06355	-0.112684	0.0980054	0.324779	0.0101149	0.0465105	0.497477	-0.184482	0.0379935	-0.0613177	-0.00345656	-0.0154616	0.268668	0.0222519	0.170667	-0.094629	-0.0602684	0.0596696	0.0627618	-0.347391	0.314854	0.0766498	0.00602183	-0.0781006	0.144511	-0.169534	-0.162143
ACTRT3	NA	NA	NA	NA	NA	NA	NA	NA	NA	NA	NA	NA	NA	NA	NA	NA	NA	NA	NA	NA	NA	NA	NA	NA	NA	NA	NA	NA	NA	NA	NA	NA	NA	NA	NA	NA	NA	NA	NA	NA	NA	NA	NA	NA	NA	NA	NA	NA	NA
ACVR1	0.736469	-0.103265	1.65717	0.0622554	-0.875809	-1.14443	-1.74168	-0.360657	-0.798383	-0.611956	-0.344694	-0.0172457	-0.172649	-0.0909965	-0.094301	-0.0758007	0.323947	0.838229	-0.337869	0.61106	-0.0512018	-0.735092	-0.604757	0.0704723	0.337983	-0.407515	0.440084	-1.36716	-0.813631	-1.37655	0.733951	0.455028	-0.0900901	-0.0647334	-0.0407821	-0.65261	-0.0624106	0.618987	0.0836822	0.482681	0.583502	0.0675873	-1.72288	-0.906998	0.495239	-1.35447	0.316868	-1.82655	0.174507
ACVR1B	0.269277	-0.250995	0.630866	0.456471	0.915605	-0.0873234	-0.675796	0.0331236	0.327753	-0.390076	-0.413488	-0.104794	0.557665	0.400431	-0.00926263	0.0612957	0.946227	0.0143561	-0.151342	-0.283425	0.647054	0.167164	-0.379886	-0.659847	0.367243	0.093109	0.513245	-0.692996	0.343554	-0.380314	0.0784249	0.166269	-0.0963414	0.0246137	-0.073949	0.360752	0.154386	0.984322	0.412439	-0.103138	0.162339	-0.425426	-0.295122	-0.479155	1.04211	0.426238	-0.0635055	-0.883287	-0.166875
ACVR2A	0.554065	-0.713796	-0.354161	0.1796	-0.818137	-0.600738	-0.45345	1.61504	-0.916401	NA	NA	NA	NA	NA	NA	NA	NA	NA	NA	NA	NA	NA	NA	NA	NA	NA	NA	NA	NA	NA	NA	NA	NA	NA	NA	NA	NA	NA	NA	NA	NA	NA	NA	NA	NA	NA	NA	NA	NA
ACVR2B	0.218229	-0.688581	-0.0215582	0.45839	0.532431	0.252328	-0.208693	-0.428508	0.657404	0.173806	0.0915778	0.76725	0.296974	0.114177	-0.0599872	-0.0291417	0.477214	0.480195	0.195441	-0.91395	0.0951925	0.918725	-0.178443	0.0129088	0.136294	-0.161779	-0.465232	-1.06699	0.167705	-0.21853	-0.194737	0.423769	-0.0730536	0.0240455	0.253915	-0.0262675	0.0517813	0.560004	0.780751	-0.490273	0.119773	1.08747	0.0914773	0.168411	0.267893	0.551079	-0.275208	-0.697905	-0.357697
ACY3	2.27906	-0.713019	0.165457	-0.533714	-0.7804	1.23747	0.985737	-0.406837	0.0521836	0.233102	0.681358	-0.495538	0.0264907	1.29642	-0.475231	-0.0970133	-0.786921	-0.393465	-0.0525148	0.0132919	-0.442773	-0.589004	-0.508062	0.621546	-0.185712	-0.554912	0.0309925	0.858767	-0.434459	-0.211222	-0.604919	-0.929332	-0.640636	0.176209	3.3483	-0.0786631	1.5252	-0.221836	0.296429	0.164628	1.99529	-0.615053	0.628361	-0.0555989	-0.413762	1.41167	0.803912	1.69394	-0.369815
ACYP1	-0.0237955	-0.0327398	0.193285	0.130458	0.0891243	-0.627679	-0.460781	0.6122	1.03008	0.141644	0.299057	0.531039	0.658362	0.196829	0.377089	0.205799	0.328354	0.457916	-0.0694464	0.506017	0.168333	0.471758	0.287113	0.489301	-0.75079	0.259329	-0.221319	-0.698014	0.0784268	0.182952	-0.206397	0.0344438	-0.268271	0.227481	0.317055	-0.148409	0.0204774	-0.0256141	0.0473854	0.417901	-0.31425	0.418321	0.638197	0.52393	0.334682	-0.0898051	-0.111568	-0.491373	0.746665
ACYP2	-0.154752	-0.318541	-0.0838794	0.138077	0.422358	-0.10327	-0.468692	-0.624595	0.324696	-0.286316	-0.0482415	-0.648322	-0.0977243	0.273447	-0.680605	-0.383512	0.729869	0.727392	0.105328	0.589486	-0.116319	0.5457	0.0236557	0.439653	-0.203905	-1.05809	0.152523	-0.0183515	-0.307777	-0.0710572	-0.735822	0.418215	-0.299787	0.00506424	0.268551	-0.712971	0.329417	0.302318	-0.534185	0.549749	-0.112119	-1.11555	1.55035	0.309027	0.868216	-0.237726	0.711138	0.013801	0.387077
ADA	-1.12884	-0.367478	0.37828	-0.413575	1.16529	-0.783051	-0.162045	-0.917754	2.09275	-0.386252	-0.560893	1.59067	0.992828	-0.347597	-0.0742486	-0.56233	0.664779	1.43473	-0.69726	-0.351109	-0.565648	1.5146	-0.311032	0.725259	-0.540465	-0.733149	-1.06853	-0.90283	-1.06905	-1.0263	-1.29531	1.57625	-0.765809	1.82807	-0.668847	-0.268958	-0.345152	1.29945	1.38996	-0.450739	-0.863191	1.93706	-0.819677	-0.0941304	0.70924	1.64777	-0.342448	-0.186834	-0.444154
ADA2	-0.700563	-1.15147	1.50159	-1.1668	1.06842	-0.611933	-0.165525	-1.24619	0.693744	0.174961	-1.28086	-0.619256	-1.12517	0.966682	-0.872585	-0.864523	0.354873	-0.123593	-1.71344	-1.40114	-1.72927	0.702305	-1.42117	0.447321	-1.49175	-1.01069	0.744988	0.372185	-0.245943	-0.702358	-0.535857	0.0258816	-1.23884	0.00689829	1.41886	-0.721907	0.774443	1.36084	1.81675	-0.503328	-0.454133	-0.663263	-0.424645	-1.05572	0.634687	1.52503	-0.806374	-0.074765	-0.793925
ADAL	0.129462	0.252731	-0.500674	-0.361194	-0.259252	0.366483	0.336273	0.0270772	0.287541	0.261547	-0.302458	0.509439	-0.0363119	0.503331	0.565208	-1.14598	-0.139987	0.17572	-0.0765682	-0.00914127	-0.418696	-0.168837	0.119873	0.20987	-0.838469	0.470656	-0.279365	-0.152649	0.729193	0.576019	-0.110845	0.248125	-0.398035	0.130485	0.291093	-1.47375	0.675042	0.0945364	-0.0332951	0.167505	0.129568	0.652439	0.0633787	-0.246971	-0.0150741	-0.175676	0.171298	0.0895307	-0.327613
ADAM10	0.707721	-0.66416	0.148247	0.293191	-0.493527	0.289627	-0.206981	0.128587	0.0908889	0.534659	0.442813	0.193797	0.397052	0.721841	0.600751	-0.0260186	0.282039	0.125771	0.392396	-0.278805	0.144836	-0.147455	0.341602	0.0439368	-0.302411	0.518343	0.613277	-0.102083	-0.405134	0.34195	-0.0425205	-0.0427527	0.122846	-0.485009	-0.119946	-0.282227	0.401784	0.71067	-0.196444	-0.250985	0.662859	0.222427	-0.366922	0.787371	0.422738	-0.466374	0.11103	-0.124802	-0.178109
ADAM12	NA	NA	NA	NA	NA	NA	NA	NA	NA	NA	NA	NA	NA	NA	NA	NA	NA	NA	NA	NA	NA	NA	NA	NA	NA	NA	NA	NA	NA	NA	NA	NA	NA	NA	NA	NA	NA	NA	NA	NA	NA	NA	NA	NA	NA	NA	NA	NA	NA
ADAM15	0.452124	-0.195026	0.323693	0.160066	-0.989967	-0.256084	-0.0382518	0.00165691	-1.17222	-0.0807255	-0.223045	-0.979754	-0.959381	0.44798	0.0928547	0.354027	-1.29001	-0.289457	0.0860118	0.814037	0.187948	-0.384821	-0.272744	-0.620284	0.16776	0.193297	-0.148003	-0.0305094	0.268066	0.0834981	0.199157	-0.716287	0.410501	-1.24257	-0.253737	0.221647	-0.0578685	-0.713716	-1.0149	0.664794	0.460863	-1.5253	-0.324547	-0.714557	-1.82226	0.373555	0.0431751	-0.80237	0.726344
ADAM17	0.279967	-0.120268	-0.0577291	0.227509	-0.0688078	0.078144	-0.193299	-0.303503	-0.568135	0.0531005	-0.0627998	-0.130417	-0.712267	-0.173682	-0.0780909	-0.161867	-0.191352	-0.631239	0.25819	0.873235	0.0993857	-0.230293	0.0593011	-0.252762	0.0693636	-0.116404	0.154988	0.0159291	0.249023	-0.0509352	0.0809803	-0.367401	-0.0227039	-0.445934	0.0721666	-0.00836935	-0.113224	-0.489094	-0.230235	0.51703	0.286554	-0.103118	0.396982	-0.0377727	-0.165343	-0.481589	-0.131267	-0.131764	0.165888
ADAM19	-1.34328	0.166005	-0.290284	-0.0810959	-0.210527	0.104867	-0.744746	-0.364069	-0.252443	-0.608376	0.00344813	-1.02323	-0.745915	0.612772	0.0558705	-0.377333	1.96097	NA	NA	NA	NA	NA	NA	NA	NA	NA	NA	NA	NA	NA	NA	NA	NA	NA	NA	NA	NA	NA	NA	NA	NA	-1.13664	2.72145	0.66446	2.40269	-1.60487	0.4107	0.0683541	-0.502722
ADAM21	NA	NA	NA	NA	NA	NA	NA	NA	NA	NA	NA	NA	NA	NA	NA	NA	NA	NA	NA	NA	NA	NA	NA	NA	NA	NA	NA	NA	NA	NA	NA	NA	NA	NA	NA	NA	NA	NA	NA	NA	NA	NA	NA	NA	NA	NA	NA	NA	NA
ADAM22	0.156759	-0.336599	0.222245	0.204492	0.153706	0.0464973	0.155774	-0.0547225	0.668291	-0.12634	-0.121877	0.135813	0.449008	-0.230409	-0.442109	-0.0291532	0.280234	-0.493685	0.215884	-0.319433	-0.0267865	0.473672	-0.359724	0.322752	-0.409466	-0.719785	-0.211207	0.0419868	0.852645	-0.386894	-0.526898	0.41308	0.0477278	0.283884	-0.282396	-0.00812561	-0.327102	0.501283	-0.142342	-0.160722	0.272142	-0.00228108	-0.546738	-0.595272	0.259867	0.0173269	-0.880474	-0.211129	-0.0378832
ADAM23	-1.76238	-1.36519	-1.94704	-1.328	-1.27986	1.488	1.20962	-0.950543	-1.44162	NA	NA	NA	NA	NA	NA	NA	NA	NA	NA	NA	NA	NA	NA	NA	NA	-1.7018	-1.53818	-0.997518	-1.54317	0.961118	0.0207721	-0.669629	-0.855895	NA	NA	NA	NA	NA	NA	NA	NA	NA	NA	NA	NA	NA	NA	NA	NA
ADAM28	2.62781	NA	NA	NA	NA	NA	NA	NA	NA	0.542039	0.145202	0.381609	-0.0717751	-0.153379	0.297641	0.453076	0.042098	0.622947	2.79441	1.36564	1.33328	1.08859	0.0152625	0.151478	0.864081	NA	NA	NA	NA	NA	NA	NA	NA	NA	NA	NA	NA	NA	NA	NA	NA	-0.0937949	0.425377	1.09051	-0.104344	-0.0794479	1.01247	0.678134	NA
ADAM29	-0.31245	NA	NA	NA	NA	NA	NA	NA	NA	-0.203584	-0.0273132	-0.11604	-0.296242	-0.324296	-0.151091	-0.136172	-0.0692647	-0.13148	-0.221533	-0.503423	-0.353981	-0.0325695	-0.331683	0.172289	-0.0997292	NA	NA	NA	NA	NA	NA	NA	NA	-0.880721	-0.490903	0.179034	-0.419033	-0.28183	-0.529017	0.158534	-0.649207	-0.375809	0.025827	-1.08722	-0.381637	-0.162881	0.0860267	0.182337	NA
ADAM8	-0.235948	-1.26361	-1.19198	0.586357	-1.46813	0.225236	0.90788	-0.303728	-1.40935	NA	NA	NA	NA	NA	NA	NA	NA	NA	NA	NA	NA	NA	NA	NA	NA	-0.0313639	-0.517079	1.92982	-0.617695	0.263473	0.36336	-0.639547	-0.437102	NA	NA	NA	NA	NA	NA	NA	NA	NA	NA	NA	NA	NA	NA	NA	-0.884757
ADAM9	0.94624	-0.461671	0.270769	0.282893	0.522538	0.132763	1.22131	-0.384008	0.11428	0.144879	0.652238	0.0176259	0.187405	0.138448	0.262297	0.238702	0.230362	-0.0698852	-0.397948	0.143795	0.349572	-0.312624	-0.591432	-0.284393	0.477238	-0.13266	-0.270016	0.63464	-1.5355	-0.346997	0.295999	-0.313082	-0.0616672	-0.328148	-0.115456	-0.107675	-0.121718	0.0600464	-0.474565	0.247047	0.620528	-0.313192	-0.549875	0.0830249	-0.271158	-0.35601	-0.218629	0.326035	0.843583
ADAMTS1	0.137337	NA	NA	NA	NA	NA	NA	NA	NA	NA	NA	NA	NA	NA	NA	NA	NA	NA	NA	NA	NA	NA	NA	NA	NA	NA	NA	NA	NA	NA	NA	NA	NA	NA	NA	NA	NA	NA	NA	NA	NA	NA	NA	NA	NA	NA	NA	NA	-0.533915
ADAMTS12	NA	NA	NA	NA	NA	NA	NA	NA	NA	NA	NA	NA	NA	NA	NA	NA	NA	NA	NA	NA	NA	NA	NA	NA	NA	NA	NA	NA	NA	NA	NA	NA	NA	NA	NA	NA	NA	NA	NA	NA	NA	NA	NA	NA	NA	NA	NA	NA	NA
ADAMTS13	0.0402181	-0.579316	-0.228511	-0.828423	0.805411	-0.877239	-0.402208	1.62245	0.584588	NA	NA	NA	NA	NA	NA	NA	NA	-0.745641	-0.128221	-1.96744	0.342657	-0.0488541	-0.401556	0.739281	0.601521	-0.693288	1.2701	0.147901	-0.1982	0.345484	-0.818095	2.06552	-0.545758	2.8234	0.234204	2.12763	0.425304	2.03977	1.42737	-0.801431	0.580861	NA	NA	NA	NA	NA	NA	NA	0.219578
ADAMTS17	-0.483831	NA	NA	NA	NA	NA	NA	NA	NA	NA	NA	NA	NA	NA	NA	NA	NA	0.0941417	-0.217554	-0.0444538	-0.233811	0.10217	-0.560488	-0.174201	-0.0856884	NA	NA	NA	NA	NA	NA	NA	NA	NA	NA	NA	NA	NA	NA	NA	NA	NA	NA	NA	NA	NA	NA	NA	NA
ADAMTS2	0.376332	0.000806538	-0.188108	0.0687082	-0.127345	0.0381046	0.316926	0.105834	-0.602344	NA	NA	NA	NA	NA	NA	NA	NA	NA	NA	NA	NA	NA	NA	NA	NA	NA	NA	NA	NA	NA	NA	NA	NA	-0.26884	0.0809389	-0.0719767	0.396072	-0.799737	-0.611308	-0.0672786	0.285167	-0.660139	0.058779	0.19853	0.279082	0.188724	0.252268	0.34253	0.692003
ADAMTS7	-1.01953	0.686267	0.337897	0.923589	0.161091	0.627727	0.319352	-0.153028	0.176198	NA	NA	NA	NA	NA	NA	NA	NA	NA	NA	NA	NA	NA	NA	NA	NA	0.789516	-0.954751	0.619187	0.39437	2.04153	-0.106213	-0.532127	2.70008	NA	NA	NA	NA	NA	NA	NA	NA	NA	NA	NA	NA	NA	NA	NA	-0.947058
ADAP1	-1.10046	0.894505	-0.722332	0.650053	-0.395651	-0.343984	1.06909	0.69445	-0.659618	-3.42967	-0.806683	-3.30777	-2.67409	0.42944	0.197442	0.561855	-2.96242	-0.39067	-0.440929	0.0867585	-0.392695	0.166154	0.0682156	-0.429243	-0.0905454	-0.410391	-1.34607	1.44287	-1.4558	-0.794429	-0.276553	-1.04558	0.893032	-1.39119	-0.377967	0.411599	0.398944	-0.830953	-1.0735	-0.10965	-1.10355	-1.10285	-0.559817	-0.434869	-0.729195	-0.444223	1.04243	2.34333	-0.828599
ADAR	-0.0615468	-0.256973	-0.067493	-0.0191587	0.308716	-0.0489897	0.454146	-0.0499007	0.119412	0.0741264	-0.0907507	0.147547	0.295234	0.088477	0.0240307	0.106458	0.0556494	0.24113	-0.110466	0.464414	0.126769	-0.0110214	-0.261749	0.319709	-0.583646	-0.110843	0.0955685	0.451184	-0.0892081	0.0760277	-0.12438	0.0801247	0.103534	0.0977487	-0.0649963	0.0586401	0.094219	0.0226288	0.24915	0.508258	-0.0718445	0.089655	0.456346	-0.0549821	0.036067	0.256235	0.10151	0.281113	0.24415
ADARB1	-0.0781659	-1.46798	-0.687462	0.339463	-0.0685526	1.27324	-1.18943	-0.036715	-0.463224	1.13175	0.811691	-0.134729	1.05302	1.0085	0.306435	-0.333548	-0.269332	-0.390157	-0.375525	-1.09637	0.408543	-0.813588	0.539281	-0.0478811	-0.972373	0.238972	0.405031	-0.97103	-0.594992	1.32295	-0.7122	-0.246332	-0.0661667	-0.5618	0.66234	-0.884199	1.13303	0.235166	-0.320762	-0.821629	0.0964551	-0.756664	-0.800157	1.14532	-0.16427	-0.171949	-0.6874	-1.17836	-0.387691
ADARB2	0.221196	0.0812809	0.264753	0.719705	0.611356	0.392492	0.746836	-0.112967	0.294458	NA	NA	NA	NA	NA	NA	NA	NA	NA	NA	NA	NA	NA	NA	NA	NA	NA	NA	NA	NA	NA	NA	NA	NA	NA	NA	NA	NA	NA	NA	NA	NA	NA	NA	NA	NA	NA	NA	NA	NA
ADAT1	-0.109283	-1.27702	0.311684	-0.0468334	-0.180705	0.248251	0.831806	0.124365	0.241777	-0.237419	-0.0574795	0.186163	0.184562	0.0580737	0.317342	-0.0585122	-0.324111	0.239697	-0.0165976	-0.101669	-0.173993	0.178782	0.227947	-0.327799	0.176875	0.255695	-0.0213212	0.195647	-0.0068425	0.057184	0.0217128	0.133018	0.168646	0.487033	0.200011	-0.0358617	0.194185	-0.0869453	-0.0604767	0.0065315	0.043521	0.33216	-0.0415179	-0.0433786	-0.250925	-0.349543	-0.09158	0.407717	-0.173116
ADAT2	0.0318859	0.0895365	-0.103158	0.097573	-0.0918634	0.312135	-0.239287	0.138488	0.0316304	0.206621	-0.0323457	0.410639	0.255301	-0.321137	0.358785	0.101423	-0.155525	0.279019	-0.261457	0.284815	0.236163	0.0404713	-0.0442401	0.0275301	-0.135194	0.365116	-0.17241	-0.263623	0.170915	0.379173	-0.210514	-0.336327	-0.245372	0.270006	-0.195673	0.0779089	-0.23969	-0.0622279	-0.150948	0.163974	0.208517	0.283282	0.126206	-0.0428811	-0.211828	-0.132655	0.172384	-0.388456	0.131875
ADAT3	0.307721	0.203312	0.121524	-0.0626378	0.205057	-0.20627	0.584081	-0.158344	-0.16578	-0.290896	0.0902542	0.203271	0.547371	-0.118377	0.0138432	-0.120719	-0.408841	-0.165894	0.15527	0.4669	0.291264	-0.0904897	-0.0618042	0.0295489	0.0496816	-0.0606743	0.0732513	-0.0301206	0.251142	-0.369789	-0.0657771	-0.11091	-0.0187074	-0.0271212	0.145009	-0.287584	-0.058039	0.0348531	-0.0961831	0.524777	0.137876	0.189345	0.346674	-0.0390908	-0.299351	-0.105274	0.37665	0.218721	0.0201822
ADCK1	-0.389348	-0.123037	-0.0762927	-0.409996	0.219303	-0.124627	-0.482611	0.728751	-0.476929	-0.540563	-0.555464	0.441447	0.857545	-0.0177557	-0.233851	-0.481076	-0.0423883	0.382	-0.287864	0.693515	-0.539726	-0.171884	0.128757	0.513309	-0.0955076	-0.409643	0.304311	0.0244668	-0.353616	0.0976944	-0.198985	-0.041659	-0.580654	0.591226	0.155681	-0.178732	0.147311	0.280528	0.667782	0.627593	-0.0702114	0.268698	-0.0174094	-0.555815	0.099995	-0.0360786	0.145235	-0.225145	-0.172653
ADCK2	0.218444	0.543016	0.588757	-0.263831	0.423686	-0.644979	0.122306	0.287687	0.89575	0.2953	0.182247	0.411011	0.356441	0.495841	0.0150948	0.186017	0.193548	0.483124	-0.191971	0.294003	-0.0860373	0.406865	-0.203411	0.267332	-0.200982	-0.328636	0.494694	-0.124206	0.110941	-0.00995491	-0.356564	0.267911	-0.162067	-0.0880003	-0.605335	0.119091	0.33646	-0.778378	0.0900232	0.151811	-0.101107	0.350662	-0.514492	-0.64534	-0.137978	-0.0711801	-0.874318	-0.222196	0.747284
ADCK5	0.108849	-0.432734	-0.197181	0.557392	-0.101734	-0.205489	-0.0167608	0.653428	-0.188977	0.193573	0.0258579	0.0102941	-0.588813	0.0343504	-0.142375	-0.183952	-0.172191	-0.481335	0.00892155	-0.188506	-0.148844	-0.145756	0.118483	0.13596	0.170672	-0.0594005	-0.181728	-0.0180558	0.422476	-0.184271	0.408718	-0.0643056	0.161272	-0.172156	0.355134	-0.125752	0.55862	0.0110833	-0.341364	-0.0919151	0.421642	0.277151	-0.911119	0.107483	0.0669773	-0.49444	0.0490339	-0.401027	-0.634253
ADCY10	0.429502	NA	NA	NA	NA	NA	NA	NA	NA	NA	NA	NA	NA	NA	NA	NA	NA	0.669523	0.636538	1.19816	0.920543	0.969832	0.728404	1.5978	0.842133	NA	NA	NA	NA	NA	NA	NA	NA	NA	NA	NA	NA	NA	NA	NA	NA	NA	NA	NA	NA	NA	NA	NA	NA
ADCY3	0.403792	-0.364772	0.306952	0.073716	-0.299295	0.344544	-0.05149	0.0301974	-0.540028	-0.24799	-0.405048	-0.350591	-0.764321	0.22854	0.262963	0.47428	-0.535426	-0.4514	-0.637783	-0.136217	-0.309521	-0.653247	-0.535294	-0.68909	0.212206	0.679968	0.883954	0.129452	-0.263383	0.155185	-0.0781347	-0.26821	-0.233489	-0.0319816	-0.0693934	0.580238	0.0602856	0.266084	-0.595574	-0.321407	0.365139	-0.497962	-0.260121	-0.71309	-0.465221	-1.20467	-0.190135	-0.49805	0.622986
ADCY5	-0.760329	NA	NA	NA	NA	NA	NA	NA	NA	-0.666628	-0.781062	-0.464957	-0.192104	-0.675482	-0.558237	-0.216393	0.957904	NA	NA	NA	NA	NA	NA	NA	NA	NA	NA	NA	NA	NA	NA	NA	NA	NA	NA	NA	NA	NA	NA	NA	NA	NA	NA	NA	NA	NA	NA	NA	NA
ADCY6	1.22216	-0.184434	-0.227607	0.289425	-0.787961	0.0540299	-0.723328	0.710975	-0.417989	0.204872	0.307061	-0.634017	-0.66604	0.777286	0.157503	0.525826	-0.766755	-0.592043	0.602997	-1.13746	0.283105	-0.661395	0.69003	-0.84804	1.56007	0.718614	-0.384807	-0.43025	-0.521198	0.651399	-0.901802	-0.784713	0.618262	-0.257128	-0.352801	0.133057	0.905395	-0.432646	-0.445725	-0.258506	0.933899	-0.936695	-0.646128	0.410188	-0.702078	-0.503321	0.803979	-0.515868	-0.121555
ADCY7	0.0990462	-1.10965	0.0374645	-1.60188	0.368573	-0.449613	0.0408658	-0.979979	-0.652698	-0.868318	-0.875847	-0.913967	-1.06511	0.458506	-0.409425	0.544625	0.58582	-0.654877	-1.13661	-0.174844	-1.42667	-0.577295	-1.16895	0.811206	-0.234575	-0.546972	0.747948	0.16853	-0.263676	-0.707694	0.761124	-0.411194	-0.341326	-0.585281	0.580078	0.2604	0.279692	1.04137	0.398247	0.232569	0.0570425	-0.749786	0.283686	-1.11104	0.766478	-0.295831	0.0749618	0.150172	-0.895847
ADCY9	0.642694	0.356251	-0.928693	0.780082	-0.881878	0.942697	-0.798989	0.228663	-1.06266	0.137527	0.40086	-1.08485	-0.566084	-0.00715876	-0.230184	0.837025	-0.408508	-0.845264	0.506834	-0.0483714	0.180275	-0.865735	0.552534	-1.06899	0.440677	-0.0260226	-1.05396	-1.32946	-1.49747	1.03707	-0.261981	-1.0047	1.10501	-0.775624	0.51478	0.941044	0.118252	-0.657373	-0.945789	0.0889733	0.574636	-1.39071	-1.47253	1.25125	-0.43361	-1.35041	0.595745	-1.02959	0.293532
ADD1	0.0130376	-0.0673971	0.00243032	-0.155207	0.0734041	0.34488	-0.153722	-0.227652	0.111537	0.449184	0.0819298	-0.412356	0.225021	-0.578352	-0.023077	0.206807	0.240015	0.073533	-0.0607776	-0.515591	0.013415	-0.363662	0.0829121	0.437627	-0.438834	0.0373382	0.432606	-0.249879	0.156885	0.282344	0.14672	-0.0876795	0.19908	-0.67885	0.425238	0.263989	-0.487862	0.465571	0.15335	-0.494942	0.0737826	-0.595857	-0.554419	0.0767446	0.198186	-0.25363	-0.038033	-0.253505	0.7512
ADD2	0.814695	-1.42789	-1.02619	0.63524	-0.773276	1.50855	-1.40536	-0.99203	-1.19066	1.36824	0.785533	-0.816415	-1.03149	-1.20125	-0.731053	0.285178	-1.36871	0.296317	0.417368	-1.02132	1.10727	-1.15486	0.554295	-1.1328	-1.06792	-0.74206	0.105907	-1.05234	-1.18211	1.45098	0.393758	-0.800092	1.08221	-1.20038	0.918159	0.498338	-1.04034	-0.548363	0.186902	-1.11075	0.704414	-1.73217	-1.41705	1.02411	-1.56108	-1.25438	-1.42311	-1.39733	-1.35447
ADD3	-0.267913	0.00447255	0.108801	-0.370416	0.203767	0.0248186	-0.164835	-0.0663625	0.0725195	0.000647699	-0.154865	-0.392078	0.384944	-0.515896	0.195545	0.320595	0.541702	-0.365719	-0.199763	-0.544063	-0.566009	-0.748186	-0.103779	0.79244	-0.511077	0.162265	0.550146	-0.278393	0.389759	-0.0786969	0.145836	-0.150757	-0.171856	-1.47353	0.195674	0.273827	-0.438329	0.72224	-0.0827648	-0.310108	-0.185495	-0.503445	-0.224796	0.0242995	0.49892	-0.186967	0.243719	-0.322937	1.08238
ADGRA2	-0.0634125	NA	NA	NA	NA	NA	NA	NA	NA	NA	NA	NA	NA	NA	NA	NA	NA	NA	NA	NA	NA	NA	NA	NA	NA	NA	NA	NA	NA	NA	NA	NA	NA	NA	NA	NA	NA	NA	NA	NA	NA	NA	NA	NA	NA	NA	NA	NA	-0.286197
ADGRA3	-0.0158627	0.530033	-0.216157	0.633861	-0.657072	0.524663	-0.0698661	0.0732573	-0.468998	0.565583	0.108327	-0.338287	-0.398699	-0.582967	-0.368382	0.197464	-0.504062	-0.323772	0.301035	-0.964157	-0.120193	-0.0247908	0.331761	-0.953166	0.879631	-0.309556	-0.884582	-0.645332	-0.709187	0.605484	-1.38249	-0.304733	0.472025	-1.50314	-1.15779	0.526104	-0.740801	-0.02868	-0.608718	-1.22855	0.0046354	-0.563908	-0.71978	-0.275988	-0.775603	0.393815	-1.11847	-0.0282397	0.458674
ADGRB1	-0.290394	NA	NA	NA	NA	NA	NA	NA	NA	NA	NA	NA	NA	NA	NA	NA	NA	NA	NA	NA	NA	NA	NA	NA	NA	NA	NA	NA	NA	NA	NA	NA	NA	NA	NA	NA	NA	NA	NA	NA	NA	NA	NA	NA	NA	NA	NA	NA	0.148157
ADGRE2	-0.0694786	0.0355888	-0.351739	-1.00324	-0.748776	-1.39064	0.0190556	0.484433	-0.429981	-1.32693	-1.05027	-1.11638	-1.42457	2.04071	-0.410559	1.71831	-1.36867	-0.695779	-1.1364	-0.996411	-0.628792	0.307414	-0.607448	-1.06133	1.74158	-0.576529	-1.66184	2.16912	0.134698	-0.644786	1.14369	-0.712272	-1.59202	1.24171	-0.682718	1.50105	1.8447	-0.0127458	1.41216	-1.1792	0.174254	-1.5433	-2.02861	-1.07251	-0.927591	2.82477	1.45994	-0.166737	-0.834591
ADGRE5	0.191947	-0.285491	-0.179267	-0.286049	-0.385746	-0.293784	0.661215	-0.222054	-0.889569	-0.0761121	-0.0744675	-0.544503	-0.586804	0.660588	1.05993	0.0540947	-0.351229	-0.669681	-0.0845779	-0.530648	-0.0630746	-0.876882	0.0778241	0.0916017	0.253083	0.913416	-0.0224814	0.677151	0.0441912	0.220204	0.405735	-0.675038	-0.201097	-0.961243	-0.0118047	-0.107497	0.685068	-0.393748	-0.0307564	-0.259627	0.254583	-0.779707	-0.67194	-0.154675	-0.228246	-0.645295	1.1579	0.708589	0.319861
ADGRG1	-1.26658	-0.832281	-0.101347	-0.33417	-0.260537	-0.662381	-1.00388	-0.749953	0.650283	0.191697	-0.720014	-0.0637394	-0.51713	0.730585	1.14856	-0.328607	0.95857	-0.856825	-1.73176	-1.26697	-1.58241	1.65862	-1.3153	1.79376	-0.812826	1.56793	-1.18765	-0.816917	-0.603884	-0.891781	-1.06178	-0.3577	-1.01607	-1.44851	-0.5666	-0.588033	0.281631	0.292712	0.756742	-0.229114	-0.689869	-0.217595	-0.338089	-0.26785	1.65978	1.67545	1.91128	-0.184751	1.72697
ADGRG5	-0.179492	NA	NA	NA	NA	NA	NA	NA	NA	NA	NA	NA	NA	NA	NA	NA	NA	NA	NA	NA	NA	NA	NA	NA	NA	NA	NA	NA	NA	NA	NA	NA	NA	NA	NA	NA	NA	NA	NA	NA	NA	-0.153266	-0.529975	-0.574839	1.72142	-0.232619	-0.138711	2.28457	-0.127049
ADGRG6	NA	NA	NA	NA	NA	NA	NA	NA	NA	NA	NA	NA	NA	NA	NA	NA	NA	NA	NA	NA	NA	NA	NA	NA	NA	NA	NA	NA	NA	NA	NA	NA	NA	NA	NA	NA	NA	NA	NA	NA	NA	NA	NA	NA	NA	NA	NA	NA	NA
ADGRL1	0.0265982	-0.313742	-0.00654291	0.686344	0.69092	-0.181717	0.152755	0.286174	0.668181	-0.409497	-0.333438	-0.285864	1.89967	-0.419078	-0.0222219	-0.266423	0.165687	0.035393	0.5043	-0.38692	0.437108	0.187285	0.56292	1.11839	0.338833	0.296563	0.712926	-0.49551	0.196099	0.0665749	0.0991315	0.390756	0.336658	0.132727	-0.551603	-0.883137	-0.129547	0.305996	-0.284245	-0.807335	-0.354698	-0.418734	-0.995992	-1.54002	-0.0328137	-0.157011	-1.06486	-1.41799	-0.175471
ADGRL2	-1.41645	NA	NA	NA	NA	NA	NA	NA	NA	NA	NA	NA	NA	NA	NA	NA	NA	NA	NA	NA	NA	NA	NA	NA	NA	NA	NA	NA	NA	NA	NA	NA	NA	NA	NA	NA	NA	NA	NA	NA	NA	NA	NA	NA	NA	NA	NA	NA	-1.01917
ADGRL3	2.50434	1.36862	0.945686	0.0164385	-0.193999	-0.636245	-0.110822	-0.131028	-0.254159	-0.460441	-0.133498	-0.214717	-0.712386	-0.505471	-0.734553	-0.475108	-0.214876	NA	NA	NA	NA	NA	NA	NA	NA	0.101135	0.980159	0.167931	0.0139432	-0.00987004	-0.109953	0.144094	-0.183555	-0.21286	-0.0600186	-0.336148	-0.20371	-0.0452818	0.35524	-0.0382545	2.20882	-0.342355	0.23054	-0.31232	-0.237431	0.495056	-0.177599	-0.442053	0.208174
ADGRV1	-0.385393	NA	NA	NA	NA	NA	NA	NA	NA	-0.109411	0.0513952	0.130433	0.715725	0.320361	0.471404	-0.209195	1.09544	NA	NA	NA	NA	NA	NA	NA	NA	NA	NA	NA	NA	NA	NA	NA	NA	NA	NA	NA	NA	NA	NA	NA	NA	NA	NA	NA	NA	NA	NA	NA	NA
ADH1B	-0.671923	NA	NA	NA	NA	NA	NA	NA	NA	NA	NA	NA	NA	NA	NA	NA	NA	NA	NA	NA	NA	NA	NA	NA	NA	NA	NA	NA	NA	NA	NA	NA	NA	-1.62703	0.178141	-0.710331	-1.24148	-1.44678	-0.197686	-0.398333	-0.526643	NA	NA	NA	NA	NA	NA	NA	NA
ADH1C	-0.114444	NA	NA	NA	NA	NA	NA	NA	NA	NA	NA	NA	NA	NA	NA	NA	NA	NA	NA	NA	NA	NA	NA	NA	NA	NA	NA	NA	NA	NA	NA	NA	NA	-0.12474	0.0925385	-0.0718413	0.610543	0.406928	-0.0327407	0.31341	0.171925	NA	NA	NA	NA	NA	NA	NA	NA
ADH5	0.0339257	0.00693535	0.057399	0.0340891	-0.208707	0.0138651	-0.168983	-0.150476	-0.120088	0.0665883	0.157982	0.540251	0.356006	0.13137	0.00377688	-0.0996514	0.368635	0.323574	-0.0406224	-0.545759	-0.0839196	0.338785	-0.131615	0.638486	-0.221976	-0.0703686	-0.188296	-0.15936	0.310476	-0.0492607	-0.163009	0.113117	0.00646556	0.275157	0.199558	-0.130512	0.157997	0.262081	0.431404	-0.413216	-0.000608884	0.7578	0.283575	0.197409	0.347335	0.556698	0.182944	0.149422	0.189986
ADH6	-0.400028	NA	NA	NA	NA	NA	NA	NA	NA	NA	NA	NA	NA	NA	NA	NA	NA	NA	NA	NA	NA	NA	NA	NA	NA	NA	NA	NA	NA	NA	NA	NA	NA	NA	NA	NA	NA	NA	NA	NA	NA	NA	NA	NA	NA	NA	NA	NA	0.0131073
ADI1	0.387693	-0.31003	-0.404726	-0.436441	-0.107601	0.585649	-0.314614	0.439579	-0.577925	0.0213332	0.204442	-0.233273	-0.232651	-0.286925	-0.345225	-0.144161	-0.114176	0.134616	0.551422	0.192184	-0.0449373	-0.430816	0.0741357	-0.424325	0.53651	-0.258235	-0.10808	-0.467503	-0.310321	0.416062	0.329251	-0.133816	-0.053416	0.0214146	-0.431085	-0.162488	-0.389188	-0.718452	-1.01364	0.176216	0.213781	-0.393722	-0.0524597	0.161979	-0.142758	-0.30336	-0.321058	-0.63179	0.333698
ADIPOQ	-0.53239	NA	NA	NA	NA	NA	NA	NA	NA	NA	NA	NA	NA	NA	NA	NA	NA	-0.239647	0.323683	-0.820845	-0.2947	-0.0824159	-0.0246534	0.00299774	-0.181413	NA	NA	NA	NA	NA	NA	NA	NA	NA	NA	NA	NA	NA	NA	NA	NA	NA	NA	NA	NA	NA	NA	NA	NA
ADIPOR1	-0.0657712	0.89992	-0.0603911	0.693435	-0.19169	-0.0283291	-0.0515005	-0.219484	0.166874	-0.738662	-0.45771	-0.430951	0.391728	-0.264977	-0.282538	0.356926	-0.671035	-0.800541	0.0544648	-0.322833	0.883553	0.124251	-0.0306724	-0.453686	0.357962	-0.491782	0.138459	0.3454	-0.169064	-0.220977	-0.0499427	-0.101081	0.0310543	-0.377144	-0.622331	0.121714	-0.666729	0.523762	-0.683032	0.433126	-0.127392	-0.576344	-0.612853	-0.299685	-0.716787	0.285404	-0.679055	0.188037	-0.148041
ADIPOR2	0.814664	1.62729	0.104509	0.525233	-0.320585	-0.470234	-0.273673	-0.0883846	0.242527	-0.420277	-0.0397889	0.502717	0.594519	-0.102988	0.0340484	1.15435	-0.658096	-1.09948	0.552004	0.150714	-0.0400167	-0.359924	-0.448569	-0.625759	-0.0447614	-0.512483	0.06908	0.413467	-0.306021	-0.80559	0.383112	-0.408435	0.0353886	-0.636447	-0.580361	0.404535	-0.039236	-0.773609	-0.695982	1.40787	0.449786	0.25881	-0.0572732	-0.287799	-1.01644	0.402458	-0.34785	0.314519	-0.0792276
ADIRF	-0.53784	NA	NA	NA	NA	NA	NA	NA	NA	NA	NA	NA	NA	NA	NA	NA	NA	NA	NA	NA	NA	NA	NA	NA	NA	NA	NA	NA	NA	NA	NA	NA	NA	NA	NA	NA	NA	NA	NA	NA	NA	NA	NA	NA	NA	NA	NA	NA	NA
ADK	0.191704	-0.0932243	-0.0560439	0.342965	-0.3289	0.427411	-0.0860306	-0.313498	-0.0617255	0.415793	0.361292	-0.193852	0.237194	0.576224	0.191911	-0.0253978	-0.21714	-0.765983	-0.286046	-0.258404	0.326564	0.100354	0.50083	0.0769256	-0.12104	0.147773	-0.551047	0.124518	0.091789	0.35565	-0.0872151	-0.15491	-0.0218608	-0.0429505	0.315445	-0.104348	0.646158	-0.471462	-0.598957	-0.138111	0.232588	-0.379529	-0.367703	0.315178	-0.172995	-0.386854	0.482436	0.137758	0.162306
ADNP	0.269832	-0.0478285	0.00327285	0.238101	0.0707087	0.179307	-0.229441	0.240114	0.113215	0.419126	0.237528	0.092003	-0.106048	-0.00472501	0.150393	0.0830002	0.0381526	-0.356229	0.254155	0.0587442	-0.0406677	0.153097	0.129179	-0.0162723	0.160532	0.122766	-0.111607	-0.369306	-0.153237	0.158886	0.0385023	0.251588	0.23032	0.178678	0.148816	0.112827	0.0366509	-0.0325792	-0.0073924	0.130738	0.252098	0.182922	-0.136376	0.360669	0.011364	0.298312	0.225663	-0.407175	0.203832
ADNP2	-0.164274	0.0294326	0.473813	0.159733	0.659944	-0.0883284	-0.0766989	0.141833	0.578456	-1.3838	-0.323744	0.504708	0.0564731	-0.241419	-0.0836387	-0.157273	0.670624	0.187786	-0.0334554	-0.409522	0.02282	0.388271	-0.333661	0.361033	-0.316925	0.0670634	0.247029	-0.295747	0.0100216	-0.248286	-0.121283	0.328383	0.293045	0.293752	-0.100714	0.0519505	-0.184306	0.407438	0.561908	-0.163406	0.00584417	0.772938	-0.251904	-0.0983875	0.532771	0.799777	-0.172759	-0.342442	-0.155696
ADO	-0.16504	0.138119	-0.211776	0.0882248	-0.328725	0.156939	-0.264521	0.177083	-0.0758295	0.0816643	-0.0420125	0.302221	-0.356931	0.271637	0.103405	-0.0743743	0.124317	-0.111749	0.521702	0.163971	0.26232	-0.0795515	0.396331	-0.00128506	0.0492602	0.130555	-0.0547974	-0.140917	0.0319634	0.236102	-0.120255	-0.195298	-0.0106323	-0.28948	-0.0916387	-0.34743	0.154804	-0.46699	-0.208716	0.155007	-0.197304	0.205893	0.113283	0.112577	-0.0193937	0.0186176	-0.118826	0.187584	0.203534
ADORA2A	NA	NA	NA	NA	NA	NA	NA	NA	NA	NA	NA	NA	NA	NA	NA	NA	NA	NA	NA	NA	NA	NA	NA	NA	NA	NA	NA	NA	NA	NA	NA	NA	NA	NA	NA	NA	NA	NA	NA	NA	NA	NA	NA	NA	NA	NA	NA	NA	NA
ADPGK	0.102752	-0.291162	-0.0378955	-0.0668488	-0.221266	0.115786	0.458654	-0.0782228	-0.164766	0.14261	0.297484	0.134595	-0.178239	0.370892	0.608376	-0.0935576	0.103338	-0.163789	0.125329	0.159845	0.155321	-0.154792	0.518403	-0.0124713	0.14015	0.547155	-0.193608	0.346258	-0.345547	0.236488	-0.0732021	-0.126256	0.00618012	-0.310372	0.456337	-0.180212	0.674382	0.0240352	-0.0148085	0.0783133	0.26111	0.262516	0.156298	0.287613	0.10857	-0.284631	0.444259	0.432332	0.248839
ADPRH	-1.17523	-1.14893	-0.271215	-1.15942	-0.569042	-0.722382	2.23253	-0.498219	-0.801669	-2.03322	-1.962	-1.97147	-2.07176	-0.981768	0.589069	-2.00212	-2.26786	-1.60037	0.242813	1.01478	-1.19046	-0.875134	-0.93681	-1.44358	-0.855771	0.408082	-0.594585	2.46599	-0.92354	0.0224979	-0.746737	-0.654475	-0.452838	-1.56194	-1.5428	-1.7016	-0.998752	-1.43876	-1.64791	0.956276	-1.63571	-1.06471	0.284003	-1.05966	-0.838643	-0.586765	-0.191379	2.35164	NA
ADPRHL1	-0.942024	-0.860229	-1.16737	-1.18521	-1.20466	1.35091	-0.312669	-0.763012	-1.70499	-0.660626	0.681375	-0.898223	-0.789737	0.184313	-0.676656	1.63793	-0.961256	-0.683197	1.56332	0.155392	1.40364	-0.56501	1.10015	-0.561381	0.425518	-1.78282	-1.74655	-1.24229	-1.9604	-0.741239	-1.25828	-1.47945	-0.507648	-0.517312	0.773837	1.77346	0.145389	-0.256305	-0.548515	0.040583	-0.607558	-1.06651	-0.646024	0.787132	-0.519297	-0.705771	-0.82096	-1.07436	1.66109
ADPRHL2	0.0686789	-0.0193705	-0.0193617	0.0170337	0.0798172	-0.164802	0.440811	0.0512978	0.0469841	-0.106059	-0.100958	0.118099	-0.102825	0.0539783	0.330218	0.0509167	-0.119968	0.216572	0.0401823	0.10102	0.00175622	-0.0943619	0.00222135	0.125464	-0.0935552	0.170808	0.00883731	0.436274	0.147829	0.0397275	0.221615	-0.0362516	0.0553728	0.169596	0.105636	-0.0201258	0.168301	-0.135483	0.00500233	0.121874	0.0748726	0.0592305	0.0936163	-0.142088	-0.136094	0.115093	0.19121	0.541631	0.113769
ADPRM	-0.187896	-0.179909	-0.736554	0.125218	-0.387965	0.332932	-0.318563	0.240087	0.171444	0.702354	-0.0309147	-0.454409	-0.142948	0.341901	0.254964	-0.418545	-0.413809	0.0258434	-0.0938808	0.300366	-0.14089	-0.438705	0.225236	-0.0532634	-0.0382124	0.388821	-0.0983556	-0.183786	-0.247553	0.726869	0.344157	-0.0473027	-0.118923	-0.138813	0.44062	-0.0959568	0.576096	-0.0681123	-0.1059	0.383041	-0.173271	-0.605573	0.127109	-0.341099	-0.0224993	-0.153461	0.0429156	-0.267038	-0.378292
ADRB2	-0.00517974	NA	NA	NA	NA	NA	NA	NA	NA	NA	NA	NA	NA	NA	NA	NA	NA	NA	NA	NA	NA	NA	NA	NA	NA	NA	NA	NA	NA	NA	NA	NA	NA	NA	NA	NA	NA	NA	NA	NA	NA	NA	NA	NA	NA	NA	NA	NA	0.160772
ADRM1	-0.0439066	0.0450874	0.0756435	-0.0465768	-0.0059177	-0.173518	0.156273	-0.151352	-0.125374	-0.120383	0.0129608	-0.0259528	0.134083	-0.221228	-0.152469	-0.0730421	0.0885833	0.0694433	-0.0791151	0.451632	-0.165068	0.141587	-0.115546	-0.171311	-0.069828	-0.168999	0.0998186	0.0238523	0.21488	-0.249508	-0.00919356	0.0349859	-0.0371265	0.109588	-0.177616	-0.125145	-0.281319	-0.130393	0.118524	0.459614	-0.126488	-0.030887	0.153815	0.0355967	-0.0253677	-0.0684198	-0.210571	-0.0267688	-0.187283
ADSL	-0.136807	0.0588475	-0.12278	0.17282	0.104321	0.182593	-0.132167	-0.210075	-0.290115	-0.0536463	-0.141753	0.0554963	-0.453158	-0.390427	-0.315127	-0.244344	-0.305119	0.117209	0.0626767	0.50386	-0.236842	0.0966796	-0.150433	-0.108064	0.0769417	-0.318144	0.0392012	-0.0889545	0.281875	0.14498	-0.0924073	-0.157681	-0.401795	0.0299235	-0.34307	-0.225313	-0.433954	-0.236305	-0.157424	0.477706	-0.277904	0.0553483	-0.00430433	-0.453848	-0.420855	-0.507873	-0.227034	-0.230939	0.0300895
ADSS1	-2.3209	-1.37779	-1.42419	-1.23355	-1.51008	1.60716	-1.61743	-0.183255	-1.0254	1.97069	-1.09339	-0.725476	-0.752593	-1.21225	-1.23032	-0.918399	-0.837053	-2.06697	-2.36819	-1.16782	-1.98162	-2.25976	-2.50751	-1.12931	-2.23596	-1.08346	-1.19367	-0.97441	-0.933496	2.20484	-1.08547	-0.371992	-0.98367	-2.51164	-3.19065	-2.55332	-2.75298	0.147792	-2.82466	-1.05666	-3.23698	-3.11748	-2.87177	-3.07826	-1.09526	-3.52275	-3.4886	-3.1803	-2.70208
ADSS2	0.26661	-0.079051	0.137744	0.101404	0.151455	0.14134	-0.114272	-0.209555	-0.0719292	-0.0852024	0.308013	0.0999111	-0.099238	-0.133549	-0.0197573	-0.125536	-0.142331	-0.202065	0.328125	0.0694303	-0.159049	-0.100225	0.220332	-0.0281312	0.0338594	0.148192	0.213624	-0.0097826	-0.198031	0.0310936	0.0784163	-0.252359	0.0461977	-0.10108	-0.102283	0.0341675	-0.190069	-0.039165	-0.0561849	0.0268276	0.259005	0.2043	-0.0352769	0.399983	-0.135035	0.0361624	-0.458355	-0.134411	0.481724
AEBP1	-0.494994	-0.743005	0.406132	-0.339316	-0.0575817	-0.232032	-0.633568	-0.0107993	0.11142	-0.062862	-0.0630408	-0.0998457	-0.150228	-0.131389	-0.277882	-0.574721	-0.314719	0.0760324	-0.0506145	0.492954	1.07215	-0.186102	0.162351	0.251152	0.395347	0.0526234	0.145109	-0.437012	0.164681	-0.19504	-0.363319	-0.0122237	-0.169971	0.157507	-0.508394	-0.436534	-0.349385	0.588135	-0.332053	0.174843	-0.466369	0.137704	-1.26989	0.164758	-0.710565	-1.12102	-0.138722	-1.15618	-0.659448
AEBP2	0.0765424	0.140483	0.140174	0.324338	-0.1862	0.0810087	0.185143	-0.314124	0.331084	-0.210919	-0.260443	-0.0749969	-0.209282	-0.621386	-0.587632	-0.336431	0.163078	0.15536	-0.0142003	0.0890055	-0.155124	0.26424	-0.376777	0.00909586	-0.132184	-0.155246	0.237774	0.0829352	0.175866	-0.204051	0.0635143	0.0914569	0.101299	0.0763256	-0.29178	-0.0467308	-0.4792	0.12973	-0.150949	-0.110857	0.0790213	0.0174789	-0.344087	-0.0159467	0.203723	0.0425431	-0.618587	-0.432298	-0.824991
AEN	0.413575	0.966935	-0.783056	0.501977	-0.333169	0.473075	-0.0440504	-0.62183	-0.22981	NA	NA	NA	NA	NA	NA	NA	NA	0.876989	-0.350707	1.10244	-0.00206328	0.249791	-0.497125	-0.170824	-0.66277	-0.258298	-0.491759	-0.642658	-0.434683	-0.528829	-0.192441	0.0579155	0.52866	NA	NA	NA	NA	NA	NA	NA	NA	-0.157669	0.0924608	-0.307028	-0.0442341	-0.356159	-0.168545	-0.244303	-0.115648
AFAP1	-0.571413	NA	NA	NA	NA	NA	NA	NA	NA	-0.703571	-0.12313	-0.236461	1.85125	0.409701	0.119105	0.329756	0.321421	NA	NA	NA	NA	NA	NA	NA	NA	NA	NA	NA	NA	NA	NA	NA	NA	NA	NA	NA	NA	NA	NA	NA	NA	NA	NA	NA	NA	NA	NA	NA	-0.274115
AFAP1L1	-1.90616	NA	NA	NA	NA	NA	NA	NA	NA	-1.91685	0.11698	-1.74982	-1.10438	-0.228127	1.66581	-1.36179	-1.44646	-0.527135	1.53342	-0.131844	-0.496528	-0.536713	0.279693	-0.528448	1.83758	2.15163	-1.01523	-0.649774	-1.68031	-0.293316	-1.25103	-1.35631	1.27062	NA	NA	NA	NA	NA	NA	NA	NA	NA	NA	NA	NA	NA	NA	NA	NA
AFAP1L2	-1.56058	-0.711075	-0.891804	-0.490896	-0.335292	-0.489553	2.07612	-0.586482	-0.118448	-1.2752	-0.454917	-1.1946	-2.49464	-0.667099	-0.0615042	-0.918159	-1.88675	-2.0441	1.31391	-1.49022	-1.45478	-1.87756	-1.53356	-1.88875	-0.539486	-0.662312	-1.35396	-0.145223	-1.82377	-1.24966	-1.35154	-1.48087	-1.12486	-3.53974	-2.73446	-2.77627	-2.18729	-2.16453	-2.04838	-2.55914	-2.75636	-1.42647	-1.27983	-0.580982	-1.64126	-1.09452	-1.23975	1.40139	-1.66096
AFDN	0.349754	0.643787	-0.810523	0.960032	-0.828459	0.139116	0.601429	0.118093	-0.768539	0.514545	0.809919	-0.693053	-0.714179	0.648596	0.46305	1.19575	-0.861013	-0.766462	0.943653	-0.113239	0.104641	-0.82191	1.04623	-0.92795	0.296237	0.813405	-0.915988	0.562518	-0.629959	0.485457	-0.542143	-0.866733	0.172602	-1.00051	0.228871	1.46238	0.823831	-0.56991	-0.610034	-0.126149	0.299676	-1.05731	-0.170935	1.07968	-0.842589	-0.533802	0.450442	0.621816	-0.70791
AFF1	0.716222	0.326215	0.161639	0.0485657	-0.0958756	-0.639861	-0.387232	-0.343355	-0.24822	-0.33255	0.289176	0.0264627	0.652651	0.465225	0.0293679	0.0968687	-0.300875	-0.331705	-0.0388562	0.314052	0.0389266	-0.0194222	0.258876	0.318011	0.27918	-0.442387	-0.0703392	-0.0493914	-0.0213794	-0.507074	-0.228134	-0.148929	-0.252381	0.140214	0.0594292	-0.0100018	0.455119	-0.273248	-0.313186	0.508644	0.822051	-0.136927	-0.289558	0.293394	-0.462013	0.52022	0.215992	-0.0410048	0.0714228
AFF2	-1.6255	1.01777	0.310775	1.0848	0.350138	-1.07272	-1.4559	-1.1396	-0.401929	-0.960189	1.19276	0.707479	-0.0333303	-0.704359	-1.14897	-0.748123	0.775115	0.242089	0.248253	-0.170293	-0.37369	-0.668783	0.8202	0.466087	-0.156032	-1.83387	0.652431	-1.61886	0.520014	-1.75546	-0.58371	-0.286682	2.29394	0.640958	-0.546787	-0.326547	-1.29647	0.494611	-0.126825	-0.21643	-1.80299	1.57224	1.45051	1.48135	0.750621	-0.932014	-1.55914	-1.35707	-3.12922
AFF3	-1.04795	-0.985107	0.30703	-1.14859	0.0704718	0.815276	-1.31525	-1.12207	-0.633723	0.475007	0.846173	-0.589809	-0.728258	0.770265	0.768975	-0.0966304	0.172646	-0.184905	0.16862	-0.656896	0.374592	-0.326179	0.289359	-0.648624	0.404455	0.813923	-0.181051	-0.742068	-0.00838976	0.630129	0.257127	0.181042	-0.823057	0.320186	1.65602	-0.134631	0.940693	0.632133	0.0599252	-0.910886	-0.968542	-0.779643	0.950846	0.655652	0.136064	-0.538576	0.861266	-0.928606	0.223105
AFF4	0.237704	-0.296046	0.257043	0.0644458	0.197757	0.132522	-0.718391	0.246608	0.212462	0.400197	0.144638	0.367277	0.339702	0.474935	0.433169	0.229588	0.328174	0.437093	-0.0154577	0.0825219	0.107293	0.264199	0.341686	-0.07844	0.290734	0.633026	0.160291	-0.936206	-0.433489	0.232489	-0.893406	0.466646	-0.0550447	0.377237	0.169988	0.411564	0.601142	0.171757	0.43791	0.169637	0.361232	0.525563	0.454717	0.432379	0.478273	0.43653	0.245868	-0.897985	0.13833
AFG1L	0.00686175	0.670757	0.0406836	-0.246231	-0.136946	-0.180115	0.257138	0.414238	-0.486936	0.19843	-0.130581	0.0511603	0.299183	0.353352	-0.0360122	0.396824	-0.0278288	0.297036	-0.555534	0.239851	0.419741	-0.240849	-0.982611	0.0750248	-0.0868105	-0.177419	-0.0823306	0.284249	0.00752317	0.387522	-0.28094	-0.0393715	-0.181536	0.320536	-0.144636	0.366247	0.168315	-0.0481403	0.106977	0.334068	-0.00930941	-0.0362026	-0.311557	-0.446874	-0.0143992	-0.296228	0.433205	0.506561	0.281979
AFG3L2	0.152792	-0.0401686	-0.214995	0.128721	-0.217891	0.0727764	0.0792287	0.690626	-0.328036	0.420132	0.0219683	0.0240222	0.182132	0.264256	0.726793	0.403117	-0.232886	-0.168942	0.152945	0.439687	0.00672053	-0.330117	-0.0693926	0.0247688	-0.0204062	0.749973	0.0704105	0.151725	-0.395027	0.446274	-0.165086	-0.184144	0.118632	-0.421955	-0.140638	0.212549	0.204474	-0.135446	0.151029	0.415802	0.14336	-0.0964243	0.198481	-0.0110919	-0.303417	-0.409449	0.0666119	0.126759	0.240143
AFM	-0.078744	-0.256534	0.433859	-0.356175	0.647505	0.141813	0.311055	0.0224633	0.0138697	NA	NA	NA	NA	NA	NA	NA	NA	-0.168211	0.138646	-0.148428	-0.264709	-0.39834	-0.281258	-0.0217209	-0.20722	NA	NA	NA	NA	NA	NA	NA	NA	NA	NA	NA	NA	NA	NA	NA	NA	-0.551688	-0.203242	-0.532079	-0.209666	-0.239989	-0.563572	-0.225973	NA
AFMID	0.625877	-0.294085	0.0402692	-0.300453	-0.723272	-0.682838	0.590712	0.711926	-0.217438	-0.506243	-0.666329	-0.432724	-1.41384	-0.638179	0.817391	-0.375015	0.158637	-0.440804	-0.353007	0.700035	-0.139956	-0.30599	-0.296789	0.432306	-0.506087	0.997148	0.101722	0.57904	-0.0365497	-0.35377	-0.0506473	-0.717872	-1.13763	-0.0583986	-0.550934	-0.693895	-0.497259	-0.508213	-0.577206	0.965159	0.311131	-0.342992	-0.477878	-0.0865553	-0.204846	0.723866	0.00828552	0.305748	-0.326963
AFP	-1.08824	-0.573003	2.23072	-1.00075	-0.301525	-0.892574	0.252838	-0.400389	-0.533987	NA	NA	NA	NA	NA	NA	NA	NA	-0.442961	-1.1212	-1.50155	-1.72643	-1.34998	-1.03862	-0.934121	-0.438785	-1.12671	-1.13304	0.34866	-1.1369	-0.720493	-0.260437	-0.850239	1.93119	-0.889523	-0.778607	-0.24647	-0.400977	0.537301	0.405427	-0.978221	-1.15613	NA	NA	NA	NA	NA	NA	NA	-1.09212
AFTPH	-0.0860533	-0.108491	-0.180539	-0.313685	0.108528	0.116463	0.795943	-0.191715	-0.223474	0.0435	-0.0469749	-0.0749693	-0.140714	0.227436	0.268402	-0.00417461	-0.319773	-0.163383	-0.0132511	-0.00576389	0.0160481	-0.209714	-0.0671261	-0.419814	-0.08902	0.112137	-0.170588	0.898254	-0.150467	0.245349	0.217358	-0.200827	-0.13642	-0.222303	-0.109863	-0.134084	0.131683	-0.331569	-0.389398	-0.106038	-0.0939617	-0.126173	0.145733	-0.0515301	-0.307191	-0.14405	-0.142783	0.837052	0.144608
AGA	-0.0711425	-1.21244	0.599274	-0.726738	0.225095	0.0178235	0.205285	-0.485426	-0.15036	0.517248	-0.217509	0.509014	-0.177441	1.69125	0.51715	-0.405466	1.08337	-1.32238	-0.411727	-1.66241	-0.829018	0.213907	-0.0154697	0.496513	-0.1152	0.207915	0.130502	0.138975	0.276158	0.206629	0.0563044	0.206557	-0.493391	0.710724	0.0522088	-0.567614	0.828368	0.46245	0.657154	-0.796336	-0.0934753	0.325722	-0.00968946	-0.114114	0.774171	0.46227	0.571997	-0.068522	-0.873727
AGAP1	-0.521157	-0.264406	-0.712493	0.465649	-0.451833	0.384744	0.436053	0.327144	-0.512124	0.63361	-0.145455	-0.842082	0.0232325	0.434788	0.756241	0.89751	0.391048	0.114741	0.459134	-0.125284	1.00518	-0.295159	0.394922	-0.118515	0.81975	0.512505	-0.206316	0.138382	-0.356055	0.29142	-0.0623748	-0.661073	0.114787	-0.504375	-0.311597	0.162785	0.517042	-0.647327	-0.0157186	-0.325212	-0.679858	-2.11813	-1.80436	-0.156385	0.369096	0.0403176	-1.66817	0.323235	0.77474
AGAP2	-0.32759	-0.137209	0.416196	-0.208805	0.386149	-0.0514909	0.0267086	-0.316258	0.276614	0.237299	0.0172336	-0.757129	-0.874087	-0.0543271	-0.03826	-0.3118	0.327044	0.211859	0.0218099	-0.400901	-0.254972	-0.0544227	-0.0363502	0.177871	-0.432778	0.00882925	0.613183	0.227714	0.539048	-0.00963695	0.0790462	0.121033	0.0338228	-0.301089	0.162225	-0.427659	0.179812	0.605626	1.23716	-0.240399	-0.196112	-1.13983	-0.106145	-0.268411	0.447701	0.576136	-0.430328	0.161852	-0.114774
AGAP3	-1.40457	0.219471	-0.34486	0.967814	-0.484535	0.192481	0.714029	0.0679217	0.288053	-0.205063	-0.653812	-1.25494	-0.938685	0.474409	0.240196	0.771109	-1.05612	0.0628502	-0.856722	-0.897937	-0.942368	-0.163475	-0.604705	-1.01604	1.04458	0.16719	0.292103	0.630161	0.30283	0.629885	0.013577	-0.0539951	-0.43354	-0.438086	-0.521866	0.991937	0.584354	-0.722648	-0.938171	-0.840959	-1.44044	-1.64303	-0.79727	-1.07216	-0.792366	-0.704831	-0.903623	0.329511	-0.810649
AGBL1	0.0386004	-0.29428	0.0791754	-0.17203	-0.448639	-0.281422	-0.148505	0.0960637	-0.241513	NA	NA	NA	NA	NA	NA	NA	NA	NA	NA	NA	NA	NA	NA	NA	NA	NA	NA	NA	NA	NA	NA	NA	NA	NA	NA	NA	NA	NA	NA	NA	NA	NA	NA	NA	NA	NA	NA	NA	NA
AGBL5	0.379895	NA	NA	NA	NA	NA	NA	NA	NA	-0.064674	0.217969	-0.0161099	0.234498	0.169775	0.207612	-0.286678	-0.00111894	NA	NA	NA	NA	NA	NA	NA	NA	NA	NA	NA	NA	NA	NA	NA	NA	NA	NA	NA	NA	NA	NA	NA	NA	NA	NA	NA	NA	NA	NA	NA	0.331011
AGER	-0.775798	NA	NA	NA	NA	NA	NA	NA	NA	NA	NA	NA	NA	NA	NA	NA	NA	NA	NA	NA	NA	NA	NA	NA	NA	NA	NA	NA	NA	NA	NA	NA	NA	NA	NA	NA	NA	NA	NA	NA	NA	NA	NA	NA	NA	NA	NA	NA	NA
AGFG1	-0.0328095	0.110797	-0.0293165	-0.219136	-0.0368231	0.148055	0.523932	-0.0494075	-0.0278993	0.0703224	-0.0760259	0.132358	-0.10482	-0.0606835	0.0392964	0.122826	0.0415443	0.0422816	0.0819036	-0.294867	0.168366	-0.0550168	-0.0784321	-0.162293	0.0421577	-0.00395865	0.115684	0.535818	0.236427	0.114931	0.06329	-0.0911708	-0.341025	0.23882	0.0832242	0.10471	-0.141975	-0.20289	0.0632412	-0.271798	-0.064168	0.200655	-0.196055	-0.0555567	0.0513348	-0.0996136	0.0825892	0.39744	0.195285
AGFG2	0.223818	-0.248345	0.0467262	-0.792333	-0.172216	-0.298984	0.760897	-0.354368	0.311805	-0.496054	-0.162523	-0.232796	0.00544397	-0.199581	-0.379104	-0.134941	0.0948729	-0.076754	-0.196806	-0.284583	-0.213307	0.0862396	-0.0321467	-0.0446284	-0.0228742	-0.411402	0.0648922	0.991164	0.215869	-0.0165022	0.36215	-0.363887	-0.832875	0.195437	-0.34173	-0.273968	-0.0835211	-0.151681	-0.448351	-0.198411	0.510161	-0.588598	-0.649007	-0.151087	0.0419494	-0.761147	-0.0650595	1.27795	0.186392
AGGF1	-0.626119	0.272108	0.152102	-0.785265	0.0696982	-0.0443456	-0.245798	-0.0520815	-0.0161419	-0.206998	-0.313297	0.436376	-0.0773658	-0.236857	-0.32738	-0.620913	0.135446	0.522947	-0.215493	0.0564117	-0.0601921	0.363645	-0.298028	-0.0404674	-0.210876	-0.204847	0.179254	-0.134886	0.069938	-0.234197	-0.289105	0.220833	-0.156315	0.139778	-0.167268	-0.540497	-0.328604	0.00121041	0.0224667	-0.0431236	-0.524277	0.642912	0.00691221	0.144851	0.039524	0.327906	-0.157368	-0.100306	-1.15056
AGK	-0.497325	0.258241	0.103979	-0.350924	0.130224	-0.152881	0.616964	0.302112	0.632966	-0.0326708	-0.677716	0.450089	0.325327	0.151436	0.308504	-0.0832295	0.286837	0.188118	0.243458	-0.249428	-0.37472	0.598542	-0.788414	0.25102	-0.475683	0.0809479	0.0317524	0.587149	0.528031	0.119013	-0.712923	0.298897	0.174305	0.0751414	-0.149526	-0.278537	0.0399386	-0.00187134	0.348178	-0.175494	-0.615415	0.295621	0.0161907	-0.714068	0.0721647	0.219661	-0.30574	0.657849	-0.635523
AGL	-0.331427	-1.12488	0.187217	0.0527091	-0.10547	0.151032	0.742216	-0.0862482	0.258528	-0.0840197	-0.481574	0.402432	1.19956	-0.235695	-0.073239	-0.189963	0.232714	0.766879	-0.0706227	0.158201	0.314533	0.444263	-0.638302	-0.177683	-0.510851	-0.272882	0.31142	0.597037	0.262557	0.0325704	-0.224439	0.585963	-0.302522	0.173884	-0.277083	-0.0355633	-0.452916	0.18573	-0.246145	0.0537187	-0.305802	0.280771	0.394153	-0.71202	0.073231	-0.44514	-0.571079	0.6903	-0.20961
AGMAT	-1.89637	-1.31674	-0.706349	-1.48716	-0.973983	0.660667	0.451967	1.74197	-0.73542	NA	NA	NA	NA	NA	NA	NA	NA	-4.26816	-1.46161	-0.684951	-3.16106	-3.53825	-1.13173	-2.52978	-3.02196	-1.39335	0.279679	1.19298	-0.120868	1.2929	0.0608934	-1.04258	0.937942	NA	NA	NA	NA	NA	NA	NA	NA	-2.75441	-1.95315	-2.62995	-1.73821	-1.3989	-2.11658	1.99672	NA
AGO1	-0.498548	-0.193451	-0.0946883	-0.419103	0.126891	0.124586	0.324674	0.116092	-0.0240955	0.366742	0.243245	-0.274173	-0.299011	0.493564	0.222752	0.0644079	0.234146	0.0114508	-0.215346	-0.361294	0.0575331	0.196367	0.144875	0.0901411	-0.259959	0.15873	0.0763211	0.182903	-0.0358196	0.140764	-0.076262	0.23362	-0.203617	0.316445	0.0644942	0.035072	0.572982	0.327855	0.515915	-0.470437	-0.485885	-0.348205	-0.156203	0.344602	0.384044	0.197435	0.533652	0.315114	0.0809062
AGO2	0.0519725	0.3205	-0.348041	0.0750819	-0.0534939	-0.392843	-0.198612	-0.0562147	0.173026	0.0206461	0.0325539	0.491385	0.249158	0.496116	0.390528	0.0742842	-0.133409	-0.0654496	0.0337683	0.157822	-0.305126	0.041895	0.0105949	0.444421	0.451018	0.310995	-0.15645	-0.175037	-0.185547	-0.0267259	-0.0303116	0.00695231	0.181161	0.517244	0.18662	-0.0194296	0.397671	-0.172681	0.121784	0.153119	0.0697281	0.505365	0.0313585	0.0764419	-0.222245	0.0389756	0.103173	-0.0550016	0.501306
AGO3	-0.0743723	0.19608	0.147961	0.210267	0.105476	0.107156	-0.142986	-0.176632	0.143432	0.223448	0.381613	0.209264	0.287537	0.187807	0.0232815	0.0142334	0.0875506	0.106105	0.363019	-0.15101	0.382139	-0.0382176	0.360432	0.214366	-0.253702	-0.00941447	-0.150501	-0.106095	-0.424173	0.335404	-0.214177	0.233606	-0.0372811	0.2922	0.453729	-0.0217412	0.521523	0.113944	-0.0864886	-0.257053	-0.1021	0.247351	0.121157	0.249738	0.174394	-0.0822071	0.303204	-0.143396	0.202018
AGO4	0.421334	-0.190006	-0.15069	-0.045665	-0.54129	0.617656	-1.01719	0.36202	0.219555	0.343619	0.42001	-0.364247	-0.211107	0.44792	0.285143	-0.0238319	-0.0205066	-0.642152	0.12118	-0.742575	-0.49435	-0.00923099	0.111346	-0.178617	-0.339753	0.432699	-0.144315	-0.630169	-0.351032	0.362734	0.166037	0.374483	-0.049103	0.307161	0.551589	0.0358955	0.826485	0.471325	0.50138	-0.462016	0.341488	-0.732713	-0.079398	0.601754	-0.122206	-0.972238	0.28147	-0.713563	-0.496598
AGPAT1	0.127239	-0.260948	0.248105	-0.339592	0.139662	-0.0827558	-0.321161	0.253231	-0.0373539	-0.0135359	-0.183906	0.272478	0.2095	0.0426296	0.09208	-0.346331	0.420052	0.23224	-0.391368	0.0523237	-0.381169	-0.219996	0.000613333	0.342687	0.137718	0.102132	0.0320628	-0.246866	0.38838	0.0847777	-0.0502426	0.217321	0.00695172	-0.200669	-0.166063	-0.563159	0.0140386	0.273007	0.382262	0.0295647	0.168511	0.251243	-0.286351	-0.220391	0.373936	-0.130723	0.0987667	0.0290202	-0.186711
AGPAT2	0.678097	0.51889	0.230943	0.00356218	-0.997093	-0.0105866	-0.544909	-0.373324	-0.718619	-0.135718	0.0288091	-0.986549	-0.446522	0.467667	0.0870853	0.0883688	-0.41255	-0.557436	-0.140066	0.294336	-0.0148796	-0.820452	0.238676	-0.0429041	-0.056866	0.327623	0.0274098	-0.230748	0.362872	-0.132728	0.337436	-0.0550612	0.0401488	-0.440654	0.0866344	0.22521	0.340247	0.146919	-0.436378	0.715386	0.767277	-1.08052	-0.523395	0.256309	-0.237467	-0.864009	0.224352	-0.233837	0.508151
AGPAT3	-1.07915	0.358093	-0.997103	0.192591	-0.310661	-0.680884	1.00112	0.299043	-0.939105	-1.13475	-0.154487	-0.105474	0.113659	0.16573	0.862882	0.311485	-0.126117	-1.35485	-0.209287	0.107556	-0.891086	-1.25666	0.150724	0.733058	-0.0686581	0.982612	0.000586351	1.29511	0.402585	0.110528	-0.299061	-0.0391232	-0.674477	0.265189	0.042214	0.295574	0.118185	-1.19232	-1.41865	0.0205385	-1.09308	-0.314481	-0.43525	-0.12649	-0.436173	-0.257886	0.163809	1.57418	0.651558
AGPAT4	0.479522	-1.03076	1.00976	0.712781	-0.357073	0.30388	0.796241	-0.211671	0.383349	-0.251421	-0.749308	0.457975	-1.1117	0.191394	-0.895042	-0.889932	0.449638	0.589475	-0.044055	0.570801	0.593229	0.372046	-0.388545	-0.522462	0.158797	-1.0306	-0.181428	-0.565831	1.32648	-0.59198	-0.360052	0.488242	0.711925	-0.231849	0.278613	-2.11987	0.749082	0.0973822	0.854711	1.00542	0.845063	0.77169	-0.231966	-0.326053	0.863245	0.768404	-0.211392	-0.46084	-0.640047
AGPAT5	0.249635	-0.0475516	-0.150917	-0.295533	0.21558	0.213197	0.691212	-0.480336	0.153945	0.387018	-0.0479318	0.269331	-0.264842	-0.0128121	0.34647	-0.105863	-0.225091	-0.497204	-0.273964	-0.00448367	0.0364847	0.00336242	-0.127965	0.406769	-0.0756829	0.174884	-0.159773	0.724157	-0.358897	0.0920365	-0.442697	-0.0621173	-0.253187	-0.177351	0.208683	-0.149664	-0.227254	-0.15999	-0.0784789	-0.0237402	0.233745	0.0979603	-0.320459	-0.134409	-0.239758	-0.233729	0.384716	0.962005	0.36536
AGPS	-0.0765255	-0.0287016	0.209396	-0.704595	0.0708312	-0.027993	-0.231464	0.0222245	-0.257566	-0.703556	-0.543487	-0.176174	0.0328065	-0.799449	-0.517969	-0.184949	-0.510933	-0.174728	-0.058147	-0.031518	-0.309542	0.0699221	-0.419154	-0.127036	0.193021	-0.442741	0.111136	-0.113523	0.167844	0.0454156	0.321342	0.0147736	-0.425015	0.0231436	-0.667092	-0.214499	-0.823572	-0.110983	0.0482885	0.018439	-0.115306	-0.123998	-0.45743	-0.861754	-0.659551	-0.113518	-0.486491	-0.330382	0.148371
AGR2	-0.0318168	2.11993	-0.707307	0.110061	-0.677357	-0.716678	-1.04506	-1.06001	-0.703756	NA	NA	NA	NA	NA	NA	NA	NA	NA	NA	NA	NA	NA	NA	NA	NA	NA	NA	NA	NA	NA	NA	NA	NA	0.00183045	0.33838	-0.151871	0.0647651	-0.155433	-0.396574	-0.221934	-0.632756	-0.0892494	0.968096	0.219082	0.427751	-0.323987	0.261777	0.711382	-0.658544
AGRN	-0.735421	-0.601039	-0.694299	0.272643	-0.746619	-0.721263	1.11794	-0.469823	-0.629369	-0.352335	-0.824369	-0.823695	0.861086	1.0103	-0.110246	0.185966	-0.950992	-0.528743	0.14592	-1.05838	-0.512124	-0.895898	-0.127369	-1.17626	1.74433	-0.494351	-0.63764	1.2123	-1.14769	-0.0331943	-1.26178	-0.598014	1.02471	-1.24871	-1.62845	-0.737687	0.462879	-1.04215	-1.34549	-1.36883	-0.530317	-1.65398	-1.20267	-1.39673	-1.6257	-0.747182	-1.27191	1.51073	-0.877117
AGT	-0.345185	NA	NA	NA	NA	NA	NA	NA	NA	NA	NA	NA	NA	NA	NA	NA	NA	-0.0384335	-0.0186994	-0.353322	-0.313123	0.138909	0.473584	-0.0517189	0.719013	NA	NA	NA	NA	NA	NA	NA	NA	NA	NA	NA	NA	NA	NA	NA	NA	NA	NA	NA	NA	NA	NA	NA	NA
AGTPBP1	-0.192645	-0.0812683	-0.614125	0.116292	0.143871	0.266929	0.310871	0.199988	0.153791	0.142992	-0.330801	-0.0358036	-0.0999745	-0.207646	0.0484566	0.250558	0.0275679	-0.0731462	0.168247	0.0218904	0.0637888	-0.118702	0.089423	0.280414	0.00777185	-0.11558	-0.374207	0.160804	-0.696217	0.372785	0.0128261	0.0764456	0.169483	-0.222708	0.017807	0.191164	-0.331841	0.16561	0.246126	0.0652679	-0.101155	-0.0477111	0.1209	-0.0252464	-0.0615317	0.0931014	-0.150389	0.117534	0.327555
AGTRAP	0.522384	-0.38558	-0.0772596	-0.115061	-0.285017	-0.224188	-0.0928736	0.118061	0.0479834	-0.776366	-0.332173	-0.637715	-0.465374	0.392206	0.406966	-0.267518	-0.416979	0.233374	-0.308322	0.677243	0.147964	-0.0290309	0.0637944	0.125183	-0.347016	0.634326	-0.71948	0.133086	-0.585594	0.0776894	0.666382	-0.00788752	-0.177085	-0.733133	0.347477	-0.423092	0.663686	-0.198125	-0.283226	0.888091	0.57356	-0.434356	0.56358	-0.218175	-0.180991	0.41681	0.550835	-0.102264	-0.00626676
AHCTF1	0.196515	-0.0415566	0.143693	0.252128	0.242258	0.00821759	-0.0590319	-0.10707	0.0339264	0.119664	0.252722	-0.0571094	0.144849	0.0122134	0.152836	0.124135	0.0760933	-0.304683	0.0648752	0.0197708	0.0379361	0.00627715	0.0545844	0.0394371	0.171167	0.140863	0.115259	-0.0294241	0.00612545	0.125232	0.046205	0.00505513	0.133162	0.0386858	-0.056221	0.107939	-0.00820413	-0.0246239	0.0106007	0.0965188	0.208311	-0.0574029	0.116257	0.33724	0.0247967	0.179983	0.087382	-0.204057	0.185676
AHCY	-0.0934106	-0.0840349	0.102208	0.263768	0.120849	-0.192589	0.179347	0.0173771	0.165097	-0.00649532	-0.18453	-0.222046	0.207547	-0.155755	-0.0922683	-0.00560082	-0.0255619	-0.220671	-0.188149	0.507777	0.0932666	0.476483	-0.157667	0.00817593	-0.142082	-0.0993044	-0.178374	-0.0802257	0.048563	0.101126	-0.272982	0.0486882	-0.135366	0.00802207	-0.219352	0.00889926	-0.15842	-0.176477	-0.0296719	0.499163	-0.0788228	-0.267747	0.246194	-0.212695	-0.0795999	0.110376	-0.145081	-0.0680803	-0.138479
AHCYL1	-0.109165	0.092253	0.181455	0.248618	0.173125	-0.0461033	-0.212559	0.191332	-0.179008	0.0770917	-0.235428	0.111564	-0.061581	-0.0502909	0.00690134	0.00624445	0.293593	-0.0673716	-0.0459679	-0.00769955	0.0283548	-0.106317	-0.122486	0.473676	-0.0946719	-0.0384082	0.0775617	-0.162264	0.0884921	0.195565	-0.0834197	-0.010187	0.0849346	0.455492	0.0904528	0.115945	-0.0588732	-0.0833256	-0.158777	0.175883	-0.0552562	0.289373	-0.163097	-0.159261	0.481271	0.0167722	0.0335706	-0.187919	-0.220853
AHCYL2	-0.0830602	0.254899	0.184198	-0.104958	0.341362	-0.28204	-0.126219	0.0512198	0.407812	-0.154822	-0.165603	-0.532505	0.230547	-0.149631	-0.290128	0.00670717	-0.300953	0.362693	0.137666	0.490214	-0.285259	0.0431558	-0.187561	0.100532	0.013382	-0.158413	-0.251153	-0.119607	0.365807	-0.185362	-0.222643	-0.0384712	-0.178922	-0.118564	0.0137626	0.126067	-0.0882652	-0.058358	0.210566	0.377775	-0.161435	-0.446629	-0.0338991	0.101723	-0.0764282	-0.102566	0.356599	-0.0280113	0.359786
AHDC1	-0.0211918	1.16734	-0.410936	0.0797502	0.0285543	-0.292924	-0.644206	-0.501244	-0.481518	0.215541	-0.0845357	0.151017	-1.00575	-0.35006	-0.497068	0.346375	-0.0912043	-0.565053	-0.0393506	0.298108	0.0151513	-0.401633	0.0340454	-0.0852447	0.768024	-0.614115	-0.175974	-0.681247	-0.489506	-0.53462	-0.379769	-0.317015	0.314916	0.447659	0.456042	0.0625285	-0.210102	-0.130416	0.128794	0.423597	0.0259815	0.106489	-0.800809	-0.176331	0.0169202	0.0805127	0.218327	-0.885176	0.231755
AHI1	-0.038192	-0.197139	-0.777866	-1.66801	0.222218	-0.444697	-0.675555	-0.344835	-0.0381864	0.0471818	-0.164216	-0.074579	-0.874515	0.45936	0.104948	-0.244667	0.0654409	0.856868	-0.272331	0.366403	0.188783	-0.0312198	0.269803	-0.909439	0.0254916	0.588075	0.883261	-0.51855	-0.603404	0.561247	-0.0202704	-0.266723	-0.0831614	-0.691208	-0.151259	-0.63787	0.195621	-0.129392	-1.14037	-0.233333	-0.00609987	0.293948	0.311376	0.00431307	0.116149	0.273769	-0.633931	-0.724051	0.567799
AHNAK	-1.36159	-1.26257	0.045713	-1.37303	-0.990225	-1.44508	1.49225	-1.31159	-0.896154	-3.03125	-2.68917	-2.81059	-2.77553	-0.369173	-2.19245	-2.28398	-2.13663	-0.829628	-1.69756	-1.58563	-1.66687	-1.26127	-1.45408	1.98869	-1.39939	-1.48298	-1.2988	1.10665	0.899096	-1.08552	-1.32247	-1.64707	-1.49323	-2.39471	-2.24405	-2.47563	0.647829	-2.25678	-1.88638	-2.07156	-1.54217	-2.83405	-2.67672	-2.62697	-2.20057	-1.93374	-2.3011	0.728067	-1.16792
AHNAK2	-0.313194	0.581689	-0.848062	0.297031	-0.531471	-0.362684	-1.16539	-0.795516	-0.284152	0.0245281	0.257104	0.0142977	0.111716	0.358823	-0.319498	0.0449564	0.26307	-0.567791	0.0736415	-0.0577178	0.185704	0.0477854	-0.208765	-0.122746	-0.146557	1.04326	0.382759	-0.411722	-0.037057	-0.0779779	0.336952	-0.199149	0.287885	-0.899962	-1.23065	-1.26982	-1.2214	-0.617818	-1.64373	2.37495	-1.06974	NA	NA	NA	NA	NA	NA	NA	-0.773784
AHRR	-0.400684	NA	NA	NA	NA	NA	NA	NA	NA	NA	NA	NA	NA	NA	NA	NA	NA	NA	NA	NA	NA	NA	NA	NA	NA	NA	NA	NA	NA	NA	NA	NA	NA	NA	NA	NA	NA	NA	NA	NA	NA	NA	NA	NA	NA	NA	NA	NA	NA
AHSA1	0.0145983	-0.130244	-0.117686	-0.0635893	-0.0767108	0.0950329	0.181916	0.378931	-0.08779	-0.182137	-0.320954	0.00385689	-0.454209	-0.425837	-0.0728613	-0.333424	-0.0580341	0.230203	-0.251356	0.772213	0.0741743	0.0963494	-0.422556	0.0198744	-0.458634	-0.0508011	0.0110045	0.016108	0.0660171	-0.162125	0.0294236	-0.158151	-0.106386	0.114722	-0.349277	-0.216276	-0.458349	-0.175002	-0.11147	0.700446	-0.0065531	-0.00414106	0.12548	-0.309065	-0.0931628	-0.401078	-0.396532	-0.0911978	-0.00344615
AHSG	-0.949966	-0.47669	1.57764	-1.70447	-0.125134	-0.855231	1.76795	-0.467931	-0.603085	-0.723048	0.00112807	-0.260775	0.731626	0.619496	-0.615735	-0.328995	-0.715342	-0.390801	-1.06751	-1.66101	-1.08023	-1.07514	-1.00013	-1.05797	-0.0530914	-0.641331	-1.01505	0.763185	-1.08537	-0.841023	-0.7102	-1.05826	0.759396	-0.708305	-0.64691	-0.402053	-0.032863	0.762526	0.495033	-1.15774	-0.793848	-0.938898	0.120548	0.35053	0.712214	-0.404916	-0.798394	0.0773474	-1.01458
AICDA	0.0187341	NA	NA	NA	NA	NA	NA	NA	NA	NA	NA	NA	NA	NA	NA	NA	NA	NA	NA	NA	NA	NA	NA	NA	NA	0.316125	0.192438	3.0013	-0.181891	0.722129	0.280365	0.213133	0.0338551	NA	NA	NA	NA	NA	NA	NA	NA	-0.263175	2.88288	-0.451148	0.0759285	0.118093	-0.169479	0.609745	NA
AIDA	0.131141	0.0569129	-0.190229	0.240722	-0.193979	-0.0207617	-0.0808958	0.127145	-0.413984	0.0674328	0.608642	0.0226344	-0.286772	0.25783	-0.0465837	0.267337	-0.124233	-0.43128	0.391446	-0.440412	0.125487	-0.477229	0.546207	0.30819	0.575848	0.0353157	-0.317836	0.0808493	0.00182309	-0.101855	0.00397096	-0.359124	-0.0548786	0.148984	0.289053	0.244247	0.174234	-0.373841	0.0154104	-0.254048	0.02154	-0.064567	0.0821296	0.643402	-0.340294	0.333089	0.227174	0.0580055	0.13241
AIF1	0.353312	1.46474	-0.241633	-0.738427	-0.421237	-0.259791	-0.251892	-0.734072	-0.078156	-0.464484	0.184744	-0.480639	-0.496998	1.86469	-0.541081	-0.492574	-0.380475	0.531917	-0.463523	-0.910307	-0.917367	0.659027	-0.712985	0.396418	-1.28543	-1.27524	-0.175099	-0.136481	-0.000560688	-0.455081	0.48024	0.401788	-1.50472	-0.338612	1.22272	-0.813956	1.71206	0.142422	0.370225	-0.617097	0.363901	-0.073833	-0.974318	0.16438	0.177986	0.492946	0.789897	0.468954	1.14949
AIF1L	-0.91225	-0.999014	0.987818	-0.242105	-0.596044	-0.684541	-0.494828	-0.620072	2.92336	-1.02103	-0.64127	-0.862489	0.292423	-0.333332	-0.0661341	2.27747	-0.764316	1.34997	1.04648	-0.39804	-0.379526	1.59269	-0.889219	-0.484026	-1.04258	0.957141	-1.09491	-0.782945	-0.439072	-1.15867	-0.779199	1.09276	1.84605	-0.226977	-0.241022	3.36242	0.243802	0.904877	-0.0953288	-0.143709	-0.371216	-1.68905	-1.25549	-0.625041	-0.38422	3.09759	-1.06027	-0.237737	-0.164665
AIFM1	-0.0624702	-0.152289	-0.126638	0.0846578	0.103326	0.130034	0.409283	0.00888188	-0.0360505	0.186166	-0.1322	0.0222161	0.012009	0.272415	0.0133321	0.0427833	0.0477605	0.112559	0.247316	0.240662	0.0777945	-0.0953859	-0.0755646	-0.229262	-0.161268	-0.0218844	0.0997576	0.372184	0.185224	0.332673	0.0390742	-0.0569381	0.0260086	-0.269362	-0.307042	-0.00166578	0.159163	-0.00907362	0.148298	0.336911	-0.042741	-0.0179991	0.409991	-0.0471126	0.0934288	0.0697842	0.194298	0.506754	-0.29033
AIFM2	-0.282864	-0.727205	-0.861386	-0.651021	-0.531102	-0.144999	1.19392	0.158936	-0.75771	-0.505002	-0.95345	-1.12165	-0.697145	-1.00974	0.568514	-0.313996	-0.830311	-0.981105	-0.0731215	0.770724	-1.175	-1.20016	-0.886107	-1.47555	-1.11358	0.814768	-0.513825	1.24003	0.262368	0.0850484	0.774501	-0.733304	0.418557	-1.02741	-0.879424	-0.520101	-0.851604	-0.524894	-0.830683	0.60257	0.0445626	-0.960978	0.323561	-0.892941	-0.833304	-0.710924	-0.947233	1.34968	-1.00997
AIG1	-0.472742	NA	NA	NA	NA	NA	NA	NA	NA	NA	NA	NA	NA	NA	NA	NA	NA	NA	NA	NA	NA	NA	NA	NA	NA	NA	NA	NA	NA	NA	NA	NA	NA	NA	NA	NA	NA	NA	NA	NA	NA	0.354066	-0.808599	-0.424469	0.141345	-0.116332	-0.0228019	0.922448	NA
AIM2	-0.618526	-0.808093	-0.774044	-0.444344	-0.748068	-1.16972	2.07242	-0.942941	-0.0167717	NA	NA	NA	NA	NA	NA	NA	NA	NA	NA	NA	NA	NA	NA	NA	NA	NA	NA	NA	NA	NA	NA	NA	NA	NA	NA	NA	NA	NA	NA	NA	NA	-1.42567	2.36542	0.29718	-0.882261	-0.991447	-2.01736	2.55823	NA
AIMP1	-0.145265	-0.00648708	0.013272	0.157421	-0.0195867	0.103487	0.19153	-0.0573408	-0.349156	0.0143209	-0.0841823	0.0364158	0.107966	-0.0280403	-0.0177521	0.000948698	-0.147785	0.0793827	-0.207372	0.315128	0.036093	-0.195245	-0.189043	-0.128582	0.0594691	-0.0702499	0.101179	0.135683	0.236448	0.105428	0.0394728	-0.0450758	-0.0571635	0.0738245	-0.161516	0.0155323	-0.184494	-0.206208	-0.183584	0.352395	-0.171898	0.0600911	0.241013	-0.118613	-0.312383	-0.0311628	-0.150122	0.0372969	-0.127803
AIMP2	-0.269026	0.0300761	-0.105038	0.269993	-0.0534403	0.137556	-0.0105894	-0.0587504	-0.390732	0.143898	-0.0709489	0.0356412	0.144402	-0.113533	-0.00251016	0.0231936	-0.166338	0.161603	-0.167181	0.422411	0.132288	-0.27972	-0.119384	-0.12455	0.145814	0.000393848	0.0670299	0.0704348	0.214921	0.19515	0.123142	-0.0854051	0.101453	-0.00918264	-0.0587514	0.136684	-0.090889	-0.186198	-0.128799	0.41657	-0.366293	0.127703	0.310684	-0.0845312	-0.247947	-0.202916	-0.115766	-0.00832064	-0.156706
AIP	-0.0454679	-0.488509	0.299141	-0.224481	0.287953	0.123141	-0.047508	-0.250258	0.455618	-0.0123089	-0.0425088	0.290725	0.30973	-0.180807	-0.00662849	-0.12223	0.314974	0.248709	-0.160025	0.147748	-0.0190578	0.204895	-0.00971697	0.229763	-0.0532629	-0.0693699	0.0430921	-0.0931684	0.214325	0.0660754	-0.0255153	0.0563127	-0.0518084	0.0625766	0.159242	-0.121945	-0.125335	0.248469	0.48303	0.129652	-0.128003	0.257388	0.0142411	-0.0139118	0.27016	0.0452079	-0.0745095	0.0236829	0.24301
AJM1	-2.47191	NA	NA	NA	NA	NA	NA	NA	NA	NA	NA	NA	NA	NA	NA	NA	NA	-2.45189	0.122799	-1.8978	-0.0325837	0.766963	-1.87415	0.0615984	-1.99691	NA	NA	NA	NA	NA	NA	NA	NA	NA	NA	NA	NA	NA	NA	NA	NA	NA	NA	NA	NA	NA	NA	NA	NA
AJUBA	0.424338	0.271896	-0.893957	0.468947	-0.293519	0.0118177	-0.988636	1.33464	-0.010145	0.648763	0.546114	-0.369869	0.524089	0.420264	1.5704	0.479699	0.15608	0.222979	0.311554	-0.322283	0.43816	0.283773	0.322707	0.0557963	0.545086	2.22668	0.562561	-0.126079	0.0567134	-0.25969	0.0248499	0.441952	1.42615	0.672616	0.877952	0.682787	0.889391	0.73889	-0.322134	-0.554232	0.2062	-0.472804	-0.427945	1.07659	0.620788	1.30464	1.10316	-0.225596	1.27488
AK1	-0.60632	-1.52953	-1.54688	-1.74762	-1.83924	-1.44912	-1.93362	0.876893	-1.56363	-0.922216	1.02201	-0.546373	-0.431915	1.71436	0.393272	1.37388	-0.678167	-0.381156	2.65213	-0.268808	1.27879	-0.262287	0.0552174	-0.322254	1.60279	0.683056	-1.24335	-0.9361	-1.54763	-0.84145	-0.799877	-1.35227	1.81126	-0.902047	-0.112404	1.60388	1.91824	-0.416482	-0.541451	-0.889266	-0.538819	-1.70932	-1.48722	1.24443	-1.35278	-1.14825	-0.0453952	-1.3431	-1.15116
AK2	0.244451	-0.635998	-0.118548	0.0188417	-0.690187	0.37531	0.0559782	-0.771574	-0.132999	0.484375	-0.0650658	-0.234087	-0.191419	0.581659	0.449505	-0.484019	-0.116518	-0.76716	0.237886	0.310798	0.165801	-0.162535	0.108798	-0.423799	-0.0475934	0.391076	0.163076	0.293271	-0.898055	0.468548	0.162492	-0.632416	-0.166508	-0.975393	0.0343762	-0.793218	0.470257	-0.127151	-0.0772639	0.41082	0.130014	-0.472664	0.119687	-0.0613939	-0.276332	-0.76491	0.610555	0.163525	0.529004
AK3	0.597655	-0.39334	-0.318459	0.337872	-0.775467	-0.13391	0.215694	0.327843	-0.145965	1.0753	0.528373	0.323865	0.323389	0.911757	0.39905	0.473533	0.0261798	-0.195808	0.457434	0.360146	-0.408138	-0.509533	-0.00272772	0.508871	-0.398172	0.204741	0.259139	0.363761	0.497947	0.607127	-0.0546616	-0.20602	-0.067524	-0.139428	0.444767	0.260148	0.947449	0.195662	0.0645526	0.374021	0.406655	0.229924	-0.433892	0.27018	0.00156233	0.214288	0.928485	0.688963	-0.0984547
AK4	0.814368	-0.805935	-0.678597	0.660006	-0.166405	0.5462	0.423207	0.0561126	-0.729914	0.285053	0.327184	-0.534321	0.161452	-0.190037	1.15726	-0.445466	0.00424167	-0.499032	0.00354435	0.816523	1.55584	-0.451933	0.292498	-0.787087	0.240909	0.448467	0.611479	-0.192471	-0.770726	0.636469	-0.894244	-0.457303	-0.0417385	-1.3868	-0.899783	-1.19756	-0.604078	-0.0064152	-1.04729	1.18171	0.89224	-1.32776	-0.223574	-0.550899	-0.468617	-0.624929	-0.750396	0.546938	1.32939
AK5	1.43936	-0.941514	-0.605347	0.268997	-1.05899	1.45011	-1.08724	1.67006	-1.20649	1.00727	-0.8299	-1.14053	-1.67352	-1.30726	0.240502	-1.56613	-1.80056	-0.86266	0.181917	-1.43393	-0.427594	-1.49358	-0.0192159	-1.30551	0.892529	0.780224	-0.428001	-0.759738	-1.24638	-0.395247	0.240058	-1.22974	-1.01428	-1.60129	0.00220955	-1.3416	-1.04739	-1.54157	-1.40632	-1.55321	0.934668	-1.99296	-0.924138	-1.48724	-1.74961	-1.65803	-1.14158	-1.09626	-0.0671888
AK6	-0.134929	0.0942205	-0.0372226	0.274301	-0.309416	0.0120893	0.189026	-0.0300837	-0.0452133	-0.653693	-0.375868	0.796572	0.201746	-0.534475	-0.352232	-0.211754	-0.0783579	0.319258	0.0567748	0.609266	-0.201256	0.100127	-0.0658744	0.00306866	-0.106661	-0.112296	-0.212768	0.192446	0.0322738	-0.17257	-0.210733	-0.116453	-0.208607	-0.0891445	-0.456814	-0.108842	-0.631085	-0.377179	-0.401162	0.534921	-0.202965	1.00946	0.185569	-0.0952635	-0.136249	-0.468275	-0.411494	-0.0847307	0.0666539
AKAP1	0.53314	-0.0712754	-0.317218	0.229916	0.0627552	0.236865	-0.093819	0.0924844	-0.0293895	-0.103824	0.109137	-0.382443	-0.303762	-0.256817	-0.170157	-0.0180244	-0.314431	0.0375519	0.151464	0.429341	0.255193	0.245751	-0.0415062	-0.0040838	-0.0753983	-0.160087	-0.082942	-0.231471	-0.150969	0.0860254	0.109017	-0.127967	0.304788	-0.581155	-0.394893	0.0929021	-0.312407	-0.40686	-0.329759	0.0664454	0.365364	-0.511874	0.372849	-0.0118276	-0.317002	-0.323231	-0.128802	-0.461321	0.226584
AKAP10	0.162016	-0.17933	0.254952	-0.074313	0.397792	-0.0615252	0.324655	-0.0302988	0.302248	-0.161584	-0.154393	0.0161738	0.0889552	-0.11132	-0.12986	-0.0663238	0.183266	0.317567	-0.089533	0.0883438	-0.0859691	-0.0549249	-0.11421	-0.172678	0.0299318	-0.280937	0.402347	0.225095	0.0367159	-0.0148258	0.117665	0.239164	-0.135399	0.02722	-0.0180536	0.0179884	-0.110911	0.175247	0.252945	0.208492	0.350977	-0.00788884	0.0724898	-0.127506	0.0952113	0.00203764	-0.218571	0.342375	-0.390874
AKAP11	-0.694305	-0.0163393	0.121837	-0.211532	-0.099279	-0.119062	0.0524671	-0.178508	0.0936108	-0.239606	-0.333184	0.104673	0.237363	0.021909	-0.0157045	-0.0618615	0.218177	-0.251626	-0.425393	0.919939	-0.372051	-0.0614235	-0.325098	-0.375318	-0.154125	-0.288053	0.118357	0.335177	-0.22328	-0.081189	-0.0108507	0.123609	-0.291017	0.260261	0.063644	-0.241072	-0.319092	0.168163	-0.451736	0.667341	-0.719527	-0.0704429	0.00600681	-0.355633	0.116596	-0.323475	-0.0197337	0.143798	0.260847
AKAP12	-1.69202	0.875799	-1.48837	0.847102	-1.42015	0.356211	-1.42457	0.0849016	-1.37691	-1.2788	0.633769	-1.86096	-1.30439	-1.03	1.30794	0.296838	-1.47487	-1.13862	1.67623	-1.01903	0.126453	-1.05765	0.899913	-0.936693	1.70306	0.865649	-1.13433	-0.837663	-1.14995	-0.772558	0.321718	-1.10819	1.74179	-1.84677	1.23454	0.800529	-0.948182	-1.25402	-1.16405	-1.77549	-1.91676	-2.40812	-2.42674	0.729669	-2.20523	-1.81651	0.0478318	-2.16624	-0.920327
AKAP13	-0.269733	0.258687	-0.530546	-0.142062	-0.520202	0.0848946	0.564421	-0.488231	-0.417856	0.269744	0.190817	-0.339481	-0.46694	0.127651	0.324226	-0.0240794	-0.00105753	-0.452849	0.115133	-0.363061	-0.0806336	-0.27674	0.1935	0.135728	0.167503	0.111002	-0.175461	0.748788	-0.4306	0.00040143	0.299332	-0.198933	-0.506859	-0.873499	0.574731	-0.139224	0.232123	-0.028767	0.0241249	-0.386831	-0.24097	-0.569683	0.871681	0.22908	-0.0312377	-0.492873	0.376216	0.792898	0.448194
AKAP17A	0.0676576	-0.0499208	0.0178402	0.0374278	-0.16016	-0.695868	0.249088	0.324084	0.28682	0.174446	0.141316	0.471514	0.2946	0.20081	0.59178	0.17797	0.1343	-0.0490703	-0.289639	-0.00804688	0.186017	0.166169	0.1283	0.27338	0.128766	0.817606	0.26522	0.13823	-0.137474	-0.431299	0.265752	-0.0068976	0.253885	0.0884909	0.232201	0.196114	0.146395	0.207225	0.485442	0.0811486	0.131388	0.47934	0.392802	0.350709	0.220839	0.158396	-0.073928	0.142766	-0.768974
AKAP3	0.733975	-0.427378	-0.300042	-0.956773	-0.856293	-0.282293	-0.136934	0.907232	-0.00371129	NA	NA	NA	NA	NA	NA	NA	NA	NA	NA	NA	NA	NA	NA	NA	NA	NA	NA	NA	NA	NA	NA	NA	NA	NA	NA	NA	NA	NA	NA	NA	NA	0.310049	0.133895	-0.675952	0.057407	0.894384	0.118596	0.348242	NA
AKAP5	-1.36525	0.105652	0.58974	-0.744259	-0.335209	-0.133237	0.667896	0.503295	0.928461	-0.963048	-0.403962	1.67246	-0.0399754	-0.405902	0.128302	1.15013	1.18215	1.03011	0.337876	-0.303003	0.490134	0.43882	0.689921	0.141319	-0.598741	0.423642	-0.411857	0.669211	0.202816	-0.752587	-1.4009	0.730243	-1.27929	-0.355132	-0.0577175	1.28141	-0.397943	1.17089	0.110322	-1.09504	-1.63745	1.78089	-1.17627	-0.0507755	1.39806	-0.560688	0.208777	0.842666	0.670433
AKAP7	0.130335	0.47715	0.148766	0.231076	-1.03462	0.565716	-0.745356	0.460509	-0.978505	0.370422	0.385035	-0.14263	-1.10048	0.29332	0.184471	0.632366	-0.939393	-0.987586	0.513291	-0.934931	0.119884	-0.869211	1.00453	-1.10276	0.315538	0.567645	-0.941365	-0.160077	-0.929721	0.494508	0.121167	-0.916437	0.10478	-0.633221	0.356053	0.688105	0.624143	-1.0355	0.0693764	-1.02315	0.0444122	-0.111917	-0.865232	0.444415	-0.657719	-1.17958	1.02723	-0.0539533	0.668587
AKAP8	0.0645774	0.0629377	-0.0965598	-0.117337	0.122363	-0.0161798	-0.273511	-0.182284	0.00632285	0.144768	0.273004	0.445984	0.213299	0.0277217	0.123641	0.00894617	0.0766108	0.0818626	0.109342	0.361831	0.181751	0.182988	0.0182552	0.098982	0.285537	-0.0260719	0.118711	-0.445951	0.2402	-0.184212	-0.199298	-0.131624	0.0401282	0.34899	-0.00619108	-0.0827003	0.0354234	-0.0179689	-0.0246321	0.299255	-0.0853608	0.341572	0.308445	0.214326	0.018508	-0.0498397	0.18968	-0.320413	-0.0155909
AKAP8L	0.176672	0.26103	-0.155843	0.0443418	0.0385593	0.162674	-0.579807	0.127345	-0.0520453	0.20925	0.197145	-0.0511936	0.152255	0.169901	0.0979363	0.275844	-0.0934962	0.187047	0.0188269	0.106938	0.0770807	0.0480137	0.128523	0.244615	0.202899	-0.0172979	-0.357102	-0.438726	0.260926	0.184784	-0.0778101	0.0965546	0.219593	0.161705	0.178051	0.0940741	0.320807	-0.177512	0.154519	0.0813512	0.117713	-0.0886717	0.273595	0.139128	-0.0786077	0.0921761	0.248132	-0.426415	0.382012
AKAP9	0.381826	0.0141753	-0.0107228	0.388183	-0.223496	0.323476	-0.327204	0.0528276	-0.0648677	0.28393	0.407938	-0.276038	0.146031	0.0751251	0.186775	0.0837716	-0.0471854	0.139389	0.486409	0.18354	0.458868	-0.105788	0.260178	-0.493007	0.0452256	0.0711306	0.168366	-0.25879	0.137362	0.305095	0.168742	-0.153456	0.106387	-0.716157	-0.11337	0.0278982	0.0417688	-0.233902	-0.137075	0.059703	0.425852	-0.406274	0.0334331	0.556985	-0.153056	-0.29692	0.209707	-0.342441	-0.0191145
AKIP1	0.122223	0.00508505	0.00635184	0.199741	-0.60504	0.250682	0.101585	0.130037	0.0800389	0.0425281	0.250298	0.213321	0.219632	0.106297	0.133279	0.184144	0.299498	0.40221	0.0219439	-0.354831	-0.14781	-0.172489	0.235122	-0.671453	0.27734	0.057924	0.520279	-0.240181	-0.166194	0.0673946	0.151964	-0.135772	0.358321	0.541384	0.396483	0.123532	0.248568	0.522448	-0.688131	-0.442938	0.0247769	0.318082	-0.119095	0.35746	0.397176	-0.39179	0.321957	0.279769	0.227538
AKIRIN1	0.294322	0.271738	-0.037863	-0.0748711	0.0268661	-0.231374	0.269692	0.109784	-0.145765	-0.0433015	-0.188895	0.213585	-0.0262704	-0.297321	-0.393145	-0.503632	-0.379168	0.433159	0.152114	0.654199	0.09714	-0.0338643	0.0510856	-0.172522	0.120215	-0.0948569	0.180743	0.0534695	-0.0900881	-0.448511	0.159689	0.251316	0.267764	0.648134	-0.134621	-0.0719263	-0.580562	-0.3077	-0.398849	-0.0845622	0.187345	0.470092	0.592775	0.197336	-0.0710055	-0.0240518	0.00763077	-0.0742585	-0.328168
AKIRIN2	0.0410725	0.00841431	0.315717	-0.297484	0.313879	-0.237229	0.355744	-0.0101456	-0.0990313	-0.307822	-0.348721	0.23863	-0.266524	-0.325073	-0.509534	-0.379123	-0.460776	0.174237	-0.342028	0.545091	0.148591	-0.0669755	-0.311855	-0.147465	-0.201186	-0.223684	0.170053	0.124876	-0.175598	-0.675771	0.311735	0.279187	-0.0634917	0.793474	0.110341	0.169045	-0.342096	-0.109802	4.39706e-05	0.440739	0.140233	0.599377	0.360744	-0.070973	0.017377	0.0338311	-0.102237	-0.165591	-0.211446
AKNA	0.0737616	-0.227747	0.370292	-0.640896	0.194201	-0.658637	0.553309	-0.421228	0.252287	-0.299743	-0.1635	0.0250635	-0.373905	0.0181441	-0.0165339	-0.615883	0.195776	-0.0335074	-0.160791	-0.388725	-0.475093	-0.0623933	-0.499128	0.0267387	-0.241201	-0.136614	0.288343	0.478067	-0.536572	-0.441177	0.79037	-0.127482	-0.107789	-0.32145	-0.0572603	-0.695173	-0.041764	0.476049	0.150507	-0.144143	0.164082	0.0172641	0.139233	-0.224826	0.257529	-0.161711	0.295062	0.614085	-0.820566
AKR1A1	0.0932904	0.275399	-0.4134	-0.0149577	-0.368869	-0.0030329	-0.0714245	1.07027	-0.162892	0.313586	-0.0953916	-0.286774	-0.177715	0.693548	0.54886	0.461006	-0.128406	-0.687172	0.149634	-0.444721	0.0673802	-0.34831	0.0392657	-0.105542	0.387401	0.647869	-0.0255834	0.0628456	-0.206265	0.455732	0.264508	-0.0884148	0.246622	-0.212285	0.069445	0.278424	0.818828	0.0352187	0.288065	-0.390514	0.0482026	-0.579149	-0.327702	0.0562436	-0.241645	0.0691303	0.505673	0.0566284	0.015938
AKR1B1	0.802097	0.113236	-0.241064	0.739444	-0.116737	0.0534019	-0.0801457	0.351942	0.184382	0.100381	0.685796	-0.280107	-0.100355	0.17401	0.225372	0.28647	-0.425473	-0.145879	0.988372	0.351706	0.360013	0.199526	0.475808	-0.222211	0.0970741	0.251767	-0.0226996	-0.103166	0.458294	0.0714511	0.0807574	-0.121244	0.711811	-0.203859	0.324717	0.323261	0.129296	-0.049525	0.16476	0.415278	0.720734	-0.22697	0.189091	0.736777	-0.3291	-0.00104986	-0.0489584	-0.117513	0.203436
AKR1B10	-0.100305	NA	NA	NA	NA	NA	NA	NA	NA	0.341907	0.82606	0.398237	0.842081	0.718052	0.123002	0.522515	0.495304	NA	NA	NA	NA	NA	NA	NA	NA	NA	NA	NA	NA	NA	NA	NA	NA	-1.63498	-2.32997	-1.56492	1.41471	-1.37859	-1.90453	-1.89642	-0.202536	NA	NA	NA	NA	NA	NA	NA	NA
AKR1C2	0.5885	NA	NA	NA	NA	NA	NA	NA	NA	NA	NA	NA	NA	NA	NA	NA	NA	NA	NA	NA	NA	NA	NA	NA	NA	NA	NA	NA	NA	NA	NA	NA	NA	NA	NA	NA	NA	NA	NA	NA	NA	NA	NA	NA	NA	NA	NA	NA	NA
AKR1C3	-0.910089	-0.227514	2.00229	-0.0912129	-0.306274	-1.06835	-1.24322	-1.12174	-0.412176	-2.20162	-2.26201	-1.73973	-2.20025	-2.28468	-1.89096	-0.525056	0.199661	-1.06056	0.88376	-1.30665	-1.2962	-0.615201	-0.0208923	0.417573	0.158347	-1.98981	-1.73466	-1.83823	0.336164	-1.88956	-1.30081	0.595455	-0.89965	-1.02626	-0.984854	-0.394783	-0.594496	-0.404323	1.71703	-0.834194	-0.538814	-0.701999	-0.552187	-0.553082	0.231265	2.39511	-0.643593	-0.206249	0.822508
AKR1C4	-0.787166	-0.833416	-1.38221	-1.62247	-0.418764	-1.02649	-1.40741	-0.157044	0.966237	NA	NA	NA	NA	NA	NA	NA	NA	-0.698296	-0.0137365	-2.12221	0.262935	0.151332	1.46679	0.256007	1.38903	NA	NA	NA	NA	NA	NA	NA	NA	NA	NA	NA	NA	NA	NA	NA	NA	NA	NA	NA	NA	NA	NA	NA	NA
AKR1C8P	-0.209821	NA	NA	NA	NA	NA	NA	NA	NA	0.300748	1.08455	-0.116046	0.744384	0.644185	0.144654	0.492865	0.518077	NA	NA	NA	NA	NA	NA	NA	NA	NA	NA	NA	NA	NA	NA	NA	NA	NA	NA	NA	NA	NA	NA	NA	NA	NA	NA	NA	NA	NA	NA	NA	0.213809
AKR1D1	-0.447268	NA	NA	NA	NA	NA	NA	NA	NA	0.178529	1.01251	0.505291	1.48418	1.08852	0.109552	0.955918	0.600297	NA	NA	NA	NA	NA	NA	NA	NA	NA	NA	NA	NA	NA	NA	NA	NA	0.176439	-0.103479	-0.000498631	0.449107	0.923066	0.683479	0.263449	-0.361678	0.0121224	1.19151	1.38252	0.809085	-0.537818	0.97893	0.755117	0.00866882
AKR7A2	0.240077	0.074163	-0.0736381	0.198231	-0.00428093	0.0447708	-0.358259	0.370533	-0.00403096	0.343442	0.27033	0.160473	0.0560024	0.405942	0.28693	0.290794	0.148725	-0.0124311	0.0629565	-0.0642816	0.00244919	-0.214341	0.178688	0.226541	0.0759985	0.194835	-0.121698	-0.000864325	0.291514	0.296947	0.156707	0.0740096	0.00348815	-0.078495	0.296272	0.0150106	0.227084	0.0353794	0.166618	0.0581804	0.114733	-0.0912596	-0.0194075	0.169928	0.0920507	0.142953	0.163295	0.111082	0.243003
AKR7A3	-0.595837	NA	NA	NA	NA	NA	NA	NA	NA	NA	NA	NA	NA	NA	NA	NA	NA	NA	NA	NA	NA	NA	NA	NA	NA	NA	NA	NA	NA	NA	NA	NA	NA	-0.78598	-0.713288	-0.634365	-1.0553	-0.360816	-0.619736	-0.317233	0.453328	NA	NA	NA	NA	NA	NA	NA	NA
AKR7L	-0.287212	NA	NA	NA	NA	NA	NA	NA	NA	NA	NA	NA	NA	NA	NA	NA	NA	0.0561975	-0.0136982	-0.489089	0.345688	0.130216	0.520294	0.238705	0.958118	0.395121	0.398862	0.0512078	-0.150991	0.540331	0.0722654	-0.00649599	0.106569	NA	NA	NA	NA	NA	NA	NA	NA	0.276411	0.941875	1.03742	0.845382	-0.0556322	0.168899	0.52386	-1.23424
AKT1	0.214526	-0.124047	0.453566	0.158812	-0.188139	0.307768	-0.160347	0.507215	-0.202491	0.264099	0.141872	-0.146917	-0.0540259	0.0488603	0.0429154	0.121948	0.467159	-0.357609	0.238115	-0.0486366	-0.48531	-0.328805	0.340377	0.0531084	-0.192898	0.0631881	-0.142548	-0.0425769	-0.0456387	0.227222	0.151335	0.0967412	-0.0728225	0.217222	0.0878137	0.138045	0.0755106	0.132038	-0.127385	0.0523921	0.374841	-0.117877	-0.430586	0.158463	0.419708	-0.682136	-0.00596874	-0.138087	0.297331
AKT1S1	-0.185376	0.0113335	-0.010418	0.0567254	0.060163	-0.508701	0.278631	-0.116283	-0.0270546	-0.368842	-0.377105	-0.467236	-0.178533	-0.0930948	-0.016643	-0.170636	0.118665	0.382302	-0.332216	0.997564	-0.0878201	0.121659	-0.253097	0.0433089	-0.0944724	0.0146092	-0.11011	0.242313	0.183482	-0.0683089	0.0590629	-0.472591	0.105578	0.2036	-0.309991	-0.225195	-0.237852	-0.590604	-0.514024	0.803704	-0.108647	-0.396932	0.396021	-0.331373	-0.297823	0.101303	-0.0755306	0.256007	-0.076215
AKT2	0.225153	-0.0453442	0.0433228	0.0939582	0.462056	-0.00240584	0.138705	0.137217	0.165937	0.212279	0.23075	0.370782	0.0586307	-0.0493784	0.0746669	-0.149661	0.127493	0.114067	0.535177	0.0202465	0.386117	0.0198863	0.219698	0.199061	-0.0105635	0.0734206	-0.0564788	0.184431	-0.383608	0.135659	0.159642	0.0316858	0.233348	0.140259	0.310683	-0.0247821	0.0110002	0.305171	0.0539376	-0.0265861	0.248691	0.445178	0.198099	0.434616	0.0955722	0.0467025	0.259597	0.266113	0.198675
AKT3	0.360506	-0.288665	0.467893	-0.0051393	-0.109037	0.232524	-0.533084	-0.58345	-0.0538933	0.335175	0.362667	0.734726	0.2984	0.271805	-0.0732473	-0.731912	-0.762436	-0.0906757	0.791136	0.615597	-0.780834	0.0887029	0.990087	-1.19023	0.149699	-0.34165	-1.35192	-0.283885	-1.33797	0.249048	-1.4109	-0.1901	0.332205	-0.312276	0.371789	-1.0621	0.105544	-0.391971	-0.466151	0.39707	0.34071	0.922177	-0.995729	0.439297	-1.24275	-0.0415995	-0.836411	0.0763438	0.240434
AKTIP	-0.0748979	0.00805882	-0.0885419	-0.362758	-0.00620367	0.0669344	0.268464	0.305857	0.16331	-0.169791	-0.339392	-0.409776	-0.274104	-0.00738744	0.206103	0.218967	0.139119	-0.145945	-0.221245	-0.510523	-0.220201	-0.22938	-0.172341	0.102489	-0.287023	0.0805018	0.0569503	0.14001	-0.13564	0.136299	0.414408	-0.100727	-0.123573	0.272646	0.266605	0.323693	0.168467	0.298695	-0.211337	-0.0662591	0.394532	-0.54896	0.165686	-0.203476	0.355334	-0.320361	-0.0183546	0.262331	-0.3522
AL022312.1	-0.280377	-0.0891876	-0.00167837	0.168412	0.0199729	-0.180203	0.177836	-0.349249	-0.129402	-0.243017	-0.543202	-0.0426973	-0.16681	-0.273646	-0.57	-0.396397	-0.48018	-0.0365049	-0.258393	0.588028	0.200756	0.267783	-0.129418	0.251578	-0.325997	-0.311391	-0.0390247	-0.00572172	0.228935	-0.0187814	-0.0495631	-0.0725466	-0.195364	-0.09601	-0.239711	-0.080559	-0.119953	-0.28628	-0.107234	0.59928	-0.303672	-0.0242296	0.289673	-0.370424	-0.356603	-0.285523	-0.465735	-0.169355	-0.194249
AL034430.2	0.175924	0.203142	0.311225	0.254526	0.202456	-0.0914567	0.0486159	0.103827	0.367275	-0.266879	0.0209174	-0.0879216	0.370907	-0.289005	-0.00187882	0.113855	0.0944865	-0.0441024	-0.0774678	0.26662	0.0545598	0.507271	-0.076922	0.38634	-1.26428	0.0400048	-0.0910159	-0.107179	0.116621	-0.300117	-0.199328	0.056576	-0.0608381	0.687538	-0.369468	0.184191	0.0560683	0.20315	-0.126862	0.538257	0.132079	-0.0782608	0.26067	0.109139	0.0913112	0.0589378	0.131375	-0.00783202	-0.0172264
AL049834.1	-0.123418	NA	NA	NA	NA	NA	NA	NA	NA	NA	NA	NA	NA	NA	NA	NA	NA	NA	NA	NA	NA	NA	NA	NA	NA	0.121148	0.352396	-0.219957	-0.245222	-0.204711	0.139328	0.328515	0.344084	NA	NA	NA	NA	NA	NA	NA	NA	NA	NA	NA	NA	NA	NA	NA	NA
AL136454.1	0.372443	NA	NA	NA	NA	NA	NA	NA	NA	NA	NA	NA	NA	NA	NA	NA	NA	NA	NA	NA	NA	NA	NA	NA	NA	NA	NA	NA	NA	NA	NA	NA	NA	NA	NA	NA	NA	NA	NA	NA	NA	NA	NA	NA	NA	NA	NA	NA	0.437456
AL159141.1	-0.943345	-1.66915	-0.401754	-1.37378	-0.948724	-0.381242	0.876037	-0.0554363	-0.799191	-0.397893	-1.27678	0.158877	0.583735	-0.71259	0.23522	-0.0679359	-0.30717	-1.13432	-2.33544	-2.19631	-2.75307	-1.90795	-2.34239	0.383854	-0.801332	0.075778	1.11834	0.365328	0.974761	0.146737	0.33964	-0.686462	-0.722864	-2.13163	-0.688399	-0.146129	-0.671244	0.923025	0.145086	-1.16846	-0.758076	-0.248848	-1.51219	-1.56506	-0.247852	-1.60959	-1.32611	1.63396	-1.32325
AL353572.3	0.486203	NA	NA	NA	NA	NA	NA	NA	NA	NA	NA	NA	NA	NA	NA	NA	NA	NA	NA	NA	NA	NA	NA	NA	NA	-0.410253	0.268551	0.802629	0.321511	-0.208716	-0.0180127	0.321365	0.27549	NA	NA	NA	NA	NA	NA	NA	NA	NA	NA	NA	NA	NA	NA	NA	NA
AL591806.4	-0.718593	-0.300732	0.745855	0.351337	0.801695	-0.0573592	0.747653	0.318476	0.332011	NA	NA	NA	NA	NA	NA	NA	NA	NA	NA	NA	NA	NA	NA	NA	NA	NA	NA	NA	NA	NA	NA	NA	NA	NA	NA	NA	NA	NA	NA	NA	NA	NA	NA	NA	NA	NA	NA	NA	NA
ALAD	0.458271	0.160815	0.230046	-0.522012	-0.295799	-0.82896	-0.122277	-0.19823	0.112158	0.487282	0.523368	0.0901904	0.168729	0.58745	0.136231	0.242435	0.360783	-0.208365	0.266943	-0.708295	0.166475	-0.0594039	0.601	0.326165	0.0258127	-0.0704577	-0.182941	-0.435676	-0.262116	-0.0158892	0.137781	0.199302	-0.183442	0.515859	0.210984	0.0613674	0.550915	-0.149833	-0.0175571	-0.594504	0.390556	-0.090639	-0.466904	0.172964	0.0560826	0.386377	0.495684	0.130459	-0.286678
ALAS1	0.0855346	-0.47049	0.662256	0.783069	-0.0668756	-0.226288	0.624032	-0.444088	-0.171376	-0.611316	-0.445578	-0.680402	0.327696	-0.530186	-0.832608	-0.54796	-0.178876	0.644896	-0.150126	0.852961	-0.53363	-0.499432	-0.364891	-0.460881	-0.0745101	-0.793256	0.312041	0.389004	-0.134575	-0.756947	-0.418088	-0.438821	-0.415025	-0.610608	-0.734668	-0.573339	-0.712826	-0.672038	-0.815839	0.467244	0.0423783	-1.02118	0.0583475	-0.696047	-0.321038	-0.585293	-1.1405	-0.0523634	-0.709412
ALB	-0.508916	-0.844513	-0.303118	-0.660843	-0.596449	-0.441693	-0.464874	1.00659	-0.629055	-0.623167	-0.347416	-0.241022	-0.184466	-0.106085	-0.613323	-0.46978	-0.549115	-0.895587	-0.634258	-0.823052	-0.659079	-0.986815	0.672126	-0.672158	-0.544796	-0.186532	-0.500884	-0.263217	-0.323996	-0.702569	0.230696	-0.259692	-0.393545	-0.00484455	0.270547	-0.287087	-0.41984	-0.265912	0.118056	-0.306286	-0.563009	-1.27063	-1.07386	-0.871443	-0.697906	-0.542308	-1.2129	-0.875721	-0.330439
ALCAM	0.772443	-0.624923	-0.214193	-0.494242	-0.852846	-0.0337191	0.847587	0.841399	-0.745909	0.195036	0.188676	-0.427225	-0.958494	-0.094646	0.387721	0.613473	-1.21953	-0.487622	0.0580165	0.458926	-1.31582	-0.215246	0.526417	-1.16531	-0.663607	0.450117	-0.139302	0.567253	0.730682	0.413347	-0.100147	0.249808	-0.341131	-0.554212	0.471389	0.346954	-0.2329	-1.02387	0.178751	0.384322	0.595608	-0.723352	0.496608	-0.153824	-1.09414	-0.729841	-0.882333	0.910118	-0.0415431
ALDH16A1	-0.00844117	0.240763	0.0134645	0.211249	0.249979	0.0406693	0.333597	-0.491898	-0.173865	0.0948427	0.13919	0.0338937	-0.245719	0.25413	0.115202	0.0889364	-0.0963977	-0.391862	0.126632	0.207966	-0.0707471	-0.460328	0.0707978	-0.187577	-0.246626	0.276113	0.0709239	0.160961	-0.205843	0.207347	0.134023	-0.107989	-0.0933949	-0.39537	0.313546	0.044977	0.394712	-0.0487797	-0.0828609	0.296356	-0.0107089	0.0742173	-0.512051	0.253584	-0.114122	0.0713408	0.280032	0.198478	-0.0825347
ALDH18A1	-0.162064	-0.294214	-0.0270682	0.324401	-0.0526731	0.0485179	0.225736	-0.00351805	-0.0566078	0.0645508	-0.224671	-0.270072	0.154741	-0.233811	-0.0898923	0.0178018	-0.0821997	-0.139766	0.047356	0.415567	0.347693	0.109953	-0.0642979	-0.139303	0.0185627	0.033817	0.197179	0.208382	0.23446	0.0366399	-0.243668	-0.027194	0.00750805	-0.152234	-0.402671	0.254955	-0.0700858	-0.103866	0.0441369	0.400099	-0.228999	-0.240751	0.479916	-0.252248	-0.118677	-0.0538032	-0.512495	0.0792096	-0.00336319
ALDH1A1	-0.719565	-0.507702	-0.515539	2.8277	-0.56692	0.0900149	-0.574784	1.40048	-0.54325	-1.40431	1.73525	-1.40459	-0.87401	-1.20367	-1.37272	1.15434	-1.47767	-0.91648	1.44957	-0.621419	-0.388014	-0.790408	2.70084	-0.732891	-0.387239	-3.37414	-3.04328	-3.03578	-3.48742	-3.36448	-3.28326	-2.88848	-2.3042	-1.48935	1.59788	1.22259	-1.03493	-1.02445	-1.45471	-1.34275	-0.740207	-1.64918	-1.7108	1.53477	-1.82732	-1.18671	-1.73165	-1.50992	-1.35447
ALDH1A2	-1.19471	-0.936848	0.387071	-0.647995	0.641831	-0.58201	-0.536183	-0.565382	1.64176	-1.70332	-1.30258	-1.56225	-1.50248	-1.26367	-1.13602	-1.20215	1.47223	0.465747	-0.524705	-0.522625	-0.645475	1.92018	-0.415088	-0.26331	-0.724244	-1.06623	-1.03857	-1.08621	-0.641838	-0.735194	-0.928068	2.28492	-0.923889	-0.912703	-0.702328	-0.549232	-0.40237	2.05384	1.96762	-0.446801	-0.618165	-2.35153	-2.01032	-2.2685	0.515435	0.676917	-1.93407	-1.49965	-1.58305
ALDH1A3	1.11724	NA	NA	NA	NA	NA	NA	NA	NA	NA	NA	NA	NA	NA	NA	NA	NA	NA	NA	NA	NA	NA	NA	NA	NA	NA	NA	NA	NA	NA	NA	NA	NA	NA	NA	NA	NA	NA	NA	NA	NA	NA	NA	NA	NA	NA	NA	NA	NA
ALDH1B1	0.579567	0.220305	0.0655551	0.618199	-0.739219	0.363464	1.04859	0.411497	-0.741307	0.094582	-0.0896124	0.0458668	-0.694862	-0.729258	0.651385	0.0730272	-0.888426	-1.88349	-1.03256	-0.066146	0.294098	-1.61395	-1.33894	-1.83469	-1.0097	0.408133	0.637682	1.01106	-0.111412	0.466219	-0.75084	-0.998309	0.35184	-0.594776	-0.624199	0.0160682	-1.04222	-0.865279	-0.38724	0.084962	0.640592	-0.0695709	0.340421	-0.508792	-1.02578	-0.600406	-0.188536	1.35986	0.142171
ALDH1L1	-0.223695	NA	NA	NA	NA	NA	NA	NA	NA	NA	NA	NA	NA	NA	NA	NA	NA	NA	NA	NA	NA	NA	NA	NA	NA	NA	NA	NA	NA	NA	NA	NA	NA	NA	NA	NA	NA	NA	NA	NA	NA	NA	NA	NA	NA	NA	NA	NA	NA
ALDH1L2	-0.746481	-1.27556	-1.10106	-0.865267	-0.301654	-0.784056	2.67907	1.36979	-0.339148	NA	NA	NA	NA	NA	NA	NA	NA	-0.510983	2.87744	-0.393971	0.0779333	-0.263223	-0.134265	-0.44022	-0.330924	-0.996178	-0.905096	1.92139	0.400402	-0.58709	-0.250811	-1.05895	2.04182	NA	NA	NA	NA	NA	NA	NA	NA	-2.33794	-1.4079	-0.650101	-1.66879	-0.919071	-0.775051	2.45584	NA
ALDH2	-1.68329	-1.31487	-0.659478	-1.14834	-0.843426	0.12129	1.43182	1.96482	-0.625114	-1.37422	-1.54296	-1.21414	-1.6423	-1.55645	0.656956	1.7242	-0.0589617	-2.14901	-1.74284	0.874364	-2.07938	0.340046	-2.01322	-1.39057	-1.9745	0.611947	-1.2065	1.67612	1.67742	-0.676077	0.261057	1.00716	0.190712	-1.67083	0.879227	1.64654	-1.39001	-0.875471	-0.231117	0.930622	-1.90572	-0.964461	1.0487	-1.22428	-0.217029	0.0351357	-1.09114	2.70928	-4.03724
ALDH3A1	1.23239	NA	NA	NA	NA	NA	NA	NA	NA	NA	NA	NA	NA	NA	NA	NA	NA	NA	NA	NA	NA	NA	NA	NA	NA	NA	NA	NA	NA	NA	NA	NA	NA	NA	NA	NA	NA	NA	NA	NA	NA	NA	NA	NA	NA	NA	NA	NA	NA
ALDH3A2	0.572345	0.577941	-1.038	0.401365	-1.03323	0.227499	0.19653	1.05226	-1.0235	0.0757034	0.417334	-0.776318	-0.935303	1.79034	-0.953792	1.10071	-1.05754	-0.465525	0.892459	0.912723	0.820662	-0.966999	0.324192	-1.21453	-0.0119967	-1.52615	-0.671347	0.538118	-1.51853	0.826469	-0.799496	-0.253342	0.0643847	-0.993618	0.347137	1.1152	1.25841	-0.601672	-0.714496	0.782538	0.453389	-1.5864	0.39219	0.415329	-1.40261	-1.24035	-1.09025	0.216431	-1.24661
ALDH3B1	1.46699	NA	NA	NA	NA	NA	NA	NA	NA	-0.178827	0.759629	-0.250719	-0.0720565	-0.525995	1.01799	0.658011	-0.421357	NA	NA	NA	NA	NA	NA	NA	NA	1.55419	0.295459	-0.0552902	-0.222783	-0.32083	-0.0375452	0.00347795	0.514903	-0.338103	0.621683	2.04558	-0.0305171	-0.154098	-0.385913	-0.279324	2.05004	0.0507689	0.193426	1.6766	-0.343287	-0.00546954	0.10863	-0.430067	NA
ALDH4A1	-0.454376	0.289335	-0.424489	0.311518	-0.839555	0.65674	-0.0919	0.486428	-0.588921	0.86826	0.04419	-0.926841	-0.599387	0.772548	0.466777	0.465341	-0.639276	-0.289985	0.520981	-1.09495	1.34305	-0.410542	0.243066	-0.210551	-0.061092	0.47357	-0.739934	0.0165754	0.532984	0.988214	0.293673	-0.574746	0.467099	-0.40718	0.121431	0.388599	0.87118	-0.979524	0.423887	-1.62191	-0.469565	-1.64922	-1.47295	0.0204754	-0.6776	-0.847406	0.827359	0.466674	0.294847
ALDH5A1	-0.250138	-0.404457	-0.454762	0.398725	-0.174078	0.415099	-0.734103	0.478541	-0.240747	0.607713	0.34825	0.0277981	0.93675	0.645371	0.740392	0.302096	-0.0287922	-0.00509707	-0.012722	-0.0958957	0.258716	-0.0605575	0.661426	0.00671641	-0.131239	0.593581	-0.31713	-0.534041	0.297447	0.798105	-0.179872	0.150791	-0.182171	-0.2399	0.202309	0.297987	0.663953	0.232968	0.139259	-0.0602514	-0.288255	-0.257021	1.40081	0.343261	-0.0329775	0.299074	0.722805	-0.298038	-0.13535
ALDH6A1	0.135199	0.229317	-0.322778	-0.154936	-0.458202	-0.0598252	-0.598413	1.2825	-0.204055	0.763748	0.250745	0.0366614	0.133895	1.08822	0.72697	0.480071	-0.153719	-0.139583	0.341562	-0.00437856	0.0913015	-0.374241	0.317769	0.136408	-0.122806	0.658842	-0.182833	-0.048112	-0.69368	1.02938	-0.319807	0.174638	0.0309341	-0.0339309	0.0813915	0.136645	1.12482	-0.259581	0.136976	0.0046243	0.099624	-0.123634	-0.208929	0.202482	-0.12134	-0.292908	1.0453	0.291116	0.741148
ALDH7A1	0.908604	1.29323	-0.975029	-0.795782	-1.38067	-0.414433	-1.34796	0.840362	-0.829672	-0.314622	0.926401	-0.682276	-0.456401	1.57554	1.31289	0.752608	-0.691788	-1.35511	0.906253	-1.28298	-0.955337	0.053491	1.69606	-1.21143	0.661557	1.75388	-0.987942	-0.253372	-1.33388	-1.27466	-0.439799	-0.954446	1.22958	-0.834635	0.0741347	0.927243	1.85103	-0.560266	-0.331227	-0.886147	0.898088	-1.50068	-1.17789	1.18396	-1.41029	1.24947	-0.221745	-0.638527	1.0771
ALDH8A1	-0.0589642	0.199228	0.381496	0.125575	0.253276	-0.423522	0.0178248	0.0751686	-0.138319	0.0972406	0.175179	-0.219779	0.252499	0.390121	0.733035	0.67804	-0.165234	-0.191153	0.501346	0.0303692	0.529393	0.108572	0.764647	0.301165	0.539249	0.0829065	0.10665	0.270797	-0.307955	0.461471	0.10604	-0.323846	-0.304325	0.625832	0.367661	0.582688	0.913297	1.61996	1.15807	-0.141718	0.000156686	0.321529	-0.699008	0.658911	-0.193318	0.145299	-0.386645	-1.27873	-0.050464
ALDH9A1	0.20703	-0.212804	0.141876	0.822067	0.031624	0.334557	0.0138288	0.00558764	-0.309869	0.302197	0.434616	-0.0246577	-0.235983	0.382818	0.211406	0.0730494	0.215571	-0.0788192	0.571374	0.181376	-0.165684	-0.43189	0.48445	-0.209777	-0.357602	0.0907435	0.0212264	0.0271087	0.0111948	0.306625	0.173801	-0.269859	0.136705	-0.109465	0.207639	-0.138202	0.342241	-0.134741	-0.0448551	0.243665	0.183095	-0.0662848	0.186167	0.432807	0.252307	0.124498	0.0402126	0.217364	-0.106694
ALDOA	-1.22377	-1.96091	-0.914563	-1.28237	-0.97197	-1.84166	1.54723	-0.997444	-1.15418	-1.49378	-1.51336	-0.656097	0.424732	-1.42566	0.233132	-1.67131	0.21894	0.0817171	-1.29012	0.400179	-0.744292	-2.40502	-2.13048	-0.833776	-1.97433	-0.53644	1.70482	0.827941	2.07418	-0.737479	0.197745	-0.73228	-0.17835	-0.964023	-1.79273	-1.21717	-2.12765	0.0899455	-0.949614	1.39634	-1.00741	-0.888979	-0.885104	-1.76314	-0.257896	-2.01902	-1.94107	-0.362035	-0.617132
ALDOB	-0.606042	NA	NA	NA	NA	NA	NA	NA	NA	-0.429799	1.1055	-0.389615	0.0319323	1.34682	-0.210375	-0.134282	0.31754	NA	NA	NA	NA	NA	NA	NA	NA	NA	NA	NA	NA	NA	NA	NA	NA	0.226261	-0.355458	-0.323579	1.11782	1.25776	0.579251	-0.464039	-0.513585	NA	NA	NA	NA	NA	NA	NA	0.167201
ALDOC	1.21331	-0.00840486	-0.510525	0.472784	-0.72845	0.221419	0.394534	-0.452574	-0.292357	0.674476	0.511495	-0.558113	0.374799	-0.634132	1.03255	-0.49273	0.738208	-0.36079	-0.351198	0.962743	1.00778	0.0670278	-0.3625	-0.781424	-0.542772	-0.265648	0.597407	1.24901	-0.456258	-0.0985326	0.312188	0.262925	-0.0273921	-0.796518	-0.0638383	-0.65722	-0.738385	0.572931	-0.675546	0.95924	1.26271	-0.939624	-0.0027574	-0.227815	0.457441	0.746359	-0.154925	1.7672	0.834734
ALG1	0.302735	-0.20861	0.0451161	-0.171333	-0.19858	0.178971	-0.194266	-0.0411982	-0.159069	0.0250714	-0.194351	-0.337507	0.423661	0.0480223	0.165921	-0.00391607	-0.175474	0.25146	0.0465031	0.0531623	0.242585	-0.130619	-0.0926882	0.0905745	-0.437489	0.21155	0.182449	0.0878491	0.305077	-0.0485363	0.0893535	-0.21124	-0.0579946	-0.146685	-0.282239	0.0499589	-0.154648	0.0898986	0.208568	0.232194	0.247416	-0.171656	0.125804	-0.758178	-0.345919	-0.522726	-0.218852	0.518797	-0.0554292
ALG10	0.102623	NA	NA	NA	NA	NA	NA	NA	NA	NA	NA	NA	NA	NA	NA	NA	NA	0.208779	0.354214	0.127613	0.231346	-0.139799	0.117553	0.341003	0.171542	0.132628	0.162539	0.4756	0.305894	0.392499	0.0411225	0.595677	0.149159	-0.594962	-0.543489	-0.269462	0.019229	0.117325	-0.17937	-0.165159	-0.383328	0.0345266	-0.319842	-0.857983	-0.181356	0.265234	-0.242651	-0.0678542	NA
ALG11	-0.471283	0.345984	0.15489	-0.0597738	0.152289	0.186374	0.254017	0.429574	-0.0493584	-0.0999321	-0.0150483	-0.17491	-0.0316081	0.229179	0.131176	0.143431	0.157668	-0.368934	-0.117113	-0.424546	0.568583	-0.159985	0.207761	-0.37072	0.345499	0.394267	-0.208065	0.172495	0.0765612	0.0284759	-0.108372	0.000427819	0.0843737	-0.161026	0.179016	0.126441	0.383688	0.167451	0.268305	-0.16159	-0.419355	-0.0433919	0.373181	0.113102	0.30505	-0.113729	0.563313	0.621432	0.0321484
ALG12	-0.0774142	NA	NA	NA	NA	NA	NA	NA	NA	-0.235603	-0.0515663	-0.152995	-0.165357	-0.112928	-0.0947342	-0.193591	0.00718657	0.129768	-0.170542	0.160122	0.0500898	-0.302202	0.13373	-0.260136	-0.207332	0.688499	0.330968	0.747573	0.547849	0.970482	0.402219	0.118307	1.02456	-0.0816971	-0.438613	-0.231422	-0.178399	-0.30309	-0.105217	-0.0569123	-0.221943	-0.178901	-0.0730467	0.0622338	-0.0871967	-0.206502	0.552293	0.201257	-0.0239979
ALG13	-0.10872	-0.341108	0.0259483	-0.0725115	-0.114073	-0.120076	0.0626175	-0.235181	0.136588	-0.186528	0.328281	-0.123241	0.0230331	-0.0939436	0.113162	-0.0650633	0.127268	-0.0832376	-0.00941612	0.291033	0.183408	0.0244953	0.147492	-0.126181	-0.0261547	0.00235089	-0.0601899	0.249381	-0.171757	-0.389999	0.188154	-0.110911	-0.269442	-0.207924	-0.251974	-0.0377065	-0.232505	0.134827	-0.128587	0.110873	-0.108195	-0.363738	0.258417	0.457812	0.242921	0.243988	-0.143407	0.0012704	0.02602
ALG14	0.157774	0.123139	0.27182	-0.121989	-0.027615	-0.0138248	-0.0792248	0.0589772	0.012494	-0.0577097	-0.115539	0.10316	0.234373	-0.308963	-0.0766808	-0.120641	-0.134501	0.380794	-0.0857088	0.410095	0.0347211	0.141662	-0.1287	-0.0409383	0.105326	0.115358	-0.087109	0.0770706	-0.305009	-0.166044	-0.0861372	0.0622724	-0.0757973	-0.0853115	-0.39673	0.0236872	-0.143037	0.0255754	-0.153751	0.328462	0.114583	0.0611469	-0.0477459	0.204868	0.110223	-0.233728	-0.239921	0.0365203	0.296521
ALG2	0.29061	0.312568	0.166705	-0.198725	-0.280064	-0.0114099	0.441567	-0.262756	-0.312753	-0.24608	0.092736	-0.276793	-0.0745805	0.125602	-0.00571858	-0.0665388	-0.0995688	-0.231128	-0.0610592	0.316428	0.068047	-0.310344	0.221584	-0.2491	-0.205947	0.148445	-0.106734	0.410701	-0.318147	0.057652	-0.357525	-0.500643	-0.0741841	-0.429281	-0.0876127	-0.15422	0.180013	-0.0572875	0.34606	0.380758	0.27088	-0.242761	0.223234	0.129294	0.147433	0.157653	0.189216	0.666294	-0.494971
ALG3	0.315858	0.345725	-0.126854	0.055391	-0.161264	-0.0355198	-0.448917	-0.165683	-0.235206	-0.0522494	-0.144345	0.0529	-0.207236	-0.00572712	0.171681	0.0790934	-0.132876	0.242347	-0.584581	0.256646	-0.266281	-0.128321	-0.187962	-0.00472079	-0.12249	-0.118048	-0.0991833	-0.232733	0.0319352	0.0189816	-0.0676352	-0.311518	-0.208009	-0.351411	-0.780559	-0.181625	-0.562164	-0.513402	-0.471961	0.0876241	-0.104356	-0.159088	-0.450366	-0.169989	-0.293564	-0.398349	-0.124227	0.173239	0.670376
ALG5	0.0814312	-0.0340136	0.0754124	-0.378528	-0.473626	-0.159234	-0.653299	-0.331806	-0.509114	-0.298765	-0.434037	0.0297165	-0.418735	-0.17564	-0.379914	-0.156051	-0.381964	-0.142624	-0.458477	1.54909	-0.11096	-0.0261265	-0.45974	-0.351284	-0.00715904	-0.393746	-0.276341	-0.596406	-0.492521	-0.256436	-0.678338	-0.310635	-0.498742	-0.29235	-0.562112	-0.479693	-0.455638	-0.341647	-0.71562	1.68224	-0.11134	0.0836576	-0.277659	-0.596018	-0.306865	-0.895462	-0.259872	-0.455207	0.0767511
ALG6	-0.0959953	0.382867	0.36139	-0.196843	0.46229	0.0544251	-0.379993	0.280634	-0.0930119	0.131106	-0.219817	0.0680212	-0.170912	0.094027	-0.0327848	-0.0834896	0.370991	0.393271	-0.492001	0.64688	0.100894	0.0689404	-0.281938	0.269902	-0.0591325	-0.0167132	0.0634693	-0.136586	0.220549	-0.203457	-0.344898	0.529769	-0.0084024	0.192957	0.194089	-0.0907616	0.0320725	0.264465	0.485809	0.535133	0.0898131	0.0883154	-0.157504	-0.0326241	0.574308	0.440308	-0.170869	0.102286	0.206629
ALG8	0.0959587	0.0794079	0.18037	0.0647912	0.314351	0.0546572	-0.683546	-0.0118956	-0.374083	-0.216834	-0.42473	-0.00465548	-0.126972	-0.213144	-0.179345	-0.122967	-0.0784812	-0.0522689	-0.206638	0.194	-0.131019	-0.0941199	-0.376706	-0.312789	0.0598263	-0.0172683	0.0581648	0.18158	0.218883	0.249915	-0.057187	0.137634	0.101753	-0.0635144	-0.441917	0.0102662	-0.327533	-0.0437066	0.10153	0.290592	0.233439	0.0713257	-0.262733	-0.655851	-0.143432	-0.0626423	-0.0722925	0.0300581	0.421974
ALKBH1	0.0482028	-0.0493471	-0.105301	0.0254165	0.0284984	-0.000508181	0.252186	0.272941	-0.0462857	-0.217395	-0.177879	-0.151477	0.293162	-0.311961	-0.23139	-0.0762028	0.0837341	0.181924	-0.0907726	0.558639	0.0868812	-0.0547046	0.123797	0.0153471	-0.347704	-0.32353	0.137501	0.0747963	0.0679951	-0.190894	0.146969	0.0420918	0.135365	-0.0826048	-0.355736	-0.0950703	-0.404916	-0.104606	0.009096	0.943174	0.266716	-0.125555	0.570544	-0.146287	-0.175341	-0.759349	-0.207767	-0.0907137	-0.0139693
ALKBH2	0.513097	0.0164549	0.0841723	0.324946	-0.412868	-0.677944	0.574601	-0.339041	0.276471	-0.640202	-0.584985	0.73282	0.627065	-0.00346775	-0.0785008	0.144509	0.15125	1.15234	-0.306573	0.999479	0.376105	0.168884	-0.48515	0.159727	-0.418795	-0.52482	0.398184	-0.133804	0.247441	-0.855754	-0.0536724	0.163648	-0.323843	0.210315	0.0980955	0.18799	-0.0576183	-0.117012	0.00556114	1.07499	0.574782	0.754936	1.08688	-0.566867	-0.103028	0.327199	-0.422133	-0.201694	0.276813
ALKBH3	-0.393688	0.0447891	0.142594	0.254214	0.331621	0.327035	-0.0565359	0.287765	0.48542	0.316457	-0.22315	-0.242688	-0.505815	-1.00149	0.143846	-0.286535	0.587607	0.693852	0.0536166	-1.23104	0.508524	0.675389	-0.838483	0.0594329	-0.223715	0.147326	0.440194	0.253306	-1.20431	0.463637	-1.27162	0.304109	-0.588492	-0.185066	0.189391	-0.348933	-0.839433	0.379063	-0.0882623	-1.36297	-0.317882	-0.33929	-1.5658	-0.241282	0.201989	0.210382	-0.168533	-0.102504	0.461576
ALKBH4	0.317506	0.100382	0.130117	-0.219594	0.242423	-0.345834	0.0921771	-0.196694	0.640124	-0.211632	-0.05126	0.0543511	0.0278883	-0.014135	0.0465258	0.162024	0.124276	-0.122481	-0.0839466	0.20073	0.193286	0.487087	-0.211546	0.155228	-0.0493838	-0.245661	-0.0327384	0.0483283	0.615824	-0.213764	-0.138848	0.155881	-0.282518	0.234856	0.0284378	0.0101496	0.0524528	0.161325	0.227948	0.389393	0.36856	0.183856	-0.0528591	-0.363999	0.210153	0.202874	0.128744	0.253942	0.401737
ALKBH5	0.274501	0.0201956	0.10251	-0.0128907	0.18541	-0.0643786	0.0424793	-0.11332	0.548788	0.354106	0.219883	0.541877	0.51747	0.278869	0.361186	-0.0462713	-0.134371	0.289738	-0.0175805	0.267866	-0.169625	-0.000417496	-0.03602	0.0478162	-0.0670228	0.085278	0.215674	-0.0481102	0.252629	0.207429	-0.0716563	0.209687	-0.0744303	0.205268	0.160404	-0.0833136	0.199649	0.126071	0.0110268	0.470006	0.233944	0.344016	0.293134	0.183902	-0.251382	0.38655	-0.00351185	-0.0622157	-0.129892
ALKBH6	-0.209391	0.077474	-0.103483	-0.291715	-0.0430565	-0.241305	0.366866	-0.133687	-0.408547	-0.629828	-0.158465	-0.428581	-0.267323	-0.347555	-0.255576	-0.279343	0.0289412	0.248458	0.0250124	-0.0253669	0.233042	-0.149422	-0.0537253	0.0759716	-0.248362	-0.154758	0.585589	0.0655419	0.0354138	-0.288761	0.253203	-0.299423	-0.216578	0.112533	0.366656	-0.103348	-0.124012	0.0843491	-0.210377	0.200997	0.105925	-0.235895	-0.101223	-0.0505679	-0.0368434	-0.128303	-0.0146639	0.202965	0.38537
ALKBH7	-0.235935	-0.168772	0.277325	0.0239791	0.376248	-0.0806399	0.140827	-0.0595394	0.0221795	-0.250457	-0.315028	-0.36744	0.46118	-0.478539	-0.5487	-0.414199	0.228034	0.0705563	-0.255553	0.405167	0.0453699	0.0694812	-0.162045	-0.162381	-0.3395	-0.288824	0.377258	0.0888908	0.229641	0.128427	-0.137183	0.100938	-0.274575	0.414552	-0.560318	-0.313667	-0.606656	-0.0843884	-0.238666	-0.0701566	-0.232386	0.0118091	-0.328066	-0.0201926	0.258487	0.409631	0.0540916	-0.149179	-0.271907
ALKBH8	0.194482	0.137467	0.0798775	0.00319883	-0.056271	0.0437033	0.165355	-0.0100836	0.0763943	-0.168183	-0.221815	-0.0175902	-0.311678	-0.131474	0.0361853	-0.0970863	-0.127932	0.0119837	0.0493633	-0.0412323	0.257371	0.30592	0.0246218	-0.0799086	0.10843	0.206707	-0.155908	0.0376017	0.316232	-0.127646	0.107814	-0.0782259	-0.00376894	0.0425653	-0.0785555	-0.0114096	-0.000350923	-0.123144	-0.244756	-0.082024	0.236008	0.163016	0.281226	-0.145346	-0.051306	-0.150544	-0.0558065	-0.0672914	0.0594306
ALMS1	0.0811281	0.368244	-0.097922	0.209353	-0.0803351	0.167026	-0.180359	-0.137286	-0.0503069	0.139291	0.0876829	0.127919	0.205074	-0.177353	0.0652194	-0.151134	0.114253	0.209812	-0.101428	0.171302	0.0277671	-0.116935	0.123412	-0.279897	-0.0260516	0.120909	-0.0812703	-0.28633	0.154173	0.0606841	-0.0738343	0.208693	-0.131603	0.099029	0.180381	-0.00717649	-0.19188	0.12147	-0.168162	-0.12972	0.0485551	0.311226	-0.0729233	0.257414	-0.0110591	0.271568	0.0195799	-0.31323	-0.0516068
ALOX12B	-0.0764501	-0.603635	-0.0243435	-0.35452	-0.0667892	0.192373	0.0527375	-0.394822	-0.0593664	NA	NA	NA	NA	NA	NA	NA	NA	NA	NA	NA	NA	NA	NA	NA	NA	NA	NA	NA	NA	NA	NA	NA	NA	NA	NA	NA	NA	NA	NA	NA	NA	NA	NA	NA	NA	NA	NA	NA	NA
ALOX5	-0.76764	0.945678	-1.88591	-1.07595	-1.5249	-1.88247	-1.1185	-1.33773	-1.94797	-0.523989	-0.53784	-0.175879	-0.377073	3.45214	0.482402	0.506976	-0.357537	-1.15528	-0.551874	0.482344	1.96268	-0.970977	0.343912	-1.16605	-0.879808	0.605402	-0.453041	2.87909	-0.589386	1.71411	-0.572779	-0.371219	-0.534654	-0.19195	3.20672	-0.171778	2.46455	-0.19216	0.0391652	0.227047	-0.456373	-0.538601	3.01731	-0.272139	0.0206691	-0.416794	1.07969	1.86058	-1.05758
ALOX5AP	1.11975	-0.0462333	0.665384	-0.516969	0.235993	-0.44498	-0.368769	-0.726259	-0.652464	-0.38325	0.0243471	1.06219	-0.373852	-0.0560412	0.0246627	-0.514804	0.726317	0.0291786	0.112883	1.52748	0.120895	-0.137102	-0.179298	-0.166102	-0.24647	-0.172897	0.163758	0.011365	0.333061	-0.345691	-0.578354	-0.612382	-0.404463	0.449693	0.91078	-0.244055	-0.0691586	0.908687	0.735081	1.2189	1.98244	0.801793	1.52594	-0.5372	0.978789	-0.356218	-0.105701	0.241214	-0.0998844
ALOXE3	-0.372236	-0.182798	-0.191341	-0.0994209	-0.170481	-0.258664	-0.643012	0.270573	-0.112907	NA	NA	NA	NA	NA	NA	NA	NA	NA	NA	NA	NA	NA	NA	NA	NA	NA	NA	NA	NA	NA	NA	NA	NA	-0.0952729	-0.556611	0.00736464	-0.284196	-0.390151	-0.19731	-0.0547881	0.056954	NA	NA	NA	NA	NA	NA	NA	NA
ALPK1	0.442336	-0.489606	-0.0538015	-0.136563	0.296193	0.551217	0.789692	-1.04745	-0.236383	0.0505802	-0.0679387	-0.500797	-1.01694	-0.0712319	0.0536226	-0.257645	-0.793342	-1.04164	-0.0487152	-0.2453	0.0299652	-0.539132	-0.031583	-0.227029	0.151508	0.181215	-0.156478	0.688566	-1.24838	0.327662	-0.0620154	0.0339689	-0.595008	0.192901	0.321855	-0.400589	0.0157368	0.0390585	0.475899	0.235888	0.568417	-0.486448	0.766377	-0.191668	-0.585412	0.661287	-0.263963	0.858954	0.465067
ALPK3	-0.744556	NA	NA	NA	NA	NA	NA	NA	NA	1.61437	-1.64198	-0.888391	-1.43582	-1.47113	-1.7286	-1.50696	-1.66672	NA	NA	NA	NA	NA	NA	NA	NA	0.140793	-0.291798	0.246061	0.239878	0.452788	-0.0516156	-0.0528432	-0.0873032	NA	NA	NA	NA	NA	NA	NA	NA	NA	NA	NA	NA	NA	NA	NA	NA
ALPL	0.12806	NA	NA	NA	NA	NA	NA	NA	NA	NA	NA	NA	NA	NA	NA	NA	NA	NA	NA	NA	NA	NA	NA	NA	NA	-0.644846	-0.105196	3.5752	-0.213024	0.268031	0.392402	-0.532352	0.0683069	NA	NA	NA	NA	NA	NA	NA	NA	NA	NA	NA	NA	NA	NA	NA	NA
ALS2	-0.0489146	0.145599	0.0816302	0.0510124	0.276829	0.144746	-0.00729592	0.612872	0.185855	0.488879	-0.115819	0.166026	0.15629	0.400736	0.0790611	0.247227	0.328783	0.487852	0.364154	-0.332462	0.389374	0.314276	-0.0441357	0.0859083	0.0971365	0.00453444	0.192802	0.149586	0.845293	0.129714	-0.468584	0.155867	0.517673	0.0969144	0.0840627	0.17261	0.566402	0.336952	0.635859	-0.150509	0.141364	0.447465	0.222116	0.149573	0.421879	0.671012	-0.270173	0.440786	0.0807568
ALS2CL	-0.256517	NA	NA	NA	NA	NA	NA	NA	NA	NA	NA	NA	NA	NA	NA	NA	NA	NA	NA	NA	NA	NA	NA	NA	NA	NA	NA	NA	NA	NA	NA	NA	NA	NA	NA	NA	NA	NA	NA	NA	NA	NA	NA	NA	NA	NA	NA	NA	-0.249022
ALYREF	-0.212452	0.0791963	-0.0358077	-0.049137	0.0633924	0.0918452	-0.313436	-0.115637	0.174611	-0.0745698	0.042317	0.270798	0.239654	-0.0351569	-0.077349	-0.0591527	0.163598	0.0914961	-0.234431	-0.0477419	-0.0358412	0.262171	0.0274694	0.405423	0.00281551	0.00813246	-0.178285	-0.413532	-0.0324585	-0.108439	-0.0825837	0.0280089	-0.00809187	0.381481	0.12321	-0.00392549	-0.0112006	0.0830658	0.109619	-0.0158574	-0.274631	0.442713	-0.00950346	0.0946008	0.141329	-0.00554128	0.0361831	-0.495871	0.0299868
AMACR	-0.201167	-0.031615	1.00086	0.220266	-0.630411	-0.00397448	0.359108	0.395188	-0.415848	0.344545	-0.507642	-0.438033	-0.510128	0.53118	0.0240654	0.452254	-0.845355	0.152694	-0.527818	0.0297178	0.0314642	-0.107291	-0.442861	-0.412102	0.153578	-0.338166	0.100876	0.229377	0.45254	0.263577	-0.301312	-0.212575	0.31047	-0.506783	0.412581	0.0249649	0.419153	0.604097	0.360676	-0.0860852	-0.0549119	-0.664331	-0.457061	-1.04354	-0.773678	0.267748	-0.25345	0.783886	0.115788
AMBP	-0.400342	NA	NA	NA	NA	NA	NA	NA	NA	NA	NA	NA	NA	NA	NA	NA	NA	NA	NA	NA	NA	NA	NA	NA	NA	NA	NA	NA	NA	NA	NA	NA	NA	NA	NA	NA	NA	NA	NA	NA	NA	NA	NA	NA	NA	NA	NA	NA	NA
AMBRA1	-0.183479	0.207205	0.0922231	0.147676	0.344144	0.0693589	0.236427	-0.100547	0.25175	-0.22163	-0.237592	0.0101856	0.0382225	-0.264525	-0.295077	-0.130938	-0.0438962	0.358825	-0.122264	0.0304376	-0.0644482	0.296884	-0.0913887	0.0611214	0.123529	-0.250152	0.177095	0.138203	0.204554	-0.133102	-0.0032515	0.262971	0.320425	-0.0174833	-0.115466	-0.00620237	-0.0919229	0.0954025	0.0457706	-0.314699	-0.195814	0.21425	-0.153969	-0.0820554	0.0499975	-0.0377569	-0.0248342	-0.124363	0.115182
AMD1	-0.084617	0.781193	-0.264358	0.266979	0.287141	0.0206532	-0.269793	-0.378056	-0.0368493	-0.334874	-0.605355	-0.248923	-0.123129	-0.735311	-0.837176	-0.654079	-0.183147	0.987744	0.321736	0.536123	0.37072	0.185002	-0.448993	-0.212693	-0.104024	-0.213122	0.110857	-0.406283	0.653196	-0.265891	-0.125401	0.414802	0.00485921	0.105093	-0.158138	0.247961	-0.66927	0.153329	0.512755	-0.364207	-0.286922	0.318965	-0.00844895	-1.17825	-0.300817	0.0760768	-0.883801	-0.717641	-0.303566
AMDHD1	-0.551683	NA	NA	NA	NA	NA	NA	NA	NA	-0.814047	-1.06915	0.69271	-0.934824	-0.855201	-0.86797	-0.913848	-0.938972	0.00266581	0.184186	0.123726	0.129404	0.0438377	0.139059	-0.275848	-0.148625	NA	NA	NA	NA	NA	NA	NA	NA	NA	NA	NA	NA	NA	NA	NA	NA	2.10111	0.160387	-0.669019	0.365299	0.0780769	-0.016705	0.0281109	0.169882
AMDHD2	-0.183726	0.332025	-0.20831	0.215456	-0.140033	0.03188	0.023806	0.3714	-0.0457369	-0.137182	-0.18838	-0.560984	-0.235938	-0.188036	0.0303932	-0.142202	0.0332491	0.118988	-0.136422	-0.00467193	0.328109	-0.277712	-0.0363006	-0.119515	-0.377961	0.0557231	0.229497	0.622466	0.335516	0.274572	-0.195655	0.208155	0.50742	-0.110641	-0.39239	0.0215779	-0.242062	-0.0399572	0.212556	0.190761	-0.449784	-0.836563	-0.713422	-0.713794	-0.283438	-0.02775	-0.104201	0.214193	0.0905065
AMER1	0.556927	-0.100844	0.0372979	0.356642	-1.15078	0.538887	-0.406441	0.43817	-0.837498	0.815901	-0.426566	0.197501	-0.509174	-0.0245132	-0.257632	-0.562647	-0.740724	-0.250832	-0.314857	0.47999	-0.596653	-0.304528	-0.283703	-0.407801	0.076475	0.0330824	-0.540064	-0.545679	-0.674741	0.680976	-0.892321	-0.862837	0.504114	-0.139013	-0.480429	-0.235086	-0.267636	-1.08954	-0.865826	-0.0491274	0.120986	0.130735	-0.656488	-0.39298	-0.610988	-0.352846	-0.830686	-0.876874	-0.585352
AMER2	-1.18798	NA	NA	NA	NA	NA	NA	NA	NA	2.38758	-1.25679	-0.281851	-0.923888	-0.878241	-0.780471	-0.85267	-0.95017	NA	NA	NA	NA	NA	NA	NA	NA	-0.608719	-0.636363	-0.798393	-0.814295	2.23645	-0.561029	-0.156802	-0.727393	NA	NA	NA	NA	NA	NA	NA	NA	NA	NA	NA	NA	NA	NA	NA	-0.962665
AMFR	-0.362262	-0.169734	0.260958	-0.172558	0.290884	-0.0289734	0.18114	-0.338128	0.105564	-0.376524	-0.562835	-0.190193	-0.675479	-0.691794	-0.5288	-0.119505	-0.0569004	0.135492	-0.464145	0.18206	-0.24215	-0.150393	-0.226334	-0.0522647	-0.0376242	-0.491332	0.387298	-0.0140085	0.123455	-0.390601	-0.0279278	0.000704867	-0.117526	0.00498474	-0.544164	-0.127145	-0.478924	-0.0637474	0.120233	0.108474	-0.338743	-0.444363	0.360574	-0.480415	-0.133721	-0.138147	-0.529694	-0.23089	-0.0372267
AMH	0.174878	NA	NA	NA	NA	NA	NA	NA	NA	NA	NA	NA	NA	NA	NA	NA	NA	NA	NA	NA	NA	NA	NA	NA	NA	NA	NA	NA	NA	NA	NA	NA	NA	NA	NA	NA	NA	NA	NA	NA	NA	NA	NA	NA	NA	NA	NA	NA	0.272525
AMIGO2	-0.79475	NA	NA	NA	NA	NA	NA	NA	NA	NA	NA	NA	NA	NA	NA	NA	NA	-0.157812	-1.96926	-1.75596	-1.53442	2.14749	-2.27217	-0.647228	-2.57635	NA	NA	NA	NA	NA	NA	NA	NA	NA	NA	NA	NA	NA	NA	NA	NA	NA	NA	NA	NA	NA	NA	NA	-0.240189
AMIGO3	-1.14754	-1.33358	1.69432	-1.37575	1.89505	0.343921	-0.658863	1.36403	0.9031	NA	NA	NA	NA	NA	NA	NA	NA	NA	NA	NA	NA	NA	NA	NA	NA	NA	NA	NA	NA	NA	NA	NA	NA	NA	NA	NA	NA	NA	NA	NA	NA	NA	NA	NA	NA	NA	NA	NA	NA
AMMECR1	-0.146156	-0.184818	-0.200552	0.833141	-0.350589	0.490595	-0.46451	-0.501119	-0.466324	0.757072	0.130357	-0.0594508	-0.790362	-0.542667	0.130083	-0.34651	-0.412108	-0.586097	-0.0348753	0.412839	0.258235	-0.455537	-0.039896	-0.460777	0.27279	-0.152137	-0.138941	-0.323916	-0.325761	0.391269	-0.220389	-0.496074	0.206422	-0.539774	-0.431261	-0.121581	-0.914868	-0.763509	-1.09163	0.907024	-0.147359	-0.325092	0.0402169	-0.237446	-0.458575	-0.680715	-0.501685	-0.792488	0.330598
AMMECR1L	-0.129143	0.363382	0.190444	0.608735	0.131591	0.194417	-0.103855	0.185797	0.395979	-0.355689	-0.318834	0.157581	-0.148549	-0.432288	-0.193346	-0.155078	0.163664	0.585883	0.175851	0.192803	-0.0943531	0.534574	-0.126797	-0.332326	0.178174	0.144601	0.145596	-0.261015	-0.00670362	-0.155057	-0.0239749	0.354569	0.308107	0.378502	-0.139518	0.322679	-0.502294	0.090195	0.0446063	-0.0587744	-0.121971	0.313608	-0.0237539	-0.350682	0.0180054	-0.0309665	-0.249765	-0.785319	-0.208086
AMN1	-0.100567	-0.396122	0.508648	-0.291794	0.619647	0.223072	0.284679	-0.0588843	0.109897	-0.248213	-0.159898	0.104444	-1.39869	-0.118656	-0.0263583	0.0570559	-0.776433	-0.0725008	0.0596562	1.01355	-0.0552505	-1.14006	-0.0385214	-0.520674	0.178303	0.0367787	-1.08846	0.490511	0.19882	0.0131808	0.488768	0.831818	0.275285	-0.00853883	0.0440024	-0.440853	-0.0608349	-0.523317	-0.335561	0.692672	-0.171473	0.502574	0.670961	-0.17266	-0.801847	0.102598	-0.579096	0.263227	0.437946
AMOT	-0.118289	-0.106589	-0.786199	1.44811	-0.898548	0.442915	-1.14142	-0.0589704	-0.448717	-0.119369	0.334713	-0.497867	-0.656786	2.11245	-0.244543	0.166883	-0.546708	-0.943495	1.02446	-0.812855	-0.272296	-0.25167	0.570655	-0.48978	1.65277	-0.498556	-0.702029	-0.56451	-0.306238	-0.216825	-0.404141	-0.773022	1.3467	-0.336776	-0.376111	0.0268409	1.69092	-0.252216	0.116852	-1.06227	-0.000793037	-1.35248	-1.339	0.315539	-1.09399	0.0660285	-1.1108	-0.955187	-0.509145
AMOTL1	0.322047	-1.40632	-1.36739	0.281483	0.296409	0.180698	-1.2618	0.87999	0.437698	0.552412	0.369881	0.34967	0.183711	1.77439	0.0179922	0.763047	0.198015	0.277037	0.415291	-1.0152	0.0749994	0.461423	0.392664	-0.902005	1.12061	0.127287	0.115224	-0.644105	-1.31633	0.120814	0.220105	0.615909	0.771992	-1.14407	0.336902	0.634045	1.45597	0.279913	0.13067	-1.02889	0.312283	0.252174	0.116376	0.548141	0.180629	0.325498	-0.13097	-0.781098	0.542826
AMPD1	0.380779	NA	NA	NA	NA	NA	NA	NA	NA	0.146186	0.337068	0.0328408	0.52448	0.271723	0.0499762	0.248231	0.20455	NA	NA	NA	NA	NA	NA	NA	NA	NA	NA	NA	NA	NA	NA	NA	NA	NA	NA	NA	NA	NA	NA	NA	NA	NA	NA	NA	NA	NA	NA	NA	NA
AMPD2	0.41159	0.157795	0.248682	0.496163	0.456553	-0.0830982	0.378552	-0.223257	0.134498	0.519193	0.351141	0.0952769	-0.423816	0.228677	0.138937	-0.105765	0.257346	0.331071	0.267968	-0.0615914	0.304767	-0.215987	0.197671	0.267443	0.0546859	-0.132217	0.174888	0.460549	-0.0609055	0.129454	-0.412751	-0.0364498	0.0665754	-0.266242	0.605008	-0.2152	0.372892	0.40802	0.771707	0.0794001	0.380858	-0.0938112	0.173584	0.345984	0.211332	0.693617	0.0653217	0.337815	0.17305
AMPD3	0.241949	-0.277525	0.0231235	-1.07666	0.154648	-1.00117	-0.18324	-0.162633	0.154763	-0.731194	0.12784	-0.312976	-0.645703	0.200811	-0.406654	-0.835496	1.29908	0.458245	-0.919686	-0.75072	-1.05148	-0.0735016	-0.444963	0.495642	-0.533772	-0.360841	1.28508	0.775556	2.85675	-0.422016	0.111442	-0.220964	-0.248066	-0.145399	0.37009	-0.804248	0.271706	0.995461	1.7778	-0.361064	0.455186	-0.315389	-0.179016	0.0166635	1.26247	0.714806	0.845019	0.997687	0.326487
AMZ2	-0.37864	-0.304217	-0.0192731	-0.415163	0.185061	-0.456402	0.177688	-0.380195	0.250774	-0.273851	-0.529818	-0.138965	0.19436	-0.183663	-0.253071	-0.455871	0.118246	0.12779	-0.486252	-0.011925	-0.378114	-0.066141	-0.286094	0.295965	-0.354499	-0.341756	0.388307	0.353485	-0.033113	-0.204419	0.210928	-0.206159	-0.416065	0.0920164	-0.103037	-0.499813	-0.00969761	0.310805	0.728554	-0.0138909	-0.410322	0.00399246	0.111597	-0.687148	0.0783725	0.275638	-0.266222	0.187027	-0.181344
ANAPC1	-0.0689379	0.0172372	0.0393562	-0.045018	0.297377	-0.205206	0.201981	-0.147744	0.0872117	-0.227485	-0.146693	-0.118664	-0.0657174	-0.120908	-0.177519	-0.128384	-0.174304	-0.104326	-0.154688	0.396848	-0.196865	0.275357	-0.325963	0.044506	-0.116371	-0.193634	0.110381	0.171068	0.186028	-0.0970354	0.0175015	-0.00490263	-0.145198	0.0502738	-0.200829	0.0628237	-0.234498	-0.110115	-0.0217486	0.361823	-0.0786002	-0.00573077	0.29874	-0.313652	-0.171263	-0.0811301	-0.265854	0.16995	-0.112689
ANAPC10	-0.142112	0.129309	0.193949	0.0371848	0.243376	-0.198652	0.121143	-0.0816328	0.235103	-0.287289	0.00108884	0.0136166	-0.186141	-0.147726	-0.217746	0.00723037	0.0176914	0.305703	-0.217044	0.10682	-0.0779684	0.372424	-0.135715	0.129339	-0.0304065	0.0150561	0.288519	0.294427	0.345354	-0.152269	0.0242081	0.116312	-0.382269	0.410986	0.29864	0.282142	0.230822	0.0753589	0.14678	-0.0420146	0.0383082	0.167352	0.0299381	0.0981185	0.0551889	0.0435977	-0.252254	0.017664	0.291726
ANAPC11	0.259024	-0.108659	0.0100196	0.197518	0.224295	-0.359036	0.132118	-0.151475	-0.15931	0.146675	0.199846	0.0137647	0.510287	0.045401	0.0160565	0.0297756	0.408917	-0.265326	-0.272596	0.107486	-0.797062	0.254064	-0.403141	0.353577	-0.230351	-0.197623	0.0165139	0.00798697	0.266604	-0.130258	0.140177	0.0167812	-0.0413025	0.16684	-0.0870891	-0.0532843	-0.244073	-0.0409058	0.0381778	0.105817	0.0544029	-0.0665293	0.31217	-0.0321371	0.0395672	-0.11785	-0.414749	0.153297	0.261427
ANAPC13	-0.146599	0.0489892	-0.175614	-0.485528	0.142811	-0.196478	-0.00103134	-0.240191	-0.130081	-0.424347	-0.505533	-0.200911	-0.121328	-0.288886	-0.368404	-0.229689	-0.0528409	0.149362	-0.398203	0.277309	-0.37152	0.281976	-0.493454	0.0576988	-0.395681	-0.327202	0.036011	-0.0532032	0.115648	-0.238038	-0.00339448	0.18954	-0.274731	0.375732	0.0263393	0.21486	-0.185313	-0.00495541	-0.035829	0.418777	0.0184981	0.168766	0.365696	-0.256267	0.109462	0.136225	-0.272736	0.254009	-0.868892
ANAPC15	-0.112018	NA	NA	NA	NA	NA	NA	NA	NA	-0.0935239	-0.169787	-0.111842	0.263623	0.0819881	0.102537	0.00594375	0.166569	NA	NA	NA	NA	NA	NA	NA	NA	NA	NA	NA	NA	NA	NA	NA	NA	0.208324	-0.237435	-0.0586384	0.00985672	-0.0164361	0.158069	0.382245	-0.0489273	-0.570881	0.111121	-0.728568	-0.363235	-0.25995	-0.286795	0.875953	-0.765492
ANAPC16	-0.107465	0.101748	-0.0795249	-0.280446	0.0458029	-0.075276	0.0829954	-0.179361	0.210178	-0.162671	-0.0446039	0.214467	-0.0263923	-0.207872	-0.0252364	-0.172129	0.057105	0.0284311	-0.109392	-0.0412408	0.00150615	0.250275	-0.135752	0.0646399	0.0902821	-0.114642	0.325257	0.1493	0.117782	-0.12512	0.0845753	0.1514	-0.0128686	0.0804398	-0.26462	-0.112976	-0.175141	0.0681951	-0.0978247	-0.0124125	-0.256366	-0.109109	-0.233737	-0.499719	-0.371695	-0.0933075	-0.423932	-0.0190183	-0.145134
ANAPC2	-0.108073	0.0213827	0.0595611	-0.0637699	0.229257	-0.234764	0.262864	-0.045617	0.080311	-0.383304	-0.288289	-0.193085	-0.101349	-0.238495	-0.280883	-0.19897	-0.134251	0.0476856	-0.190391	0.245533	-0.199663	0.253535	-0.260342	0.14812	-0.190144	-0.218292	0.0864133	0.137855	0.223011	-0.155274	0.0562366	0.000908995	-0.100336	-0.10241	-0.247485	-0.145078	-0.32177	-0.106613	-0.0974667	0.123171	-0.185654	-0.141723	0.178647	-0.611068	-0.202619	-0.0057331	-0.384792	0.13743	-0.15376
ANAPC4	-0.152706	0.0069206	0.0939902	-0.157189	0.356897	-0.178494	0.250341	-0.0402378	0.0796979	-0.288674	-0.109649	-0.0741908	-0.0299939	-0.165646	-0.275954	-0.133984	-0.0394457	-0.0826862	-0.273794	0.288929	-0.0755801	0.373219	-0.289894	0.149395	-0.143188	-0.0664895	0.139821	0.10201	0.11196	-0.209123	0.097613	0.00613335	-0.214612	0.139407	-0.241399	-0.0030825	-0.232025	0.0260281	0.0286599	0.320702	-0.108803	0.0887235	0.165213	-0.350158	0.0583939	0.0985872	-0.288701	0.22968	-0.0286478
ANAPC5	-0.154174	-0.03206	0.0658544	-0.10072	0.306914	-0.1728	0.271425	-0.166818	0.129034	-0.352577	-0.244553	-0.258742	0.00190515	-0.235085	-0.259733	-0.225463	-0.115058	-0.238578	-0.25403	0.300565	-0.209891	0.299768	-0.397465	0.0775144	-0.19843	-0.124312	0.177333	0.0967818	0.164786	-0.146283	0.0384092	0.0287479	-0.19317	-0.0917646	-0.350059	-0.154617	-0.329873	-0.123739	-0.095665	0.201075	-0.334322	-0.104988	0.199022	-0.315093	-0.174214	0.00146549	-0.359827	0.141331	-0.168396
ANAPC7	-0.100298	-0.0278097	0.0677022	-0.00189217	0.292955	-0.0708636	0.0689414	-0.0875469	0.223504	-0.192544	-0.0226491	-0.116211	-0.0113295	-0.164506	-0.142209	-0.0837238	-0.105505	0.0914622	-0.219602	0.213755	-0.0283554	0.320579	-0.250772	-0.0232478	0.0550709	-0.107697	0.143709	0.00177255	0.0704197	-0.17286	0.0174753	0.0389656	-0.132667	0.0890071	-0.0985879	0.0383419	-0.250212	-0.0669521	-0.0982214	0.0322211	-0.139493	-0.0288443	0.118549	-0.252768	-0.182932	0.0501799	-0.241005	-0.0168425	-0.015234
ANGEL1	0.46567	0.286105	-0.0315976	0.165544	0.187683	0.119847	0.103853	0.414569	0.248961	0.246614	-0.00204271	0.137144	-0.0948329	0.168852	-0.12744	-0.280562	-0.430656	-0.370759	-0.178572	0.276296	0.265083	0.295453	0.0163137	-0.394895	-0.462182	-0.0465273	0.144655	0.153046	-0.287699	0.297568	-0.254012	-0.00132353	0.395969	-0.425281	-0.209246	-0.338384	0.256787	-0.892472	0.0365207	-0.0683361	0.400398	0.0603885	0.293339	-0.470811	-0.712161	-0.356403	0.0461628	0.271163	-0.119745
ANGEL2	-0.16312	-0.136474	0.110667	0.0701829	0.206594	0.135552	0.0293598	0.0930822	0.298037	-0.0724554	-0.0543589	0.128245	-0.20495	-0.00610322	-0.0142076	-0.0188388	-0.0447637	0.0702787	0.0615761	-0.180263	0.0119855	0.226555	0.23944	-0.0889034	0.24845	0.0442725	-0.0367157	0.415921	0.169616	0.111499	0.0570062	0.130565	0.0462508	0.122765	0.273359	0.146405	0.0666593	0.274505	0.311635	-0.0141619	-0.0280592	0.13285	0.720605	0.120293	0.0973856	0.69628	0.146816	0.272226	-0.166647
ANGPT1	2.44247	-0.398449	1.9185	-0.33134	-0.150187	-0.515587	-0.280504	-0.306038	-0.117102	-0.265251	0.0585837	0.01963	0.0837894	-0.207952	0.0026114	-0.133266	-0.100968	-0.452675	-0.0641875	-0.109524	-0.54132	-0.195999	-0.313979	-0.419349	-0.213071	-0.472984	0.0202199	-0.454835	-0.585936	-0.84606	-0.174444	-0.859935	-0.669706	-0.403004	-0.247912	-0.607827	-0.472611	-0.17939	0.382399	-0.0475309	2.47703	-0.304557	-0.396094	-0.384002	0.180423	-0.34844	-0.0322111	-0.299341	-0.445176
ANGPT2	-0.0301966	-0.269847	0.301387	-0.563489	1.27262	-0.624297	-0.00629891	-0.700595	1.45137	-0.0270809	-0.21424	3.00264	0.030718	0.380411	-0.229845	-0.49912	-0.0958359	1.05554	-0.509145	-0.626387	-0.434061	0.635781	-0.795684	0.232183	-0.45424	NA	NA	NA	NA	NA	NA	NA	NA	-0.543762	0.280554	0.573562	1.40408	-0.556862	-0.256728	-0.288565	0.140701	-0.595302	-0.0273177	0.413075	-0.770025	-0.718392	0.64502	-0.453927	0.722546
ANGPTL2	1.04975	1.79003	-0.427162	0.454457	-0.667637	-0.125095	0.991612	0.0383396	-0.619336	-0.739476	-0.415768	-0.803586	-0.921989	0.442222	-1.0449	-0.377741	-0.912011	-1.80487	0.205155	-2.01359	-0.96235	-2.19205	-0.150686	-1.78427	-1.2804	-0.847385	-0.364083	-0.797625	0.182964	-0.281858	-0.318084	-0.658869	-0.111858	-0.734412	-0.236545	-0.147472	0.533014	-0.480917	-0.575572	-1.32462	0.822157	NA	NA	NA	NA	NA	NA	NA	-1.39156
ANGPTL3	-0.0686728	NA	NA	NA	NA	NA	NA	NA	NA	NA	NA	NA	NA	NA	NA	NA	NA	NA	NA	NA	NA	NA	NA	NA	NA	NA	NA	NA	NA	NA	NA	NA	NA	NA	NA	NA	NA	NA	NA	NA	NA	NA	NA	NA	NA	NA	NA	NA	-0.0270183
ANGPTL6	0.397389	-0.952847	0.134415	-0.670476	1.04704	-0.299684	1.54679	0.675411	-0.0806676	-0.423072	-0.354067	-0.164878	-0.330897	0.164133	1.4341	-0.310712	-0.174007	-0.15045	-0.102541	-0.407405	-0.463785	-0.105499	-0.569238	-0.826288	-0.0926221	0.803095	-0.510525	0.390232	0.310871	-0.0794814	0.168981	0.491213	-0.101161	-0.226745	-0.109431	-0.0724609	0.54422	0.076836	0.518206	0.108674	0.894169	-0.273623	-0.116313	-0.444214	-0.302829	0.580783	-0.521161	0.348192	NA
ANGPTL8	NA	NA	NA	NA	NA	NA	NA	NA	NA	NA	NA	NA	NA	NA	NA	NA	NA	NA	NA	NA	NA	NA	NA	NA	NA	NA	NA	NA	NA	NA	NA	NA	NA	NA	NA	NA	NA	NA	NA	NA	NA	NA	NA	NA	NA	NA	NA	NA	NA
ANK1	-0.705189	0.318724	-0.304404	-0.26477	-0.516566	0.589114	1.37822	0.609252	-0.12769	NA	NA	NA	NA	NA	NA	NA	NA	NA	NA	NA	NA	NA	NA	NA	NA	-0.232507	-0.239598	2.49696	-0.470304	-0.0192687	-0.35675	-0.324114	0.0539658	NA	NA	NA	NA	NA	NA	NA	NA	-0.459601	-0.48193	-0.554296	-0.638471	-0.107496	-0.258475	3.34787	NA
ANK2	0.408043	0.392237	0.379058	-0.515726	-0.464774	-0.239085	0.945867	-0.411981	-0.594845	-0.69028	-0.64666	-0.904718	-0.991347	-0.869089	-0.737724	-0.753303	-0.96789	-0.825959	0.897623	1.15219	-0.67279	-0.438167	-0.742285	-1.16414	-0.747647	-1.04759	-0.863449	-0.216253	-0.821785	-0.444429	-0.205259	-0.714859	0.0943828	-0.755784	-0.0732111	-0.727996	-0.595628	-0.49125	-0.523428	0.887407	0.46766	-0.885386	-0.196234	-0.645551	-0.683237	-0.861558	-0.727417	-0.473724	0.221146
ANK3	0.160756	-0.0647852	-0.284982	-0.324796	0.140904	-0.593057	0.608988	-0.383318	0.197892	-0.649465	-0.403157	-0.593725	-0.393115	0.150115	-0.310305	-0.271573	-0.616944	-0.30379	0.101213	1.05225	-0.266398	0.00502605	0.218829	-0.0918234	-0.345488	-0.189286	-0.193907	0.239131	-0.0695238	-0.385209	0.462802	0.240801	0.0684197	-0.253992	-0.317183	-0.324656	-0.239479	-0.340441	-0.191716	0.774552	-0.262062	NA	NA	NA	NA	NA	NA	NA	-0.815858
ANKEF1	-0.134511	NA	NA	NA	NA	NA	NA	NA	NA	NA	NA	NA	NA	NA	NA	NA	NA	NA	NA	NA	NA	NA	NA	NA	NA	NA	NA	NA	NA	NA	NA	NA	NA	NA	NA	NA	NA	NA	NA	NA	NA	NA	NA	NA	NA	NA	NA	NA	NA
ANKFY1	0.123505	0.219443	0.0783094	0.122623	0.310054	-0.0349667	-0.285499	0.0644044	0.164396	0.427612	0.379527	0.0386019	0.165415	0.0276799	-0.0283039	0.170649	0.100621	0.106425	0.101707	0.178044	0.213902	-0.130343	0.36311	-0.24648	0.141219	-0.0386642	-0.0688328	-0.397831	0.266946	0.194338	0.173644	0.125774	-0.340029	0.254551	0.373767	0.1816	0.119739	0.0540936	0.197115	0.152536	0.0812982	0.105916	0.287929	0.44384	0.263675	0.150325	0.427766	-0.126653	-0.534119
ANKH	-0.15615	-0.399904	0.316715	0.265323	-0.0135176	0.188156	-0.118837	-0.0424581	-0.236956	-0.168881	-0.295658	0.0350906	-0.617355	0.155091	-0.339136	-0.0232825	0.389641	-0.0103187	0.772883	-0.262291	-0.073271	-0.507765	0.330496	-0.13785	0.342545	-0.0228961	0.368935	-0.819227	-0.781358	0.232876	-0.283078	0.0114777	-0.0660089	-0.162915	-0.28628	0.613532	0.255911	1.14527	0.215295	-0.230305	-0.184992	0.270562	-0.494161	0.104866	0.0614815	-0.31138	-0.651929	-0.393052	0.354389
ANKHD1	-0.23798	0.362104	0.354737	-0.0297988	0.0492683	0.0913253	0.287981	-0.107695	0.0624753	-0.430877	-0.20724	0.303429	-0.0785231	-0.562502	-0.118001	-0.277358	0.190947	0.659455	-0.19865	-0.0228159	0.116512	0.349313	-0.261058	-0.0262554	-0.224431	-0.088608	0.0837434	-0.0172292	-0.243605	-0.327323	-0.341118	-0.0310367	-0.3475	0.315283	-0.240948	-0.14677	-0.250945	0.168972	-0.448224	-0.315018	-0.261242	0.458835	-0.139977	0.0639704	0.350396	-0.00908631	-0.308796	-0.122817	-0.821221
ANKHD1-EIF4EBP3	-0.085552	-0.52473	-0.187668	-0.0666772	-0.411856	-0.00548242	0.313358	-0.286834	0.0909131	0.233912	0.158419	0.5031	-0.13822	0.136814	0.165013	0.585241	0.259583	0.279549	-0.381663	0.127799	-0.0340278	0.204338	0.00188288	-0.228502	-0.243856	-0.240795	0.175999	0.347335	-0.318979	0.036	-0.215214	0.00280346	-0.108347	0.0894422	-0.0494266	-0.107032	0.0247691	0.0873601	-0.216493	-0.232503	0.00261364	-0.0169436	0.089458	0.107442	-0.00660916	-0.171926	0.140022	-0.745217	-0.126089
ANKIB1	0.327267	0.0410839	0.163443	0.0915685	0.0275781	0.113383	0.97877	0.0612103	0.242353	0.170538	0.0840728	0.0461206	-0.0866576	0.0183931	0.00835435	-0.0931164	-0.134625	0.383794	0.37749	-0.284804	0.0908614	0.235499	0.122384	-0.497671	-0.0272773	-0.0156467	0.0906595	0.976176	0.492664	0.0958902	0.126427	-0.0149822	-0.28329	-0.407531	-0.170951	-0.110677	-0.00234739	-0.0147992	-0.133179	-0.355102	0.283077	-0.142609	-0.0901124	0.0111306	-0.292048	-0.142385	0.180458	1.10756	-0.414648
ANKLE1	0.838477	-0.213416	-0.739214	-1.21311	-0.986732	-1.25944	-0.143567	0.283801	-0.101123	-0.432301	-0.0675914	-1.48163	-1.20558	-1.3219	0.589546	-0.67598	-1.06046	-0.00656351	-0.690917	1.02645	0.11493	-0.184167	0.00187537	-0.564479	-0.256716	0.748864	0.695945	0.174535	-0.314239	-0.829763	0.84442	0.00553863	0.452692	-0.974318	0.363414	-0.323942	-0.761936	-0.827103	-0.528164	0.75204	0.946754	-1.08983	1.08944	-0.419666	-0.638355	-0.975129	-0.310086	-0.540898	-1.27649
ANKLE2	0.182934	0.05062	0.0788402	0.125826	0.10951	0.276662	-0.259812	-0.36147	-0.113937	0.05816	0.0031675	-0.0691752	-0.106349	-0.249874	-0.19033	0.191668	0.141982	0.271529	-0.0722856	0.00569281	0.132135	0.00429281	-0.106199	0.0577494	0.322831	-0.122204	-0.0386787	0.117901	-0.506862	-0.0699556	0.0155333	-0.0726945	-0.0654181	-0.194273	-0.149102	0.138404	-0.246414	-0.0443979	-0.249139	-0.0743468	0.183307	-0.0818595	-0.200799	-0.0286918	0.0261124	-0.0468466	-0.0527078	-0.12238	0.396037
ANKMY2	-0.68799	0.365559	0.257165	0.0876669	0.44974	0.133261	-1.62605	-0.302147	-0.534894	0.173235	-0.0988082	-0.0269867	0.053086	-0.124065	-0.184678	0.377915	0.742561	0.457393	-0.722092	0.428359	0.0924206	-0.30662	-0.104526	0.103549	-0.370675	-0.323166	0.722184	-1.15538	1.18625	-0.164529	0.0249046	0.278996	0.0465754	0.540687	-0.085847	0.337825	-0.275744	0.45648	0.271655	0.408867	-0.659786	-0.348025	-0.290746	-0.0198223	0.648628	0.118566	-0.269862	-1.66756	-0.059865
ANKRA2	0.0165431	-0.378739	-0.153696	-0.0699374	0.0676781	0.047662	-0.284177	0.0333496	-0.0210285	-0.114671	-0.363548	0.212135	0.0162713	-0.111628	0.0318738	0.0725971	-0.216349	0.168544	-0.190303	-0.244217	0.244229	-0.105757	-0.441202	0.50031	0.368908	0.4068	0.479519	0.328215	-0.294423	0.574066	0.114527	0.528237	0.0256116	0.126453	0.459712	-0.101294	0.389854	0.0775907	-0.0525078	-0.589692	-0.0422082	0.0955052	-0.427159	-0.0105554	-0.599848	0.159521	0.00676963	-0.456969	0.178156
ANKRD10	-0.644528	0.382796	0.170249	0.169117	0.191615	0.135633	-0.695587	0.172822	-0.271857	-0.0545317	0.00850217	0.476127	-0.400973	-0.218537	-0.282152	-0.340765	-0.274516	0.371269	0.135051	0.497135	0.250161	-0.136268	0.242469	0.09072	-0.0902073	-0.163267	0.17039	-0.513981	-0.0705828	-0.14902	-0.547781	0.174496	0.114414	0.166073	-0.00668512	-0.0467668	-0.0932818	0.0519773	-0.167586	0.181785	-0.713118	0.107213	0.268409	0.495777	-0.235834	-0.115218	-0.0497811	-0.496546	0.172425
ANKRD11	0.241977	-0.0972893	0.0630701	0.0626991	0.259997	0.188335	-0.3662	0.0696233	0.185907	0.45002	0.115826	0.0751592	0.0218441	0.15306	0.184428	-0.0210954	0.28309	-0.249314	0.13142	-0.0526499	0.209489	0.134947	0.221522	-0.0522219	0.38074	0.154399	-0.0660731	-0.330471	0.0902717	0.276377	0.0489791	0.25723	0.0435169	0.0310788	0.210715	-0.00724507	0.0833822	0.10951	0.166797	-0.145431	0.240598	0.00677044	-0.244147	0.322994	0.215239	0.0270609	0.191405	-0.227061	0.341236
ANKRD12	-0.0316523	-0.421172	0.18939	-0.190077	0.282873	0.237165	-0.0561573	0.372126	0.0682606	0.097733	0.0307311	0.327779	0.0212043	0.0416081	0.399518	-0.149925	-0.112837	0.000950725	0.250306	-0.0217256	-0.0176188	-0.182173	0.46225	0.339577	0.0702897	0.335153	0.0599686	0.199361	-0.109366	0.0413204	-0.20386	-0.137281	-0.561431	-0.0145597	-0.0904938	-0.296825	0.153257	0.000278619	-0.0708947	-0.115958	-0.0129099	0.226884	0.211329	0.254881	-0.170914	0.17033	0.198539	-0.0758629	0.240494
ANKRD13A	0.249606	-0.167112	-0.0130281	-0.144869	-0.0786318	0.169695	0.035832	0.262738	-0.0163266	0.182823	0.360733	-0.368701	-0.515134	0.10733	0.0866354	0.23346	-0.132297	-0.324171	0.396944	-0.269979	-0.0662353	-0.274903	0.336949	0.143094	0.0975117	0.212085	-0.182075	0.677134	-0.386678	0.399376	0.365437	-0.0415091	-0.122178	-0.00152532	0.443671	0.226402	0.26997	-0.194142	-0.262252	-0.230976	0.285008	-0.369818	0.696237	0.412863	0.0174303	-0.311126	0.301965	0.402379	0.159428
ANKRD13B	0.394235	0.494816	-0.0776947	0.64224	0.185581	0.484146	-0.917513	-0.0671949	0.469457	0.0375224	-0.0826547	-0.453696	0.0252386	-0.551541	-0.128054	0.0186335	-0.268525	-0.00294066	0.146379	0.531449	0.19084	0.189792	-0.240772	-0.461635	-0.682914	0.262187	-0.34508	-0.367315	0.212998	0.508906	0.00301817	0.189644	0.767537	-0.361694	-0.272789	-0.0264967	-0.652492	-0.256778	-0.36875	-0.102884	0.107766	-0.886953	-0.390465	-1.55616	-0.879735	-0.952014	-1.03727	-0.958683	0.733788
ANKRD13C	0.47128	0.161593	0.803908	0.132019	0.420049	0.0228108	-0.0289667	-0.0437271	-0.168104	-0.644211	-0.399339	-0.0513193	-0.0223006	-0.468897	-0.326096	-0.32336	0.0335428	0.568302	-0.0985464	0.230162	0.0897197	-0.131454	-0.0738914	-0.0768825	0.190531	0.0882399	0.0393545	0.152375	0.395338	-0.149818	0.161474	-0.0306205	-0.149298	-0.0249235	-0.256968	-0.400739	-0.478722	-0.174149	-0.114717	-0.558505	0.540838	0.304812	0.027642	-0.216204	0.0012999	-0.170632	-0.246175	-0.113125	-0.160127
ANKRD13D	-0.20974	0.892736	-0.168579	0.0754873	-0.368894	0.0350536	-0.158314	-0.145975	-0.180155	-0.211709	-0.129615	-0.392712	-0.315325	-0.335204	0.189756	0.0773038	0.00685975	-0.368277	0.16955	-0.739006	-0.518392	-0.41876	0.1073	-0.187732	0.586462	0.515753	-0.419087	0.273352	-0.604448	0.141836	0.260041	-0.533644	0.116859	-0.613623	-0.250815	0.0455468	-0.205475	-0.601531	-0.186449	-0.822936	-0.133979	-0.144064	-0.200947	0.301318	0.0857296	-0.108421	0.107413	0.0554641	-0.0826807
ANKRD16	-0.222648	-0.250173	-0.130991	0.442007	-0.280693	-0.534607	-0.350776	0.212965	-0.222193	-0.0704382	0.188225	-0.288294	-0.325985	0.0125215	-0.131425	-0.10344	-0.311869	0.222348	0.115276	0.589868	-0.0729267	-0.0553224	0.341115	0.0603548	0.411072	0.158512	-0.350504	-0.230112	0.159265	0.318977	0.140581	-0.2798	0.330897	-0.0228106	0.228231	0.143286	0.213783	-0.00729782	-0.106531	0.473959	-0.277519	-0.110653	-0.135827	0.507003	-0.223374	0.184213	0.635432	0.0780435	0.422698
ANKRD17	-0.181076	0.179801	0.132864	0.273417	0.34323	-0.01411	0.179571	-0.205756	0.0128789	-0.157966	-0.136332	0.171125	0.0876137	-0.313252	-0.0574331	-0.121457	0.0551791	0.143389	-0.110806	0.266432	0.044788	-0.0399732	-0.288327	-0.0726894	-0.00150561	-0.10547	0.137199	0.068346	0.192056	-0.138287	-0.0118226	0.0602424	0.0382515	-0.0557662	-0.249715	-0.050743	-0.496353	-0.157233	-0.0838889	0.0593102	-0.0954232	0.235351	0.0860875	-0.0677131	0.0282329	0.344324	-0.223356	-0.0464474	-0.621692
ANKRD2	NA	NA	NA	NA	NA	NA	NA	NA	NA	NA	NA	NA	NA	NA	NA	NA	NA	NA	NA	NA	NA	NA	NA	NA	NA	NA	NA	NA	NA	NA	NA	NA	NA	NA	NA	NA	NA	NA	NA	NA	NA	NA	NA	NA	NA	NA	NA	NA	NA
ANKRD24	0.0948456	0.00822986	0.0990569	0.135679	0.230552	0.0540314	0.640024	0.376952	0.446587	NA	NA	NA	NA	NA	NA	NA	NA	NA	NA	NA	NA	NA	NA	NA	NA	NA	NA	NA	NA	NA	NA	NA	NA	NA	NA	NA	NA	NA	NA	NA	NA	NA	NA	NA	NA	NA	NA	NA	NA
ANKRD26	0.282054	-0.254809	0.688122	-0.0261394	0.0434029	-0.173681	0.152339	0.36448	0.173086	-0.0668513	-0.0338563	-0.133203	0.29621	-0.17022	0.365294	0.0535821	-0.00734567	-0.304777	-0.880841	-0.620351	-0.290845	-0.229076	-0.322794	0.336278	-0.0923469	0.375701	0.223049	0.728358	0.337905	0.0308193	0.363624	0.192803	-0.589463	-0.232805	0.399195	0.158379	0.209203	0.391849	0.34638	-0.435306	0.313467	-0.0642662	-0.127129	0.00609995	-0.0136641	-0.038225	0.331442	0.178815	-0.364777
ANKRD27	0.483974	-0.194299	0.268684	0.216801	0.0847123	0.136242	-0.0572242	-0.0300788	-0.294902	0.204009	0.236381	0.553902	-0.202842	-0.156214	-0.0438862	-0.228897	-0.258057	-0.499605	0.0193516	-0.581733	0.0833805	-0.498838	-0.145098	0.325627	-0.29678	-0.0526509	0.622489	0.185925	0.859668	-0.0712976	0.287376	-0.492831	-0.105604	0.0668758	0.0538177	-0.246212	-0.114742	-0.122343	-0.168535	-0.36464	0.479616	0.606445	0.147185	0.265721	-0.282433	-0.169136	0.0262152	-0.122422	0.254659
ANKRD28	-0.0695262	-0.105567	0.035306	-0.0616872	0.533897	0.0989723	0.0583643	0.056252	0.111069	-0.0892919	-0.141682	-0.308537	0.0414117	0.510384	0.335089	0.18046	0.158858	0.217819	-0.143745	-0.0837928	-0.317669	-0.00681869	-0.400235	0.185886	-0.0415297	0.16045	0.444754	-0.163161	0.29271	0.29829	-0.174932	0.143539	-0.273473	-0.379553	-0.107085	0.100458	0.427113	0.0846581	0.240337	-0.168014	-0.0895552	-0.479726	0.0588543	-0.345614	0.120833	0.0659027	-0.0278364	-0.0732888	-0.355988
ANKRD30A	0.259106	NA	NA	NA	NA	NA	NA	NA	NA	NA	NA	NA	NA	NA	NA	NA	NA	NA	NA	NA	NA	NA	NA	NA	NA	NA	NA	NA	NA	NA	NA	NA	NA	NA	NA	NA	NA	NA	NA	NA	NA	-0.186718	-0.0196779	-0.767734	0.202019	-0.319185	0.261584	0.00979645	NA
ANKRD30B	-0.101524	0.0199143	0.36195	0.165522	-0.0133138	-0.0582885	0.117786	-0.35151	0.00626719	NA	NA	NA	NA	NA	NA	NA	NA	-0.0781471	-0.0263037	-0.157899	3.76885	-0.567139	0.732302	-0.136788	0.343112	NA	NA	NA	NA	NA	NA	NA	NA	0.137472	-0.00980634	0.130582	0.21599	0.0972317	0.00814841	0.125174	-0.13494	NA	NA	NA	NA	NA	NA	NA	NA
ANKRD33B	-0.14245	NA	NA	NA	NA	NA	NA	NA	NA	NA	NA	NA	NA	NA	NA	NA	NA	NA	NA	NA	NA	NA	NA	NA	NA	-0.585616	-0.927607	0.803593	0.737827	-1.22109	2.21209	-1.37677	-0.684484	NA	NA	NA	NA	NA	NA	NA	NA	-0.562939	-0.236307	0.283258	-0.788302	-0.267972	-0.329682	0.180174	-0.063485
ANKRD34A	0.0979043	NA	NA	NA	NA	NA	NA	NA	NA	NA	NA	NA	NA	NA	NA	NA	NA	0.170437	0.697804	1.34937	0.122758	0.0239995	0.423872	0.0453523	-0.0465344	0.632081	0.0414727	0.955072	-0.148473	0.157516	0.388517	0.156252	0.667724	NA	NA	NA	NA	NA	NA	NA	NA	-1.06478	-0.473833	0.0844234	-0.292828	0.351967	-0.610488	2.00044	0.38642
ANKRD35	0.0271513	-0.0764442	-0.211849	-0.0294665	-0.0247421	-0.0496351	-0.00624625	0.149059	-0.0818845	-0.124448	-0.0533961	-0.295143	-0.111363	-0.0515045	-0.0693156	-0.0437631	-0.0213354	NA	NA	NA	NA	NA	NA	NA	NA	NA	NA	NA	NA	NA	NA	NA	NA	NA	NA	NA	NA	NA	NA	NA	NA	NA	NA	NA	NA	NA	NA	NA	NA
ANKRD36C	-0.600421	NA	NA	NA	NA	NA	NA	NA	NA	-0.0568001	0.0644602	0.750525	-0.108068	-0.223089	-0.0832539	-0.0778374	0.197037	0.399031	-0.50031	-1.41461	0.141517	0.000734278	-0.0432971	0.173727	-0.710449	-0.0987951	0.173259	-0.4063	-0.0793963	-0.106771	-0.115704	0.429058	-0.628421	0.483241	-0.285909	-0.227194	-0.602067	-0.381887	-0.389536	-0.841391	-0.62055	0.890356	0.246067	0.576459	0.308272	-0.0264171	-0.552751	-0.158257	0.296175
ANKRD39	0.113702	0.283579	-0.208114	-0.248217	-0.226038	-0.0465849	0.428441	-0.314492	0.399221	-0.167308	-0.0853229	-0.0877369	0.144968	-0.266633	-0.403064	-0.285907	0.386296	0.500259	-0.156753	0.305547	-0.0802349	-0.0774246	-0.322035	-0.25769	-0.327084	-0.322252	0.128317	0.207389	0.0199105	-0.378992	-0.0456424	0.162914	-0.131872	0.267018	-0.255823	-0.147819	-0.413178	0.142477	-0.0210057	-0.0285872	0.127443	-0.0941456	-0.0879151	-0.295154	0.180112	-0.224761	-0.278615	0.169401	-0.304155
ANKRD40	-0.0197707	0.131082	0.284428	0.569088	0.104164	0.0750163	-0.198073	-0.0521205	0.693986	-0.266935	-0.683149	-0.0116153	-0.412475	-0.898208	-0.408105	-0.295665	-0.137335	-0.0227437	-0.0150814	0.655625	0.0165502	0.174993	-0.159444	0.199077	0.120312	-0.0295416	0.287771	-0.122039	0.0278335	-0.0129485	-0.0620547	0.124964	0.32254	0.15794	-0.759982	0.000137217	-0.810941	-0.456469	-0.339041	0.0692225	0.14025	0.113791	-0.407188	-0.463806	-0.268967	-0.0635313	-0.91653	-0.492026	-0.498374
ANKRD44	-0.982288	0.314844	0.0253329	-0.693427	-0.403447	-0.262988	0.626818	-0.879636	-0.36476	-0.426431	-0.270189	-0.0683189	-0.845202	0.66053	0.140498	-0.168348	0.616768	-0.664954	-0.737867	-0.308373	-0.883375	-0.570434	-0.0914222	0.402122	0.0690245	-0.21335	0.192093	0.778429	0.0344104	-0.263505	-0.0501957	-0.9987	-1.2907	-0.211901	0.541746	-0.417785	0.700848	1.01134	-0.311237	-0.22624	-0.955337	-0.104255	0.626256	-0.141339	0.735537	-1.09438	0.343652	0.982832	0.026352
ANKRD46	0.291871	0.0157854	0.106828	-0.040299	0.539552	-0.0924493	-0.102268	-0.132466	0.093256	-0.0844784	-0.458105	0.173562	0.281132	-0.436857	-0.0611381	-0.286396	0.417638	-0.0853575	-0.262003	0.626738	-0.0549273	0.37433	-0.385904	-0.0893629	0.178696	-0.711584	0.0464029	-0.371726	-0.519275	-0.632153	-0.548545	0.403589	-0.180541	0.036832	-0.434088	-0.358568	-0.272657	0.0576777	0.164364	0.37322	0.113993	0.0934903	0.028544	-0.381412	0.161583	-0.290324	-0.332353	-0.455035	-0.189741
ANKRD49	0.0376887	-0.277247	0.105078	-0.145831	0.265217	0.091099	0.107032	-1.42383	0.520298	-0.0284053	-0.0324582	0.317701	-0.223481	-0.0194001	-0.0994635	-0.328613	-0.496371	0.262278	0.205154	-0.101576	0.0756218	0.218966	0.229439	0.210782	-0.0658768	0.0605874	-0.00206051	-0.0121696	0.0894772	0.126101	0.057826	0.134366	-0.079194	0.353632	0.300984	-0.0158847	0.254113	-0.0169773	0.245817	-0.375059	-0.000267941	0.570556	-0.324384	0.33583	-0.324323	0.25815	0.0197129	0.0382247	-0.174246
ANKRD50	-0.415149	0.30876	0.130821	0.73703	-0.221123	0.373031	-0.590484	0.269873	-0.192549	0.275124	0.346679	0.409497	-0.218499	-0.177344	0.393659	-0.239755	0.453321	0.415585	0.662694	-0.765736	0.111851	0.498646	0.62436	-0.600288	-0.0257306	0.366885	-0.387383	-0.51578	0.15518	0.226478	-0.327215	0.218228	0.537592	0.687748	-0.0809758	-0.228071	-0.198788	-0.120203	0.140987	-1.09674	-0.237787	0.799404	-0.318398	0.69895	0.538771	0.489773	-0.794008	-0.558617	-1.24286
ANKRD52	-0.0300504	0.220885	0.123262	0.110403	0.38072	-0.109006	0.607409	-0.173396	0.0105778	-0.443299	-0.541672	-0.335259	-0.394259	-0.717992	-0.500525	-0.12911	0.101552	0.285469	-0.0429691	-0.333681	-0.00793976	0.0826921	-0.371718	-0.541782	-0.0167498	-0.357019	0.289233	0.530746	-0.0933618	-0.147404	-0.130531	-0.128963	-0.218992	0.154145	-0.449625	0.0897832	-0.651654	-0.171482	-0.286105	-0.472713	-0.0280846	-0.211585	-0.191567	-0.629549	0.0536967	0.355623	-0.360539	0.439828	-0.323934
ANKRD54	-0.100707	-0.145303	0.10552	-0.157677	-0.100823	-0.194852	-0.0690062	-0.0998717	0.0500724	-0.0459616	-0.0923804	-0.166323	-0.114373	-0.0083229	0.07642	0.0646242	0.164116	0.400158	0.0306095	0.0347331	-0.121302	0.0263215	0.397391	-0.16294	0.00173306	-0.029043	0.111852	-0.195089	0.112979	-0.00855466	0.180203	0.0555644	0.0157947	0.0754229	-0.119486	-0.0029351	0.137674	-0.126638	0.106395	0.0232706	-0.286545	-0.11682	-0.0316475	0.0912518	0.0239588	-0.25249	-0.0869387	-0.135188	0.13139
ANKRD63	0.482149	1.19914	-1.29399	-0.557089	-1.07741	0.392219	-1.63713	0.884515	-0.132218	0.0945517	0.691547	-0.895293	0.152162	0.146221	0.942923	-0.542975	-0.661195	-0.120008	0.521145	-0.324988	-0.341826	-0.571026	0.805763	-1.18217	-0.309754	1.5851	-0.238195	-0.649551	-0.162321	0.483036	-0.776931	-0.465038	0.416032	-3.51486	-1.48125	-2.85088	0.322576	-1.61147	-1.6065	-2.29904	0.327474	-0.23762	-0.47366	-0.0885739	-1.28795	-0.549322	-0.427719	-0.815196	1.34392
ANKRD66	0.277742	NA	NA	NA	NA	NA	NA	NA	NA	NA	NA	NA	NA	NA	NA	NA	NA	NA	NA	NA	NA	NA	NA	NA	NA	NA	NA	NA	NA	NA	NA	NA	NA	NA	NA	NA	NA	NA	NA	NA	NA	-0.53006	0.0632835	-0.096141	-0.275728	-0.0154994	0.246845	0.388919	NA
ANKRD9	-0.582058	0.382914	0.189166	-0.0864238	-1.98561	0.239022	-0.806573	0.106778	-0.609944	NA	NA	NA	NA	NA	NA	NA	NA	NA	NA	NA	NA	NA	NA	NA	NA	NA	NA	NA	NA	NA	NA	NA	NA	NA	NA	NA	NA	NA	NA	NA	NA	NA	NA	NA	NA	NA	NA	NA	NA
ANKS1A	0.140376	0.0814874	0.0165634	0.195214	0.207042	-0.122612	-0.340048	-0.0414333	0.223482	0.167006	0.286777	0.13253	0.188427	0.300934	-0.019966	0.306938	0.0936166	0.148657	0.065398	0.391064	0.925101	0.448508	0.11499	0.169289	0.135956	-0.0994198	-0.199355	-0.488479	0.274134	-0.235954	0.0498464	0.247723	0.183678	0.115007	-0.151337	0.272686	0.191635	-0.194235	-0.380035	0.295023	0.0564663	0.0857627	0.162689	0.0978887	0.226504	-0.123636	-0.0824659	-0.268371	-0.0888811
ANKS1B	-0.673979	-1.84697	-2.33603	1.85614	-2.22586	-1.30294	-2.24877	-2.28546	-2.31278	-0.660151	2.37332	-0.554166	-0.0539277	-0.603099	-0.528369	-0.610255	-0.456844	-0.480666	1.97996	-0.432732	-0.0629814	-0.399797	1.84258	-0.422284	-0.220652	-0.547924	-0.409552	-0.611093	-0.5446	-0.459776	-0.157697	-0.411067	2.3686	NA	NA	NA	NA	NA	NA	NA	NA	-0.551127	-0.406122	2.3393	-0.403847	-0.189244	-0.670297	-0.501183	-0.129087
ANKS3	0.367062	0.171853	0.119275	0.226051	-0.269668	-0.15262	0.0769452	-0.249635	0.184925	-0.158569	-0.0867014	-0.45885	0.1874	-0.0859959	0.195947	-0.204949	0.17449	0.57194	0.196925	0.298453	0.015519	0.642771	-0.368481	0.115171	0.0320652	NA	NA	NA	NA	NA	NA	NA	NA	NA	NA	NA	NA	NA	NA	NA	NA	NA	NA	NA	NA	NA	NA	NA	-0.101553
ANKS4B	-0.430697	NA	NA	NA	NA	NA	NA	NA	NA	NA	NA	NA	NA	NA	NA	NA	NA	NA	NA	NA	NA	NA	NA	NA	NA	NA	NA	NA	NA	NA	NA	NA	NA	NA	NA	NA	NA	NA	NA	NA	NA	NA	NA	NA	NA	NA	NA	NA	NA
ANKS6	0.340786	0.392049	0.134886	1.14738	0.552579	0.0637366	-0.487471	1.29829	0.691837	0.0577044	-0.137249	1.0035	0.316514	-0.0798947	0.787044	0.166312	0.243674	1.46461	-0.45185	1.43422	-0.581656	0.588611	-0.846443	-0.9677	-1.23887	0.721736	0.334804	-0.0152612	-0.0381405	-0.209422	0.512447	0.475696	0.594451	-0.709327	0.334824	0.0775519	-0.0865004	0.112306	0.11072	0.292945	0.0896377	1.30397	0.450939	-0.426603	0.309134	0.508304	-0.737385	-0.757458	-1.06434
ANKZF1	0.201813	-0.229731	-0.0741504	0.0963371	-0.213287	-0.413509	0.471626	-0.186557	0.0266755	-0.0718094	-0.0910357	0.374816	0.309587	-0.0944774	0.5018	-0.214242	0.36998	-0.580786	-0.0852695	0.428485	-0.142943	-0.0282968	-0.350108	-0.227414	-0.116408	-0.0665591	0.61344	0.76416	-0.0342139	-0.0718519	0.161038	0.0340445	-0.281341	-0.241301	-0.0313811	-0.298916	-0.209299	0.0885468	-0.493287	0.694436	0.109705	0.145995	0.574727	-0.0535479	0.0103844	0.151441	-0.115836	0.645757	0.0062756
ANLN	-0.303537	-0.106097	0.487973	-0.320943	0.276502	-0.368319	-0.360514	-0.456279	-0.118462	-0.470769	-0.0408836	0.219304	0.00574077	-0.271434	-0.312618	0.450277	0.297175	-0.206935	-0.752733	0.770526	-0.32748	-0.498154	-0.123747	-0.299234	0.316036	-0.083318	0.041202	-0.396057	-0.00475672	-0.17572	0.27298	-0.019346	-0.329249	-0.0259287	0.229289	0.0249143	-0.430403	-0.0101845	-0.477153	0.31973	-0.254959	0.239222	-0.351575	0.104311	0.220858	0.0474174	-0.366188	-0.676656	-0.678752
ANO1	-1.03026	-0.718793	-1.94834	1.82783	-1.95756	0.949709	-2.18104	-1.65946	-1.89892	-1.29257	-0.984024	-0.527262	-1.03169	2.1401	-0.146575	0.0113907	-0.695222	NA	NA	NA	NA	NA	NA	NA	NA	NA	NA	NA	NA	NA	NA	NA	NA	-1.29108	0.894037	-0.716946	2.04324	-1.25007	-0.607803	-1.23462	-1.30069	0.250447	0.369092	-0.177904	-0.167161	-0.78124	-0.356645	-0.404346	0.247539
ANO10	0.361864	-0.103886	0.558208	0.251375	-0.301858	0.342537	0.108426	0.860129	-0.0691865	0.514921	-0.0145836	-0.659037	0.444274	0.360744	0.0168422	0.797178	0.320883	0.438663	0.698502	-0.616476	0.892892	0.490462	0.0435969	-0.971414	0.217663	0.0688383	-0.338891	1.26371	0.361912	0.51997	-1.21288	-0.204004	0.334011	-0.596394	-0.76416	0.668937	0.208948	0.0940781	-0.445505	-0.497612	0.555142	-1.07051	-0.630865	-0.0661113	0.50279	0.305617	-0.0825814	1.64249	0.192927
ANO6	0.301737	-0.103444	0.39212	-0.182957	0.187503	0.00737679	-0.0114402	-0.128115	0.30587	-0.304978	-0.332203	0.648917	-0.489187	0.228093	-0.156403	0.0415175	0.461779	0.359382	-0.411837	-0.329342	-0.0917981	0.252342	-0.255358	0.370681	0.0109082	-0.277186	-0.346871	0.241835	-0.0638372	-0.142475	0.479861	0.443755	-0.343062	0.168957	0.179443	-0.0960977	0.301616	0.587099	0.195323	-0.220404	0.286002	0.759834	-0.344694	0.00639946	0.557978	-0.10118	0.0698321	0.180517	0.466812
ANO8	0.0212061	-0.807456	-0.102816	0.212424	-0.637185	0.221332	-0.75179	-0.374267	-0.301091	0.382837	-0.0962124	-0.454652	-0.362287	0.174515	-0.176798	-0.163415	0.234024	-0.390109	-0.288238	-0.915545	0.106629	-0.142296	-0.474306	0.240775	0.15955	-0.224227	-0.115264	-0.575361	-0.296191	0.552181	-0.204261	0.020435	0.152674	0.150222	-0.387181	-0.535412	0.400167	0.57583	0.0410644	-0.302613	0.102435	-0.592202	-0.159971	0.0666549	-0.0323706	-0.224305	0.198547	-0.401244	0.0262232
ANO9	-1.00632	NA	NA	NA	NA	NA	NA	NA	NA	0.708875	-0.817837	-1.05618	-0.915962	-1.17004	1.36266	-0.774824	-0.611542	NA	NA	NA	NA	NA	NA	NA	NA	0.811728	0.533647	0.545982	0.525821	-0.0583689	0.48027	-0.192898	-0.182981	NA	NA	NA	NA	NA	NA	NA	NA	NA	NA	NA	NA	NA	NA	NA	NA
ANOS1	-0.73635	-0.592592	-0.220012	-0.821881	-0.0502071	-0.311656	1.27954	-0.247555	-0.261143	NA	NA	NA	NA	NA	NA	NA	NA	NA	NA	NA	NA	NA	NA	NA	NA	NA	NA	NA	NA	NA	NA	NA	NA	NA	NA	NA	NA	NA	NA	NA	NA	NA	NA	NA	NA	NA	NA	NA	NA
ANP32A	-0.0408521	0.117784	-0.140219	-0.0660931	-0.214179	0.0861902	-0.146128	-0.0643042	-0.0342034	0.282286	0.179496	0.319805	0.337391	0.324511	0.494898	0.0551672	0.0583009	0.0142343	0.134081	0.206114	0.12337	0.0470575	0.0781449	0.169482	0.0625644	0.448004	-0.179567	-0.074574	-0.109878	0.000882541	-0.0306844	0.0778727	0.0798787	0.143523	0.264785	0.00464922	0.334867	0.121534	0.279339	0.343336	-0.128493	0.411979	0.518425	0.28475	-0.05988	-0.148288	0.161152	-0.242781	0.0660265
ANP32B	0.0713593	0.0207644	0.0821811	-0.0584328	0.00976001	-0.10065	-0.176846	0.168944	-0.00228663	-0.0505509	0.139621	0.479846	0.186622	0.184812	0.251786	0.0169902	0.225518	0.11637	-0.14876	0.147731	-0.0484421	0.103019	0.298183	0.255178	-0.143792	0.223989	0.0179456	-0.21761	-0.378208	-0.151215	-0.0307665	0.0712934	-0.083732	0.26494	0.0215507	-0.0118232	0.0254418	0.24019	0.15269	0.206002	-0.249774	0.474979	0.0766263	-0.465213	0.095389	0.268425	0.22649	-0.315715	-0.320078
ANP32E	0.00284419	-0.119977	-0.100332	-0.159254	0.100024	-0.0349651	-0.196709	0.0434566	0.318245	0.0295625	0.262562	0.386442	0.331812	0.0508082	0.0744179	-0.00437018	0.119997	-0.169762	0.146845	0.077809	0.00954773	0.0369513	0.119865	0.109145	0.188304	0.0298189	0.207097	-0.0796575	-0.17067	0.0600268	-0.0885622	0.0644876	0.0399118	0.107661	0.212863	-0.0777049	-0.0506258	0.326084	-0.0541215	0.19765	-0.215612	0.285583	0.463655	0.332512	0.0347897	0.0412119	0.0824123	-0.163011	0.105172
ANPEP	2.76912	-0.00206817	0.986676	-0.0249649	0.131262	0.0377182	-0.0130188	-0.0549666	0.100079	-0.0563401	0.349836	0.145056	0.341385	2.57541	2.31974	0.363535	0.231843	-0.00804096	2.1596	0.0734491	0.0917642	0.0617719	0.101458	0.0971848	0.279827	3.46114	0.567175	0.680634	0.0127107	-0.0784351	0.0431874	-0.00835545	0.135426	-0.0870183	0.321312	0.025469	2.35165	-0.0403023	0.497075	-0.0134249	2.48265	-0.0691082	0.171001	-0.215062	0.179249	0.0746592	3.08358	0.140419	-0.209233
ANTKMT	-0.337898	-1.09788	-0.181583	-0.100226	-0.101345	0.228765	0.351261	-0.738526	-0.998288	-0.0866148	-1.15172	-0.868794	-1.21954	-0.530841	-0.563771	-0.538966	-0.722584	-1.10196	-0.060345	0.93489	-0.160912	-1.28235	-0.63585	-0.755797	-0.674538	0.0417619	0.745927	0.444923	0.168129	0.233232	0.590176	-0.644072	-0.43534	-1.12134	-0.500382	-0.480001	-0.807634	-1.10196	-1.52599	0.0407965	-0.374751	-0.74548	-1.34683	-1.47647	-0.680893	-2.52735	-1.2884	-0.420956	-1.31897
ANTXR1	-0.118462	-0.808897	-0.53344	-1.18789	1.23482	-1.12705	-0.96909	0.172792	1.40723	-0.975775	-0.84521	0.202404	1.6965	-0.0650114	-0.395718	-0.958568	1.10211	1.23015	-0.491639	-0.226099	0.0258313	1.0864	-0.3655	0.606843	0.600021	-1.01224	-0.646509	-1.26002	-1.02933	-0.870032	-0.857097	2.0586	-0.0701274	0.990525	-0.805254	-0.580259	-0.13872	2.30791	0.152725	-0.137327	-0.053258	0.867847	-0.741701	-0.981815	1.00188	0.371072	-0.809396	-0.922146	-0.488992
ANTXR2	-0.32688	-0.223727	1.14122	1.4229	-0.544472	-0.845781	-0.60728	-0.522484	-0.822769	-1.41026	-1.21714	-0.821235	-1.16205	1.45222	-0.352456	0.803435	-0.299481	-0.470362	0.364913	-0.899134	-1.18352	-0.75823	-0.243815	-0.508529	1.38894	-0.533242	-0.708574	-0.0127189	1.42493	-1.10818	0.836425	-0.633646	-0.466515	0.965248	-0.94186	-0.125746	0.436623	-1.07994	-0.614552	-1.0617	-0.513615	-0.754905	-1.21189	-0.666948	-0.577156	0.930922	-0.367101	0.11653	0.870931
ANXA1	-1.35607	-1.32622	1.73509	-1.19175	-0.64821	-1.18105	-0.907425	-1.1733	1.47163	-4.10405	-4.14107	-2.96773	-4.02695	-4.00094	-3.87185	-3.19597	-3.40056	0.2188	-1.23688	-0.753	-1.24933	1.72968	-1.19224	-0.699106	-1.21408	-3.69562	-2.22781	-2.72283	-2.17224	-3.53568	-3.4831	-2.52715	-3.15156	1.52582	-0.902653	-0.716975	-0.638909	-0.757443	1.86485	-0.477257	-0.801507	-2.38518	-3.52041	-3.25089	-2.6747	-1.18517	-3.37687	-1.98359	-1.04618
ANXA11	-0.174744	-0.289323	0.143074	-0.0969325	-0.0899957	0.111605	-0.0992336	0.0374427	-0.0276537	0.261398	0.0359725	0.181639	-0.368466	0.33924	0.0906885	0.103076	0.222183	-0.113648	-0.1614	-0.192635	-0.209912	-0.00835507	0.265998	0.0472417	0.364254	0.0530363	-0.0891385	0.13168	0.0598213	0.242514	-0.0937411	0.0327957	-0.117766	-0.280386	0.0382104	-0.0237459	0.272122	0.505383	0.328714	-0.141374	-0.150096	0.094851	0.0958642	0.243129	0.272959	-0.0905606	0.678695	0.273011	0.719505
ANXA2	1.7926	-0.780138	0.247666	0.239647	-0.868577	0.172825	0.265685	-0.0726307	-0.861106	0.269972	-0.25958	-0.723914	-0.275437	1.49616	0.490588	0.363612	-0.570058	-0.878347	0.634455	0.0733745	-0.67487	-0.841135	-0.0782653	-0.947227	0.776849	0.379439	-0.405408	0.303472	0.950663	0.635215	0.75058	-0.614936	0.0431926	-0.760081	-0.137253	0.170773	1.54111	-0.560784	-0.308666	0.112514	1.59992	-1.0864	0.106954	-0.747846	-0.619311	-0.244955	-0.205956	0.163137	-0.0818182
ANXA2R	0.880547	-0.619956	-0.403491	-1.55309	-1.12305	-1.09199	-1.34973	-0.590181	-0.797542	-0.309977	-0.22838	-0.224027	-0.386661	-0.0701791	-0.161452	-0.309694	0.613153	NA	NA	NA	NA	NA	NA	NA	NA	-0.216918	-0.0970673	-0.250925	-0.0841819	-0.126383	1.24518	-0.174873	-0.0732735	0.129314	-0.0467714	-0.620419	0.0934945	-0.210462	-0.602549	-1.09799	0.530575	0.11854	-0.597052	-0.300236	0.749486	-0.155808	-0.0057483	-0.0841602	-1.85142
ANXA3	-1.01339	-1.57967	0.526229	-1.87962	-1.35565	-2.10116	0.992564	-1.70216	-0.377677	-2.79322	-2.6661	-2.37785	-2.15583	-2.56187	-2.29229	-2.50447	0.239989	1.27589	-0.964899	-0.601448	-0.902743	1.70539	-1.06952	0.414706	-0.955661	-1.10904	-0.496483	1.26445	3.14905	-0.589169	-0.0109101	0.160872	-0.966473	-0.810935	-0.83514	-0.982758	-1.09209	-0.423976	-1.28697	-1.14769	-1.10062	-0.703987	-0.449807	-0.256572	0.167819	2.61455	-0.286974	0.569585	-0.578683
ANXA4	-0.532272	-0.651191	-0.687998	-0.330422	-0.521648	0.395515	0.447608	0.38281	-0.597394	0.196164	-0.355494	-0.674831	-1.42096	0.626851	-0.0573332	0.471206	-0.341788	-1.52058	-0.201477	-0.664617	0.378146	-0.118638	0.145802	0.240965	0.247511	0.0738201	-0.313197	1.03965	-1.20364	0.853488	-0.507444	-0.165166	0.0414035	0.185135	-0.390512	0.438418	0.753461	-0.626884	-1.07216	-0.561795	-0.392821	-1.07807	-1.33617	-0.305845	-0.321497	-0.319855	0.345714	1.47418	0.876253
ANXA5	0.424198	0.203941	-0.278969	-1.15682	-0.110836	-0.740132	0.765545	0.683685	-0.863543	-2.0821	-0.936755	-2.06164	-2.02116	-2.19039	-0.098738	-1.9472	-0.126842	-0.482609	-1.25733	0.883307	-0.382436	0.37762	0.164386	-1.33693	-0.0161694	-0.0656896	0.396823	1.03464	-0.972306	-1.05103	-0.33243	0.619504	0.995822	-1.57109	0.00616173	-1.70216	-1.31276	-0.0597161	0.499682	0.773306	0.258007	-2.00046	-0.0324301	-0.830472	-0.449984	-0.256591	-1.69168	0.862544	-1.57809
ANXA6	-1.31146	-0.407963	0.0729651	-0.124117	-0.115499	-0.107954	1.18256	-0.619306	0.0947771	-0.791296	-0.959423	-0.736139	-1.04067	0.0593557	0.0428048	-0.402147	-0.00913892	0.246154	-0.347303	-0.85288	-0.572131	-0.0901391	-0.975147	0.496611	0.13345	-0.0242082	0.0796725	1.13821	-0.363327	-0.0861499	-0.552197	-0.396525	-0.601923	0.236612	-0.847226	-0.486894	0.215685	-0.0347427	0.249652	-0.798134	-1.21296	-0.972604	-0.0952993	-1.0395	0.0216626	0.0203843	-1.74868	1.5123	-1.42544
ANXA7	-0.166763	-0.218779	0.09848	-0.280823	-0.241417	-0.131283	0.548414	0.131249	-0.161408	0.0429747	0.0564367	0.0937566	-0.00511425	0.349203	0.0680742	0.12308	0.102583	-0.243454	0.312514	-0.0501635	-0.141672	-0.118787	0.083399	-0.143334	0.0996203	0.0948967	0.194863	0.599001	0.463391	0.129483	-0.0980168	-0.100882	-0.313981	0.0148624	-0.242142	0.0360239	0.289639	-0.185524	-0.129095	-0.0656958	-0.0668853	0.0135119	0.154893	0.103421	0.0815386	0.0598771	0.186405	0.598812	0.166719
AOAH	-0.740365	NA	NA	NA	NA	NA	NA	NA	NA	-0.0787283	-0.421887	-0.871856	-0.894408	-0.743299	-0.221415	-0.660013	2.75917	NA	NA	NA	NA	NA	NA	NA	NA	NA	NA	NA	NA	NA	NA	NA	NA	NA	NA	NA	NA	NA	NA	NA	NA	-0.318156	-0.352285	-0.189164	2.54778	1.32758	0.413789	-0.379933	-0.420086
AOX1	-1.07616	-2.46531	-2.5183	-2.75541	-2.5368	-2.34661	-2.70183	-0.731305	-2.69489	-1.17686	2.31464	-1.15165	-0.197047	-1.00588	-0.768766	-0.799197	-0.97008	-0.904599	-0.130435	-0.661001	-0.644879	-1.10072	2.38153	-0.89905	-0.247591	-2.26706	-3.39754	-2.669	-3.35448	-2.85268	-3.21109	-2.80151	-2.27509	NA	NA	NA	NA	NA	NA	NA	NA	-1.0465	0.138259	2.12512	-0.895323	-0.781782	-1.07022	-1.01497	-0.541407
AP006333.1	0.231495	NA	NA	NA	NA	NA	NA	NA	NA	NA	NA	NA	NA	NA	NA	NA	NA	NA	NA	NA	NA	NA	NA	NA	NA	NA	NA	NA	NA	NA	NA	NA	NA	-0.158418	-0.77458	-0.228043	-0.5301	-0.128659	0.0739583	0.210825	0.243178	NA	NA	NA	NA	NA	NA	NA	NA
AP1AR	0.30197	0.0794433	0.0548663	-0.025381	-0.295713	0.146616	-0.114631	0.137238	0.0956664	0.154139	0.00735099	0.0528549	-0.175359	0.143046	0.234329	0.3317	-0.0556384	0.1719	0.348211	0.0220364	0.285057	0.195397	0.255134	-0.304482	0.0951703	0.284798	-0.328658	-0.237094	-0.0362219	0.530487	-0.0654973	-0.0821433	-0.259547	0.360016	-0.104225	0.0859745	-0.142185	-0.453285	-0.385509	-0.192777	0.0304484	0.0618355	0.597879	0.1182	-0.0659136	0.271802	-0.0710813	-0.0770332	0.423343
AP1B1	-0.0256769	-0.064425	0.0341011	-0.151467	-0.0659173	-0.0933843	0.262588	0.0963821	-0.159858	0.0431353	-0.0171131	-0.127018	0.0103656	-0.035212	0.0405444	0.0168637	0.0387871	-0.491202	-0.0463222	-0.153478	-0.0692392	-0.172001	-0.0544504	-0.163624	0.0394642	0.0926979	0.015153	0.199805	0.113231	0.0325506	0.276791	-0.094792	-0.118763	-0.10956	0.0761835	0.0227795	-0.0401588	0.0353595	0.123153	0.00342655	-0.0367353	-0.181603	0.115842	-0.104494	-0.0360391	-0.288753	0.362566	0.266073	-0.0232231
AP1G1	-0.0315096	0.151879	0.0533553	0.0190005	0.2143	0.116042	0.229128	0.0788474	-0.0791695	0.063435	0.0692934	-0.0592316	0.0382398	-0.184447	-0.107194	0.0913769	-0.0991797	0.0605832	0.0727696	-0.131663	0.129845	-0.0211528	0.0683902	-0.237407	0.142669	-0.139963	-0.0607367	0.156997	0.0856278	-0.0143904	0.0865133	0.0685102	0.204068	-0.041946	-0.0968285	0.0784321	-0.187414	-0.107908	0.118884	-0.0639289	-0.0235674	-0.0791535	0.292085	0.103443	-0.0582638	-0.0734885	-0.0303035	0.335716	0.0295147
AP1G2	0.187499	-0.380759	0.0707937	-0.229394	-0.640269	-0.134037	-0.0234275	0.897992	-0.0982196	0.25803	0.0839776	-0.206396	-0.394431	-0.00684012	0.367262	-0.227674	-0.290541	-0.497595	0.00864572	-0.51948	-0.031594	-0.428831	0.143911	0.0712057	-0.429323	0.261345	0.172789	0.219805	0.391918	0.266775	0.647427	-0.212737	-0.16157	-0.185664	0.271495	-0.331711	-0.115116	-0.185879	-0.389412	-0.501632	0.277944	-0.33985	-0.197873	-0.141176	-0.427757	-0.364025	0.131472	0.385494	-0.317894
AP1M1	-0.0039481	0.030543	0.0377612	-0.0561758	0.0507797	-0.000675696	0.0915403	0.222316	-0.0978374	0.0303043	-0.0239177	-0.0808884	-0.122315	-0.131989	-0.0988604	-0.0606281	-0.125253	-0.091328	-0.0308814	-0.0795713	0.0552779	-0.0461581	0.0726511	-0.0985875	-0.0133395	-0.0487521	-0.170179	0.172141	0.0590871	0.0835434	0.171826	-0.0447594	-0.045198	0.0868995	0.0632312	-0.0102181	-0.082323	-0.0897529	0.00765212	-0.0893406	0.062037	-0.101443	0.140971	-0.00246662	-0.0291919	-0.0525651	0.0460461	0.262263	-0.0708226
AP1M2	-0.422918	NA	NA	NA	NA	NA	NA	NA	NA	NA	NA	NA	NA	NA	NA	NA	NA	NA	NA	NA	NA	NA	NA	NA	NA	NA	NA	NA	NA	NA	NA	NA	NA	-0.253438	-0.0357945	-0.0401722	0.0920641	0.320007	-0.159278	-0.0317919	-0.202264	NA	NA	NA	NA	NA	NA	NA	-0.592783
AP1S1	-0.0611124	0.109673	0.0212989	-0.00150869	0.303311	0.19392	0.228946	-0.0843269	0.183664	0.0938863	-0.596841	-0.376068	-0.049187	-0.34264	-0.104783	-0.239848	-0.151815	0.157883	-0.0289706	-0.443339	0.254118	0.15725	-0.186934	0.114297	-0.132042	-0.00453563	-0.0479669	0.223332	0.10195	0.31476	0.0264777	0.173962	0.0638161	-0.0920783	-0.00397943	-0.119969	-0.000287599	-0.0930806	-0.639059	-0.406973	0.0648793	-0.390807	0.100282	-0.363579	-0.086906	0.120309	0.143041	0.143762	-0.377495
AP1S2	0.17968	-0.166261	0.0166871	-0.0801186	-0.774436	-0.365647	0.0176354	0.721655	-0.754289	-0.134275	0.513862	0.00243179	-0.585218	-0.257854	-0.127386	0.0867618	-0.523857	-0.658938	0.193446	-0.0157739	-0.541125	-0.779925	0.442251	-0.487916	0.269531	0.022042	0.108251	0.315121	0.577515	-0.210808	0.623031	-0.360436	0.400803	-0.102676	0.255983	0.206733	-0.0957555	-0.157532	0.531411	0.134906	0.111755	0.0418789	-0.152152	0.685693	-0.507384	-0.982257	-0.269756	0.394898	0.0894886
AP1S3	-0.240738	NA	NA	NA	NA	NA	NA	NA	NA	-0.0368451	-0.713647	-0.230256	-0.308828	0.882548	0.104901	0.0728603	-1.04463	NA	NA	NA	NA	NA	NA	NA	NA	NA	NA	NA	NA	NA	NA	NA	NA	NA	NA	NA	NA	NA	NA	NA	NA	-0.310978	2.2487	-0.738621	-0.0488261	-0.682915	-0.540109	0.846113	0.671786
AP2A1	-0.0752493	-0.0811659	-0.0445534	-0.0915228	0.0215002	-0.0085248	0.408402	0.219434	0.109067	-0.145482	-0.0788575	-0.064192	-0.354391	0.13638	-0.0017213	0.036396	0.178607	0.00403999	-0.171827	-0.176879	0.0685099	0.0612071	-0.0582964	0.0156495	0.111886	-0.0236443	0.127426	0.402727	0.331656	-0.0643339	0.0219033	-0.0177878	0.0504609	-0.11259	-0.0452356	-0.0780705	0.0620239	-0.178426	0.00860401	-0.0986224	-0.138764	-0.0651553	-0.120059	-0.333341	0.0997928	0.235556	0.127441	0.513592	0.217372
AP2A2	0.127233	-0.0239903	0.02754	0.0973405	-0.01083	-0.118079	-0.109007	-0.0204108	-0.243989	0.0714438	0.329977	-0.266746	0.197285	0.247822	-0.12159	0.044088	-0.0256081	0.0606223	0.165833	0.315082	-0.194939	-0.433193	-0.158815	0.291228	-0.059875	-0.192758	0.372538	-0.128573	0.515473	-0.158051	0.0851789	-0.764569	0.089571	-0.175358	0.0451311	-0.0280249	0.168461	0.610747	0.426136	0.314098	0.038864	-0.382185	-0.501829	0.0472777	-0.124083	-0.169919	0.510455	0.0103169	0.487609
AP2B1	0.0464407	0.124061	0.118271	0.111696	0.133669	0.11482	0.0398267	0.178006	0.113587	0.013383	0.0505824	-0.0955737	-0.0502192	0.0384616	-0.188326	0.0697808	0.0692451	0.313381	-0.0647253	-0.0594759	0.115676	-0.000560133	0.0214564	0.0996021	0.0755085	-0.301265	-0.0427948	0.0970714	0.325326	-0.0854457	0.00514627	-0.225758	0.104687	0.0241649	-0.199567	-0.0278539	-0.0236929	0.0552818	0.0775653	-0.0789951	-0.104624	-0.187255	-0.28648	-0.112815	-0.0505168	0.262043	-0.0730653	0.288453	0.28179
AP2M1	0.0349502	0.0159479	0.0667442	0.101924	0.0591662	-0.00365271	0.257025	0.156168	0.0280683	-0.0321788	0.0270014	-0.174748	-0.0659642	0.205706	-0.0580131	0.0760851	0.1038	0.151305	-0.100576	0.0526124	0.0294729	-0.0732798	-0.0294581	0.181643	0.085879	-0.170046	0.144887	0.180617	0.428723	-0.0520857	0.0987489	-0.211042	0.0477479	0.0413795	0.0514365	0.0179673	0.229287	0.265044	0.261064	0.0457787	0.119117	-0.113223	-0.225273	0.0234675	0.0934476	0.188446	0.466005	0.33353	0.287598
AP2S1	-0.00904374	0.0228961	0.154893	-0.0491412	0.20386	-0.0865017	0.26787	0.0147191	0.0784451	-0.194994	0.0195504	-0.223401	-0.0941926	0.0100708	-0.140571	-0.0149703	0.0908933	0.091525	-0.070285	0.0884395	0.0606811	-0.106435	-0.148616	0.121245	0.0265349	0.025368	0.280276	0.180337	0.401623	-0.0260647	0.0712574	-0.148765	0.015122	-0.13965	-0.0536917	-0.0801878	0.0976919	0.165568	0.169972	0.0684236	-0.00322683	-0.0714748	-0.148655	0.245123	0.240156	0.146571	0.390761	0.264132	0.158344
AP3B1	-0.00467884	0.160935	0.14837	0.00154839	0.1198	-0.00905302	0.262966	0.0424631	-0.0234005	0.0486519	0.00790098	0.0102779	-0.955172	-0.0433591	-0.169379	0.0283034	0.164506	-1.46182	0.024336	-0.0977577	-0.0191565	-0.377274	0.0710925	0.0846939	0.0743413	-0.112517	0.0374471	0.318245	0.119617	-0.000111626	-0.00790269	-0.0390551	-0.180262	0.164948	-0.152863	0.0720241	0.0116463	0.14834	0.25045	0.0382628	0.0435471	0.0218429	-0.154889	0.136138	0.185803	0.0302096	0.070993	0.459243	0.00509159
AP3B2	-0.143844	-0.150074	-0.449833	0.0529013	0.131718	-0.0914178	0.220932	-0.339546	-0.0406811	-0.161714	-0.419265	-0.255446	-1.52522	-0.345695	-0.385065	-0.100014	-0.194358	-0.838379	0.334355	0.381408	0.208277	0.116339	0.518292	0.269565	0.486086	-0.335858	-0.00385597	0.774633	0.375649	0.252474	0.135826	0.165268	-0.093884	-0.0815218	-0.138643	0.250393	0.0039183	-0.114618	1.76435	0.265193	0.344357	NA	NA	NA	NA	NA	NA	NA	-0.142267
AP3D1	-0.0252623	0.237193	0.176582	-0.00233309	0.197538	-0.0432405	0.335404	0.0798986	0.00222206	0.00215938	-0.0187098	0.0353891	-0.993518	-0.036747	-0.126022	0.0122287	0.119902	-0.256632	-0.0320708	-0.0909444	0.00446768	-0.311052	-0.00654895	0.0580116	0.0978443	-0.128618	0.0355144	0.367257	0.157877	0.0465553	0.0302709	-0.0264533	-0.165853	0.168617	-0.13858	0.0465239	-0.015032	0.153165	0.327078	0.0628908	0.063918	0.0693595	-0.266735	0.138407	0.162406	0.0769889	0.0545098	0.573018	0.0715223
AP3M1	-0.0501454	0.0718741	0.0631011	-0.104649	-0.00429208	0.0432875	0.0581967	-0.101368	-0.207766	0.119175	0.064911	0.0632113	-0.931612	-0.0253801	-0.136215	-0.00613377	0.184104	-0.974551	-0.0644551	-0.132223	0.00829583	-0.363653	0.0432114	0.10074	0.0466231	-0.121261	-0.0799951	0.209921	0.182251	0.0405554	-0.0424011	-0.115509	-0.194547	0.243548	-0.120897	0.0673927	-0.0164618	0.136724	0.263979	0.056018	-0.0108661	0.0680178	-0.128809	-0.0700065	0.203404	-0.0785104	0.00843922	0.351725	-0.0558431
AP3M2	0.0947985	0.329607	0.0677978	-0.0295244	0.369528	-0.434344	0.433768	-0.100631	0.493474	-0.189305	0.105695	-0.102765	-0.906603	0.257818	-0.0195926	0.154048	0.328438	-1.0646	-0.0738218	-0.499912	0.107288	-0.0246309	-0.0520087	-0.488847	0.252261	-0.282954	0.0951833	0.533628	-0.533049	-0.127612	-0.286073	0.132945	-0.0405656	0.180802	-0.239011	-0.0140443	-0.0797705	0.203634	0.328323	-0.0168835	0.0901893	-0.427454	-1.08508	-0.379063	-0.0526809	0.25431	-0.301429	0.759782	0.207628
AP3S1	0.00995426	0.268428	0.16083	-0.0476791	-0.00543981	0.0942439	-0.0658683	0.154985	-0.170311	0.134955	0.160379	0.166182	-0.507736	0.135826	-0.0438515	0.169084	0.213329	-0.294372	0.0224214	-0.0613341	0.0548261	-0.100393	0.00232567	0.0232753	0.0012595	-0.146022	0.0637747	0.593029	-0.103168	0.0802601	-0.0500351	-0.158295	-0.0165768	0.234265	-0.208608	0.0143635	0.0247004	0.124314	0.0902694	0.0912919	0.0780401	-0.0505584	-0.119703	0.0379081	0.014477	-0.0749729	0.0431171	0.599892	0.138618
AP3S2	-0.954636	-0.0795498	-0.105623	-0.116381	0.336581	-0.168725	1.70912	-0.183567	0.622428	-0.661356	-0.893206	-0.90287	-1.21546	-0.577504	-0.138343	-0.819549	0.392516	-0.376052	-0.550857	-0.609025	-0.401947	-0.989498	0.164654	-0.690993	-0.00726454	0.305933	0.176343	0.341036	1.28275	-0.0483492	0.63061	0.664187	-0.165145	-0.329042	-0.710116	-0.622307	-0.495628	0.269939	1.08567	-0.543198	-0.680135	-0.425066	-0.773919	-1.31887	0.223608	0.561939	-0.784767	0.05461	-0.907957
AP4B1	0.0696683	-0.0682565	0.0588787	-0.203435	-0.303495	0.0594119	0.135468	0.386875	0.0320793	0.107088	0.0733272	0.159193	0.0231634	0.084176	0.230642	-0.143817	-0.115319	0.0700702	0.270351	0.194589	0.0734279	-0.0200268	0.106901	-0.182185	0.17411	0.186198	0.166017	0.00866841	0.000275633	0.045835	-0.247568	0.219495	-0.104401	-0.356677	-0.0346818	-0.0981871	-0.0469578	0.0800153	-0.00540605	0.119739	0.0288278	0.245217	0.370127	-0.111355	-0.104384	-0.326955	-0.085776	0.259887	-0.113988
AP4E1	0.119452	-0.0181194	0.142987	-0.212762	-0.355449	0.0711549	0.0795975	0.300647	-0.0406973	0.190239	0.211507	0.113543	0.0869611	0.0762485	0.255421	-0.051083	0.0281027	0.0285695	0.229343	0.100181	0.0409007	-0.0894027	0.172395	-0.14664	0.278267	0.33318	0.203313	0.132206	-0.0352495	0.187619	-0.286037	0.261892	-0.0510994	-0.479656	0.103742	0.0437615	-0.073245	0.214699	0.0583587	0.10092	0.154795	0.14626	0.384229	0.194448	-0.0392151	-0.310743	-0.0797744	0.184211	-0.107181
AP4M1	0.200935	0.00608161	0.0428531	-0.168378	-0.144424	-0.0208326	-0.00990414	0.305443	0.0065746	0.14381	0.0980151	-0.00909259	0.0694921	-0.0370557	0.0944306	-0.106092	-0.121263	0.136196	0.366769	0.103028	0.105669	0.0332206	0.10321	-0.132363	0.193245	0.214847	0.185661	-0.0536739	0.178372	0.0293677	-0.240901	0.362597	0.021213	-0.215572	0.353852	-0.0371751	0.0520968	0.278785	0.107822	0.113409	0.245522	0.274825	0.360618	-0.127276	-0.0429591	-0.292321	0.093452	0.100601	-0.0671175
AP4S1	0.106948	0.0350891	0.297615	-0.290855	0.0367702	0.343244	0.0205661	0.727965	0.000808696	2.00981e-05	0.165294	-0.127037	-0.0850734	0.242526	0.223545	-0.130851	0.0344508	-0.00855986	0.378789	-0.214736	0.204704	-0.0890801	0.164436	-0.03647	0.202092	0.315949	-0.0955923	0.252424	0.544642	0.320726	-0.233745	0.483173	-0.19373	0.00563632	0.405607	0.0148529	0.45147	0.182747	0.538503	-0.247361	0.185016	0.454724	0.557407	0.421911	0.297506	0.220372	0.608771	0.58391	0.16054
AP5B1	-0.162657	0.0265947	-0.258279	0.0967833	-0.0271058	-0.0741329	0.509017	0.805791	-0.158122	-0.0613143	-0.0837614	-0.0178591	-0.135588	0.222616	0.150749	-0.108086	-0.161418	0.412148	0.197343	-0.0175587	0.00746987	-0.273236	-0.0615761	0.052131	-0.244452	0.201963	0.323535	0.564867	0.357685	0.323384	0.0548726	0.0625951	0.0980905	0.185073	0.0601675	-0.165722	0.440519	0.034899	0.0496796	-0.142741	-0.103928	0.0776426	-0.018106	-0.141662	-0.250184	-0.0438465	0.343911	0.73517	-0.289433
AP5M1	0.0118239	0.0273131	-0.249088	-0.294695	0.227963	0.167522	0.349587	0.74562	0.0811186	0.0731091	0.0924416	0.190656	-0.133841	0.103457	0.194847	-0.0260806	-0.0176303	0.251282	0.0656904	-0.291398	-0.218033	0.148671	0.064122	0.168337	-0.679149	0.248165	0.277743	0.409118	0.0820385	0.242894	-0.0309256	0.0634704	-0.121029	0.0279073	0.0998814	-0.035703	0.268818	0.191678	0.334519	-0.162336	0.0488076	0.350832	0.0939001	0.171354	0.0143612	-0.00771705	0.232122	0.399795	-0.301687
AP5S1	-0.260977	0.0757044	-0.00748758	-0.00402826	0.22066	-0.137133	0.141253	0.389004	0.040851	-0.0601989	0.0673828	0.121663	0.0795081	0.229644	0.220554	0.165754	0.16938	-0.133124	0.111066	-0.0506492	-0.0764094	0.0662762	0.0573639	0.181687	-0.12232	0.100114	-0.063757	0.305446	0.180352	0.0567964	-0.0446727	0.145186	-0.265365	0.239337	-0.111453	-0.0239338	0.209607	-0.0498587	0.156062	-0.0942851	-0.237192	0.0118377	-0.0111606	-0.478827	-0.0110576	0.0421783	0.252491	0.538533	-0.284898
AP5Z1	-0.359241	-0.336739	-0.221514	-0.195569	0.0259741	0.0358452	0.317532	0.583755	-0.373105	-0.100131	0.10778	-0.311245	0.219756	0.0807849	0.163268	-0.00656914	-0.0944071	-0.110408	-0.0738639	0.208843	0.0620189	-0.215021	-0.0247462	0.0518598	-0.118262	0.14214	0.0450519	0.432288	0.471924	0.117812	0.123331	0.160846	0.114963	0.27366	0.146007	0.095185	0.275743	-0.0140728	0.0979335	0.22604	-0.243062	-0.259619	-0.106468	-0.0992192	-0.114737	-0.101706	0.245214	0.444586	-0.361036
APAF1	0.112548	-0.369521	-0.194831	-0.348233	-0.269045	0.0526736	-0.0150991	0.524169	-0.291623	0.10535	0.371688	-0.256732	-0.268036	0.600292	0.269161	0.173036	-0.0748807	-0.525086	0.547654	-0.290401	0.361722	-0.385904	0.544235	0.0297739	0.361828	0.232414	0.114909	0.166572	-0.487726	0.18182	0.276753	-0.205692	0.0549424	0.0516574	0.363832	0.0937217	0.86608	-0.0205555	0.208507	-0.0580341	0.196037	-0.435907	-0.174921	0.53003	0.0538932	-0.0269014	1.03301	0.223001	0.34598
APBA1	1.48007	-0.288298	0.246279	0.698426	-0.0529794	0.293663	-0.0978706	0.674894	-0.0136175	-0.388161	0.548071	-0.128222	-0.332818	-0.0293314	0.217409	0.614267	-0.247397	0.331013	1.36079	-0.195595	0.671577	-0.255193	0.993551	-0.341064	0.0356622	-0.0770239	-0.127853	-0.410461	-0.170604	-0.382866	-0.465358	-0.00290741	1.53982	-0.531855	-0.178453	0.317052	0.227092	-0.327168	-0.142402	-0.636722	1.87159	0.182958	-0.0866596	0.574983	-0.115186	-0.157927	-0.2435	-0.389843	-0.756489
APBA2	-0.562806	-0.0789683	-0.367024	-0.199352	0.351222	0.574659	-0.413476	-0.314607	0.666891	0.101675	-0.84828	-0.578583	-0.373224	-0.75493	-0.525217	-0.618494	0.918835	0.452298	-0.301523	-0.167701	-0.236587	0.141851	-0.279478	-0.205771	-0.0879637	-0.623892	1.40368	-0.530285	-0.475864	-0.100002	-0.455606	0.621708	0.455326	NA	NA	NA	NA	NA	NA	NA	NA	0.274068	0.24154	0.393043	0.274648	0.303495	0.116641	-0.300665	-1.05653
APBA3	-0.000354345	0.0360728	0.175363	-0.366603	0.0213937	-0.327776	0.863111	0.395017	-0.139033	-0.124958	0.0840847	0.785793	0.533539	0.169291	0.0977509	-0.142453	0.535756	0.0945433	-0.0370429	-0.34857	-0.088076	-0.28976	-0.375972	0.0406916	-0.230775	-0.0349117	0.108589	0.621998	0.409598	0.11349	-0.118736	0.107839	-0.348408	0.292178	-0.00485525	-0.0330457	0.212784	0.168008	0.0396978	0.0663021	0.212387	0.472657	-0.126575	-0.413176	0.0711901	-0.393242	-0.125116	0.259402	0.0521299
APBB1	-1.26504	1.1314	1.14359	-0.371806	1.13284	-0.516735	-0.281661	-0.291894	0.88334	-0.689245	-1.36666	3.4256	-0.617019	0.533994	-1.06576	-0.721067	0.456405	NA	NA	NA	NA	NA	NA	NA	NA	-1.72303	-0.533907	0.366912	-1.21286	-1.0235	0.322207	1.52052	1.93061	-0.889771	0.0175334	-1.22467	-0.537834	2.16108	0.758184	-0.955251	-1.01534	1.90451	-0.513153	-0.770859	-0.251404	-0.402357	-0.429692	-0.196023	-1.73858
APBB1IP	-0.326928	0.840947	-0.0598409	0.514962	-0.653153	0.215767	-0.279748	-0.554306	-0.25744	0.242574	0.821658	0.5986	0.357927	-0.208775	-0.00607256	0.0393879	-0.664622	-0.0573707	0.553726	-0.362699	0.26426	-0.271464	0.775224	-0.241719	0.153102	-0.0714257	-0.582998	0.104369	-0.671127	-0.366803	0.315816	-0.714746	0.24789	0.197503	0.959474	0.176117	-0.159414	0.135403	-1.05168	-0.679996	-0.250319	0.837471	0.333089	1.00114	-0.631847	-0.827094	0.472934	-0.25859	0.38814
APBB2	-0.0989681	-0.0651668	-1.00882	0.329578	-0.958713	-0.188632	-0.303265	-0.259634	-0.674745	0.189343	-0.884909	-0.662167	-0.773459	1.45905	0.791309	-0.352447	-0.909444	0.657603	-0.251612	0.360821	0.160924	0.482186	-0.528263	-0.853748	1.30875	-0.709638	-0.665496	0.149496	-1.03059	0.387874	-0.536504	-0.652107	0.487222	-1.44905	-0.945076	-0.829247	1.33559	-1.15275	-0.503656	0.47265	-0.446204	-1.82882	0.868469	-1.40316	-1.35061	-0.0498156	-1.38924	-0.0145925	-0.0850845
APC	-0.187636	0.0226322	0.270143	0.228063	0.0800977	0.172523	0.154626	-0.12028	-0.10148	0.0962729	-0.0229999	-0.184049	0.0816633	-0.139434	-0.0893251	-0.152149	-0.0151716	-0.0527963	0.0838317	0.236587	-0.44754	-0.18551	-0.197122	-0.373772	0.373439	-0.233297	0.0447107	-0.0839965	-0.694221	-0.0423228	-0.147106	-0.120508	0.294775	-0.030654	-0.232823	-0.0768311	-0.277358	-0.020659	-0.41905	-0.0390281	-0.216096	-0.249083	-0.284436	-0.0440816	-0.128026	-0.357912	-0.510013	-0.199064	0.00992163
APC2	-0.0549906	-0.0501218	-0.0180868	-0.0566999	-0.0784697	0.0345588	-0.153172	0.531782	0.292284	NA	NA	NA	NA	NA	NA	NA	NA	0.36029	1.00528	0.174259	1.29229	0.414506	0.864444	-0.663565	0.0507316	NA	NA	NA	NA	NA	NA	NA	NA	0.222111	0.226523	-0.104909	0.0583048	-0.0171212	-0.221451	-0.268356	0.117158	-0.133577	-0.121516	0.0252381	0.10305	-0.351074	-0.25552	-0.241723	0.198252
APCS	0.331656	NA	NA	NA	NA	NA	NA	NA	NA	NA	NA	NA	NA	NA	NA	NA	NA	0.0268288	-0.128173	0.253606	-0.272301	0.133885	-0.00715519	-0.029212	-0.0211672	0.34689	0.175802	0.0753501	-0.117285	0.109726	0.0246781	-0.150131	0.0766399	-0.508049	0.086028	-0.0923207	-0.42	0.535397	0.554132	-0.154284	-0.285706	NA	NA	NA	NA	NA	NA	NA	NA
APEH	0.000896233	-0.469965	0.147939	0.22023	0.305927	-0.245517	0.499093	0.231497	0.0224673	0.1542	-0.0945989	-0.717903	-0.202762	0.119363	0.119726	-0.125801	0.166344	0.120224	0.11215	-0.463064	0.216822	0.0554191	0.0995011	0.235932	-0.419384	0.0747453	0.111122	0.332424	0.788744	0.178051	0.253127	0.201774	0.0693902	0.0856648	0.0348205	-0.223509	0.286574	0.0699177	0.54559	-0.41714	0.0416431	-1.12453	-0.0532987	-0.00441908	0.151547	0.206077	-0.110107	0.295843	-0.683569
APEX1	0.0675289	-0.0866655	-0.28524	0.171836	-0.541571	0.188481	-0.427526	0.84671	-0.152419	0.365563	0.283673	0.019969	0.178347	0.470405	0.153572	-0.00215054	-0.16783	-0.125299	0.297371	0.0653912	0.0537788	0.0746511	0.300986	0.0378685	0.100047	0.240341	-0.310668	-0.101096	0.0355711	0.258965	0.0764685	-0.164811	0.193295	0.0108363	0.381545	0.0476639	0.679954	-0.0141347	0.0753651	0.0915406	-0.026175	0.027544	0.327246	0.294853	-0.162531	-0.0742759	0.623234	-0.0956229	0.297012
APEX2	0.300243	0.139301	-0.0511465	-0.2571	-0.361448	0.00474732	-0.274439	0.811691	0.0848984	0.0330659	0.110118	0.320718	0.25438	0.24945	0.250279	0.253753	0.164318	0.309977	0.132917	0.318885	0.519916	0.0399088	-0.078475	0.0268998	-0.0233921	0.260387	0.158229	0.0536686	0.00377915	-0.176148	0.205038	-0.0211772	0.309815	-0.712815	0.298454	0.145854	0.110235	0.0357074	0.0486621	0.2939	0.190485	0.243626	0.226954	-0.0907386	0.129059	-0.233789	-0.046897	0.061447	-0.0571455
APH1A	-0.265471	0.191316	0.32126	0.0989046	0.150558	-0.0333871	0.189261	0.255029	0.089366	-0.187334	-0.0188478	0.209989	-0.350744	-0.00721397	-0.159054	0.0130967	0.233531	-0.183327	0.231906	0.0991042	-0.245198	-0.28748	-0.157475	-0.14042	0.0155674	0.16045	0.179471	0.325025	0.00388893	-0.221227	-0.128106	0.080558	0.379697	-0.000758911	-0.374458	-0.0509557	-0.0645588	0.162109	0.213727	0.253456	-0.23661	0.0959693	-0.187134	0.116303	0.162821	-0.252937	0.116893	0.176159	-0.100194
APH1B	-0.595383	NA	NA	NA	NA	NA	NA	NA	NA	NA	NA	NA	NA	NA	NA	NA	NA	-0.629654	0.133934	-0.0852426	0.621561	-0.505895	-0.0402297	-0.3717	-0.604102	0.641799	0.277167	0.180883	0.675177	0.203155	0.333938	-0.239515	0.574625	NA	NA	NA	NA	NA	NA	NA	NA	NA	NA	NA	NA	NA	NA	NA	NA
API5	0.0383088	0.292416	-0.254903	-0.170413	0.0844712	0.0927963	-0.202185	0.204457	-0.0286369	0.114712	0.104155	0.131492	-0.0273772	0.217055	0.19846	0.152401	-0.0875982	-0.175077	-0.0741813	0.0136342	0.122879	0.0852239	-0.0118853	0.1105	0.108946	0.202563	-0.151666	-0.0922735	-0.0273805	0.0965808	0.0233786	0.0472797	-0.072229	0.209692	0.183992	0.120535	0.278959	-0.227103	0.237417	0.13086	-0.0361925	0.143904	0.150545	0.148881	-0.124902	0.255937	0.205844	-0.225098	0.249377
APIP	0.299074	-0.111387	0.147331	-0.00556788	-0.236958	0.169147	-0.158436	-0.395975	0.0937298	0.249745	0.150382	0.593194	0.205233	0.177425	0.190978	0.369242	0.163943	0.358045	-0.0230986	0.171754	-0.494665	-0.0557752	0.362497	-0.132541	0.013418	0.0983559	0.409572	0.204804	0.162746	0.00247935	-0.241418	0.214954	-0.389246	0.241315	-0.314898	0.308546	0.0668292	0.811335	0.147964	0.159559	0.205903	0.601993	0.134576	0.293194	0.0586756	0.607101	0.288187	-0.103314	0.577117
APLF	-0.0716384	0.458045	0.124142	0.21835	-0.261152	0.00172398	-0.913491	0.460377	0.129102	0.318255	-0.1727	0.945591	0.0113988	0.2414	0.0098101	0.321723	0.354607	0.0684651	0.0686908	-0.114234	-0.0276925	-0.255611	-0.0975146	-1.26535	0.755862	0.204212	0.0823349	-0.4973	-0.975576	0.373761	0.0722679	0.672991	0.166577	0.55833	0.170287	0.404813	0.426304	0.43616	0.131895	0.132455	-0.133233	1.2014	0.379559	0.249432	0.529282	0.0767699	-0.362524	-0.20752	0.383088
APLP2	0.133337	-0.202302	0.186219	0.0245191	0.327106	-0.175071	-0.625964	-0.241202	-0.440881	-0.474103	-0.608925	0.441066	1.41254	-0.374591	-0.50414	-0.181477	-0.365366	-0.227905	-0.692175	-0.0692364	-0.912365	-0.543312	-0.578085	1.22361	-0.135251	-0.91535	0.219395	-0.92811	0.662505	-0.419783	-0.638232	-0.0966928	-0.500605	-0.0447423	-0.0662602	-0.064105	-0.545256	0.386985	-0.365304	-0.188391	0.166436	0.535647	0.104132	-0.469857	-0.598059	-0.715191	-1.23019	-0.759732	0.150725
APMAP	0.0990108	-0.203998	0.0632387	-0.191883	0.0044837	-0.228413	-0.0796976	-0.144862	0.0166226	-0.181505	-0.0529395	-0.0496694	-0.293458	0.31589	-0.116688	-0.0351426	-0.141171	-0.117612	-0.0581433	0.434475	-0.142326	0.10496	0.156354	0.190685	0.195261	-0.214766	-0.252014	-0.171573	0.0211167	0.188235	-0.261177	-0.290961	-0.322773	0.0186407	-0.212103	-0.268798	0.392962	-0.260948	-0.494697	0.409888	-0.00351753	-0.00997453	-0.701198	0.0600647	0.134268	-0.610488	-0.0531012	-0.197587	0.238518
APOA1	-0.280784	-0.568898	-0.075494	-0.415366	-0.553804	-0.280924	-0.536958	-1.04548	0.122789	0.398168	0.868519	0.260324	0.803802	1.06357	-0.126915	0.322109	0.322914	-0.41184	-0.400528	-1.12555	-0.638408	-0.552217	-0.120939	0.712167	0.118431	0.0583197	0.0573973	0.630734	-0.120918	0.0955421	-0.381183	0.26413	0.346532	-0.16836	0.72215	-0.0837234	-0.264723	-0.298657	0.0504568	-0.555462	-0.497889	-0.458827	0.728864	0.0336268	0.56941	-0.0755586	0.00652561	0.701645	-0.440875
APOA2	-0.644831	NA	NA	NA	NA	NA	NA	NA	NA	NA	NA	NA	NA	NA	NA	NA	NA	-0.382209	-0.435655	-0.469274	-0.433903	0.669057	0.770191	-0.12256	-0.258059	-0.104798	-0.472117	-0.387634	0.170661	-0.0966005	-0.133127	0.0430255	-0.359465	NA	NA	NA	NA	NA	NA	NA	NA	NA	NA	NA	NA	NA	NA	NA	NA
APOA4	-0.755132	NA	NA	NA	NA	NA	NA	NA	NA	NA	NA	NA	NA	NA	NA	NA	NA	-0.0513052	-0.50715	-0.08627	-0.340779	0.000843857	-0.15089	-0.224709	-0.110456	NA	NA	NA	NA	NA	NA	NA	NA	NA	NA	NA	NA	NA	NA	NA	NA	NA	NA	NA	NA	NA	NA	NA	-0.630832
APOB	-0.330358	-0.529776	0.116368	-0.382246	0.480972	-0.260287	-0.243109	-0.0163886	0.719229	-0.912439	-0.300013	0.243486	1.67431	-0.530254	-0.711593	-0.257062	0.125058	-0.315933	-0.293848	-0.104065	0.0877201	0.379085	-0.0858076	0.43881	-0.286913	-1.04115	0.0733885	-0.505831	0.325347	-0.932962	-0.721273	0.646359	-0.753162	0.696129	-0.423108	0.0639749	-0.654913	2.52476	0.297792	-0.511426	-0.283573	0.676821	0.34266	0.764825	0.289951	1.05727	-0.670111	-0.0649189	-0.406534
APOBEC2	-1.35579	-2.81162	-3.14641	-2.36336	-3.09684	0.669498	-3.11853	-2.089	-2.95543	1.861	-1.42781	-0.45219	-1.3527	-1.43575	-1.27905	-1.53576	-1.42456	-0.0554049	-0.210719	0.489956	-0.0148684	0.00137972	-0.160331	-0.258146	0.149255	NA	NA	NA	NA	NA	NA	NA	NA	-1.07554	-0.971226	-0.59963	-0.756254	-0.343125	-0.504842	1.96119	-1.11942	-0.813462	-0.555265	-1.7597	-2.04886	-1.47484	-1.26733	-1.70369	-0.817378
APOBEC3B	-0.292394	-0.667305	0.846078	-0.198857	-0.669323	0.252484	-0.684442	-0.118283	-0.957549	-0.119716	-1.02548	-1.29445	-1.29292	-0.328401	0.343144	-0.24669	-1.30123	-2.73527	-1.24541	-1.33576	-1.94206	-1.97977	0.15869	-1.64088	-0.917935	0.580164	0.684678	-0.70099	-0.762622	0.770556	0.654268	-0.832764	-0.669055	-1.93997	-0.675294	-0.390969	-0.401892	-1.81149	-1.2959	-0.905192	-0.247022	-1.89056	-1.24534	-1.38706	-1.59154	-1.96135	-0.885793	-0.644716	-1.60198
APOBEC3C	-0.598649	-0.0118177	-0.19244	-0.7075	-0.0391677	-0.0928164	-0.0896207	0.132042	-1.26911	-0.600692	-0.319444	-0.320832	-1.42867	0.128114	0.192116	-0.234125	-0.472682	-1.58159	0.0988424	-0.89639	0.441464	-0.806435	0.018653	-0.105616	-0.895068	0.338775	0.465887	0.1378	-0.17523	0.138524	1.25547	-1.2351	-0.178829	-0.235303	0.0574112	-0.247919	0.276358	-0.662715	0.159196	-0.543065	-0.496878	-0.522322	-0.165957	-0.666394	-0.530576	-0.688212	-0.383737	0.477452	0.401379
APOBEC3F	-0.263056	-0.493684	-0.41526	-0.792553	-0.79107	-0.205341	-0.785988	0.691193	-1.5481	-0.442949	-0.328347	-0.605513	-0.972556	0.670184	1.4904	-0.261004	-0.665297	-2.04011	0.0604784	-1.34778	0.256465	-1.71173	0.344287	-0.693486	-0.873431	1.173	0.456447	0.0855529	-0.588716	0.597628	1.15938	-0.740578	-0.253938	-1.09441	0.127071	-0.576953	1.01229	-0.788547	0.551214	-0.820721	-0.0358438	-1.07058	-0.36952	-0.451542	-0.502233	-0.546225	0.243117	0.101521	0.824511
APOBEC3G	-0.692426	-0.465216	-0.139859	-0.519819	-0.210344	-0.0473062	0.157915	0.65742	-1.152	-0.652974	-0.853579	-0.878644	-1.13903	-0.0533676	1.24784	-0.511049	-0.735384	-2.19917	-0.215957	-1.48175	0.168743	-1.77141	-0.140783	-0.912834	-0.950575	1.49686	0.950716	0.666804	-0.708034	0.330467	1.25906	-1.09309	-0.382524	-0.862637	-0.376257	-0.561717	0.40073	-1.19577	0.260602	-1.09996	-0.325522	-1.21376	-0.692507	-0.925597	-0.496668	-0.947154	-0.303366	0.891067	0.550906
APOBEC3H	0.453852	NA	NA	NA	NA	NA	NA	NA	NA	NA	NA	NA	NA	NA	NA	NA	NA	NA	NA	NA	NA	NA	NA	NA	NA	NA	NA	NA	NA	NA	NA	NA	NA	0.5737	1.4166	0.579133	0.591529	0.738811	0.410296	0.617425	0.549167	NA	NA	NA	NA	NA	NA	NA	NA
APOBR	-0.144342	-1.42119	-0.401709	-1.55869	-0.253761	-0.332473	-0.305483	-0.843194	-0.741776	-0.195009	-1.3794	-0.459189	-1.12212	0.00678889	-0.300512	-1.17978	0.0988858	-1.20338	-1.51297	-1.32914	-1.35444	-1.51367	-1.7527	0.414754	-1.78622	-0.39865	1.46393	-0.365217	-0.555001	0.0611235	1.11624	-0.509622	-0.781423	-0.636517	-1.04201	-1.56268	-0.105696	-0.472761	0.242692	-1.08911	0.0807594	-0.492662	-1.37317	-1.41284	0.478142	-1.64556	-1.25922	-0.360342	-0.748177
APOC1	-0.0602754	NA	NA	NA	NA	NA	NA	NA	NA	NA	NA	NA	NA	NA	NA	NA	NA	NA	NA	NA	NA	NA	NA	NA	NA	NA	NA	NA	NA	NA	NA	NA	NA	NA	NA	NA	NA	NA	NA	NA	NA	NA	NA	NA	NA	NA	NA	NA	NA
APOC3	-1.04114	-1.25601	1.33287	-1.37162	-0.891917	-0.561939	-0.881642	0.105814	-0.185971	0.514292	0.55275	-0.717057	0.827283	0.604997	-0.636011	0.638025	-0.245487	-0.503298	-0.190905	-0.827167	-0.929022	-0.651124	0.378362	-0.221103	0.571475	-0.954922	-0.668484	-0.776051	-0.896644	-0.430771	-0.295576	-0.314274	0.977364	-0.667944	0.0385118	-0.15378	0.0816059	1.30939	1.60469	-1.52499	-0.572226	-0.730468	-0.133902	0.130595	0.155398	-0.716094	0.338826	0.803088	-0.374957
APOD	NA	NA	NA	NA	NA	NA	NA	NA	NA	NA	NA	NA	NA	NA	NA	NA	NA	NA	NA	NA	NA	NA	NA	NA	NA	NA	NA	NA	NA	NA	NA	NA	NA	NA	NA	NA	NA	NA	NA	NA	NA	NA	NA	NA	NA	NA	NA	NA	NA
APOE	-0.342523	-0.119089	0.109181	-0.251454	-0.0600981	-0.296012	-0.105917	0.455467	0.48538	-0.079418	0.733962	0.397693	1.05251	0.362766	-0.173583	0.330991	0.62644	-0.33503	-0.234798	-0.433018	0.120566	0.125066	0.459968	0.507517	0.119011	-0.281969	-0.220286	0.0678805	0.261895	0.193947	-0.296701	0.303196	-0.215727	0.527031	0.30598	-0.139602	0.683008	1.61086	1.14163	-0.523245	-0.0501366	0.661735	0.268661	0.340225	0.5733	0.23615	0.595292	1.02117	-0.240104
APOH	-0.623999	-0.612181	2.27865	-0.723491	-0.105452	-0.76053	-0.414402	-0.625119	0.272414	-0.344023	0.291846	0.161547	0.947153	1.69138	-0.372776	0.493361	-0.57366	-0.583279	0.31133	-0.0463037	0.0256737	-0.453056	-0.285676	-0.130101	-0.223132	-1.22138	-1.06642	-0.107615	-0.90736	-0.850633	-0.802724	-0.532924	1.37875	-0.445402	-0.459267	-0.210225	-0.238439	0.447188	0.398183	-0.802269	-0.502848	0.371263	-0.439279	-0.108083	-0.100042	-0.529465	-0.663819	-0.0611264	NA
APOL1	-0.251345	NA	NA	NA	NA	NA	NA	NA	NA	NA	NA	NA	NA	NA	NA	NA	NA	-0.389164	-0.1422	0.132411	-0.143181	0.0829368	0.0755808	0.00223893	-0.123336	-0.47328	-0.0585437	0.918212	-0.500785	-0.537005	-0.414023	-0.17452	-0.195374	NA	NA	NA	NA	NA	NA	NA	NA	0.166116	-0.453194	-0.162998	0.454949	0.607667	0.146938	1.02094	-0.695193
APOL2	-0.644497	-0.157958	0.0122633	-0.326833	0.310126	-0.404645	0.66806	-0.416766	0.335227	-0.62928	-0.776691	-0.568947	-0.769265	-0.885021	-0.725843	-0.0613533	0.147866	0.19777	0.00485106	-0.193901	-0.307975	0.50488	0.12758	0.522892	0.0849561	-0.585657	-0.334978	0.920621	-0.0137107	-0.280425	-0.190162	0.597839	-0.230705	0.794077	-0.669504	0.242472	-0.958584	-0.148233	0.3108	-0.517815	-0.527524	-0.666821	0.0280019	-0.589659	0.0516559	-0.674307	-0.270233	0.895953	-0.177549
APOL3	-0.637102	0.300051	-0.54079	0.148889	-0.13709	-0.663197	0.929037	-0.63528	-0.00366437	-0.797845	0.351991	-0.697983	-1.5441	-0.275047	-0.0985685	0.270346	-0.627989	-1.59978	0.0186439	-0.994414	-0.0119367	-0.0958439	0.872116	-0.197034	0.328571	0.0588308	-0.0437763	1.05271	-0.667369	-0.29594	0.165139	-0.558041	0.362498	0.340827	0.264448	0.478664	-0.222243	0.206535	0.444882	-0.933229	-0.634946	-0.546939	-1.53589	0.114102	-0.675567	-0.830711	-0.111838	0.287047	0.467618
APOL5	-1.94756	NA	NA	NA	NA	NA	NA	NA	NA	-0.195869	-1.84168	0.824303	-0.302106	0.677722	-1.45545	-0.996163	0.374277	NA	NA	NA	NA	NA	NA	NA	NA	NA	NA	NA	NA	NA	NA	NA	NA	NA	NA	NA	NA	NA	NA	NA	NA	NA	NA	NA	NA	NA	NA	NA	NA
APOL6	-0.203593	-0.320258	0.28025	-0.906679	0.341307	-0.0903252	0.0428992	-0.537822	0.15572	-0.29024	-1.28878	-0.603849	-0.85936	-0.323182	-1.10024	0.18112	0.306638	-1.214	-1.44184	-0.299103	-0.806176	-0.218865	-0.33042	0.0111174	-0.195969	-0.254866	0.897275	0.000927664	0.0270892	0.106938	-0.0672662	0.281679	-0.39601	-0.0552802	0.228524	0.0685225	-0.407602	0.395408	0.0887524	-0.330123	-0.513977	-0.791909	-0.84739	-0.406434	0.215993	-0.904338	0.25053	-0.523916	-0.816518
APOM	-0.367356	-0.380921	0.0695596	-0.600269	0.0127575	-0.16878	0.112699	-0.290076	0.41523	0.201424	0.91567	0.162156	1.02428	0.773917	0.123728	0.355683	0.231083	-0.237362	-0.0651096	-0.072183	-0.0826181	0.216269	0.0304473	0.337089	0.129344	-0.517165	-0.154148	0.266227	-0.17917	0.0405761	-0.0358417	-0.275591	-0.184976	0.527356	0.348375	0.103146	0.824134	0.886238	1.04065	-0.206155	-0.115148	0.0651847	0.563109	0.54645	0.686576	-0.0654323	0.521982	0.784611	-0.124065
APOO	-0.113651	-0.243188	-0.198358	-0.0426543	-0.0814057	-0.119316	0.118205	0.465032	0.0224857	0.154413	-0.0147411	0.160244	0.141416	0.307148	0.0677164	-0.0770842	-0.0581557	0.120958	0.192985	0.906857	-0.305261	0.260175	0.0160587	-0.0408448	-0.306785	0.135884	-0.136047	0.0897145	-0.104069	0.110601	-0.07155	-0.0384748	-0.00934537	0.0673396	0.0575243	-0.251285	0.0379584	-0.220831	-0.0889481	0.866986	-0.197311	-0.0426468	-0.164718	-0.27204	-0.118109	-0.109468	0.0181452	0.0801088	0.212337
APOOL	0.240181	0.116696	-0.13316	0.0965592	0.0391049	-0.0850939	0.29771	-0.101255	-0.247073	0.142272	0.023507	0.0451291	0.124293	0.474651	-0.0258267	0.197398	-0.16329	0.0166451	-0.0605256	-0.156697	-0.170881	-0.212069	0.158929	-0.0356985	0.125272	-0.113891	-0.102876	-0.0613298	-0.281461	0.48637	-0.192514	0.170076	-0.345171	-0.305127	0.18927	-0.0531086	0.551257	0.00346606	-0.336645	-0.0225526	0.308094	0.0483151	0.147593	0.0649367	-0.133301	0.229287	-1.31246	0.348103	0.0204083
APP	0.570108	0.465823	-0.682904	0.787001	-0.70741	1.32684	0.220565	0.676055	-0.826284	0.759736	-0.202699	-0.782335	1.02131	-0.0572196	0.160831	0.631432	-1.14057	-1.02784	0.570644	-1.64083	0.628067	-1.31612	0.30189	-1.29576	0.636574	0.219022	-0.920798	-0.182727	-1.325	0.537908	-0.70411	-1.1424	0.627259	-1.27565	-0.119624	0.842779	-0.132885	-1.01494	-0.263517	-1.37089	0.527429	-2.07692	-1.52099	-0.0453504	-1.57752	-0.27708	-0.306705	-0.513826	0.547379
APPBP2	-0.157026	0.321165	0.0915007	0.0310298	-0.0490985	-0.070149	-0.0751076	0.0721285	-0.0982844	-0.0868612	-0.0392055	-0.202261	0.118227	-0.276621	-0.239562	-0.233769	0.0727269	0.0642586	-0.0873849	0.168099	0.0125334	-0.106443	-0.164712	0.186238	-0.213633	-0.176983	0.119546	0.0592803	0.565322	-0.225215	0.0488811	0.123076	-0.011508	-0.10249	-0.197841	-0.157326	-0.315552	-0.114923	0.112689	-0.0132561	-0.156006	-0.00181376	0.301837	0.0965374	0.162643	0.116416	-0.185201	0.0112153	0.108144
APPL1	0.130864	-0.440275	0.115833	0.0586163	0.156513	0.197806	-0.112326	0.113167	0.261896	0.291265	0.47261	-0.363923	0.323391	0.373815	0.379362	0.311251	0.175287	0.0487499	0.433428	-0.41434	0.195634	0.179047	0.575939	-0.217752	0.358465	0.435289	0.0918592	-0.0191845	0.14197	0.385922	-0.484161	0.157321	-0.30912	0.135432	0.491689	0.26286	0.479525	0.268774	0.227808	-0.403987	0.222173	-0.560697	0.28017	0.614224	0.24802	0.497338	0.313971	-0.0774531	0.0447096
APPL2	0.289275	-0.333185	0.395272	0.168093	-0.0352019	0.227682	-0.240382	0.155765	0.0140955	0.116066	-0.0847452	-0.388514	-0.292025	0.167694	0.282137	-0.0272007	-0.165062	-0.481057	-0.105413	-0.369169	-0.724053	-0.583557	-0.186172	0.0736704	0.0321064	0.251054	-0.233466	-0.372218	0.248421	0.316824	0.435409	-0.342868	-0.173944	0.253445	-0.261664	-0.0876089	0.00575667	-0.132072	-0.196691	-0.24008	0.128177	-0.552488	-0.563621	0.211563	0.0989957	-0.273216	0.154805	-0.14639	-0.535587
APRT	0.279254	0.0537186	-0.00364691	0.155949	0.132574	-0.177603	0.0615877	-0.0135543	0.0671555	-0.130829	0.374716	0.395281	0.549128	0.14451	0.482881	0.0685579	0.0777557	0.386196	0.231968	-0.209318	0.0300668	-0.00831089	0.223025	-0.0185681	0.134047	0.386755	0.135782	0.373944	0.207113	0.110547	0.152218	0.100677	0.391169	0.243461	0.258182	0.156107	0.233145	0.440506	0.364182	-0.0903332	0.268703	0.383858	0.188862	0.169979	-0.0399935	0.251734	0.364654	0.446711	0.105415
APTX	0.0925426	0.0859363	0.141897	-0.129234	0.0436205	-0.111676	0.445745	0.0214172	0.0776939	0.0399557	0.0676013	0.142554	0.0606772	0.24613	0.0816004	0.0568425	0.18577	0.169989	0.0327137	0.221144	-0.0238822	0.0875814	-0.515754	0.187431	-0.299757	-0.0646112	0.0695142	0.456145	0.320002	-0.189081	0.0121521	0.0682227	-0.0274698	-0.261814	0.0122015	0.0796671	0.260383	0.317885	0.489669	0.325014	0.0547177	0.0816376	0.417113	-0.199156	0.0952538	0.494062	0.131676	0.460026	-0.686104
AQP3	-0.297375	0.588346	0.509043	0.28081	0.850675	-0.136195	-0.311134	-0.296449	0.393287	0.221932	-0.139609	1.61779	-0.169044	0.37454	-0.11524	-0.0313806	-0.0333317	NA	NA	NA	NA	NA	NA	NA	NA	NA	NA	NA	NA	NA	NA	NA	NA	-0.188596	-0.609776	-0.243609	0.0789768	1.48328	0.518481	-0.0378112	-0.215739	2.53613	-0.337802	-0.147509	-0.0222274	0.351022	-0.208	-0.157283	-0.00967149
AQP5	NA	NA	NA	NA	NA	NA	NA	NA	NA	NA	NA	NA	NA	NA	NA	NA	NA	NA	NA	NA	NA	NA	NA	NA	NA	NA	NA	NA	NA	NA	NA	NA	NA	NA	NA	NA	NA	NA	NA	NA	NA	NA	NA	NA	NA	NA	NA	NA	NA
AQR	0.0863478	0.218561	0.108507	-0.0698177	-0.0380672	0.131594	-0.0881629	-0.0706609	0.0610597	0.00599737	0.0268673	0.0879274	0.206751	-0.0595813	0.0363781	-0.0823909	0.150896	0.213794	-0.0496124	0.0367358	0.0627763	0.0444185	0.0762373	-0.114965	-0.0872056	0.178922	0.173308	-0.170824	0.342101	-0.250121	0.110028	-0.0112582	-0.0449607	-0.0805992	0.203311	0.0019988	0.0540658	0.0615989	0.339637	0.0628912	0.182268	0.192731	0.0174375	-0.0136167	0.239528	0.216719	0.0858108	-0.265474	-0.0394379
AR	-0.306087	NA	NA	NA	NA	NA	NA	NA	NA	-0.401211	0.17012	-0.498813	3.21125	-0.339706	0.387526	-0.276271	0.0617723	NA	NA	NA	NA	NA	NA	NA	NA	NA	NA	NA	NA	NA	NA	NA	NA	NA	NA	NA	NA	NA	NA	NA	NA	NA	NA	NA	NA	NA	NA	NA	0.181001
ARAF	-0.130094	-0.236766	0.0070392	-0.258085	-0.0869768	0.0193358	0.0794362	0.515391	-0.178725	-0.128769	-0.166983	0.187337	0.013124	0.465805	0.190226	-0.107386	-0.112014	-0.387002	-0.0958991	0.41118	-0.0919898	-0.315469	-0.180434	-0.0882755	0.0620851	0.114023	0.0513369	0.133827	0.0962051	0.128775	0.197556	-0.128597	-0.26409	-0.186763	-0.110136	-0.194501	0.228799	0.086192	0.0811154	0.529875	-0.0913677	0.091419	-0.182152	-0.406414	-0.145443	-0.195965	0.074762	0.211616	0.427023
ARAP1	-0.609317	0.0556521	0.169119	0.138387	0.349544	-0.374271	0.837608	-0.309774	-0.0509972	-0.893327	-0.521712	0.0777476	-0.059791	-0.211048	-0.723425	-0.0152344	0.156612	-0.116878	-0.833986	-0.0722804	-0.279151	-0.337017	-0.80421	0.188883	-0.486354	-0.984907	0.351938	0.72464	0.180304	-0.411732	0.0749279	-0.217981	-0.294978	0.198358	0.044577	0.0423318	-0.19209	0.0222336	-0.30792	0.153129	-0.542039	0.0313096	-0.0243249	-0.546574	0.173241	0.276966	-0.22759	0.873341	-0.224838
ARAP2	-0.0178954	-0.563235	0.873827	0.356632	0.0102208	-0.027169	0.28819	-0.385784	-0.0535612	-0.590939	-0.270755	0.211411	0.241544	0.295072	0.274069	-0.0855428	-0.627983	-0.139192	0.406441	-0.538902	-0.266816	-0.0109172	-0.159107	-0.226503	0.168678	0.238214	0.600276	0.640247	-0.665421	-0.454603	-0.460828	-0.111894	-0.205195	0.237491	0.592323	-0.273179	0.206621	0.971501	0.100031	-0.474879	-0.0940674	0.30035	-1.05956	-0.310223	-0.382914	-0.235806	0.380241	0.172876	0.0844465
ARAP3	NA	NA	NA	NA	NA	NA	NA	NA	NA	NA	NA	NA	NA	NA	NA	NA	NA	NA	NA	NA	NA	NA	NA	NA	NA	NA	NA	NA	NA	NA	NA	NA	NA	NA	NA	NA	NA	NA	NA	NA	NA	NA	NA	NA	NA	NA	NA	NA	NA
ARC	-0.209022	NA	NA	NA	NA	NA	NA	NA	NA	0.0126097	-0.190113	0.0488851	0.106651	-0.178216	0.0414151	-0.276102	0.195138	-0.239596	-0.0035965	0.0700871	0.125765	0.146919	0.215393	0.344745	0.3976	NA	NA	NA	NA	NA	NA	NA	NA	NA	NA	NA	NA	NA	NA	NA	NA	0.119499	0.21489	0.0838492	0.0440061	0.0245756	0.000483204	-0.103622	-0.437731
ARCN1	0.00287935	0.00801136	0.0273288	0.00951729	-0.0194964	-0.0353514	0.253651	0.0591802	-0.159046	0.0424265	-0.0116023	0.110752	0.180923	-0.151276	-0.0308158	0.0280455	0.0926666	0.1139	0.117333	0.305742	0.0539323	-0.0120086	-0.0172396	-0.0530042	0.127206	-0.126227	0.0108355	0.324316	0.0348804	-0.0399436	0.0159493	-0.0692924	0.0056101	0.0369257	-0.0823887	-0.0229687	-0.236352	-0.0320365	-0.0208648	0.316578	0.000852982	0.241013	0.212696	0.099453	0.115241	-0.0620502	-0.0530351	0.41388	8.18138e-05
AREL1	0.022202	0.13932	0.120626	-0.0463658	0.0846	-0.358235	0.347052	0.611893	0.317669	0.0759187	-0.0347258	-0.204819	-0.0190976	0.0317781	-0.207888	-0.0377884	0.250583	0.110371	0.00628363	0.637032	0.191209	0.302672	-0.090446	0.251417	-0.242371	-0.269385	0.153354	0.545402	0.0341769	-0.327633	0.0838439	0.105908	-0.219729	0.0263483	0.334237	-0.0299418	0.104939	0.117904	0.708617	0.438751	0.273052	0.133411	0.238424	0.319635	0.14745	-0.184187	0.205473	0.434758	0.203361
ARF1	-0.0672145	NA	NA	NA	NA	NA	NA	NA	NA	NA	NA	NA	NA	NA	NA	NA	NA	NA	NA	NA	NA	NA	NA	NA	NA	NA	NA	NA	NA	NA	NA	NA	NA	-0.473075	-0.584139	-0.481696	-0.362888	-0.281344	-0.576046	-0.244276	-0.57822	NA	NA	NA	NA	NA	NA	NA	NA
ARF4	0.337064	-0.604566	0.444757	0.00342123	0.156145	0.121755	0.377378	-0.00634944	-0.0462273	0.097142	-0.217217	-0.523703	-0.00672295	-0.233463	-0.135318	-0.0419656	0.0701621	0.24573	-0.0276303	0.198431	-0.0198517	0.0645025	-0.0757024	-0.0562901	0.0934757	-0.0727918	0.314861	0.340848	0.208402	0.0521525	0.0891479	0.176974	-0.0971194	-0.0353178	-0.274354	-0.111659	-0.233864	0.00900581	0.0657169	-0.0566446	0.131965	-0.733157	0.103462	-0.1622	0.128082	-0.0209089	-0.187976	0.531686	-0.548774
ARF5	0.372021	0.178736	0.102733	-0.0940617	-0.00832385	-0.0266554	-0.187171	0.208924	0.45978	0.0334399	-0.0897639	0.106154	0.00973575	-0.0566473	-0.0956458	-0.0880252	0.312442	0.122685	0.200041	0.114605	-0.0462461	0.41043	0.0509182	0.00279607	-0.0365015	-0.212018	0.0207282	-0.0572677	0.515131	-0.153756	0.0588867	0.0399001	0.120536	0.201082	-0.0520614	-0.114401	-0.0991098	0.261835	0.573789	0.0423444	0.249598	0.0176387	0.140347	0.0354507	0.276845	0.300876	0.0654463	0.0432772	-0.121699
ARF6	0.055717	0.0252849	0.0444949	-0.220107	-0.199759	-0.151046	0.0384236	0.404303	-0.194041	-0.110559	-0.00388483	-0.00652946	-0.347484	0.103164	0.211459	0.134169	0.0521465	-0.305794	-0.0491587	-0.0224714	-0.161219	-0.239363	-0.0708302	0.170781	-0.115952	0.250952	0.0649179	0.198788	-0.0189781	0.0242146	0.288676	-0.222578	0.0950496	0.228941	0.137081	0.104411	0.264933	0.175993	0.357307	0.0518481	-0.0161397	0.231593	0.208962	0.147639	0.333135	0.00607387	0.26959	0.172895	-0.120362
ARFGAP1	-0.197885	0.0300671	0.134869	-0.286115	0.302379	-0.270935	0.0870682	-0.100301	0.239994	-0.116944	-0.268336	-0.0633424	0.0784111	-0.297085	-0.289202	-0.124808	-0.196115	0.155981	-0.434186	0.121841	-0.0388064	0.65594	-0.328361	0.0720215	-0.0713564	-0.467544	-0.172881	0.0307332	0.288644	-0.284045	-0.148704	0.369974	-0.157412	0.383218	-0.330373	-0.0767408	-0.334306	-0.181864	-0.152772	0.0645393	-0.265486	-0.0321987	0.116389	-0.205202	-0.18152	0.19207	0.0906455	0.143591	-0.0131478
ARFGAP2	0.276679	0.172604	-0.265244	-0.0406271	-0.245191	0.114767	0.386851	-0.0119488	-0.307971	0.0397923	0.110861	-0.192701	-0.585809	-0.212018	0.0430169	-0.0908398	-0.177738	-0.164336	0.284894	-0.230289	-0.0763361	-0.0459443	-0.0183267	-0.145363	-0.0330835	0.010968	0.0423714	0.231847	0.0624342	-0.100182	0.443626	-0.302333	-0.108405	-0.0119509	-0.0517183	-0.0346824	-0.248174	-0.193047	-0.351846	-0.173187	0.326049	-0.190875	-0.0598256	0.14641	-0.250926	-0.268946	-0.0400879	0.198486	0.180324
ARFGAP3	-0.146026	-0.410989	0.292613	0.0523867	0.426736	-0.14217	0.184357	0.337535	0.105613	0.333866	-0.596797	0.389472	-0.18745	-0.133829	-0.529361	0.120549	0.24111	0.0916425	-0.160007	-0.267558	-0.0295225	-0.0631912	-0.259744	0.137733	0.342131	-0.641428	0.648773	-0.0492988	0.660312	0.00247894	-0.200503	0.168869	-0.0974417	0.552962	-0.840213	-0.0241253	-0.179169	0.134135	0.113003	-0.142467	-0.256798	0.39191	-0.318449	-0.29482	0.218857	0.517513	-0.492188	0.11087	-0.867474
ARFGEF1	-0.170651	-0.204417	0.108384	0.442774	0.33616	0.017844	-0.440799	0.279881	0.20184	-0.26603	0.105897	-0.250411	-0.523086	-0.351279	-0.268391	-0.0651687	0.0293265	-0.207735	-0.0189765	-0.373511	-0.131061	-0.147773	0.236949	0.301457	0.488323	-0.260096	0.138889	-0.380419	0.275396	-0.293838	0.364957	-0.151057	0.870118	-0.146252	-0.380103	-0.0366636	-0.317647	-0.204279	0.201079	-0.425897	-0.182433	-0.242733	-0.149176	0.246566	0.0131621	0.0923501	-0.114087	-0.221447	-0.0281745
ARFGEF2	-0.0472802	-0.161552	0.146095	-0.251869	0.351876	0.0353169	0.270081	0.404312	0.179521	-0.135329	0.239323	-0.17319	-0.109898	0.0330174	0.145168	-0.0879045	-0.134311	-0.230867	0.0727535	-0.0454018	0.0431239	0.0240067	0.0276843	-0.109835	0.0380295	0.103453	0.0170047	0.33375	-0.129482	-0.0745387	0.111597	0.0195407	-0.128266	0.0133611	-0.0610652	-0.129471	0.126642	-0.147439	0.15726	0.0343912	0.0163939	-0.256196	0.383732	0.277791	-0.177824	0.207032	0.282139	0.353292	0.0128815
ARFGEF3	-0.856612	1.14981	-0.298561	-0.369309	-0.643804	-0.118597	-0.369107	2.03507	-0.39725	NA	NA	NA	NA	NA	NA	NA	NA	NA	NA	NA	NA	NA	NA	NA	NA	NA	NA	NA	NA	NA	NA	NA	NA	NA	NA	NA	NA	NA	NA	NA	NA	NA	NA	NA	NA	NA	NA	NA	-0.471483
ARFIP1	-0.0499049	-0.518764	0.208567	-0.0688172	-0.296685	0.0239286	-0.0499788	-0.173653	-0.303348	-0.06422	-0.163844	0.367749	-0.399907	-0.388937	-0.0377002	0.0810664	0.042436	-0.0232443	-0.0801768	0.10736	-0.46789	-0.296215	-0.400671	0.0251397	-0.591342	-0.0601673	0.478728	-0.150778	-0.272648	0.0352035	0.46698	-0.217796	-0.509243	-0.517537	0.15608	-0.0558125	-0.513322	-0.263324	-0.529866	0.139025	0.0186958	0.475215	0.104011	-0.141576	0.153691	-0.506031	-0.0857271	-0.204437	-1.14399
ARFIP2	-0.0745965	0.0409205	0.260821	0.256049	0.445863	-0.0777199	-0.033475	0.046682	0.250347	-0.186703	-0.00498494	0.124385	0.081643	-0.379033	-0.263743	-0.0492615	0.0904009	0.458205	0.026241	0.279966	0.151896	0.202817	0.0367515	0.0409352	0.0505175	-0.207468	0.407877	0.115151	-0.491535	-0.10192	-0.0823086	0.153652	0.0415911	0.2878	-0.20241	0.119303	-0.19078	0.0655833	0.155453	0.3236	-0.0154039	0.106555	0.283156	0.000176851	0.122368	0.253767	-0.065347	0.103592	0.00760903
ARFRP1	-0.214514	-0.178785	0.777563	-0.737801	0.299769	-0.333582	-0.0984055	-0.151191	0.378113	-0.445839	-0.219679	0.0492699	0.302476	-0.245659	-0.288659	-0.207664	-0.0468414	0.0677074	-0.179162	-0.242751	-0.190154	0.579542	-0.504479	0.108357	-0.473938	-0.278913	-0.00447309	-0.15677	0.176137	-0.526342	0.136593	0.0897484	-0.498111	0.436921	0.10133	-0.0767838	-0.328747	0.231812	-0.0734368	-0.23012	-0.233506	0.0431746	-0.625913	-0.292939	-0.127867	0.328204	-0.0261033	0.3278	-0.279369
ARG1	-0.40188	1.26448	-0.229038	0.39446	0.630007	0.270751	-0.557075	0.731898	-0.0425665	-0.599995	-0.0782451	-0.803661	-0.36255	0.074051	-0.727643	-0.778903	-0.581072	-1.0759	-0.30202	-0.17028	-0.591533	0.470487	-0.0248463	-0.314717	0.0943024	-0.23872	-0.548526	-0.26027	0.277756	0.0181265	-0.564579	-0.433238	-0.353714	0.389782	0.00963312	-0.739044	0.308408	-0.154596	-0.000708712	0.818433	1.163	-0.40581	0.250383	-0.394438	0.777628	0.742604	0.165134	0.564232	1.32836
ARG2	-1.74056	-2.7888	-0.815132	-2.26466	-1.9647	-0.833348	-2.12319	-0.725191	-1.90376	-1.019	-1.4812	-0.473633	-1.14904	-1.88965	-1.55158	-1.31551	-0.937174	0.184984	-0.561801	1.87613	-0.385407	-0.125816	-0.593078	-0.456825	-0.305435	-2.23061	-0.302101	-1.75343	-1.29709	-0.878601	-1.12768	-0.260657	-1.22563	-0.489243	-0.641781	-0.603122	-0.430163	-0.422694	-0.467695	1.98834	-0.69488	-1.11148	-1.54884	-1.37742	-0.589611	-2.6114	-2.38484	-0.655739	-1.10731
ARGLU1	-0.24275	0.331671	0.0894687	0.0462114	0.10806	0.0834755	-0.0471507	-0.0341546	-0.266795	0.399367	0.203307	0.459119	0.186871	0.265968	0.348074	0.103419	0.194749	0.0798376	0.0407881	-0.103005	0.0795155	-0.101066	0.168578	0.153104	-0.0866194	0.303932	0.0511148	0.0494525	-0.115805	0.157519	0.112451	0.0180657	-0.0294832	0.331338	0.0985477	0.0863506	0.194325	0.0657731	0.0760992	-0.068687	-0.212688	0.456361	0.0757744	0.397051	0.103221	-0.140226	0.276273	-0.234981	0.223919
ARHGAP1	0.0966897	0.0249543	-0.050372	-0.213118	-0.161643	-0.0599986	0.117866	0.0522412	-0.169594	-0.359701	-0.0894539	-0.217678	-0.267678	0.0668655	-0.148567	-0.138945	-0.0772536	-0.266231	-0.0322695	-0.339539	0.0444541	-0.254352	0.00560263	0.0333548	0.00761755	-0.0859944	0.137787	0.143398	0.0744424	-0.0404972	0.369638	-0.238934	-0.165803	-0.034086	0.0925434	-0.20009	0.151551	0.0502545	0.209149	-0.164666	0.0990985	-0.195038	0.0080444	-0.196509	-0.0490652	-0.293242	0.265311	0.490637	0.0391086
ARHGAP10	-0.206323	-0.115046	0.121865	0.260589	-0.615932	-0.377604	1.13263	0.215967	-0.0352138	-0.502127	-0.354749	-0.657545	0.620651	0.357329	-0.494459	0.36797	-1.42147	-0.129659	-0.0592378	-1.10656	0.205079	-0.736486	0.0304442	-1.17894	0.640313	-0.356981	0.576198	1.42086	-0.154986	-0.157026	-0.974958	-0.41536	0.336983	-1.3929	-1.00744	0.389399	0.316897	-0.442847	-0.883942	-1.44111	-0.0175687	-0.675084	-1.42528	-0.203712	-1.03266	-0.335876	-0.0639285	1.26254	-1.62473
ARHGAP11A	-0.215684	-0.136298	0.32046	-0.0905119	-0.565784	-0.00695916	-0.220467	-0.599715	-0.257315	-0.178743	-0.0538121	0.167552	-0.10532	-0.526176	-0.207954	-0.196532	-0.130628	-0.222239	-0.156475	0.0409057	-0.258091	-0.322207	0.0967546	-0.215746	0.115588	0.17096	0.271513	-0.300158	0.0751156	-0.13199	0.641935	-0.139711	-0.0701783	-0.25452	-0.262982	-0.167886	-0.749037	-0.0737891	-0.312869	-0.231137	-0.188338	0.346507	-0.432274	-0.0484913	-0.135547	-0.289337	-0.585191	-0.87644	-0.0897026
ARHGAP12	-0.03505	-0.017691	-0.0288013	0.417576	0.105089	-0.350501	0.497329	-0.118624	-0.0754156	-0.12693	-0.355784	0.0109178	0.117451	0.354423	-0.320678	0.122899	0.438381	-0.00908502	-0.243615	0.524122	0.0972501	-0.162036	-0.427024	0.308017	0.2716	-0.602003	0.17614	0.294225	0.228652	-0.32674	-0.265275	-0.364176	0.141838	0.15935	0.105506	-0.00370866	0.154134	0.28725	0.398187	0.386312	-0.100605	0.0516115	0.469997	-0.453191	0.286742	0.280683	-0.130229	0.992088	0.271155
ARHGAP15	-0.587985	-0.175503	0.33146	-0.267906	0.142882	-0.0264403	0.0169974	-0.616383	0.236356	-0.0534791	-0.0779607	0.547071	0.414366	-0.325303	-0.208342	-0.745915	0.258353	0.528665	-0.0039109	-0.140257	-0.544398	0.165431	-0.0306206	0.652514	-0.196637	-0.322694	0.0900631	-0.211252	0.862259	-0.0644417	-0.293157	0.396499	-0.85628	1.20214	0.10616	-0.656888	-0.340579	0.407972	0.346534	-0.214727	-0.605793	0.729423	0.273316	0.18975	0.271244	-0.465964	-0.127833	-0.209489	0.615635
ARHGAP17	0.124704	-0.212177	-0.469876	-0.0770214	-0.46354	0.0461458	1.09693	0.0371503	-0.372611	0.236591	0.339062	0.305932	-0.351521	0.0291585	-0.0386367	0.111026	-0.491862	-0.763215	0.358529	-0.555326	0.0636433	-0.526058	0.172056	-0.38453	0.237181	-0.136167	-0.542955	0.955043	-0.401558	0.0293825	0.337814	-0.520609	0.428968	-0.484715	0.709033	0.0338561	0.142404	-0.586713	-0.43157	-0.503737	0.110213	0.280511	0.0832451	0.424652	-0.403347	-0.541704	1.13404	0.911078	0.444605
ARHGAP18	-0.0739362	-1.16653	-0.0624935	-1.06254	-1.01325	-0.17374	0.752694	-0.622975	-1.34051	-0.120322	-0.595943	-1.4235	-1.60535	0.692274	0.464682	-0.466341	-0.529738	-1.55352	-0.311306	-0.0532063	-0.081118	-1.4615	-0.323461	-0.152433	0.794087	-0.225371	0.605372	1.00019	-0.553665	0.0865429	0.294125	-0.678978	-0.474552	-0.061973	-0.603191	-0.797381	0.400536	-1.09619	-1.37134	0.0838192	-0.0776242	-1.51644	-0.39739	-1.0221	-0.451182	-1.36699	-0.289331	1.61057	0.383072
ARHGAP20	-0.0798165	NA	NA	NA	NA	NA	NA	NA	NA	NA	NA	NA	NA	NA	NA	NA	NA	NA	NA	NA	NA	NA	NA	NA	NA	NA	NA	NA	NA	NA	NA	NA	NA	-0.37366	-0.142176	-0.0710641	-0.191333	-0.279602	0.0513991	0.0210092	-0.297179	NA	NA	NA	NA	NA	NA	NA	NA
ARHGAP21	0.582528	-0.552506	0.241568	0.360799	-0.14787	-0.682424	0.500817	0.543451	0.160326	-0.506047	-0.115589	0.264574	-0.669912	0.468196	0.292248	0.533057	0.0998463	-0.441833	0.254901	-1.2802	-0.14713	0.621369	-0.0219782	0.476714	0.759416	0.343907	0.0876571	-0.0546513	-0.0375045	-0.529051	-0.0838866	-0.263231	0.526972	0.654296	0.61269	0.743293	0.687318	0.356906	-0.0928032	-0.778616	0.486431	0.515107	-0.987411	0.06198	0.157818	0.261392	-0.457233	0.18844	-1.71005
ARHGAP22	-1.61355	-2.72317	-2.74554	-2.74443	-2.58941	-2.27422	-1.83089	0.615685	-2.31954	-1.98809	-2.12348	-1.51533	-1.61592	-1.18725	-1.52863	1.79731	-1.14148	-1.15869	-0.614415	-0.932014	-0.510864	-0.67866	-0.0844313	-0.519494	2.90024	-1.75474	-1.97173	-1.97877	0.628493	-1.86316	-0.705493	-1.61736	-1.17203	-0.565836	-0.654751	2.37101	-0.626736	-0.150659	-0.476559	-0.525219	-0.697352	NA	NA	NA	NA	NA	NA	NA	3.29667
ARHGAP23	-0.560741	0.458979	0.288152	0.363501	0.280143	0.42855	-0.200768	-0.594018	0.0870073	0.32484	-0.0265676	0.687303	0.762487	-0.164978	-0.475787	0.0586785	-0.158093	-0.0344144	0.371915	-0.184242	0.355818	0.0351044	0.19467	0.0621352	0.0431949	-0.61013	-0.757159	-1.05623	1.02969	0.28137	-0.312855	-0.220095	0.299499	0.45208	0.0331631	0.252024	-0.266492	-0.388309	0.300662	-0.541393	-0.615178	0.994798	-0.44979	-0.0546854	-0.417879	-0.529413	-0.00211374	-0.907807	-0.134568
ARHGAP24	-0.314239	0.147465	-0.468843	-0.322514	-0.532069	0.0800442	-0.0265041	-0.132069	-0.470875	NA	NA	NA	NA	NA	NA	NA	NA	-0.472562	0.279948	-0.321968	-0.241599	-0.756142	0.059289	-0.41054	0.790528	0.307029	0.120451	0.489614	-0.227339	-0.126851	0.19337	-0.740116	-0.0659024	NA	NA	NA	NA	NA	NA	NA	NA	-0.42654	0.223138	0.0714487	-0.288353	-0.534102	-0.292874	0.303472	-1.95454
ARHGAP25	0.360414	0.584879	-0.833192	-0.384351	-0.219438	0.0551384	-1.28958	0.147976	-0.0218668	0.344797	0.744014	-0.35689	-0.871317	1.21584	0.916034	0.238299	0.176071	-0.203541	0.498978	-0.496393	0.018425	0.0309864	0.908236	-0.926817	0.467277	0.96214	-0.309534	-0.589605	-0.8883	0.157101	0.638208	0.0776664	-0.0417363	-0.0527078	0.874024	-0.0917101	1.28695	0.286873	0.605511	-0.440824	0.44273	-0.35532	0.881023	0.95025	0.447489	-0.951206	1.27403	-0.906688	0.708996
ARHGAP26	-0.319889	-0.839999	0.23209	-0.106482	0.580867	0.0188113	-1.18668	-0.0447404	0.531737	-0.391561	0.37272	-0.316304	0.0406427	0.220715	0.0146962	0.252478	0.29476	0.486404	0.33934	-1.17565	-0.41555	0.44138	0.281392	0.368902	0.177446	0.102503	0.482818	-0.756413	-0.452042	0.161383	-0.290022	0.154791	0.167165	0.51426	-0.105118	0.215161	0.353835	1.1187	0.273111	-0.828407	-0.238894	-0.342736	-0.536656	0.633722	0.440458	0.68979	0.39414	-0.866152	0.420017
ARHGAP27	-0.158117	0.480964	0.0914247	-0.632354	0.286446	-0.33823	0.0474724	-1.43134	0.469848	-0.119765	-0.408973	0.227535	-0.735685	-0.153261	-0.539418	-0.361481	0.142332	0.0773201	-1.0378	-0.188406	-0.56604	0.00774815	-1.0816	0.307582	-0.422447	-0.600602	0.156411	0.105981	0.324594	-0.107436	0.425994	0.0719832	-0.376268	-0.0852365	0.787753	-0.474967	-0.153241	0.314316	0.218257	0.0639778	-0.0113488	-0.0462988	-0.410778	-0.669324	-0.0877228	0.779988	0.078956	0.57571	0.164786
ARHGAP29	-1.18524	0.406331	1.31476	-0.147586	-0.0231051	-0.623559	-0.869371	1.67049	0.83607	-0.239033	-0.192765	0.287961	-0.530676	-0.395792	-0.0338449	-0.554833	-0.451699	-0.521334	0.0230447	-0.433884	-0.151212	0.558936	-0.0379373	-0.184033	-0.0210659	0.972439	-1.55465	-1.08807	0.464629	-0.682888	-1.13316	0.137943	-0.99195	-1.45612	-1.31032	-1.5146	-1.26863	-0.961322	-1.3516	-1.51394	-1.45953	0.112219	-0.758734	-0.641177	-0.18877	0.533636	-0.835993	-0.830031	-0.95223
ARHGAP30	0.305173	-0.844285	0.523713	-0.384812	0.282952	-0.100739	0.466497	-0.607088	0.0851385	-0.502655	-0.320346	0.239827	-0.405308	-0.365599	-0.750024	-0.403915	0.411928	0.145662	-0.215446	0.260973	-0.486054	-0.0726808	-0.261736	0.147594	-0.39351	-1.13261	0.308532	0.721611	0.170165	-0.200805	0.19336	0.0138379	-0.133042	0.129493	-0.213664	-0.547501	-0.393188	-0.0481359	0.511062	0.390758	0.300615	0.22365	0.353886	-0.339624	0.3486	-0.535241	0.0507286	0.615369	-0.449227
ARHGAP31	-0.805429	-0.635346	-0.317379	-0.596474	-0.404232	-0.614842	1.73508	-0.0591618	-0.288382	-1.97968	-1.98892	-1.55274	-0.161304	-1.40563	-1.75585	-1.15535	0.258996	-0.339522	-0.491953	-0.12695	-0.71917	-1.43122	0.207109	-1.34793	-0.811123	-0.301159	-0.0450682	1.70878	-0.276833	0.00349274	-0.279174	-0.118133	-0.245235	-0.659434	-0.753895	-0.80639	-0.458154	0.154386	-0.173572	-0.196196	-0.955827	-1.26214	-0.261046	-0.146644	0.303373	-0.260653	-0.622523	1.66945	-0.534452
ARHGAP32	0.568225	0.55034	-0.534783	0.0490743	0.647888	1.05558	-0.763831	-0.783687	0.677103	1.40252	-0.736248	-0.348352	-0.753371	-0.906398	-0.71508	-0.461319	0.389855	0.336971	-1.09143	-1.08816	-0.0458457	0.174797	-1.46132	-1.2138	-1.66571	-0.856955	0.82102	-0.629756	-0.573426	0.790583	-0.672808	0.602725	0.110249	-1.12788	-1.00538	-1.22428	-1.20916	1.11902	0.80295	-0.718738	0.750245	-1.05256	-1.11799	-0.884172	0.47282	0.235079	-1.17108	-0.843135	-0.103648
ARHGAP33	-1.05967	0.0462132	0.201207	0.195698	0.523495	-0.0790177	-0.115094	-0.746334	0.626709	NA	NA	NA	NA	NA	NA	NA	NA	0.391658	-0.112799	0.474832	-0.168313	0.41116	0.204687	0.421026	-0.685464	NA	NA	NA	NA	NA	NA	NA	NA	NA	NA	NA	NA	NA	NA	NA	NA	NA	NA	NA	NA	NA	NA	NA	NA
ARHGAP35	0.0196897	0.457365	-0.0191962	0.312934	0.333356	0.0975959	-0.137527	0.0338495	-0.116169	0.0877105	0.183778	-0.116862	0.128117	0.168454	0.0142098	0.148007	0.162128	0.0410638	0.181096	-0.150919	0.0177425	0.0592951	0.168092	0.160775	-0.01808	-0.145548	-0.171385	-0.0662461	0.159453	-0.0819299	0.0277991	0.0142424	0.384427	-0.201989	0.056776	0.199558	0.174372	-0.00425665	0.00825463	0.0122536	0.0954505	-0.14973	-0.0643151	0.221373	0.117234	0.222997	0.0828936	0.0586695	0.0957252
ARHGAP36	-1.2842	NA	NA	NA	NA	NA	NA	NA	NA	NA	NA	NA	NA	NA	NA	NA	NA	NA	NA	NA	NA	NA	NA	NA	NA	NA	NA	NA	NA	NA	NA	NA	NA	NA	NA	NA	NA	NA	NA	NA	NA	NA	NA	NA	NA	NA	NA	NA	-1.08433
ARHGAP4	0.690709	-0.271406	0.563231	0.15339	0.399233	-0.181239	-0.0715612	-0.311219	0.466207	-0.0969018	-0.115192	0.302112	-0.0713433	0.662665	-0.32706	0.0121296	0.202034	-0.0844867	-0.149343	-0.693969	0.0164252	-0.0951207	-0.241108	0.387231	-0.482154	-0.774772	0.337173	0.114958	0.156039	0.220687	0.423824	0.265309	-0.312984	0.497316	0.796204	-0.0811919	0.6072	0.722659	0.839005	-0.454251	0.627447	0.313669	-0.558483	-0.293211	0.235145	0.641728	0.694171	0.148897	0.6921
ARHGAP42	0.468788	-0.49503	-0.421592	0.21719	-0.650535	-0.0406006	0.34412	-0.202811	-0.37113	0.600846	0.0533607	0.0863833	-0.45999	-0.400884	0.041847	-0.50421	0.585975	-0.137742	0.696279	-0.217795	0.267811	0.158446	0.210545	-0.338681	0.475562	-0.250405	0.188801	-0.198959	-0.151369	-0.0831008	0.803994	-0.213574	0.756071	0.392742	-0.203104	-0.455833	-0.596977	-0.120893	0.223065	-0.719917	0.578093	-0.210868	-0.908304	0.22556	0.135853	-0.332562	0.369759	-0.684978	-0.556834
ARHGAP44	0.225417	-0.409716	-1.5297	-0.48911	-1.05813	1.52922	1.38291	-1.17613	-1.05828	0.241235	-1.40813	-1.51809	-1.71042	-1.2381	-1.57373	0.11883	-1.50952	-0.356645	-0.796622	-0.455119	-0.0160252	-1.1964	-0.681353	-1.1052	-0.557606	-1.33982	-1.00179	-0.284443	-1.51608	1.27341	-0.831898	-0.347924	-0.291461	-2.17009	-1.10133	-0.136872	-1.41743	-1.37749	-0.566187	-0.616286	0.159768	-2.19208	-0.608693	-2.17704	-1.73999	0.780592	-1.40042	0.377029	-1.21345
ARHGAP5	0.0827947	0.181127	0.413864	0.207165	0.194573	-0.307638	-0.167199	0.879355	0.104138	-0.262479	0.236205	-0.244296	-0.529943	0.137531	-0.142918	0.0618177	0.161845	-0.094348	0.205867	-0.0710261	0.432748	0.33735	0.227408	0.216289	0.316399	-0.143161	-0.381322	-0.427295	-0.102271	-0.141845	-0.729077	0.435882	0.0709569	0.0623247	-0.219393	0.00370021	0.23739	0.0241983	0.368417	-0.0237365	0.180292	-0.36119	-0.847761	0.342679	0.139622	0.62021	0.189327	0.0913532	0.371254
ARHGAP6	-1.98629	-1.71186	-1.89644	-1.35031	-1.67579	1.89028	-1.80999	-1.216	-1.63166	2.66335	-0.923823	0.0787417	-0.853441	-0.70811	-0.771708	-0.610925	-0.718703	-2.66263	-2.06444	-2.51575	0.881649	-2.03386	-1.62289	-1.4988	-1.95742	-1.32725	-1.33892	-0.254019	-1.11183	2.34667	-1.1235	-0.485785	-1.53633	NA	NA	NA	NA	NA	NA	NA	NA	-2.33017	-0.302792	-2.46993	-2.28498	-2.14745	-2.63432	0.0735226	-1.25265
ARHGAP9	-0.157233	0.00988984	0.183813	-0.887883	0.271175	-0.44495	0.507565	-0.740357	-0.0769426	-0.226034	-0.197428	0.248042	-0.227364	-0.0171141	0.250796	-0.656739	0.554399	-0.0814404	-0.418781	-0.397931	-1.02177	-0.405943	-0.39269	-0.0426447	-0.831088	0.0241499	0.788733	0.733441	0.0236222	-0.114557	0.457621	0.163239	-0.382013	-0.423365	0.183551	-0.948748	0.0704997	0.456117	0.530948	-0.200761	-0.142567	0.139123	-0.517396	-0.451675	0.394929	-0.0615897	0.0353999	0.819633	-0.194971
ARHGDIA	0.0739267	-0.413679	-0.0688973	-0.157058	-0.221957	-0.21101	0.096505	-0.151249	0.119185	-0.0960026	-0.0267866	-0.197114	0.109965	-0.0980537	-0.0122599	-0.0317643	0.0317742	-0.122446	-0.0728357	0.036837	-0.103596	0.144985	0.0322566	0.440932	-0.100549	-0.0584804	0.10563	0.271806	-0.0627469	0.0131923	0.150212	-0.125568	-0.165052	0.0681378	0.0949335	0.00748548	-0.0793119	0.00884491	0.121655	0.067737	0.0632312	-0.202207	0.255478	0.189333	-0.0117904	-0.190731	0.0417069	0.144369	0.0996475
ARHGDIB	-0.112853	-0.24005	0.0485508	-0.296537	-0.707259	0.305514	-0.293065	0.31673	0.409506	0.138774	0.17463	-0.164094	0.0419971	0.00335446	0.524023	0.213821	0.0362147	0.193294	0.329697	-0.493345	-0.151196	0.0855997	0.246615	-0.0671478	0.296714	0.454007	-0.0264188	-0.187063	-0.121941	0.275866	0.160697	0.00289922	-0.11561	0.364844	0.541709	0.24266	0.0870214	0.479243	0.444403	-0.425814	-0.202327	-0.0853265	-0.203724	0.428823	-0.00206899	-0.609875	0.254407	-0.132936	-0.36053
ARHGEF1	0.101736	-0.0833309	0.249805	-0.00909447	0.465446	-0.168447	0.0331561	-0.374682	0.0352181	-0.30609	-0.00916841	0.503442	0.198247	-0.0911223	-0.042443	-0.100014	0.147793	0.501725	-0.198947	-0.0549725	-0.496101	-0.546146	-0.116549	0.322235	0.0903274	-0.0433396	0.211142	0.183765	0.000707585	0.0338976	0.398948	0.223437	-0.152061	0.709339	0.234908	-0.156488	-0.0377678	0.50266	0.0240311	-0.0330376	0.0861651	0.651347	0.0841522	0.0600849	0.249649	-0.614852	0.25515	0.258593	0.0654143
ARHGEF10	-0.895062	-0.946533	-0.868672	1.91151	-0.543289	-0.3978	-0.788659	1.89195	-0.49296	-1.31228	-1.13116	-0.882031	-0.932523	-0.756782	-0.209908	2.02426	-1.50073	-0.527955	-0.696285	1.16118	-0.618184	-0.530068	1.74835	-0.772787	0.58497	0.150436	-1.1935	-1.26573	-1.48818	-1.50337	-0.942036	-0.909538	1.91814	-0.533549	-0.70615	2.43656	-0.768501	0.0365379	-0.461645	0.926637	-0.958479	-0.145668	1.18176	0.60182	0.441576	-0.0987427	0.00663232	1.20952	-1.07222
ARHGEF10L	-0.59395	-0.286907	-0.500897	2.70905	-0.2106	1.35217	0.890228	-0.601534	-0.550191	NA	NA	NA	NA	NA	NA	NA	NA	NA	NA	NA	NA	NA	NA	NA	NA	NA	NA	NA	NA	NA	NA	NA	NA	NA	NA	NA	NA	NA	NA	NA	NA	-1.34988	-1.71587	-1.11991	-0.0712804	-0.215226	-0.413552	2.84213	NA
ARHGEF11	0.342442	-0.411071	-0.482891	0.487424	-0.192231	-0.317779	0.506635	1.20756	-0.267074	-0.533446	0.580868	0.0876967	-0.660542	0.36541	0.0515981	0.566067	-0.616985	0.162018	1.36765	-0.505477	-0.209686	-0.315732	1.06707	-0.340563	0.973186	0.361727	-0.470017	-0.111869	-0.529875	-0.20465	-0.598476	-0.582693	0.808488	-1.10622	-0.641856	0.789499	0.629539	-0.222814	0.122558	-0.786668	0.335599	0.669711	-0.82015	1.1752	-0.686351	-0.525669	-0.809301	0.35003	-0.110047
ARHGEF12	0.459084	0.102713	-0.813826	0.243726	-1.20549	0.103999	0.834549	0.831164	-0.972527	0.430282	0.635349	-0.985872	-0.983941	-0.352017	0.70641	0.418528	-0.948505	-0.0307227	0.473044	-0.00905368	-0.855928	-1.10699	0.422165	-1.17978	-0.865797	0.665975	-0.72139	0.586819	-1.01568	0.925913	0.939499	-0.737245	0.694347	-1.29336	0.456103	0.171254	-0.354127	-0.924439	-0.136548	-0.153121	0.438007	-1.42154	-0.952869	0.931126	-1.2663	-0.855507	-1.28227	0.738184	-0.196311
ARHGEF16	-1.08522	NA	NA	NA	NA	NA	NA	NA	NA	-1.45175	-1.13415	-1.23834	-0.527281	-1.18703	-0.598907	-0.334085	-1.17443	NA	NA	NA	NA	NA	NA	NA	NA	-0.952431	-1.24588	-2.35718	-0.797363	-1.34658	2.23638	-0.952374	-0.652646	-1.65886	-0.525716	-0.714629	-0.778027	-0.336714	-0.219334	1.13076	-1.25715	NA	NA	NA	NA	NA	NA	NA	-0.577866
ARHGEF17	-1.02424	-0.342372	-1.04178	-0.107891	-0.519303	-0.349868	1.39217	0.617256	-0.453457	-0.85179	-1.06613	-1.50674	0.169532	-0.0777996	0.882665	1.01372	-1.55068	-1.42598	-0.754951	-2.03675	-0.717367	-1.76104	-0.0414336	0.135419	1.14753	0.385906	0.0104995	0.437812	0.123293	0.440707	-0.10003	-0.0497446	0.158999	-0.523171	-0.680966	0.701482	-0.137016	-0.435638	-0.373386	-0.465023	-0.710064	-0.0594487	-0.450998	-0.279417	-0.412127	0.549143	-0.445287	0.313936	0.481463
ARHGEF18	-1.09603	0.877937	-0.288728	0.000996353	0.360281	0.273242	0.316393	-0.950903	-0.418315	0.441809	0.625058	0.0486539	-0.276097	-0.134776	-0.394067	-0.728408	-0.391546	-0.75682	-1.13434	-0.7331	-1.08253	-0.380694	-0.492302	0.197117	-1.73475	-1.88064	0.9463	-0.261609	0.699894	-0.0580573	0.550834	-0.415689	0.717454	-0.415802	0.454738	-0.322547	-0.23299	-0.203651	-0.454249	-0.604312	-1.43855	0.202532	-0.0242582	0.593279	-1.37259	-0.097464	0.0640143	-0.402398	-1.25884
ARHGEF19	-0.995411	NA	NA	NA	NA	NA	NA	NA	NA	NA	NA	NA	NA	NA	NA	NA	NA	NA	NA	NA	NA	NA	NA	NA	NA	NA	NA	NA	NA	NA	NA	NA	NA	NA	NA	NA	NA	NA	NA	NA	NA	NA	NA	NA	NA	NA	NA	NA	NA
ARHGEF2	-0.0762956	0.278472	0.284136	0.129654	0.152879	0.149847	0.148056	-0.357045	0.21364	-0.028168	-0.069874	-0.496784	0.16669	-0.0724707	-0.249822	-0.246191	0.108057	0.109721	0.0971101	0.0735919	0.042793	-0.181639	-0.11312	-0.0322225	-0.363688	-0.259793	-0.0397121	-0.0852125	0.20821	0.055068	0.220065	0.0127175	0.244051	-0.885331	0.123362	-0.378141	-0.038576	0.0747933	0.365083	0.0540289	-0.102113	-0.689285	0.185518	-0.172018	0.0273876	0.142616	-0.417426	0.0235602	0.317024
ARHGEF26	0.00607841	NA	NA	NA	NA	NA	NA	NA	NA	-1.42369	-0.788555	2.90947	1.16812	-0.416188	-0.669762	-1.22146	-1.51632	2.16994	-1.69677	-1.03592	-1.6391	1.84845	-1.48253	-0.832812	-1.2404	NA	NA	NA	NA	NA	NA	NA	NA	NA	NA	NA	NA	NA	NA	NA	NA	1.56463	1.06018	0.130897	0.0614761	2.57097	-0.149945	0.220564	-0.341023
ARHGEF3	-0.86848	-1.85666	0.343361	-1.8949	-0.338861	-1.43079	0.48461	-1.21693	0.013237	-0.145743	-0.978734	-0.835385	-0.774254	1.30277	0.436924	-0.846151	0.790795	-0.315814	-1.14339	0.222824	-1.02816	-0.020008	-0.721028	0.00289133	0.055662	0.0900664	0.799994	-0.101427	0.733311	-0.832687	0.339279	-0.545054	-0.33212	0.401547	-0.5915	-0.3977	1.36638	0.417625	0.354204	0.302022	-0.278601	-1.32887	1.10867	-1.77762	1.0891	-1.46173	-1.30509	0.811891	-1.29069
ARHGEF35	-1.26898	-0.493554	-1.3577	-1.34557	-1.82513	-1.30376	1.3536	1.64134	-1.4803	-0.609251	-0.764722	-1.04821	-0.171007	0.168497	-0.838107	-0.807554	-1.24748	NA	NA	NA	NA	NA	NA	NA	NA	-0.747201	0.850813	1.29617	-1.2029	-0.19614	0.459186	0.446505	-0.126343	-1.19431	0.0146748	-0.632981	0.102945	0.369724	-1.05968	-0.330429	-1.11226	NA	NA	NA	NA	NA	NA	NA	NA
ARHGEF39	0.0407697	-0.0497378	0.44927	-0.431576	-0.109079	-0.13469	0.20233	-0.42484	-0.169241	-0.282445	-0.190396	0.509745	-0.15016	-0.332639	0.389659	-0.126958	-0.315111	-0.16854	-0.60949	-0.0646091	0.346614	-0.250153	-0.194558	-0.434419	-0.0441843	1.02242	0.239815	0.800003	-0.20154	-0.0622181	0.807378	-0.144196	-0.391074	0.0563343	0.0835607	-0.196509	-0.435029	-0.214749	-0.788835	-0.324121	0.00781885	0.571167	-0.107647	-0.502358	-0.41654	-0.313447	-0.239958	-0.0317994	-1.05297
ARHGEF4	0.0750908	NA	NA	NA	NA	NA	NA	NA	NA	NA	NA	NA	NA	NA	NA	NA	NA	NA	NA	NA	NA	NA	NA	NA	NA	NA	NA	NA	NA	NA	NA	NA	NA	0.524783	0.499657	0.820787	0.0329063	0.548766	-0.0917175	0.504113	0.00235971	NA	NA	NA	NA	NA	NA	NA	-0.296423
ARHGEF40	1.2108	0.49745	-0.444467	1.52305	-0.706441	0.169787	-0.666692	0.245389	-0.907752	0.564818	1.04756	0.400402	-0.636331	-0.379088	-0.175531	0.0199538	-0.880505	-0.712587	1.21944	0.0905724	0.236885	-0.651725	1.48341	-0.568011	-0.169763	-0.0242746	-0.462709	-0.232822	-0.756306	0.974222	-0.530129	-0.455004	1.43735	-1.30871	0.379241	-0.753331	-0.303445	-0.911826	-0.583843	0.0748898	1.53755	0.346459	-0.56117	1.02495	-0.598036	-0.626799	-0.0317646	-0.360224	-0.626098
ARHGEF5	-0.646005	NA	NA	NA	NA	NA	NA	NA	NA	NA	NA	NA	NA	NA	NA	NA	NA	NA	NA	NA	NA	NA	NA	NA	NA	1.1256	1.17813	1.77403	0.191443	0.335439	1.13881	0.913239	0.459604	NA	NA	NA	NA	NA	NA	NA	NA	NA	NA	NA	NA	NA	NA	NA	NA
ARHGEF6	0.366504	-0.23168	0.204921	-0.501927	-0.184832	-0.011697	-1.16326	-0.146516	-0.0638022	0.333531	0.289395	-0.262712	-0.431428	0.278443	-0.0326816	-0.261615	-0.00763298	0.333736	-0.0894646	-0.457781	-0.272845	-0.0472593	0.251474	0.0841426	0.124571	-0.110792	0.45522	-0.89786	0.369545	0.0718762	0.508381	-0.242545	-0.185464	-0.0337196	0.0805878	-0.402989	0.0833976	0.380214	0.94674	-0.372631	0.336237	-0.58698	-0.234864	0.258073	-0.0293604	0.708168	0.243492	-1.012	0.28707
ARHGEF7	-0.671347	0.0751074	-0.0808494	-0.0821594	0.220162	0.0328218	0.272572	-0.187345	-0.0881462	0.169048	0.200048	0.284178	-0.0792965	0.0358421	0.481192	0.432388	0.194136	-0.246784	0.458917	0.0683196	0.217243	-0.150221	0.395494	-0.34731	0.038403	0.308124	-0.284964	0.395225	-0.51809	0.0726669	0.438913	0.0364852	-0.194898	-0.0598819	0.406562	0.292042	-0.00278202	0.363001	0.0850476	0.16687	-0.728851	0.240705	0.648429	0.360566	0.194486	-0.54613	0.252446	0.356943	0.448645
ARHGEF9	-1.90355	0.297934	-0.517633	0.588276	-0.945184	1.75852	-1.21628	0.181313	-1.02903	1.28503	0.243774	0.152056	-1.21806	0.247129	-0.627287	0.0989474	-1.14456	-1.61388	0.217892	-2.2683	-1.58654	-1.92597	-0.941167	-1.45526	0.260295	-0.655341	-1.40366	-1.29044	-1.5733	1.49856	-1.39074	-0.807155	-0.280892	0.378066	-0.851435	-0.116923	0.294795	-1.21749	-1.01286	-1.62667	-1.60572	0.0205202	-2.09615	0.505713	-1.57803	-1.27864	-0.50656	-1.41324	-0.193773
ARID1A	0.0701846	-0.443987	0.166742	-0.0109379	0.466849	0.103243	-0.159022	0.0536712	0.0727273	0.27837	0.1277	0.208381	0.444602	0.0716723	0.167563	-0.00678167	0.428836	0.119092	-0.0420802	0.0657079	-0.0361765	-0.0172012	0.120947	0.288496	0.141599	0.104737	0.159666	-0.225651	0.178485	-0.0466353	-0.00553766	0.345888	0.105045	0.251165	0.202571	-0.0186648	0.12901	0.265558	0.584479	0.136372	0.120792	0.235614	-0.564643	0.273236	0.421588	0.414004	0.293106	-0.269982	0.257392
ARID1B	0.402049	0.651591	-0.130979	0.0195378	-0.303335	-0.0910569	0.0444695	0.121643	-0.204894	0.104117	-0.0415779	0.0865056	-0.0393918	0.264894	0.0578245	0.34724	-0.284524	-0.448688	0.276823	-0.103945	-0.239822	-0.0513072	0.225228	-0.0181029	0.605716	0.0187979	-0.389921	-0.276922	-0.0476075	-0.104194	-0.038742	-0.295161	0.117096	-0.00999467	0.3723	0.465768	0.405481	-0.177719	0.499374	-0.0599989	0.410924	0.00547426	-0.0307886	-0.0446514	-0.289724	0.390332	0.402963	0.00626291	0.4785
ARID2	0.372206	0.114391	0.21029	0.241182	0.308346	0.322058	-0.574849	0.00989843	0.222992	0.295845	0.207284	0.357099	0.515209	0.0287889	0.12121	0.100166	0.589369	0.0698722	0.120084	-0.0167974	-0.00931735	0.164798	0.109782	0.0804779	0.170774	0.0267669	-0.0575903	-0.675278	-0.0152816	0.079616	-0.537061	0.448016	0.268755	0.424392	0.0638942	0.220691	-0.00327802	0.419562	0.364805	0.0107519	0.385047	0.438337	-0.214301	0.226125	0.427894	0.295221	-0.0236868	-0.561264	0.270897
ARID3A	-0.356835	0.115065	-0.576522	-0.794364	0.14616	-1.00024	1.35417	-1.28085	-0.161487	-0.999555	-1.35625	-0.0293854	0.0495721	-0.789285	-0.753543	-0.508121	-0.356646	-0.265664	-0.88504	1.13488	-0.758083	-0.533749	-0.991283	0.863325	-0.257961	-0.896851	-0.901346	0.708415	0.137283	-1.00687	-0.298498	-0.132714	-0.86729	0.397296	-0.277273	-0.760539	-0.837749	-0.780144	-0.046671	1.08833	-0.430805	-0.126041	-0.535094	-1.65224	-0.500323	-0.790531	-0.0335459	0.521758	-0.69951
ARID3B	-0.269979	-1.10737	-0.916117	-1.56143	0.0440988	-1.46138	1.56898	-1.22736	-0.236829	-1.20432	-1.06233	-0.846326	0.143133	-1.04115	-0.780374	-0.87986	1.77143	-0.892567	-1.44474	-0.00963685	-1.36583	-0.710939	-1.57644	1.74028	-1.22716	-1.29877	-0.604403	0.918742	1.16393	-0.960629	-0.746904	0.452918	-1.07797	-0.380139	-0.754226	-1.39856	-1.21292	-0.979433	1.39097	0.424232	-0.158268	-1.29007	-1.468	-1.45452	1.39805	-0.68119	0.220503	0.694762	-1.44555
ARID4A	-0.169794	0.0945742	-0.190455	-0.478427	-0.30758	0.125503	-0.421918	0.57011	0.118715	0.342269	0.0680877	0.266079	-0.228943	0.360909	0.169911	0.281885	0.228813	-0.0202892	-0.0159432	0.206375	0.114858	0.258933	0.0506134	0.278706	-0.845789	0.142387	0.165444	-0.30383	0.544674	0.288672	0.121967	0.0325485	-0.204449	0.134826	0.354026	0.0803843	0.438067	0.23731	0.178143	0.341696	-0.218112	0.298226	-0.348258	0.191729	0.350247	-0.197841	0.45198	-0.39493	0.640778
ARID4B	0.26401	-1.70728	0.265399	0.105239	0.310654	0.212794	-0.317693	0.0849744	0.207578	0.295881	0.476296	0.329527	0.320503	0.108705	0.183221	0.0231095	0.163049	-0.0620986	0.31777	-0.317079	0.022929	0.0364159	0.463616	0.226255	0.407119	0.146522	-0.00208612	-0.362727	-0.234776	0.221295	0.000955565	0.257713	0.231336	0.0604843	0.216282	0.0618581	0.170092	0.207155	0.241081	-0.212805	0.243803	0.424533	0.020041	0.690578	0.151509	0.440512	0.19205	-0.318701	0.174117
ARID5A	0.188698	-1.41143	-0.638715	-1.35603	-0.882472	0.465132	0.326247	-0.161993	-0.747642	0.332874	0.185375	-0.18948	-0.474889	0.643696	0.498157	-0.0687654	-0.278843	-0.868507	0.452531	-0.698253	-0.388808	-1.0318	0.789098	-0.962024	1.06691	0.156449	-0.521513	0.289828	-1.13256	0.787292	-0.0199102	-0.558837	-0.192922	-1.05676	-0.613916	-0.528687	0.600248	-0.594318	-0.652829	-0.293622	0.0942759	-0.682665	-1.22673	0.107399	-0.710516	-1.4316	0.570859	-0.127215	0.626244
ARID5B	-0.451058	-1.00995	-0.679192	0.638534	-0.0366471	0.505523	-1.27502	0.259357	-0.172642	0.416414	0.633823	-0.415584	0.203032	0.938519	0.386428	0.419773	0.21833	0.0866747	0.281568	-0.740456	-0.342912	-0.505168	0.47706	-1.13997	0.637062	0.322976	0.212626	-0.524809	-0.328474	0.899515	0.511403	-0.139275	0.715565	-1.6192	0.00227803	0.558113	0.772045	0.00869742	-0.39751	-0.500247	-0.484478	-0.607344	-0.25652	0.789188	0.0996096	-0.125087	0.599641	-0.586683	0.218994
ARIH1	0.108374	-0.171266	-0.027432	-0.0191157	-0.00805168	0.0633895	-0.0736221	0.0502295	0.0998799	0.197823	0.181242	0.33234	-0.00487463	0.21653	0.404365	0.108251	0.165514	0.0109509	0.117512	-0.14314	0.0820332	0.197291	0.259089	0.250414	0.272197	0.315847	-0.020859	-0.119193	0.171956	0.0781603	0.0140688	0.19704	0.259494	0.0359184	0.174034	0.0288444	0.279221	0.0239369	0.431893	-0.234656	0.0910279	0.435654	0.0934422	0.0878622	0.173915	0.0202363	0.228468	-0.0679832	0.255438
ARIH2	0.0244465	-0.481753	0.00252704	0.118955	0.22219	0.311576	0.0204882	-0.0711322	0.186022	0.0933408	0.135671	-0.891161	0.206724	-0.196723	0.13485	-0.0154248	-0.0288247	0.165006	0.0757083	-0.381405	0.257298	0.112998	0.156881	0.247911	0.23939	0.1476	-0.180139	0.0347712	0.225221	0.252706	-0.00312738	0.155491	0.0930866	0.179371	0.113459	0.0115915	0.00857408	0.0823256	0.129158	-0.257099	0.0690359	-1.31716	0.553573	0.169271	0.00452717	0.365227	0.250109	0.0142124	-0.277994
ARL1	0.140097	0.0680953	0.292329	-0.129807	0.050312	0.128353	0.199544	0.139444	-0.122115	0.114289	-0.0572869	-0.143043	0.232309	-0.00378675	0.0346115	0.0292268	-0.0201491	0.0487899	-0.215406	-0.303246	0.0125779	-0.186186	-0.198721	-0.143397	0.154367	0.117382	0.227718	0.247298	0.129132	0.00989182	0.125599	-0.0132768	-0.23772	0.183526	-0.0879777	0.12415	-0.0246708	-0.0219161	-0.0704031	-0.322183	0.0930445	-0.00019491	0.00646717	-0.000577623	0.0499731	0.178093	0.0271107	0.36353	0.0623409
ARL10	-0.725217	0.353602	-0.210484	0.573685	-0.674802	0.109554	-0.108331	1.3046	0.214679	-1.14622	0.500251	-0.827531	-0.795969	-0.398922	1.16874	0.697527	0.23112	-0.397416	1.46317	-0.663802	-0.520866	-0.0141003	1.31097	-0.838315	-0.309494	1.06992	-0.556566	0.286965	-0.337814	0.229139	-0.249355	0.452501	0.441459	NA	NA	NA	NA	NA	NA	NA	NA	-1.59197	0.967974	0.931767	-0.259671	-1.05763	-0.501273	1.02706	-1.51607
ARL11	-0.687299	-0.902575	-1.16353	1.20694	-0.807495	0.852243	-1.08526	0.62898	-1.02025	0.0548946	1.02005	-1.08317	-0.893975	0.798373	0.540204	0.292323	-1.12206	-1.13787	1.19561	-1.20773	-0.522529	-0.898323	0.455638	-1.45477	0.910774	0.418035	-0.88131	-0.587874	-0.776309	0.671844	1.28946	-0.44232	-0.333709	-1.05756	0.645493	0.13773	1.34005	-0.901798	-0.869985	-1.12917	-0.587127	-1.45021	-0.169575	1.03567	-1.30816	-1.1213	1.26439	-0.341737	0.896684
ARL13B	0.403928	0.288037	0.484967	-0.0915466	-0.170252	-0.00975003	0.122449	0.0776654	0.46006	-0.302982	-0.355249	-0.105492	-0.0817804	-0.281224	-0.234202	0.380591	-0.347567	0.603349	-0.178022	-0.302326	0.200381	0.1389	-0.102873	-0.148261	0.208778	-0.139082	0.508521	-0.194081	-0.249673	-0.561432	-0.0311953	0.0709509	-0.140735	0.261408	0.0621861	0.338985	-0.140398	-0.149059	0.0606319	-0.465748	0.4675	-0.167605	-0.486543	-0.204167	-0.0682018	0.153758	-0.200252	-0.375055	0.106546
ARL14EP	0.19871	0.130483	-0.264067	0.150641	-0.0428298	0.20374	-0.335434	-0.0677565	-0.339635	0.383996	0.355009	0.0343921	0.00835378	0.283003	0.217667	-0.245076	-0.0469978	-0.195111	0.250362	0.0394862	0.0756622	-0.17473	0.367849	-0.0505568	0.261446	0.403392	0.0477498	-0.264909	-0.138623	0.203916	0.14468	-0.0927049	0.226947	-0.132891	0.456637	-0.055719	0.3109	-0.070762	-0.0227518	0.00180987	0.219038	-0.00392858	0.384379	0.493685	-0.153799	-0.0525726	0.315524	-0.331396	-0.108028
ARL15	0.197449	0.0158676	0.149367	0.621849	-0.339608	0.279883	-0.725238	0.4819	-0.455916	0.709498	0.0394453	-0.0148278	-0.440369	0.090966	-0.304973	0.885519	0.397185	0.253901	0.411471	0.848978	0.56991	-0.136511	-0.234524	-0.622589	0.283693	-0.505015	0.264119	-0.661184	0.810761	-0.266381	-0.0726395	-0.180722	0.477171	0.0348857	0.496129	0.655041	-0.325134	0.123088	-0.719821	0.715411	-0.122097	-0.197136	0.588952	0.0123701	0.649495	-0.412004	0.326566	-0.690388	0.312527
ARL16	-0.0366749	0.0725333	-0.0341499	0.395167	-0.0772818	0.425587	-0.0947008	0.107701	0.359893	0.0817786	-0.331095	0.207434	0.26866	0.0220547	-0.246099	0.405777	0.466027	0.0862061	0.227116	-0.00446822	0.404649	0.489704	0.106216	-0.0460562	0.352245	-0.378095	0.465827	0.0272286	0.126345	0.323737	0.241019	0.482144	0.465615	0.223537	0.452381	0.645365	0.0277981	0.215281	-0.0379665	-0.207007	0.172593	0.133009	-0.581969	-1.1515	-0.139685	0.468294	0.231672	-0.670671	0.686467
ARL2	0.182335	-0.374282	-0.957006	-0.357906	0.634034	0.0725265	-0.472845	-0.134257	0.252302	-0.106346	-0.571297	0.0810533	0.133841	-0.438328	0.143919	0.170058	-0.187314	-0.015553	0.3254	0.640875	-0.59177	0.157864	-0.0976544	0.213238	-0.283258	0.424247	0.195154	0.733998	0.142783	0.450468	0.719194	-0.446539	-0.250923	0.505049	-0.188137	0.214164	-0.451767	-0.136218	0.0171055	0.607258	0.48198	-0.152376	-0.552418	-0.247163	0.00376231	-0.229873	-0.66814	-0.0258202	0.406846
ARL2BP	-0.435779	-0.0927297	-0.00364206	-0.284122	0.188567	0.326247	-0.694371	0.373465	0.295948	0.101145	0.152349	0.206253	-0.262298	0.278991	0.39749	0.247761	0.278855	0.555079	-0.166521	-0.228747	-0.0354155	0.0896646	0.0802882	-0.0719017	0.113706	0.570666	0.16045	-0.718672	-0.233728	0.727696	-0.141446	0.385145	-0.268801	-0.403363	-0.255357	0.132524	0.361992	0.191358	0.432631	-0.264434	-0.490062	0.0496219	0.179404	-0.28366	0.0603091	-0.0461328	-0.180584	-0.834106	-0.67963
ARL3	-0.0436861	0.0913297	-0.0966716	0.0675336	-0.306632	-0.220381	0.447341	0.0662252	-0.127564	-0.0569507	0.0936493	-0.248127	0.851056	-0.0300419	0.0295126	-0.176284	0.0653691	0.160652	-0.246491	0.509526	-0.111925	-0.134366	0.186457	-0.0701138	-0.323037	-0.00146295	-0.18653	0.281663	0.0228529	-0.132696	0.0370218	-0.0619261	0.148768	-0.49257	0.0602214	-0.335447	0.171175	0.0800085	0.0500789	0.524407	-0.0476403	-0.385052	0.434782	0.224212	0.172449	0.248871	0.0772406	0.621052	0.206883
ARL4C	-2.13313	-1.70139	1.78502	0.717951	-0.169104	-1.49118	-1.6603	-1.80855	0.5403	-2.56994	-0.57517	0.777459	0.174934	-1.78547	-2.04686	-2.17187	0.664879	-0.87094	-1.23162	-2.30038	-2.20814	-0.208102	-0.898539	1.43727	-1.92457	-1.19421	0.388928	-1.29547	2.52238	-1.39597	-0.296491	0.167775	0.510984	1.06942	-1.96022	-1.53008	-1.95464	1.15883	-0.909009	-1.70192	-2.31658	1.01631	-1.87891	0.234635	0.786584	-0.734728	-1.74816	-1.73613	-1.87223
ARL5A	0.122019	0.236919	-0.00426321	-0.0497264	0.0259945	0.103178	-0.0976284	-0.0316272	-0.255255	0.138737	0.206634	0.355233	-0.0165215	-0.0573319	0.120344	0.104121	-0.178944	0.0413502	0.174132	-0.233648	0.434134	-0.0858244	0.173418	-0.169959	0.131197	0.328264	-0.137487	0.0778587	-0.303096	-0.149294	-0.0598746	-0.18395	-0.0150931	-0.0165438	0.274013	0.221628	-0.0256986	0.200342	0.218092	-0.0579392	0.136826	0.668477	0.387029	0.314582	0.13406	0.117592	0.00581224	0.588	0.51047
ARL5B	-0.188694	-0.034677	0.10735	-0.0538176	-0.0651489	-0.128784	-0.22419	-0.18786	0.225919	0.367111	-0.132107	0.402665	-0.00831586	-0.155275	-0.518602	0.0852091	0.613801	0.216259	-0.424701	0.219187	-0.20004	0.691057	-0.472079	0.0725435	-0.438267	-1.52346	-0.280225	-1.4689	-0.265575	-0.590958	-0.361991	-0.969747	-0.543178	-0.0894367	0.143543	-0.0574929	-0.476393	-0.268269	0.558342	0.348645	-0.431236	0.0427678	0.124141	-0.739918	0.0849838	0.340162	-0.251789	-0.563484	0.171878
ARL6	0.375493	-0.244456	0.711205	-0.422613	0.0391887	-0.815445	0.346818	-0.323279	0.362235	-0.259887	-0.860106	0.504118	-0.218762	-0.940349	-0.4454	-0.982137	0.216529	1.2531	-0.239577	0.523283	-0.401941	0.097892	-0.451718	-0.602282	-0.400873	-1.12755	0.366333	0.401453	0.022388	-0.757298	-0.621725	0.0589607	-0.92727	0.537588	0.0592912	-0.709217	-0.810857	0.000656062	-0.192976	0.567493	0.344193	0.436781	0.720612	-0.566533	0.287798	0.535081	-0.753541	0.397685	-0.580318
ARL6IP4	-0.343173	0.156577	0.388952	0.12476	0.315899	-0.267788	-0.117372	-0.00708286	-0.0844833	-0.38166	-0.400299	0.208091	0.0666754	-0.179824	-0.343233	-0.170102	0.203429	0.130782	-0.038737	0.436453	-0.0126867	0.349958	-0.186063	0.0997413	0.0711188	-0.0942953	-0.203173	-0.197297	-0.195522	-0.116214	-0.0145305	0.0951541	0.0317806	0.418535	-0.21959	0.0578204	-0.317569	0.0039552	-0.0778439	0.567019	-0.33439	0.412191	-0.0847152	-0.0739463	0.236216	0.566021	-0.126099	-0.0897209	-0.384239
ARL6IP5	0.0758848	-0.191056	-0.0869203	-0.216086	0.0657624	0.0978615	0.77094	0.159035	-0.219502	0.134268	-0.0831946	-0.497318	-0.187753	0.0729015	-0.241116	-0.137795	-0.143318	-0.131438	0.075113	0.000359482	-0.0436114	-0.360497	0.129538	0.126163	0.151941	-0.157022	-0.0696117	0.628095	0.236269	-0.0149785	-0.0462106	-0.194498	0.00117243	0.00415528	-0.162456	-0.296984	0.159637	-0.0757137	-0.0580825	0.0263343	0.0851815	-0.685017	-0.458523	-0.280439	-0.0258551	-0.0794241	0.0950195	1.06202	-0.483762
ARL6IP6	0.338407	-0.000225672	0.00494728	0.268169	-0.111758	0.350548	-0.22155	0.224484	-0.102109	0.244304	0.391271	0.163872	-0.0950021	0.211608	0.150013	0.122955	0.0743554	-0.0954578	0.281833	-0.0953508	0.199204	-0.174492	0.421771	0.21706	0.100609	0.195464	-0.329149	-0.0415977	0.172276	0.220623	0.123853	0.0354122	0.0833705	0.0340545	0.361305	0.17663	0.332431	0.166554	-0.0427217	-0.196731	0.475838	0.0973759	-0.336509	0.381231	0.112146	-0.175182	0.225372	-0.192176	0.336207
ARL8A	-0.0838209	-0.20549	-0.101531	0.205004	-0.511984	0.0740297	-0.0715403	0.162536	-0.0770972	0.445226	0.334813	0.093525	-0.00739692	0.377277	0.160163	-0.138633	0.0924228	0.0558639	0.133548	0.172126	0.0315322	-0.376248	0.474258	-0.311454	0.318607	0.245685	-0.245374	-0.0649305	-0.0413508	0.469113	0.0357176	-0.0561968	0.0988191	0.196763	0.329961	-0.265997	0.386341	-0.269261	0.0757516	0.0285649	-0.0614909	0.153232	0.61097	0.749393	0.300956	0.0913331	0.16634	0.233103	-0.253537
ARL8B	0.100819	0.107124	-0.0291355	-0.130421	-0.0486793	0.0603843	0.305158	0.169746	0.0123304	0.2673	0.108122	-0.371935	0.138477	0.983301	0.178597	0.0938003	-0.169337	-0.0960672	0.0129983	-0.466122	0.162632	0.0134492	0.00736306	-0.316488	-0.140536	0.132797	-0.0791687	0.221108	-0.425032	0.239462	0.0129398	0.0816706	-0.137615	0.370258	0.283495	-0.056249	1.1146	0.217443	0.425013	-0.266899	0.105555	-0.530511	0.364183	0.274288	-0.0245086	0.446933	0.637458	0.334553	-0.400255
ARL9	-1.41624	-0.10471	-0.843739	0.80302	-0.813894	1.37505	-0.575173	1.73639	-0.759225	1.4263	0.571616	-0.287089	-0.0860826	-0.569718	0.136266	-0.253884	-0.622205	NA	NA	NA	NA	NA	NA	NA	NA	0.328941	-1.22778	-0.917991	-0.95211	-0.260305	0.0559268	-0.536527	1.49374	-1.69184	1.45928	-1.71804	-1.21609	-1.31735	-1.76617	-1.68623	-2.04718	-2.57817	-2.6446	1.8543	-2.81537	-2.25716	-0.661079	-2.92044	-1.13605
ARMC1	0.0363176	0.0986907	-0.0771139	0.203191	0.0470938	0.155767	-0.193727	-0.0736675	0.329621	0.160874	0.0498486	0.0198763	0.0515766	-0.0252141	0.079475	-0.0597124	-0.076044	0.138421	-0.0933713	-0.240817	0.0492696	0.0751004	0.0342805	0.0554662	0.133932	0.121208	0.0305668	-0.0254807	0.057264	0.148638	-0.122315	0.0147933	0.128482	0.187016	0.14312	0.0676377	-0.0202512	0.0526728	0.136803	-0.0630139	0.209118	0.116621	0.156967	-0.0300837	0.049859	0.162512	-0.0879451	-0.140735	0.236702
ARMC10	0.367657	-0.220993	0.179237	-0.0496387	-0.0166346	0.147875	-0.297903	0.000793486	0.0611613	0.0753811	-0.0266954	0.0180324	0.00901106	0.181922	0.153779	-0.0394587	0.0176459	-0.0529711	0.482283	0.168455	0.246149	0.205801	0.169536	-0.194489	-0.267321	0.151084	-0.187716	-0.0929706	0.190637	0.277079	-0.197267	-0.0891329	-0.259832	-0.034935	0.0906751	0.080591	0.0197097	0.143692	-0.0872078	0.355882	0.442572	0.028524	-0.0213081	-0.0799542	0.00493469	0.0286516	0.407146	-0.123131	0.480514
ARMC2	-0.33677	NA	NA	NA	NA	NA	NA	NA	NA	0.0629218	0.261918	0.496212	0.289654	0.250182	0.187176	0.260823	0.402291	-0.740195	-1.00532	-0.174208	-0.0380993	-0.366582	-1.09189	0.477822	-0.0648401	0.190948	-0.389726	0.167574	-0.139496	0.178106	-0.203203	0.283747	-0.644526	0.174022	-0.711497	0.0310589	-0.429292	0.217511	-0.264361	0.275025	-0.587053	0.774586	-0.614756	0.179194	-0.0697547	0.231303	-0.375309	-0.172645	0.119695
ARMC4	-0.634878	NA	NA	NA	NA	NA	NA	NA	NA	-1.37525	-0.529136	0.920849	1.02454	-0.857715	-0.871772	-1.18869	-0.979015	NA	NA	NA	NA	NA	NA	NA	NA	NA	NA	NA	NA	NA	NA	NA	NA	NA	NA	NA	NA	NA	NA	NA	NA	NA	NA	NA	NA	NA	NA	NA	NA
ARMC5	0.253436	0.0213411	0.0936827	-0.0804579	-0.149161	-0.0177571	-0.0337686	0.13092	-0.0423703	-0.477504	-0.28564	-0.64739	-0.326592	-0.388646	-0.410611	-0.336289	-0.270934	0.40605	0.214926	0.458195	-0.420109	-0.131955	-0.208122	-0.0726485	0.173612	-0.310595	0.0197737	-0.251379	0.309099	-0.343016	0.25676	-0.133577	-0.1266	-0.313702	-0.455156	-0.175613	-0.32271	-0.14619	-0.137486	0.27073	0.144502	-0.585402	-0.30423	-0.279396	-0.0532009	-0.178649	0.19714	-0.178222	-0.479917
ARMC6	0.08524	-0.0140785	-0.0318838	0.0702325	0.112614	0.109421	0.0555163	-0.238487	0.228828	-0.260889	-0.0286583	0.180279	0.201071	-0.279592	-0.201279	-0.22192	-0.0934257	0.383288	0.0197497	0.505048	-0.0233323	0.152328	-0.101376	0.151384	-0.200952	-0.156182	-0.203623	-0.166605	0.5036	-0.204663	0.046099	-0.0793572	-0.109278	0.129998	-0.127827	-0.0339969	-0.359771	0.0241279	0.172704	0.472059	0.0902988	0.259575	0.439009	-0.431366	-0.271958	-0.0686237	0.00470888	-0.212627	0.0319934
ARMC7	0.33848	-0.0913403	-0.0794283	-0.132636	0.0230692	0.0528644	-0.514587	-0.0216944	0.275658	-0.0105018	0.0845458	0.443856	0.29631	0.0760713	-0.152295	0.0714736	0.402597	0.472748	0.104719	0.0175424	0.148357	0.382194	-0.243722	0.384924	-0.133873	-0.239523	0.128843	-0.449874	0.331299	0.0691915	-0.156857	0.190859	-0.142004	0.138972	-0.210898	0.0558298	0.034004	0.0888641	0.378005	0.1704	-0.215212	0.0750496	-0.0605111	-0.78429	0.323596	0.113259	-0.0843212	-0.294773	0.0492674
ARMC8	0.111381	-0.140598	0.0771454	-0.109931	0.0766432	0.0342639	0.216722	0.0594285	-0.125775	0.176233	0.22448	0.184708	0.0908426	0.199314	0.0948693	0.142572	0.259218	-0.158271	0.250598	-0.357367	0.105024	-0.0626343	-0.00945635	-0.0147252	-0.282836	0.0383685	0.445767	0.164532	0.862206	0.140051	0.22026	0.0155496	-0.089	-0.0849062	-0.0595881	0.0912783	0.087243	0.0033391	0.357729	-0.323086	0.0284326	0.181108	-0.254783	0.0905851	0.221263	-0.0588424	0.269323	0.282739	0.101887
ARMC9	-0.364869	0.363266	0.13341	-0.087478	-0.505985	-0.170514	0.992775	0.582642	0.160378	-0.0305411	-0.194295	-1.14661	0.274345	0.0347761	0.336866	0.274431	-0.500189	1.20754	-0.104549	-0.394753	0.146688	0.089335	-0.0947399	-1.05285	-0.525151	0.227454	-0.406606	0.803401	0.335305	0.165709	0.0862831	0.0210011	0.0485069	-0.128503	-0.245931	0.257784	0.0469104	-0.51055	-0.308298	-0.439693	-0.323669	-1.30927	-0.106061	-0.273039	-0.571848	-0.0271093	-0.525669	1.411	-0.784979
ARMCX1	-0.284291	-0.35359	0.428032	0.12345	0.0979706	0.374296	-0.192176	2.47048	0.321071	NA	NA	NA	NA	NA	NA	NA	NA	NA	NA	NA	NA	NA	NA	NA	NA	NA	NA	NA	NA	NA	NA	NA	NA	NA	NA	NA	NA	NA	NA	NA	NA	NA	NA	NA	NA	NA	NA	NA	NA
ARMCX2	2.69258	1.0199	0.588035	-1.04524	-1.12244	-1.42559	1.627	1.13248	-0.943606	-0.137223	0.570925	1.38926	0.386267	0.573382	0.0269729	-0.145395	0.677936	-0.6038	0.42753	-0.587568	-0.413308	-1.44985	-0.254604	-0.566178	-0.0194074	-0.368005	-0.00501588	2.25768	0.233793	-0.163307	-0.393112	0.466672	-0.282836	-0.406739	0.442517	-0.136373	0.69033	-0.214488	2.15358	0.0606434	2.54343	0.655876	0.237967	0.00584197	-0.106905	2.59968	0.734712	1.72991	0.299871
ARMCX3	-0.146218	0.14304	0.224498	-0.508281	-0.453276	0.152713	-0.0708703	0.238988	-0.157314	0.245037	0.0909486	0.690398	0.281477	0.348751	0.199249	0.00381061	0.270006	-0.408414	0.0636321	0.0618719	0.147459	-0.0810105	0.131199	-0.206035	-0.58429	0.0460325	0.335347	0.229112	0.301831	-0.0108193	0.0273878	0.24094	0.215309	0.0852046	0.0523693	-0.321651	0.0564864	-0.0222451	-0.570473	0.380593	-0.333876	0.398241	0.736105	-0.428044	0.165109	-0.209683	-0.0650325	0.449899	-0.174435
ARMCX4	-0.159682	NA	NA	NA	NA	NA	NA	NA	NA	NA	NA	NA	NA	NA	NA	NA	NA	0.0954362	-0.742103	-0.330485	0.0854332	0.179916	-0.523314	-0.124393	-0.164069	NA	NA	NA	NA	NA	NA	NA	NA	NA	NA	NA	NA	NA	NA	NA	NA	NA	NA	NA	NA	NA	NA	NA	0.852946
ARMCX5	0.421644	0.297635	0.513977	0.680717	0.544115	0.374201	-0.769747	0.168834	-0.00959818	0.249704	0.119404	-0.356513	-0.00496431	0.176297	-0.0872025	-0.227108	-0.152353	-0.447053	0.332277	-0.27015	0.544942	0.576836	0.00328061	0.143293	0.471735	0.229859	-1.16373	0.0436759	-0.0453389	-0.984098	-0.279851	0.49432	0.244655	0.209973	-0.174565	0.0520635	-0.0270094	0.196088	-0.309901	-0.594485	0.408284	-0.229441	-0.791095	0.0338037	-0.0391302	0.688953	0.292183	-0.288762	-0.274121
ARMCX6	1.43376	1.18071	0.245977	-0.277086	-0.707803	-0.447955	-1.20277	0.410205	-1.06699	-0.0630829	-0.158549	0.40422	-0.207161	-0.0257318	-0.584559	-0.290555	-0.307779	-0.263029	0.236256	-0.29512	-0.349446	0.323698	-0.364903	-0.0978873	-1.04396	NA	NA	NA	NA	NA	NA	NA	NA	NA	NA	NA	NA	NA	NA	NA	NA	NA	NA	NA	NA	NA	NA	NA	NA
ARMH3	0.00875056	0.130742	0.00893027	-0.0455123	-0.291371	0.0159937	0.197444	0.274189	0.0467656	0.0460538	0.173293	-0.0710734	0.157234	-0.102763	0.0491706	0.0319802	-2.58919e-05	-0.394152	0.225442	-0.11356	0.106054	-0.071578	0.024277	-0.203942	-0.11037	0.165937	-0.00890557	0.226049	0.328054	0.0217527	0.136319	-0.0488622	0.0741935	-0.167798	-0.0356005	0.0429192	-0.0438239	0.108178	0.132183	0.0577063	-0.0672118	0.015015	0.0359279	-0.166972	0.044085	0.20065	0.163058	0.593357	0.0792626
ARMT1	0.0737413	0.152942	0.0609929	-0.073721	0.191401	-0.0843481	0.243777	0.0124401	0.184623	-0.051575	-0.35252	0.0669328	-0.184947	-0.242293	-0.164094	0.189638	0.153925	-0.0432521	-0.0795596	0.254507	0.345671	0.118803	-0.38193	0.268643	-0.209692	-0.148661	-0.307501	0.294831	0.571673	-0.121085	0.121364	0.0917554	-0.135115	0.28834	0.0351723	0.191774	-0.263934	0.180717	0.29993	0.359985	-0.0300734	0.163502	0.71025	-0.41198	0.295282	0.278891	-0.07326	0.444467	0.126424
ARNT	0.217287	0.113894	-0.137762	0.232778	-0.120155	0.23581	-0.145613	-1.15612	-0.206818	0.19886	0.317356	0.0265084	-0.0149066	0.116904	0.310962	0.0450912	0.213809	-0.482972	-0.0439128	0.0127235	0.0863133	-0.188891	-0.0593141	0.0294965	-0.148578	-0.00967027	0.77348	-0.0032721	0.054278	0.0367807	0.0562754	-0.472649	-0.0848989	0.0475165	-0.112707	0.0503525	0.0837356	-0.236849	-0.713576	0.277303	0.304597	-0.048739	0.382336	0.4526	0.0922149	0.339375	0.0873805	0.0590781	0.447712
ARNT2	-0.0911963	-0.377816	-0.492169	0.780579	-0.398407	1.23381	-0.42163	0.0666503	-0.385828	NA	NA	NA	NA	NA	NA	NA	NA	NA	NA	NA	NA	NA	NA	NA	NA	-0.0630994	-0.0955215	0.0999017	-0.510058	0.472016	0.267056	0.239635	1.2185	NA	NA	NA	NA	NA	NA	NA	NA	NA	NA	NA	NA	NA	NA	NA	0.390435
ARNTL	0.3824	0.179954	-0.809337	0.592802	0.357362	-0.277289	0.289464	-0.0950247	-0.0590811	-1.15185	0.521266	0.211576	-1.11241	-0.386645	-0.169428	-0.120578	0.215082	0.284501	0.460834	-0.998177	-0.0560184	-0.312226	0.454625	0.0316133	0.145006	-0.0336822	0.747895	0.335095	-0.0634357	-0.136354	0.333387	-0.459449	0.581276	0.365938	0.0498924	-0.0247463	-0.353511	1.24009	0.0277614	-1.33722	0.383592	1.12369	-0.751383	1.22052	0.825267	0.81176	0.344572	0.667898	-0.120614
ARPC1A	0.152471	0.176483	-0.303905	0.418355	-0.363988	-0.234994	-0.447334	0.298519	-0.289208	0.287173	0.243937	-0.893739	-0.170089	-0.0259545	0.12595	0.438958	0.313078	0.0810976	-0.291346	-0.283993	-0.181742	-0.0339257	0.204595	-0.000618706	0.710974	0.2061	-0.888269	-0.538732	-0.421204	0.228076	0.326648	0.28212	-0.0550952	-0.47766	0.373899	0.475114	-0.080237	-0.00618163	-0.0827743	-0.217954	0.228996	-0.998941	0.0910277	0.161507	0.210026	0.125809	0.201358	-0.145952	-0.677915
ARPC1B	0.253081	-0.226265	-0.190367	-0.296143	-0.259253	-0.166392	0.680207	0.101796	0.137408	0.476657	0.522595	-0.516785	0.0479674	0.675088	0.32869	0.565579	0.413864	-0.499124	0.315449	-0.625201	-0.24406	-0.263219	0.186116	-0.0905719	0.152695	-0.161464	-0.0682803	0.681666	-0.23285	0.22897	0.348346	-0.0637072	-0.22741	-0.187148	0.175178	-0.0367592	0.206589	0.28295	0.37406	-0.428434	0.271584	-0.89778	0.393974	0.0764064	-0.0565329	-0.366244	0.372988	1.0707	-0.141595
ARPC2	0.25568	-0.139587	-0.208437	-0.15388	-0.218057	-0.073584	0.514217	0.104733	0.118801	0.0518253	0.0352949	-0.694955	-0.265018	0.107796	0.00755143	0.116245	-0.0349878	-0.273481	0.139549	-0.417633	-0.162443	-0.206184	0.158521	-0.0641351	0.324727	0.0708056	-0.078075	0.633685	-0.184394	0.268423	0.347909	0.0575799	-0.132006	-0.11123	0.29385	0.166718	0.280935	0.238729	0.282087	-0.335571	0.330836	-0.815565	0.361628	0.23246	0.134324	-0.200337	0.387641	0.921335	-0.303757
ARPC3	0.252691	-0.13124	-0.166918	-0.225705	-0.213757	-0.0384357	0.386481	-0.0140109	0.0929053	0.156705	0.113628	-0.617129	-0.27107	0.194413	0.0614124	0.105828	0.076405	-0.30163	0.178511	-0.531107	-0.0685004	-0.26189	0.2107	-0.10009	0.34764	0.146286	-0.129302	0.501888	-0.281519	0.225109	0.324738	0.0193562	-0.187547	-0.0554427	0.319768	0.162432	0.208943	0.232704	0.275227	-0.247389	0.236908	-0.652718	0.36653	0.264918	0.169603	-0.224159	0.393053	0.851256	-0.233499
ARPC4	1.04365	NA	NA	NA	NA	NA	NA	NA	NA	NA	NA	NA	NA	NA	NA	NA	NA	NA	NA	NA	NA	NA	NA	NA	NA	NA	NA	NA	NA	NA	NA	NA	NA	NA	NA	NA	NA	NA	NA	NA	NA	NA	NA	NA	NA	NA	NA	NA	0.378679
ARPC5	0.248576	-0.162998	-0.167259	-0.086121	-0.0815539	-0.16423	0.668314	0.151112	0.326572	0.0948069	0.0794972	-0.500564	-0.339198	0.051751	-0.047867	0.126443	-0.0243235	-0.117885	0.370951	-0.40681	-0.32624	-0.103712	0.182262	-0.0898938	0.159259	-0.0309587	-0.0621334	0.697073	-0.221232	0.220917	0.370729	0.214338	-0.10018	0.0217862	0.0760059	0.0922822	0.13679	0.378987	0.268296	-0.213292	0.143196	-0.677892	0.284264	0.256213	-0.0851366	-0.175328	0.241122	0.951886	-0.266621
ARPC5L	-0.093036	-0.0369329	-0.212696	-0.135957	-0.354168	0.15305	0.394208	0.042535	-0.537929	0.0530833	-0.257854	-0.784803	-0.325703	0.0392029	0.0626978	-0.0158622	-0.0129521	-0.684862	-0.305161	-0.384304	0.198072	-0.46335	0.0784863	-0.169944	0.568558	0.112963	-0.305852	0.429305	-0.2976	0.175623	0.307092	-0.245355	-0.138314	-0.559649	0.15056	-0.0886763	0.0410389	-0.489275	-0.264399	-0.247729	-0.173171	-1.07095	0.191168	-0.234769	-0.0703489	-0.248526	0.367799	0.616127	-0.322361
ARPP19	0.0262919	0.0402249	-0.10227	-0.195656	-0.38796	-0.105261	-0.0692701	-0.0837789	0.0341169	0.0207599	-0.142292	-0.201098	-0.153262	-0.154848	0.0838498	-0.129893	0.0310027	0.0504518	0.0347533	-0.0614311	-0.0893162	0.0100925	-0.0314868	0.199451	0.173426	0.512525	-0.0094557	-0.00389735	-0.0503338	-0.0614224	-0.0624056	-0.0243515	-0.217175	0.135005	0.0877959	-0.0405396	-0.0346497	0.00752199	-0.0651732	-0.139485	-0.0290072	0.0610147	-0.0397322	0.184229	0.234064	-0.0179969	-0.0527217	-0.0254759	0.0246719
ARPP21	1.40338	0.707198	0.732161	-0.229435	1.28792	-0.698147	-0.789439	0.404423	-0.107299	-0.424869	0.313057	-0.434511	0.516026	-0.216888	0.411995	-0.912269	-0.655493	0.783993	0.419388	0.0731785	0.784827	0.282627	-0.107389	-0.860895	0.425963	0.459239	-0.483335	-1.03262	-0.28702	-0.987321	1.13933	0.607991	-0.488046	1.53928	0.304269	-0.649578	-0.110724	-0.500241	0.317089	-0.173776	0.798774	-0.883027	-0.992256	-0.034766	-0.720729	-1.14771	0.345033	-0.967417	-1.00244
ARR3	-1.52256	0.276606	-0.956139	-0.104993	-1.29256	-0.498381	-0.171755	-0.464992	-0.745964	-1.08668	-0.375367	-2.05856	-1.5548	-0.0711603	-0.599298	0.448215	-0.273424	-0.661001	0.559663	-1.02015	0.707083	-0.504288	-0.127433	1.21328	0.892734	-0.805782	-2.26034	-1.16247	0.287416	-0.780368	-1.22727	-1.39001	1.18479	NA	NA	NA	NA	NA	NA	NA	NA	-1.97088	-1.30842	-0.232506	0.124368	1.06323	0.322875	-0.511909	1.9754
ARRB1	-1.90247	0.286652	-1.15019	0.487457	-1.32921	-0.70087	0.258059	-0.503591	-0.790041	-0.741983	-0.0921324	-1.56284	-1.5381	0.618822	-0.480804	0.489319	-0.00695281	-1.06278	0.537052	-1.25859	0.789895	-0.528978	-0.220927	1.23952	1.02718	-0.529816	-1.48292	-0.557066	0.86945	-0.322341	-0.860032	-1.34042	1.31687	0.867564	-1.23986	0.633958	0.950611	-1.30774	-0.338468	-1.94934	-2.14827	-2.11482	-1.97989	-0.0284995	0.578002	1.74583	0.77188	-0.272225	1.61835
ARRB2	1.10477	-0.25755	0.396055	0.0661644	0.20834	-0.386404	-0.212907	0.172933	0.359417	-0.418338	0.0976089	-0.300583	-0.234537	0.192485	0.263513	0.186843	0.0530458	0.495896	0.443928	0.0611395	0.132192	-0.142277	0.238316	0.185749	-0.281062	0.266969	0.466172	-0.393731	0.330019	0.0316351	0.38921	0.074155	0.145509	0.543742	0.844167	0.238697	0.631657	0.409165	0.350585	0.0345783	1.31524	-0.102131	-0.474008	0.318085	0.358754	-0.564059	0.565423	-0.505706	-0.0180474
ARRDC1	-0.14754	-0.509767	-0.115107	0.12879	-0.526648	-0.150337	-0.805179	0.0821719	-0.180894	-0.19476	0.322732	0.375943	-0.0332456	-0.168103	0.0318608	0.149461	0.0635546	-0.259234	0.184469	0.089936	0.129898	-0.123661	0.590267	0.392291	-0.170899	0.188936	0.195498	-0.170754	0.234141	0.190632	0.15909	-0.411539	0.0846908	0.0305755	-0.0142336	0.300231	-0.16355	0.165194	0.123683	0.217272	-0.23692	0.564875	0.0986853	0.514557	0.0704183	-0.182389	0.0624173	-0.00823071	-0.308473
ARRDC2	-0.172025	1.3751	-0.405329	0.389346	-0.442597	0.742685	-0.464941	-0.285726	-0.3292	0.279927	0.542839	-0.641213	-0.633339	0.30617	0.0210923	-0.325246	-1.43568	-0.454514	0.420325	-0.231865	0.404002	-0.496766	0.504389	-0.400222	0.366711	0.533761	-0.624543	-0.684277	-0.903673	0.122934	0.18504	-0.734925	0.341658	-0.446623	0.93932	0.659059	0.827523	-0.0874046	-0.693042	0.441813	0.236968	NA	NA	NA	NA	NA	NA	NA	0.837612
ARRDC3	0.024623	NA	NA	NA	NA	NA	NA	NA	NA	NA	NA	NA	NA	NA	NA	NA	NA	-0.526828	2.36843	0.172121	0.234296	-0.40554	-0.29055	-0.795827	0.065042	NA	NA	NA	NA	NA	NA	NA	NA	NA	NA	NA	NA	NA	NA	NA	NA	NA	NA	NA	NA	NA	NA	NA	-0.729656
ARSA	0.0423168	-0.382341	1.35505	-0.0457388	0.170769	-0.662037	-0.243208	-1.29437	0.172097	0.586021	-0.315505	0.132925	-0.396998	0.788127	0.794123	-0.0670087	0.355278	-0.332569	-0.0953798	-1.26798	-0.45697	-0.859602	0.581751	-0.51205	0.308409	0.48907	0.0523291	0.330699	0.624959	-0.323035	0.136885	-0.0350416	-0.0644161	0.725825	-0.0548121	-0.275034	0.215955	0.239755	0.231049	-1.06531	-0.0384953	-0.0183475	-0.175747	-0.292257	0.332443	0.173729	0.175575	0.321816	-0.988241
ARSB	0.352588	0.194379	0.220353	0.135908	-0.0117185	0.153674	0.609667	0.158638	-0.231969	0.102362	0.0737933	-0.288938	-0.068657	0.65529	-0.068533	-0.137869	0.75133	-0.146236	0.34529	-0.325849	0.122827	0.0656777	0.301043	-0.014351	-0.422864	-0.148191	-0.11512	0.0965238	0.416912	-0.0267776	-0.395645	-0.106801	0.165039	0.491051	-0.0644645	-0.034336	0.478652	-0.042047	-0.0274225	-0.444886	0.289148	-0.209273	0.00382909	-0.239262	0.646458	-0.26916	0.251624	0.0594233	-0.291865
ARSD	0.0902373	0.164056	-0.599409	-0.133707	-1.00802	0.0239199	-0.937136	0.268946	-0.351569	0.0749937	0.119496	-0.597672	-0.364335	0.551136	0.0905074	0.311673	-0.17731	-0.532616	0.587937	-0.824018	0.152484	-0.825439	0.997864	-0.341775	0.232587	0.428109	-0.151887	-0.345264	-0.69091	0.305563	-0.149372	-0.483142	0.202684	-0.424464	-0.109605	0.592878	0.575898	-0.329829	-0.541132	-0.619784	0.0948638	-0.544149	-0.603245	0.0835108	-0.556136	-0.521329	0.743338	-0.239344	0.0825626
ARSG	-0.177763	NA	NA	NA	NA	NA	NA	NA	NA	NA	NA	NA	NA	NA	NA	NA	NA	NA	NA	NA	NA	NA	NA	NA	NA	NA	NA	NA	NA	NA	NA	NA	NA	0.416104	-0.458981	-0.516066	0.0266767	1.21982	0.734831	0.201763	-0.243154	NA	NA	NA	NA	NA	NA	NA	NA
ARSK	-0.357998	0.00108952	0.487582	-0.304788	-0.0300193	-0.0866465	-0.608361	0.0315921	0.142437	0.47713	0.0868501	0.0398826	1.26123	0.607515	0.190991	-0.358039	0.381508	0.704533	-0.4605	-0.425058	0.309063	0.582858	-0.209541	-0.157016	0.331737	-0.0359456	-0.0202598	-0.502594	1.10406	0.422275	-0.441557	0.708036	-0.468725	0.186196	-0.109221	-0.382794	0.812331	0.329432	0.582329	-0.317675	-0.239279	-0.423429	-0.682009	0.270895	0.388476	1.12547	-0.363971	-0.693024	-0.134726
ARSL	0.45737	1.95465	-0.326022	0.417433	-0.375881	-0.467134	-0.611508	-0.494939	-0.321703	NA	NA	NA	NA	NA	NA	NA	NA	NA	NA	NA	NA	NA	NA	NA	NA	NA	NA	NA	NA	NA	NA	NA	NA	NA	NA	NA	NA	NA	NA	NA	NA	NA	NA	NA	NA	NA	NA	NA	0.351288
ARV1	-0.0781613	0.524785	0.0568264	0.593944	0.167653	-0.479595	0.283923	0.0852762	-0.217313	-0.16255	0.0547037	-0.325498	0.510434	-0.43048	0.0406086	-0.00426957	0.694689	0.128595	-0.0308588	0.136197	-0.226511	0.0569936	-0.136173	-0.311165	0.244266	-0.000470108	0.2986	0.619696	0.753367	-0.164294	-0.160221	0.322602	0.256516	0.321815	-0.135172	0.246033	-0.707811	0.281345	0.282015	0.235775	0.103954	-0.907017	-0.426173	0.103435	0.434622	-0.512984	-0.245387	0.418351	0.117818
ARVCF	-0.550016	0.804667	-0.768999	1.72445	-0.909422	0.273065	-1.13363	0.595968	-0.303168	-0.196045	0.257825	-0.82419	0.715245	0.336119	0.180005	0.650872	-0.529589	0.166442	0.386089	-0.24133	1.04964	-0.602609	0.723076	-0.471339	0.907674	0.628713	-0.477113	-0.797644	-0.514202	0.307027	0.000701132	0.145679	2.5096	0.399991	-0.239322	1.33751	0.637764	-0.736891	-0.751871	-0.321424	-0.31243	-0.973623	-0.478147	0.686509	-0.363102	1.96017	-0.0943758	-0.425454	0.824798
AS3MT	-1.47129	0.927389	0.0215547	0.448234	-0.718776	1.1416	-0.897734	0.299261	-0.701731	0.729512	-0.150521	0.40012	0.491228	-0.242527	0.383536	-0.211583	0.310711	-2.11518	-0.87055	-2.01063	0.0949765	-0.543086	-1.55693	-1.22596	-0.450935	0.457606	-1.11842	-0.553751	-0.770498	1.12707	-0.182136	0.110592	0.624476	-1.92044	-0.744503	-0.273399	-0.482764	0.554847	-0.677339	-1.64722	-1.68592	0.331606	-1.14474	-0.146092	0.130115	0.178411	-0.896787	-1.3623	-0.990575
ASAH1	0.011974	-0.576575	-0.592935	-0.0413843	-0.206637	0.491076	-0.090162	0.534118	-0.376402	0.808418	0.0488789	-0.0590654	-0.705297	0.703304	0.208864	0.166488	-0.775347	-0.142077	0.212573	-0.482031	-0.298799	-0.44446	0.0672688	-1.11748	-0.123614	0.32091	0.439976	0.231295	-0.123469	1.23302	-0.0924542	-0.264351	0.0979577	-0.455769	-0.252648	0.042169	0.667907	-0.349369	-0.443616	-0.556179	0.00262182	-0.178144	0.00140719	0.285385	-0.5426	-0.0347892	0.584026	0.476704	-0.541204
ASAP1	0.140726	0.0670601	-0.260527	0.498934	0.191434	0.132783	-0.0508638	0.100182	0.35621	0.120283	0.292495	0.40164	0.134351	0.827589	0.148023	0.552445	0.09275	-0.493109	0.473	-0.171304	0.3267	0.165868	0.198167	0.314136	-0.151312	0.172705	-0.130322	-0.211615	-0.192438	0.362665	0.0281705	0.191873	0.656059	0.180425	0.250452	0.475583	0.799116	-0.0698683	0.108705	-0.173117	0.0902962	0.631912	-0.0158835	0.561701	0.219352	-0.131173	0.0749205	-0.0426511	0.110097
ASAP2	0.769925	-0.13636	-0.767689	0.513056	-0.844533	0.472373	-0.891692	0.770749	-0.404224	0.388689	0.662554	-0.378487	-0.650555	0.731904	0.215806	0.737223	-0.236898	-0.232055	0.560623	-0.882133	-0.000775259	-0.193012	0.962153	-0.726317	0.821937	0.338505	-0.332151	-0.793853	-0.914394	0.956404	-0.487636	-0.238382	0.77204	-0.251922	0.271935	0.768597	0.626882	-0.502385	-0.607043	-0.715155	0.701737	-0.771562	-0.935988	0.843722	-0.298589	-0.338034	0.271413	-0.747594	0.12024
ASAP3	0.0257193	0.761901	-0.145495	1.17364	0.40809	0.797124	-0.0436613	1.68692	0.530009	0.0637337	-0.0586156	-0.358278	0.954741	0.335269	1.14008	0.642649	-0.48051	0.755357	0.326271	0.0501176	1.82407	0.000408717	0.0103273	-0.36109	-0.43099	1.60747	-0.482984	-0.514455	0.396482	-0.0883786	-0.647121	0.554729	1.17967	-0.695925	-0.434322	0.636723	1.02572	0.400668	0.691251	-0.343946	0.177878	NA	NA	NA	NA	NA	NA	NA	-0.860659
ASB1	-0.139595	-0.0636261	-0.128002	-0.271554	-0.535284	-0.186189	-0.188548	0.147822	-0.365828	-0.288747	-0.31833	0.0779196	0.617723	-0.581361	-0.312101	-0.132133	0.180436	0.577835	-0.108623	-0.114025	0.0673293	-0.149485	-0.0584576	-0.392959	0.0727845	-0.292525	0.142936	0.383393	0.224886	0.163176	0.580578	0.15403	-0.12133	0.0799239	-0.216372	-0.226472	-0.537683	-0.102158	-0.448333	-0.0794101	-0.190619	0.152685	0.00848005	-0.397876	0.102291	-0.425417	-0.430457	0.237825	-0.322032
ASB13	0.44762	-0.303066	0.368892	0.4475	-0.0844671	-0.273366	-0.552653	-0.167622	-0.0209635	0.326358	0.235476	-0.207524	-0.713876	0.218666	0.0460656	0.155435	0.0362232	0.0947698	0.446214	-0.339568	1.06378	0.409371	0.423104	-0.685225	0.940194	NA	NA	NA	NA	NA	NA	NA	NA	NA	NA	NA	NA	NA	NA	NA	NA	NA	NA	NA	NA	NA	NA	NA	1.41532
ASB14	-0.194425	-0.372913	-1.70486	0.92089	-0.489459	0.0435407	2.69854	0.313615	-1.14442	-0.377574	-0.640953	-0.907632	0.605973	-0.515398	-0.723879	-0.386696	-0.861724	0.156849	-0.30456	-0.655905	-1.53892	-1.49481	-0.958246	-2.51093	-0.760298	NA	NA	NA	NA	NA	NA	NA	NA	NA	NA	NA	NA	NA	NA	NA	NA	NA	NA	NA	NA	NA	NA	NA	-0.397193
ASB2	-0.10218	NA	NA	NA	NA	NA	NA	NA	NA	-0.11283	0.449155	0.663256	0.17778	-0.17748	1.64676	-0.366584	-0.0556775	NA	NA	NA	NA	NA	NA	NA	NA	0.77687	0.0339883	-0.0914577	0.394423	0.427946	0.374635	-0.23414	0.431761	NA	NA	NA	NA	NA	NA	NA	NA	-0.227548	1.40374	0.100847	-0.254156	-0.653037	-0.516113	0.862071	NA
ASB3	-0.029611	0.542187	0.17315	0.194244	0.180306	0.223068	0.0027869	0.0930379	0.110044	-0.0970509	-0.101678	-0.375486	0.490853	-0.445266	-0.229516	-0.219484	0.0496487	0.815262	0.0757611	0.684863	0.459727	-0.0949508	0.102729	-0.0490206	0.0339191	0.0321425	-0.0520641	-0.383663	0.346301	0.136806	0.0904913	0.3944	-0.0421113	0.0890592	-0.142013	-0.226331	-0.216662	-0.267721	-0.261853	0.176328	0.00177735	-0.396649	0.285843	0.133163	0.107465	-0.0315078	-0.435605	-0.32689	-0.255348
ASB6	-0.237135	0.269413	-0.117496	-0.122308	0.108938	-0.233797	-0.0544434	-0.27011	0.0167283	-0.51724	-0.457707	0.459753	-0.133618	-0.679521	-0.434921	-0.25651	0.0760804	0.582508	-0.297233	0.619531	0.318664	0.597124	-0.146288	-0.110439	0.0116697	-0.408129	0.0783352	-0.167675	-0.632237	-0.587601	-0.185834	0.0836024	-0.121917	0.166379	-0.40571	-0.280723	-0.932938	-0.195971	-0.253267	0.491245	-0.283158	0.601626	0.198289	-0.777913	-0.0155512	-0.221741	-0.812614	-0.154694	-0.361023
ASB7	-0.142633	0.315852	-0.109534	-0.240233	-0.191441	-0.11998	0.00483311	0.191804	0.146745	-0.15069	-0.00983815	0.671163	-0.00635998	-0.13259	0.0997072	-0.0340144	-0.28093	-0.372553	-0.0782118	0.308845	-0.0519315	-0.255436	0.250527	-0.0845538	-0.14987	-0.0247963	0.12874	-0.125032	-0.588634	-0.00481124	-0.0586123	-0.329007	-0.576325	-0.134794	0.0993054	-0.034796	-0.185323	-0.189713	-0.240357	0.346065	-0.148866	1.18148	0.0698952	0.187876	-0.264718	-0.596247	-0.110706	-0.0477036	0.165585
ASB8	-0.256492	0.272364	0.124297	-0.103054	0.187058	0.0325435	-0.00495912	-0.223923	-0.00953267	-0.517553	-0.451101	-0.0573582	-0.0835692	-0.398076	-0.387407	-0.281092	-0.256055	-0.0349085	0.294578	0.104293	0.0720815	-0.029643	-0.0086315	-0.253948	-0.0740686	-0.13728	-0.237128	-0.0447374	-0.581983	-0.243728	0.279219	0.0293345	-0.335671	-0.23936	-0.294674	-0.419596	-0.281799	-0.0707116	-0.203734	-0.0583516	-0.754708	-0.0294298	-0.154652	0.00624312	0.127932	-0.0451441	-0.414542	0.0502075	-0.275557
ASB9	-0.740153	-0.392042	1.52214	-0.870549	0.998833	-0.753974	0.262877	0.060977	-0.582189	-0.606141	-0.366437	-0.280161	-0.446368	-0.426939	-0.494607	-0.308399	-0.352039	-2.01891	-1.68371	-0.641723	-1.81154	1.71641	-1.69074	-0.955834	-1.58032	-0.438324	-0.827933	0.895867	-0.921172	-0.561157	-0.476538	-0.6226	-0.628219	-0.507251	-0.337857	-0.383429	-0.19084	0.627056	1.2461	-0.215991	-0.30632	-1.53382	-1.3844	-0.992223	-0.872972	2.291	-1.26105	-0.0730611	0.739795
ASCC1	0.0674122	-0.0999014	-0.174712	-0.508241	0.145036	0.00706006	0.474987	-0.171634	0.0619773	-0.142966	-0.258538	0.00436965	0.138911	-0.0493841	0.00553088	0.0422834	0.187776	-0.354902	-0.272256	-0.379865	-0.0734793	0.0869676	-0.569322	0.31256	-0.0778456	-0.097183	0.353259	0.407637	0.118215	-0.0566746	0.147711	0.155582	-0.0652006	0.175525	0.0894033	0.0893071	0.0574139	0.295861	0.255149	-0.218482	-0.0925174	0.0885135	-0.238429	-0.452584	0.0938488	-0.263094	0.0134506	0.562316	0.163763
ASCC2	-0.00298913	0.0622249	-0.031185	-0.214092	0.266461	0.0119138	0.271257	-0.2476	-0.00943666	-0.0952051	0.0417525	-0.00408546	0.0846081	-0.13154	-0.182059	0.00932353	0.187167	-0.387036	-0.245803	-0.487364	0.139766	0.103252	-0.34795	0.325459	-0.0363927	-0.0808871	0.288292	0.273578	-0.112762	-0.313175	0.212031	0.121113	0.00035627	0.323527	0.168599	0.245445	0.0351928	0.359842	0.269786	-0.574734	-0.0116088	0.154328	-0.195956	-0.0455994	0.380431	-0.412872	0.0768644	0.390252	-0.0302935
ASCC3	-0.016275	0.0349309	0.0010616	-0.238577	0.304004	0.00714388	0.35446	-0.270848	-0.0208435	-0.0560293	0.00345986	-0.00719096	0.137443	-0.0994243	-0.131902	0.0968083	0.333354	-0.480892	-0.348812	-0.675152	0.0494044	0.0659683	-0.400888	0.39557	-0.0530068	-0.108755	0.243161	0.346117	-0.244013	-0.280422	0.140429	0.192039	0.0615353	0.278269	0.173606	0.195054	0.0446938	0.349228	0.320285	-0.54237	0.0759909	0.0210056	-0.280049	-0.0733116	0.376198	-0.444034	0.0619795	0.382004	0.0355584
ASDURF	0.0537641	-0.155723	0.0454315	0.1091	0.0388798	0.00712062	0.165383	-0.324613	0.0263628	-0.0825309	-0.15013	0.25321	-0.0212924	-0.152327	0.0502361	0.0703888	0.0481551	0.0983915	0.232717	0.469784	0.169937	0.0885971	-0.147989	0.0707048	-0.148391	0.0619426	0.0744793	0.339108	0.2626	0.178702	0.107255	-0.189826	-0.00205214	0.627611	0.173979	0.0414506	-0.0168072	-0.137453	-0.313537	0.323925	-0.0138925	0.398649	0.234577	-0.108713	-0.0911739	-0.0823566	0.0259542	-0.10721	0.272498
ASF1A	-0.640422	0.00898193	0.459223	-0.586545	0.0905387	-0.312633	-0.368416	-0.159649	0.394381	-0.116831	-0.356719	0.28234	0.842079	-0.341808	-0.233562	-0.636979	0.329945	0.608083	-0.794282	0.0993005	-0.320084	0.651381	-0.776452	0.470528	-0.38909	-0.238981	0.25197	-0.705696	0.638162	-0.29337	-0.109441	0.271201	-0.105844	0.418526	-0.12011	-0.377344	-0.349317	0.49762	0.0103297	0.103864	-0.489701	0.477159	-0.65978	-0.349658	0.226103	0.0165323	-0.438248	-0.754453	-0.326758
ASF1B	-0.104004	0.118133	0.248693	-0.261867	-0.123714	-0.220816	-0.532032	-0.139022	0.0251302	-0.281163	0.217761	0.309223	0.0746488	-0.163498	0.186265	0.146698	-0.0977366	-0.428213	-0.172834	-0.423005	0.119247	0.00609462	0.244486	-0.00448486	0.125493	0.371698	-0.153959	-0.116575	-0.256067	-0.0141581	0.391923	-0.111636	-0.0626795	0.34688	0.481209	0.191255	-0.0243537	0.226229	0.0862781	-0.30296	0.152335	0.495066	-0.443859	0.253223	-0.0208805	-0.166965	-0.0268019	-0.327089	0.213683
ASGR1	0.421758	NA	NA	NA	NA	NA	NA	NA	NA	NA	NA	NA	NA	NA	NA	NA	NA	-0.163873	0.515913	0.210124	0.138476	0.157477	0.362558	0.26741	0.21503	NA	NA	NA	NA	NA	NA	NA	NA	NA	NA	NA	NA	NA	NA	NA	NA	NA	NA	NA	NA	NA	NA	NA	NA
ASGR2	0.226272	NA	NA	NA	NA	NA	NA	NA	NA	NA	NA	NA	NA	NA	NA	NA	NA	NA	NA	NA	NA	NA	NA	NA	NA	NA	NA	NA	NA	NA	NA	NA	NA	NA	NA	NA	NA	NA	NA	NA	NA	NA	NA	NA	NA	NA	NA	NA	NA
ASH1L	-0.03219	0.385142	0.0488489	0.349286	0.0645733	-0.128053	-0.212572	0.105126	-0.262423	0.1611	0.0782212	-0.232338	0.0490769	0.39181	-0.0848641	-0.0953511	-0.0212106	0.0481982	-0.0636374	0.676451	0.0808308	-0.321535	0.383551	-0.284894	0.010802	-0.25393	-0.539569	-0.749986	-0.561935	-0.0463638	-0.345399	-0.128492	0.293965	-0.19465	0.225171	-0.0107919	0.361424	-0.375886	-0.423742	0.439906	-0.19284	-0.287857	0.503195	0.0692464	-0.217727	0.0478132	-0.00563563	-1.09514	0.43932
ASH2L	0.0247208	-0.0937609	0.04683	-0.123095	0.296459	0.206202	-0.464069	-0.0836756	0.197291	0.138056	0.275215	-0.0252089	0.0684208	0.193998	0.0649289	0.102087	0.0451962	-0.19814	-0.265815	-0.34445	-0.0223252	0.270905	0.145774	0.353161	0.104003	0.0357806	-0.256851	-0.369917	-0.0364971	0.147346	0.0581688	0.00586229	-0.0830807	-0.062886	0.401296	0.114879	0.389119	0.0419036	0.279598	-0.141721	-0.00851759	-0.0659673	0.0724707	0.316189	0.111323	0.881599	0.26219	-0.299408	0.513948
ASIC1	-0.159945	0.544713	0.406598	0.870193	1.52346	0.0722151	0.217674	0.455312	0.865699	NA	NA	NA	NA	NA	NA	NA	NA	0.830081	-0.417515	-0.297371	-0.0262502	0.610305	-0.213227	0.374571	-0.480969	NA	NA	NA	NA	NA	NA	NA	NA	NA	NA	NA	NA	NA	NA	NA	NA	-0.224933	1.0761	0.372509	0.278616	0.368794	0.0766846	0.854982	0.809711
ASIC4	-1.19538	NA	NA	NA	NA	NA	NA	NA	NA	0.0972679	-0.558717	0.417706	0.300318	-0.321748	0.313126	-0.323768	-0.929142	NA	NA	NA	NA	NA	NA	NA	NA	NA	NA	NA	NA	NA	NA	NA	NA	-1.32999	-1.65218	-1.43522	-1.60995	-1.27443	-0.783028	0.434249	-0.214397	NA	NA	NA	NA	NA	NA	NA	NA
ASL	-0.0606232	-0.336253	-0.129078	-0.825526	-0.728385	0.0427498	0.580142	0.509265	-0.701486	0.224659	-0.0368935	0.0380914	-0.14757	0.20677	0.486939	-0.10115	-0.0999026	-0.43473	-0.0795341	0.0313499	0.589663	-0.875579	-0.334511	-0.85966	0.178816	0.337295	0.515368	1.34043	-0.125085	0.201442	0.671933	-0.860076	-0.274933	-0.844257	-0.0384993	-0.420736	0.284443	-0.932271	-0.946113	0.0354636	-0.223957	-0.195408	-0.906177	0.0122206	-0.0910477	-0.968473	-0.28804	1.08765	-0.712005
ASMTL	-0.185602	-0.500537	-0.0740817	-0.320742	-0.505899	-1.07826	1.14834	-0.102441	0.113417	0.322529	0.0578641	0.484689	0.260232	-0.0084201	0.231898	-0.0259106	0.301108	-0.799184	-0.739972	-0.0213385	-0.183892	-0.44836	-0.104737	-0.0128611	-0.283348	0.21289	-0.359714	-0.255477	-0.372216	-0.156881	0.301449	-0.566481	0.111308	-0.437666	0.296775	-0.152811	-0.19462	0.309382	-0.218794	0.229167	-0.25358	0.615744	-0.318701	0.00468061	0.362269	-0.293172	-0.209902	0.410235	-0.128447
ASNS	0.281055	-0.546482	-0.260658	-0.0831592	-1.03721	0.394324	0.99002	0.139748	-0.99012	-0.100119	-1.49152	-1.86687	-0.96819	-1.53948	-1.88616	-0.228424	-0.809475	-0.426888	-0.297558	1.45977	-0.40774	-0.534981	-0.789955	-1.18276	-1.36095	-1.84783	-0.66602	0.317216	-0.702733	-1.53323	0.586135	-1.37961	0.196716	-1.60917	-0.424202	-0.14753	-1.35109	-0.826019	-1.14939	1.5276	-0.392427	-1.83121	0.348211	-1.47421	-0.628513	-1.59503	-0.927256	-0.0318069	-1.68336
ASNSD1	0.352358	-0.0897176	0.124889	0.173576	-0.0484722	0.0723993	0.460624	-0.129534	0.124405	-0.0396349	-0.199046	0.0734655	0.111338	-0.390582	-0.282798	-0.134076	0.0682029	0.353719	-0.0377233	-0.113623	-0.109508	0.063712	-0.38871	0.015765	0.0337489	-0.00935279	0.130533	0.0772158	-0.0588559	-0.141816	-0.0494969	0.144808	0.0544647	-0.0469648	-0.13804	0.0226597	-0.3541	0.0821359	0.411468	-0.553605	0.350708	0.156806	-0.190184	-0.829732	-0.0777884	-0.00444316	-0.344549	-0.0123219	-0.40149
ASPH	0.74865	0.232101	0.603205	0.876981	-0.392653	-0.155466	-0.306794	-0.150645	-1.12076	-1.36264	0.0671284	0.252276	-1.10363	1.07995	0.792787	0.0319444	-1.11655	-0.677132	0.538543	-1.19901	-1.02039	0.763926	0.56605	-1.0287	0.26237	0.800965	0.401337	-0.266807	0.340451	-0.384521	-0.563788	-0.606171	0.675955	-1.36948	-1.00312	-0.190887	0.885235	0.116871	0.120629	-1.16382	0.60336	0.127535	-0.0366817	-0.10859	-1.09225	0.833691	-1.23234	0.196867	1.08823
ASPHD1	-0.488201	-0.232198	1.23706	0.415062	0.301494	0.196587	0.663335	1.19299	1.2191	NA	NA	NA	NA	NA	NA	NA	NA	NA	NA	NA	NA	NA	NA	NA	NA	NA	NA	NA	NA	NA	NA	NA	NA	NA	NA	NA	NA	NA	NA	NA	NA	NA	NA	NA	NA	NA	NA	NA	NA
ASPHD2	-0.236978	0.281992	-0.519936	0.0214278	-0.295785	0.0324366	0.715305	0.0850898	-0.113208	0.227939	0.196026	0.485064	-0.00232115	-0.00187387	0.716593	0.335287	-0.426395	0.474688	-0.240507	0.223323	0.610619	-0.332037	0.0948768	-1.05328	-0.615453	0.0247999	-0.549466	1.13858	-1.18381	0.183503	0.437985	0.101291	-0.0459008	-0.026635	0.532281	0.339012	-0.000952398	-0.121442	-0.603615	0.502958	-0.35617	0.209313	0.305543	-0.280379	-0.434064	-0.557593	0.407769	1.21794	0.231019
ASPM	-0.0597202	-0.0635309	0.225025	-0.0179762	-0.0235163	0.0562744	-0.523634	-0.260318	-0.127522	-0.143362	0.522301	-0.150897	0.0661429	-0.433407	-0.243597	-0.199181	-0.191881	-0.544092	0.235497	0.0829716	0.0220939	-0.279959	0.558532	-0.0860992	0.428881	-0.00447853	-0.121721	-0.529992	-0.0775247	-0.0299896	0.071178	0.0168489	0.0170364	-0.180591	-0.196553	-0.04693	-0.55587	-0.103918	-0.518997	-0.214463	-0.0360997	-0.126807	-0.188621	0.673965	-0.218827	0.186522	-0.357068	-0.694535	-0.0800974
ASPN	NA	NA	NA	NA	NA	NA	NA	NA	NA	NA	NA	NA	NA	NA	NA	NA	NA	NA	NA	NA	NA	NA	NA	NA	NA	NA	NA	NA	NA	NA	NA	NA	NA	NA	NA	NA	NA	NA	NA	NA	NA	NA	NA	NA	NA	NA	NA	NA	NA
ASPSCR1	0.183149	0.171863	-0.198801	-0.650935	-0.432927	-0.374957	-0.0927732	-0.185718	-0.286341	-0.212512	0.0375551	-0.0858118	-0.00711292	0.0561958	-0.0553181	-0.284182	-0.445052	-0.107352	-0.285188	0.899705	-0.290438	-0.178931	-0.359666	0.544136	-0.0419811	-0.0189754	-0.266589	-0.2716	-0.0705531	-0.163632	0.134546	-0.397116	-0.63007	-0.6213	0.648472	-0.388161	-0.0234674	-0.330408	-0.386858	0.789866	0.131025	-0.131655	0.0834896	-0.0364944	-0.418507	-0.732968	0.125651	-0.197006	0.535682
ASRGL1	-1.64375	-0.482761	1.12703	-0.981626	0.672747	-1.30442	-0.982404	-1.2883	1.62773	-1.48157	-1.63714	0.865601	-1.61375	-1.17987	-1.7868	-1.49063	-0.363727	0.584395	-0.204386	-0.791672	-0.75705	1.73206	-0.932697	-0.287188	-0.536197	-1.34413	-0.307983	-0.410836	1.1446	-0.376659	-0.976913	0.842387	-0.671315	-2.15379	-2.40193	-2.2772	-1.72642	-0.487488	-1.55219	-1.75338	-2.22583	1.0077	-1.54835	-1.48204	-0.48286	1.26389	-1.91197	-0.298083	-1.37693
ASS1	-2.08065	0.801701	-1.00505	-0.7084	-1.41148	0.322805	-1.37677	-1.10566	-0.958277	0.386462	-0.63934	-1.57972	-1.26671	-1.89275	-1.85878	0.313258	-1.52116	0.621667	-0.261518	-0.968936	-0.579526	0.284538	-0.168596	-1.10592	1.85323	-2.29059	-2.66031	-2.1905	-1.82381	0.325829	-1.45069	-1.87199	-0.787909	-2.00393	0.405036	0.800852	-1.8527	-1.10644	-2.05341	-1.76622	-2.25553	-2.77302	-0.741231	-0.460055	-1.64787	-2.77723	-0.203681	-2.6405	0.486069
ASTE1	-0.00078168	0.10142	0.338376	-0.599312	-0.0567917	0.0154864	0.123314	-0.0519677	0.184904	-0.142611	-0.146895	0.500862	0.158328	-0.276493	-0.0930482	-0.260722	0.23317	-0.0913727	-0.107124	0.241343	0.270612	0.196805	0.0375926	0.0121435	-0.144224	0.192185	0.0894901	0.00774566	0.38285	0.131122	-0.0414479	0.0160215	-0.226692	-0.0628589	0.186204	-0.0926782	-0.21474	-0.0492726	-0.0489619	-0.0151988	-0.271869	0.805353	0.0637244	0.264408	0.201524	0.152302	-0.000853407	0.210772	-0.145348
ASXL1	-0.0150869	0.0217969	0.176442	0.0503112	0.26938	-0.170326	-0.240074	-0.271414	0.458672	-0.227113	-0.0374322	-0.0731311	0.187978	-0.175879	-0.298552	-0.2261	0.233565	0.221809	-0.0150096	-0.082219	0.055428	0.877718	-0.0241684	0.049919	-0.0732727	-0.287906	-0.305906	-0.300244	-0.186649	-0.40404	-0.0645272	0.243511	0.0415311	0.408219	0.0519339	-0.133651	-0.184653	0.0670655	-0.016447	-0.131848	0.0462977	0.0771998	0.196587	0.137192	0.0886953	0.390699	-0.255836	-0.280448	-0.493008
ASXL2	0.136409	-0.127307	0.112079	-0.0448809	0.224347	0.232814	-0.383277	-0.037218	-0.111356	0.158488	0.370639	0.165185	0.0614713	0.220268	0.156942	0.152283	-0.150525	-0.236721	0.0321099	-0.353692	0.0799277	-0.203472	0.197816	0.00731638	0.196086	0.0204139	-0.0297855	-0.314334	-0.305019	0.133296	0.134764	0.0209401	0.108813	0.163634	0.122849	0.178238	0.174873	0.0421058	-0.348774	-0.288356	0.10192	0.0999375	-0.1024	0.326825	-0.168255	0.206931	0.163141	-0.107125	0.33059
ATAD1	-0.048437	0.123362	0.105207	-0.134489	0.121527	0.00355391	0.0813265	-0.0821367	0.066281	-0.0186824	-0.169206	0.0671327	0.0699258	-0.0397354	-0.0418012	-0.0265411	0.0558487	0.130841	-0.182017	0.175928	-0.0560182	0.084528	-0.226301	0.16123	-0.0986309	-0.0768639	0.0217751	0.196822	0.299088	0.0968168	-0.137189	0.178394	-0.337177	0.243781	-0.129703	-0.0108424	-0.07364	0.0581228	0.123311	0.164972	-0.121849	0.154585	0.154064	-0.123874	0.0526491	-0.22931	0.0616023	0.243409	0.192165
ATAD2	0.106169	0.0667125	0.292721	-0.0521721	0.280305	-0.0997204	-0.438857	-0.136265	0.6894	-0.185463	0.0733946	0.427257	0.0425759	-0.251737	-0.13452	0.403743	0.35562	0.155378	-0.349828	-0.251873	-0.0763508	-0.243877	0.0454223	0.344851	0.246724	0.0219155	0.216064	-0.412281	-0.369434	0.0512134	-0.0626772	0.379728	-0.129339	0.217512	0.23855	0.0304412	-0.20334	0.241104	-0.0122821	-0.466323	0.10516	0.398684	-0.563177	0.139169	0.401238	0.33203	-0.275427	-0.641561	0.151449
ATAD2B	0.218783	0.301173	0.164212	0.18799	0.0298804	0.251883	-0.279487	0.174647	0.0230656	0.52751	0.370872	0.34539	0.378292	0.0155647	0.132369	0.033943	0.257658	0.100283	0.242281	-0.253863	0.111468	-0.0225223	0.329069	-0.0299491	0.0810957	0.144882	0.181142	-0.135248	0.108216	0.0212844	-0.150057	0.26083	0.188093	0.184131	0.0987479	-0.00600428	0.0363329	0.327222	-0.023454	-0.352769	0.158745	0.387912	-0.182463	0.380103	0.266422	-0.154653	0.194095	-0.175984	-0.052316
ATAD3A	-0.00143903	0.0376396	0.0534352	-0.0371631	-0.146466	-0.11887	-0.0643465	-0.0892552	-0.00169544	-0.131179	-0.0570382	-0.0659795	0.038227	0.106817	0.021377	0.0391915	-0.051615	0.213159	-0.12488	0.381639	-0.0260889	0.273872	0.0608188	0.0617793	0.0418936	0.0576641	-0.0496371	-0.0384082	0.0418423	0.0928369	-0.106465	-0.107338	0.0568766	0.0478703	-0.0586387	0.0717223	0.207245	-0.0727438	0.0588292	0.391114	-0.00221738	0.0628533	0.282393	-0.22104	0.0151491	-0.204693	0.296108	-0.222185	-0.0678094
ATAD3B	-0.601105	-0.439131	-0.333368	-0.0389304	-0.347358	-0.535392	1.01804	-0.652193	1.09596	-1.02924	-0.260604	-0.174263	0.918997	-0.977636	-0.756439	-0.396179	-0.385853	0.431058	-0.117929	0.865304	-0.0855662	0.17408	-0.241247	-0.399918	0.160946	-0.635024	0.514523	0.893167	0.315341	-0.599955	-0.484992	0.694573	0.382831	-0.212293	-0.774417	-0.407651	-1.17415	-0.120001	-0.230533	0.702479	-0.654888	-0.287836	1.32899	-0.85715	-0.362862	0.0786866	-0.609171	0.477266	-0.8459
ATAD5	0.212064	-0.0989656	0.223963	0.104081	0.574333	0.0179478	-0.0159498	-0.0514305	0.649441	-0.179637	-0.0105737	0.291803	-0.0667866	-0.444971	-0.223665	-0.0642775	0.0125193	0.0949635	-0.207014	0.113059	-0.0540944	0.257615	-0.0811583	0.110527	0.141679	-0.194939	0.235551	-0.300145	0.230261	-0.214331	-0.000728124	0.377984	0.116802	-0.256104	-0.073662	-0.0546688	-0.549032	0.0799275	0.00893972	0.0240571	0.337915	0.390388	-0.23861	0.0634071	-0.0747383	0.275018	-0.482577	-0.494304	0.231392
ATAT1	0.153304	-0.281687	0.0441799	0.682521	-0.00509317	-0.0528837	-0.688945	0.297294	0.709817	0.271893	0.239226	-0.13939	0.0223532	-0.511649	-0.324857	-0.167839	-0.146171	0.620387	0.511084	0.697197	-0.0367137	0.4684	0.186664	0.369829	-0.195508	-0.276018	-0.0861686	-0.977293	0.172647	-0.0235991	-0.427294	0.364591	0.85021	0.122083	0.000209473	-0.00938465	-0.659063	-0.29685	0.0464002	0.618501	0.104661	-0.0257818	-0.0487152	-0.0607721	0.0298532	0.463664	-0.408124	-0.570284	0.0650185
ATE1	0.152816	-0.168205	0.198456	0.0355942	-0.349265	0.0435864	0.287686	0.174097	-0.0419682	0.131013	0.246601	0.362986	0.221892	0.666991	0.412405	0.22803	0.0637476	0.000697412	0.368104	-0.251492	0.216059	-0.0067629	0.27131	0.00102449	0.134488	0.343477	-0.102118	0.0524952	-0.0396409	0.486214	-0.0146194	0.100426	-0.36181	0.475128	0.155426	0.203071	0.770074	0.0845018	0.0197597	-0.265101	0.137484	0.344138	0.143508	0.289228	0.00854941	0.0349905	0.265516	0.0830359	0.198795
ATF1	0.311861	0.139819	0.10007	-0.17898	0.369162	0.176073	-0.213778	0.187189	-0.0200468	0.223258	0.447082	0.627011	0.0530878	0.0574898	0.37559	0.114499	-0.119478	-0.00322478	0.225995	-0.815683	0.223064	0.249051	0.262753	0.209466	-0.043447	0.316708	0.111419	-0.29482	-0.367753	0.149211	0.242648	0.269207	-0.221049	0.0167176	0.20082	-0.0229755	0.133024	0.117275	-0.259689	-0.534446	0.306346	0.462636	0.0207439	0.497635	-0.219569	0.0280247	0.00346575	-0.75748	0.357151
ATF2	-0.13072	0.0455385	0.226149	0.00871246	0.122087	0.178305	-0.183737	-0.0852992	0.44529	0.212755	0.0334165	-0.000994429	-0.0824211	0.0781306	-0.00451232	0.14607	0.252837	-0.236909	0.165592	-0.403181	0.230456	0.177485	0.128828	0.0645677	0.165244	-0.169386	-0.0127296	-0.110474	0.0732107	0.2313	-0.11287	0.281402	-0.0798281	0.4198	0.0403112	0.04189	0.279543	0.206415	0.30372	-0.237657	-0.0505344	0.154477	-0.550608	0.12934	0.141127	0.218572	0.170137	-0.118177	0.538643
ATF3	-0.528739	0.0306064	-0.587008	-0.189171	-0.0947172	-0.194694	-0.621626	-0.163916	0.13215	-0.106185	-0.287514	0.369883	-0.530135	-0.268036	-0.334939	0.115322	1.04654	-0.17813	-0.711992	-0.426016	-0.202651	0.4987	0.018438	-0.77218	0.14267	-0.474142	0.10697	0.765507	-0.177988	0.221965	0.0116195	0.21265	-0.302943	-0.375373	-0.153954	-0.385455	-0.52526	0.0602453	-0.685141	0.710714	-0.675332	-0.368137	-0.806164	-0.383532	1.3696	2.0883	-0.0934394	0.142048	-0.00606707
ATF4	-0.442404	0.498972	-0.0200543	-0.239973	-0.411547	0.259573	0.0914532	-0.352238	-0.427974	0.685116	0.627725	-0.0982584	-0.325336	-0.479258	0.15895	0.0247866	0.635186	-0.726278	-0.591504	-0.0749664	0.117776	-0.250559	-0.0654218	-0.665872	0.47066	-0.00619832	-0.211646	-1.07798	-0.435806	0.371307	-0.196678	-0.283188	-0.493846	0.453413	-0.0657376	0.191203	-0.692773	-0.299542	-0.627934	0.528824	-0.379008	-0.0451003	-0.349198	0.490507	0.114353	0.175204	0.133729	-0.523074	0.601548
ATF5	-1.21874	NA	NA	NA	NA	NA	NA	NA	NA	-0.216599	-0.40721	-0.0599775	-0.343457	-0.89623	-0.562564	0.000618526	-0.595271	NA	NA	NA	NA	NA	NA	NA	NA	NA	NA	NA	NA	NA	NA	NA	NA	NA	NA	NA	NA	NA	NA	NA	NA	NA	NA	NA	NA	NA	NA	NA	NA
ATF6	0.138018	-0.0132995	0.106811	-0.0828164	0.159292	-0.0947127	0.249099	-0.242735	-0.253493	-0.103159	-0.617398	-0.36387	-0.409029	-0.563493	-0.557867	-0.12126	-0.289966	0.764643	-0.804652	0.434052	-0.666873	0.0573951	-0.573904	-0.416095	-1.11998	-0.347689	0.178859	-0.37153	0.0550593	-0.412617	-0.670221	-0.0532483	-0.287784	-0.54365	-0.707865	-0.215403	-0.898698	-0.045342	-0.0425709	0.177353	0.490797	-0.143946	0.0967167	-0.383289	0.170124	0.242759	-0.32475	0.088657	-0.318671
ATF6B	0.230488	0.0805223	0.167235	-0.212442	-0.0913993	0.295516	0.0120816	0.0276847	-0.278659	-0.1055	0.0488794	-0.356725	-0.193747	0.0285917	-0.318937	-0.40064	0.162054	-0.0452204	0.0137256	0.193791	0.117178	-0.0885968	0.0886161	-0.00331465	0.210482	0.00629703	0.0358409	-0.43801	0.605882	-0.253287	-0.241995	0.196112	0.0126711	0.125467	-0.0645124	-0.243035	-0.182934	0.0913722	0.0520097	-0.138411	0.329082	-0.134058	-0.029832	-0.0512154	0.206601	-0.274237	-0.139442	-0.478134	0.0431935
ATF7	0.159373	-0.144526	-0.0673454	0.209943	-0.421559	0.0814409	-0.643916	-0.201062	-0.414082	0.0427002	0.119372	-0.377643	-0.383263	-0.0611978	-0.00342371	0.159819	-0.277864	-0.171872	0.161861	0.691816	0.122343	-0.341889	0.143167	-0.225843	0.253625	0.102617	0.0167701	-0.464825	-0.551372	0.107911	0.126638	-0.274893	0.23246	-0.356219	0.0926694	0.341606	-0.0910879	-0.161901	-0.473172	0.630662	0.267472	-0.553994	-0.211336	0.111505	-0.160982	-0.555044	-0.32838	-0.569178	0.639892
ATF7IP	0.44484	0.230673	-0.104986	0.268394	-0.171528	0.238126	-0.342763	-0.201965	-0.265327	0.544002	0.0668761	-0.164757	0.175462	-0.044034	-0.00541355	-0.551019	-0.00398413	-0.828998	0.076308	0.29606	0.0820322	-0.129995	0.109863	0.0691628	0.215975	-0.0999134	0.250748	-0.463499	-0.165378	0.0536888	-0.050796	-0.117631	-0.0153547	-0.229173	0.0484174	-0.181206	-0.194847	-0.110273	-0.395175	0.143769	0.419806	-0.0717426	-0.421843	0.0654649	-0.209312	0.0504858	-0.157529	-0.669514	0.204069
ATF7IP2	-1.13493	0.385877	-0.816705	-0.473781	0.212706	-0.735351	0.32509	0.569219	0.575627	0.963894	0.509111	0.104494	-1.06484	-0.854701	0.0699376	0.0775253	0.152019	0.0431221	-0.243946	0.202779	0.261202	0.46862	0.788666	-0.267389	-0.0356905	0.336763	-0.181176	0.114624	-0.644334	0.141977	-0.0145893	0.121574	1.09341	0.0763012	0.81077	0.0724329	-0.469385	-0.159395	-1.5488	0.0364319	-1.59957	-0.0430855	0.349041	0.323878	0.193688	0.190014	0.458042	0.204586	0.329667
ATG10	0.041444	-0.0588923	0.150479	0.666619	0.0763004	0.0352947	-0.0927286	-0.669519	0.518411	0.307475	1.24871	0.677882	1.10901	-0.317844	0.066076	-0.0119769	1.5205	0.0399323	-0.123726	-0.95277	-0.60759	0.512148	-0.205795	0.170945	-0.74382	-0.468354	0.499362	0.124139	0.033501	-0.126829	-0.0437344	0.455623	0.160942	0.76877	0.135828	-0.0330362	-0.502913	0.434715	0.361026	-0.716863	0.111296	0.239714	0.144689	0.716022	0.45497	0.468385	-0.481325	0.215316	-0.617112
ATG101	0.00998057	0.00925489	0.106798	-0.164457	0.451199	-0.186695	0.310151	0.100379	0.292546	-0.0343522	-0.0558382	0.0863364	-0.0388876	-0.221973	-0.18061	-0.199588	-0.0457798	0.464216	0.188875	0.000920457	0.29578	-0.0833464	0.0557972	0.119687	-0.149664	-0.0397377	0.0763319	-0.0340429	0.0673986	-0.00304203	0.0830837	0.228916	-0.0911472	0.608302	0.123227	0.0213297	-0.100871	0.163155	0.18597	-0.317775	0.0481773	0.504327	0.251744	0.172372	0.0813757	0.159122	0.101565	0.154453	0.0439931
ATG12	0.256258	-0.428583	-0.0662713	0.268279	0.09665	-0.145915	0.270013	-0.190338	0.15604	-0.0408082	-0.0670173	-0.0576592	0.0555239	-0.124187	-0.0186869	-0.22316	0.0326529	0.13733	-0.150967	0.243705	-0.761636	0.0145764	-0.157769	0.370121	-0.108757	-0.969512	-0.0719965	1.12519	-0.0168712	0.207101	0.299652	0.468601	0.0620238	0.397187	0.543837	0.0706874	0.444011	0.0743313	0.190104	-0.183982	0.46516	-0.0540451	-0.196919	-0.033877	0.132696	-0.27351	0.0578496	0.211237	NA
ATG13	-0.0459609	0.0929113	0.0684933	-0.00960702	0.345362	-0.0540745	0.324399	0.118332	0.259536	-0.0132787	-0.0665848	0.235681	-0.0789418	-0.241494	-0.145896	-0.155357	0.0618927	0.409112	0.0640974	-0.192652	0.0580191	-0.0624362	-0.092749	0.168734	-0.045649	-0.0179457	0.150868	-0.031384	-0.160016	0.0393414	0.125931	0.0616833	-0.0948238	0.381328	-0.111808	-0.0587226	-0.202987	0.101572	0.143309	-0.110873	0.140986	0.228568	0.0268279	0.0781771	-0.123268	0.117598	-0.0458049	0.0868056	-0.0316254
ATG14	0.288863	0.295921	-0.114215	-0.0852893	-0.324458	0.148107	0.0853795	1.54761	-0.0701592	0.332936	0.331912	-0.261649	0.140619	0.161587	0.297498	0.114356	-0.189444	0.368578	0.0204326	-0.114166	0.279721	0.00968325	-0.0371586	0.0174006	-0.336523	-0.0861623	0.128982	-0.150934	0.19482	0.209181	0.0488444	0.0113901	-0.162617	0.142328	0.0721327	0.0141003	0.238584	-0.1089	0.385944	-0.0713533	0.176551	-0.498006	-0.233785	0.289183	-0.154213	0.0921241	0.762423	0.380884	0.185746
ATG16L1	-0.0099075	0.0330731	-0.142156	-0.168098	0.251154	-0.0382814	0.463818	0.0870517	-0.0642408	-0.0456028	-0.190329	0.128016	0.113271	0.242677	0.289998	-0.0146164	0.129	0.298523	-0.320594	0.222035	-0.155637	-0.0691456	-0.288322	0.000614439	-0.105334	0.186877	-0.100427	0.0929078	0.0110393	0.122977	0.0609992	0.178105	-0.219464	0.207589	0.31187	-0.0490542	0.247576	0.0597246	0.265965	0.302254	0.0651446	0.275656	0.161559	-0.122106	0.141801	-0.053359	-0.0336129	0.294523	0.0489287
ATG16L2	-0.174722	-0.0234077	-0.187363	-0.41588	-0.0396962	0.0445863	-0.0918155	-0.139703	-0.0549713	-0.0225995	0.282663	0.0647735	-0.161633	0.888807	0.0953598	0.207983	-0.261178	-0.508125	-0.124579	-0.535408	0.0181409	-0.16096	0.448423	-0.0135746	0.130414	0.189751	-0.0793749	-0.384224	-0.493121	0.130534	0.115744	-0.281918	-0.277984	-0.0847564	0.153376	0.000880706	0.536636	0.0240158	0.179373	-0.534028	-0.346968	0.0111512	-0.207315	0.151708	-0.649208	-0.113403	-0.175394	-0.722662	0.518282
ATG2A	0.0360872	0.166779	0.088718	-0.0248119	0.270427	-0.215275	0.286925	0.347742	0.119412	-0.0483752	0.0425623	0.0380639	-0.174743	-0.212493	0.096764	-0.213837	0.198401	-0.289436	-0.0903961	-0.250056	0.186948	-0.242411	0.143038	-0.00862058	0.010289	0.303185	0.284838	0.153929	0.148872	-0.133164	0.172868	0.177817	0.0976338	0.175336	-0.064059	-0.0275162	-0.112204	0.0928144	-0.0730046	0.00644147	0.143184	-0.120993	0.376649	0.139977	0.0981774	0.235723	0.076369	0.207234	0.0297602
ATG2B	0.0608095	-0.101011	0.088193	-0.201128	-0.0697344	0.0639912	-0.144475	0.682223	0.0538824	-0.0410839	0.0246786	0.251675	-0.000546321	-0.0142639	0.34264	-0.102968	0.172796	0.127049	-0.0512569	0.298051	0.0422178	0.0264008	-0.0622277	-0.00231063	-0.160796	0.39498	-0.0289561	0.0783206	-0.114541	0.094964	0.0634939	0.145395	-0.0613574	0.119657	-0.0261551	0.0702793	0.0502406	0.32313	0.401923	0.252913	0.126714	0.315443	0.0664051	0.130613	0.193068	0.00902403	-0.0415931	0.0800552	-0.249588
ATG3	-0.111354	0.0869303	0.00960238	-0.0421675	0.233453	0.0558291	0.0934384	-0.0492843	0.0283574	-0.245853	0.0116781	0.0867907	0.0260905	-0.305189	-0.159836	-0.105705	0.0343872	0.244639	0.0200939	0.0740661	0.196325	0.139256	0.083052	-0.00800954	-0.0361035	-0.0842772	0.21035	-0.00754895	0.269471	-0.00561803	0.025064	0.20875	-0.180475	0.295067	0.0809275	0.0305739	-0.335454	0.037305	-0.0573324	0.0241157	-0.0902086	0.202503	0.10798	0.128587	0.135907	0.115467	-0.0227862	-0.0401717	0.339868
ATG4A	-0.63017	-0.133192	0.321296	-0.437781	-0.177773	0.0614571	0.477261	0.119549	0.23596	0.196752	-0.0589727	0.52275	0.79268	0.120307	0.0661928	0.00768276	0.544658	0.481604	-0.213574	0.122212	0.144377	0.143387	-0.674476	-0.0957674	0.0164601	-0.505746	0.38665	0.390261	0.200455	-0.160711	-0.263107	-0.00266342	-0.704488	0.333756	-0.176381	-0.267145	-0.258638	0.0200486	-0.0751992	0.0915893	-0.694918	0.447635	0.201	-0.0328622	0.436458	-0.183406	-0.245977	0.667907	0.0239594
ATG4B	0.00762338	0.361272	0.00574145	-0.143282	-0.352726	0.259919	-0.37107	0.0727271	-0.218517	0.145319	0.196389	0.496635	0.170958	-0.132154	0.14844	0.244054	0.179105	0.334011	-0.0709337	0.42632	0.178195	-0.000751323	-0.156525	-0.0269181	0.0221638	0.0452548	-0.221938	-0.28647	0.241618	0.114781	-0.230399	-0.0399266	0.0279011	0.265427	-0.0229647	0.180445	-0.203402	-0.0760621	-0.13868	0.338909	-0.0236089	0.489514	0.101624	-0.154314	0.0636135	-0.302769	-0.0121249	-0.0548907	0.0615882
ATG4C	-0.28341	-0.297727	-0.0247458	-0.0384757	0.0630375	0.269183	-0.0751895	0.0740266	0.205688	0.250449	-0.290914	0.0191842	-0.203387	-0.0273922	-0.226626	0.124861	-0.293055	0.261545	-0.0626271	0.0348111	0.221583	0.104316	0.185672	-0.0964038	-0.100578	-0.0109267	-0.03447	0.143765	-0.0279329	0.420306	-0.0504346	-0.0253196	-0.26605	-0.139187	0.300008	-0.0906094	0.173906	0.177512	0.0153682	-0.0139685	-0.271069	-0.0698412	0.130479	-0.133628	-0.227487	-0.196448	0.267861	0.023894	0.248847
ATG4D	-0.176387	-0.33071	0.321113	-0.0076335	-0.0123487	0.0197857	-0.458969	-0.234884	-0.191643	-0.188015	-0.389271	-0.125585	-0.579845	-0.657609	-0.569184	-0.76205	-0.55571	0.0414857	0.123485	0.228795	-0.0215053	0.290919	0.0105951	-0.139445	-0.0525224	-0.30947	0.223579	-0.231822	0.168122	0.161891	-0.0144634	0.306002	-0.0414831	-0.246263	-0.179511	-0.23447	-0.0296144	0.309906	0.14478	0.253014	-0.299897	0.0529866	-0.447024	-0.349555	-0.0123197	-0.200232	-0.183904	-0.410102	-0.458567
ATG5	0.24733	-0.208174	-0.0565852	-0.368814	0.024413	-0.014557	0.0464487	-0.0576193	-0.203511	0.190659	0.0402122	-0.0363853	0.185311	0.115837	-0.0289355	0.0882319	0.0398783	0.136931	-0.207215	-0.084877	-0.0266691	-0.0181746	-0.396461	0.360794	-0.00967339	-0.129366	0.00583331	-0.00466444	0.0440541	0.0638479	0.156931	0.162907	-0.0709218	0.248526	0.278636	0.0238677	0.125745	0.0324862	0.191347	-0.124678	0.161185	-0.0492237	0.0253361	0.322524	0.20195	-0.290291	0.260214	0.163882	0.163456
ATG7	-0.0942561	0.0866525	-0.0470337	0.358806	0.318154	-0.00541024	0.702334	-0.548019	0.00490333	-0.0736743	0.0159962	-0.409926	0.0468244	-0.0322989	0.00886203	0.0645641	0.0035622	-0.0875129	0.186702	-0.720933	0.231406	0.028805	0.101733	-0.191119	0.134	-0.053768	0.231252	0.816125	-0.0944084	-0.00268292	0.231886	-0.0854982	0.406241	-0.00269602	0.252977	0.0658563	0.0941298	0.249329	-0.0627494	-0.542085	0.0166068	-0.548363	0.322762	0.0710185	0.0173778	0.0857709	0.176902	0.806144	-0.245288
ATG9A	0.797188	-0.10277	-0.276949	0.207884	-0.590703	0.00930486	0.209757	0.325655	-0.46027	-0.0376666	-0.225754	-0.425049	-0.171151	0.414711	0.363664	0.361228	0.0224174	-0.561409	-0.0823307	0.564342	0.352153	-0.33442	-0.283953	-0.0730817	0.503224	0.145033	-0.0273278	0.364656	0.261512	0.38851	0.454778	-0.252772	-0.212442	-0.842248	-0.0705516	0.289965	0.655777	-0.247527	-0.480861	0.473086	0.588646	-0.842938	0.0628563	-0.652399	-0.132	-0.411379	0.135009	0.6106	0.889607
ATIC	-0.115875	-0.0457795	-0.0486541	0.320053	-0.225041	0.0255628	0.241783	-0.223037	-0.0493513	-0.089453	-0.111844	0.16183	0.217072	-0.470933	0.0108294	-0.392405	-0.163905	0.141095	-0.0826071	0.44613	-0.188769	0.0197916	-0.0014898	-0.0116441	-0.21809	-0.0311781	0.0896223	0.192412	-0.0144616	-0.0693719	-0.218948	0.0690084	-0.127671	0.0600298	0.0101966	-0.434817	-0.488537	-0.0654308	-0.185224	0.43266	-0.185647	0.18674	0.334606	-0.172037	-0.216671	-0.334987	-0.139152	0.257256	0.052356
ATL1	-1.83818	-0.485545	1.74969	-1.03222	-0.542728	0.10731	-0.907505	0.339414	-0.774711	-1.1049	-1.25463	-1.73455	-1.77473	-0.990958	-1.51304	-1.05498	-1.87351	-1.29703	-0.570316	-0.365618	-1.51565	-1.12218	-0.830805	-0.0194454	0.326726	-1.33752	-1.30119	-1.13497	1.60456	-0.873212	-0.0515775	-0.793604	-0.947565	0.0608314	-1.24851	-1.10682	-0.550931	-0.884192	0.966466	-0.141566	-1.2143	-2.84969	-0.527375	-2.17429	-1.67816	-1.75379	-1.52255	-1.11631	-1.48919
ATL2	0.238037	0.0856394	0.106137	0.352957	0.086291	0.182092	0.0335211	-0.207727	0.0616631	0.023661	0.249286	-0.58751	0.128765	-0.251162	-0.23761	0.0274952	0.158107	-0.643027	0.133487	0.107329	0.461062	0.0111563	0.119797	-0.350383	0.208382	0.0130796	0.280502	-0.180459	0.286124	-0.0159863	-0.133133	0.0632898	0.378136	-0.22758	-0.227381	0.077454	-0.417351	0.146085	-0.177492	-0.0118026	0.182214	-0.570783	0.560647	0.324581	0.10557	0.0313878	-0.0361708	-0.162887	0.0394187
ATL3	0.617481	0.366277	0.521991	0.1703	0.265809	-0.424347	0.16935	0.310558	-0.408641	0.316601	0.27823	-0.036936	-1.22803	0.305464	-0.177552	0.381667	0.234422	0.386789	0.264282	-1.31025	0.235457	-0.698237	0.44757	-0.340343	0.00236751	-0.189975	0.315534	-0.195754	0.265573	0.113374	0.215977	0.363396	0.00828907	0.824612	0.0860835	0.365982	0.329402	-0.355509	-0.361612	-1.34153	0.56088	-0.12656	-0.381159	0.397012	0.20471	1.03537	0.455983	0.139613	0.587186
ATM	0.116909	-0.75595	-0.299829	0.0611633	-0.20559	-0.542312	0.248909	-0.179719	-0.348727	0.318424	0.241504	-0.251953	-0.560295	0.872987	1.19373	0.290982	-0.354982	-1.24851	0.949582	-0.277504	-0.261378	-0.526693	-0.0250552	0.210958	0.110589	1.1876	0.278883	0.368211	-0.435213	0.378004	0.701682	-0.204804	0.0150936	-0.176806	0.875419	0.15021	1.00542	0.128737	0.0467752	-0.058473	0.174382	-0.423406	0.790204	0.0547671	-0.319589	-0.480356	1.41447	0.637016	0.250151
ATMIN	-0.0935569	0.49757	0.546023	0.488961	0.165999	0.0634186	-0.272591	0.347956	0.436703	-0.42512	-0.282503	-0.319291	-0.667321	0.364442	-0.364465	-0.302761	0.743076	0.123433	-0.127195	-0.874209	-0.361437	0.121048	-0.448832	0.0782783	0.110552	-0.168083	0.217915	0.0265132	0.14191	-0.261189	-0.0106706	0.248876	-0.447049	NA	NA	NA	NA	NA	NA	NA	NA	NA	NA	NA	NA	NA	NA	NA	-0.0766602
ATN1	-0.185162	-0.429758	0.326523	0.286419	-0.133195	-0.128689	0.0853046	0.418803	0.256975	0.051239	0.207452	0.111468	-0.596739	0.245328	0.0715206	0.0563985	0.111474	-0.558361	0.247092	-0.953918	-0.0810601	-0.00970523	0.350939	0.432576	0.206568	0.298292	-0.120647	0.126693	-0.328014	0.18701	-0.186195	0.0642236	0.243599	0.504592	0.278759	0.520798	0.40221	-0.0352583	0.181853	-0.181286	0.100882	0.161791	-0.559609	0.487922	0.100316	0.483179	0.0961937	0.166146	-0.381302
ATOH7	0.0412164	-0.0836382	0.0927535	0.00598939	0.403095	-0.156101	0.714797	0.261767	0.787153	NA	NA	NA	NA	NA	NA	NA	NA	0.499173	-0.0748789	-0.0380345	0.225362	0.506526	-0.357757	0.604333	-0.103341	-0.21662	0.00133088	1.0503	-0.124133	-0.112434	0.307606	0.039455	-0.114654	NA	NA	NA	NA	NA	NA	NA	NA	0.00168469	-0.460853	-0.725232	-0.121114	-0.331936	0.00170277	0.752981	-0.422182
ATOX1	-0.249019	-0.228656	0.0693661	0.32246	0.0266079	-0.230125	0.664594	0.296035	0.0258365	-0.355415	0.0292968	0.509237	-0.0248747	0.0719302	0.0418098	-0.0285262	0.237993	0.0151558	-0.193153	0.262643	0.234296	0.131784	-0.144242	-0.0496743	-0.0695106	-0.132046	-0.0188579	0.835041	-0.369014	-0.135547	-0.305441	0.0423139	0.0972365	0.343405	-0.151693	0.0615977	-0.0187195	0.364888	0.2182	0.502809	-0.230514	0.518403	0.4003	0.117374	0.190441	0.351929	0.0261879	0.741488	0.202143
ATP10A	-0.310315	-0.216222	-0.145148	-0.104135	-0.0747741	-0.225813	0.375457	0.0434889	0.0226194	NA	NA	NA	NA	NA	NA	NA	NA	NA	NA	NA	NA	NA	NA	NA	NA	NA	NA	NA	NA	NA	NA	NA	NA	NA	NA	NA	NA	NA	NA	NA	NA	NA	NA	NA	NA	NA	NA	NA	-0.147766
ATP10B	NA	NA	NA	NA	NA	NA	NA	NA	NA	NA	NA	NA	NA	NA	NA	NA	NA	NA	NA	NA	NA	NA	NA	NA	NA	NA	NA	NA	NA	NA	NA	NA	NA	NA	NA	NA	NA	NA	NA	NA	NA	NA	NA	NA	NA	NA	NA	NA	NA
ATP10D	0.0656195	0.613519	-0.086491	1.56853	-0.982023	0.74528	0.29958	0.288947	-0.990697	0.499774	0.15838	-0.250034	-0.45181	0.210153	0.784351	0.58081	-0.551521	-0.701916	0.224589	-0.610477	0.777175	-0.533742	1.06652	-0.840316	0.018755	0.872748	0.012269	0.912027	-1.25881	0.489692	0.209083	-0.482195	-0.139708	0.102304	0.228613	0.973386	0.0133484	-0.00740136	-0.403907	-1.07106	0.111544	-1.27968	-0.062723	-0.093741	-0.527385	-0.310966	0.22571	1.41712	0.674654
ATP11A	-0.219086	-0.216667	-1.35697	-0.0889204	0.0218648	-0.460725	0.341536	0.153357	0.182709	-0.247018	-0.0725401	-0.067881	-0.0687237	0.693336	0.315026	0.0879097	-0.253727	-0.0167068	0.455402	0.0967448	0.389473	0.118268	0.245294	-0.185673	0.760006	0.255964	0.228743	0.457809	-0.329156	0.0261508	0.408131	-0.0376013	-0.157437	0.00414578	-0.148168	-0.110285	0.421765	0.0117628	0.48078	0.100799	-0.164733	-0.0762152	0.331727	0.183418	0.00943095	-0.705811	0.862962	-0.160315	-0.0871745
ATP11B	0.122863	-0.347976	0.403483	0.000497036	0.422612	-0.292114	0.331753	-0.186726	-0.00679574	0.10624	-0.0476443	-0.36833	-0.151765	-0.0595013	0.0494416	-0.432487	-0.164972	0.309279	-0.5521	-0.184017	0.246991	-0.064524	-0.143358	0.178201	-0.103542	0.00145711	0.576995	0.245614	-0.0536146	0.00547777	-0.0444973	0.158262	-0.309054	-0.309627	0.0268179	-0.6471	-0.076301	0.438147	0.475364	-0.20186	0.0568234	-0.518709	-0.334651	0.0752402	-0.234816	-0.242179	-0.0939967	0.554401	0.0126316
ATP11C	0.459699	0.0823192	-0.1141	0.28892	0.012261	0.246542	0.130267	0.184049	0.127553	0.133764	0.263399	0.0718101	-0.889431	0.790313	0.00854987	0.421539	-0.176897	-0.192095	0.0689031	0.0274621	0.225492	0.273995	-0.00405944	0.0766794	-0.12131	-0.0576831	-0.301848	0.0866742	0.119166	0.296015	-0.154481	-0.0409379	-0.306115	-0.110523	-0.0945177	0.484841	0.329824	0.234184	-0.0548137	0.130034	0.319814	0.13467	0.198577	0.295567	-0.227232	0.264829	-0.0152156	0.0987657	0.204788
ATP12A	0.370829	-0.0717031	0.0362579	-0.135491	0.119832	-0.0169562	0.275177	0.0465306	0.0624793	-0.128395	-0.0214991	-0.012429	-0.12448	0.325658	0.312428	0.121007	-0.204635	0.077547	-0.202087	0.386241	-0.255746	-0.2341	-0.17701	0.139266	-0.232738	0.285269	0.345145	0.609536	0.1161	-0.104219	-0.0611022	-0.0618257	-0.189424	-0.199223	-0.4323	-0.0855283	0.244765	-0.320173	-0.332331	0.234694	0.233473	-0.178146	0.0372241	-0.279257	0.0315197	0.000180519	0.249744	0.390907	0.440284
ATP13A1	-0.0602386	-0.353888	0.191364	-0.195681	0.0655573	0.145604	0.377383	0.220005	-0.163916	0.237522	-0.252105	-0.377313	0.156989	0.181428	0.0959336	0.0534883	0.244261	0.211316	-0.214275	-0.010106	0.0611901	-0.140265	-0.208156	0.0693123	0.0174108	0.00565506	0.189795	0.455212	0.190789	0.0900131	0.0889234	-0.0625552	-0.0133318	-0.80231	-0.346219	0.0033139	0.0924653	0.0774986	0.301874	0.0988281	0.0593693	-0.609359	0.15063	-0.392027	0.201981	0.0218951	0.217706	0.774571	-0.25826
ATP13A2	0.318067	-0.0999992	0.135816	0.134424	-0.0337147	1.45557e-05	-0.192204	0.776137	-0.0455615	-0.338021	-0.394985	-0.391075	-0.0691786	-0.0664944	0.311911	0.54558	0.0339715	0.504203	-0.0495317	-0.364131	1.09954	-0.211324	-0.4588	0.279196	0.743445	0.29143	0.168344	0.125928	0.247524	-0.315239	0.26644	0.0871154	0.0827957	0.223844	0.0544867	0.526575	-0.0074179	0.266838	-0.288062	-0.753445	0.182337	-0.432413	-0.192497	-0.453627	0.187205	0.200125	0.37549	-0.0549764	0.507973
ATP13A3	0.788063	-0.0680439	0.229061	-0.051014	0.499668	0.119521	0.304757	-0.229022	-0.022775	-0.217201	-0.0789272	0.199452	-0.0459106	0.0681852	0.092188	-0.041589	0.15818	-0.0174542	-0.00590401	-0.44142	0.14464	0.019926	-0.313887	0.023154	0.123304	0.334145	0.44966	0.294902	0.102899	-0.114957	0.0406416	0.0876935	-0.473343	-0.416028	-0.0494409	0.256775	0.0366734	0.560711	0.126717	-0.356864	0.926334	0.358535	-0.0600357	0.303929	0.240729	-0.271745	-0.042111	-0.0146492	0.273529
ATP1A1	0.458149	-0.0412373	0.153483	0.0310919	0.0963061	-0.247174	0.713096	0.242066	-0.345115	-0.434175	-0.119525	0.0650026	-0.348016	0.411091	0.408008	0.309862	-0.294576	-0.0884174	-0.229264	0.425089	-0.262953	-0.311044	-0.224673	0.043426	-0.293695	0.416833	0.17129	0.678412	0.18446	-0.201885	0.0448893	-0.333557	-0.392651	-0.256868	-0.339438	0.130323	0.376201	-0.215093	-0.21379	0.38729	0.447409	0.0844683	-0.207488	-0.074524	-0.292639	-0.279527	0.288943	0.639677	0.459334
ATP1A2	-0.0620824	NA	NA	NA	NA	NA	NA	NA	NA	-0.670169	-0.563487	-0.150929	-0.535128	0.0646792	0.163066	-0.251375	-0.424901	NA	NA	NA	NA	NA	NA	NA	NA	NA	NA	NA	NA	NA	NA	NA	NA	-0.12574	0.175506	-0.351035	-0.484872	-0.253463	-0.405307	-0.38243	-0.343689	NA	NA	NA	NA	NA	NA	NA	-0.0405678
ATP1B1	-0.818992	-0.929451	-0.226467	0.102012	-0.283054	-0.430557	2.33421	-0.724643	-0.246161	-0.744526	-1.24477	0.0300446	-1.11024	-0.348414	-0.146195	-0.671258	0.077071	-0.428515	-1.10776	-0.109971	-2.76988	-0.798021	-2.35664	-0.938682	-1.69865	-0.296803	-0.376277	2.0305	-0.205212	-0.243452	-0.93004	-0.449174	-0.241861	-0.287551	-1.74876	-1.53911	-1.05145	-1.29992	-0.782923	-0.0351497	-0.905696	-0.700485	-1.52501	-1.38002	-0.413318	-0.485991	-1.80909	2.56095	-1.02673
ATP1B2	0.0345377	-0.134777	0.29756	-0.0630981	-0.168225	-0.0196402	0.105005	0.0301184	0.23379	-0.245836	-0.0201476	-0.94245	-0.616795	-0.42518	-0.18733	0.110567	0.0415673	0.691894	0.117841	0.219088	0.216471	0.240055	-0.165626	-0.0451776	0.245786	-0.0222817	0.352135	0.516915	0.675259	0.030306	0.217279	0.321428	-0.0107287	0.446053	-0.26124	0.237641	-0.40723	-0.165491	-0.147973	-0.103487	0.0477259	-0.595575	0.320242	-1.57711	0.116954	-0.474289	-0.436736	0.827438	-0.405363
ATP1B3	0.344168	0.150516	0.0616875	0.0726325	0.00548371	-0.123295	0.15162	0.195563	-0.399629	-0.187955	-0.0505562	-0.00543615	-0.0424583	0.228799	0.310836	0.164305	-0.299626	-0.112926	-0.126614	0.57136	-0.0723814	-0.258117	-0.088829	0.0468211	-0.309729	0.378352	0.0186728	0.133804	0.19133	-0.148438	-0.00204238	-0.360186	-0.280883	-0.0560993	-0.343118	0.105385	0.28019	-0.171593	-0.227621	0.458128	0.342541	0.0974268	-0.154462	-0.0369309	-0.34213	-0.251737	0.198825	0.0322753	0.44212
ATP23	-0.253568	-0.00834157	-0.20738	-0.118769	0.594729	-0.169025	-0.28787	-0.370325	0.161166	0.216719	0.687843	-0.188109	0.206523	-0.237853	0.629128	-0.0102805	0.336663	0.496593	-0.153267	-0.118477	0.186929	-0.119349	0.233297	0.205956	-0.211665	0.704399	0.351519	-0.378883	0.299851	-0.128204	0.0204595	0.485654	-0.0858795	0.108106	0.585789	0.194383	-0.254336	0.903414	0.897616	-0.0302924	-0.150553	-0.747621	-0.0544437	0.243126	0.0738629	0.618537	0.16437	-0.0755162	-0.670364
ATP2A1	0.0409043	-0.00713546	0.0208465	0.154802	0.00755113	-0.267988	0.205852	0.0659701	-0.0329895	NA	NA	NA	NA	NA	NA	NA	NA	0.670405	0.273965	0.881431	0.925757	0.338374	0.317845	0.432171	0.456898	NA	NA	NA	NA	NA	NA	NA	NA	NA	NA	NA	NA	NA	NA	NA	NA	NA	NA	NA	NA	NA	NA	NA	-0.55055
ATP2A2	0.317029	0.0172747	0.117899	0.114429	-0.0614228	-0.0693506	0.221415	-0.0242878	-0.135182	-0.220341	-0.149299	0.0683769	0.15109	-0.167408	-0.152614	0.0309466	0.131016	0.142069	-0.136483	0.555686	0.217416	-0.0599226	-0.180651	-0.0855641	-0.015911	-0.0657525	0.0973523	0.182492	-0.122311	-0.129058	0.00297788	-0.0910515	0.0293353	-0.136742	-0.158389	0.0016043	-0.208921	-0.133032	-0.11359	0.471592	0.322979	0.178322	0.256442	-0.178467	0.222146	0.063446	-0.153482	0.329897	0.27031
ATP2A3	-0.430573	0.301396	0.703204	-0.526935	0.833091	0.0711264	-0.118584	-0.584615	0.970598	0.702274	-0.482556	0.912316	0.276557	0.424098	-0.40908	-0.369716	0.254055	0.0752578	-0.984522	-0.240776	-0.106743	0.361605	-0.317939	-0.0402129	-0.426884	-0.612045	-0.373819	-0.22754	0.218052	-0.445174	0.247581	1.29207	-0.805912	0.153507	0.926743	-0.390255	0.282234	1.29783	1.5342	-0.128565	-0.255841	1.02101	0.180218	-0.159091	0.446824	0.909608	-0.429041	0.0495183	-0.599012
ATP2B1	1.31131	0.0034993	0.0254333	0.584945	0.0138023	-0.421582	0.760783	0.957904	-0.501272	-0.252439	0.552305	0.312559	-0.626607	0.101392	0.159029	0.515846	-0.35613	-0.177735	0.748021	0.279828	0.522211	-0.390514	0.3	-0.782188	0.0400224	0.295305	0.106609	0.539308	-0.372745	-0.12491	0.460627	-0.341033	0.339215	-0.342563	0.193215	0.393077	0.231055	-0.324601	-0.441779	0.338861	1.13792	0.343217	0.891428	0.760438	-0.0376724	-0.418764	0.686567	0.398675	-0.193364
ATP2B2	0.838038	-0.469262	-0.0990513	2.42038	-0.386199	0.260891	-0.410213	-0.28259	-0.346503	0.317642	0.804938	0.12031	-0.246181	0.248196	0.120061	0.296889	-0.0423812	-0.469923	1.08116	-0.863513	0.0708989	-0.507082	1.1278	-0.987086	0.238337	-0.00952259	-0.508789	-0.189028	-0.84121	0.765067	-0.218692	-0.383059	0.606709	-0.577591	-0.130186	0.15415	0.0453528	-0.330252	-0.541198	0.369962	0.772438	0.117111	0.843527	0.637808	0.0280774	-0.476926	0.800661	0.475735	0.530778
ATP2B3	1.31457	NA	NA	NA	NA	NA	NA	NA	NA	0.388293	0.673289	0.463004	-0.247281	0.452059	0.405366	0.453814	-0.00532827	NA	NA	NA	NA	NA	NA	NA	NA	NA	NA	NA	NA	NA	NA	NA	NA	NA	NA	NA	NA	NA	NA	NA	NA	NA	NA	NA	NA	NA	NA	NA	NA
ATP2B4	-0.359147	0.210271	0.444538	-0.120806	0.0631694	0.058182	-1.24679	0.15154	-0.0957767	0.372876	0.342697	-0.554992	-0.330273	1.02543	0.512101	-0.220066	0.34989	0.176537	0.313995	-0.797671	-0.679947	-0.086721	0.442295	0.141451	0.492226	0.546563	-0.233852	-1.19516	0.03753	0.0899942	-0.472005	-0.0175161	-0.0135907	0.138739	-0.614028	-0.489532	0.958101	0.528282	0.783013	-0.589514	-0.358289	-0.88383	-0.938582	0.531394	0.363144	0.870167	0.167367	-1.0741	-0.0312586
ATP2C1	0.380044	-0.315464	0.574036	-0.0875682	0.350475	-0.27284	0.734592	-0.493559	0.0405726	-0.165545	-0.403692	0.134356	-0.0216278	-0.157268	-0.373709	-0.0622551	0.395197	-0.139697	-0.128982	-0.0796298	-0.708879	-0.0632968	-0.355137	-0.141728	-0.0297282	-0.477198	0.580003	0.461873	0.10252	-0.264616	-0.384233	0.264252	0.0647892	-0.37542	-0.289636	-0.0957478	-0.291971	0.875098	0.52889	0.108243	0.399994	-0.0447215	0.0388626	-0.424459	0.161397	0.279216	-0.417262	0.553741	-0.211778
ATP4A	-0.396244	0.21148	-0.564827	-0.0481161	0.28392	-0.11954	-0.79894	-0.19291	1.65973	NA	NA	NA	NA	NA	NA	NA	NA	NA	NA	NA	NA	NA	NA	NA	NA	NA	NA	NA	NA	NA	NA	NA	NA	NA	NA	NA	NA	NA	NA	NA	NA	NA	NA	NA	NA	NA	NA	NA	NA
ATP5F1A	-0.173294	0.0616639	0.0131641	-0.318764	0.00517747	0.0914493	0.214918	0.093526	0.0161724	0.107565	-0.175413	0.0394316	0.182661	0.0919434	0.10706	0.0520503	0.106345	-0.0393951	-0.121202	0.0680472	-0.160548	-0.04483	-0.0798707	0.0210803	0.0739352	0.193524	0.0201902	0.147855	-0.0197633	0.161529	-0.0787343	-0.229186	0.168265	-0.457053	-0.0641247	0.0236787	0.145944	-0.00464154	0.211617	0.127361	-0.141632	0.106537	0.183415	-0.150603	0.171968	-0.0857943	0.198736	0.249023	-0.494232
ATP5F1B	-0.183974	0.0727956	-0.000786122	-0.266266	-0.027417	0.0725497	0.152395	0.111784	-0.000379355	0.0698992	-0.154152	0.0148943	0.122236	0.0588422	0.0700556	0.0204261	0.0886354	-0.0782288	-0.131646	0.0459897	-0.141766	-0.04198	-0.0776337	0.00835049	0.0559996	0.168967	-0.0307569	0.123527	-0.0255962	0.134891	-0.0684907	-0.202198	0.137504	-0.416418	-0.115367	0.014219	0.133858	0.021791	0.203466	0.122746	-0.281394	0.0558062	0.180856	-0.285594	0.143288	-0.0628471	0.159479	0.198975	-0.481295
ATP5F1C	-0.0531142	0.073557	0.0635104	-0.0726044	-0.0662827	0.0912252	0.152466	0.102214	-0.0117095	0.142171	-0.0371074	0.114257	0.241101	0.246182	0.132116	0.0533991	0.113696	-0.112148	-0.145296	0.0768318	-0.108432	-0.0302335	-0.0644532	0.0511897	0.0454413	0.254666	0.00158327	0.134912	-0.0806623	0.177178	-0.0741361	-0.164012	0.122947	-0.157022	0.04446	0.154338	0.291756	0.0610239	0.265339	0.166732	-0.146515	0.270688	0.306735	-0.338021	0.339558	-0.0190822	0.345111	0.342242	-0.344942
ATP5F1D	-0.127572	0.112979	0.0300373	-0.131735	-0.0632357	0.0867686	0.142206	0.13533	0.00716819	0.0586141	-0.157371	0.00769187	0.122218	-0.0019907	0.0235	-0.104261	0.0411413	0.0283995	-0.105107	0.211517	-0.0685301	-0.063588	-0.0361415	0.00850086	0.0711787	0.183401	0.0278575	0.218238	-0.0619853	0.126834	-0.0402616	-0.179914	0.165482	-0.218678	-0.151732	-0.067655	0.0411049	-0.0771026	0.121473	0.124267	-0.102238	0.0653561	0.14593	-0.236012	0.135428	-0.0438658	0.155722	0.229534	-0.539271
ATP5F1E	-0.040903	-0.140145	0.017398	0.00992209	0.0319456	-0.0404028	0.29008	0.0584188	0.0449246	0.321424	-0.373687	0.160637	0.248897	0.265201	0.178726	0.23966	0.120621	-0.117124	-0.174966	0.222277	-0.251443	-0.0603404	-0.179436	0.00633936	-0.0141796	0.0468751	0.00843448	0.287719	0.0775003	0.185503	-0.0180111	-0.164108	0.151372	-0.141888	0.0601006	0.0429098	0.18088	-0.10294	0.122966	0.141008	0.0247032	0.211984	0.132327	0.06272	0.0169182	-0.0218564	0.112075	0.261485	-0.313105
ATP5IF1	-0.366579	-0.0959662	0.110668	-0.158611	0.03363	-0.262053	0.331417	0.148979	0.0589015	0.0855895	-0.104954	-0.197548	0.367656	0.415376	0.413545	-0.237864	0.365615	0.114796	-0.113532	0.112111	0.100648	0.00487831	0.184166	-0.0574684	-0.0903756	0.340533	0.241622	0.33931	-0.18398	0.0260559	-0.114536	0.137054	-0.21925	0.446136	-0.0358177	0.012671	0.0307303	0.262968	0.167931	0.188658	-0.253738	-0.195114	0.683662	0.00343689	0.256209	0.143922	0.33309	0.833304	-0.424865
ATP5MC2	-0.073916	NA	NA	NA	NA	NA	NA	NA	NA	NA	NA	NA	NA	NA	NA	NA	NA	-0.264284	-0.167236	-0.455419	-0.0732537	-0.198219	0.0578077	-0.323765	-0.272434	0.0537609	-0.65961	0.0624653	0.0396886	-0.0338262	-0.458862	-0.139957	-0.589847	NA	NA	NA	NA	NA	NA	NA	NA	NA	NA	NA	NA	NA	NA	NA	-0.350611
ATP5MD	-0.0770179	0.00161729	-0.0320078	-0.116804	0.115791	0.105631	0.227673	0.0736797	0.0712632	-0.298279	-0.10995	-0.0426309	0.335753	-0.156722	0.0132838	0.0970501	0.27902	0.0353521	-0.0360832	0.0916009	-0.213012	0.130888	-0.0158309	0.191971	0.043129	0.0416858	-0.0499795	0.246287	0.0723556	-0.248106	-0.137964	-0.0816106	0.00982107	-0.374768	-0.0787659	0.0472507	-0.222792	0.112494	0.367443	0.300863	-0.105387	0.0694744	0.325599	0.0931879	0.323652	-0.112225	0.350949	0.37184	-0.499366
ATP5ME	-0.0312937	0.083578	0.148779	-0.189008	0.109911	0.0826918	0.247627	0.14971	0.0382671	0.0676188	-0.284074	-0.0403417	0.0311942	-0.175369	-0.0505697	-0.0189966	0.0213194	0.0924288	-0.0387176	0.210596	-0.0968696	-0.00490644	-0.0100287	0.070383	-0.00990207	0.140007	-0.0264054	0.240115	0.00411946	0.15862	-0.104193	-0.154528	0.0895649	-0.429909	0.0354115	-0.0418168	-0.0267787	0.012612	0.233631	0.152731	-0.242221	0.105792	0.206579	0.00191084	0.191877	-0.04808	0.1521	0.29915	-0.302598
ATP5MG	0.023154	1.25155	-0.121068	0.488227	-0.229422	-0.108592	-0.0742015	-0.440349	-0.206451	-0.0265325	-0.217881	0.072785	0.165436	-0.044347	0.124994	-0.116117	-0.23126	NA	NA	NA	NA	NA	NA	NA	NA	NA	NA	NA	NA	NA	NA	NA	NA	0.228933	0.303638	0.0442011	0.112549	-0.00778793	0.331992	0.315527	-0.0176391	0.233437	0.598979	0.0953743	0.481015	0.052987	0.332535	0.0582608	NA
ATP5MPL	-0.160204	NA	NA	NA	NA	NA	NA	NA	NA	-0.289608	-0.327379	-0.00510624	0.265448	0.0235628	0.109448	0.244481	0.133965	NA	NA	NA	NA	NA	NA	NA	NA	NA	NA	NA	NA	NA	NA	NA	NA	-0.555112	-0.161239	-0.0285989	-0.1695	0.0699532	0.289856	0.319021	-0.546609	-0.0980176	0.287554	-0.849456	-0.0896804	-0.00411358	0.0746127	0.397828	-0.248633
ATP5PB	-0.125534	0.0711618	0.0504566	-0.173209	0.0108954	0.105059	0.230072	0.132028	0.0386455	0.0155519	-0.0981807	0.0255606	0.16097	-0.00632237	0.0701491	-0.00690933	0.0287317	-0.094974	-0.0594744	0.148934	-0.144461	-0.0168181	-0.0758184	0.0232346	-0.0354366	0.222586	-0.044484	0.189959	-0.048181	0.150078	-0.0960134	-0.197212	0.0998804	-0.32077	0.026915	0.122338	0.0612567	0.0810734	0.277457	0.169509	-0.160781	0.265555	0.295638	0.122939	0.350393	0.0386901	0.280403	0.293966	-0.49056
ATP5PD	-0.148184	-0.0126032	0.0282555	-0.337809	0.00866846	0.134464	0.214908	0.107018	0.0514232	-0.0195445	-0.0845928	0.119838	0.245046	0.0170722	0.17236	0.150249	0.24407	-0.0623766	-0.0809378	0.0575637	-0.186727	0.00350219	-0.0842218	0.0476838	0.00746971	0.0753466	-0.0957513	0.223509	-0.0773286	0.126146	-0.112815	-0.233594	0.024858	-0.395402	-0.0660393	0.023706	-0.0246334	0.0537647	0.316705	0.205085	-0.19987	0.0745344	0.224275	-0.145576	0.187258	-0.00306421	0.239639	0.267266	-0.512281
ATP5PF	-0.204835	0.044289	-0.0583396	-0.292947	0.011187	0.111461	0.222343	0.122342	0.0151641	0.129909	-0.186655	0.0937998	0.216574	-0.0339272	0.1531	0.158887	0.148146	-0.0910648	-0.0953724	0.0655323	-0.121549	-0.00492389	-0.102313	0.0294416	0.0076745	0.132708	-0.0464464	0.191368	-0.058597	0.160744	-0.132156	-0.183861	0.102928	-0.45646	-0.113426	0.0699172	-0.0493649	-0.0172221	0.193722	0.146243	-0.271496	0.106112	0.245067	-0.17888	0.183157	-0.010844	0.204627	0.177994	-0.597029
ATP5PO	-0.142632	0.0996998	-0.038086	-0.245786	0.0206879	0.153996	0.225675	0.182345	0.022823	0.222407	-0.146983	0.163638	0.336431	0.185065	0.229892	0.116267	0.196532	-0.093236	-0.129742	0.0382555	-0.143062	-0.0549302	-0.0536706	0.023345	0.0448224	0.17886	-0.0355067	0.281212	-0.0283262	0.201139	-0.0823132	-0.213158	0.148259	-0.448347	-0.159573	0.0593031	0.0919384	0.0519005	0.290329	0.165918	-0.347014	0.0995162	0.264308	-0.183086	0.04531	-0.052233	0.268121	0.179819	-0.373383
ATP6AP1	-0.0346168	0.528081	-0.0145178	-0.230433	-0.097082	-0.0328939	0.161398	0.635745	-0.102053	0.0606926	-0.1557	-0.141366	0.370206	0.125173	-0.162415	-0.227575	0.385741	0.271041	-0.589133	0.248684	-0.0788722	0.299302	-0.131431	0.019611	-0.0797579	-0.225125	-0.0684048	-0.151914	0.204706	-0.180134	-0.391344	0.0641549	-0.19309	-0.10938	-0.210747	-0.239608	0.148683	0.110627	0.506445	0.0694891	0.00214953	-0.248454	-0.237852	-0.619128	0.564311	0.0771549	-0.125779	0.0385057	0.117612
ATP6AP2	-0.0451539	0.413765	0.0919309	-0.203975	-0.084636	-0.0609407	0.169992	0.499091	-0.232343	0.162138	-0.24015	-0.121319	0.539322	0.235164	-0.0676312	-0.219369	0.533491	0.264473	-0.639548	0.193247	-0.172447	0.110653	-0.182999	-0.067118	-0.0880755	-0.197806	-0.00838094	-0.0714376	0.191285	-0.143762	-0.419619	0.0906054	-0.179164	-0.00534989	-0.362006	-0.188098	-0.0377164	0.214614	0.569033	0.170672	-0.0470395	-0.289306	-0.262984	-0.355327	0.406978	0.0414012	-0.263317	-0.0681978	0.0362439
ATP6V0A1	-1.1168	-0.805275	0.356657	-0.488578	0.151196	-0.525568	1.86452	-0.428757	0.963424	-1.70507	-1.99657	-1.03983	0.163142	-1.10306	-1.5091	-1.46536	-1.21797	1.63848	-1.11356	-0.179756	-1.22201	0.188626	-1.07179	-0.838502	-0.847919	-0.958075	-0.616967	1.30368	2.06523	-0.509258	-0.294272	0.268098	-0.356083	-1.50706	-1.44769	-1.56124	-0.40995	-0.125551	0.101311	-0.311309	-1.52463	-1.12857	1.45773	-0.62967	-0.329226	-0.330661	-0.76232	1.36915	-0.947327
ATP6V0A2	-0.31201	0.0270717	-0.125517	0.00789895	0.174773	0.201243	-0.0828029	0.149633	-0.00247262	0.158804	-0.046045	-0.172085	0.311429	-0.00638599	0.0171357	-0.234214	-0.0303299	0.115644	-0.0498487	-0.0830433	-0.0203869	0.0793411	-0.0254668	0.165751	0.00297095	-0.0361365	0.0476042	-0.109557	0.0103413	0.0107704	-0.0187326	0.120059	-0.027622	-0.160966	0.0899099	0.0164331	0.130036	0.409189	0.260062	-0.17383	-0.347273	-0.215739	-0.0229679	-0.112505	0.0367649	-0.122198	-0.0707471	-0.199965	-0.649286
ATP6V0C	-0.136203	NA	NA	NA	NA	NA	NA	NA	NA	0.251215	0.304541	-0.256587	0.457841	0.40237	0.175577	0.223728	0.490222	-0.0842437	-0.0146472	0.145459	0.109809	0.0110466	0.293028	-0.215704	0.242387	NA	NA	NA	NA	NA	NA	NA	NA	0.0380643	0.250036	0.254115	0.625727	0.219038	0.358697	-0.0341644	-0.0762812	-0.0397552	-0.456849	0.30707	0.235712	-0.118937	-0.0659078	0.470043	-0.235486
ATP6V0D1	-0.30972	0.120645	-0.149513	-0.289901	-0.0919779	0.0893951	0.421755	0.474817	-0.117008	0.089101	0.0687439	-0.430814	0.36467	0.369786	0.113352	-0.0634381	0.331786	0.152419	0.21945	-0.0418533	0.243584	-0.0991003	0.238073	-0.0971725	0.0446203	0.0967908	-0.0534285	0.211444	0.258735	-0.122818	0.0181245	0.0713421	0.0793112	-0.264804	-0.029493	-0.150128	0.466555	0.228086	0.242708	-0.174873	-0.302117	-0.712925	0.17956	0.350814	0.364329	-0.251122	0.289155	0.352949	-0.553427
ATP6V0D2	-0.612111	NA	NA	NA	NA	NA	NA	NA	NA	NA	NA	NA	NA	NA	NA	NA	NA	NA	NA	NA	NA	NA	NA	NA	NA	NA	NA	NA	NA	NA	NA	NA	NA	NA	NA	NA	NA	NA	NA	NA	NA	NA	NA	NA	NA	NA	NA	NA	-0.674327
ATP6V1A	-0.212406	-0.093866	-0.0208243	-0.1168	0.262579	-0.220737	0.459978	0.0203709	0.0993967	0.266155	-0.122427	0.190695	-0.0512773	0.339051	-0.223317	-0.458742	0.23338	0.202479	-0.0839713	-0.0521056	0.268297	0.0828344	-0.114208	0.114788	0.238645	-0.28083	0.151721	0.251361	0.255017	0.00658802	-0.154432	0.243148	-0.0855039	0.222764	-0.0839569	-0.593646	0.388803	0.0348894	0.0340959	-0.0823523	-0.240297	0.0835337	0.23591	-0.152859	0.202843	0.169418	-0.0488783	0.310087	-0.176675
ATP6V1B1	0.360699	NA	NA	NA	NA	NA	NA	NA	NA	NA	NA	NA	NA	NA	NA	NA	NA	NA	NA	NA	NA	NA	NA	NA	NA	NA	NA	NA	NA	NA	NA	NA	NA	NA	NA	NA	NA	NA	NA	NA	NA	NA	NA	NA	NA	NA	NA	NA	NA
ATP6V1B2	-0.195003	-0.17371	-0.132401	-0.10389	0.189807	0.0465738	0.188134	-0.0363347	0.16839	0.242199	-0.200837	0.079521	-0.160746	0.466993	-0.239861	-0.490498	0.0478474	0.301487	-0.12973	-0.123438	0.150278	0.093276	-0.177501	0.0784971	0.372344	-0.350538	-0.0067192	0.0735505	0.148839	0.189933	-0.260125	0.219815	-0.0849634	0.268477	-0.122418	-0.613093	0.503307	-0.0226527	-0.0288006	-0.0373198	-0.0954074	0.0796674	0.0792796	-0.0979717	0.0576377	0.206222	-0.0674911	0.205995	-0.177155
ATP6V1C1	-0.0649682	-0.0361508	-0.0605705	0.0251214	0.307828	-0.102356	-0.110245	-0.20566	0.265651	-0.0926967	-0.0096551	0.1038	0.0880735	-0.229428	-0.171188	-0.398753	0.11077	0.140108	-0.14652	-0.0355575	0.302594	0.0528842	-0.0351156	0.216945	0.504378	-0.255172	0.200336	-0.24099	-0.41429	-0.346485	-0.0947872	0.0958036	-0.0696495	0.111678	-0.223062	-0.320088	-0.310235	-0.0923786	0.205255	-0.0376136	-0.0105638	0.0580826	0.367071	0.12253	-0.00484674	0.392478	-0.0110491	-0.182408	-0.170848
ATP6V1C2	NA	NA	NA	NA	NA	NA	NA	NA	NA	NA	NA	NA	NA	NA	NA	NA	NA	NA	NA	NA	NA	NA	NA	NA	NA	NA	NA	NA	NA	NA	NA	NA	NA	NA	NA	NA	NA	NA	NA	NA	NA	NA	NA	NA	NA	NA	NA	NA	NA
[truncated: 11,510 more rows]
[truncated: 33 more columns]
