# Supplementary material for: Integrative multi-omics and drug response profiling of childhood acute lymphoblastic leukemia cell lines
Source: Nat Commun. 2022 Mar 30;13:1691. doi: 10.1038/s41467-022-29224-5 (PMC8967900; doi:10.1038/s41467-022-29224-5)
Supplement: Supplementary file 9 — Supplementary Data 8 [file 41467_2022_29224_MOESM9_ESM.xlsx]

## Sheet: Supp_Data_8
Supplementary Data 8: STAR mapping statistics summary of the RNAseq analysis of 419 patient samples.
EGA and SIH RNAseq mapping statisitcs:	Total Number of samples 419 (417 EGA + 2 SIH)
INPUT READS:		Mean	SD
	Number of input reads (Millions)	56.34	18.57
	Average input read length (Bases)	201.57	3.75
UNIQUE READS:
	Uniquely mapped reads number (Millions)	47.81	15.48
	Uniquely mapped reads (%)	85.24	9.32
	Average mapped length (Bases)	199.8	3.62
	Number of splices: Total (Millions)	18.89	9.03
	Number of splices: Annotated (sjdb) (Millions)	18.35	8.85
	Number of splices: GT/AG (Millions)	18.68	8.95
	Number of splices: GC/AG (Millions)	0.14	0.06
	Number of splices: AT/AC (Millions)	0.01	0.01
	Number of splices: Non-canonical (Millions)	0.05	0.04
	Mismatch rate per base (%)	0.35	0.08
	Deletion rate per base (%)	0.01	0
	Deletion average length (%)	1.77	0.11
	Insertion rate per base (%)	0.01	0
	Insertion average length (Bases)	1.39	0.07
MULTI-MAPPING READS:
	Number of reads mapped to multiple loci (Millions)	5.38	5.25
	% of reads mapped to multiple loci (%)	9.3	8.08
	Number of reads mapped to too many loci (Millions)	0.12	0.13
	% of reads mapped to too many loci (%)	0.2	0.19
UNMAPPED READS:
	Number of reads unmapped: too short (Millions)	2.99	2.22
	% of reads unmapped: too short (%)	5.18	3.11
	Number of reads unmapped: other (Millions)	0.05	0.12
	% of reads unmapped: other (%)	0.09	0.21
CHIMERIC READS:
	Number of chimeric reads (Millions)	0.78	0.38
	% of chimeric reads (%)	1.4	0.49
