# Supplementary material for: Integrative multi-omics and drug response profiling of childhood acute lymphoblastic leukemia cell lines
Source: Nat Commun. 2022 Mar 30;13:1691. doi: 10.1038/s41467-022-29224-5 (PMC8967900; doi:10.1038/s41467-022-29224-5)
Supplement: Supplementary file 10 — Supplementary Data 9 [file 41467_2022_29224_MOESM10_ESM.xlsx]

## Sheet: Legend
mRNA protein correlations legend
Gene_symbol	HGNC gene symbol
Pearson_corr	Pearson correlation coefficient
Pearson_pvalue	Pearson correlation p-value
Pearson_BH_adj_pvalue	Pearson correlation Benjamini-Hochberg adjusted p-value
Spearman_corr	Spearman's rank correlation coefficient
Spearman_pvalue	Spearman's rank correlation p-value
Spearman_BH_adj_pvalue	Spearman's rank correlation Benjamini-Hochberg adjusted p-value
mean_RNA	Average RNA TPM
mean_protein	Average protein log2 ratio
sd_RNA	Standard deviation RNA TPM
sd_protein	Standard deviation protein log2 ratio
Number_of_samples	Number of samples with non-NA quantification values
Zcor_Spearman	Z-transformation of Spearman's rank correlation coefficient
CORUM_complex	CORUM complex membership (DOI:10.1093/nar/gky973)
SubcellBarcode_locality	SubcellBarcode neighborhood localization (DOI:10.1016/j.molcel.2018.11.035)
miRTarBase	Associated mirTarbase miRNAs with the targeted protein (DOI:10.1093/nar/gkx1067)
miRTarBase_target	miRTarBase target (Yes/No)
Degradation_profile	Degradation profile: exponentially degraded (ED) /non-exponentially degraded (NED) (DOI:10.1016/j.cell.2016.09.015)

## Sheet: Supp_Data_9_mRNA_protein_corum
Supplementary Data 9: mRNA-protein correlations for corum complex proteins
Gene_symbol	Pearson_corr	Pearson_pvalue	Pearson_BH_adj_pvalue	Spearman_corr	Spearman_pvalue	Spearman_BH_adj_pvalue	mean_RNA	mean_protein	sd_RNA	sd_protein	Number_of_samples	Zcor_Spearman	CORUM_complex	SubcellBarcode_locality	miRTarBase	miRTarBase_target	Degradation_profile
A2M	0.4713	8.458e-05	0.000135	0.6253	3.325e-08	8.94e-08	3.35	0.3	9.92	0.78	64	0.733661	LRP-1-Alpha-2-M-annexin VI complex	NA		No	NA
AATF	0.2225	0.07725	0.0892	0.1079	0.396	0.424	61.91	-0.06	18.08	0.21	64	0.108322	AATF-NGDN-NOL10 complex	NA		No	NED
ABCB1	0.6618	1.24e-07	2.85e-07	0.1816	0.2021	0.225	5.6	-0.33	24.58	0.84	51	0.183637	ABCB1-ANXA2-RACK1-SRC complex, ABCB1-PPP2R3C-TFPI2 complex	NA	hsa-miR-451a, hsa-miR-129-5p, hsa-miR-508-5p, hsa-miR-223-3p, hsa-miR-186-5p, hsa-miR-34b-3p, hsa-miR-1-3p, hsa-miR-491-3p, hsa-miR-21-5p, hsa-miR-9-3p, hsa-miR-495-3p, hsa-miR-873-5p	Yes	NA
ABCF2	0.6067	1.073e-07	2.49e-07	0.5859	3.665e-07	8.6e-07	20.56	-0.2	6.77	0.3	64	0.6714	SNW1 complex	NA		No	NA
ABI1	0.7182	2.394e-11	9.71e-11	0.7499	9.963e-13	4.95e-12	108.74	0.09	37.29	0.37	64	0.972727	Wave-2 complex, ABI1-WASF2 complex, ABI1-WASL complex, SOS1-ABI1-EPS8 complex, SOS1-ABI1-EPS8L1 complex, SOS1-ABI1-EPS8L2 complex, SOS1-ABI1-EPS8L3 complex, c-Abl-CAS-Abi1 complex	3_Cytosol		No	ED
ABI3	0.803	1.445e-15	1.26e-14	0.881	7.951e-22	1.6e-20	16.4	-0.26	25.45	0.74	64	1.38022	ABI3-WAVE2-CYFIP1 complex	NA		No	NA
ABL1	0.6103	8.586e-08	2.02e-07	0.4223	0.0005091	0.000783	59.38	-0.17	26.05	0.66	64	0.450488	BRCA1-cABL complex, c-Abl-cortactin-nmMLCK complex, c-Abl-CAS-Abi1 complex	3_Cytosol	hsa-miR-203a-3p, hsa-miR-29a-3p, hsa-miR-30a-5p, hsa-miR-4723-5p	Yes	NA
ABL2	0.3791	0.002005	0.00271	0.4477	0.0002077	0.000336	12.9	0.1	5.62	0.24	64	0.48182	ABL2-HRAS-RIN1 complex	3_Cytosol	hsa-miR-20a-5p, hsa-miR-125a-5p	Yes	NA
ABRAXAS2	0.2886	0.02073	0.0254	0.1039	0.414	0.442	44.07	0.11	10.92	0.2	64	0.104276	ABRAXAS2-SHMT1 complex, ABRAXAS2-SHMT2 complex	NA		No	NA
ACAD8	0.4142	0.0006668	0.000953	0.3084	0.01316	0.017	19.59	0.34	5.63	0.39	64	0.318776	ARC complex	NA		No	NA
ACAP1	0.9056	8.983e-25	1.61e-22	0.8886	1.168e-22	2.85e-21	45.89	-0.05	28.22	0.55	64	1.41523	ACAP1-CHC-Glut4 complex	NA		No	NA
ACD	0.3269	0.00838	0.0107	0.3185	0.01031	0.0135	23.29	0.15	8.86	0.22	64	0.329977	Telomere-associated protein complex, TIN2 complex, TRF1-TIN2 complex, Rap1 complex	NA		No	NA
ACE	0.7509	2.036e-07	4.55e-07	0.7962	1.073e-08	3.1e-08	0.54	0.08	1.2	0.95	35	1.08814	HSPA2-ACR-PDIA6 complex	1_Secretory		No	NA
ACTB	0.64	1.244e-08	3.3e-08	0.6732	1.101e-09	3.65e-09	3462.21	-0.61	1358.85	0.83	64	0.816572	NUMAC complex (nucleosomal methylation activator complex), PBAF complex (Polybromo- and BAF containing complex), BAF complex, P2X7 receptor signalling complex, LARC complex (LCR-associated remodeling complex), Alpha-dystrobrevin-ZO-1-actin complex, p400-associated complex, TLE1 corepressor complex (MASH1 promoter-corepressor complex), CTGF/Hcs24-actin(beta/gamma) complex, Cofilin-actin-CAP1 compl…	NA	hsa-miR-644a, hsa-miR-33a-5p	Yes	ED
ACTG1	0.3195	0.01008	0.0127	0.2477	0.04844	0.0582	2646.93	-0.47	1438.06	0.56	64	0.252961	BAF complex, CTGF/Hcs24-actin(beta/gamma) complex, Profilin 1 complex, DISC-FEZ1-F-actin complex	NA	hsa-miR-10a-5p	Yes	ED
ACTL6A	0.468	9.619e-05	0.000153	0.3683	0.002753	0.00386	102.3	0.11	44.14	0.14	64	0.386455	PBAF complex (Polybromo- and BAF containing complex), BAF complex, SWI-SNF chromatin remodeling-related-BRCA1 complex, INO80 chromatin remodeling complex, SRCAP-associated chromatin remodeling complex, TIP60 histone acetylase complex, NuA4/Tip60-HAT complex, Brg1-associated complex I, Brm-associated complex, BRG1-SIN3A complex, BRM-SIN3A complex, SIN3-ING1b complex II, LARC complex (LCR-associate…	3_Cytosol	hsa-miR-206	Yes	ED
ACTN1	0.8689	1.338e-20	4.67e-19	0.8906	6.925e-23	1.73e-21	30.29	0.28	20.99	0.67	64	1.42482	ACTN1-PARVB complex, Polycystin-1 multiprotein complex (ACTN1, CDH1, SRC, JUP, VCL, CTNNB1, PXN, BCAR1, PKD1, PTK2, TLN1)	NA		No	NA
ACTN4	0.8285	2.966e-17	3.82e-16	0.8243	5.874e-17	5.09e-16	78.95	0	34.67	0.37	64	1.17009	P2X7 receptor signalling complex, Ternary complex (LRRC7, CAMK2a, ACTN4), CART complex, NHE3-NHERF2-ACTN4, Ca(2+) induced, SLC9A3R1-ACTN4 complex	2_Nucleus		No	NA
ACTR2	0.4825	5.399e-05	8.82e-05	0.4399	0.0002754	0.00044	253.61	0.03	73.98	0.26	64	0.472107	Arp2/3 protein complex	3_Cytosol		No	ED
ACTR3	0.1614	0.2027	0.223	0.1162	0.3605	0.388	102.52	0.03	30.68	0.3	64	0.116727	Arp2/3 protein complex, ARP3-WHAMM complex	NA		No	NA
ACTR5	0.4665	0.0001022	0.000162	0.436	0.0003168	0.000501	23.36	0.03	6.16	0.2	64	0.467281	INO80 chromatin remodeling complex	NA		No	NA
ACTR6	0.4532	0.0001695	0.000261	0.4353	0.0003246	0.000513	33.01	0.06	9.36	0.14	64	0.466417	SRCAP-associated chromatin remodeling complex	NA		No	NA
ACTR8	0.3893	0.001476	0.00202	0.3766	0.002161	0.00306	42.45	0.05	12.58	0.15	64	0.396092	INO80 chromatin remodeling complex	NA		No	NA
ADA	0.884	3.844e-22	2.32e-20	0.8587	1.18e-19	1.59e-18	216.16	0.06	179.44	0.9	64	1.28837	SAGA complex, GCN5-linked, ADA-DPP4 complex	NA	hsa-miR-140-5p	Yes	NA
ADAM15	0.7749	5.749e-14	3.7e-13	0.7419	2.31e-12	1.1e-11	15.08	-0.12	10.23	0.58	64	0.954692	ITGAV-ITGB3-ADAM15 complex, ITGA5-ITGB1-ADAM15 complex, ITGA9-ITGB1-ADAM15 complex	1_Secretory		No	NA
ADAM22	0.6917	2.469e-10	8.38e-10	0.7662	1.616e-13	8.88e-13	9.23	-0.06	7.77	0.41	64	1.01106	ADAM22-LGI1 complex	1_Secretory		No	NA
ADAM23	0.5215	0.002206	0.00297	0.3225	0.07184	0.0845	12.35	-0.41	26.57	1.18	32	0.334435	ITGAV-ITGB3-ADAM23 complex	NA		No	NA
ADAM8	0.7169	8.328e-06	1.5e-05	0.3686	0.04502	0.0544	7.44	-0.17	23.8	0.88	30	0.386802	ITGA9-ITGB1-ADAM8 complex	NA		No	NA
ADAM9	0.6443	9.196e-09	2.49e-08	0.6599	3.001e-09	9.35e-09	23.18	0.03	13.99	0.53	64	0.792636	ITGAV-ITGB5-ADAM9 complex, ITGA9-ITGB1-ADAM9 complex	1_Secretory	hsa-miR-126-3p, hsa-miR-126-5p, hsa-miR-33a-5p	Yes	NA
ADAR	0.6336	1.917e-08	4.96e-08	0.6546	4.441e-09	1.35e-08	180.83	0.05	46.55	0.19	64	0.783306	DHX9-ADAR-vigilin-DNA-PK-Ku antigen complex	2_Nucleus	hsa-miR-1-3p, hsa-miR-17-5p, hsa-miR-432-5p	Yes	NA
ADD2	0.8377	6.186e-18	9.59e-17	0.8862	2.2e-22	5.01e-21	11.83	-0.29	17.81	1.05	64	1.40394	SLC2A1-DMTN-ADD2 complex	3_Cytosol		No	NA
ADGRG1	0.788	1.108e-14	8.22e-14	0.8363	7.885e-18	7.77e-17	12.73	-0.36	20.09	1.06	64	1.20874	GPR56-CD81-Galpha(q/11)-Gbeta complex	NA		No	NA
ADGRL3	0.8082	7.498e-13	3.89e-12	0.4176	0.002298	0.00325	1.52	0.08	3.95	0.71	51	0.444782	FLRT3-LPHN3-UNC5B complex, FLRT3-LPHN3-UNC5D complex, FLRT3-LPHN3 complex	NA		No	NA
AEBP2	0.0675	0.596	0.62	0.0575	0.652	0.675	25.66	-0.16	9.57	0.31	64	0.0575635	EED-EZH2 complex	NA		No	NA
AFDN	0.876	2.684e-21	1.17e-19	0.9256	7.544e-28	6.33e-26	26.35	0.05	24.61	0.73	64	1.62677	Afadin-beta-catenin complex	NA		No	NA
AFF1	0.6616	2.655e-09	7.72e-09	0.7318	6.465e-12	2.87e-11	59.96	0.06	24.29	0.37	64	0.932592	AFF1-MLLT1-CBX8 complex, AFF4 super elongation complex (SEC)	2_Nucleus	hsa-miR-128b	Yes	NA
AFF4	0.3532	0.004204	0.00551	0.4599	0.0001315	0.000219	42.55	0.2	14.37	0.28	64	0.497184	AFF4 super elongation complex (SEC)	2_Nucleus		No	ED
AFG3L2	0.6018	1.439e-07	3.28e-07	0.4848	4.915e-05	8.63e-05	69.75	0.07	20.37	0.26	64	0.52924	Frataxin complex	4_Mitochondria		No	NA
AGO2	0.6857	4.053e-10	1.32e-09	0.8165	1.99e-16	1.6e-15	36.55	0.13	21.91	0.28	64	1.14623	DICER1-NCOA6-AGO2 complex, TTP-AGO2 complex, RNA-induced silencing complex, RISC, AGO2-FXR1-TNF(alpha)ARE-RNP complex, TRBP containing complex (DICER, TRBP, AGO2, RPL7A, EIF6, MOV10)	2_Nucleus	hsa-miR-376a-3p, hsa-miR-99a-5p, hsa-miR-184, hsa-miR-15b-5p, hsa-miR-132-3p	Yes	ED
AGO4	0.8236	6.518e-17	7.77e-16	0.8836	4.257e-22	8.97e-21	35.32	0.08	14.78	0.44	64	1.39195	TTP-AGO4 complex	2_Nucleus	hsa-let-7a-5p, hsa-miR-155-5p	Yes	NA
AGPAT2	0.715	3.205e-11	1.27e-10	0.7402	2.751e-12	1.29e-11	16.88	0.01	8.89	0.44	64	0.950922	Seipin-AGPAT2 complex, Seipin-AGPAT2-lipin1 complex	1_Secretory	hsa-miR-24-3p	Yes	NA
AGPS	0.6559	4.049e-09	1.15e-08	0.7137	3.614e-11	1.44e-10	56.41	-0.24	27.75	0.36	64	0.894685	AGPS-GNPAT complex	1_Secretory		No	ED
AHI1	0.2578	0.03971	0.0472	0.4652	0.0001076	0.000181	22.9	-0.08	16.65	0.51	64	0.503927	AHI1-NPHP1 heterodimer, AHI1-HAP1 complex, AHI1-NPHP1 heterotetramer	3_Cytosol		No	NA
AHNAK	0.6216	4.21e-08	1.04e-07	0.6071	1.05e-07	2.65e-07	21.41	-1.16	72.82	1.08	64	0.704316	DNA ligase IV-XRCC4-AHNK complex	2_Nucleus		No	ED
AIFM1	0.2834	0.02327	0.0284	0.2808	0.0246	0.0307	50.27	0.07	16.14	0.22	64	0.28855	AIF-CYPA-DNA complex	NA		No	NA
AIMP1	0.4163	0.0006235	0.000894	0.3635	0.003157	0.00439	71.67	-0.03	22.82	0.17	64	0.380913	Multisynthetase complex, ArgRS-GlnRS-AIMP1 complex	NA		No	NA
AIMP2	0.7494	1.055e-12	5.33e-12	0.7671	1.447e-13	8e-13	72.15	0.03	33.51	0.2	64	1.01324	Multisynthetase complex	NA		No	ED
AJUBA	0.8125	3.631e-16	3.63e-15	0.8424	2.651e-18	2.83e-17	10	0.47	8.69	0.59	64	1.22938	AJUBA-GFI1-HDAC1 complex, AJUBA-GFI1-HDAC2 complex, AJUBA-GFI1-HDAC3 complex, AJUBA-PRMT5-SNAI1 complex	3_Cytosol		No	NA
AK2	0.2193	0.08173	0.0941	0.3354	0.006744	0.00901	176.16	-0.01	60.3	0.45	64	0.3489	AK2-FADD-caspase-10 (AFAC10) complex	NA		No	NA
AKAP1	0.6956	1.775e-10	6.18e-10	0.6954	1.814e-10	6.63e-10	64.2	-0.07	18.65	0.28	64	0.858337	AMY-1-S-AKAP84-RII-beta complex	NA		No	NA
AKAP12	0.8997	5.356e-24	6.69e-22	0.8674	1.862e-20	2.95e-19	85.67	-0.41	115.09	1.2	64	1.32248	AKAP250-PKA-PDE4D complex	3_Cytosol	hsa-miR-183-5p, hsa-miR-186-5p	Yes	NED
AKAP13	0.751	8.895e-13	4.55e-12	0.7551	5.674e-13	2.91e-12	42.86	0.03	23.6	0.41	64	0.984716	AKAP13-MAP2K3-MAP3K20-MAPK14-PKN1 complex	3_Cytosol		No	NA
AKAP5	0.7785	3.667e-14	2.47e-13	0.8186	1.428e-16	1.16e-15	3.23	-0.12	2.48	0.85	64	1.15256	AKAP5-PRKAR2A-PPP3CA complex, BKCA-beta2AR-AKAP79 signaling complex, PKA (RII-alpha and RII-beta)-AKAP5-ADRB1 complex, beta(1)-AR receptosome (ADRB1-SAP97-AKAP79-PRKAR2A)	NA		No	NA
AKAP8L	0.4988	2.727e-05	4.59e-05	0.5444	3.316e-06	6.8e-06	59.62	0.13	14.42	0.19	64	0.610388	CHUK-IQGAP2-AKAP8L-RELA-TNIP2 complex	2_Nucleus		No	NA
AKAP9	0.5789	5.43e-07	1.14e-06	0.5864	3.552e-07	8.36e-07	66.96	0.09	36.06	0.25	64	0.672162	KCNQ1 macromolecular complex	3_Cytosol		No	NA
AKT1	0.5077	1.854e-05	3.19e-05	0.421	0.0005317	0.000816	47.19	0.05	14.78	0.24	64	0.448907	YBX1-AKT1 complex, AR-AKT-APPL complex, TCL1(trimer)-AKT1 complex, NOS3-HSP90-AKT complex, VEGF induced, G alpha-13-Hax-1-cortactin-Rac complex, Akt-PHLPP1-PHLPP2-FANCI-FANCD2-USP1-UAF1 complex, AKT1-FOXO1-WDFY2 complex, AKT1-NQO2 complex, AKT1-APPL1-HDAC3 complex, induced by IGF-1	3_Cytosol	hsa-miR-125b-5p, hsa-miR-149-3p, hsa-miR-451a, hsa-miR-302a-3p, hsa-miR-302b-3p, hsa-miR-302c-3p, hsa-miR-302d-3p, hsa-miR-143-3p, hsa-miR-100-5p, hsa-miR-19a-3p, hsa-miR-133b, hsa-miR-542-3p, hsa-miR-708-5p, hsa-miR-105-5p, hsa-miR-99a-5p, hsa-miR-637, hsa-miR-495-3p, hsa-miR-138-5p, hsa-miR-184, hsa-miR-196b-5p, hsa-miR-34a-5p, hsa-miR-206, hsa-miR-409-3p, hsa-miR-340-5p, hsa-miR-22-3p, hsa-miR…	Yes	ED
AKT2	0.0309	0.8086	0.823	-0.0205	0.8725	0.884	27.29	0.12	6.04	0.17	64	-0.0205029	POSH-AKT2 complex, TCL1(trimer)-AKT2 complex	3_Cytosol	hsa-miR-184, hsa-miR-203a-3p, hsa-miR-708-5p, hsa-miR-124-3p, hsa-miR-21-5p, hsa-miR-612, hsa-miR-29a-3p, hsa-miR-29b-3p, hsa-miR-29c-3p, hsa-miR-137, hsa-let-7g-5p, hsa-let-7b-5p, hsa-miR-302b-3p, hsa-miR-2861, hsa-miR-148a-5p, hsa-miR-143-3p	Yes	NA
AKTIP	0.5436	3.448e-06	6.53e-06	0.6021	1.417e-07	3.52e-07	8.57	-0.06	5.07	0.29	64	0.696435	FHF complex, FTS-Vps16 complex, FTS-Vps18 complex, FTS-Vps41 complex	NA		No	NA
AMFR	0.4125	0.0007054	0.00101	0.4273	0.0004293	0.000667	72.18	-0.2	24.8	0.26	64	0.456589	gp78-VCP-DERL1 complex, AMFR-ERLIN2-TMUB1 complex, AMFR-STING-INSIG1 complex, herpes simplex virus 1 induced, BAG6-AMFR-FAF2 complex	1_Secretory	hsa-miR-376a-5p, hsa-miR-505-3p	Yes	NA
AMOT	0.7822	2.33e-14	1.63e-13	0.8922	4.492e-23	1.17e-21	20.9	-0.17	27.26	0.86	64	1.43261	RICH1/AMOT polarity complex, Flag-Rich1 precipitated, RICH1/AMOT polarity complex, Flag-Amot precipitated, Amot-cadherin-11-beta-catenin-p120 complex	NA	hsa-miR-497-5p	Yes	NA
AMOTL1	0.6796	6.625e-10	2.09e-09	0.7059	7.258e-11	2.79e-10	32.71	0.18	22.72	0.64	64	0.878964	RICH1/AMOT polarity complex, Flag-Amot precipitated	NA	hsa-miR-124-3p	Yes	NA
ANAPC1	0.3896	0.001464	0.00201	0.2954	0.01781	0.0226	46.06	-0.07	14.8	0.17	64	0.304472	Anaphase-promoting complex	3_Cytosol	hsa-let-7b-5p	Yes	NA
ANAPC10	0.308	0.01328	0.0165	0.3487	0.004743	0.00644	8.42	0.03	2.41	0.18	64	0.363963	Anaphase-promoting complex, SMAD3-HEF1-APC10-CDH1 complex	NA		No	NA
ANAPC2	-0.1769	0.1621	0.181	-0.1664	0.1887	0.21	20.36	-0.11	6.07	0.19	64	-0.167962	Anaphase-promoting complex	NA		No	NA
ANAPC4	-0.0378	0.767	0.783	0.0346	0.786	0.803	31.44	-0.05	9.77	0.18	64	0.0346138	Anaphase-promoting complex	NA		No	NA
ANAPC5	0.1709	0.1769	0.196	0.0561	0.6595	0.682	79.12	-0.12	22.74	0.18	64	0.056159	Anaphase-promoting complex	3_Cytosol		No	NED
ANAPC7	0.2264	0.07198	0.0834	0.1749	0.1669	0.188	40.84	-0.04	11.31	0.15	64	0.176717	Anaphase-promoting complex, Cell division cycle complex (CDC27, CDC16, ANAPC7)	NA		No	NA
ANK3	0.3949	0.006605	0.00847	0.222	0.1381	0.157	0.47	-0.14	1.33	0.42	46	0.225759	RhBG-kAE1-ankyrin-G complex	NA	hsa-miR-34a-5p	Yes	NA
ANKRA2	0.2559	0.04128	0.049	0.293	0.01879	0.0238	24.88	0.06	8.27	0.27	64	0.301845	ANKRA2-CCDC8-OBSL1-CUL7 complex	NA		No	NA
ANKRD11	0.2798	0.02517	0.0306	0.4316	0.0003697	0.00058	21.3	0.1	9.14	0.15	64	0.461861	ANCO1-HDAC3 complex	2_Nucleus		No	NA
ANKRD28	0.6139	6.86e-08	1.64e-07	0.5883	3.182e-07	7.54e-07	63.27	-0.01	42.96	0.26	64	0.675062	TNF-alpha/NF-kappa B signaling complex (CHUK, BTRC, NFKB2, PPP6C, REL, CUL1, IKBKE, SAPS2, SAPS1, ANKRD28, RELA, SKP1)	NA		No	NA
ANKS6	0.809	6.081e-16	5.75e-15	0.8266	4.026e-17	3.56e-16	8.83	0.12	7.44	0.76	64	1.17731	ANKS6-NEK8-INVS-NPHP3 complex	3_Cytosol		No	NA
ANOS1	0.3351	0.1486	0.166	0.1853	0.4342	0.462	0.1	-0.2	0.28	0.32	20	0.187466	FGFR1-KAL11 complex	NA		No	NA
ANP32A	0.3717	0.00249	0.00334	0.3623	0.00326	0.00452	124.28	0.11	32.31	0.16	64	0.379531	ProTalpha C5 complex, ProTalpha C7 complex, ProTalpha C8 complex, ACTB-ANP32A-C1QBP-PSMA1-PTMA-PSMA1 complex, ANP32A-ANP32B-PSMA3-PTMA-SLC25A5 complex	NA	hsa-miR-21-5p	Yes	ED
ANP32B	0.4799	6.013e-05	9.77e-05	0.5681	9.775e-07	2.16e-06	82.42	0.02	42.3	0.2	64	0.644713	ProTalpha C7 complex, ProTalpha C8 complex, ANP32A-ANP32B-PSMA3-PTMA-SLC25A5 complex	NA		No	ED
ANXA2	0.7559	5.192e-13	2.77e-12	0.8494	7.349e-19	8.68e-18	54.46	-0.03	70.17	0.79	64	1.25399	ABCB1-ANXA2-RACK1-SRC complex	NA	hsa-miR-1-3p, hsa-miR-155-5p, hsa-miR-133a-3p, hsa-miR-206	Yes	NA
ANXA6	0.8416	3.1e-18	5.22e-17	0.8764	2.415e-21	4.48e-20	129.04	-0.33	73.68	0.55	64	1.36003	LRP-1-Alpha-2-M-annexin VI complex	3_Cytosol		No	ED
ANXA7	0.4371	0.0003051	0.000454	0.3781	0.002066	0.00294	110.84	0.03	25.65	0.22	64	0.397841	Synexin-sorcin complex	3_Cytosol		No	ED
AP1AR	0.5899	2.911e-07	6.36e-07	0.6364	1.582e-08	4.45e-08	48.83	0.05	13.1	0.25	64	0.7521	Gamma-BAR-AP1 complex	1_Secretory		No	NA
AP1B1	0.4812	5.697e-05	9.28e-05	0.3724	0.002441	0.00344	60.61	0.01	35.91	0.19	64	0.391207	AP1 adaptor complex, Gamma-BAR-AP1 complex, AP1B1-AP1G2-AP1M-1AP1S1 complex	3_Cytosol		No	NA
AP1G1	0.3983	0.001117	0.00155	0.3642	0.003088	0.0043	47.43	0.04	10.59	0.13	64	0.38172	AP1 adaptor complex, Gamma-BAR-AP1 complex, APLG1-Rababtin5 complex, AP1G1-PACS1-FURIN complex	NA	hsa-miR-145-5p	Yes	ED
AP1G2	0.6347	1.785e-08	4.64e-08	0.5408	3.964e-06	8.06e-06	50.87	-0.08	19.42	0.41	64	0.605286	AP1 adaptor complex, Gamma-BAR-AP1 complex, AP1B1-AP1G2-AP1M-1AP1S1 complex	NA		No	NA
AP1M1	0.1664	0.1888	0.209	0.1394	0.2719	0.297	13.42	-0.01	3.59	0.14	64	0.140314	AP1 adaptor complex, Gamma-BAR-AP1 complex, AP1B1-AP1G2-AP1M-1AP1S1 complex	NA		No	NED
AP1S1	0.4489	0.0001992	0.000304	0.457	0.0001472	0.000243	51.1	-0.03	26.77	0.26	64	0.493513	AP1 adaptor complex, Gamma-BAR-AP1 complex, AP1B1-AP1G2-AP1M-1AP1S1 complex	3_Cytosol		No	NA
AP1S2	0.7764	4.748e-14	3.11e-13	0.7733	6.991e-14	4.04e-13	39.03	-0.09	19.92	0.42	64	1.02848	AP1 adaptor complex, Gamma-BAR-AP1 complex	3_Cytosol	hsa-miR-204-5p, hsa-miR-211-5p	Yes	NA
AP1S3	0.6789	7.146e-05	0.000115	0.665	0.000113	0.000189	1.88	0	2.16	0.91	28	0.801725	AP1 adaptor complex, Gamma-BAR-AP1 complex	NA		No	NA
AP2A1	0.6752	9.386e-10	2.9e-09	0.5928	2.462e-07	5.92e-07	17.69	0.05	6.14	0.2	64	0.681972	RalBP1-CCNB1-AP2A-NUMB-EPN1 complex, Stargazin-AP-2-AP-3a complex	NA		No	ED
AP2M1	0.1697	0.18	0.2	0.1035	0.4158	0.444	132.64	0.1	32.36	0.16	64	0.103872	Stargazin-Glu1-mu2 complex, Stargazin-Glu2A-mu2 complex	1_Secretory	hsa-miR-224-5p	Yes	NA
AP3B1	0.2634	0.03549	0.0424	0.1135	0.372	0.4	59.37	0.01	16.09	0.26	64	0.113991	AP3 adaptor complex, AP3-BLOC1 complex, PI4K2A-WASH complex	3_Cytosol	hsa-miR-9-5p	Yes	ED
AP3B2	0.6713	8.05e-09	2.2e-08	0.0503	0.7076	0.729	0.29	0.07	0.69	0.57	58	0.0503425	AP3 adaptor complex, AP3-BLOC1 complex	3_Cytosol		No	NA
AP3D1	0.5727	7.615e-07	1.57e-06	0.4871	4.472e-05	7.9e-05	40.15	0.04	11.8	0.22	64	0.532251	AP3 adaptor complex, AP3-BLOC1 complex, AP3D1-AP3S2 complex, AP3D1-AP3S1 complex, Stargazin-AP-2-AP-3a complex	3_Cytosol		No	NA
AP3M1	0.063	0.6209	0.644	0.1042	0.4127	0.441	64.92	0	13.09	0.24	64	0.10458	AP3 adaptor complex, AP3-BLOC1 complex	NA		No	NED
AP3M2	0.5747	6.823e-07	1.41e-06	0.5967	1.96e-07	4.78e-07	29.37	0.03	10.33	0.41	64	0.688007	AP3 adaptor complex, AP3-BLOC1 complex, Stargazin-Glu1-mu3 complex, Stargazin-Glu2A-mu3 complex	NA	hsa-miR-122-5p	Yes	NA
AP3S1	0.2593	0.03854	0.0459	0.271	0.03033	0.0375	57.87	0.07	16.81	0.19	64	0.277943	AP3 adaptor complex, AP3-BLOC1 complex, AP3D1-AP3S1 complex	3_Cytosol		No	ED
AP3S2	0.0991	0.4358	0.462	0.2011	0.1111	0.128	4.56	-0.3	2.4	0.66	64	0.203879	AP3 adaptor complex, AP3-BLOC1 complex, AP3D1-AP3S2 complex	NA		No	NA
AP4B1	-0.0985	0.4388	0.465	-0.0573	0.6531	0.676	26.13	0.01	9.38	0.18	64	-0.0573628	AP4 adaptor complex	3_Cytosol		No	NA
AP4E1	0.6242	3.567e-08	8.92e-08	0.6454	8.554e-09	2.51e-08	26.18	0.03	6.69	0.21	64	0.767374	AP4 adaptor complex	NA		No	NA
AP4M1	0.0829	0.5146	0.541	0.1226	0.3346	0.362	18.14	0.07	6.02	0.18	64	0.12322	AP4 adaptor complex	NA		No	NA
AP4S1	0.7005	1.167e-10	4.19e-10	0.7219	1.685e-11	7.07e-11	6.64	0.14	2.98	0.26	64	0.911601	AP4 adaptor complex	NA		No	NA
AP5B1	0.4226	0.0005036	0.00073	0.4672	9.936e-05	0.000167	19.27	0.04	6.76	0.23	64	0.506482	AP5-SPG11-SPG15 complex, AP5 adaptor complex	NA		No	NA
AP5M1	0.5625	1.316e-06	2.63e-06	0.5014	2.437e-05	4.45e-05	27.24	0.05	10.07	0.26	64	0.551175	AP5-SPG11-SPG15 complex, AP5 adaptor complex	NA		No	NA
AP5S1	0.3411	0.005813	0.0075	0.4459	0.0002217	0.000358	8.45	0.04	3.34	0.17	64	0.479571	AP5-SPG11-SPG15 complex, AP5 adaptor complex	NA		No	NA
AP5Z1	0.6222	4.07e-08	1.01e-07	0.6694	1.476e-09	4.79e-09	8.67	0.04	3.62	0.23	64	0.809655	AP5-SPG11-SPG15 complex, AP5 adaptor complex	NA		No	NA
APAF1	0.7885	1.036e-14	7.74e-14	0.8128	3.488e-16	2.69e-15	33.01	0.18	14.86	0.42	64	1.13523	Apoptosome, Apoptosome-procaspase 9 complex	3_Cytosol	hsa-miR-21-5p, hsa-miR-155-5p, hsa-miR-221-3p, hsa-miR-23a-3p, hsa-miR-23a-5p	Yes	NA
APBA1	0.7153	3.109e-11	1.24e-10	0.8366	7.441e-18	7.35e-17	4.71	0.11	9.13	0.66	64	1.20974	CASK-LIN7C-APBA1 complex, LIN2-LIN7-SAP97-MINT1 complex	3_Cytosol		No	NA
APBB1	0.785	8.043e-13	4.15e-12	0.7645	7.052e-12	3.11e-11	3.72	-0.08	6.72	1.12	56	1.00696	APP-APBB1-LRP1 complex, APBB1-TSHZ3-HDAC1 complex, APP-APBB1-KAT5 complex	3_Cytosol		No	NA
APBB1IP	0.8431	2.365e-18	4.03e-17	0.9145	4.796e-26	2.48e-24	93.19	0.04	70.3	0.58	64	1.55435	RIAM-Rap1-GTP complex, RIAM-Rap1-GTP-profilin complex, RIAM-profilin complex, RIAM-VASP complex	NA		No	NA
APC	0.3604	0.003441	0.00455	0.3676	0.002804	0.00392	32.63	-0.1	9.03	0.23	64	0.385645	SCRIB-APC complex, APC-IQGAP1 complex, APC-IQGAP1-CLIP-170 complex, APC-DLG4 complex, APC-AXIN1-CTNNB1 complex, 60S APC containing complex, APC-IQGAP1-Rac1 complex, APC-IQGAP1-Cdc42 complex, AXIN1-APC-CTNNB1-GSK3B complex, beta-Catenin destruction complex	NA	hsa-miR-155-5p, hsa-miR-135b-5p, hsa-miR-135a-5p, hsa-miR-27a-3p, hsa-miR-106b-5p, hsa-miR-663a, hsa-miR-129-5p, hsa-miR-142-3p, hsa-miR-106a-5p, hsa-miR-125b-5p, hsa-miR-590-3p	Yes	NA
APEX1	0.5912	2.7e-07	5.93e-07	0.4706	8.702e-05	0.000148	252.6	0.15	80.04	0.25	64	0.510841	VEGF transcriptional complex, 9-1-1-APE1 complex	NA		No	ED
APH1A	-0.085	0.5043	0.53	-0.1048	0.41	0.438	114.57	-0.02	31.21	0.22	64	-0.105186	Gamma-secretase complex (APH1A, PSEN1, PSENEN, NCSTN), CD147-gamma-secretase complex, Gamma-secretase complex (APH1A, PSEN2, PSENEN, NCSTN), APH1A-PSEN1-NCSTN complex, APH1A-PSEN2-NCSTN complex, Gamma-secretase-Delta1 complex, Gamma-secretase complex (APH1A, PSENEN, PSEN1, NCSTN, TMP21)	NA	hsa-miR-145-5p	Yes	NA
APH1B	0.5586	0.0056	0.00724	0.5287	0.009502	0.0125	13.4	-0.06	7.14	0.42	23	0.588339	Gamma-secretase complex (APH1B, PSEN2, PSENEN, NCSTN), Gamma-secretase complex (APH1B, PSEN1, PSENEN, NCSTN)	NA		No	NA
API5	0.5396	4.194e-06	7.85e-06	0.6098	8.844e-08	2.25e-07	136.59	0.05	33.99	0.16	64	0.708603	FIF-FGR2 complex, Emerin complex 52	2_Nucleus	hsa-miR-224-5p, hsa-miR-1-3p	Yes	NA
APOA1	0.1303	0.3049	0.329	0.1251	0.3245	0.352	0.28	-0.09	0.26	0.79	64	0.125759	APOL1 complex A (APOL1, APOA1, HPR, C3), APOL1 complex B (APOL1, APOA1, HPR, FN1, IGHM)	3_Cytosol		No	NA
APOL1	0.7252	5.795e-06	1.07e-05	0.3232	0.08144	0.0952	6.62	-0.23	8.86	0.67	30	0.335216	APOL1 complex A (APOL1, APOA1, HPR, C3), APOL1 complex B (APOL1, APOA1, HPR, FN1, IGHM)	NA		No	NA
APOO	0.5101	1.665e-05	2.88e-05	0.2969	0.01721	0.0219	19.26	0.05	8.99	0.27	64	0.306116	MIB complex, MICOS complex	4_Mitochondria		No	NA
APOOL	0.4807	5.811e-05	9.45e-05	0.3563	0.003854	0.00529	13.69	0.03	5.62	0.35	64	0.372641	MIB complex, MICOS complex	4_Mitochondria		No	NA
APP	0.8627	5.078e-20	1.48e-18	0.896	1.566e-23	4.55e-22	68.24	-0.18	62.97	0.84	64	1.45156	APP-APBB1-LRP1 complex, Amyloid beta protein homo-oligomer complex, APP-TOM40 complex, APP-TIM23 complex, APP-TNFRSF21 complex, APP-Abeta42-VDAC1 complex, APP-PSEN1 complex, APP-PSEN2 complex, APP-APBB1-KAT5 complex, APP(AICD)-MED12 complex, APP(AICD)-FOXO3 complex, APP(AICD)-FOXO1 complex, APP(AICD)-FOXO4 complex	1_Secretory	hsa-miR-106b-5p, hsa-miR-101-3p, hsa-miR-520c-3p, hsa-miR-106a-5p, hsa-miR-20a-5p, hsa-miR-17-5p, hsa-miR-16-5p, hsa-miR-144-3p	Yes	NA
APPL1	0.757	4.585e-13	2.48e-12	0.7251	1.241e-11	5.29e-11	84.84	0.18	34.38	0.3	64	0.918316	AR-AKT-APPL complex, AKT1-APPL1-HDAC3 complex, induced by IGF-1	3_Cytosol		No	ED
ARAF	0.6045	1.224e-07	2.82e-07	0.6474	7.401e-09	2.19e-08	39.86	0.03	12.93	0.25	64	0.77081	ARAF-PIK3R1 complex	3_Cytosol		No	NA
ARF1	-0.2166	0.359	0.385	-0.1459	0.5395	0.566	146.84	-0.16	43.78	0.37	20	-0.146949	ARF1-ARL1-PKD2-ARFIP2 complex	NA	hsa-miR-320a	Yes	NA
ARFIP2	0.3959	0.001203	0.00167	0.3133	0.01171	0.0152	31.35	0.02	5.97	0.2	64	0.3242	ARF1-ARL1-PKD2-ARFIP2 complex	3_Cytosol		No	NA
ARHGAP10	0.8432	2.308e-18	3.96e-17	0.9094	2.618e-25	1.08e-23	4.27	-0.32	4.05	0.58	64	1.52405	Cell-cell junction complex (ARHGAP10-CTNNA1)	NA		No	NA
ARHGAP17	0.7301	7.638e-12	3.37e-11	0.7786	3.661e-14	2.19e-13	18.79	0.04	13.22	0.48	64	1.04181	RICH1/AMOT polarity complex, Flag-Rich1 precipitated, RICH1-PAR3-aPKC polarity complex, RICH1/AMOT polarity complex, Flag-Amot precipitated	3_Cytosol		No	ED
ARHGEF1	0.6797	6.603e-10	2.09e-09	0.5477	2.819e-06	5.86e-06	30.92	0.09	14.3	0.31	64	0.61509	GNA14-p115RhoGEF complex, PI4K2A-WASH complex	3_Cytosol		No	ED
ARHGEF18	0.6045	3.985e-07	8.53e-07	0.6267	1.096e-07	2.76e-07	18.18	-0.2	8.74	0.67	59	0.735963	ARRB1-ARHGEF18-ENAH complex, induce by EDN-1	3_Cytosol		No	NA
ARHGEF2	0.6526	5.134e-09	1.44e-08	0.6583	3.389e-09	1.05e-08	69.48	0	21.99	0.25	64	0.789808	PI4K2A-WASH complex, ARHGEF2-MAPK1-MAPK3-PXN complex	NA	hsa-miR-194-3p	Yes	NA
ARHGEF6	0.7473	1.312e-12	6.53e-12	0.7881	1.091e-14	6.96e-14	179	0.13	101.42	0.35	64	1.0664	ILK-PARVB-ARHGEF6 complex, PARVB-ARHGEF6 complex	3_Cytosol		No	NA
ARHGEF7	0.6707	1.329e-09	4.02e-09	0.7432	2.031e-12	9.69e-12	38.56	0.11	20.46	0.3	64	0.95759	SCRIB-GIT1-ARHGEF7 complex, GIT1-ARHGEF7-PAK1-PXN complex, SCRIB-GIT1-ARHGEF7-PAK1 complex, ARHGEF7-GIT2-PAK1 complex	NA		No	ED
ARID1A	0.5397	4.19e-06	7.84e-06	0.6433	9.876e-09	2.87e-08	48.09	0.12	22.5	0.21	64	0.763783	NUMAC complex (nucleosomal methylation activator complex), BAF complex, SWI-SNF chromatin remodeling-related-BRCA1 complex, p300-CBP-p270-SWI/SNF complex, p300-CBP-p270 complex, Brg1-associated complex I, Brm-associated complex, BRG1-SIN3A complex, BRM-SIN3A complex, SIN3-ING1b complex II, LARC complex (LCR-associated remodeling complex), BRG1-SIN3A-HDAC containing SWI/SNF remodeling complex I, B…	2_Nucleus	hsa-miR-31-5p, hsa-miR-222-3p	Yes	ED
ARID1B	0.5882	3.209e-07	6.97e-07	0.7176	2.524e-11	1.03e-10	15.71	0.12	10.55	0.3	64	0.902679	BAF complex, EBAFb complex, RSmad complex	2_Nucleus		No	NA
ARID2	0.4658	0.0001049	0.000166	0.4864	4.61e-05	8.12e-05	55.26	0.16	20.32	0.2	64	0.531334	PBAF complex (Polybromo- and BAF containing complex)	2_Nucleus	hsa-miR-155-5p	Yes	NA
ARID4A	0.5818	4.616e-07	9.78e-07	0.5989	1.721e-07	4.23e-07	23.43	0.11	11.31	0.32	64	0.69143	ING2 complex	2_Nucleus		No	NA
ARID4B	0.5845	3.946e-07	8.45e-07	0.6849	4.319e-10	1.51e-09	42.34	0.12	15.05	0.37	64	0.838286	SAP complex (Sin3-associated protein complex), SIN3-HDAC-SAP30-ARID4 complex, SIN3-SAP25 complex, BRMS1-RBP1 complex, SIN3-ING1b complex I, SIN3-ING1b complex II, ING2 complex	2_Nucleus	hsa-miR-106a-5p, hsa-miR-20b-5p	Yes	NA
ARL1	0.496	3.07e-05	5.15e-05	0.5164	1.252e-05	2.39e-05	40.75	0.04	10.31	0.15	64	0.571418	ARF1-ARL1-PKD2-ARFIP2 complex	1_Secretory		No	ED
ARL2	0.6129	7.308e-08	1.75e-07	0.577	6.013e-07	1.37e-06	16.85	-0.03	8.64	0.36	64	0.657954	ARL2-TBCD complex, TBCD-ARL2-tubulin(beta) complex, TBCD-ARL2-tubulin(beta)-TBCE complex	3_Cytosol	hsa-miR-16-5p, hsa-miR-214-3p, hsa-miR-195-5p	Yes	ED
ARMC8	0.4045	0.0009162	0.00129	0.3886	0.001508	0.00218	29.33	0.08	8.01	0.2	64	0.41015	CTLH complex	NA		No	NA
ARNT	0.6036	1.296e-07	2.97e-07	0.5571	1.744e-06	3.73e-06	43.68	0.05	11.45	0.29	64	0.628618	Ubiquitin E3 ligase (AHR, ARNT, DDB1, TBL3, CUL4B, RBX1), ARNT-HLF complex, NEMO-HIF2(alpha)-ARNT complex, ARNT-HIF1A complex	2_Nucleus	hsa-miR-107, hsa-miR-221-3p	Yes	NA
ARNTL	0.7479	1.237e-12	6.17e-12	0.819	1.34e-16	1.1e-15	12.53	0.1	9.95	0.5	64	1.15377	ARNTL-NPAS2 complex, Core clock complex, ARNTL-HIF1A complex, ARNTL-EPAS1 complex, CRY1-Core clock complex	NA	hsa-miR-494-3p, hsa-miR-142-3p	Yes	NA
ARPC1B	0.5076	1.86e-05	3.2e-05	0.4165	0.0006181	0.000942	5.4	0.15	2.49	0.46	64	0.44345	Arp2/3 protein complex	3_Cytosol		No	ED
ARPC2	0.4342	0.0003373	0.000499	0.3692	0.002678	0.00376	145.48	0.03	48.69	0.32	64	0.387497	Arp2/3 protein complex	3_Cytosol		No	NA
ARPC3	0.0809	0.5253	0.551	0.248	0.04814	0.0579	218.68	0.06	77.23	0.33	64	0.253281	Arp2/3 protein complex	3_Cytosol		No	NA
ARPC5	0.284	0.02295	0.028	0.4145	0.0006618	0.001	62.27	0.05	23.06	0.31	64	0.441033	Arp2/3 protein complex	3_Cytosol	hsa-miR-22-3p, hsa-miR-133a-3p	Yes	NED
ARRB1	0.8323	1.56e-17	2.19e-16	0.9236	1.646e-27	1.27e-25	16.28	0.03	15.97	1.07	64	1.61299	ARRB1-ARHGEF18-ENAH complex, induce by EDN-1	3_Cytosol	hsa-miR-525-3p	Yes	NA
ARRB2	0.8241	6.052e-17	7.24e-16	0.7672	1.432e-13	7.93e-13	53.54	0.22	35.47	0.44	64	1.01349	MKK4-ARRB2-ASK1 complex, MKK4-ARRB2-JNK3 complex, S1PR1\u2013beta-arrestin 2 complex, ApoM(+)HDL-S1P stimulated	3_Cytosol	hsa-miR-150-5p	Yes	NA
ASAH1	0.7001	1.21e-10	4.33e-10	0.7299	7.779e-12	3.41e-11	15.16	0.17	22.29	0.68	64	0.928513	ASAH1-NR5A1 complex, ASAH1-NR5A1-SAPD complex	NA		No	NA
ASAP1	0.6733	1.093e-09	3.34e-09	0.7035	8.984e-11	3.4e-10	23.75	0.21	17.17	0.33	64	0.874197	DDEF1-CTTN-PXN complex	3_Cytosol	hsa-miR-203a-3p	Yes	NA
ASB1	0.3811	0.001889	0.00257	0.3017	0.0154	0.0197	18.89	-0.15	5.08	0.32	64	0.311389	Ubiquitin E3 ligase (ASB1, TCEB1, TCEB2, CUL5, RNF7)	3_Cytosol		No	NA
ASB2	0.6034	0.00053	0.000767	0.4692	0.01024	0.0134	2.81	0.07	3.4	0.5	29	0.509044	Ubiquitin E3 ligase (ASB2, TCEB1, TCEB2, CUL5, RNF7)	NA		No	NA
ASB6	0.2366	0.0598	0.0698	0.2125	0.0919	0.107	18.13	-0.25	4.73	0.4	64	0.215788	Ubiquitin E3 ligase (ASB6, TCEB1, TCEB2, CUL5, RNF7)	NA		No	NA
ASB7	0.4017	0.001001	0.0014	0.3509	0.004469	0.00609	20.84	-0.08	5.08	0.32	64	0.36647	Ubiquitin E3 ligase (ASB7, TCEB1, TCEB2, CUL5, RNF7)	2_Nucleus		No	NA
ASB9	0.6549	4.334e-09	1.23e-08	0.5433	3.508e-06	7.18e-06	2.96	-0.61	7.71	1.07	64	0.608826	Cullin-RING E3 ubiquitin ligase complex	3_Cytosol		No	NA
ASCC1	0.4197	0.0005554	0.000801	0.3154	0.01113	0.0145	22.44	-0.01	7.92	0.22	64	0.326531	hASC-1 complex	3_Cytosol		No	NA
ASCC2	0.4733	7.836e-05	0.000126	0.4948	3.233e-05	5.81e-05	29.02	-0.01	6.61	0.23	64	0.542397	hASC-1 complex	NA		No	ED
ASCC3	0.7115	4.392e-11	1.69e-10	0.6805	6.18e-10	2.12e-09	58.59	0.01	20.73	0.24	64	0.830045	hASC-1 complex	3_Cytosol		No	NA
ASF1A	0.8323	1.577e-17	2.21e-16	0.8369	7.15e-18	7.09e-17	90.18	-0.1	40.08	0.4	64	1.21074	Histone H3.1 complex, Histone H3.3 complex, ASF1-interacting protein complex, ASF1-histone containing complex, Codanin-1-Asf1\u2013histone H3.1-histone H4\u2013importin-4 complex, cytosolic	NA		No	ED
ASF1B	0.6161	6.003e-08	1.45e-07	0.6439	9.506e-09	2.77e-08	178.08	-0.02	105.26	0.25	64	0.764808	Histone H3.1 complex, Histone H3.3 complex, ASF1-interacting protein complex, ASF1-histone containing complex	2_Nucleus	hsa-miR-214-3p	Yes	ED
ASH2L	0.6257	3.241e-08	8.15e-08	0.5034	2.233e-05	4.1e-05	39.99	0.11	19.28	0.22	64	0.55385	Menin-associated histone methyltransferase complex, MLL-HCF complex, WDR5-ASH2L-RBBP5-MLL2 complex, ASCOM complex, HCF-1 complex, Set1B complex, Set1A complex, UTX-MLL2/3 complex, PTIP-HMT complex, MLL1-WDR5 complex, PITX2-MLL4-ASH2L-RBBP5-PTIP complex, MLL1 core complex, MLL2 complex, MLL3 complex, MLL1 complex, MLL4 complex, NIF1-ASH2L-RBBP5-WDR5 complex, WRAD complex (WDR5, RBBP5, ASH2L, DPY30…	2_Nucleus		No	NA
ASXL1	0.417	0.000608	0.000873	0.4857	4.733e-05	8.33e-05	47.88	-0.04	21.72	0.25	64	0.530417	ASXL1-HCFC1-OGT complex	2_Nucleus		No	NA
ATF2	0.6462	8.083e-09	2.21e-08	0.6504	5.992e-09	1.79e-08	79.92	0.12	21.27	0.22	64	0.775992	ATF2-HK1-VDAC1 complex	2_Nucleus	hsa-miR-204-3p	Yes	NA
ATF3	0.8289	2.745e-17	3.57e-16	0.62	4.67e-08	1.23e-07	8.01	-0.14	7.51	0.48	64	0.725005	c-Jun-ATF3 complex	2_Nucleus	hsa-miR-494-3p, hsa-miR-590-5p, hsa-miR-30c-2-3p	Yes	NA
ATF4	0.5569	1.758e-06	3.45e-06	0.5138	1.412e-05	2.67e-05	674.87	-0.14	204.39	0.42	64	0.567879	ATF4-CREB1 complex	2_Nucleus	hsa-miR-214-3p, hsa-miR-1283	Yes	NA
ATF7	0.2888	0.02066	0.0253	0.2704	0.03071	0.0379	10.47	-0.07	6.75	0.31	64	0.277295	ATF7-TAF12 complex	2_Nucleus		No	NA
ATF7IP	0.3165	0.01084	0.0136	0.3085	0.01313	0.017	58.16	0.01	25.02	0.27	64	0.318887	MBD1-MCAF1-SETDB1 complex, SETDB1-containing HMTase complex, MBD1-MCAF complex	2_Nucleus		No	NA
ATF7IP2	0.7233	1.47e-11	6.17e-11	0.7877	1.15e-14	7.31e-14	17.65	-0.02	12.92	0.7	64	1.06534	SP1-MCAF2 complex	NA		No	NA
ATG101	0.5337	5.596e-06	1.03e-05	0.3778	0.002083	0.00296	24.06	0.06	8.21	0.19	64	0.397491	ULK1-ATG13-RB1CC1-ATG101 complex, WDR41-(C9orf72-SMCR8)-(FIP200-ULK1-ATG13-ATG101) complex, FIP200-ULK1-ATG13-ATG101 complex	NA		No	NA
ATG13	0.656	3.995e-09	1.14e-08	0.5776	5.819e-07	1.33e-06	35.45	0.03	8.98	0.16	64	0.658854	ULK1-ATG13-RB1CC1 complex, ULK2-ATG13-RB1CC1 complex, ULK1-ATG13-RB1CC1-ATG101 complex, ULK1-ATG13-ATG14-PIK3C3 complex, WDR41-(C9orf72-SMCR8)-(FIP200-ULK1-ATG13-ATG101) complex, FIP200-ULK1-ATG13-ATG101 complex	3_Cytosol		No	NA
ATG14	0.7829	2.121e-14	1.49e-13	0.6218	4.152e-08	1.1e-07	16.73	0.17	9.49	0.36	64	0.727934	ULK1-ATG13-ATG14-PIK3C3 complex	NA	hsa-miR-195-5p, hsa-miR-152-3p	Yes	NA
ATG16L1	0.7467	1.405e-12	6.95e-12	0.6565	3.875e-09	1.19e-08	27.52	0.05	10.42	0.23	64	0.786638	TNF-alpha/NF-kappa B signaling complex 10	3_Cytosol	hsa-miR-106b-5p, hsa-miR-93-5p, hsa-miR-20a-5p	Yes	NA
ATL1	0.8336	1.257e-17	1.8e-16	0.7741	6.329e-14	3.68e-13	2.19	-0.64	2.74	0.96	64	1.03048	ATL1 homo-oligomer complex, SPG3A-SPG4-SPG31 complex, SPG3A-SPG33 complex	NA		No	NA
ATL2	0.4474	0.0002099	0.000319	0.4897	4.012e-05	7.12e-05	56.63	0	17.16	0.25	64	0.535666	ATL2-SPG31 complex, ATL2-SPG33 complex	NA		No	ED
ATL3	0.8326	1.475e-17	2.08e-16	0.825	5.182e-17	4.51e-16	98.43	0.22	38.2	0.47	64	1.17227	ATL3-SPG31 complex, ATL3-SPG33 complex	1_Secretory		No	NA
ATM	0.5486	2.691e-06	5.16e-06	0.5752	6.651e-07	1.5e-06	60.61	0.14	29.7	0.54	64	0.65526	BASC complex (BRCA1-associated genome surveillance complex), BASC (Ab 81) complex (BRCA1-associated genome surveillance complex), MDC1-MRN-ATM-FANCD2 complex, ATM-NBN complex, ATM homodimer complex	2_Nucleus	hsa-miR-421, hsa-miR-101-3p, hsa-miR-374a-5p, hsa-miR-181a-5p, hsa-miR-100-5p, hsa-miR-18a-5p, hsa-miR-181b-5p, hsa-miR-106a-5p, hsa-miR-26a-5p, hsa-miR-223-3p, hsa-miR-203a-3p, hsa-miR-18a-3p	Yes	NA
ATP1B1	0.7592	3.597e-13	1.99e-12	0.766	1.654e-13	9.06e-13	6.28	-0.76	12.46	0.81	64	1.01058	MLC1-Na,K-ATPase-Kir4.1-AQP4-TRPV4-syntrophin complex, HEPACAM-MLC1-Na,K-ATPase-Kir4.1-AQP4-TRPV4 complex	NA	hsa-miR-192-5p	Yes	NED
ATP2A1	-0.2476	0.2434	0.265	-0.1739	0.4164	0.444	1.4	0.3	0.6	0.47	24	-0.175685	SLN-ATP2A1 complex, SLN-PLN-SERCA1A complex	1_Secretory		No	NA
ATP2A2	0.5693	9.149e-07	1.87e-06	0.4698	8.972e-05	0.000152	59.15	0.01	18.79	0.2	64	0.509814	SERCA-PLN complex, ILK-SERCA2A-PLN complex, SLN-PLN-SERCA2A complex, SERCA2a-alphaKAP-CaM-CaMKII complex	1_Secretory	hsa-miR-25-3p	Yes	NA
ATP6V0C	0.2645	0.06346	0.0739	0.271	0.05694	0.0678	0.65	0.18	0.43	0.43	50	0.277943	v-ATPase-Ragulator-AXIN/LKB1-AMPK complex	1_Secretory		No	NA
ATP6V0D1	0.6559	4.027e-09	1.15e-08	0.6403	1.217e-08	3.49e-08	21.61	0.09	13.99	0.36	64	0.758682	v-ATPase-Ragulator-AXIN/LKB1-AMPK complex	NA		No	NA
ATP6V1A	0.3548	0.004019	0.00528	0.5232	9.191e-06	1.78e-05	63.02	0.07	35.74	0.23	64	0.580736	v-ATPase-Ragulator-AXIN/LKB1-AMPK complex	3_Cytosol		No	NA
ATP6V1B2	0.5556	1.885e-06	3.68e-06	0.7148	3.254e-11	1.31e-10	47.42	0.05	37.34	0.25	64	0.896931	v-ATPase-Ragulator-AXIN/LKB1-AMPK complex	3_Cytosol	hsa-miR-1-3p	Yes	NA
ATR	0.006	0.9627	0.967	0.0978	0.442	0.47	23.34	-0.13	8.73	0.21	64	0.0981136	ATR-ATRIP complex, ATR-HDAC2 complex, ATR-HDAC2-CHD4 complex	2_Nucleus	hsa-miR-185-5p, hsa-miR-383-5p	Yes	NA
ATRIP	0.1697	0.18	0.2	0.0708	0.5781	0.604	16.33	-0.07	4.65	0.11	64	0.0709187	ATR-ATRIP complex	2_Nucleus		No	NA
ATRX	0.5144	1.375e-05	2.41e-05	0.645	8.776e-09	2.57e-08	41.37	0.19	19.72	0.27	64	0.766689	ATRX-DAXX complex	2_Nucleus	hsa-miR-200c-3p, hsa-miR-200a-3p	Yes	NA
ATXN1	0.7297	1.242e-09	3.77e-09	0.5781	8.899e-06	1.73e-05	3.2	-0.41	4.12	0.57	51	0.659604	ARXN1-CIC complex	2_Nucleus	hsa-miR-101-3p, hsa-miR-19b-3p, hsa-miR-19a-3p, hsa-miR-130a-3p	Yes	NA
ATXN7	0.2403	0.05585	0.0654	0.2873	0.02137	0.0269	3.05	-0.01	1.61	0.19	64	0.295621	TFTC complex (TATA-binding protein-free TAF-II-containing complex), STAGA complex, STAGA complex, SPT3-linked	NA		No	NA
ATXN7L1	0.1943	0.1513	0.169	0.181	0.1818	0.203	4.73	0.01	3.02	0.34	56	0.183016	SAGA complex, GCN5-linked	NA		No	NA
ATXN7L2	0.4701	8.885e-05	0.000142	0.492	3.638e-05	6.5e-05	10.65	0.09	4.17	0.28	64	0.538696	SAGA complex, GCN5-linked	2_Nucleus		No	NA
ATXN7L3	0.5595	1.535e-06	3.04e-06	0.5478	2.793e-06	5.81e-06	55.85	0.07	9.88	0.17	64	0.615233	USP22-SAGA complex, SAGA complex, GCN5-linked, STAGA complex, SPT3-linked	2_Nucleus		No	NA
AUP1	0.4009	0.001028	0.00144	0.3431	0.005514	0.00743	150.35	-0.11	34.03	0.27	64	0.357602	HRD1 complex, AUP1-OS9-SEL1L-UBC6e-UBXD8 complex	1_Secretory		No	NA
AURKA	0.7206	1.904e-11	7.86e-11	0.6314	2.226e-08	6.13e-08	97.83	-0.28	50.75	0.36	64	0.743741	Tacc1-chTOG-AuroraA complex, RasGAP-AURKA-survivin complex, AuroraB-AuroraC-INCENP complex, AURKA-HDAC6 cilia-disassembly complex, AURKA-INPP5E complex, AURKA-HRAS-RAF1 complex	3_Cytosol	hsa-miR-32-5p, hsa-miR-129-1-3p	Yes	NA
AURKB	0.6542	4.567e-09	1.29e-08	0.7197	2.073e-11	8.6e-11	142.7	-0.04	87.81	0.28	64	0.907022	BIRC5-AURKB-INCENP-EVI5 complex, CRM1-Survivin-AuroraB mitotic complex, Chromosomal passenger complex CPC (INCENP, CDCA8, BIRC5, AURKB), Chromosomal passenger complex CPC (INCENP, BIRC5, AURKB), Chromosomal passenger complex CPC (CDCA8, AURKB, BIRC5), AuroraB-AuroraC-INCENP complex, RasGAP-AURKB-survivin complex, AURKB-VRK1 complex	2_Nucleus	hsa-miR-24-3p, hsa-let-7a-5p, hsa-let-7e-5p, hsa-let-7i-5p	Yes	ED
AXIN1	0.2962	0.01747	0.0215	0.3173	0.01064	0.0139	17.01	0.07	5.66	0.19	64	0.328642	AXIN-MEKK4-CCD1 complex, TGF-beta receptor I-Axin-SMAD3 complex, DAXX-Axin-p53-HIPK2 complex, Axin-p53-HIPK2 complex, Axin-SMAD3 complex, Axin-PP2A A-PP2A C-GSK3-beta-beta-catenin complex, APC-AXIN1-CTNNB1 complex, AXIN1-APC-CTNNB1-GSK3B complex, DAXX-AXIN complex, Daxx-Axin-p53 complex, TSC (TSC1, TSC2, AXIN, GSK3) complex, SETD7-YAP-AXIN1-beta-catenin complex, FoxM1-Axin-GSK3beta complex, beta-…	NA		No	NA
AZGP1	-0.1036	0.4152	0.442	-0.1109	0.3828	0.411	0.07	0.01	0.2	0.45	64	-0.111358	ZAG-PIP complex	NA		No	NA
AZI2	0.7049	7.933e-11	2.94e-10	0.8035	1.35e-15	9.62e-15	24.12	0.03	10.95	0.4	64	1.10841	Kinase maturation complex 2	NA		No	NA
BACH1	0.6765	8.499e-10	2.64e-09	0.6656	1.964e-09	6.26e-09	53.64	0.21	17.3	0.27	64	0.802801	BP-SMAD complex, BRCA1 B complex, BRCA1-BARD1-BACH1-DNA damage complex II, BRCA1-BARD1-BACH1-DNA damage complex I	3_Cytosol	hsa-miR-155-5p, hsa-miR-196a-5p	Yes	NA
BAG1	0.6978	1.473e-10	5.19e-10	0.6967	1.627e-10	5.98e-10	25.72	0.01	8.39	0.25	64	0.860859	BAG1-HSC70 complex, BAG1-HSP70 complex	3_Cytosol	hsa-miR-494-3p, hsa-miR-28-5p, hsa-miR-138-5p	Yes	NA
BAG3	0.8026	1.531e-15	1.33e-14	0.915	4.029e-26	2.1e-24	6.47	-0.2	7.23	0.88	64	1.55741	BAG3-HSC70-HSPB8-CHIP complex	3_Cytosol	hsa-miR-143-3p	Yes	ED
BAG5	0.5976	1.859e-07	4.18e-07	0.5995	1.652e-07	4.07e-07	70.48	0	20.69	0.18	64	0.692366	HSP70-BAG5-PARK2 complex	3_Cytosol	hsa-miR-127-3p	Yes	NA
BAG6	0.146	0.2495	0.272	0.2646	0.03464	0.0425	154.59	-0.11	34.86	0.19	64	0.271048	BAG6-HSPA2 complex, Bag6-Ubl4A-Trc35 Complex, BAG6-AMFR-FAF2 complex	3_Cytosol		No	NED
BAK1	0.631	2.288e-08	5.87e-08	0.6524	5.187e-09	1.56e-08	35.26	-0.04	12.54	0.29	64	0.779466	MCL1-BAK1 complex	NA	hsa-miR-125b-5p, hsa-miR-125a-5p	Yes	NA
BANF1	0.5385	4.438e-06	8.28e-06	0.4088	0.0007962	0.00119	107.55	0.12	44.89	0.2	64	0.43417	BANF1 homodimer protein, Emerin regulatory complex, Emerin complex 25, BAFL-BAF-LAP2beta complex, BAFL-BAF complex	NA	hsa-miR-203a-3p	Yes	ED
BANP	0.3604	0.003439	0.00455	0.4095	0.0007798	0.00117	9.47	0.06	2.63	0.1	64	0.43501	SMAR1-HDAC1-SIN3A-SIN3B repressor complex, SMAR1-HDAC1-SIN3A-SIN3B-p107-p130 repressor complex	2_Nucleus	hsa-miR-320a	Yes	NA
BARD1	0.5008	2.502e-05	4.23e-05	0.4226	0.0005036	0.000775	65.88	-0.03	34.41	0.27	64	0.450853	HUIC complex, BARD1-BRCA1-CSTF complex, BRCA1-BARD1-POLR2A complex, BARD1-BRCA1-CSTF64 complex, BRCA1 A complex, BRCA1 C complex, BRCA1 B complex, BRCA1-BARD1-BACH1-DNA damage complex II, BRCA1-BARD1-BACH1-DNA damage complex I, BRCA1-BARD1-BRCA2-DNA damage complex III, E3 ubiquitin ligase (BRCA1, BARD1) - UbcH5c complex, BRCA1-BARD1-UbcH7c complex, P53-BARD1-KU70 complex, BARD1\u2013BRCA1\u2013RA…	2_Nucleus	hsa-miR-182-5p	Yes	NA
BAX	0.7429	2.1e-12	1.01e-11	0.6804	6.248e-10	2.14e-09	49.54	0.06	26.66	0.47	64	0.829858	BAX homo-oligomer complex	NA	hsa-miR-122-5p, hsa-miR-365a-3p, hsa-miR-128-3p, hsa-miR-214-3p, hsa-miR-766-3p, hsa-miR-298, hsa-miR-7-5p, hsa-miR-34a-5p, hsa-miR-181a-5p, hsa-miR-15b-5p, hsa-miR-148a-3p	Yes	ED
BAZ1A	0.4898	3.996e-05	6.62e-05	0.4769	6.781e-05	0.000117	97.46	-0.03	31.59	0.24	64	0.518964	SNF2H-BAZ1A complex, HuCHRAC complex, SNF2h-cohesin-NuRD complex	2_Nucleus		No	ED
BAZ1B	0.6386	1.369e-08	3.62e-08	0.5769	6.059e-07	1.38e-06	183.28	0.03	51.08	0.18	64	0.657804	WICH complex, WINAC complex, B-WICH complex	2_Nucleus		No	NA
BAZ2A	0.0382	0.7641	0.781	0.1307	0.3032	0.33	38.82	-0.09	15.78	0.24	64	0.131452	Nucleolar remodeling complex (NoRC complex), TIP5-DNMT-HDAC1 complex	2_Nucleus		No	NA
BBS10	0.216	0.2604	0.283	0.0645	0.7395	0.759	19.26	0.26	5.33	0.55	29	0.0645897	BBS-chaperonin complex	NA		No	NA
BBS2	0.3618	0.003307	0.00438	0.4976	2.876e-05	5.2e-05	16.72	0.02	6.71	0.58	64	0.546111	BBSome, BBSome core complex	NA		No	NA
BBS4	0.5404	4.049e-06	7.6e-06	0.5824	4.45e-07	1.03e-06	12.32	-0.3	5.13	0.61	64	0.666087	BBSome, BBSome linker complex, BBS4 centriolar satellite complex, BBS1-BBS4-BBS5-PKD1-TTC8 complex	NA		No	NA
BBS7	0.6264	3.086e-08	7.78e-08	0.6586	3.31e-09	1.02e-08	17.99	0.03	6.25	0.53	64	0.790337	BBSome, BBSome core complex, BBS-chaperonin complex	NA		No	NA
BBS9	0.4422	0.0002536	0.000381	0.524	8.846e-06	1.72e-05	6.83	-0.02	3.71	0.7	64	0.581838	BBSome, BBSome core complex	NA		No	NA
BCAR1	0.8113	4.171e-11	1.62e-10	0.2131	0.17	0.191	0.2	-0.22	0.49	0.66	43	0.216417	p130Cas-ER-alpha-cSrc-kinase- PI3-kinase p85-subunit complex, CIN85 complex (CIN85, CRK, BCAR1, CBL, PIK3R1, GRB2, SOS1), CRK-BCAR1-DOCK1 complex, Polycystin-1 multiprotein complex (ACTN1, CDH1, SRC, JUP, VCL, CTNNB1, PXN, BCAR1, PKD1, PTK2, TLN1), CAS-SRC-FAK complex, ACK1 signaling complex, NPHP1-NPHP4-BCAR1 complex, c-Abl-CAS-Abi1 complex, FAK\u2013p130Cas\u2013MT1 complex	3_Cytosol	hsa-miR-24-3p, hsa-miR-362-3p, hsa-miR-329-3p	Yes	ED
BCCIP	0.5233	9.127e-06	1.64e-05	0.4542	0.0001632	0.000268	54.29	-0.11	19.71	0.19	64	0.489979	Emerin complex 25	NA		No	ED
BCL10	0.2884	0.02084	0.0255	0.2326	0.06432	0.0761	26.3	0.1	5.76	0.19	64	0.236936	BCL10 homo-oligomer complex, BCL10-MALT1 complex, CASP8-FADD-MALT1-BCL10 complex, CASP8-CHUK-IKBKB-MALT1-BCL10 complex, Ubiquitin E3 ligase (TRAF6, TAB2, MALT1, UEV1A, BCL10), CARMA1-BCL10-MALT1 complex, FYB-CARMA1-BCL-10-MALT1 complex	3_Cytosol	hsa-miR-106a-5p, hsa-miR-21-5p	Yes	NA
BCL2	0.7481	1.206e-12	6.03e-12	0.8187	1.408e-16	1.15e-15	85.89	-0.03	64.17	0.62	64	1.15286	BAR-BCL2-CASP8 complex, CALM1-FKBP38-BCL2 complex, p53-BCL2 complex, Bcl-2-Beclin1-UVRAG-PI(3)KC3 complex, BCL2-CISD2 complex	2_Nucleus	hsa-miR-34b-5p, hsa-miR-21-5p, hsa-miR-204-5p, hsa-miR-153-3p, hsa-miR-15a-5p, hsa-miR-15b-5p, hsa-miR-16-5p, hsa-miR-34a-5p, hsa-miR-20a-5p, hsa-miR-17-5p, hsa-miR-29c-3p, hsa-miR-29b-3p, hsa-miR-29a-3p, hsa-miR-34b-3p, hsa-miR-181d-5p, hsa-miR-181c-5p, hsa-miR-181b-5p, hsa-miR-181a-5p, hsa-miR-34c-5p, hsa-miR-33b-5p, hsa-miR-192-5p, hsa-miR-195-5p, hsa-miR-630, hsa-miR-451a, hsa-miR-365a-3p, hs…	Yes	NA
BCL2L1	0.9123	9.935e-26	3.14e-23	0.9326	3.83e-29	4.84e-27	83.09	0.12	50.74	0.5	64	1.67799	MRIT complex, p53-BCL2 complex	NA	hsa-miR-491-5p, hsa-let-7g-5p, hsa-let-7c-5p, hsa-miR-133a-3p, hsa-miR-324-3p, hsa-miR-133b, hsa-miR-608, hsa-miR-326	Yes	NA
BCL3	0.8009	1.26e-13	7.62e-13	0.8139	2.423e-14	1.48e-13	2.89	-0.16	3.66	0.58	56	1.13848	ESR1-RELA-BCL3-NCOA3 complex	3_Cytosol	hsa-miR-125b-5p, hsa-miR-19b-3p	Yes	NA
BCL6	0.8518	4.612e-19	9.93e-18	0.8897	8.842e-23	2.19e-21	42.19	-0.17	41.18	0.91	64	1.42048	BCL6-HDAC4 complex, BCL6-HDAC5 complex, BCL6-HDAC7 complex, Mi-2/NuRD-MTA3 complex, Mi2/NuRD-BCL6-MTA3 complex, BCL6-ZBTB17 complex	NA	hsa-miR-127-3p, hsa-miR-339-5p, hsa-miR-30b-5p, hsa-miR-155-5p, hsa-miR-21-5p, hsa-miR-205-5p, hsa-miR-187-3p, hsa-miR-544a, hsa-miR-346, hsa-miR-10a-5p	Yes	NA
BCL9	0.8169	1.872e-16	2e-15	0.8376	6.291e-18	6.3e-17	13.73	-0.13	6.14	0.48	64	1.21308	beta-catenin-B-cell lymphoma 9 protein complex	2_Nucleus	hsa-miR-30c-2-3p, hsa-miR-30a-5p, hsa-miR-30b-5p, hsa-miR-30c-5p, hsa-miR-30d-5p, hsa-miR-218-5p	Yes	NA
BCOR	0.2605	0.03765	0.0449	0.5757	6.47e-07	1.47e-06	56.33	0.08	23.45	0.22	64	0.656007	BCOR complex	2_Nucleus		No	NA
BDP1	0.4833	5.23e-05	8.56e-05	0.4796	6.082e-05	0.000105	59.76	0.03	22.42	0.2	64	0.522465	5S-DNA-TFIIIA-TFIIIC2-TFIIIB subcomplex	NA		No	NA
BECN1	0.4061	0.0008698	0.00123	0.4686	9.417e-05	0.000159	39.87	0.09	9.21	0.25	64	0.508275	Bcl-2-Beclin1-UVRAG-PI(3)KC3 complex	3_Cytosol	hsa-miR-30a-5p, hsa-miR-376b-3p, hsa-miR-30b-5p, hsa-miR-216a-5p, hsa-miR-199a-5p, hsa-miR-216b-5p, hsa-miR-30d-5p, hsa-miR-30c-5p, hsa-miR-34a-5p, hsa-miR-221-3p, hsa-miR-129-5p, hsa-miR-30a-3p, hsa-miR-9-5p, hsa-miR-124-5p, hsa-miR-30b-3p	Yes	NA
BFAR	0.3506	0.004511	0.00589	0.3463	0.005063	0.00685	55.67	0.04	9.81	0.25	64	0.361233	BAR-BCL2-CASP8 complex	NA		No	NA
BGN	0.4344	0.004044	0.00531	0.2505	0.1097	0.126	0.24	-0.36	0.52	0.81	42	0.255946	BMP4-BGN complex	NA		No	NA
BICD2	0.5727	7.62e-07	1.57e-06	0.5245	8.623e-06	1.68e-05	39.62	-0.17	12.36	0.31	64	0.582527	BICD2-dynein-dynactin complex	3_Cytosol		No	ED
BIN1	0.7862	1.398e-14	1.02e-13	0.9018	2.837e-24	9.53e-23	13.81	-0.15	12.46	0.92	64	1.48177	BIN1-EHBP1-RAB8A complex	3_Cytosol		No	ED
BIRC2	0.5636	1.242e-06	2.49e-06	0.6236	3.711e-08	9.92e-08	48.04	-0.03	17.05	0.22	64	0.730874	TRAF2-cIAP1/BIRC2 complex, Tumor necrosis factor receptor 1 signaling complex	3_Cytosol	hsa-miR-204-5p	Yes	NA
BIRC3	0.2885	0.03435	0.0411	0.5865	3.155e-06	6.49e-06	10.08	-0.31	21.21	0.56	54	0.672314	TNF-R1-associated signaling complex	3_Cytosol		No	NA
BIRC5	0.5493	2.603e-06	5e-06	0.4936	3.4e-05	6.1e-05	112.7	-0.11	64.02	0.29	64	0.540809	BIRC5-AURKB-INCENP-EVI5 complex, CRM1-Survivin-AuroraB mitotic complex, CRM1-Survivin mitotic complex, Chromosomal passenger complex CPC (INCENP, CDCA8, BIRC5, AURKB), Chromosomal passenger complex CPC (INCENP, CDCA8, BIRC5), Chromosomal passenger complex CPC (INCENP, BIRC5, AURKB), Survivin homodimer complex, RasGAP-AURKA-survivin complex, Chromosomal passenger complex CPC (CDCA8, AURKB, BIRC5),…	2_Nucleus	hsa-miR-542-3p, hsa-miR-218-5p, hsa-miR-708-5p, hsa-miR-203a-3p, hsa-miR-335-5p, hsa-miR-34a-5p, hsa-miR-195-5p, hsa-miR-497-5p, hsa-miR-150-5p, hsa-miR-16-5p, hsa-miR-214-3p, hsa-miR-552-3p, hsa-miR-494-3p	Yes	NA
BLM	0.7002	1.204e-10	4.31e-10	0.6647	2.112e-09	6.72e-09	76.29	-0.03	39.19	0.3	64	0.801187	BRAFT complex, BLM complex III, BASC complex (BRCA1-associated genome surveillance complex), BASC (Ab 80) complex (BRCA1-associated genome surveillance complex), BLM-TRF2 complex, BLM complex II, BLM-TOP3A complex, MSH2/6-BLM-p53-RAD51 complex, BLM-RAD51L3-XRCC2 complex, FA complex (Fanconi anemia complex), PTIP-DNA damage response complex	2_Nucleus		No	NA
BLNK	0.8924	4.195e-23	3.52e-21	0.8878	1.449e-22	3.45e-21	99.79	-0.3	101.79	0.97	64	1.41144	CIN85-BLNK complex	NA		No	NA
BLOC1S1	-0.0963	0.449	0.476	-0.1054	0.4072	0.435	30.8	0.09	8.95	0.23	64	-0.105793	BLOC-1 (biogenesis of lysosome-related organelles complex 1), AP3-BLOC1 complex, BLOC1-BLOC2 complex, pallidin-Cappuccino-BLOS1 complex, BORC complex	NA		No	NA
BLOC1S2	0.4879	4.319e-05	7.12e-05	0.5788	5.447e-07	1.25e-06	32.84	0.09	15.28	0.25	64	0.660656	BLOC-1 (biogenesis of lysosome-related organelles complex 1), AP3-BLOC1 complex, BLOC1-BLOC2 complex, dysbindin-Snapin-BLOS2 complex, BORC complex	NA		No	ED
BLOC1S3	0.6871	3.628e-10	1.19e-09	0.5657	1.11e-06	2.44e-06	6.22	0.15	2.35	0.31	64	0.641176	BLOC-1 (biogenesis of lysosome-related organelles complex 1), AP3-BLOC1 complex, BLOC1-BLOC2 complex	3_Cytosol		No	NA
BLOC1S4	0.2081	0.09891	0.113	0.1383	0.2757	0.302	16.23	0.19	4.95	0.28	64	0.139192	BLOC-1 (biogenesis of lysosome-related organelles complex 1), AP3-BLOC1 complex, BLOC1-BLOC2 complex, pallidin-Cappuccino-BLOS1 complex	3_Cytosol		No	NA
BLOC1S5	0.2294	0.06822	0.0792	0.2527	0.04391	0.0531	34.44	0.17	11.22	0.28	64	0.258295	BLOC-1 (biogenesis of lysosome-related organelles complex 1), AP3-BLOC1 complex, BLOC1-BLOC2 complex	3_Cytosol		No	NA
BLOC1S6	0.2422	0.05378	0.0631	0.2016	0.1101	0.127	62.72	0.15	15.25	0.26	64	0.2044	BLOC-1 (biogenesis of lysosome-related organelles complex 1), AP3-BLOC1 complex, BLOC1-BLOC2 complex, pallidin-Cappuccino-BLOS1 complex, PI4K2A-PLDN complex	NA		No	NA
BLVRA	0.7501	9.803e-13	4.98e-12	0.9249	9.94e-28	8.28e-26	23.83	-0.31	35.16	0.79	64	1.6219	BVR-PKCD-ERK2 complex	3_Cytosol		No	ED
BMPR1A	0.8462	1.335e-18	2.47e-17	0.8782	1.587e-21	3.01e-20	8.43	-0.41	10.35	0.95	64	1.36784	BMP2-BRIA complex	1_Secretory	hsa-miR-656-3p, hsa-miR-885-3p	Yes	NA
BNIP2	0.4078	0.0008246	0.00117	0.4147	0.0006568	0.000997	79.76	-0.03	20.21	0.22	64	0.441274	BNIP2-ARHGAP8 complex	NA	hsa-miR-20a-5p	Yes	NA
BOD1	0.4796	6.084e-05	9.88e-05	0.4702	8.844e-05	0.00015	48.32	0.07	11.84	0.26	64	0.510327	Set1B complex	NA	hsa-miR-142-3p	Yes	NA
BOD1L1	0.5873	3.381e-07	7.31e-07	0.6245	3.497e-08	9.38e-08	37.91	0.08	15.03	0.19	64	0.732348	Set1B complex	2_Nucleus		No	NA
BOP1	0.6551	4.271e-09	1.21e-08	0.4865	4.584e-05	8.08e-05	44.52	-0.06	27.23	0.26	64	0.531465	DDX27-PeBoW complex, PeBoW complex	2_Nucleus		No	ED
BORCS5	0.4488	0.0001997	0.000305	0.4483	0.000203	0.000329	4.96	-0.06	2.56	0.36	64	0.482571	BORC complex	NA		No	NA
BORCS6	0.6731	1.104e-09	3.37e-09	0.6313	2.233e-08	6.15e-08	9.45	0.05	3.59	0.3	64	0.743575	BORC complex	NA		No	NA
BPTF	0.5046	2.125e-05	3.63e-05	0.4925	3.568e-05	6.38e-05	77.13	0.13	34.01	0.21	64	0.539356	hNURF complex	2_Nucleus		No	NA
BRAF	0.5161	1.274e-05	2.24e-05	0.6212	4.314e-08	1.14e-07	14.31	0.01	6	0.24	64	0.726957	BRAF-MAP2K1-MAP2K2-YWHAE complex, MAP2K1-BRAF-RAF1-YWHAE-KSR1 complex, BRAF-RAF1-14-3-3 complex, KSR1-BRAF-MEK complex, RAF1-BRAF complex, RAS stimulated, BRAF-CNK1 complex, not RAS stimulated	3_Cytosol	hsa-miR-143-3p, hsa-miR-145-5p, hsa-miR-579-3p	Yes	NA
BRCA1	0.6046	1.216e-07	2.8e-07	0.6507	5.857e-09	1.75e-08	68.04	-0.03	37.78	0.28	64	0.776512	HUIC complex, BRCA1-RAD50-MRE11-NBS1 complex, SWI-SNF chromatin remodeling-related-BRCA1 complex, BRCA1-CTIP-ZBRK1 repressor complex, BRCA1-BACH1 complex, BASC complex (BRCA1-associated genome surveillance complex), BASC (Ab 80) complex (BRCA1-associated genome surveillance complex), BASC (Ab 81) complex (BRCA1-associated genome surveillance complex), BASC (Ab C-20) complex (BRCA1-associated geno…	NA	hsa-miR-146a-5p, hsa-miR-16-5p, hsa-miR-15a-5p, hsa-miR-24-3p, hsa-miR-335-5p, hsa-miR-20b-5p, hsa-miR-498, hsa-miR-125a-3p	Yes	NA
BRCA2	0.5926	2.484e-07	5.48e-07	0.5739	7.117e-07	1.61e-06	51.51	-0.11	26.36	0.31	64	0.653319	BRAF53-BRCA2 complex, DSS1 complex, BRCA1-BARD1-BRCA2-DNA damage complex III, BRCC complex	2_Nucleus	hsa-miR-146a-5p, hsa-miR-1245a, hsa-miR-17-5p	Yes	NA
BRCC3	0.166	0.1899	0.21	0.0396	0.7563	0.775	34.54	0.09	11.95	0.17	64	0.0396207	BRCC complex	3_Cytosol		No	NA
BRD1	0.2754	0.02762	0.0334	0.32	0.009943	0.013	38.82	0.16	10.98	0.17	64	0.331647	ING5 (BRPF2, MOZ, MORF) complex	2_Nucleus		No	NA
BRD4	0.2462	0.04986	0.0587	0.3081	0.01327	0.0171	15.63	0.09	7.38	0.14	64	0.318445	BRD4-RFC complex, BRD4 complex, P-TEFb-BRD4-TRAP220 complex, BRD4-P-TEFb complex	2_Nucleus	hsa-miR-329-3p	Yes	NA
BRD7	0.3569	0.00379	0.00499	0.4	0.001059	0.00156	58.01	0.11	19.91	0.14	64	0.423649	BRD7-SWI\u2013SNF complex, BRD7-SWI\u2013SNF-SUZ12 complex, BRD7-BAF60A-MEP50 complex, BRD7-EZH2-SUZ12 complex, BRD7-CBP-SWI\u2013SNF complex	2_Nucleus	hsa-miR-200c-3p, hsa-miR-300	Yes	NA
BRD8	0.2288	0.06899	0.08	0.2382	0.058	0.069	53.23	0.12	17.76	0.16	64	0.242865	NuA4/Tip60-HAT complex, NuA4/Tip60-HAT complex A, DMAP1-associated complex, NuA4/Tip60 HAT complex	2_Nucleus		No	NA
BRF1	0.715	3.206e-11	1.27e-10	0.7268	1.054e-11	4.53e-11	15.5	0.14	10.71	0.39	64	0.921911	5S-DNA-TFIIIA-TFIIIC2-TFIIIB subcomplex	NA		No	NA
BRIP1	0.632	2.13e-08	5.49e-08	0.6386	1.363e-08	3.88e-08	68.21	-0.06	49.54	0.29	64	0.755806	BRCA1-BACH1 complex	NA		No	NA
BRK1	-0.001	0.9939	0.995	0.0712	0.5759	0.602	204.31	0.07	61.17	0.28	64	0.0713207	Wave-2 complex	3_Cytosol		No	NA
BRMS1	0.0596	0.6397	0.662	0.0707	0.5791	0.605	48.92	0.06	11.92	0.16	64	0.0708182	BRMS1-SIN3-HDAC complex, BRMS1-RBP1 complex, ING2 complex	2_Nucleus	hsa-miR-346	Yes	NA
BRMS1L	0.7174	2.576e-11	1.04e-10	0.6596	3.073e-09	9.56e-09	9.19	0.18	4.25	0.34	64	0.792105	ING2 complex	2_Nucleus		No	NA
BRPF1	0.6381	1.411e-08	3.72e-08	0.6012	1.493e-07	3.7e-07	40.67	0.04	10.2	0.21	64	0.695024	ING5 (BRPF1, MOZ, MORF) complex	2_Nucleus		No	NA
BRPF3	0.4647	0.0001095	0.000172	0.4756	7.139e-05	0.000122	14.21	-0.02	6.82	0.24	64	0.517283	ING5 (BRPF3, MOZ, MORF) complex	2_Nucleus	hsa-miR-155-5p	Yes	NA
BSCL2	0.5423	3.68e-06	6.94e-06	0.6138	6.931e-08	1.79e-07	3.88	0.13	1.56	0.44	64	0.714996	Seipin-AGPAT2 complex, Seipin-AGPAT2-lipin1 complex, Seipin-lipin1 complex	NA		No	NA
BSG	0.4248	0.0004679	0.000681	0.3661	0.002927	0.00409	101.62	0.05	41.79	0.2	64	0.383912	CD147-gamma-secretase complex, ITGA3-ITGB1-BSG complex, HRD1 complex	NA	hsa-miR-22-3p, hsa-miR-22-5p, hsa-miR-492	Yes	NA
BTK	0.9105	1.838e-25	4.7e-23	0.8833	4.561e-22	9.56e-21	98.29	-0.12	94.52	0.91	64	1.39059	G protein complex (BTK, GNG1, GNG2)	NA	hsa-miR-346, hsa-miR-210-3p, hsa-miR-425-5p, hsa-miR-1253, hsa-miR-4269, hsa-miR-4667-3p	Yes	NA
BTRC	0.178	0.1595	0.178	0.3706	0.002573	0.00362	16.86	-0.08	7.04	0.41	64	0.389118	Ubiquitin E3 ligase (SKP1A, BTRC, CUL1), Ubiquitin E3 ligase (CDC34, NEDD8, BTRC, CUL1, SKP1A, RBX1), Ubiquitin E3 ligase (SMAD3, BTRC, CUL1, SKP1A, RBX1), Ubiquitin E3 ligase (NFKBIA, BTRC, CUL1, SKP1A), Ubiquitin E3 ligase (BTRC, CUL1, RBX1, SKP1), TNF-alpha/NF-kappa B signaling complex (CHUK, BTRC, NFKB2, PPP6C, REL, CUL1, IKBKE, SAPS2, SAPS1, ANKRD28, RELA, SKP1), Ubiquitin E3 ligase (DDIT4, …	NA	hsa-miR-183-5p, hsa-miR-10a-5p, hsa-miR-195-5p, hsa-miR-497-5p, hsa-miR-10a-3p	Yes	NA
BUB1	0.7956	4.041e-15	3.25e-14	0.7628	2.38e-13	1.28e-12	143.22	-0.3	84.67	0.36	64	1.00288	BUB1-BUB3 complex	3_Cytosol	hsa-miR-450a-1-3p, hsa-miR-10b-3p	Yes	ED
BUB1B	0.6206	4.499e-08	1.11e-07	0.5727	7.614e-07	1.71e-06	146.91	-0.15	78.1	0.35	64	0.651531	Mitotic checkpoint complex (MCC)	3_Cytosol		No	NA
BUB3	0.5819	4.579e-07	9.71e-07	0.6274	2.888e-08	7.82e-08	149.92	0.02	74.86	0.1	64	0.737117	Mitotic checkpoint complex (MCC), BUB1-BUB3 complex	2_Nucleus		No	NA
BZW1	0.6543	4.533e-09	1.28e-08	0.6346	1.796e-08	5.02e-08	132.91	-0.07	45.79	0.2	64	0.74908	CDC5L complex	3_Cytosol		No	NA
C12orf66	0.435	0.0003278	0.000486	0.4275	0.0004264	0.000663	9.08	0.04	3.38	0.29	64	0.456834	KICSTOR complex	3_Cytosol		No	NA
C1D	0.3158	0.01101	0.0138	0.3348	0.006852	0.00914	22.89	0.01	7.43	0.25	64	0.348224	C1D homodimer protein	2_Nucleus		No	NA
C1QBP	0.6278	2.823e-08	7.15e-08	0.6412	1.146e-08	3.3e-08	302.63	0.05	156	0.26	64	0.760209	FIB-associated protein complex, p32-CBF-DNA complex, Emerin complex 24, Emerin complex 52, ProTalpha C5 complex, ACTB-ANP32A-C1QBP-PSMA1-PTMA-PSMA1 complex	4_Mitochondria	hsa-miR-375	Yes	NA
C2orf49	0.3898	0.001451	0.00199	0.4032	0.0009562	0.00142	31.7	-0.03	7.49	0.22	64	0.427464	tRNA Splicing Ligase Complex	2_Nucleus		No	NA
C3	0.1147	0.3667	0.392	0.0636	0.6178	0.643	0.34	0.22	1.69	0.8	64	0.063686	proMBP-angiotensinogen-c3dg complex, APOL1 complex A (APOL1, APOA1, HPR, C3)	NA		No	NA
C9orf72	0.6773	7.969e-10	2.49e-09	0.7821	2.364e-14	1.45e-13	10.85	0.2	9.58	0.5	64	1.05076	C9orf72-SMCR8-WDR41 complex, C9orf72-SMCR8 complex, WDR41-(C9orf72-SMCR8)-(FIP200-ULK1-ATG13-ATG101) complex	NA		No	NA
CAB39	0.7807	2.802e-14	1.93e-13	0.7288	8.662e-12	3.77e-11	85.46	-0.05	28.72	0.26	64	0.926163	LKB1-STRAD-MO25 complex	3_Cytosol	hsa-miR-451a, hsa-miR-195-5p	Yes	NA
CABIN1	0.5755	6.552e-07	1.36e-06	0.5473	2.878e-06	5.97e-06	44.53	0.01	15.66	0.2	64	0.614519	YWHAQ-CALM1-CABIN1 complex, Prohibitin-HIRA complex, OGT-HIRA complex	2_Nucleus		No	NA
CACNA1A	0.7457	3.413e-10	1.13e-09	0.5025	0.0001716	0.000281	0.17	-0.68	0.3	1.04	51	0.552645	G protein complex (CACNA1A, GNB1, GNG2)	NA		No	NA
CACYBP	0.7691	1.143e-13	6.94e-13	0.7109	4.64e-11	1.82e-10	102.63	-0.03	36.21	0.24	64	0.889001	Ubiquitin E3 ligase (SIAH1, SIP, SKP1A, TBL1X)	3_Cytosol		No	ED
CADM1	0.5719	4.065e-05	6.72e-05	0.5475	9.925e-05	0.000167	0.53	-0.21	1.81	0.77	45	0.614804	CADM1-4.1B-MPP3 complex	1_Secretory	hsa-miR-15a-5p, hsa-miR-16-5p, hsa-miR-182-5p, hsa-miR-214-3p, hsa-miR-126-3p, hsa-miR-21-5p	Yes	NA
CALM1	0.1673	0.3683	0.394	0.2181	0.2384	0.263	121.63	0.01	48.9	0.32	31	0.22166	H2AX complex, isolated from cells without IR exposure, TGM2-HD-CALM1 complex, HSP90-FKBP38-CAM-Ca(2+) complex, YWHAQ-CALM1-CABIN1 complex, CALM1-FKBP38-BCL2 complex, SERCA2a-alphaKAP-CaM-CaMKII complex, Phosphorylase kinase complex, CALM1-KCNQ4(splice variant 1) complex	NA		No	NA
CALR	0.8108	4.66e-16	4.52e-15	0.8426	2.564e-18	2.75e-17	903.41	-0.01	349.43	0.35	64	1.23007	H2AX complex, isolated from cells without IR exposure, H2AX complex I, H2AX complex II, Calreticulin homo-oligomer complex	NA		No	NA
CAMK2A	0.2277	0.0914	0.105	0.3836	0.003515	0.00485	0.1	0.04	0.2	0.99	56	0.404274	Ternary complex (LRRC7, CAMK2a, ACTN4), SERCA2a-alphaKAP-CaM-CaMKII complex	3_Cytosol		No	NA
CAMK2D	0.8781	1.611e-21	7.94e-20	0.9511	2.54e-33	1.71e-30	64.84	0.07	68.13	0.8	64	1.84319	CAMK2-delta-MASH1 promoter-coactivator complex	3_Cytosol	hsa-miR-30c-5p, hsa-miR-185-5p	Yes	ED
CAMLG	0.4166	0.0006165	0.000885	0.3346	0.006881	0.00918	57.49	0.06	12.99	0.21	64	0.347999	p56(LCK)-CAML complex	1_Secretory		No	NA
CAND1	0.5517	2.299e-06	4.45e-06	0.5418	3.781e-06	7.71e-06	97.22	0.08	31.57	0.17	64	0.6067	CAND1-CUL1-RBX1 complex, CAND1-CUL2-RBX1 complex, CAND1-CUL3-RBX1 complex, CAND1-CUL4A-RBX1 complex, CAND1-CUL4B-RBX1 complex	3_Cytosol	hsa-miR-1-3p	Yes	ED
CANX	0.534	5.524e-06	1.02e-05	0.4935	3.413e-05	6.12e-05	457.35	-0.02	121.24	0.22	64	0.540677	SELK multiprotein complex	1_Secretory		No	NA
CAP1	0.7267	1.064e-11	4.58e-11	0.6547	4.397e-09	1.34e-08	277.25	0.09	117.95	0.32	64	0.783481	Cofilin-actin-CAP1 complex	3_Cytosol		No	ED
CAPG	0.8348	1.013e-17	1.49e-16	0.9202	6.005e-27	4.08e-25	132.24	-0.26	147.43	0.95	64	1.59033	CAPG-PRMT5 complex	3_Cytosol		No	NA
CAPN1	0.5706	8.517e-07	1.74e-06	0.5245	8.641e-06	1.68e-05	44.19	0.13	14.51	0.29	64	0.582527	CAPN1-HSP90AB1 complex, Calpain 1	3_Cytosol		No	NA
CAPNS1	0.3023	0.01518	0.0188	0.2853	0.02228	0.028	121.11	0.06	31.88	0.3	64	0.293442	Calpain 1	3_Cytosol	hsa-miR-124-3p, hsa-miR-99a-5p, hsa-miR-491-5p	Yes	NA
CAPRIN1	0.4015	0.001008	0.00141	0.3515	0.004397	0.00599	211.23	-0.15	55.92	0.28	64	0.367154	CF IIAm complex (Cleavage factor IIAm complex)	NA	hsa-miR-16-5p, hsa-miR-223-3p, hsa-miR-1-5p	Yes	NA
CAPZA1	0.3029	0.01498	0.0186	0.3391	0.006131	0.00822	287.4	0.03	76.46	0.16	64	0.353075	RICH1/AMOT polarity complex, Flag-Rich1 precipitated, CAPZalpha-CAPZbeta complex, WASH-CAPZalpa/beta complex, PI4K2A-WASH complex	NA		No	ED
CAPZB	0.6359	1.643e-08	4.29e-08	0.664	2.216e-09	7.03e-09	90.62	0.09	33.55	0.18	64	0.799934	RICH1/AMOT polarity complex, Flag-Rich1 precipitated, CAPZalpha-CAPZbeta complex, WASH-CAPZalpa/beta complex, PI4K2A-WASH complex, CAPZA3-CAPZB complex	3_Cytosol		No	ED
CARD11	0.8238	6.363e-17	7.6e-16	0.9434	2.04e-31	7.07e-29	19.54	-0.55	25.01	0.86	64	1.76809	CARMA1-BCL10-MALT1 complex, FYB-CARMA1-BCL-10-MALT1 complex	NA	hsa-miR-155-5p, hsa-miR-539-5p	Yes	NA
CARD8	0.5965	1.981e-07	4.44e-07	0.7394	3.008e-12	1.41e-11	39.16	-0.05	24.6	0.52	64	0.949154	NLRP3 inflammasome, NLRP2 inflammasome	3_Cytosol		No	NA
CARM1	0.6761	8.78e-10	2.73e-09	0.7043	8.424e-11	3.2e-10	38.96	-0.02	11.43	0.21	64	0.875782	NUMAC complex (nucleosomal methylation activator complex)	3_Cytosol	hsa-miR-15a-5p, hsa-miR-223-3p	Yes	ED
CASC3	0.3315	0.007462	0.00953	0.2956	0.01772	0.0225	63.98	0.03	14.8	0.16	64	0.304691	Exon junction complex (EIF4A3, MLN51, MAGOH, Y14), Exon junction complex (EIF4A3, MLN51, UPF3B, MAGOH, Y14), Exon junction complex (EIF4A3, MLN51, UPF3B, MAGOH, Y14, PYM), EIF4A3-MLN51 complex	2_Nucleus	hsa-miR-124-3p	Yes	NA
CASK	0.7059	7.299e-11	2.72e-10	0.7032	9.277e-11	3.5e-10	6.5	-0.25	3.76	0.34	64	0.873603	CASK-LIN7C-APBA1 complex, LIN2-LIN7-SAP97 complex, LIN2-LIN7-SAP97-MINT1 complex, LIN2-LIN7 complex, LIN2-SAP97 complex	NA	hsa-miR-203a-3p	Yes	NA
CASP1	0.8434	2.245e-18	3.86e-17	0.919	9.495e-27	6.04e-25	13.17	-0.43	13.8	0.7	64	1.58256	NLRP1 inflammasome, NLRP3 inflammasome, NLRP2 inflammasome	3_Cytosol		No	NA
CASP10	0.8793	1.211e-21	6.23e-20	0.8871	1.733e-22	4.03e-21	22.29	-0.18	12.21	0.66	64	1.40815	AK2-FADD-caspase-10 (AFAC10) complex, FAS-FADD-CASP8-CASP10 complex, FAS-FADD-CASP10 complex, Caspase-10-SUMO-FADD/Drp1 complex	3_Cytosol		No	NA
CASP2	0.6692	1.495e-09	4.49e-09	0.6238	3.657e-08	9.79e-08	49.64	0.13	23.42	0.24	64	0.731202	PIDDsome complex	3_Cytosol	hsa-miR-708-5p, hsa-miR-125a-5p	Yes	ED
CASP8	0.6387	1.356e-08	3.59e-08	0.658	3.456e-09	1.07e-08	33.19	0.12	12.32	0.3	64	0.789278	BAR-BCL2-CASP8 complex, CASP8-FADD-MALT1-BCL10 complex, CASP8-CHUK-IKBKB-MALT1-BCL10 complex, DISC complex (FAS, FADD, CASP8), MRIT complex, Death induced signaling complex II (FADD, CASP8, CFLAR), cytosolic, CD95L induced, DISC complex (FAS, FADD, CASP8, CFLAR), membrane-associated, CD95L induced, DISC complex (CD95, FADD, CASP8), FAS-FADD-CASP8-CASP10 complex, LRRK2-FADD-CASP8 complex, RIPK1-FA…	3_Cytosol	hsa-miR-106b-5p, hsa-miR-376a-3p, hsa-miR-296-5p, hsa-miR-21-5p	Yes	NA
CASP9	0.7273	1.005e-11	4.34e-11	0.7217	1.714e-11	7.18e-11	6.78	-0.05	2.93	0.36	64	0.911184	Apoptosome-procaspase 9 complex	3_Cytosol	hsa-miR-133a-3p, hsa-miR-582-5p	Yes	NA
CAV1	0.518	1.164e-05	2.06e-05	0.3931	0.001311	0.00191	3.79	-1.72	15.88	1.43	64	0.415461	NOS3-CAV1-NOSTRIN complex, TRP1-G alpha-11-IP3R3-CAV1 signaling complex, UTM-SGCE-DAG1-CAV1-NOS3 complex, Caveolin-1 homodimer complex, NOS3-CAV1 complex, CAV1-VDAC1-ESR1 complex	1_Secretory	hsa-miR-124-3p, hsa-miR-103a-3p, hsa-miR-199a-5p, hsa-miR-203a-3p, hsa-miR-107, hsa-miR-192-5p	Yes	NA
CBFB	0.6046	1.222e-07	2.82e-07	0.6109	8.263e-08	2.11e-07	155.49	0.04	52.01	0.19	64	0.710356	RUNX1-CBF-beta-DNA complex, COPRS-PRMT5-RUNX1-CBFB complex	3_Cytosol	hsa-miR-145-5p, hsa-miR-125b-5p	Yes	ED
CBL	0.5898	2.918e-07	6.38e-07	0.5493	2.595e-06	5.42e-06	51.27	0.07	22.7	0.28	64	0.617378	CIN85-CBL-SH3GL2-EGFR complex, EGF stimulated, MET-CIN85-SH3GL3-CBL complex, HGF stimulated, CIN85 complex (CIN85, CRK, BCAR1, CBL, PIK3R1, GRB2, SOS1), LAT-PLC-gamma-1-p85-GRB2-CBL-VAV-SLP-76 signaling complex, C305 activated, Cbl-SLP-76-Grb2 complex, Fc receptor gamma-R1 stimulated, SLP-76-Cbl-Grb2-Shc complex, Fc receptor gamma-R1 stimulated, EGFR-CBL-GRB2 complex, FGFR2-c-Cbl-Lyn-Fyn complex,…	3_Cytosol	hsa-miR-150-5p, hsa-miR-98-5p, hsa-miR-188-3p, hsa-miR-216a-5p, hsa-miR-124-3p	Yes	ED
CBLB	0.8376	6.291e-18	9.71e-17	0.7018	1.042e-10	3.91e-10	14.06	-0.13	12.46	0.52	64	0.870839	Multiprotein complex (monoubiquitination), SH3KBP1-CBLB-EGFR complex	3_Cytosol	hsa-miR-891b	Yes	NA
CBX2	0.4153	0.0006441	0.000922	0.4223	0.0005083	0.000783	51.55	0.13	37.08	0.38	64	0.450488	Polycomb repressive complex 1 (PRC1, hPRC-H)	NA		No	NA
CBX3	0.2237	0.07556	0.0873	0.1751	0.1664	0.187	255.88	0.04	106.48	0.16	64	0.176923	CEN complex, CBX3-EHMT2-NR3C1 complex, CBX3-EHMT1-NR3C1 complex	2_Nucleus	hsa-miR-30a-5p	Yes	NA
CBX4	0.6314	2.218e-08	5.7e-08	0.6004	1.57e-07	3.88e-07	32.14	-0.01	13.18	0.25	64	0.693772	Polycomb repressive complex 1 (PRC1, hPRC-H), CtBP complex, RING1-Polycomb repressive complex	NA	hsa-miR-21-5p, hsa-miR-195-5p	Yes	NA
CBX5	0.5122	1.516e-05	2.64e-05	0.5327	5.856e-06	1.17e-05	172.7	0.14	80.5	0.29	64	0.593907	Mis12 centromere complex, MBD1-Suv39h1-HP1 complex	2_Nucleus		No	NA
CBX8	0.6113	8.09e-08	1.91e-07	0.5931	2.41e-07	5.8e-07	10.5	0.11	3.79	0.25	64	0.682435	Polycomb repressive complex 1 (PRC1, hPRC-H), CEN complex, AFF1-MLLT1-CBX8 complex	2_Nucleus		No	NA
CCAR1	0.1076	0.3972	0.423	0.1367	0.2815	0.308	101.02	0.08	31.23	0.11	64	0.137561	TNF-alpha/NF-kappa B signaling complex 10	2_Nucleus	hsa-miR-1254	Yes	NA
CCAR2	0.634	1.86e-08	4.82e-08	0.564	1.215e-06	2.65e-06	89.12	0.04	20.74	0.18	64	0.63868	IKBKB-CDC37-KIAA1967-HSP90AB1-HSP90AA1 complex, NIF-1-DBC1-EMSY complex, DBC1-SIRT1 complex, DBIRD complex	2_Nucleus		No	NA
CCDC22	0.5725	7.684e-07	1.58e-06	0.5407	3.981e-06	8.1e-06	20.29	0.02	8.64	0.24	64	0.605144	CCC-Wash (WASH1, FAM21C) complex, CCDC22-COMMD1-CUL2 complex, CCC complex, CCDC22-COMMD8-CUL1 complex, Ubiquitin E3 ligase (CCDC22, COMMD8, CUL3), COMMD1-CCDC22-CCDC93-C16orf62 complex, CCDC22-CCDC93-C16orf62 complex, CCDC22-CCDC93-C16orf62-FAM21-WASH1 complex	3_Cytosol		No	ED
CCDC85B	0.4068	0.0008502	0.0012	0.5208	1.025e-05	1.98e-05	7.09	-0.04	3.83	0.32	64	0.577437	DIPA-MCRS1 complex	NA		No	NA
CCDC88A	0.6101	8.696e-08	2.05e-07	0.5481	2.755e-06	5.73e-06	31.91	0.09	12.22	0.36	64	0.615661	Girdin homo-oligomer complex	NA	hsa-miR-4448, hsa-miR-101-5p	Yes	NA
CCDC92	0.7758	5.162e-14	3.36e-13	0.7776	4.111e-14	2.44e-13	3.8	0.09	2.36	0.4	64	1.03927	CCDC92-CEP164 complex	3_Cytosol		No	NA
CCDC93	0.2234	0.07604	0.0878	0.2008	0.1116	0.128	39.3	0.02	13.33	0.29	64	0.203566	CCC-Wash (WASH1, FAM21C) complex, CCC complex, COMMD1-CCDC22-CCDC93-C16orf62 complex, CCDC22-CCDC93-C16orf62 complex, CCDC93-COMMD1-COMMD6 complex, COMMD1-CCDC93-C16orf62 complex, CCDC22-CCDC93-C16orf62-FAM21-WASH1 complex	3_Cytosol		No	NA
CCM2	0.8349	9.973e-18	1.47e-16	0.839	4.9e-18	5e-17	24.63	0.11	14.3	0.51	64	1.21779	KRIT1-CCM2-ICAP1 complex, KRIT1-CCM2-MEKK3 complex	NA		No	NA
CCNA2	0.6871	3.612e-10	1.19e-09	0.6671	1.752e-09	5.64e-09	239.14	-0.16	140.13	0.31	64	0.805499	RC complex (Replication competent complex), RC complex during S-phase of cell cycle, RC complex during G2/M-phase of cell cycle, E2F4-p107-cyclinA complex, E2F1-p107-cyclinA complex, CDK2-CCNA2 complex, CDC2-CCNA2 complex, CDC2-CCNA2-CDK2 complex	3_Cytosol	hsa-miR-24-3p, hsa-let-7b-5p, hsa-miR-146a-5p, hsa-miR-132-3p, hsa-miR-212-3p, hsa-miR-10b-3p, hsa-miR-130b-3p, hsa-miR-27b-3p, hsa-miR-22-3p	Yes	NA
CCNB1	0.8048	1.121e-15	1e-14	0.7575	4.336e-13	2.26e-12	217.45	-0.2	129.68	0.44	64	0.990323	RalBP1-CDC2-CCNB1 complex, RalBP1-CCNB1-AP2A-NUMB-EPN1 complex, Cell cycle kinase complex CDC2, RC complex during G2/M-phase of cell cycle, CCNB1-CDC2 complex, CDC2-PCNA-CCNB1-GADD45A complex, CDC2-PCNA-CCNB1-GADD45B complex, CDC2-PCNA-CCNB1-GADD45G complex, CDK1-CCNB1-CCNF complex, CDC2-CCNB1-PTCH1 complex, CCNB1-CCNF complex	3_Cytosol	hsa-miR-132-3p, hsa-miR-212-3p, hsa-miR-548b-3p, hsa-miR-410-3p	Yes	NA
CCNB2	0.7603	3.167e-13	1.78e-12	0.7362	4.166e-12	1.9e-11	132.76	-0.12	73.35	0.28	64	0.942131	Cell cycle kinase complex CDC2, CCNB2-CDC2 complex	3_Cytosol		No	NA
CCNC	0.5103	1.649e-05	2.86e-05	0.59	2.887e-07	6.89e-07	51.52	0.08	18.99	0.22	64	0.677666	SMCC complex, NAT complex, Mediator complex, ARC-L complex, ARC complex, TRAP complex, hMediator complex (MED23, CDK8, CCNC, MED7), hMediator complex (MED23, CDK8, CCNC), CDK8-CyclinC-Mediator complex, Mediator complex 1, CCNC-CDK8-MED1-MED6-MED7 xcomplex, CCNC-CDK3 complex, RNA polymerase II complex (RPB1, RAP74, CDK8, CYCC, SRB7, BAF190, BAF47), chromatin structure modifying, RNA polymerase II …	2_Nucleus		No	NA
CCND2	0.759	8.839e-09	2.4e-08	0.6163	1.783e-05	3.32e-05	47.59	-0.87	151.19	0.88	41	0.719017	p16-cyclin D2-CDK4 complex, CCND2-CDK4 complex, CCND2-CDK6 complex, p34(SEI-1)-CDK4-CyclinD2 complex	NA	hsa-miR-26a-5p, hsa-miR-15a-5p, hsa-miR-16-5p, hsa-miR-302b-3p, hsa-let-7b-5p, hsa-let-7a-5p, hsa-miR-302d-3p, hsa-miR-17-5p, hsa-miR-20a-5p, hsa-miR-106b-5p, hsa-miR-182-5p, hsa-miR-206, hsa-miR-29a-3p, hsa-miR-29b-3p, hsa-miR-29c-3p, hsa-miR-191-5p, hsa-miR-30c-5p, hsa-miR-603, hsa-miR-124-3p, hsa-miR-98-5p, hsa-miR-154-5p, hsa-miR-340-5p, hsa-let-7a-3p, hsa-miR-16-1-3p, hsa-miR-203a-5p, hsa-mi…	Yes	NA
CCND3	0.2485	0.04767	0.0563	0.2777	0.02628	0.0327	201.74	0.09	111.17	0.39	64	0.285188	Cell cycle kinase complex CDK5, CCND3-CDK4 complex, CCND3-CDK6 complex, CyclinD3-CDK4-CDK6 complex, CyclinD3-CDK4-CDK6-p21 complex	NA	hsa-miR-424-5p, hsa-miR-16-5p, hsa-miR-195-5p, hsa-miR-138-5p, hsa-miR-503-5p, hsa-miR-497-5p, hsa-miR-15b-5p, hsa-miR-15b-3p	Yes	NA
CCNE1	0.5688	9.415e-07	1.92e-06	0.6037	1.286e-07	3.21e-07	23.27	-0.05	14.69	0.67	64	0.698949	p27-cyclinE-CDK2 complex, p27-cyclinE-Cdk2 - Ubiquitin E3 ligase (SKP1A, SKP2, CUL1, CKS1B, RBX1) complex, E2F4-p107-cyclinE complex, CDK2-CCNE1 complex	2_Nucleus	hsa-miR-15b-5p, hsa-miR-503-5p, hsa-miR-424-5p, hsa-miR-16-5p, hsa-miR-15a-5p, hsa-miR-103a-3p, hsa-miR-26b-5p, hsa-miR-26a-5p, hsa-miR-16-1-3p, hsa-miR-195-5p, hsa-miR-151a-3p, hsa-miR-497-5p, hsa-miR-7-5p, hsa-miR-25-5p, hsa-miR-30c-2-3p, hsa-miR-144-5p	Yes	NA
CCNF	0.5081	1.822e-05	3.14e-05	0.506	1.996e-05	3.69e-05	61.72	-0.33	32.49	0.51	64	0.557338	CDK1-CCNB1-CCNF complex, CCNB1-CCNF complex	NA	hsa-miR-503-5p, hsa-miR-424-5p	Yes	NA
CCNH	0.2445	0.05151	0.0606	0.2755	0.02754	0.0342	35.18	-0.02	12.45	0.18	64	0.282806	TFIIH transcription factor complex, CAK core complex (Cdk-activating kinase core complex), CAK complex (Cdk-activating kinase complex), CAK-ERCC2 complex, ESR1-CDK7-CCNH-MNAT1-MTA1-HDAC2 complex, RNA polymerase II complex, (CDK8 complex), chromatin structure modifying	2_Nucleus		No	NA
CCNK	-0.0286	0.8226	0.836	0.1715	0.1754	0.197	12.34	0.04	5.89	0.09	64	0.173212	P-TEFb.4 complex	2_Nucleus		No	NA
CCNT1	0.5039	2.186e-05	3.72e-05	0.3791	0.002008	0.00286	76.73	0.07	22.44	0.19	64	0.399008	P-TEFb.1 complex, POLR2A-CCNT1-CDK9-NCL-LEM6-CPSF2 complex, BRD4 complex, P-TEFb-BRD4-TRAP220 complex, P-TEFb-7SKRNA-HEXIM1 complex, Transcription elongation factor complex (SUPT5H, CDK9, CCNT1), P-TEFb-SKP2 complex, CCNT1- CDK9-GRN complex, HES1 promoter-Notch enhancer complex, BRD4-P-TEFb complex, AFF4 super elongation complex (SEC), 7SK RNP complex	2_Nucleus	hsa-miR-198, hsa-miR-27b-3p	Yes	NA
CCNT2	0.2452	0.05083	0.0598	0.2239	0.07531	0.0883	42.5	0.19	15.86	0.29	64	0.227758	P-TEFb.2 complex, AFF4 super elongation complex (SEC)	2_Nucleus	hsa-miR-142-3p, hsa-miR-29a-3p	Yes	NA
CCP110	0.5842	4.029e-07	8.61e-07	0.6221	4.08e-08	1.08e-07	29.83	0.12	13.28	0.29	64	0.728424	CCP110-CEP290 complex	3_Cytosol	hsa-miR-129-2-3p	Yes	NA
CCT2	0.5644	1.191e-06	2.39e-06	0.5245	8.623e-06	1.68e-05	319.06	-0.04	148.69	0.17	64	0.582527	CCT complex (chaperonin containing TCP1 complex), BBS-chaperonin complex	3_Cytosol		No	NA
CCT3	0.6023	1.404e-07	3.2e-07	0.5859	3.665e-07	8.6e-07	366.11	-0.02	143.89	0.16	64	0.6714	CCT complex (chaperonin containing TCP1 complex), BBS-chaperonin complex	3_Cytosol		No	NED
CCT4	0.5986	1.743e-07	3.93e-07	0.6364	1.587e-08	4.47e-08	374.64	-0.03	158.45	0.17	64	0.7521	CCT complex (chaperonin containing TCP1 complex), BBS-chaperonin complex	3_Cytosol		No	NA
CCT5	0.5327	5.857e-06	1.08e-05	0.4186	0.0005769	0.000883	313.4	-0.03	168.88	0.17	64	0.445993	CCT complex (chaperonin containing TCP1 complex), BBS-chaperonin complex	3_Cytosol		No	NED
CCT6A	0.4896	4.036e-05	6.68e-05	0.5614	1.39e-06	3.02e-06	300.37	0	124.13	0.17	64	0.634875	CCT complex (chaperonin containing TCP1 complex)	3_Cytosol		No	NED
CCT7	0.5577	1.693e-06	3.32e-06	0.519	1.111e-05	2.13e-05	376.06	0	169.03	0.17	64	0.57497	CCT complex (chaperonin containing TCP1 complex)	3_Cytosol		No	NED
CCT8	0.6251	3.357e-08	8.42e-08	0.6293	2.545e-08	6.95e-08	434.27	-0.04	261.63	0.18	64	0.740256	CCT complex (chaperonin containing TCP1 complex), BBS-chaperonin complex	3_Cytosol		No	ED
CD151	0.8168	1.904e-16	2.03e-15	0.846	1.377e-18	1.55e-17	17.85	-0.17	13.14	0.79	64	1.24191	ITGA6-ITGB4-CD151 complex, ITGA7-ITGB1-CD151 complex, ITGA3-ITGB1-CD151 complex, ITGA6-ITGB1-CD151 complex	NA	hsa-miR-124-3p, hsa-miR-22-3p, hsa-miR-152-3p, hsa-miR-506-3p, hsa-miR-152-5p, hsa-miR-1207-5p	Yes	NED
CD19	0.8766	2.328e-21	1.03e-19	0.8886	1.179e-22	2.87e-21	138.17	-0.14	145.52	0.87	64	1.41523	CD19-VAV1-PIK3R1 complex, CR2-CD19 complex	NA		No	NA
CD247	0.8029	1.461e-15	1.27e-14	0.6724	1.17e-09	3.86e-09	27.3	-0.53	32.33	1.43	64	0.815111	NCR3-CD247 complex	NA		No	NA
CD28	0.8438	2.076e-18	3.62e-17	0.686	3.956e-10	1.39e-09	26.37	-0.4	59.47	0.96	64	0.840361	CD28-transactivation complex	NA	hsa-miR-145-5p	Yes	NA
CD2AP	0.7862	1.389e-14	1.01e-13	0.8047	1.133e-15	8.13e-15	62.29	-0.06	27.25	0.36	64	1.11181	RICH1/AMOT polarity complex, Flag-Rich1 precipitated	3_Cytosol		No	NA
CD3EAP	0.7419	2.315e-12	1.11e-11	0.7171	2.645e-11	1.08e-10	22.42	0.05	9.15	0.33	64	0.901649	TNF-alpha/NF-kappa B signaling complex 5	2_Nucleus		No	NA
CD44	0.8028	1.497e-15	1.3e-14	0.9165	2.361e-26	1.31e-24	34.12	-0.11	36.74	0.87	64	1.5667	CD44-ERK1-ERK2-RHAMM complex, CD44-LRP1 complex	1_Secretory	hsa-miR-328-3p, hsa-miR-373-3p, hsa-miR-199a-3p, hsa-miR-520c-3p, hsa-miR-34a-5p, hsa-miR-608, hsa-miR-330-3p, hsa-miR-216a-5p, hsa-miR-708-5p, hsa-miR-199a-5p, hsa-miR-143-3p, hsa-miR-145-5p, hsa-miR-520a-3p, hsa-miR-125b-5p, hsa-miR-328-5p	Yes	NED
CD47	0.8232	6.93e-17	8.2e-16	0.7665	1.552e-13	8.55e-13	137.44	0.03	68.97	0.45	64	1.01179	ITGAV-ITGB3-CD47-FCER2 complex, ITGB3-ITGAV-CD47 complex, ITGA2b-ITGB3-CD47-SRC complex, ITGA4-ITGB1-CD47 complex, ITGA2-ITGB1-CD47 complex, ITGA2b-ITGB3-CD9-GP1b-CD47 complex, ITGA2b-ITGB3-CD47-FAK complex	1_Secretory	hsa-miR-192-5p	Yes	NA
CD53	0.6501	6.145e-09	1.71e-08	0.6335	1.928e-08	5.36e-08	309.34	0.1	146.35	0.47	64	0.747241	ITGA4-ITGB1-CD53 complex	NA		No	NA
CD63	0.6992	1.306e-10	4.65e-10	0.7493	1.062e-12	5.26e-12	67.09	-0.17	56.71	0.67	64	0.971357	ITGAM-ITGB2-CD11 complex, ITGA3-ITGB1-CD63 complex, ITGA4-ITGB1-CD63 complex	1_Secretory		No	NA
CD81	0.6294	2.528e-08	6.44e-08	0.5682	9.727e-07	2.15e-06	55.43	0.04	23.51	0.52	64	0.644861	GPR56-CD81-Galpha(q/11)-Gbeta complex, ITGA4-ITGB1-CD81 complex	1_Secretory		No	NA
CD8A	0.6121	1.42e-06	2.82e-06	0.4329	0.001348	0.00196	4.21	-0.41	12.89	1.1	52	0.46346	CD8A-LCK complex	NA	hsa-miR-196b-5p	Yes	NA
CD9	0.8568	1.715e-19	4.23e-18	0.8955	1.804e-23	5.14e-22	105.66	-0.42	122.96	1.32	64	1.44903	ITGA2B-ITGB3-CD9 complex, ITGA7-ITGB1-CD9 complex, ITGA6-ITGB4-CD9 complex, ITGA2b-ITGB3-CD9-GP1b-CD47 complex	1_Secretory	hsa-miR-326	Yes	NED
CDAN1	0.5512	2.355e-06	4.55e-06	0.568	9.823e-07	2.17e-06	30.44	0.1	8.03	0.24	64	0.644565	Codanin-1-Asf1\u2013histone H3.1-histone H4\u2013importin-4 complex, cytosolic	3_Cytosol		No	NA
CDC16	0.4499	0.0001915	0.000293	0.3955	0.001218	0.00179	40.22	-0.12	16.63	0.21	64	0.418303	Anaphase-promoting complex, Cell division cycle complex (CDC27, CDC16, ANAPC7)	NA		No	ED
CDC20	0.7194	2.126e-11	8.69e-11	0.7168	2.713e-11	1.1e-10	222.63	-0.22	116.39	0.36	64	0.901032	Mitotic checkpoint complex (MCC), MAD2-CDC20 complex	3_Cytosol		No	NA
CDC23	0.2122	0.0923	0.106	0.2383	0.0579	0.0689	68	-0.02	20.14	0.15	64	0.242971	Anaphase-promoting complex	NA		No	NA
CDC27	0.4563	0.0001511	0.000234	0.4777	6.573e-05	0.000113	93.36	-0.03	25.95	0.17	64	0.52	Anaphase-promoting complex, Cell division cycle complex (CDC27, CDC16, ANAPC7)	NA	hsa-miR-223-3p, hsa-miR-218-2-3p, hsa-miR-27a-3p	Yes	NA
CDC34	0.6096	9.006e-08	2.12e-07	0.5305	6.517e-06	1.29e-05	34.23	-0.1	11.55	0.33	64	0.590841	Ubiquitin E3 ligase (CDC34, CUL1, RBX1), HINT1-UBC3-RBX1 complex	3_Cytosol	hsa-let-7b-5p, hsa-let-7a-5p	Yes	NA
CDC37	0.3414	0.005762	0.00744	0.2189	0.08223	0.0961	107.61	0.01	23.21	0.12	64	0.2225	CDC37-HSP90AA1-HSP90AB1-MAP3K11 complex, Kinase maturation complex 1, Kinase maturation complex 2, IKBKB-CDC37-KIAA1967-HSP90AB1-HSP90AA1 complex, TNF-alpha/NF-kappa B signaling complex 6, TNF-alpha/NF-kappa B signaling complex 7, TNF-alpha/NF-kappa B signaling complex 8, TNF-alpha/NF-kappa B signaling complex 9, TNF-alpha/NF-kappa B signaling complex 10, Emerin complex 25, HSP90-CDC37-LRRK2 comp…	3_Cytosol		No	ED
CDC42	0.23	0.06751	0.0784	0.3332	0.007129	0.00949	68.72	0.05	18.08	0.2	64	0.346424	APC-IQGAP1-Cdc42 complex, PAR6-CDC42 complex, ACK1 signaling complex	3_Cytosol	hsa-miR-133a-3p, hsa-miR-224-5p, hsa-miR-185-5p, hsa-miR-137, hsa-miR-216a-5p, hsa-miR-330-3p, hsa-miR-608, hsa-miR-29b-3p, hsa-miR-29c-3p, hsa-miR-29a-3p, hsa-miR-195-5p, hsa-miR-133b, hsa-miR-204-5p, hsa-miR-107, hsa-miR-30c-5p	Yes	ED
CDC6	0.724	1.381e-11	5.83e-11	0.7366	3.978e-12	1.83e-11	74.88	-0.42	41.09	0.59	64	0.943005	MCM8-ORC2-CDC6 complex, BRCA1-IRIS-pre-replication complex	1_Secretory	hsa-miR-26a-5p, hsa-miR-886-3p, hsa-miR-675-5p	Yes	NA
CDC7	0.5789	5.416e-07	1.14e-06	0.5855	3.742e-07	8.78e-07	73.93	-0.02	40.4	0.31	64	0.670791	CDC7-DBF7 complex	2_Nucleus	hsa-miR-192-5p, hsa-miR-29a-3p	Yes	NA
CDC73	0.1781	0.1592	0.178	0.2329	0.064	0.0757	24.07	0.03	9.56	0.12	64	0.237254	Paf complex	2_Nucleus		No	ED
CDCA5	0.4874	4.408e-05	7.27e-05	0.4467	0.0002151	0.000347	87.66	-0.04	44.09	0.29	64	0.48057	Sororin-cohesin complex	2_Nucleus		No	ED
CDCA8	0.6236	3.695e-08	9.21e-08	0.5753	6.601e-07	1.49e-06	123.93	-0.1	65.94	0.31	64	0.655409	Chromosomal passenger complex CPC (INCENP, CDCA8, BIRC5, AURKB), Chromosomal passenger complex CPC (INCENP, CDCA8, BIRC5), Chromosomal passenger complex CPC (CDCA8, AURKB, BIRC5)	2_Nucleus		No	ED
CDH1	-0.2259	0.3	0.324	-0.2853	0.187	0.209	0.08	0.1	0.16	0.49	23	-0.293442	Polycystin-1-E-cadherin-beta-catenin complex, Polycystin-1-E-cadherin-beta-catenin-Flotillin-2 complex, SMAD3-HEF1-APC10-CDH1 complex, ITGAE-ITGB7-CDH1 complex, Polycystin-1 multiprotein complex (ACTN1, CDH1, SRC, JUP, VCL, CTNNB1, PXN, BCAR1, PKD1, PTK2, TLN1), Cell-cell junction complex (CDH1-CTNNB1), CDH1-CKS1B complex, CDH1-SKP2 complex, PDLIM1-E-cadherin-beta-catenin complex	NA	hsa-miR-9-5p, hsa-miR-92a-3p, hsa-miR-25-3p, hsa-miR-138-5p, hsa-miR-23a-3p, hsa-miR-30a-5p, hsa-miR-199a-5p, hsa-miR-544a, hsa-miR-204-5p, hsa-miR-888-5p, hsa-miR-224-5p, hsa-miR-421, hsa-miR-9-3p, hsa-miR-129-5p, hsa-miR-203a-3p, hsa-miR-200c-5p	Yes	NA
CDH2	0.7971	3.292e-15	2.7e-14	0.673	1.113e-09	3.68e-09	16.81	0.01	27.41	0.81	64	0.816207	DLL1-CTNNB1-CDH2 complex	1_Secretory	hsa-miR-194-5p, hsa-miR-145-5p, hsa-miR-124-3p, hsa-miR-218-5p, hsa-miR-199a-5p, hsa-miR-338-3p, hsa-miR-506-3p	Yes	NA
CDK1	0.7027	9.664e-11	3.52e-10	0.6954	1.814e-10	6.63e-10	209.03	-0.13	108.72	0.32	64	0.858337	RalBP1-CDC2-CCNB1 complex, Cell cycle kinase complex CDC2, RC complex during G2/M-phase of cell cycle, CCNB2-CDC2 complex, CCNB1-CDC2 complex, CDC2-PCNA-CCNB1-GADD45A complex, CDC2-PCNA-CCNB1-GADD45B complex, CDC2-PCNA-CCNB1-GADD45G complex, CDK1-CCNB1-CCNF complex, CDC2-CCNB1-PTCH1 complex, CDC2-CCNA2 complex, CDC2-CCNA2-CDK2 complex, ESPL1-CDC2 complex, CDKN1A-TP53-CDK1-PCNA complex	3_Cytosol	hsa-miR-31-5p, hsa-miR-663a, hsa-miR-24-3p, hsa-miR-302a-3p	Yes	ED
CDK19	0.793	5.712e-15	4.5e-14	0.833	1.386e-17	1.31e-16	28.84	0.22	11.8	0.4	64	1.19786	Mediator complex	2_Nucleus	hsa-miR-18a-5p	Yes	NA
CDK2	0.722	1.66e-11	6.91e-11	0.7317	6.524e-12	2.89e-11	141.15	-0.02	67.35	0.22	64	0.932377	Cell cycle kinase complex CDK2, RC complex (Replication competent complex), RC complex during S-phase of cell cycle, p27-cyclinE-CDK2 complex, p27-cyclinE-Cdk2 - Ubiquitin E3 ligase (SKP1A, SKP2, CUL1, CKS1B, RBX1) complex, CDK2-CCNA2 complex, CDC2-CCNA2-CDK2 complex, CDK2-CCNE1 complex, E2F-1-DP-1-cyclinA-CDK2 complex	3_Cytosol	hsa-miR-124-3p, hsa-miR-103a-3p, hsa-miR-885-5p, hsa-miR-302d-3p, hsa-miR-372-3p, hsa-miR-376a-3p, hsa-miR-223-3p, hsa-miR-302a-3p, hsa-miR-29a-3p, hsa-miR-524-5p, hsa-miR-638, hsa-miR-200c-3p, hsa-miR-5582-5p, hsa-miR-302b-3p	Yes	NA
CDK3	0.148	0.4269	0.454	0.122	0.5133	0.541	2.07	-0.03	0.81	0.37	31	0.122611	CCNC-CDK3 complex	3_Cytosol	hsa-miR-873-5p, hsa-miR-214-5p	Yes	NA
CDK4	0.6325	2.068e-08	5.33e-08	0.6408	1.172e-08	3.37e-08	175.53	0	54.32	0.32	64	0.75953	Cell cycle kinase complex CDK4, CyclinD1-CDK4-CDK6 complex, CyclinD1-CDK4-p21 complex, p16-cyclin D2-CDK4 complex, CCND1-CDK4 complex, CCND2-CDK4 complex, CCND3-CDK4 complex, CyclinD3-CDK4-CDK6 complex, CyclinD3-CDK4-CDK6-p21 complex, p34(SEI-1)-CDK4-CyclinD2 complex	3_Cytosol	hsa-miR-24-3p, hsa-miR-34a-5p, hsa-miR-34b-5p, hsa-miR-34c-5p, hsa-miR-124-3p, hsa-miR-34b-3p, hsa-miR-302a-3p, hsa-miR-145-5p, hsa-miR-195-5p, hsa-miR-449a, hsa-miR-122-5p, hsa-miR-1-3p, hsa-miR-206, hsa-miR-545-3p, hsa-miR-506-3p, hsa-miR-497-5p, hsa-miR-483-3p, hsa-miR-29a-3p, hsa-miR-486-5p, hsa-miR-539-5p, hsa-miR-711, hsa-miR-1-5p, hsa-miR-613	Yes	NA
CDK5	0.8356	8.93e-18	1.33e-16	0.7636	2.189e-13	1.18e-12	27.79	0.1	10.09	0.27	64	1.00479	Cell cycle kinase complex CDK5	3_Cytosol		No	NA
CDK6	0.7985	2.706e-15	2.25e-14	0.8006	2.026e-15	1.41e-14	468.94	-0.03	300.27	0.52	64	1.10028	CyclinD1-CDK4-CDK6 complex, CCND1-CDK6 complex, CCND2-CDK6 complex, CCND3-CDK6 complex, CyclinD3-CDK4-CDK6 complex, CyclinD3-CDK4-CDK6-p21 complex	3_Cytosol	hsa-miR-195-5p, hsa-let-7a-5p, hsa-miR-29a-3p, hsa-miR-29b-3p, hsa-miR-34b-5p, hsa-miR-424-5p, hsa-miR-16-5p, hsa-miR-34a-5p, hsa-miR-107, hsa-miR-30a-3p, hsa-let-7b-5p, hsa-miR-137, hsa-miR-124-3p, hsa-miR-449a, hsa-miR-29c-3p, hsa-miR-34b-3p, hsa-miR-34c-5p, hsa-miR-185-5p, hsa-miR-203a-3p, hsa-miR-494-3p, hsa-miR-26a-5p, hsa-miR-26b-5p, hsa-miR-191-5p, hsa-miR-218-5p, hsa-miR-449b-5p, hsa-miR-…	Yes	NA
CDK7	0.5014	2.44e-05	4.13e-05	0.4229	0.0004981	0.000768	35.86	-0.01	9.35	0.19	64	0.451218	TFIIH transcription factor complex, CAK core complex (Cdk-activating kinase core complex), CAK complex (Cdk-activating kinase complex), CAK-ERCC2 complex, HES1 promoter corepressor complex, HES1 promoter-Notch enhancer complex, ESR1-CDK7-CCNH-MNAT1-MTA1-HDAC2 complex	NA	hsa-miR-199a-3p	Yes	NA
CDK8	0.4991	2.691e-05	4.54e-05	0.5067	1.932e-05	3.58e-05	32.63	-0.14	10.22	0.34	64	0.55828	SMCC complex, NAT complex, Mediator complex, ARC-L complex, ARC complex, hMediator complex (MED23, CDK8, CCNC, MED7), hMediator complex (MED23, CDK8, CCNC), CDK8-CyclinC-Mediator complex, Mediator complex 1, ARC92-Mediator complex, CDK8-MED6-PARP1 complex, CCNC-CDK8-MED1-MED6-MED7 xcomplex, HES1 promoter-Notch enhancer complex, RNA polymerase II complex (RPB1, RAP74, CDK8, CYCC, SRB7, BAF190, BAF…	2_Nucleus	hsa-miR-107, hsa-miR-195-5p, hsa-miR-101-3p	Yes	NA
CDK9	0.5326	5.886e-06	1.08e-05	0.5798	5.163e-07	1.19e-06	109.85	0.08	57.09	0.2	64	0.662161	P-TEFb.1 complex, P-TEFb.2 complex, P-TEFb.4 complex, RNA pol II containing coactivator complex Tat-SF, POLR2A-CCNT1-CDK9-NCL-LEM6-CPSF2 complex, BRD4 complex, P-TEFb-BRD4-TRAP220 complex, P-TEFb-7SKRNA-HEXIM1 complex, Transcription elongation factor complex (SUPT5H, CDK9, CCNT1), P-TEFb-SKP2 complex, CCNT1- CDK9-GRN complex, HES1 promoter-Notch enhancer complex, BRD4-P-TEFb complex, CDK9-IL6ST c…	2_Nucleus	hsa-miR-874-3p, hsa-miR-191-5p	Yes	NA
CDKN1A	0.7645	1.954e-13	1.14e-12	0.7873	1.214e-14	7.68e-14	79.22	-0.05	67.97	0.84	64	1.06429	Cell cycle kinase complex CDC2, Cell cycle kinase complex CDK2, Cell cycle kinase complex CDK4, Cell cycle kinase complex CDK5, PCNA-p21 complex, CyclinD1-CDK4-p21 complex, CyclinD3-CDK4-CDK6-p21 complex, HSP90-CIP1-FKBPL complex, CDKN1A-TP53-CDK1-PCNA complex	2_Nucleus	hsa-miR-145-5p, hsa-miR-93-5p, hsa-miR-657, hsa-miR-654-3p, hsa-miR-639, hsa-miR-572, hsa-miR-520h, hsa-miR-520b, hsa-miR-520a-3p, hsa-miR-519e-3p, hsa-miR-519d-3p, hsa-miR-519b-3p, hsa-miR-515-3p, hsa-miR-423-3p, hsa-miR-372-3p, hsa-miR-363-3p, hsa-miR-345-5p, hsa-miR-299-5p, hsa-miR-298, hsa-miR-28-5p, hsa-miR-20b-5p, hsa-miR-20a-5p, hsa-miR-208b-3p, hsa-miR-208a-3p, hsa-miR-17-5p, hsa-miR-132-…	Yes	NA
CDKN1B	0.5759	6.405e-07	1.33e-06	0.5876	3.31e-07	7.82e-07	102.5	0.32	50.95	0.68	64	0.673992	p27-cyclinE-CDK2 complex, p27-cyclinE-Cdk2 - Ubiquitin E3 ligase (SKP1A, SKP2, CUL1, CKS1B, RBX1) complex	NA	hsa-miR-222-3p, hsa-miR-221-3p, hsa-miR-181a-5p, hsa-miR-24-3p, hsa-miR-196a-5p, hsa-miR-128b, hsa-miR-148a-3p, hsa-miR-194-5p, hsa-miR-182-5p, hsa-miR-200b-3p, hsa-miR-452-5p, hsa-miR-148a-5p, hsa-miR-221-5p, hsa-miR-203a-5p	Yes	NA
CDKN2A	0.5302	6.601e-06	1.21e-05	0.5715	8.15e-07	1.82e-06	6.39	0.13	13.59	0.79	64	0.649748	ARF-Mule complex, p16-cyclin D2-CDK4 complex	3_Cytosol	hsa-miR-24-3p, hsa-let-7g-5p, hsa-miR-125b-5p, hsa-miR-10b-5p	Yes	NA
CDT1	0.4675	9.835e-05	0.000156	0.456	0.0001524	0.000251	54.66	0	37.56	0.36	64	0.492249	Ubiquitin E3 ligase (CDT1, DDB1, CUL4A, RBX1), Cdt1-Geminin complex, Idas-Geminin-Cdt1 complex	2_Nucleus		No	NA
CDYL	0.6616	2.645e-09	7.7e-09	0.7328	5.85e-12	2.62e-11	47.9	0.09	18.17	0.43	64	0.934748	CtBP complex	2_Nucleus	hsa-miR-141-3p	Yes	NA
CEBPA	0.8823	2.637e-20	8.26e-19	0.7494	8.646e-12	3.77e-11	14.7	0.38	28.69	0.84	59	0.971585	C/EBPalpha-HNF6 complex	NA	hsa-miR-1-3p, hsa-miR-124-3p, hsa-miR-125b-5p, hsa-miR-181a-5p	Yes	NA
CEBPB	0.7317	6.507e-12	2.9e-11	0.7015	1.073e-10	4.03e-10	10.7	-0.12	7.06	0.5	64	0.870248	ESR1-CEBPB complex	2_Nucleus	hsa-miR-155-5p, hsa-miR-191-5p, hsa-miR-374a-5p, hsa-let-7c-5p, hsa-miR-21-5p	Yes	NA
CEBPE	0.8428	4.792e-12	2.18e-11	0.5734	8.886e-05	0.000151	4.12	0	5.29	0.69	41	0.652574	CEBPE-E2F1-RB1 complex	NA		No	NA
CECR2	0.8248	5.428e-17	6.64e-16	0.926	6.509e-28	5.55e-26	9.61	-0.37	11.72	1.19	64	1.62957	CERF complex (CECR2-containing remodeling factor complex)	2_Nucleus		No	NA
CENPA	0.343	0.06349	0.0739	0.2022	0.2839	0.31	56.58	0.16	33.77	0.34	30	0.205025	CEN complex, CENP-A nucleosomal complex, CENP-A-histone H4 heterodimer- HJURP complex	NA		No	NA
CENPB	0.4917	3.686e-05	6.13e-05	0.4175	0.0005976	0.000912	50.41	0.06	18.22	0.22	64	0.44466	CEN complex, CENP-A nucleosomal complex	2_Nucleus		No	NA
CENPC	0.6235	3.742e-08	9.32e-08	0.5813	4.733e-07	1.09e-06	49.54	0.13	17.5	0.26	64	0.664424	CENP-A NAC complex, CEN complex, CENP-A NAC-CAD complex, CENP-A nucleosomal complex	2_Nucleus		No	NA
CENPH	0.7086	5.742e-11	2.17e-10	0.7097	5.188e-11	2.02e-10	91.66	0.01	51.15	0.31	64	0.886579	CENP-A NAC complex, CEN complex, CENP-A NAC-CAD complex, CENP-A nucleosomal complex, CENP-H-I complex	NA		No	NA
CENPI	0.5447	3.276e-06	6.22e-06	0.5726	7.671e-07	1.72e-06	37	0.07	19.04	0.17	64	0.651383	CEN complex, CENP-A nucleosomal complex, CENP-H-I complex	2_Nucleus		No	NA
CENPK	0.6225	3.969e-08	9.85e-08	0.6247	3.446e-08	9.25e-08	46.99	0	28.63	0.23	64	0.732676	CEN complex, CENP-A NAC-CAD complex, CENP-H-I complex	NA		No	NA
CENPL	0.4569	0.0001474	0.000228	0.4731	7.892e-05	0.000135	29.39	0.05	13.7	0.17	64	0.514057	CEN complex, CENP-A NAC-CAD complex, CENP-A nucleosomal complex, CENP-H-I complex	NA		No	NA
CENPM	0.3417	0.005718	0.00739	0.2388	0.05741	0.0683	56.01	-0.02	32.63	0.21	64	0.243501	CENP-A NAC complex, CEN complex, CENP-A NAC-CAD complex, CENP-H-I complex	NA		No	NA
CENPN	0.4091	0.0007898	0.00112	0.4679	9.656e-05	0.000163	48.69	0.03	21.68	0.18	64	0.507378	CENP-A NAC complex, CENP-A NAC-CAD complex, CENP-A nucleosomal complex, CENP-H-I complex	2_Nucleus		No	NA
CENPO	0.4565	0.0001497	0.000231	0.4897	4.012e-05	7.12e-05	49.24	-0.02	21.93	0.23	64	0.535666	CEN complex, CENP-A NAC-CAD complex, CENP-H-I complex	2_Nucleus		No	NA
CENPP	0.2646	0.03462	0.0414	0.2601	0.03795	0.0463	11.16	0.02	3.51	0.25	64	0.266216	CENP-A NAC-CAD complex, CENP-H-I complex	2_Nucleus		No	NA
CENPQ	0.6202	4.604e-08	1.13e-07	0.6401	1.236e-08	3.54e-08	46.8	-0.04	20.74	0.26	64	0.758343	CENP-A NAC-CAD complex, CENP-H-I complex	2_Nucleus		No	NA
CENPT	-0.0689	0.5883	0.613	0.0542	0.6705	0.692	30.55	0	8.33	0.15	64	0.0542532	CENP-A NAC complex, CENP-A NAC-CAD complex, CENP-T-W complex, CENP-T-W-S-X heterotetramer complex, CENP-A nucleosomal complex	2_Nucleus		No	NA
CENPU	0.7642	2.026e-13	1.18e-12	0.824	6.094e-17	5.25e-16	129.72	-0.04	71.74	0.3	64	1.16915	CENP-A NAC complex, CEN complex, CENP-A NAC-CAD complex, CENP-H-I complex	2_Nucleus		No	NA
CENPW	-0.0061	0.9775	0.98	0.0183	0.9325	0.939	114.16	0.22	54.92	0.33	24	0.018302	CENP-T-W complex, CENP-T-W-S-X heterotetramer complex	2_Nucleus		No	NA
CEP131	0.2388	0.05741	0.0672	0.2573	0.0401	0.0488	16.67	-0.11	9.12	0.25	64	0.263215	BBS4 centriolar satellite complex	NA		No	NA
CEP164	0.4609	0.000127	0.000198	0.475	7.297e-05	0.000125	11.23	-0.01	3.31	0.24	64	0.516508	CEP164-TTBK2 complex, CCDC92-CEP164 complex, CEP164-DZIP1 complex	1_Secretory		No	ED
CEP290	0.2314	0.06578	0.0765	0.283	0.02347	0.0294	19.79	-0.09	8.52	0.23	64	0.29094	CCP110-CEP290 complex, CEP290-IQCB1 complex, CC2D2A-CEP290 complex	NA		No	NA
CEP55	0.7389	3.144e-12	1.47e-11	0.8208	1.014e-16	8.47e-16	110.94	-0.02	70.37	0.31	64	1.15926	PPP1R13L-CEP55 complex	3_Cytosol		No	NA
CFL1	0.1566	0.2167	0.238	0.1478	0.244	0.268	329.73	0.17	99.54	0.21	64	0.148891	Cofilin-actin-CAP1 complex	NA		No	ED
CFLAR	0.6679	1.648e-09	4.91e-09	0.5415	3.823e-06	7.79e-06	10.88	-0.21	8.97	0.54	64	0.606275	MRIT complex, Death induced signaling complex II (FADD, CASP8, CFLAR), cytosolic, CD95L induced, DISC complex (FAS, FADD, CASP8, CFLAR), membrane-associated, CD95L induced	3_Cytosol		No	NA
CHAF1A	0.563	1.282e-06	2.56e-06	0.5344	5.399e-06	1.08e-05	87.77	-0.04	30.16	0.26	64	0.596284	Histone H3.1 complex, WINAC complex, Chromatin assembly complex (CAF-1 complex), Replication-coupled CAF-1-MBD1-ETDB1 complex, ASF1-interacting protein complex	2_Nucleus		No	ED
CHAF1B	0.4672	9.941e-05	0.000157	0.646	8.205e-09	2.41e-08	36.13	-0.03	22.35	0.25	64	0.768403	Histone H3.1 complex, Chromatin assembly complex (CAF-1 complex), ASF1-interacting protein complex, ASF1-histone containing complex	2_Nucleus		No	ED
CHCHD3	0.3194	0.01008	0.0127	0.2469	0.04921	0.0591	111.66	0.06	32.46	0.13	64	0.252109	MINOS complex, MIB complex, MICOS complex	4_Mitochondria		No	NED
CHCHD6	0.5844	3.979e-07	8.52e-07	0.5934	2.371e-07	5.71e-07	10.76	0.3	6.52	0.44	64	0.682898	MIB complex, MICOS complex	4_Mitochondria		No	NA
CHD3	0.8028	1.486e-15	1.3e-14	0.7879	1.117e-14	7.11e-14	105.36	0.16	42.53	0.34	64	1.06587	SNF2h-cohesin-NuRD complex, NRD complex (Nucleosome remodeling and deacetylation complex), Anti-HDAC2 complex, HDAC1-associated protein complex, HDAC1-associated core complex cII, HDAC2-asscociated core complex, ALL-1 supercomplex	2_Nucleus		No	NA
CHD4	0.4492	0.0001967	0.000301	0.4524	0.0001748	0.000286	11.28	0.03	2.69	0.12	64	0.487714	Mi2/NuRD complex, MeCP1 complex, Mi2/NuRD-BCL6-MTA3 complex, NuRD.1 complex, NRD complex (Nucleosome remodeling and deacetylation complex), Anti-HDAC2 complex, LARC complex (LCR-associated remodeling complex), MTA2 complex, ATR-HDAC2-CHD4 complex, PID complex, Emerin complex 32, CDH4-HDAC2-MTA2-RBBP7-TWIST1 complex	2_Nucleus		No	NA
CHD8	0.2808	0.02462	0.0299	0.2497	0.04662	0.0562	43.18	0.01	9.81	0.16	64	0.255093	MLL1-WDR5 complex	2_Nucleus		No	ED
CHDH	0.5118	0.002329	0.00313	0.2142	0.2312	0.255	0.61	-0.76	3.18	0.87	33	0.217569	CHDH-SQSTM1-MAP1LC3 complex	NA		No	NA
CHEK1	0.6695	1.458e-09	4.38e-09	0.6297	2.484e-08	6.8e-08	90.54	-0.1	44.31	0.31	64	0.740919	Ubiquitin E3 ligase (CHEK1, CUL4A), Ubiquitin E3 ligase (CHEK1, CUL1)	3_Cytosol	hsa-miR-503-5p, hsa-miR-424-5p, hsa-miR-24-3p, hsa-miR-15b-5p, hsa-miR-497-5p, hsa-miR-15a-5p, hsa-miR-16-5p, hsa-miR-195-5p, hsa-miR-26a-5p	Yes	NA
CHEK2	0.7086	5.719e-11	2.17e-10	0.643	1.007e-08	2.92e-08	37.4	0.03	11.92	0.32	64	0.763272	ASF1-histone containing complex	NA	hsa-miR-182-5p	Yes	NA
CHERP	0.208	0.09911	0.113	0.2876	0.0212	0.0267	14.36	0.03	5.77	0.1	64	0.295948	17S U2 snRNP	NA		No	NA
CHM	0.7549	5.813e-13	3.08e-12	0.7508	9.072e-13	4.53e-12	16.95	0.03	7.12	0.27	64	0.974786	REP-RGGT-Rab complex	3_Cytosol		No	NA
CHMP1A	0.4064	0.0008604	0.00122	0.4082	0.0008142	0.00122	46.41	0.02	12.44	0.18	64	0.433449	ESCRT-III complex	NA		No	ED
CHMP1B	0.8203	1.102e-16	1.24e-15	0.8293	2.582e-17	2.34e-16	70.2	0.21	23.95	0.38	64	1.18589	ESCRT-III complex	3_Cytosol		No	NA
CHMP2A	0.4152	0.0006456	0.000924	0.4189	0.0005707	0.000874	50.34	0.01	17.51	0.18	64	0.446357	ESCRT-III complex	3_Cytosol		No	ED
CHMP2B	0.6659	1.915e-09	5.67e-09	0.6592	3.168e-09	9.84e-09	40.74	0.02	14.48	0.27	64	0.791398	ESCRT-III complex	3_Cytosol	hsa-miR-9-5p	Yes	NA
CHMP3	0.4589	0.000137	0.000213	0.513	1.462e-05	2.76e-05	13.31	-0.03	4.41	0.31	64	0.566793	ESCRT-III complex	NA		No	ED
CHMP4A	0.1636	0.1965	0.217	0.047	0.7125	0.733	5.37	-0.1	2.49	0.26	64	0.0470347	ESCRT-III complex	NA		No	NA
CHMP4B	0.7798	3.143e-14	2.14e-13	0.7304	7.437e-12	3.27e-11	58.52	-0.04	18.79	0.22	64	0.929584	ESCRT-III complex	NA		No	ED
CHMP4C	0.7152	1.3e-05	2.28e-05	0.4394	0.01707	0.0217	0.05	-0.74	0.25	0.49	29	0.471487	ESCRT-III complex	NA		No	NA
CHMP5	0.735	4.682e-12	2.13e-11	0.6825	5.257e-10	1.82e-09	61.56	-0.08	19.22	0.23	64	0.833779	ESCRT-III complex	3_Cytosol		No	NA
CHMP6	0.7142	3.452e-11	1.36e-10	0.7233	1.478e-11	6.25e-11	16.48	0.06	4.87	0.24	64	0.914531	ESCRT-III complex	NA		No	NA
CHRAC1	0.7093	5.378e-11	2.05e-10	0.7718	8.349e-14	4.76e-13	45.5	0	16.55	0.26	64	1.02476	HuCHRAC complex	NA		No	NA
CHTF18	0.2336	0.06323	0.0736	0.1956	0.1214	0.139	21.89	0.02	12.74	0.19	64	0.198153	CTF18-CTF8-DCC1 complex, CTF18-CTF8-DCC1-RFC3 complex, CHTF18-RFC2-5 complex, PCNA-CHL12-RFC2-5 complex, CTF18-cohesion-RFC complex, CTF18-cohesion-RFC-POLH complex, DDX11-Ctf18-RFC complex	2_Nucleus		No	NA
CHTF8	0.0735	0.5638	0.589	0.1569	0.2155	0.239	1.24	0.13	0.43	0.3	64	0.158207	CTF18-CTF8-DCC1 complex, CTF18-CTF8-DCC1-RFC3 complex, CTF18-cohesion-RFC complex, CTF8-DCC1 subcomplex, CTF18-cohesion-RFC-POLH complex	2_Nucleus		No	NA
CHTOP	0.2132	0.09079	0.104	0.1465	0.2481	0.273	53.21	0.09	13.22	0.12	64	0.147562	CHTOP-methylosome complex	2_Nucleus		No	NA
CHUK	0.6582	3.407e-09	9.79e-09	0.6864	3.847e-10	1.35e-09	31.63	0	9.52	0.25	64	0.841117	CASP8-CHUK-IKBKB-MALT1-BCL10 complex, CHUK-IKBKB-MAP3K14 complex, IKKA-IKKB complex, IkappaB kinase complex (IKBKB, CHUK, IKBKAP, NFKBIA, RELA, MAP3K14), CHUK-ERC1-IKBKB-IKBKG, I-kappa-B kinase complex, IKK-alpha--ER-alpha-AIB1 complex, SRC-3 complex, TNF-alpha/NF-kappa B signaling complex (CHUK, KPNA3, NFKB2, NFKBIB, REL, IKBKG, NFKB1, NFKBIE, RELB, NFKBIA, RELA, TNIP2), TNF-alpha/NF-kappa B sig…	3_Cytosol	hsa-miR-15a-5p, hsa-miR-16-5p, hsa-miR-223-3p, hsa-miR-23b-3p, hsa-miR-195-5p, hsa-miR-98-5p, hsa-miR-23a-3p	Yes	NA
CIAO1	0.0445	0.727	0.746	0.0383	0.7637	0.782	99.72	0.15	17.38	0.17	64	0.0383187	CIA targeting (MIP18, CIAO1, MMS19) complex, MMXD complex, MMS19 complex, CIA2B-CIA1-MMS19 complex	3_Cytosol		No	ED
CIB1	0.3827	0.001801	0.00245	0.3902	0.001435	0.00208	67.59	-0.11	28.77	0.53	64	0.412036	ITGA2B-ITGB3-CIB1 complex	1_Secretory		No	NA
CIC	0.2753	0.02768	0.0335	0.203	0.1076	0.124	16.43	0.1	7.86	0.23	64	0.20586	ARXN1-CIC complex	2_Nucleus		No	NA
CISD2	0.3321	0.007342	0.00938	0.3419	0.00569	0.00765	24.6	0	7.42	0.27	64	0.356242	BCL2-CISD2 complex	1_Secretory		No	NA
CKAP5	0.4494	0.0001949	0.000298	0.4542	0.0001635	0.000268	209.06	0.02	78.71	0.18	64	0.489979	Tacc1-chTOG-AuroraA complex	3_Cytosol	hsa-miR-155-5p	Yes	NA
CKB	0.2375	0.05884	0.0687	0.3767	0.002155	0.00306	2.2	0.02	2.59	0.72	64	0.396208	Emerin complex 52	3_Cytosol	hsa-miR-551a, hsa-miR-483-5p	Yes	NA
CKS1B	0.5281	7.307e-06	1.33e-05	0.4933	3.447e-05	6.18e-05	113.65	-0.15	65.58	0.35	64	0.540412	p27-cyclinE-Cdk2 - Ubiquitin E3 ligase (SKP1A, SKP2, CUL1, CKS1B, RBX1) complex, Ubiquitin E3 ligase (SKP1A, SKP2, CUL1, CKS1B, RBX1), CDH1-CKS1B complex	NA		No	NA
CLIC5	0.6999	6.905e-05	0.000111	0.5428	0.004167	0.0057	14.89	0.14	45.4	1.3	26	0.608117	CLIC5A-EZR-PODXL complex	NA		No	NA
CLIP1	0.7031	9.343e-11	3.41e-10	0.6518	5.414e-09	1.63e-08	15.2	0.02	6.89	0.27	64	0.778422	APC-IQGAP1-CLIP-170 complex	3_Cytosol		No	ED
CLNS1A	0.5571	1.74e-06	3.41e-06	0.5712	8.285e-07	1.85e-06	105.33	0.03	27.82	0.3	64	0.649302	20S methylosome-SmD complex, JBP1-pICln complex, Anti-Sm protein complex, 6S methyltransferase complex, 20S methylosome and RG-containing Sm protein complex, 6S methyltransferase and RG-containing Sm proteins complex, 20S methyltransferase core complex, MEP50-PRMT5-ICLN complex	3_Cytosol		No	NA
CLOCK	0.2408	0.05525	0.0648	0.1517	0.2315	0.255	13.33	-0.06	4.89	0.4	64	0.15288	Core clock complex, CRY1-Core clock complex	2_Nucleus	hsa-miR-141-3p, hsa-miR-182-5p, hsa-miR-124-3p, hsa-miR-17-5p, hsa-miR-107	Yes	NA
CLP1	0.1819	0.1504	0.168	0.2108	0.09451	0.11	34.77	0.12	11.06	0.13	64	0.214008	CF IIAm complex (Cleavage factor IIAm complex), tRNA splicing endonuclease, RNA endonuclease (SEN2deltaEx8, SEN54, CLP1)	2_Nucleus		No	NA
CLPP	0.4719	8.273e-05	0.000132	0.3898	0.001452	0.0021	28.12	0	9.7	0.21	64	0.411564	ClpP complex, heptameric, ClpXP complex	NA		No	NA
CLPX	0.0651	0.6094	0.633	0.0287	0.8221	0.836	49.32	-0.01	12.56	0.18	64	0.0287079	ClpX complex, hexameric, ClpXP complex	4_Mitochondria		No	ED
CLTC	0.3789	0.002019	0.00273	0.4343	0.0003358	0.00053	216.12	0.02	78.82	0.18	64	0.465184	Profilin 1 complex, ACAP1-CHC-Glut4 complex, PI4K2A-WASH complex, CLTC-PI4K2A complex, p532-Clathrin-HSP70 complex	3_Cytosol	hsa-miR-199a-5p, hsa-miR-574-3p	Yes	NA
CMC1	0.3976	0.001142	0.00159	0.401	0.001024	0.00152	4.84	0.17	1.7	0.41	64	0.42484	Cytochrome c oxidase, mitochondrial	NA		No	NA
CNN3	0.8811	7.761e-22	4.28e-20	0.7281	9.255e-12	4.01e-11	25.54	0.24	39.4	1.2	64	0.924672	Emerin complex 1	3_Cytosol	hsa-miR-1-3p	Yes	ED
CNOT1	0.4344	0.0003346	0.000496	0.4416	0.0002596	0.000415	192.4	0.08	49.84	0.12	64	0.474217	CNOT1-CNOT2-CNOT3 complex, 4E-T-DDX6-CNOT1 complex, CCR4-NOT complex, CCR4-NOT-CNOT7-CNOT6 complex, CCR4-NOT-CNOT7-CNOT6L complex, CCR4-NOT-CNOT8-CNOT6 complex, CCR4-NOT-CNOT8-CNOT6L complex	NA		No	ED
CNOT10	0.4696	9.067e-05	0.000144	0.45	0.0001906	0.00031	50.04	0.11	18.43	0.12	64	0.4847	CCR4-NOT complex, CCR4-NOT-CNOT7-CNOT6 complex, CCR4-NOT-CNOT7-CNOT6L complex, CCR4-NOT-CNOT8-CNOT6 complex, CCR4-NOT-CNOT8-CNOT6L complex	NA		No	NA
CNOT11	0.118	0.3529	0.378	0.1771	0.1616	0.182	95.98	0.09	23.71	0.11	64	0.178987	CCR4-NOT complex, CCR4-NOT-CNOT7-CNOT6 complex, CCR4-NOT-CNOT7-CNOT6L complex, CCR4-NOT-CNOT8-CNOT6 complex, CCR4-NOT-CNOT8-CNOT6L complex	NA		No	NA
CNOT3	0.4109	0.0007445	0.00106	0.3545	0.004048	0.00554	14.69	0.05	5.63	0.15	64	0.370581	CNOT1-CNOT2-CNOT3 complex, CCR4-NOT complex, CCR4-NOT-CNOT7-CNOT6 complex, CCR4-NOT-CNOT7-CNOT6L complex, CCR4-NOT-CNOT8-CNOT6 complex, CCR4-NOT-CNOT8-CNOT6L complex	NA		No	ED
CNOT6	0.3806	0.00192	0.00261	0.2942	0.01828	0.0232	50.17	0.01	33.27	0.24	64	0.303158	CCR4-NOT complex, CCR4-NOT-CNOT7-CNOT6 complex, CCR4-NOT-CNOT8-CNOT6 complex	NA	hsa-miR-29c-3p	Yes	NA
CNOT6L	0.6377	1.452e-08	3.82e-08	0.7892	9.452e-15	6.09e-14	56.99	0.08	26.67	0.25	64	1.06931	CCR4-NOT complex, CCR4-NOT-CNOT7-CNOT6L complex, CCR4-NOT-CNOT8-CNOT6L complex	NA	hsa-miR-146a-5p	Yes	NA
CNOT7	0.5021	2.362e-05	4.01e-05	0.4129	0.0006968	0.00105	67.13	0.09	19.64	0.14	64	0.439102	CCR4-NOT complex, CCR4-NOT-CNOT7-CNOT6 complex, CCR4-NOT-CNOT7-CNOT6L complex	2_Nucleus		No	ED
CNOT8	0.5015	2.434e-05	4.12e-05	0.5051	2.073e-05	3.82e-05	102.28	0.11	33.03	0.33	64	0.556129	CCR4-NOT-CNOT8-CNOT6 complex, CCR4-NOT-CNOT8-CNOT6L complex	NA		No	NA
CNTNAP1	0.0337	0.8647	0.876	0.1073	0.5869	0.613	2.04	-1.02	1.79	0.56	28	0.107715	Nogo-potassium channel complex	1_Secretory		No	ED
COA1	0.5173	1.202e-05	2.12e-05	0.5669	1.042e-06	2.29e-06	23	-0.05	10.17	0.32	64	0.642943	Cytochrome c oxidase, mitochondrial	NA		No	NA
COA3	0.5591	1.571e-06	3.1e-06	0.4986	2.749e-05	4.99e-05	36.29	0.12	10.5	0.35	64	0.547441	MITRAC12-SURF1-COX1 complex, Cytochrome c oxidase, mitochondrial	4_Mitochondria		No	NA
COBLL1	0.7977	1.508e-10	5.31e-10	0.6519	2.19e-06	4.62e-06	1.53	-0.06	4.44	1.13	43	0.778596	CEN complex	3_Cytosol		No	NA
COG1	-0.0181	0.8869	0.897	0.0277	0.8277	0.842	21.08	0	7.29	0.18	64	0.0277071	COG complex, COG1-COG8 subcomplex, COG1-COG8-COG2-COG3-COG4 subcomplex, COG1-COG8-COG5-COG6-COG7 subcomplex	NA		No	NA
COG2	-0.011	0.9313	0.939	-0.0022	0.9865	0.989	22.77	-0.04	5.74	0.25	64	-0.0022	COG complex, COG2-COG3-COG4 subcomplex, COG1-COG8-COG2-COG3-COG4 subcomplex	NA		No	NA
COG3	0.5677	9.972e-07	2.03e-06	0.5349	5.282e-06	1.06e-05	31.82	-0.08	8.8	0.26	64	0.596984	COG complex, COG2-COG3-COG4 subcomplex, COG1-COG8-COG2-COG3-COG4 subcomplex	NA		No	NA
COG4	0.2234	0.07596	0.0878	0.2911	0.01962	0.0248	53.96	-0.03	11.65	0.2	64	0.299768	COG complex, COG2-COG3-COG4 subcomplex, COG1-COG8-COG2-COG3-COG4 subcomplex	3_Cytosol		No	NA
COG5	0.303	0.01495	0.0185	0.2819	0.02402	0.03	29.98	0.06	10.42	0.16	64	0.289745	COG complex, Tetrameric COG subcomplex, COG5-COG6-COG7 subcomplex, Binary COG subcomplex, COG1-COG8-COG5-COG6-COG7 subcomplex	3_Cytosol		No	NA
COG6	0.6173	5.547e-08	1.35e-07	0.5237	8.96e-06	1.74e-05	16.03	0.02	5.24	0.19	64	0.581424	COG complex, Tetrameric COG subcomplex, COG5-COG6-COG7 subcomplex, COG1-COG8-COG5-COG6-COG7 subcomplex	3_Cytosol		No	NA
COG7	0.3771	0.002132	0.00288	0.2999	0.01605	0.0205	17.64	0.06	5.77	0.15	64	0.30941	COG complex, Tetrameric COG subcomplex, COG5-COG6-COG7 subcomplex, Binary COG subcomplex, COG1-COG8-COG5-COG6-COG7 subcomplex	3_Cytosol		No	NA
COG8	-0.3173	0.01063	0.0133	-0.274	0.02846	0.0353	13.05	0.01	3.27	0.2	64	-0.281183	COG complex, Tetrameric COG subcomplex, COG1-COG8 subcomplex, COG1-COG8-COG2-COG3-COG4 subcomplex, COG1-COG8-COG5-COG6-COG7 subcomplex	3_Cytosol		No	NA
COIL	0.5853	3.789e-07	8.14e-07	0.5418	3.764e-06	7.68e-06	53.5	0.02	16.66	0.28	64	0.6067	TIM50-COIL complex	NA		No	NA
COL18A1	0.6611	0.0002361	0.000357	0.4393	0.02474	0.0309	3.54	-0.5	7.55	1.03	26	0.471363	ITGA5-ITGB1-CAL4A3 complex	1_Secretory		No	NA
COL1A1	0.1091	0.4461	0.473	0.2335	0.09913	0.115	0.48	0.31	0.6	0.82	51	0.237888	ITGA11-ITGB1-COL1A1 complex	3_Cytosol	hsa-miR-29b-3p, hsa-miR-29c-3p, hsa-miR-133a-3p, hsa-miR-29b-1-5p, hsa-miR-185-5p, hsa-miR-129-5p	Yes	NA
COL6A3	0.4828	5.346e-05	8.73e-05	0.0624	0.6241	0.649	2.71	-0.58	10.31	0.73	64	0.0624812	ITGA2-ITGB1-COL6A3 complex, ITGA1-ITGB1-COL6A3 complex, ITGA5-ITGB3-COL6A3 complex	NA		No	NA
COLGALT1	0.2462	0.04983	0.0587	0.2583	0.03933	0.0479	70.31	0	30.44	0.36	64	0.264286	ADIPOQ-PLOD3-GLT25D1 complex	NA		No	NA
COMMD1	0.7603	3.162e-13	1.78e-12	0.7058	7.342e-11	2.82e-10	20.06	-0.01	7.25	0.28	64	0.878765	MURR1-NF(kappa)Bp65-IKBA complex, CCC-Wash (WASH1, FAM21C) complex, CCDC22-COMMD1-CUL2 complex, CCC complex, COMMD1-CCDC22-CCDC93-C16orf62 complex, CCDC93-COMMD1-COMMD6 complex, COMMD1-CCDC93-C16orf62 complex	3_Cytosol	hsa-miR-205-3p	Yes	NA
COMMD10	0.0978	0.4421	0.469	0.1219	0.3373	0.365	38.09	-0.01	12.34	0.31	64	0.122509	CCC-Wash (WASH1, FAM21C) complex, CCC complex	3_Cytosol		No	NA
COMMD2	0.2122	0.09228	0.106	0.2625	0.03609	0.0441	35.77	-0.02	9.75	0.2	64	0.268792	CCC-Wash (WASH1, FAM21C) complex, CCC complex	3_Cytosol		No	ED
COMMD3	-0.1314	0.3007	0.325	-0.2918	0.0193	0.0244	23.93	-0.1	14.18	0.32	64	-0.300533	CCC-Wash (WASH1, FAM21C) complex, CCC complex	NA		No	NA
COMMD4	0.2778	0.02624	0.0318	0.3316	0.007427	0.00986	20.71	0.01	6.74	0.26	64	0.344625	CCC-Wash (WASH1, FAM21C) complex, CCC complex	3_Cytosol		No	NA
COMMD5	0.5099	1.678e-05	2.9e-05	0.3373	0.006416	0.00859	14.88	-0.01	5.08	0.3	64	0.351043	CCC-Wash (WASH1, FAM21C) complex, CCC complex	3_Cytosol		No	NA
COMMD6	-0.0018	0.9888	0.991	0.0637	0.6171	0.642	48.17	0.04	18.22	0.24	64	0.0637864	CCC-Wash (WASH1, FAM21C) complex, CCC complex, CCDC93-COMMD1-COMMD6 complex	NA		No	NA
COMMD8	0.5667	1.052e-06	2.13e-06	0.6436	9.69e-09	2.82e-08	36.52	-0.05	20.51	0.25	64	0.764295	CCC-Wash (WASH1, FAM21C) complex, CCC complex, CCDC22-COMMD8-CUL1 complex, Ubiquitin E3 ligase (CCDC22, COMMD8, CUL3)	3_Cytosol		No	NA
COMMD9	0.4688	9.326e-05	0.000148	0.3956	0.001214	0.00178	16.66	0.06	5.62	0.21	64	0.418422	CCC-Wash (WASH1, FAM21C) complex, CCC complex	3_Cytosol		No	ED
COPB2	0.1892	0.1343	0.151	0.2486	0.04759	0.0573	79.62	0.03	17.88	0.1	64	0.25392	CHUK-NFKB2-REL-IKBKG-SPAG9-NFKB1-NFKBIE-COPB2-TNIP1-NFKBIA-RELA-TNIP2 complex	3_Cytosol		No	NA
COPRS	0.6804	6.208e-10	1.97e-09	0.6664	1.852e-09	5.93e-09	61.97	-0.11	24.21	0.31	64	0.804239	COPRS-PRMT5-RUNX1-CBFB complex, COPRS-PRMT5 complex	3_Cytosol		No	NA
COPS2	0.2403	0.05584	0.0654	0.2103	0.09525	0.11	37.75	0.04	8.34	0.1	64	0.213485	DDB2 complex, CSA complex, CSA-POLIIa complex, COP9 signalosome complex, CNS-P53 complex, CUL4B-DDB1-DTL-CSN complex	3_Cytosol		No	NA
COPS3	0.1245	0.3271	0.352	0.1672	0.1866	0.208	155.58	0.07	47.72	0.1	64	0.168785	DDB2 complex, CSA complex, CSA-POLIIa complex, COP9 signalosome complex, CNS-P53 complex	3_Cytosol		No	NA
COPS4	0.2365	0.05995	0.0699	0.2385	0.0577	0.0686	48.11	0.04	14.48	0.1	64	0.243183	DDB2 complex, CSA complex, CSA-POLIIa complex, COP9 signalosome complex, CNS-P53 complex	3_Cytosol		No	ED
COPS5	-0.0162	0.8987	0.908	-0.0407	0.7495	0.768	28.38	0.07	5.63	0.11	64	-0.0407225	DDB2 complex, CSA complex, CSA-POLIIa complex, COP9 signalosome complex, CNS-P53 complex	3_Cytosol	hsa-miR-24-3p	Yes	ED
COPS6	0.1721	0.1739	0.193	0.1931	0.1263	0.144	45.06	0.08	14.43	0.1	64	0.195555	DDB2 complex, CSA complex, CSA-POLIIa complex, COP9 signalosome complex, CNS-P53 complex	3_Cytosol	hsa-let-7i-5p, hsa-let-7f-5p, hsa-let-7e-3p, hsa-let-7c-5p	Yes	NED
COPS7A	0.4585	0.0001389	0.000216	0.435	0.0003278	0.000518	26.75	-0.13	10.05	0.31	64	0.466047	DDB2 complex, CSA complex, CSA-POLIIa complex, COP9 signalosome complex, CNS-P53 complex	3_Cytosol		No	NA
COPS8	0.1525	0.2288	0.25	0.1172	0.3563	0.384	52.37	0.03	14.57	0.11	64	0.117741	DDB2 complex, CSA complex, CSA-POLIIa complex, COP9 signalosome complex, CNS-P53 complex, Ubiquitin E3 ligase (CSN1, CSN8, HRT1, SKP1, SKP2, CUL1, CUL2, CUL3)	3_Cytosol	hsa-let-7i-5p, hsa-let-7f-5p, hsa-let-7e-3p, hsa-let-7c-5p, hsa-miR-146a-5p	Yes	NA
CORO2A	0.8848	3.118e-22	1.95e-20	0.8762	2.521e-21	4.66e-20	9.33	-0.32	15.6	0.83	64	1.35917	NCOR complex, Kaiso-NCOR complex	1_Secretory		No	NA
COX14	0.4734	7.785e-05	0.000125	0.4929	3.507e-05	6.28e-05	46.44	0.09	17.35	0.4	64	0.539884	Cytochrome c oxidase, mitochondrial	4_Mitochondria		No	NA
COX15	0.2903	0.01997	0.0245	0.2256	0.07301	0.0858	37.74	0	10.23	0.23	64	0.229549	Cytochrome c oxidase, mitochondrial	4_Mitochondria		No	NA
COX4I1	0.2921	0.01917	0.0236	0.3101	0.01265	0.0164	132.91	-0.04	27.95	0.2	64	0.320656	Cytochrome c oxidase, mitochondrial	4_Mitochondria		No	NA
COX5A	0.2932	0.0187	0.023	0.2542	0.0427	0.0517	145.56	-0.05	41.1	0.22	64	0.259898	Cytochrome c oxidase, mitochondrial	NA		No	NA
COX6C	0.2874	0.02131	0.0261	0.2726	0.02933	0.0363	162.24	-0.02	68.83	0.32	64	0.27967	Cytochrome c oxidase, mitochondrial	4_Mitochondria		No	NA
CP	0.1861	0.1618	0.18	0.2266	0.08711	0.102	0.01	0.32	0.03	0.81	58	0.230603	CP\u2013LF\u2013MPO complex, CP-LF complex, CP-MPO complex	NA		No	NA
CPLX1	0.7222	2.149e-08	5.53e-08	0.5906	1.948e-05	3.61e-05	0.26	-0.79	0.53	1.2	45	0.678587	SNARE complex (VAMP2, SNAP25, STX1a, CPLX1), SNARE complex (VAMP2, SNAP25, STX1a, CPLX1, CPLX3), SNARE complex (VAMP2, SNAP25, STX1a, STX3, CPLX1, CPLX3, CPLX4), Complexin complex (STX3, CPLX1, CPLX3)	3_Cytosol		No	NA
CPN1	-0.1046	0.5046	0.531	-0.0247	0.8753	0.886	0.03	0.35	0.09	1.15	43	-0.024705	Carboxypeptidase N	2_Nucleus		No	NA
CPSF1	0.0557	0.6618	0.683	0.0602	0.6365	0.66	48.86	0.05	19.08	0.12	64	0.0602729	Cleavage and polyadenylation factor (CPSF), Polyadenylation complex (CSTF1, CSTF2, CSTF3, SYMPK CPSF1, CPSF2, CPSF3)	2_Nucleus		No	NA
CPSF2	0.4084	0.0008089	0.00115	0.2967	0.01726	0.0219	47.04	0.04	11.16	0.1	64	0.305897	Cleavage and polyadenylation factor (CPSF), Polyadenylation complex (CSTF1, CSTF2, CSTF3, SYMPK CPSF1, CPSF2, CPSF3), ALL-1 supercomplex, POLR2A-CCNT1-CDK9-NCL-LEM6-CPSF2 complex	2_Nucleus		No	NA
CPSF3	0.4232	0.0004943	0.000717	0.4023	0.0009832	0.00146	110.87	0.02	34.88	0.11	64	0.42639	CF IIAm complex (Cleavage factor IIAm complex), Cleavage and polyadenylation factor (CPSF), Polyadenylation complex (CSTF1, CSTF2, CSTF3, SYMPK CPSF1, CPSF2, CPSF3)	NA		No	NA
CPSF4	0.2387	0.0575	0.0673	0.1719	0.1743	0.195	39.12	0.04	8.77	0.11	64	0.173624	Cleavage and polyadenylation factor (CPSF)	2_Nucleus		No	NA
CPSF7	0.437	0.0003054	0.000455	0.3672	0.002837	0.00397	85.36	0.13	22.45	0.17	64	0.385183	CF IIAm complex (Cleavage factor IIAm complex)	2_Nucleus		No	NA
CR2	0.76	3.266e-13	1.83e-12	0.4047	0.0009114	0.00136	11.08	-0.08	36.39	1.01	64	0.429257	CR2-CD19 complex	NA		No	NA
CRADD	0.6701	1.391e-09	4.19e-09	0.8168	1.908e-16	1.53e-15	8.62	0.02	6.27	0.28	64	1.14713	PIDDsome complex	3_Cytosol		No	NA
CRBN	0.6465	7.932e-09	2.17e-08	0.6168	5.726e-08	1.49e-07	24.33	0.21	8.08	0.25	64	0.719824	CRBN-DDB1-CUL4A-RBX1 E3 ubiquitin ligase	3_Cytosol		No	NA
CREB1	0.5141	1.393e-05	2.44e-05	0.4522	0.0001761	0.000288	38.12	0.05	11.59	0.22	64	0.487462	LMO4-CREB complex, FHL2-CREB complex, FHL3-CREB complex, ACT-CREB complex, ATF4-CREB1 complex	2_Nucleus	hsa-miR-34b-5p, hsa-miR-103a-3p, hsa-miR-182-5p, hsa-miR-203a-3p, hsa-miR-200b-3p, hsa-miR-34b-3p, hsa-miR-122-5p, hsa-miR-181b-5p, hsa-miR-9-5p, hsa-miR-27b-3p, hsa-miR-33b-5p, hsa-miR-433-3p, hsa-miR-204-5p, hsa-miR-582-5p, hsa-miR-150-5p, hsa-miR-1224-5p, hsa-miR-10b-5p, hsa-miR-363-3p	Yes	ED
CREBBP	0.5189	1.12e-05	1.99e-05	0.6578	3.503e-09	1.08e-08	22.18	0.08	11.2	0.39	64	0.788926	Multisubunit ACTR coactivator complex, p300-CBP-p270-SWI/SNF complex, p300-CBP-p270 complex, HES1 promoter corepressor complex, CREBBP-KAT2B-MYOD1 complex, SRC-3 complex, SRC-1 complex, RSmad complex, SMAD1-CBP complex, RNA polymerase II complex (CBP, PCAF, RPB1, BAF47, CYCC, CDK8), chromatin structure modifying, RNA polymerase II complex, (CBP, RPBI, PCAF, BAF47), chromatin structure modifying, …	2_Nucleus	hsa-miR-324-3p	Yes	NA
CRK	0.7242	1.347e-11	5.7e-11	0.7466	1.416e-12	6.89e-12	41.05	-0.01	11.15	0.34	64	0.965229	CRKL-PDGFRA-CRK-RAPGEF1 complex, CIN85 complex (CIN85, CRK, BCAR1, CBL, PIK3R1, GRB2, SOS1), CRK-BCAR1-DOCK1 complex, ELMO1-DOCK1-CRKII complex, CRKII-C3G complex, ACK1 signaling complex	3_Cytosol	hsa-miR-126-3p, hsa-miR-132-3p, hsa-miR-126-5p	Yes	NA
CRKL	0.5672	1.028e-06	2.08e-06	0.5693	9.169e-07	2.04e-06	121.99	0.11	27.85	0.14	64	0.646487	CRKL-PDGFRA-CRK-RAPGEF1 complex, ZAP70-CRKL-WIPF1-WAS complex, CRKL-WIPF1-WAS complex	3_Cytosol	hsa-miR-15a-5p, hsa-miR-126-3p, hsa-miR-335-5p, hsa-miR-320a, hsa-miR-200b-3p, hsa-miR-200c-3p, hsa-miR-429	Yes	ED
CRMP1	0.8276	3.393e-17	4.33e-16	0.7127	3.962e-11	1.57e-10	24.52	-0.42	43.68	1.3	64	0.89265	CRMP-MICAL-PlexinA1 complex, induced by SEMA3A	3_Cytosol	hsa-miR-187-3p	Yes	NA
CRY1	0.6483	6.98e-09	1.93e-08	0.6371	1.51e-08	4.27e-08	36.92	0.01	16.38	0.32	64	0.753277	Ubiquitin E3 ligase (CRY1, SKP1A, CUL1, FBXL3), CRY1-Core clock complex	2_Nucleus		No	NA
CRY2	0.1944	0.1238	0.14	0.2005	0.1122	0.129	16.08	-0.08	5.07	0.28	64	0.203253	Ubiquitin E3 ligase (CRY2, SKP1A, CUL1, FBXL3)	NA		No	NA
CS	0.2471	0.04905	0.0578	0.2406	0.05551	0.0663	117.18	0.04	27.08	0.15	64	0.245411	CS-MAP3K7IP1-MAP3K7IP2 complex	NA		No	NA
CSDE1	0.4833	5.237e-05	8.57e-05	0.4644	0.0001107	0.000186	459.64	-0.09	122.92	0.29	64	0.502907	Multiprotein complex (mRNA turnover)	3_Cytosol		No	ED
CSE1L	0.6943	1.99e-10	6.88e-10	0.6451	8.72e-09	2.56e-08	287.82	-0.09	113.62	0.19	64	0.76686	Importin alpha-CAS-RanGTP complex	3_Cytosol	hsa-miR-137	Yes	NA
CSF2RB	0.7853	2.325e-08	5.96e-08	0.8411	2.524e-10	9.05e-10	22.89	0	33.04	0.96	35	1.22492	GM-CSF receptor complex, GM-CSF-receptor complex	NA		No	NA
CSNK2A1	0.3425	0.005606	0.00725	0.2722	0.02955	0.0366	30.22	-0.07	7.32	0.2	64	0.279238	FACT complex, UV-activated, Casein kinase II-HMG1 complex, Casein kinase II (beta-dimer, alpha, alpha'), Casein kinase II (beta-dimer, alpha-dimer)	NA	hsa-miR-216b-5p, hsa-miR-337-3p, hsa-miR-760, hsa-miR-186-5p, hsa-miR-125b-5p	Yes	NA
CSNK2A2	0.4247	0.0004695	0.000683	0.4298	0.0003941	0.000615	51.32	0.04	14.33	0.14	64	0.459651	FACT complex, UV-activated, Casein kinase II-HMG1 complex, Casein kinase II (beta-dimer, alpha, alpha'), Casein kinase II (beta-dimer, alpha'-dimer)	NA	hsa-miR-1228-3p	Yes	ED
CSNK2B	0.2509	0.06211	0.0724	0.1408	0.3006	0.328	29.93	0.02	6.46	0.28	56	0.141742	FACT complex, UV-activated, Casein kinase II-HMG1 complex, Casein kinase II (beta-dimer, alpha, alpha'), Casein kinase II (beta-dimer, alpha'-dimer), Casein kinase II (beta-dimer, alpha-dimer)	NA		No	NA
CSPG4	0.4881	0.0005005	0.000726	0.2705	0.06589	0.0778	7.43	-1.28	17.9	1.2	47	0.277403	NG2-galectin-3-alpha3beta1-integrin complex	NA		No	NA
CSTF1	0.3239	0.009039	0.0114	0.2297	0.0679	0.0801	51.39	0.05	11.87	0.1	64	0.233873	Cleavage stimulation factor, Polyadenylation complex (CSTF1, CSTF2, CSTF3, SYMPK CPSF1, CPSF2, CPSF3), BARD1-BRCA1-CSTF complex	2_Nucleus		No	ED
CSTF2	0.4865	4.589e-05	7.55e-05	0.4599	0.0001318	0.000219	54.66	0.04	14.63	0.24	64	0.497184	Cleavage stimulation factor, Polyadenylation complex (CSTF1, CSTF2, CSTF3, SYMPK CPSF1, CPSF2, CPSF3), BARD1-BRCA1-CSTF complex, BARD1-BRCA1-CSTF64 complex	2_Nucleus		No	NA
CSTF3	0.3555	0.003942	0.00518	0.3564	0.003849	0.00529	42.6	0.12	13.2	0.13	64	0.372756	Cleavage stimulation factor, Polyadenylation complex (CSTF1, CSTF2, CSTF3, SYMPK CPSF1, CPSF2, CPSF3), BARD1-BRCA1-CSTF complex	2_Nucleus		No	NA
CTBP1	0.4786	6.322e-05	0.000102	0.3459	0.005112	0.00691	50.66	0.13	14.7	0.19	64	0.360779	LSD1 complex, CtBP complex, CtBP core complex, BRCA1-CtIP-CtBP complex, SHARP-CtBP complex, SHARP-CtBP1-CtIP complex, SHARP-CtBP1-CtIP-RBP-Jkappa corepressor complex	2_Nucleus	hsa-miR-137, hsa-miR-644a	Yes	ED
CTBP2	0.8615	6.577e-20	1.82e-18	0.8593	1.038e-19	1.42e-18	16.2	0.12	15.68	0.62	64	1.29066	CtBP complex, CtBP core complex, SHARP-CtBP complex	2_Nucleus	hsa-miR-141-3p, hsa-miR-342-3p	Yes	ED
CTC1	0.526	8.071e-06	1.46e-05	0.5446	3.278e-06	6.73e-06	33.64	-0.01	15.05	0.26	64	0.610672	CST complex	NA		No	NA
CTCF	0.6486	6.803e-09	1.88e-08	0.6393	1.3e-08	3.71e-08	56.8	0.08	18.82	0.17	64	0.756989	CTCF-nucleophosmin-PARP-HIS-KPNA-LMNA-TOP complex, SMAD3-SMAD4-CTCF protein-DNA complex, CTFC-TAF1 complex, CTCF-nucleophosmin complex	2_Nucleus	hsa-miR-221-3p	Yes	ED
CTDP1	0.635	1.75e-08	4.55e-08	0.6003	1.581e-07	3.9e-07	12.33	0.12	4.4	0.23	64	0.693616	FCP1-associated protein complex, RNA polymerase II (RNAPII)	2_Nucleus		No	NA
CTIF	0.812	3.916e-16	3.88e-15	0.8786	1.437e-21	2.74e-20	3.23	0.45	2.84	0.78	64	1.3696	CBP80/20- dependent translation complex	3_Cytosol		No	NA
CTNNA1	0.6863	3.861e-10	1.27e-09	0.6038	1.276e-07	3.19e-07	52.51	0.17	25.98	0.59	64	0.699106	CTNNA1-CTNNB1 complex, Cell-cell junction complex (ARHGAP10-CTNNA1)	NA		No	NA
CTNNAL1	0.7499	1.002e-12	5.07e-12	0.7485	1.16e-12	5.72e-12	83.74	-0.04	52.61	0.46	64	0.969535	CTNNAL1-CTNNB1 complex, CTNNAL1-DNTA complex	NA		No	NA
CTNNB1	0.0042	0.974	0.977	0.0139	0.9131	0.922	81.51	0.07	30.16	0.57	64	0.0139009	Polycystin-1-E-cadherin-beta-catenin complex, Polycystin-1-E-cadherin-beta-catenin-Flotillin-2 complex, PAR-3-VE-cadherin-beta-catenin complex, JUN-TCF4-CTNNB1 complex, Axin-PP2A A-PP2A C-GSK3-beta-beta-catenin complex, APC-AXIN1-CTNNB1 complex, TFC4-CTNNB1 complex, AXIN1-APC-CTNNB1-GSK3B complex, CTNNAL1-CTNNB1 complex, CTNNA1-CTNNB1 complex, Polycystin-1 multiprotein complex (ACTN1, CDH1, SRC, …	NA	hsa-miR-200a-3p, hsa-miR-1826, hsa-miR-214-3p, hsa-miR-34a-3p, hsa-miR-34b-5p, hsa-miR-34c-3p, hsa-miR-370-3p, hsa-miR-375, hsa-miR-3162-3p, hsa-miR-150-3p, hsa-miR-181a-5p, hsa-miR-320a, hsa-miR-200a-5p, hsa-miR-506-5p, hsa-miR-101-3p, hsa-miR-885-5p	Yes	NA
CTNNBIP1	0.787	1.253e-14	9.21e-14	0.7903	8.133e-15	5.29e-14	26.27	0.07	12.91	0.42	64	1.07223	ICAT-AR-beta-catenin complex	3_Cytosol	hsa-miR-29b-3p, hsa-miR-215-5p	Yes	NA
CTNND1	0.8312	1.874e-17	2.56e-16	0.8038	1.29e-15	9.22e-15	18.81	0.05	21.22	0.85	64	1.10926	Amot-cadherin-11-beta-catenin-p120 complex, CTNND1-GLIS2 complex	NA	hsa-miR-145-5p, hsa-miR-29c-3p, hsa-miR-409-3p, hsa-miR-98-5p	Yes	NA
CTR9	0.5701	8.783e-07	1.8e-06	0.5841	4.045e-07	9.43e-07	46.82	0.03	14.38	0.13	64	0.668663	Paf complex	2_Nucleus		No	NA
CTSA	0.7672	1.435e-13	8.57e-13	0.7696	1.088e-13	6.1e-13	21.59	0.12	21.95	0.39	64	1.01935	GALNS-lysosomal hydrolase 1.27 MDa complex	1_Secretory		No	NA
CTSG	0.5727	9.131e-05	0.000145	0.5787	7.391e-05	0.000126	14.2	-0.3	31.03	1	41	0.660506	SERPINA3-CTSG complex, SERPINA1-CTSG complex	NA		No	NA
CTTN	0.7596	3.45e-13	1.92e-12	0.7845	1.742e-14	1.08e-13	2.81	-0.49	4.57	0.93	64	1.05697	Hip1R-cortactin complex, DDEF1-CTTN-PXN complex, c-Abl-cortactin-nmMLCK complex, G alpha-13-Hax-1-cortactin-Rac complex, CTTN-FER-PTK2 complex	3_Cytosol	hsa-miR-542-3p	Yes	ED
CUL1	0.5684	9.621e-07	1.96e-06	0.5121	1.523e-05	2.87e-05	100.65	0.07	34.8	0.21	64	0.565572	Ubiquitin E3 ligase (SKP1A, SKP2, CUL1, RBX1), CAND1-CUL1-RBX1 complex, Ubiquitin E3 ligase (SKP1A, SKP2, CUL1), Ubiquitin E3 ligase (SKP1A, BTRC, CUL1), Ubiquitin E3 ligase (SKP1A, FBXW2, CUL1), Ubiquitin E3 ligase (FBXO31, SKP1A, CUL1, RBX1), URI complex (Unconventional prefoldin RPB5 Interactor), Ubiquitin E3 ligase (FBXW11, SKP1A, CUL1, RBX1), Ubiquitin E3 ligase (FBXW7, CUL1, SKP1A, RBX1), N…	3_Cytosol		No	ED
CUL2	0.4138	0.0006768	0.000967	0.4948	3.233e-05	5.81e-05	37.48	0.02	8.16	0.15	64	0.542397	Ubiquitin E3 ligase (VHL, TCEB1, TCEB2, CUL2, RBX1), CAND1-CUL2-RBX1 complex, Ubiquitin E3 ligase (VHL, TCEB1, TCEB2, CUL2), Ubiquitin E3 ligase (CSN1, CSN8, HRT1, SKP1, SKP2, CUL1, CUL2, CUL3), CCDC22-COMMD1-CUL2 complex, PRAME-Cullin2 ubiquitin ligase complex, PRAME complex	3_Cytosol	hsa-miR-424-5p, hsa-miR-574-3p	Yes	ED
CUL3	0.1236	0.3304	0.355	0.1621	0.2005	0.223	38.32	0.04	10.07	0.12	64	0.163543	CAND1-CUL3-RBX1 complex, Ubiquitin E3 ligase (BMI1, SPOP, CUL3), Ubiquitin E3 ligase (H2AFY, SPOP, CUL3), Ubiquitin E3 ligase (SPOP, DAXX, CUL3), Ubiquitin E3 ligase (CSN1, CSN8, HRT1, SKP1, SKP2, CUL1, CUL2, CUL3), Ubiquitin E3 ligase (CUL3, KLHL3, WNK1), Ubiquitin E3 ligase (CUL3, KLHL3, WNK4), Ubiquitin E3 ligase (CUL3, KLHL3), Ubiquitin E3 ligase (CCDC22, COMMD8, CUL3), DRD4-KLHL12-CUL3 compl…	NA		No	ED
CUL4A	0.6864	3.832e-10	1.26e-09	0.617	5.643e-08	1.47e-07	59.95	-0.01	16.95	0.26	64	0.720146	CAND1-CUL4A-RBX1 complex, Ubiquitin E3 ligase (DDB1, CUL4A, RBX1), DDB2 complex, CSA complex, CSA-POLIIa complex, CEN complex, Ubiquitin E3 ligase (DDB1, DDB2, CUL4A, CUL4B, RBX1), Ubiquitin E3 ligase (DET1, DDB1, CUL4A, RBX1, COP1), Ubiquitin E3 ligase (CHEK1, CUL4A), Ubiquitin E3 ligase (CDT1, DDB1, CUL4A, RBX1), Ubiquitin E3 ligase (DDIT4, DDB1, BTRC, CUL4A), CUL4A-DDB1-DTL complex, CUL4A-DDB1…	3_Cytosol	hsa-miR-9-5p, hsa-miR-137	Yes	NA
CUL4B	0.6439	9.453e-09	2.56e-08	0.6602	2.941e-09	9.18e-09	51.5	0.1	16.13	0.17	64	0.793168	CAND1-CUL4B-RBX1 complex, Ubiquitin E3 ligase (DDB1, DDB2, CUL4A, CUL4B, RBX1), Ubiquitin E3 ligase (AHR, ARNT, DDB1, TBL3, CUL4B, RBX1), CUL4B-DDB1-DTL-CSN complex, CUL4B-DDB1-TLE2 complex, CUL4B-DDB1-WDR26 complex, CUL4B-DDB1-GRWD1 complex, CUL4B-DDB1-TLE3 complex	3_Cytosol		No	ED
CUL5	0.5585	1.624e-06	3.2e-06	0.6066	1.078e-07	2.72e-07	49.48	0.17	14.18	0.17	64	0.703524	Ubiquitin E3 ligase (ASB2, TCEB1, TCEB2, CUL5, RNF7), Ubiquitin E3 ligase (ASB1, TCEB1, TCEB2, CUL5, RNF7), Ubiquitin E3 ligase (ASB6, TCEB1, TCEB2, CUL5, RNF7), Ubiquitin E3 ligase (ASB7, TCEB1, TCEB2, CUL5, RNF7), Ubiquitin E3 ligase (ASB12, TCEB1, TCEB2, CUL5, RNF7), Ubiquitin E3 ligase (WSB1, TCEB1, TCEB2, CUL5, RBX1), Cullin-RING E3 ubiquitin ligase complex	3_Cytosol	hsa-miR-192-5p, hsa-miR-19a-3p, hsa-miR-19b-3p, hsa-miR-7-5p	Yes	ED
CUL7	0.6535	4.81e-09	1.35e-08	0.5847	3.921e-07	9.16e-07	20.34	-0.03	6.98	0.39	64	0.669575	Ubiquitin E3 ligase (SKP1A, FBXW8, CUL7, RBX1), 3M core complex, 3M complex, ANKRA2-CCDC8-OBSL1-CUL7 complex	NA		No	ED
CUL9	0.563	1.279e-06	2.56e-06	0.4685	9.451e-05	0.00016	23.27	0.03	8.27	0.29	64	0.508147	3M complex	3_Cytosol		No	NA
CXCR2	0.8596	1.194e-06	2.4e-06	0.8039	1.952e-05	3.61e-05	1.77	0.33	4.2	1.36	20	1.10954	CXCR2-NHERF1-PLC-beta-3 complex, IQGAP1-CXCR2 complex, 14-3-3 gamma-CXCR2 complex, unstimulated, VASP-CXCR2 complex, CXCL8 stimulated	NA	hsa-miR-22-3p	Yes	NA
CXCR4	0.8283	3.056e-17	3.93e-16	0.8633	4.52e-20	6.68e-19	503.63	0.16	335.35	0.54	64	1.30616	IGF1R-CXCR4-GNAI2-GNB1 complex, ADRA1A-CXCR4 complex, ADRB1-CXCR4 complex	NA	hsa-miR-146a-5p, hsa-miR-224-5p, hsa-miR-150-5p, hsa-miR-139-5p, hsa-miR-126-3p, hsa-miR-9-5p, hsa-miR-133b, hsa-miR-494-3p, hsa-miR-622, hsa-miR-204-5p, hsa-miR-663a, hsa-miR-146a-3p, hsa-miR-494-5p, hsa-miR-335-5p	Yes	NA
CXXC1	0.3804	0.00193	0.00262	0.2835	0.02319	0.029	42.71	0.16	12.88	0.17	64	0.291484	Set1B complex, Set1A complex	2_Nucleus		No	NA
CYCS	0.3096	0.01281	0.016	0.2781	0.02607	0.0324	141.93	0	55.28	0.24	64	0.285622	Apoptosome, Apoptosome-procaspase 9 complex	2_Nucleus		No	NA
CYFIP1	0.3061	0.0139	0.0173	0.1321	0.2979	0.325	59.12	0.18	73.75	0.97	64	0.132877	Wave-2 complex, Profilin 2 complex, ABI3-WAVE2-CYFIP1 complex	NA		No	NA
CYLD	0.7562	4.998e-13	2.68e-12	0.7693	1.118e-13	6.25e-13	19.49	-0.08	18.07	0.48	64	1.01861	SPATA2-CYLD complex	3_Cytosol	hsa-miR-181b-5p, hsa-miR-182-5p, hsa-miR-362-5p, hsa-miR-500a-5p, hsa-miR-130b-3p, hsa-miR-922, hsa-miR-126-5p	Yes	NA
CYTH3	0.7486	1.146e-12	5.76e-12	0.7997	2.301e-15	1.6e-14	14.32	-0.08	8.26	0.75	64	1.09778	GRASP-GRP1 complex	3_Cytosol		No	NA
DAD1	0.2367	0.0597	0.0697	0.344	0.005375	0.00725	287.48	0.08	136.53	0.16	64	0.358622	Oligosaccharyltransferase complex (Stt3A variant), Oligosaccharyltransferase complex (Stt3B variant)	1_Secretory		No	NED
DAG1	0.4275	0.0004264	0.000624	0.3507	0.004497	0.00612	14.04	0.04	4.35	0.32	64	0.366242	Beta-dystroglycan-caveolin-3 complex, UTM-SGCE-DAG1-CAV1-NOS3 complex	1_Secretory		No	NA
DAXX	0.6704	1.36e-09	4.1e-09	0.6341	1.853e-08	5.17e-08	85.99	0.1	23.62	0.18	64	0.748244	Ubiquitin E3 ligase (SPOP, DAXX, CUL3), DAXX-DNMT1-DMAP1 complex, ATRX-DAXX complex, DAXX-Axin-p53-HIPK2 complex, DAXX-AXIN complex, Daxx-Axin-p53 complex, DAXX-MDM2-USP7 complex	2_Nucleus	hsa-miR-21-5p	Yes	NA
DBF4	0.6782	7.409e-10	2.33e-09	0.6645	2.141e-09	6.81e-09	74.24	-0.1	33.75	0.31	64	0.800829	CDC7-DBF7 complex	2_Nucleus		No	NA
DCLRE1C	0.8118	4.019e-16	3.97e-15	0.8606	7.874e-20	1.11e-18	28.69	0.03	14.37	0.36	64	1.29565	Artemis-DNA-PK complex	NA		No	NA
DCP1A	0.5803	5.018e-07	1.06e-06	0.5145	1.368e-05	2.59e-05	43.88	0.04	11.89	0.17	64	0.568831	Decapping complex, DCP1A-DCP2 Decapping complex, DCP1A-NR3C1-PNRC2-UPF1-complex	NA		No	ED
DCP2	0.258	0.03955	0.047	0.3317	0.007419	0.00985	129.79	0.07	54.88	0.15	64	0.344737	Decapping complex, mRNA decay complex (UPF1, UPF2, UPF3B, DCP2, XRN1, XRN2, EXOSC2, EXOSC4, EXOSC10, PARN), DCP1A-DCP2 Decapping complex	2_Nucleus		No	NA
DCTN1	0.5078	1.842e-05	3.17e-05	0.5076	1.861e-05	3.46e-05	40.04	0.01	7.19	0.18	64	0.559491	Dynein-dynactin complex, BICD2-dynein-dynactin complex	3_Cytosol		No	NA
DDB1	0.3081	0.01327	0.0165	0.2133	0.09062	0.105	113.02	0.05	34.2	0.08	64	0.216626	Ubiquitin E3 ligase (DDB1, CUL4A, RBX1), DDB2 complex, CSA complex, CSA-POLIIa complex, DDB complex, CEN complex, Ubiquitin E3 ligase (DDB1, DDB2, CUL4A, CUL4B, RBX1), Ubiquitin E3 ligase (AHR, ARNT, DDB1, TBL3, CUL4B, RBX1), Ubiquitin E3 ligase (DET1, DDB1, CUL4A, RBX1, COP1), SNW1 complex, Ubiquitin E3 ligase (CDT1, DDB1, CUL4A, RBX1), Ubiquitin E3 ligase (DDB1, DYRK2, EDD, VPRBP), Ubiquitin E3…	NA		No	NED
DDB2	0.8162	2.092e-16	2.19e-15	0.8228	7.424e-17	6.32e-16	53.32	0.03	22.59	0.37	64	1.16543	DDB2 complex, DDB complex, Ubiquitin E3 ligase (DDB1, DDB2, CUL4A, CUL4B, RBX1)	2_Nucleus	hsa-miR-675-5p	Yes	NA
DDIT3	0.7803	7.664e-09	2.1e-08	0.6921	1.487e-06	3.22e-06	51.29	-0.24	26.97	0.51	38	0.851975	TRIB3-DDIT3 complex	2_Nucleus	hsa-miR-211-5p	Yes	NA
DDIT4	0.6048	0.001745	0.00238	0.4948	0.01397	0.018	194.01	0.22	131.99	0.36	24	0.542397	Ubiquitin E3 ligase (DDIT4, DDB1, BTRC, CUL4A)	3_Cytosol	hsa-miR-221-3p, hsa-miR-181a-5p, hsa-miR-30c-5p	Yes	NA
DDN	0.7818	8.991e-07	1.84e-06	0.6349	0.000284	0.000452	9.97	-0.11	13.67	0.78	28	0.749583	DDN-MAGI2-SH3KBP1 complex	NA		No	NA
DDOST	0.3943	0.001263	0.00175	0.456	0.0001524	0.000251	185.75	0.11	49.07	0.17	64	0.492249	Oligosaccharyltransferase complex (Stt3A variant), Oligosaccharyltransferase complex (Stt3B variant), SELK multiprotein complex	1_Secretory		No	NA
DDR1	0.5185	0.0001354	0.000211	0.5697	1.934e-05	3.58e-05	7.73	0.08	8.48	0.59	49	0.647079	DDR1-PRKCZ-WWC1 complex	1_Secretory	hsa-miR-199a-5p, hsa-miR-199b-5p	Yes	NA
DDX1	-0.0083	0.9479	0.954	0.0109	0.9316	0.939	106.74	0.04	30.99	0.14	64	0.0109004	Large Drosha complex, tRNA Splicing Ligase Complex	2_Nucleus		No	NA
DDX11	0.2557	0.04139	0.0491	0.3203	0.009865	0.0129	54.09	-0.04	20.97	0.36	64	0.331981	DDX11-RAD21-SMC1A-SMC3 complex, DDX11-Ctf18-RFC complex	3_Cytosol		No	NA
DDX20	0.2893	0.02043	0.025	0.2665	0.0333	0.0409	42.74	-0.02	11.75	0.21	64	0.273092	Anti-SMN protein complex, Anti-Sm protein complex, SMN complex, SMN-PolII-RHA complex, PPP4C-PPP4R2-Gemin3-Gemin4 complex, SMN complex (GEMIN2, GEMIN3, GEMIN4, GEMIN5, SMN), SMN complex (GEMIN5,4,3), SMN-independent intermediate	2_Nucleus		No	ED
DDX27	0.2744	0.02821	0.0341	0.2196	0.08131	0.0951	51.08	-0.01	12.64	0.2	64	0.223236	DDX27-PeBoW complex	2_Nucleus		No	NA
DDX28	0.1704	0.1784	0.198	0.0668	0.5997	0.625	24.81	-0.07	7.62	0.29	64	0.0668996	protein complex (DDX28; DHX30; GRSF1; FASTKD2; FASTKD5)	1_Secretory		No	NA
DDX39A	0.51	1.668e-05	2.89e-05	0.481	5.752e-05	0.0001	114.16	-0.04	32.81	0.18	64	0.524284	Emerin complex 52	2_Nucleus		No	NA
DDX42	0.3021	0.01526	0.0189	0.2013	0.1107	0.127	66.02	0.03	20.9	0.11	64	0.204087	SF3b complex	2_Nucleus		No	NED
DDX58	0.8249	5.288e-17	6.5e-16	0.8555	2.208e-19	2.82e-18	21.56	-0.02	11.32	0.51	64	1.27631	Ubiquitin E3 ligase (TRIM25, DDX58)	3_Cytosol	hsa-miR-10b-5p	Yes	NA
DDX6	0.4287	0.0004085	0.0006	0.43	0.0003912	0.000611	104.26	0.02	31.38	0.12	64	0.459897	Decapping complex, 4E-T-DDX6-CNOT1 complex	NA	hsa-miR-145-5p, hsa-miR-143-3p	Yes	NA
DEAF1	0.2306	0.06679	0.0776	0.1229	0.3331	0.361	25.92	0.07	12.65	0.17	64	0.123524	DEAF1- complex	2_Nucleus		No	NA
DEK	0.6603	2.921e-09	8.46e-09	0.6469	7.668e-09	2.26e-08	233.97	0.06	94.37	0.2	64	0.769949	Splicing-associated factors complex, B-WICH complex	2_Nucleus	hsa-miR-200a-3p, hsa-miR-592	Yes	ED
DEPDC5	0.6126	7.442e-08	1.78e-07	0.7459	1.521e-12	7.38e-12	5.94	0.1	2.75	0.28	64	0.963649	GATOR1 complex, GATOR complex	3_Cytosol		No	NA
DERL1	0.2424	0.0536	0.0629	0.307	0.0136	0.0175	37.44	-0.08	8.99	0.51	64	0.31723	Retrotranslocation complex, SVIP-VCP-DERL1 complex, gp78-VCP-DERL1 complex, VCP-VIMP-DERL1 complex, VCP-VIMP-DERL1-DERL2-HRD1-SEL1L complex, SELK multiprotein complex, VCP-SELK-DERL1 complex	NA	hsa-miR-21-5p	Yes	NA
DERL2	0.327	0.00836	0.0106	0.2889	0.02059	0.0259	22.71	0.06	5.63	0.26	64	0.297366	VCP-VIMP-DERL2 complex, VCP-VIMP-DERL1-DERL2-HRD1-SEL1L complex, SELK multiprotein complex, HRD1 complex	1_Secretory		No	NA
DGCR8	0.3962	0.001191	0.00165	0.3044	0.01446	0.0186	36.13	0.04	12.14	0.16	64	0.314362	Large Drosha complex, Microprocessor complex, DGCR8-NCL complex, DGCR8-ILF3 complex, DGCR8 multiprotein complex	NA		No	ED
DGKZ	0.5267	7.794e-06	1.41e-05	0.3927	0.001328	0.00194	30.06	0.17	11.13	0.28	64	0.414988	DGKZ-RASGRP1-HRAS complex	3_Cytosol		No	NA
DHDDS	0.2268	0.07148	0.0828	0.1711	0.1765	0.198	22.66	-0.16	7.56	0.33	64	0.1728	DHDDS-NUS1 complex	1_Secretory		No	NA
DHX30	0.5778	5.768e-07	1.21e-06	0.5065	1.952e-05	3.61e-05	65.88	0.05	17.67	0.24	64	0.558011	H2AX complex I, protein complex (DDX28; DHX30; GRSF1; FASTKD2; FASTKD5)	NA		No	NA
DIAPH1	0.7782	3.806e-14	2.55e-13	0.8323	1.557e-17	1.45e-16	115.24	0.08	62.39	0.39	64	1.19558	LGR4-RSPO supercomplex	3_Cytosol		No	NED
DIS3	0.6485	6.887e-09	1.9e-08	0.5688	9.421e-07	2.09e-06	43.06	-0.05	12.19	0.21	64	0.645747	Exosome	NA		No	ED
DIS3L	0.2049	0.1044	0.119	0.1538	0.2251	0.249	56.32	-0.05	17.51	0.24	64	0.15503	Exosome	3_Cytosol		No	NA
DISC1	0.7352	4.603e-12	2.1e-11	0.7795	3.262e-14	1.96e-13	4.79	0.04	2.89	0.54	64	1.0441	DISC1-FEZ1 complex, DISC-FEZ1-F-actin complex, PDE4B-DISC1 complex, DISC1-ZNF365 complex, HTT-DISC1-PDE4B complex, DISC1-DRD2 complex, DISC1-TRAK1 complex, DISC1-RHOT1 complex	NA		No	NA
DIXDC1	0.3734	0.007566	0.00966	0.3561	0.01115	0.0145	3.52	-0.09	4.27	0.39	50	0.372412	AXIN-MEKK4-CCD1 complex	NA		No	NA
DKC1	0.4968	2.973e-05	4.99e-05	0.4672	9.936e-05	0.000167	138.69	0.11	60.27	0.2	64	0.506482	Telomerase holoenzyme	2_Nucleus		No	NA
DLD	0.4986	2.748e-05	4.63e-05	0.4397	0.0002772	0.000442	69.66	0.01	16.78	0.18	64	0.471859	KAT2A-Oxoglutarate dehydrogenase complex	NA		No	NA
DLG1	0.0575	0.6515	0.673	0.0603	0.6357	0.659	29.34	0.05	14.61	0.32	64	0.0603732	LIN2-LIN7-SAP97 complex, LIN2-LIN7-SAP97-MINT1 complex, LIN2-SAP97 complex, beta(1)-AR receptosome (ADRB1-SAP97-AKAP79-PRKAR2A), MPP7-DLG1-LIN7A complex, MPP7-DLG1-LIN7C complex	4_Mitochondria	hsa-miR-9-3p	Yes	NED
DLG4	0.7068	6.735e-11	2.52e-10	0.7307	7.206e-12	3.18e-11	6.64	0.16	3.29	0.4	64	0.930228	APC-DLG4 complex, PSD95-FYN-NR2A complex, DLG4-DLGAP1-SHANK3 complex, DLGAP1-DLG4-DYNLL2 complex	3_Cytosol		No	NA
DLG5	0.849	7.927e-19	1.56e-17	0.8724	6.072e-21	1.05e-19	8.37	-0.05	8.12	0.6	64	1.34304	DLG5-SORBS3-CTNNB1 complex, DLG5-MST1-MST2 complex	NA	hsa-miR-192-5p	Yes	NA
DLL1	0.6819	2.755e-09	8e-09	0.7192	1.39e-10	5.15e-10	3.83	-0.04	9.65	0.95	59	0.905986	Notch2(N-TM)-Notch2(N-EC)-Delta complex, Delta1 homodimer complex, Gamma-secretase-Delta1 complex, DLL1-CTNNB1-CDH2 complex	NA	hsa-miR-34a-5p, hsa-miR-130b-3p	Yes	NA
DLST	0.7042	8.459e-11	3.11e-10	0.7207	1.885e-11	7.86e-11	60.21	0.08	23.82	0.33	64	0.9091	KAT2A-Oxoglutarate dehydrogenase complex	NA		No	NA
DMAP1	0.2702	0.0308	0.0371	0.3152	0.01119	0.0145	21.63	0.15	6.7	0.14	64	0.326309	NuA4/Tip60-HAT complex, NuA4/Tip60-HAT complex B, NuA4/Tip60-HAT complex A, DMAP1-associated complex, DAXX-DNMT1-DMAP1 complex, RGS6-DNMT1-DMAP1 complex, NuA4/Tip60 HAT complex	2_Nucleus		No	NA
DMTN	0.6045	3.339e-06	6.33e-06	0.5514	3.329e-05	5.98e-05	2.21	-0.51	8.61	1.19	50	0.620391	DMTN-SYNE1- complex, SLC2A1-DMTN-ADD2 complex	NA		No	NA
DNAAF2	0.8341	1.153e-17	1.67e-16	0.8351	9.665e-18	9.39e-17	20.98	-0.09	7.43	0.32	64	1.20476	DNAAF2-HEATR2-SPAG1 complex	3_Cytosol		No	NA
DNAAF5	0.7603	3.164e-13	1.78e-12	0.763	2.319e-13	1.25e-12	13.58	-0.08	5.63	0.37	64	1.00336	DNAAF2-HEATR2-SPAG1 complex	NA		No	NA
DNAJB1	0.7519	8.077e-13	4.17e-12	0.6426	1.036e-08	3e-08	78.05	0.04	23.06	0.16	64	0.76259	DNJC3-DNAJB1-HSPA8 complex	3_Cytosol		No	NA
DNAJB2	0.8411	3.398e-18	5.68e-17	0.8601	8.82e-20	1.23e-18	8.27	0.03	4.98	0.48	64	1.29373	DNAJB2-HSPA8-PSMA3 complex	NA		No	NA
DNAJC11	0.3614	0.003346	0.00443	0.2821	0.02395	0.0299	45.43	0.09	9.97	0.19	64	0.289962	MIB complex	4_Mitochondria		No	NA
DNAJC14	0.6164	5.888e-08	1.43e-07	0.6447	8.975e-09	2.62e-08	44.63	0.09	13.02	0.22	64	0.766175	DRIP78-PHLP complex	NA		No	NA
DNAJC3	0.6682	1.613e-09	4.81e-09	0.6075	1.024e-07	2.59e-07	47.81	-0.3	14.02	0.47	64	0.704949	DNJC3-DNAJB1-HSPA8 complex	1_Secretory	hsa-miR-200c-3p	Yes	NA
DNAJC7	0.4393	0.000282	0.000421	0.4333	0.0003485	0.000549	33.62	-0.11	7.7	0.29	64	0.463952	DNAJC7-HSPA8-HSP90AA1 complex	3_Cytosol		No	ED
DNM1	0.867	2.029e-20	6.57e-19	0.7561	5.076e-13	2.61e-12	2.82	0.32	4.11	0.65	64	0.987046	Profilin 2 complex	3_Cytosol		No	NA
DNM1L	0.568	9.808e-07	1.99e-06	0.5938	2.321e-07	5.59e-07	76.32	-0.02	17.57	0.2	64	0.683515	DNM1L-FIS1 complex, Caspase-10-SUMO-FADD/Drp1 complex, PRKAR2A-GSKIP-GSK3B-DNM1L complex	3_Cytosol	hsa-miR-21-5p	Yes	ED
DNM2	0.8114	4.251e-16	4.16e-15	0.7288	8.662e-12	3.77e-11	44.35	0.17	14.6	0.27	64	0.926163	PI4K2A-WASH complex	3_Cytosol		No	ED
DNMT1	0.3682	0.002756	0.00368	0.4425	0.0002507	0.000402	128.49	-0.01	31.23	0.23	64	0.475335	DNMT1-EHMT2-PCNA complex, DNMT1-EHMT2 complex, DNMT1-RB1-HDAC1-E2F1 complex, DAXX-DNMT1-DMAP1 complex, RGS6-DNMT1-DMAP1 complex, RBL2 complex (DNMT1, E2F4, E2F5, HDAC1, SUV39H1, RBL2), TIP5-DNMT-HDAC1 complex, CTNNB1-DNMT1 complex, ZNF304-corepressor complex	2_Nucleus	hsa-miR-148a-3p, hsa-miR-29b-3p, hsa-miR-152-3p, hsa-miR-126-3p, hsa-miR-342-3p, hsa-miR-185-5p, hsa-miR-140-5p, hsa-miR-30b-5p, hsa-miR-200a-3p, hsa-miR-200b-3p, hsa-miR-429, hsa-miR-29a-3p, hsa-miR-92a-3p, hsa-miR-20a-5p, hsa-miR-19b-3p, hsa-miR-19a-3p, hsa-miR-18a-5p, hsa-miR-17-5p, hsa-miR-30a-5p, hsa-miR-30c-5p, hsa-miR-217, hsa-miR-1264, hsa-miR-377-3p	Yes	NA
DNMT3A	0.7629	2.363e-13	1.36e-12	0.7294	8.172e-12	3.58e-11	27.46	0.1	10.46	0.46	64	0.927444	MYC-DNMT3A-ZBTB17 complex, DNMT3L-DNMT3A complex, SETDB1-DNMT3A complex	2_Nucleus	hsa-miR-143-3p, hsa-miR-29a-3p, hsa-miR-29c-3p, hsa-miR-29b-3p, hsa-miR-194-5p, hsa-miR-369-5p, hsa-miR-101-3p, hsa-miR-200b-3p, hsa-miR-200c-3p, hsa-miR-29c-5p	Yes	NA
DNMT3B	0.7999	2.232e-15	1.88e-14	0.8065	8.766e-16	6.38e-15	27.08	-0.18	23.55	0.77	64	1.11693	DNMT3B complex, DNMT3B-DNMT3L complex, TIP5-DNMT-HDAC1 complex, SETDB1-DNMT3B complex	NA	hsa-miR-148a-3p, hsa-miR-29c-3p, hsa-miR-29b-3p, hsa-miR-29a-3p, hsa-miR-369-5p, hsa-miR-200b-3p, hsa-miR-200c-3p, hsa-miR-26a-5p, hsa-miR-124-3p, hsa-miR-506-3p, hsa-miR-29c-5p	Yes	NA
DNTT	0.9036	1.671e-24	2.73e-22	0.9171	1.878e-26	1.06e-24	625.6	-0.06	792.31	1.13	64	1.57047	core-histone (H2A/H2B/H3/H4)-TDIF2-TDT complex	NA		No	NA
DNTTIP1	-0.0851	0.5039	0.53	-0.0833	0.5127	0.54	29.33	0.17	9.23	0.22	64	-0.0834935	MiDAC complex, DNTTIP1-ZNF541-HDAC1-HDAC2 complex	2_Nucleus		No	NA
DNTTIP2	0.3603	0.003452	0.00456	0.2306	0.06678	0.0788	41.72	-0.05	11.59	0.18	64	0.234823	core-histone (H2A/H2B/H3/H4)-TDIF2-TDT complex, H2A-H2B-TDIF2-PCNA complex	2_Nucleus		No	NA
DOCK1	0.2274	0.07069	0.0819	0.3504	0.004532	0.00617	7.65	0.14	45.84	0.84	64	0.3659	CRK-BCAR1-DOCK1 complex, ELMO1-DOCK1 complex, ELMO1-DOCK1-RAC1 complex, ELMO1-DOCK1-CRKII complex	3_Cytosol	hsa-miR-155-5p, hsa-miR-31-5p	Yes	ED
DOCK2	0.7415	2.424e-12	1.16e-11	0.8099	5.351e-16	4e-15	108.87	0.02	63.59	0.44	64	1.12674	ELMO1-DOCK2 complex	NA		No	NA
DOCK7	0.7001	1.21e-10	4.33e-10	0.6452	8.637e-09	2.53e-08	10.61	0	4.11	0.48	64	0.767031	PI4K2A-WASH complex	NA	hsa-miR-21-5p	Yes	ED
DOCK8	0.8138	2.971e-16	3.01e-15	0.9094	2.618e-25	1.08e-23	68.21	-0.18	55.01	0.67	64	1.52405	DOCK8-WIP-WASp complex	NA		No	NA
DPF2	0.2843	0.0228	0.0278	0.2331	0.06383	0.0755	28.9	0.08	6.01	0.21	64	0.237465	LARC complex (LCR-associated remodeling complex)	2_Nucleus		No	NA
DPM1	0.0912	0.4737	0.5	0.1614	0.2027	0.225	137.74	-0.01	43.45	0.21	64	0.162824	Dolichol-phosphate mannose (DPM) synthase	NA		No	ED
DPM3	0.2384	0.0578	0.0676	0.1599	0.2069	0.23	14	-0.02	7.67	0.17	64	0.161284	Dolichol-phosphate mannose (DPM) synthase	NA		No	NA
DPP4	0.7487	1.129e-12	5.68e-12	0.3181	0.01043	0.0136	23.53	-0.92	92.18	1.06	64	0.329532	ADA-DPP4 complex	NA		No	NA
DPY30	0.4654	0.0001066	0.000168	0.4427	0.0002495	0.0004	31.11	-0.02	9.08	0.35	64	0.475584	Menin-associated histone methyltransferase complex, PTIP-HMT complex, Emerin complex 32, MLL2 complex, MLL3 complex, MLL1 complex, MLL4 complex, Set1A complex, Set1B complex, WRAD complex (WDR5, RBBP5, ASH2L, DPY30), MWRAD complex (MLL1, WDR5, RBBP5, ASH2L, DPY30)	NA		No	ED
DR1	0.5552	1.92e-06	3.75e-06	0.4479	0.000206	0.000333	52.06	0.08	12.45	0.2	64	0.48207	ATAC complex, GCN5-linked, ATAC complex, YEATS2-linked	NA	hsa-miR-513a-5p, hsa-miR-513b-5p, hsa-miR-513c-5p	Yes	ED
DRAP1	0.3248	0.008826	0.0112	0.3504	0.00453	0.00616	83.78	0.01	29.67	0.19	64	0.3659	RNA polymerase II complex, chromatin structure modifying	NA		No	NED
DROSHA	0.1204	0.3435	0.369	0.1263	0.3199	0.347	39.92	0.02	17.03	0.17	64	0.126978	Large Drosha complex, Microprocessor complex	NA		No	NA
DSCC1	0.6973	1.54e-10	5.41e-10	0.6604	2.901e-09	9.06e-09	56.9	0.01	36.59	0.26	64	0.793523	CTF18-CTF8-DCC1 complex, CTF18-CTF8-DCC1-RFC3 complex, CTF18-cohesion-RFC complex, CTF8-DCC1 subcomplex, CTF18-cohesion-RFC-POLH complex, DDX11-Ctf18-RFC complex	2_Nucleus		No	NA
DSN1	0.3378	0.006341	0.00815	0.3019	0.01534	0.0196	80.57	0.12	23.43	0.18	64	0.311609	Mis12 centromere complex	2_Nucleus		No	NA
DTL	0.7299	7.787e-12	3.43e-11	0.7422	2.256e-12	1.07e-11	137.74	0	80.4	0.33	64	0.95536	CUL4B-DDB1-DTL-CSN complex, CUL4A-DDB1-DTL complex	2_Nucleus	hsa-miR-192-5p, hsa-miR-30a-5p	Yes	NA
DTNA	0.5967	3.823e-06	7.2e-06	0.1926	0.1758	0.197	0.27	-0.11	1.1	0.73	51	0.195036	Alpha-dystrobrevin-ZO-1-actin complex, CTNNAL1-DNTA complex	1_Secretory		No	NA
DTNBP1	0.6413	1.133e-08	3.03e-08	0.6055	1.151e-07	2.89e-07	16.1	0.12	8.53	0.24	64	0.701786	BLOC-1 (biogenesis of lysosome-related organelles complex 1), AP3-BLOC1 complex, BLOC1-BLOC2 complex, dysbindin-Snapin-BLOS2 complex, DTNBP1-TRIM32 complex, Dysbindin 1-A-DNA-PK-complex, DTNBP1(1A)-HDAC3 complex	3_Cytosol		No	NA
DTX3L	0.7791	3.414e-14	2.31e-13	0.8054	1.02e-15	7.37e-15	85.73	0.01	28.33	0.37	64	1.1138	AIP4-DTX3L complex, DTX3L-PARP9 complex, DTX3L-PARP9-STAT1 complex	3_Cytosol		No	NA
DVL1	0.2108	0.0946	0.108	0.1754	0.1656	0.186	16.54	0.03	7.74	0.4	64	0.177233	DVL1-PI4K2A complex, DVL1-PIP5K1B-PI4K2A complex, TSC2-DVL complex, TSC2-GSK3-AXIN-DVL complex	NA	hsa-miR-103a-3p	Yes	NA
DVL2	0.2712	0.03019	0.0364	0.3658	0.002954	0.00412	43.34	0.13	11.65	0.3	64	0.383566	DVL2-INVS-NPHP4-RPGRIP1L complex, LGR4-RSPO supercomplex	3_Cytosol	hsa-miR-324-3p, hsa-miR-221-3p	Yes	NA
DYNC1H1	0.4295	0.000398	0.000585	0.3082	0.01323	0.0171	62.99	0.09	15.9	0.17	64	0.318555	CDC5L complex, Dynein complex, Dynein-dynactin complex	3_Cytosol		No	NED
DYNC1I1	0.5433	0.0001383	0.000215	0.6198	7.24e-06	1.42e-05	0.42	0.33	0.79	1.12	44	0.72468	Dynein complex, Dynein-dynactin complex, BICD2-dynein-dynactin complex	NA		No	NA
DYNC1LI1	0.3636	0.003143	0.00417	0.294	0.01837	0.0233	34.03	0.04	8.18	0.15	64	0.302939	Dynein complex, Dynein-dynactin complex, Rab11a-FIP3-DLIC-1 complex	3_Cytosol		No	ED
DYNC2H1	0.7973	3.177e-15	2.61e-14	0.895	2.08e-23	5.82e-22	5.54	0.27	7.57	0.8	64	1.44651	Dynein-2 complex, cytoplasmic	3_Cytosol		No	NA
DYNC2LI1	0.735	4.704e-12	2.14e-11	0.7142	3.448e-11	1.38e-10	9.32	0.18	4.81	0.52	64	0.895705	Dynein-2 complex, cytoplasmic	3_Cytosol		No	NA
DYNLL1	0.2142	0.08915	0.102	0.2076	0.09983	0.116	121.93	0.17	35.3	0.17	64	0.210662	Dynein complex, Dynein-dynactin complex, Dynein-2 complex, cytoplasmic, Astrin-kinastrin complex	3_Cytosol		No	ED
DYNLL2	0.3397	0.006025	0.00776	0.2546	0.04235	0.0513	34.76	0.16	9.68	0.23	64	0.260326	Dynein-2 complex, cytoplasmic, DLGAP1-DLG4-DYNLL2 complex	3_Cytosol		No	NA
DYNLRB1	0.1033	0.4166	0.443	0.1017	0.4239	0.452	14.69	0.05	3.56	0.13	64	0.102053	Dynein-2 complex, cytoplasmic	NA		No	NA
DYNLT1	0.3304	0.007667	0.00978	0.291	0.01964	0.0248	18.48	0.03	6.13	0.39	64	0.299658	Dynein-2 complex, cytoplasmic	3_Cytosol		No	NA
DYNLT3	0.7719	8.199e-14	5.15e-13	0.8488	8.174e-19	9.53e-18	10.56	0.04	13.02	0.77	64	1.25184	Dynein-2 complex, cytoplasmic	NA		No	NA
DYRK2	0.6751	9.473e-10	2.92e-09	0.7008	1.137e-10	4.26e-10	43.79	0.14	22.7	0.44	64	0.868871	Ubiquitin E3 ligase (DDB1, DYRK2, EDD, VPRBP)	NA	hsa-let-7f-5p, hsa-miR-24-3p	Yes	NA
DYSF	0.5805	4.96e-07	1.05e-06	0.5827	4.382e-07	1.02e-06	7.15	-1.64	17.57	1.43	64	0.666541	Dysferlin-affixin complex	1_Secretory		No	NA
E2F1	0.6236	3.695e-08	9.21e-08	0.6277	2.828e-08	7.67e-08	123.82	-0.02	72.19	0.25	64	0.737612	RB-E2F1 complex, DNMT1-RB1-HDAC1-E2F1 complex, GABP(gamma)1-E2F1-DP1 complex, E2F1-p107-cyclinA complex, CEBPE-E2F1-RB1 complex, E2F-1-DP-1 complex, E2F-1-DP-1-cyclinA-CDK2 complex	2_Nucleus	hsa-miR-20a-5p, hsa-miR-106a-5p, hsa-miR-223-3p, hsa-miR-330-3p, hsa-miR-21-5p, hsa-miR-93-5p, hsa-miR-17-5p, hsa-miR-106b-5p, hsa-miR-205-5p, hsa-miR-34a-5p, hsa-miR-149-3p, hsa-miR-203a-3p, hsa-miR-331-3p, hsa-miR-362-3p, hsa-miR-181b-5p, hsa-miR-329-3p, hsa-miR-519d-3p, hsa-miR-135a-5p, hsa-miR-302b-3p, hsa-miR-193a-3p, hsa-miR-342-3p, hsa-miR-9-3p	Yes	NA
E2F4	0.3576	0.00372	0.0049	0.3338	0.007029	0.00937	105.2	-0.1	21.57	0.23	64	0.347099	SMAD3/4-E2F4/5-p107-DP1 complex, E2F4-p107-cyclinA complex, SMAD3-E2F4/5-p107-DP1 complex, RB1(hypophosphorylated)-E2F4 complex, RBL2 complex (DNMT1, E2F4, E2F5, HDAC1, SUV39H1, RBL2), RBL2 complex (E2F4, E2F5, HDAC1, SUV39H1, P300, RBL2), E2F4-p107-cyclinE complex, E2F4-p130 complex, LINC complex, quiescent cells	3_Cytosol		No	NA
E2F5	0.688	3.372e-10	1.12e-09	0.7125	4.012e-11	1.59e-10	15.64	-0.19	16.34	0.61	64	0.892243	pRb2/p130-multimolecular complex (RB2, E2F5, HDAC1, SUV39H1, P300), E2F5-RB2-DP1 complex, SMAD3/4-E2F4/5-p107-DP1 complex, SMAD3-E2F4/5-p107-DP1 complex, RBL2 complex (DNMT1, E2F4, E2F5, HDAC1, SUV39H1, RBL2), RBL2 complex (E2F4, E2F5, HDAC1, SUV39H1, P300, RBL2)	3_Cytosol	hsa-miR-205-5p, hsa-miR-106b-5p, hsa-miR-181a-5p, hsa-miR-98-5p, hsa-miR-98-3p, hsa-miR-154-5p	Yes	NA
E2F6	0.1485	0.2416	0.264	0.0618	0.6275	0.652	25.82	-0.16	7.35	0.4	64	0.0618789	E2F-6 complex, MLL1-WDR5 complex	2_Nucleus	hsa-miR-193a-3p, hsa-miR-124-3p, hsa-miR-28-5p, hsa-miR-151a-5p	Yes	NA
EAF1	0.4049	0.0009044	0.00127	0.4072	0.00084	0.00126	39.9	0.06	10.57	0.21	64	0.43225	AFF4 super elongation complex (SEC)	2_Nucleus		No	NA
EAF2	0.6707	1.337e-09	4.04e-09	0.787	1.258e-14	7.93e-14	41.95	-0.17	41.22	0.42	64	1.0635	SRCAP-associated chromatin remodeling complex	NA		No	NA
ECSIT	0.5316	6.194e-06	1.14e-05	0.5595	1.541e-06	3.32e-06	29.67	0	9.13	0.26	64	0.632105	Ecsit complex (ECSIT, MT-CO2, GAPDH, TRAF6, NDUFAF1), Ecsit complex (ECSIT, NDUFS3, TOM20), Ecsit complex (ECSIT, MT-CO2, NDUFA1, MT-ND1, TRAF6, NDUFAF1), Ecsit complex (ECSIT, NDUFS3, NDUFAF1)	4_Mitochondria		No	NA
ECT2	0.7572	4.473e-13	2.42e-12	0.7622	2.561e-13	1.37e-12	82.39	-0.18	48.01	0.42	64	1.00144	ECT2-KIF23-RACGAP1 complex	1_Secretory	hsa-miR-223-3p	Yes	NA
EDC3	0.293	0.01878	0.0231	0.2921	0.01917	0.0242	18.43	0.02	7.29	0.13	64	0.300861	Decapping complex	3_Cytosol		No	NA
EDC4	0.4743	7.532e-05	0.000121	0.5327	5.869e-06	1.17e-05	55.35	0.02	15.54	0.17	64	0.593907	Decapping complex	NA		No	ED
EEA1	0.7046	8.148e-11	3.01e-10	0.7248	1.274e-11	5.43e-11	22.55	-0.04	8	0.31	64	0.917684	RAB5-EEA1 complex, Class C VPS/HOPS complex	NA		No	ED
EED	0.2641	0.03495	0.0418	0.2582	0.03937	0.0479	21.23	0.02	5.42	0.14	64	0.264179	Polycomb repressive complex 2 (PRC 2), EED-EZH2 complex, Polycomb repressive complex 4, EED-EZH-YY1 polycomb complex, EED-EZH polycomb complex, CUL4A-DDB1-EED complex, EED-EZH2-PHF19 complex, HIC1-PCL3L-PCR2 complex	2_Nucleus	hsa-miR-101-3p	Yes	NA
EEF1E1	0.2684	0.03198	0.0384	0.2712	0.03019	0.0373	29.59	-0.26	14.25	0.52	64	0.278159	Multisynthetase complex	NA		No	NA
EEF1G	0.069	0.588	0.612	0.0324	0.7993	0.815	0.01	-0.09	0.03	0.22	64	0.0324113	SNW1 complex	3_Cytosol		No	NA
EFNB1	0.7837	1.931e-14	1.37e-13	0.8534	3.347e-19	4.16e-18	11.75	-0.01	14.79	0.79	64	1.26853	TIAM1-EFNB1-EPHA2 complex	1_Secretory	hsa-miR-124-3p	Yes	NA
EGFR	-0.1799	0.4115	0.438	0.1935	0.3764	0.405	0.01	-0.19	0.02	0.47	23	0.195971	SNX complex (SNX1, SNX1a, SNX2, SNX4, EGFR), EGFR-containing signaling complex, ITGAV-ITGB3-EGFR complex, Multiprotein complex (monoubiquitination), CIN85-CBL-SH3GL2-EGFR complex, EGF stimulated, EGFR-CBL-GRB2 complex, RIN1-STAM2-EGFR complex, EGF stimulated, SH3KBP1-CBLB-EGFR complex, PARK2-EPS15-EGFR complex, CDCP1-Src-EGFR complex, PTEN-NHERF1-EGFR complex, ST3GAL6-EGFR complex	1_Secretory	hsa-miR-7-5p, hsa-miR-145-5p, hsa-miR-128-3p, hsa-miR-146a-5p, hsa-miR-21-5p, hsa-miR-542-5p, hsa-miR-128b, hsa-miR-133a-3p, hsa-miR-133b, hsa-miR-27a-3p, hsa-let-7a-5p, hsa-miR-574-3p, hsa-miR-219a-5p, hsa-miR-302b-3p, hsa-miR-125a-5p, hsa-miR-218-5p, hsa-miR-2861, hsa-miR-132-3p, hsa-miR-875-5p, hsa-miR-7-1-3p, hsa-miR-491-5p, hsa-miR-27b-3p, hsa-miR-27a-5p, hsa-miR-125b-5p, hsa-miR-3622b-5p, h…	Yes	NA
EGLN1	0.7005	1.167e-10	4.19e-10	0.7358	4.323e-12	1.97e-11	5.93	0.2	3.04	0.53	64	0.941259	HIF1A-OS9-EGLN1 complex	3_Cytosol	hsa-miR-21-5p	Yes	NA
EGLN2	-0.2505	0.07939	0.0915	-0.2523	0.07707	0.0903	10.14	-0.09	2.9	0.39	50	-0.257868	EglN2-NRF1-PGC1alpha complex	NA	hsa-miR-205-5p	Yes	NA
EHBP1	0.6168	5.724e-08	1.39e-07	0.548	2.774e-06	5.77e-06	15.58	-0.06	9.14	0.3	64	0.615518	BIN1-EHBP1-RAB8A complex	3_Cytosol		No	NA
EHMT1	0.3238	0.00906	0.0115	0.3309	0.007577	0.01	15.56	-0.02	6.32	0.22	64	0.343839	CtBP complex, CtBP core complex, E2F-6 complex, CBX3-EHMT1-NR3C1 complex	2_Nucleus		No	NA
EHMT2	0.2608	0.03738	0.0446	0.2082	0.09869	0.114	57.57	0.03	15.09	0.22	64	0.211289	CtBP complex, CtBP core complex, DNMT1-EHMT2-PCNA complex, DNMT1-EHMT2 complex, E2F-6 complex, CBX3-EHMT2-NR3C1 complex	2_Nucleus		No	NA
EIF1AX	0.7233	1.48e-11	6.21e-11	0.6873	3.555e-10	1.26e-09	124.08	0.02	62.67	0.28	64	0.84282	IPO13-RAN-EIF1AX complex	NA		No	NA
EIF2B1	0.5161	1.269e-05	2.23e-05	0.497	2.944e-05	5.32e-05	78.14	0.02	20.38	0.13	64	0.545314	EIF2B1-EIF2B2-EIF2B3-EIF2B4-EIF2B5 complex	3_Cytosol		No	ED
EIF2B2	0.4103	0.0007587	0.00108	0.2593	0.03851	0.0469	22.03	0.01	7.47	0.19	64	0.265358	EIF2B2-EIF2B3-EIF2B4-EIF2B5 complex, EIF2B1-EIF2B2-EIF2B3-EIF2B4-EIF2B5 complex	3_Cytosol		No	NA
EIF2B3	0.5176	1.186e-05	2.1e-05	0.433	0.0003524	0.000555	39.53	0.05	12.18	0.18	64	0.463583	EIF2B2-EIF2B3-EIF2B4-EIF2B5 complex, EIF2B1-EIF2B2-EIF2B3-EIF2B4-EIF2B5 complex	3_Cytosol		No	NA
EIF2B4	0.1269	0.3178	0.342	0.1762	0.1636	0.184	17.96	0.1	3.83	0.16	64	0.178058	EIF2B2-EIF2B3-EIF2B4-EIF2B5 complex, EIF2B1-EIF2B2-EIF2B3-EIF2B4-EIF2B5 complex	3_Cytosol		No	ED
EIF2B5	-0.0207	0.871	0.882	-0.0035	0.9779	0.981	53.28	0.02	12.96	0.16	64	-0.00350001	EIF2B2-EIF2B3-EIF2B4-EIF2B5 complex, EIF2B1-EIF2B2-EIF2B3-EIF2B4-EIF2B5 complex	3_Cytosol		No	ED
EIF2S1	0.5598	1.511e-06	2.99e-06	0.3796	0.001976	0.00281	93.99	-0.05	31.9	0.2	64	0.399592	DNA-PK-Ku-eIF2-NF90-NF45 complex	3_Cytosol	hsa-miR-30b-5p, hsa-miR-30c-5p	Yes	ED
EIF2S2	0.4443	0.0002352	0.000355	0.4319	0.0003656	0.000574	274.82	-0.09	101.59	0.22	64	0.46223	DNA-PK-Ku-eIF2-NF90-NF45 complex	NA		No	NA
EIF2S3	0.0319	0.8025	0.818	-0.0811	0.5241	0.551	460.8	0.05	153.71	0.21	64	-0.0812785	DNA-PK-Ku-eIF2-NF90-NF45 complex	NA	hsa-miR-24-3p	Yes	NA
EIF3A	0.4787	6.305e-05	0.000102	0.4396	0.0002786	0.000444	202.79	-0.03	44.8	0.16	64	0.471735	eIF3 complex (EIF3S6, EIF3S5, EIF3S4, EIF3S3, EIF3S6IP, EIF3S2, EIF3S9, EIF3S12, EIF3S10, EIF3S8, EIF3S1, EIF3S7), eIF3 complex (EIF3S6, EIF3S5, EIF3S4, EIF3S3, EIF3S6IP, EIF3S2, EIF3S9, EIF3S12, EIF3S10, EIF3S8, EIF3S1, EIF3S7, PCID1), EIF3 core complex (EIF3A, EIF3B, EIF3G, EIF3I), EIF3 complex (EIF3A, EIF3B, EIF3G, EIF3I, EIF3C), EIF3 complex (EIF3A, EIF3B, EIF3G, EIF3I, EIF3J)	2_Nucleus	hsa-miR-488-3p	Yes	NA
EIF3B	0.7351	4.658e-12	2.12e-11	0.6193	4.894e-08	1.29e-07	116.63	-0.05	54.53	0.21	64	0.723869	eIF3 complex (EIF3S6, EIF3S5, EIF3S4, EIF3S3, EIF3S6IP, EIF3S2, EIF3S9, EIF3S12, EIF3S10, EIF3S8, EIF3S1, EIF3S7), eIF3 complex (EIF3S6, EIF3S5, EIF3S4, EIF3S3, EIF3S6IP, EIF3S2, EIF3S9, EIF3S12, EIF3S10, EIF3S8, EIF3S1, EIF3S7, PCID1), EIF3 core complex (EIF3A, EIF3B, EIF3G, EIF3I), EIF3 complex (EIF3A, EIF3B, EIF3G, EIF3I, EIF3C), EIF3 complex (EIF3B, EIF3G, EIF3I), EIF3 complex (EIF3B, EIF3J, …	3_Cytosol		No	NA
EIF3C	0.06	0.6379	0.66	0.0045	0.9719	0.975	3.66	-0.15	1.46	0.2	64	0.00450003	eIF3 complex (EIF3S6, EIF3S5, EIF3S4, EIF3S3, EIF3S6IP, EIF3S2, EIF3S9, EIF3S12, EIF3S10, EIF3S8, EIF3S1, EIF3S7), eIF3 complex (EIF3S6, EIF3S5, EIF3S4, EIF3S3, EIF3S6IP, EIF3S2, EIF3S9, EIF3S12, EIF3S10, EIF3S8, EIF3S1, EIF3S7, PCID1), EIF3 complex (EIF3A, EIF3B, EIF3G, EIF3I, EIF3C)	NA		No	NA
EIF3D	0.2485	0.04774	0.0563	0.2377	0.05855	0.0696	330.3	-0.01	115.14	0.14	64	0.242335	eIF3 complex (EIF3S6, EIF3S5, EIF3S4, EIF3S3, EIF3S6IP, EIF3S2, EIF3S9, EIF3S12, EIF3S10, EIF3S8, EIF3S1, EIF3S7), eIF3 complex (EIF3S6, EIF3S5, EIF3S4, EIF3S3, EIF3S6IP, EIF3S2, EIF3S9, EIF3S12, EIF3S10, EIF3S8, EIF3S1, EIF3S7, PCID1)	NA		No	NA
EIF3E	0.1701	0.179	0.199	0.0261	0.8378	0.851	327.48	-0.02	159.59	0.16	64	0.0261059	eIF3 complex (EIF3S6, EIF3S5, EIF3S4, EIF3S3, EIF3S6IP, EIF3S2, EIF3S9, EIF3S12, EIF3S10, EIF3S8, EIF3S1, EIF3S7), eIF3 complex (EIF3S6, EIF3S5, EIF3S4, EIF3S3, EIF3S6IP, EIF3S2, EIF3S9, EIF3S12, EIF3S10, EIF3S8, EIF3S1, EIF3S7, PCID1)	NA		No	NA
EIF3F	-0.0545	0.6691	0.69	-0.0273	0.8302	0.844	103.48	0.03	42.83	0.16	64	-0.0273068	eIF3 complex (EIF3S6, EIF3S5, EIF3S4, EIF3S3, EIF3S6IP, EIF3S2, EIF3S9, EIF3S12, EIF3S10, EIF3S8, EIF3S1, EIF3S7), eIF3 complex (EIF3S6, EIF3S5, EIF3S4, EIF3S3, EIF3S6IP, EIF3S2, EIF3S9, EIF3S12, EIF3S10, EIF3S8, EIF3S1, EIF3S7, PCID1)	NA		No	NED
EIF3G	0.2647	0.03453	0.0413	0.2383	0.05795	0.0689	117.72	-0.05	27.66	0.18	64	0.242971	eIF3 complex (EIF3S6, EIF3S5, EIF3S4, EIF3S3, EIF3S6IP, EIF3S2, EIF3S9, EIF3S12, EIF3S10, EIF3S8, EIF3S1, EIF3S7), eIF3 complex (EIF3S6, EIF3S5, EIF3S4, EIF3S3, EIF3S6IP, EIF3S2, EIF3S9, EIF3S12, EIF3S10, EIF3S8, EIF3S1, EIF3S7, PCID1), EIF3 core complex (EIF3A, EIF3B, EIF3G, EIF3I), EIF3 complex (EIF3A, EIF3B, EIF3G, EIF3I, EIF3C), EIF3 complex (EIF3B, EIF3G, EIF3I), EIF3 complex (EIF3A, EIF3B, …	NA		No	ED
EIF3H	0.1875	0.1379	0.155	0.1262	0.3204	0.348	128.91	-0.02	42.91	0.15	64	0.126876	eIF3 complex (EIF3S6, EIF3S5, EIF3S4, EIF3S3, EIF3S6IP, EIF3S2, EIF3S9, EIF3S12, EIF3S10, EIF3S8, EIF3S1, EIF3S7), eIF3 complex (EIF3S6, EIF3S5, EIF3S4, EIF3S3, EIF3S6IP, EIF3S2, EIF3S9, EIF3S12, EIF3S10, EIF3S8, EIF3S1, EIF3S7, PCID1)	NA		No	NA
EIF3I	0.5472	2.887e-06	5.51e-06	0.556	1.845e-06	3.93e-06	417.68	-0.01	154.79	0.17	64	0.627025	eIF3 complex (EIF3S6, EIF3S5, EIF3S4, EIF3S3, EIF3S6IP, EIF3S2, EIF3S9, EIF3S12, EIF3S10, EIF3S8, EIF3S1, EIF3S7), eIF3 complex (EIF3S6, EIF3S5, EIF3S4, EIF3S3, EIF3S6IP, EIF3S2, EIF3S9, EIF3S12, EIF3S10, EIF3S8, EIF3S1, EIF3S7, PCID1), EIF3 core complex (EIF3A, EIF3B, EIF3G, EIF3I), EIF3 complex (EIF3A, EIF3B, EIF3G, EIF3I, EIF3C), EIF3 complex (EIF3B, EIF3G, EIF3I), EIF3 complex (EIF3B, EIF3J, …	NA		No	NED
EIF3J	0.592	2.573e-07	5.66e-07	0.4849	4.888e-05	8.58e-05	75.64	-0.04	22.75	0.25	64	0.529371	eIF3 complex (EIF3S6, EIF3S5, EIF3S4, EIF3S3, EIF3S6IP, EIF3S2, EIF3S9, EIF3S12, EIF3S10, EIF3S8, EIF3S1, EIF3S7), eIF3 complex (EIF3S6, EIF3S5, EIF3S4, EIF3S3, EIF3S6IP, EIF3S2, EIF3S9, EIF3S12, EIF3S10, EIF3S8, EIF3S1, EIF3S7, PCID1), EIF3 complex (EIF3B, EIF3J, EIF3I), EIF3 complex (EIF3A, EIF3B, EIF3G, EIF3I, EIF3J)	NA		No	ED
EIF3K	0.309	0.01296	0.0162	0.2681	0.03221	0.0396	192.61	-0.03	50.32	0.13	64	0.274816	eIF3 complex (EIF3S6, EIF3S5, EIF3S4, EIF3S3, EIF3S6IP, EIF3S2, EIF3S9, EIF3S12, EIF3S10, EIF3S8, EIF3S1, EIF3S7), eIF3 complex (EIF3S6, EIF3S5, EIF3S4, EIF3S3, EIF3S6IP, EIF3S2, EIF3S9, EIF3S12, EIF3S10, EIF3S8, EIF3S1, EIF3S7, PCID1)	NA		No	NA
EIF3L	-0.0823	0.5181	0.544	-0.1769	0.1619	0.183	251.16	-0.01	92.76	0.15	64	-0.178781	eIF3 complex (EIF3S6, EIF3S5, EIF3S4, EIF3S3, EIF3S6IP, EIF3S2, EIF3S9, EIF3S12, EIF3S10, EIF3S8, EIF3S1, EIF3S7), eIF3 complex (EIF3S6, EIF3S5, EIF3S4, EIF3S3, EIF3S6IP, EIF3S2, EIF3S9, EIF3S12, EIF3S10, EIF3S8, EIF3S1, EIF3S7, PCID1), H2AX complex, isolated from cells without IR exposure	NA		No	NA
EIF3M	0.5695	9.04e-07	1.85e-06	0.5812	4.77e-07	1.1e-06	130.03	-0.01	46.61	0.19	64	0.664273	eIF3 complex (EIF3S6, EIF3S5, EIF3S4, EIF3S3, EIF3S6IP, EIF3S2, EIF3S9, EIF3S12, EIF3S10, EIF3S8, EIF3S1, EIF3S7, PCID1)	NA		No	NA
EIF4A1	0.0627	0.6228	0.646	0.0287	0.8221	0.836	22.4	-0.09	7.38	0.27	64	0.0287079	MNK1-eIF4F complex, PPP2R1A-PPP2R1B-PPP2CA-PPME1-EIF4A1 complex	3_Cytosol	hsa-miR-15b-5p, hsa-miR-1284	Yes	NA
EIF4E	0.1301	0.3053	0.329	0.0444	0.7275	0.748	30.87	0.03	7.1	0.12	64	0.0444292	MNK1-eIF4F complex	3_Cytosol	hsa-miR-141-3p, hsa-miR-145-5p, hsa-miR-497-5p, hsa-miR-768-3p, hsa-miR-34c-3p, hsa-miR-455-3p	Yes	ED
EIF4ENIF1	0.4415	0.0002599	0.00039	0.521	1.017e-05	1.96e-05	23.95	0.02	6.85	0.16	64	0.577711	4E-T-DDX6-CNOT1 complex	3_Cytosol		No	NA
EIF4G1	0.5246	8.605e-06	1.55e-05	0.6264	3.095e-08	8.35e-08	175.77	-0.16	43.06	0.22	64	0.735469	PABPC1-HSPA8-HNRPD-EIF4G1 complex, MNK1-eIF4F complex	3_Cytosol	hsa-miR-520c-3p	Yes	NA
ELAVL1	0.2782	0.02601	0.0316	0.1731	0.1713	0.192	57.23	0.05	12.76	0.1	64	0.174861	IGF2BP1 complex	2_Nucleus	hsa-miR-519b-3p, hsa-miR-519c-3p, hsa-miR-519a-3p, hsa-miR-125a-5p, hsa-miR-9-5p, hsa-miR-146a-5p, hsa-miR-296-5p, hsa-miR-23c, hsa-miR-139-3p, hsa-miR-29b-3p	Yes	NA
ELK1	0.6162	5.939e-08	1.44e-07	0.5975	1.863e-07	4.55e-07	29.51	-0.01	8.71	0.23	64	0.68925	ELK1-SRF-ELK4 complex, ELK1-SRF-ELK3 complex, ELK1-SAP1a-EWS-FLI-FLI complex	NA		No	NA
ELK3	0.7338	5.304e-12	2.39e-11	0.8918	4.962e-23	1.29e-21	32.48	-0.44	55.21	1.14	64	1.43065	ELK1-SRF-ELK3 complex	NA	hsa-miR-124-3p	Yes	NA
ELK4	0.6268	3.001e-08	7.58e-08	0.7474	1.304e-12	6.37e-12	58.35	0.02	29.41	0.33	64	0.967039	ELK1-SRF-ELK4 complex, ELK1-SAP1a-EWS-FLI-FLI complex	NA		No	NA
ELL	0.2642	0.03492	0.0418	0.2581	0.03951	0.0481	10.66	-0.01	3.43	0.16	64	0.264072	AFF4 super elongation complex (SEC)	NA		No	NA
ELL2	0.7124	0.0001369	0.000213	0.7421	5.04e-05	8.84e-05	5.71	-0.17	4.95	0.44	23	0.955137	AFF4 super elongation complex (SEC)	2_Nucleus		No	NA
ELL3	0.6997	1.253e-10	4.47e-10	0.7668	1.503e-13	8.3e-13	1.18	-0.06	1.26	0.69	64	1.01251	AFF4 super elongation complex (SEC)	2_Nucleus		No	NA
ELMO1	0.5699	8.858e-07	1.81e-06	0.7753	5.447e-14	3.2e-13	45.11	0.02	41.57	0.39	64	1.03348	ELMO1-DOCK1 complex, ELMO1-DOCK2 complex, ELMO1-DOCK1-RAC1 complex, ELMO1-DOCK1-CRKII complex	NA		No	NA
ELMSAN1	0.7581	4.074e-13	2.23e-12	0.8204	1.081e-16	8.99e-16	24.31	0.14	14.74	0.29	64	1.15804	MiDAC complex	NA		No	NA
ELP2	-0.0657	0.606	0.63	0.0265	0.8356	0.849	38.93	0.04	9.9	0.19	64	0.0265062	Elongator holo complex, Elongator core complex, Elongator complex (ELP1, ELP2, ELP3, ELP4, ELP5, ELP6)	3_Cytosol		No	NA
ELP3	0.3768	0.00215	0.0029	0.277	0.02669	0.0331	47.26	-0.01	12.06	0.18	64	0.28443	Elongator holo complex, Elongator core complex, Elongator complex (ELP1, ELP2, ELP3, ELP4, ELP5, ELP6)	NA		No	ED
ELP4	0.031	0.8079	0.823	-0.1092	0.3903	0.419	5.72	0.04	1.69	0.17	64	-0.109637	Elongator holo complex, Elongator complex (ELP1, ELP2, ELP3, ELP4, ELP5, ELP6)	3_Cytosol		No	NA
ELP5	0.3207	0.00977	0.0123	0.2931	0.01876	0.0238	53.05	0.03	17.15	0.18	64	0.301954	Elongator complex (ELP1, ELP2, ELP3, ELP4, ELP5, ELP6)	3_Cytosol		No	NA
ELP6	0.4512	0.0001824	0.00028	0.3623	0.003264	0.00452	41.78	0.06	11.27	0.18	64	0.379531	Elongator complex (ELP1, ELP2, ELP3, ELP4, ELP5, ELP6)	3_Cytosol		No	NA
EMD	0.7205	1.916e-11	7.9e-11	0.6511	5.706e-09	1.71e-08	35.15	0.07	10.25	0.21	64	0.777206	Emerin complex 1, Emerin-actin-NMI-(alphaII)spectrin complex, Emerin-actin-NMI complex, Emerin architectural complex, Emerin regulatory complex, Emerin complex 24, Emerin complex 25, Emerin complex 32, Emerin complex 52	NA		No	ED
EMILIN1	0.8528	3.789e-19	8.31e-18	0.8272	3.626e-17	3.23e-16	13.97	0.09	21.19	0.87	64	1.1792	ITGA4-ITGB1-EMILIN1 complex	NA		No	NA
EMSY	0.5303	6.589e-06	1.2e-05	0.6217	4.177e-08	1.11e-07	19.51	0.14	8.59	0.18	64	0.727771	NIF-1-DBC1-EMSY complex	NA	hsa-miR-31-5p	Yes	NA
ENAH	0.8247	5.524e-17	6.72e-16	0.9165	2.323e-26	1.3e-24	13.52	0.19	16.41	0.75	64	1.5667	ARRB1-ARHGEF18-ENAH complex, induce by EDN-1	3_Cytosol		No	NA
ENG	0.7446	1.757e-12	8.57e-12	0.8265	4.117e-17	3.63e-16	33.4	-0.26	37.3	1.01	64	1.17699	Endoglin homodimer complex	NA	hsa-miR-342-5p	Yes	NA
ENTPD1	0.2791	0.02553	0.031	0.1055	0.4065	0.435	2.18	-1.72	4.98	1.34	64	0.105894	RANBMP-CD39 complex	NA		No	NA
ENY2	0.5658	1.105e-06	2.23e-06	0.548	2.768e-06	5.76e-06	37.73	-0.01	10.41	0.17	64	0.615518	STAGA complex, SPT3-linked	NA		No	NA
EP300	0.1808	0.1529	0.171	0.2782	0.02605	0.0324	50.17	0.07	21.7	0.16	64	0.28573	Multisubunit ACTR coactivator complex, p300-MDM2-p53 protein complex, p300-CBP-p270-SWI/SNF complex, p300-CBP-p270 complex, p33ING1b-p300 complex, ING1-p300-PCNA complex, pRb2/p130-multimolecular complex (RB2, E2F5, HDAC1, SUV39H1, P300), p300-SMAD1-STAT3 complex, PIAS3-SMAD3-P300 complex, HES1 promoter corepressor complex, HES1 promoter-Notch enhancer complex, SMAD1-P300 complex, RBL2 complex (E…	2_Nucleus	hsa-miR-150-5p, hsa-miR-574-3p	Yes	NA
EP400	0.0245	0.8476	0.86	0.0293	0.8182	0.833	15.08	0.14	8.85	0.15	64	0.0293084	NuA4/Tip60-HAT complex, NuA4/Tip60-HAT complex A, DMAP1-associated complex, p400-associated complex, NuA4/Tip60 HAT complex	2_Nucleus		No	NA
EPB41	0.6128	7.357e-08	1.76e-07	0.5413	3.867e-06	7.88e-06	40.36	0.03	9.58	0.19	64	0.605993	GPC-4.1R-p55 complex	4_Mitochondria		No	NA
EPB41L3	0.7277	2.182e-08	5.61e-08	0.3539	0.01845	0.0234	0.99	0.19	3.85	0.86	44	0.369895	CADM1-4.1B-MPP3 complex	NA	hsa-miR-223-3p	Yes	NA
EPC1	0.4918	3.668e-05	6.1e-05	0.5896	2.964e-07	7.05e-07	18.54	0.14	7.44	0.19	64	0.677053	NuA4/Tip60-HAT complex, NuA4/Tip60-HAT complex B, NuA4/Tip60-HAT complex A, DMAP1-associated complex, NuA4/Tip60 HAT complex	NA		No	NA
EPC2	0.4394	0.0002811	0.00042	0.4901	3.944e-05	7.01e-05	33.33	0.04	12.62	0.17	64	0.536192	NuA4/Tip60-HAT complex A, NuA4/Tip60 HAT complex	2_Nucleus		No	NA
EPCAM	0.3511	0.03069	0.0369	0.2334	0.1585	0.179	1.52	-0.26	3.94	0.99	38	0.237782	CTNNB1-EPCAM-FHL2-LEF1 complex	1_Secretory		No	NA
EPHA2	0.5744	0.0002491	0.000375	0.4197	0.01082	0.0141	1.05	-1.28	2.79	1.86	36	0.447328	TIAM1-EFNB1-EPHA2 complex	1_Secretory	hsa-miR-26b-5p, hsa-miR-520d-3p	Yes	NA
EPN1	0.3996	0.001072	0.00149	0.4267	0.0004374	0.000679	6.12	0.09	2.33	0.22	64	0.455855	RalBP1-CCNB1-AP2A-NUMB-EPN1 complex	3_Cytosol		No	NA
EPS15	0.761	2.934e-13	1.65e-12	0.7712	8.949e-14	5.08e-13	68.23	0.05	21.2	0.26	64	1.02328	Eps15-stonin2 complex, PARK2-EPS15-EGFR complex	3_Cytosol		No	NA
EPS8	0.9159	2.927e-26	1.26e-23	0.7109	4.677e-11	1.84e-10	1.37	-0.34	2.3	0.75	64	0.889001	SOS1-ABI1-EPS8 complex	NA		No	ED
EPS8L2	0.7842	1.8e-14	1.28e-13	0.764	2.075e-13	1.13e-12	1.12	-0.8	1.49	1.05	64	1.00575	SOS1-ABI1-EPS8L2 complex	3_Cytosol		No	ED
ERAP1	0.6405	1.199e-08	3.19e-08	0.6939	2.062e-10	7.48e-10	95.99	-0.04	36.55	0.36	64	0.855438	ERAP1-ERAP2 complex	2_Nucleus		No	NA
ERAP2	0.7987	2.644e-15	2.21e-14	0.8782	1.581e-21	3e-20	65.03	-0.21	38.8	0.92	64	1.36784	ERAP1-ERAP2 complex	NA		No	NA
ERC1	0.4701	8.859e-05	0.000141	0.5656	1.118e-06	2.45e-06	14.45	0.07	7.24	0.25	64	0.641029	CHUK-ERC1-IKBKB-IKBKG	3_Cytosol		No	NA
ERCC1	0.0374	0.7694	0.786	-0.0087	0.9453	0.951	47.77	0.06	15.2	0.19	64	-0.00870022	ERCC1-ERCC4-MSH2 complex, XPA-ERCC1-ERCC4 complex, RAD52-ERCC4-ERCC1 complex, ERCC1-RPA1-XPA complex	2_Nucleus	hsa-miR-106a-5p	Yes	NA
ERCC2	0.5112	1.585e-05	2.75e-05	0.5119	1.539e-05	2.9e-05	18.46	0.06	4.79	0.24	64	0.565301	RNA polymerase II holoenzyme complex, TFIIH transcription factor complex, CAK-ERCC2 complex, BRCA1-RNA polymerase II complex, MMXD complex, MMS19-XPD complex	NA	hsa-miR-770-5p	Yes	NA
ERCC3	0.1959	0.1208	0.136	0.1596	0.2077	0.23	32.64	0.06	6.76	0.16	64	0.160976	RNA polymerase II holoenzyme complex, TFIIH transcription factor complex, BP-SMAD complex, TFIIH transcription factor core complex, CF IIAm complex (Cleavage factor IIAm complex), BRCA1-RNA polymerase II complex, RNA polymerase II complex, chromatin structure modifying	2_Nucleus	hsa-miR-192-5p	Yes	NED
ERCC4	0.7135	3.673e-11	1.44e-10	0.662	2.569e-09	8.09e-09	12.64	0.07	3.52	0.22	64	0.796366	ERCC1-ERCC4-MSH2 complex, XPA-ERCC1-ERCC4 complex, RAD52-ERCC4-ERCC1 complex	2_Nucleus	hsa-miR-192-5p	Yes	NA
ERCC6	0.6191	4.943e-08	1.21e-07	0.6501	6.111e-09	1.82e-08	6.78	0.06	4	0.23	64	0.775472	B-WICH complex	2_Nucleus		No	NA
ERCC8	0.521	1.017e-05	1.81e-05	0.5459	3.082e-06	6.36e-06	17.21	0.03	6.13	0.23	64	0.612522	CSA complex, CSA-POLIIa complex	NA	hsa-miR-521	Yes	NA
ERG	0.7763	4.854e-14	3.17e-13	0.9343	1.841e-29	2.57e-27	72.59	0.01	83.34	0.87	64	1.6912	ERG-JUN-FOS DNA-protein complex, ETS2-ERG complex	NA	hsa-miR-145-5p, hsa-miR-133b, hsa-miR-30a-5p, hsa-miR-30b-5p	Yes	NA
ERH	0.0583	0.6473	0.669	0.0677	0.5952	0.621	396	0.16	158.53	0.16	64	0.0678037	FCP1-associated protein complex, CHTOP-methylosome complex	NA		No	NA
ERLEC1	0.4174	0.0005999	0.000862	0.4462	0.0002199	0.000355	58.62	0.04	13.73	0.26	64	0.479946	HRD1 complex	NA		No	NA
ERLIN1	0.5436	3.452e-06	6.53e-06	0.5366	4.856e-06	9.78e-06	51.05	0.03	16.4	0.28	64	0.599368	erlin1/2-RNF170 complex	1_Secretory		No	NA
ERLIN2	0.7012	1.099e-10	3.96e-10	0.625	3.395e-08	9.12e-08	23.47	0.09	7.73	0.37	64	0.733169	erlin1/2-RNF170 complex, HRD1 complex, AMFR-ERLIN2-TMUB1 complex	1_Secretory		No	NA
ESCO1	0.5152	1.324e-05	2.32e-05	0.4599	0.0001315	0.000219	46.37	-0.01	14.21	0.27	64	0.497184	DDX11-Ctf18-RFC complex	NA		No	NA
ESPL1	0.4433	0.0002436	0.000367	0.5099	1.68e-05	3.14e-05	48.28	-0.11	29.73	0.3	64	0.562595	Securin-separase complex, ESPL1-CDC2 complex	3_Cytosol		No	NA
ESYT1	0.841	3.419e-18	5.71e-17	0.7859	1.441e-14	9.02e-14	163.85	0.01	63.59	0.32	64	1.06062	ESYT1-ESYT2 complex, ESYT1-ESYT3 complex	1_Secretory		No	NED
ESYT2	0.7771	4.374e-14	2.88e-13	0.8079	7.137e-16	5.25e-15	182.16	0.08	88.45	0.35	64	1.12095	ESYT1-ESYT2 complex	1_Secretory		No	NA
ETF1	0.5412	3.879e-06	7.3e-06	0.5704	8.617e-07	1.92e-06	140.87	-0.04	37.81	0.18	64	0.648116	SMG-1-UPF-ERF1-ERF3 complex (SURF), eRF1-eRF3-GTP-Mg(2+) complex	NA		No	ED
ETS1	0.8366	7.445e-18	1.14e-16	0.8883	1.255e-22	3.03e-21	91.45	-0.43	112.74	0.77	64	1.41381	ETS2-ETS1 complex, ETS1-PRX1 complex	NA	hsa-miR-9-5p, hsa-miR-200b-3p, hsa-miR-155-5p, hsa-miR-193b-3p, hsa-miR-208a-3p, hsa-miR-221-3p, hsa-miR-222-3p, hsa-miR-125b-5p, hsa-miR-145-5p, hsa-miR-200c-3p, hsa-miR-1-3p, hsa-miR-499a-5p, hsa-miR-23b-3p, hsa-miR-506-3p, hsa-miR-144-3p, hsa-miR-199a-5p, hsa-miR-324-5p	Yes	NA
ETS2	0.6841	4.618e-10	1.5e-09	0.6791	6.921e-10	2.35e-09	152.42	0.02	102.71	0.62	64	0.827442	ETS2-FOS-JUN complex, ETS2-ERG complex, ETS2-ETS1 complex, ETS2-SMARCA4-INI1 complex	NA	hsa-miR-196b-5p	Yes	NA
EVI5	0.7549	5.798e-13	3.07e-12	0.9339	2.186e-29	3.01e-27	5.74	0.06	7.3	0.6	64	1.68806	BIRC5-AURKB-INCENP-EVI5 complex	3_Cytosol	hsa-miR-135b-5p	Yes	NA
EWSR1	0.42	0.0005504	0.000794	0.481	5.742e-05	9.98e-05	144.49	0.07	40.98	0.13	64	0.524284	Large Drosha complex, CPSF6-EWSR1-ITCH-NUDT21-POLR2A-UBAP2L complex	NA	hsa-let-7a-5p	Yes	NA
EXO1	0.6976	1.495e-10	5.27e-10	0.7354	4.486e-12	2.04e-11	79.08	-0.15	40.65	0.33	64	0.940387	EXO1-MLH1-PMS2 complex, EXO1-MLH1-PCNA complex	2_Nucleus		No	NA
EXOC1	0.2707	0.03053	0.0368	0.2788	0.02571	0.032	39.4	0.04	12	0.2	64	0.28638	Exocyst Sec6/8 complex, Exocyst complex	NA		No	NA
EXOC2	0.543	3.552e-06	6.71e-06	0.4967	2.979e-05	5.38e-05	55.78	0.04	16.63	0.2	64	0.544916	Exocyst Sec6/8 complex, Exocyst complex	3_Cytosol		No	ED
EXOC3	0.3757	0.002219	0.00299	0.3274	0.008275	0.0109	22.13	0.04	9.26	0.17	64	0.339913	Exocyst Sec6/8 complex, Exocyst complex	3_Cytosol		No	NA
EXOC4	0.2075	0.09992	0.114	0.3935	0.001295	0.00189	48.95	0.05	30.18	0.19	64	0.415935	Exocyst Sec6/8 complex, Exocyst complex	3_Cytosol		No	NA
EXOC5	0.6496	6.344e-09	1.76e-08	0.6423	1.062e-08	3.07e-08	40.21	0.11	12.96	0.23	64	0.762079	Exocyst Sec6/8 complex, Exocyst complex, Exocyst EXOC5-EXOC6 subcomplex, Exocyst EXOC5-EXOC6-EXOC7 subcomplex	NA		No	NA
EXOC6	0.6349	1.761e-08	4.58e-08	0.6421	1.073e-08	3.1e-08	29.68	0.03	9.5	0.21	64	0.761739	Exocyst Sec6/8 complex, Exocyst complex, Exocyst EXOC5-EXOC6 subcomplex, Exocyst EXOC5-EXOC6-EXOC7 subcomplex	3_Cytosol		No	NA
EXOC7	0.4946	3.262e-05	5.45e-05	0.5271	7.664e-06	1.51e-05	52.88	0.07	14.42	0.23	64	0.586121	Exocyst Sec6/8 complex, Exocyst complex, Exocyst EXOC5-EXOC6-EXOC7 subcomplex	3_Cytosol		No	NA
EXOC8	0.1187	0.3502	0.376	0.1483	0.2422	0.267	30.62	0.09	7.18	0.21	64	0.149402	Exocyst Sec6/8 complex, Exocyst complex	3_Cytosol		No	NA
EXOSC1	0.1173	0.3561	0.382	0.1131	0.3736	0.402	34.97	0.09	7.79	0.23	64	0.113586	Exosome	2_Nucleus		No	NA
EXOSC10	0.0235	0.8536	0.865	0.0115	0.9282	0.936	74.24	-0.03	19.72	0.22	64	0.0115005	Exosome, mRNA decay complex (UPF1, UPF2, UPF3B, DCP2, XRN1, XRN2, EXOSC2, EXOSC4, EXOSC10, PARN)	2_Nucleus		No	NA
EXOSC2	0.1908	0.1311	0.148	0.2068	0.1011	0.117	81.96	-0.03	31.01	0.21	64	0.209826	Exosome, mRNA decay complex (UPF1, UPF2, UPF3B, DCP2, XRN1, XRN2, EXOSC2, EXOSC4, EXOSC10, PARN)	2_Nucleus	hsa-miR-155-5p	Yes	NA
EXOSC3	-0.1727	0.1725	0.192	-0.0979	0.4413	0.469	46.04	0.04	15.19	0.24	64	-0.0982146	Exosome	2_Nucleus		No	NA
EXOSC4	0.6686	1.56e-09	4.67e-09	0.6443	9.208e-09	2.69e-08	17.06	0.01	8.81	0.28	64	0.765491	Exosome, mRNA decay complex (UPF1, UPF2, UPF3B, DCP2, XRN1, XRN2, EXOSC2, EXOSC4, EXOSC10, PARN)	2_Nucleus		No	ED
EXOSC5	-0.1359	0.2841	0.308	-0.101	0.4271	0.455	47.19	0.03	23.07	0.21	64	-0.101346	Exosome	2_Nucleus		No	NA
EXOSC6	0.0599	0.638	0.66	0.0561	0.6598	0.682	56.06	0	16.92	0.22	64	0.056159	Exosome	NA		No	NA
EXOSC7	0.2423	0.05375	0.0631	0.2734	0.02882	0.0357	25.54	0.01	7.16	0.23	64	0.280535	Exosome	2_Nucleus		No	NA
EXOSC8	0.3818	0.001852	0.00252	0.3229	0.009259	0.0122	78.74	-0.04	39.22	0.24	64	0.334881	Exosome	2_Nucleus		No	NA
EXOSC9	0.4588	0.0001375	0.000214	0.4701	8.892e-05	0.000151	59.36	0.02	20.85	0.24	64	0.510199	Exosome	2_Nucleus		No	NED
EXT1	0.5631	5.131e-06	9.5e-06	0.605	6.219e-07	1.41e-06	3.35	0.08	4.29	0.62	57	0.700997	EXT1-EXT2 complex	NA		No	ED
EXT2	0.5629	1.289e-06	2.58e-06	0.541	3.919e-06	7.98e-06	17.69	0.04	5.72	0.23	64	0.605568	EXT1-EXT2 complex	1_Secretory		No	NA
EZH2	0.3808	0.00191	0.00259	0.3953	0.001226	0.0018	130.34	-0.01	72.05	0.19	64	0.418066	Polycomb repressive complex 2 (PRC 2), EED-EZH2 complex, Polycomb repressive complex 4, EED-EZH-YY1 polycomb complex, EED-EZH polycomb complex, EED-EZH2-PHF19 complex, HIC1-PCL3L-PCR2 complex, BRD7-EZH2-SUZ12 complex	2_Nucleus	hsa-miR-214-3p, hsa-miR-101-3p, hsa-miR-26a-5p, hsa-miR-217, hsa-miR-98-5p, hsa-miR-124-3p, hsa-miR-25-3p, hsa-miR-30d-5p, hsa-miR-138-5p, hsa-let-7a-5p, hsa-miR-185-5p, hsa-miR-200a-3p, hsa-miR-200b-3p, hsa-miR-429, hsa-miR-26b-5p, hsa-miR-708-5p, hsa-let-7e-5p, hsa-miR-144-3p, hsa-miR-320c, hsa-miR-125a-3p, hsa-miR-340-3p, hsa-miR-137, hsa-miR-126-3p, hsa-let-7b-5p, hsa-miR-101-5p	Yes	NA
EZR	0.8755	3.024e-21	1.3e-19	0.8811	7.862e-22	1.59e-20	201.06	-0.11	107.2	0.39	64	1.38066	C-CFTR-NHERF-ezrin complex, CLIC5A-EZR-PODXL complex, SCHIP1-EZR-NHERF2 complex, NHERF1-NPT2A-EZR complex, PDZK1-NHERF1-EZR complex	3_Cytosol	hsa-miR-183-5p, hsa-miR-204-5p, hsa-miR-184, hsa-miR-205-5p	Yes	ED
F10	-0.1206	0.6027	0.627	0.1118	0.6296	0.654	0.01	0.76	0.02	1.11	21	0.112269	TF-FVIIa-FXa-TFPI complex, Factor-Xa-TFPI-factor-VIIa-tissue factor complex	NA		No	NA
F11R	0.7206	1.901e-11	7.85e-11	0.7477	1.26e-12	6.18e-12	21.24	0.13	12.45	0.77	64	0.967719	ITAGV-ITGB3-F11R complex, ITGA2B-ITGB3-F11R complex	1_Secretory	hsa-miR-145-5p	Yes	NA
FAAP100	0.1841	0.1453	0.163	0.1584	0.2112	0.234	21.39	0.01	7.52	0.16	64	0.159745	FA core complex (Fanconi anemia core complex), Fanconi anemia FAAP100 complex, L-B-P100 subcomplex	NA		No	NA
FAAP24	0.4473	0.0005471	0.00079	0.4621	0.0003364	0.000531	12.42	0.06	5.14	0.39	56	0.499978	Fanconi anemia FAAP100 complex	NA		No	NA
FADD	0.6319	2.145e-08	5.52e-08	0.6633	2.341e-09	7.41e-09	43.65	0.03	11.87	0.2	64	0.798683	CASP8-FADD-MALT1-BCL10 complex, DISC complex (FAS, FADD, CASP8), Ternary complex (TRAF2, FADD, TRADD), Death induced signaling complex II (FADD, CASP8, CFLAR), cytosolic, CD95L induced, DISC complex (FAS, FADD, CASP8, CFLAR), membrane-associated, CD95L induced, DISC complex (CD95, FADD, CASP8), AK2-FADD-caspase-10 (AFAC10) complex, FAS-FADD-CASP8-CASP10 complex, FAS-FADD-CASP10 complex, LRRK2-FAD…	3_Cytosol	hsa-miR-146a-5p, hsa-miR-155-5p, hsa-miR-128-3p	Yes	NA
FAF2	0.5847	3.911e-07	8.38e-07	0.5413	3.875e-06	7.89e-06	54.32	0.03	15.25	0.19	64	0.605993	HRD1 complex, BAG6-AMFR-FAF2 complex, AUP1-OS9-SEL1L-UBC6e-UBXD8 complex	1_Secretory		No	NA
FAM126A	0.6115	7.961e-08	1.89e-07	0.559	1.578e-06	3.4e-06	17.47	0.04	6.81	0.47	64	0.631377	Phosphatidylinositol 4-kinase complex	1_Secretory		No	NA
FAM160A2	0.3928	0.001327	0.00183	0.4312	0.0003751	0.000588	18.49	-0.04	9.02	0.27	64	0.46137	FHF complex	3_Cytosol		No	NA
FAM8A1	0.61	8.785e-08	2.07e-07	0.6375	1.469e-08	4.15e-08	28.37	0.08	10.4	0.4	64	0.753951	HRD1 complex	1_Secretory		No	NA
FAM98B	0.3487	0.004742	0.00618	0.2834	0.02324	0.0291	15.2	0.06	8.12	0.25	64	0.291375	tRNA Splicing Ligase Complex	2_Nucleus		No	ED
FANCA	0.2948	0.01804	0.0222	0.3281	0.008133	0.0107	40.94	-0.02	26.24	0.23	64	0.340698	FA complex (Fanconi anemia complex), cytoplasmic, BRAFT complex, FA core complex (Fanconi anemia core complex), FA complex (Fanconi anemia complex), FA core complex 1 (Fanconi anemia core complex 1), Fanconi anemia FAAP100 complex	3_Cytosol	hsa-miR-503-5p	Yes	NA
FANCB	0.3936	0.001292	0.00178	0.4756	7.139e-05	0.000122	32.55	-0.04	19.83	0.27	64	0.517283	FA core complex (Fanconi anemia core complex), FA complex (Fanconi anemia complex), Fanconi anemia FAAP100 complex, L-B-P100 subcomplex	NA		No	NA
FANCC	0.2731	0.02899	0.035	0.1307	0.3034	0.33	6.38	-0.06	5.27	0.26	64	0.131452	FA complex (Fanconi anemia complex), cytoplasmic, BRAFT complex, FA core complex (Fanconi anemia core complex), FA complex (Fanconi anemia complex), FA core complex 1 (Fanconi anemia core complex 1), Fanconi anemia FAAP100 complex	3_Cytosol		No	NA
FANCD2	0.7545	6.016e-13	3.17e-12	0.7472	1.336e-12	6.52e-12	72.64	-0.18	31.81	0.41	64	0.966586	MDC1-MRN-ATM-FANCD2 complex, Akt-PHLPP1-PHLPP2-FANCI-FANCD2-USP1-UAF1 complex	2_Nucleus		No	NA
FANCE	0.7225	1.584e-11	6.61e-11	0.7409	2.563e-12	1.21e-11	33.26	-0.08	15.94	0.32	64	0.952472	BRAFT complex, FA core complex (Fanconi anemia core complex), FA complex (Fanconi anemia complex), FA core complex 1 (Fanconi anemia core complex 1), Fanconi anemia FAAP100 complex	3_Cytosol		No	NA
FANCF	0.3093	0.0129	0.0161	0.2662	0.03348	0.0411	40.49	-0.05	16.87	0.22	64	0.27277	FA complex (Fanconi anemia complex), cytoplasmic, BRAFT complex, FA core complex (Fanconi anemia core complex), FA complex (Fanconi anemia complex), FA core complex 1 (Fanconi anemia core complex 1), Fanconi anemia FAAP100 complex	NA		No	NA
FANCG	0.3853	0.001667	0.00228	0.3137	0.0116	0.0151	69.73	-0.08	25.85	0.3	64	0.324644	FA complex (Fanconi anemia complex), cytoplasmic, BRAFT complex, FA core complex (Fanconi anemia core complex), FA complex (Fanconi anemia complex), FA core complex 1 (Fanconi anemia core complex 1), Fanconi anemia FAAP100 complex	3_Cytosol	hsa-miR-23a-3p	Yes	NA
FANCI	0.5859	3.658e-07	7.88e-07	0.6477	7.282e-09	2.15e-08	143.32	-0.04	83.61	0.3	64	0.771326	Akt-PHLPP1-PHLPP2-FANCI-FANCD2-USP1-UAF1 complex	NA		No	ED
FANCL	0.2133	0.09051	0.104	0.1349	0.2879	0.314	58.26	-0.07	26.74	0.24	64	0.135727	BRAFT complex, FA core complex (Fanconi anemia core complex), FA complex (Fanconi anemia complex), Fanconi anemia FAAP100 complex, L-B-P100 subcomplex	NA		No	NA
FANCM	0.3564	0.003841	0.00505	0.2854	0.02224	0.0279	22.77	-0.15	8.75	0.25	64	0.293551	FA complex (Fanconi anemia complex), FA core complex (Fanconi anemia core complex), Fanconi anemia FAAP100 complex	NA	hsa-miR-146a-5p	Yes	NA
FARP2	0.6401	1.229e-08	3.26e-08	0.7099	5.103e-11	1.99e-10	13.6	-0.15	3.94	0.36	64	0.886982	FARP2-NRP1-PlexinA1 complex, FARP2-NRP1-PlexinA2 complex, FARP2-NRP1-PlexinA3 complex, FARP2-NRP1-PlexinA4 complex	NA		No	NA
FAS	0.8052	1.049e-15	9.44e-15	0.8389	4.98e-18	5.07e-17	8.56	-0.74	12.02	0.83	64	1.21745	DISC complex (FAS, FADD, CASP8), DISC complex (FAS, FADD, CASP8, CFLAR), membrane-associated, CD95L induced, FAS-FADD-CASP8-CASP10 complex, FAS-FADD-CASP10 complex	1_Secretory	hsa-miR-146a-5p, hsa-miR-106a-5p, hsa-miR-196b-5p, hsa-miR-23a-3p, hsa-miR-133b, hsa-miR-320a	Yes	NA
FASTKD2	0.4154	0.000642	0.00092	0.3288	0.007993	0.0106	25.92	-0.19	9.04	0.29	64	0.341482	protein complex (DDX28; DHX30; GRSF1; FASTKD2; FASTKD5)	4_Mitochondria		No	NA
FASTKD5	0.1983	0.1162	0.131	0.079	0.535	0.562	45.03	-0.11	10.33	0.22	64	0.079165	protein complex (DDX28; DHX30; GRSF1; FASTKD2; FASTKD5)	NA		No	NA
FBLN2	0.8594	1.02e-19	2.67e-18	0.5021	2.371e-05	4.34e-05	4.38	-0.11	8.17	0.73	64	0.55211	ELN-FBLN2-FBN1 complex	NA		No	NA
FBN1	0.3697	0.005043	0.00656	0.2995	0.02492	0.0311	4.31	0.32	3.93	0.75	56	0.30897	ELN-FBLN2-FBN1 complex, ELN-FBLN5-FBN1 complex	NA	hsa-miR-29c-3p, hsa-miR-29a-3p, hsa-miR-29b-3p, hsa-miR-767-5p, hsa-miR-486-5p	Yes	NA
FBXL3	0.4676	9.8e-05	0.000155	0.5049	2.09e-05	3.85e-05	37.4	-0.01	10.77	0.2	64	0.555861	Ubiquitin E3 ligase (CRY1, SKP1A, CUL1, FBXL3), Ubiquitin E3 ligase (CRY2, SKP1A, CUL1, FBXL3)	3_Cytosol		No	NA
FBXO10	0.6279	0.0005942	0.000854	0.455	0.0195	0.0246	2.37	-0.01	0.85	0.32	26	0.490988	Ubiquitin E3 ligase (CUL1, FBXO10, SKP1)	3_Cytosol		No	NA
FBXO11	0.4363	0.0003135	0.000466	0.4293	0.000401	0.000625	41.24	0	20.55	0.34	64	0.459038	Neddylin ligase (FBXO11, SKP1, CUL1, RBX1)	2_Nucleus	hsa-miR-21-5p, hsa-miR-543	Yes	NA
FBXO31	-0.0285	0.8336	0.847	0.0062	0.9634	0.968	17.18	-0.1	5.35	0.21	57	0.00620008	Ubiquitin E3 ligase (FBXO31, SKP1A, CUL1, RBX1)	3_Cytosol	hsa-miR-17-5p, hsa-miR-20a-5p	Yes	NA
FBXO44	0.7256	1.182e-11	5.05e-11	0.8232	7.003e-17	5.98e-16	11.27	-0.1	10.15	0.78	64	1.16666	Ubiquitin E3 ligase (CUL1, FBXO44, RBX1, SKP1)	3_Cytosol		No	NA
FBXO6	0.7048	8.016e-11	2.96e-10	0.7924	6.152e-15	4.05e-14	8.14	-0.25	15.96	0.69	64	1.07785	Ubiquitin E3 ligase (CUL1, FBXO6, RBX1, SKP1)	NA		No	NA
FBXW11	-0.1509	0.234	0.256	-0.1639	0.1956	0.218	60.11	-0.04	13.33	0.22	64	-0.165392	Ubiquitin E3 ligase (FBXW11, SKP1A, CUL1, RBX1), Ubiquitin E3 ligase (NFKBIA, FBXW11, CUL1, SKP1A), Ubiquitin E3 ligase (FBXW11, SKP1, CUL1), TNF-alpha/NF-kappa B signaling complex 5	3_Cytosol		No	NA
FBXW2	0.598	1.809e-07	4.07e-07	0.64	1.24e-08	3.55e-08	36.26	0.08	9.47	0.27	64	0.758174	Ubiquitin E3 ligase (SKP1A, FBXW2, CUL1)	3_Cytosol		No	NA
FBXW7	0.6055	1.156e-07	2.67e-07	0.5755	6.519e-07	1.48e-06	48.65	-0.22	42.69	0.59	64	0.655708	Ubiquitin E3 ligase (FBXW7, CUL1, SKP1A, RBX1), TNF-alpha/NF-kappa B signaling complex (SEC16A, CHUK, IKBKB, NFKB2, REL, IKBKG, MAP3K14, RELA, FBXW7, USP2), FBXW7-CSF3R-GSK3B complex, FBXW7-CDX2-GSK3B complex, JUN-FBW7-PRR7 complex	2_Nucleus	hsa-miR-107, hsa-miR-128-3p, hsa-miR-223-3p, hsa-miR-27a-3p, hsa-miR-503-5p, hsa-miR-182-5p, hsa-miR-25-3p, hsa-miR-32-5p, hsa-miR-92a-3p, hsa-miR-384, hsa-miR-363-3p, hsa-miR-182-3p, hsa-miR-155-3p, hsa-miR-770-5p, hsa-miR-155-5p, hsa-miR-24-3p, hsa-miR-223-5p, hsa-miR-367-3p	Yes	NA
FBXW8	0.1821	0.1498	0.168	0.2327	0.06426	0.076	22.96	0.02	7.21	0.26	64	0.237042	Ubiquitin E3 ligase (SKP1A, FBXW8, CUL7, RBX1), Ubiquitin E3 ligase (GLMN, FBXW8, SKP1A, RBX1), 3M complex	3_Cytosol		No	NA
FCER1G	0.4856	0.00484	0.0063	0.3662	0.03927	0.0478	29.1	-1.58	150.64	1.67	32	0.384027	CLEC4E-FCER1G complex	NA		No	NA
FCER2	0.2071	0.1006	0.115	-0.0293	0.8184	0.833	5.35	-1.95	15.65	1.14	64	-0.0293084	ITGAV-ITGB3-CD47-FCER2 complex	NA		No	NA
FEN1	0.2942	0.01831	0.0225	0.2322	0.06481	0.0766	229.49	0.03	101.6	0.18	64	0.236514	9-1-1-FEN1 complex, FEN1-WRN complex	NA	hsa-miR-24-3p	Yes	NA
FER	0.7436	1.934e-12	9.37e-12	0.7997	2.286e-15	1.59e-14	12.57	-0.14	9.91	0.6	64	1.09778	CTTN-FER-PTK2 complex	3_Cytosol		No	NA
FERMT2	0.8298	2.382e-17	3.14e-16	0.9031	1.905e-24	6.69e-23	5.77	-0.12	8.37	0.95	64	1.48878	CTNNB1-FERMT2-TCF7L2 complex, CTNNB1-FERMT2-YBX1 complex	3_Cytosol	hsa-miR-200b-3p, hsa-miR-138-5p	Yes	NA
FERMT3	0.557	1.755e-06	3.44e-06	0.5375	4.645e-06	9.38e-06	99.16	0.16	37.86	0.29	64	0.600633	FERMT3-RACK1 complex	2_Nucleus		No	NA
FGA	-0.0026	0.984	0.987	-0.0475	0.7093	0.73	0	0.33	0.02	0.98	64	-0.0475358	Fibrinogen complex	NA	hsa-miR-29c-3p, hsa-miR-29a-3p, hsa-miR-29b-3p	Yes	NA
FGB	-0.0328	0.797	0.812	-0.0789	0.5354	0.562	0.01	0.23	0.03	0.73	64	-0.0790643	Fibrinogen complex	NA	hsa-miR-409-3p, hsa-miR-29c-3p, hsa-miR-29a-3p, hsa-miR-29b-3p	Yes	NA
FGFR1	0.8104	4.99e-16	4.81e-15	0.8504	5.999e-19	7.2e-18	18.14	-0.04	20.27	0.67	64	1.2576	FGFR1-KAL11 complex, FGF21-FGFR1c-KLB complex, FGFR1c-KLB complex, FGF1-FGFR1-ITGB3 complex	1_Secretory	hsa-miR-424-5p, hsa-miR-16-5p, hsa-miR-133b, hsa-miR-214-3p, hsa-miR-149-5p, hsa-miR-149-3p, hsa-miR-503-5p, hsa-miR-198, hsa-miR-296-5p, hsa-miR-573	Yes	NA
FGG	-0.0153	0.9046	0.914	0.0074	0.9539	0.959	0	0.11	0.01	0.68	64	0.00740014	Fibrinogen complex	NA	hsa-miR-29a-3p, hsa-miR-29b-3p, hsa-miR-144-3p	Yes	NA
FHL1	0.8327	1.462e-17	2.07e-16	0.9267	4.746e-28	4.29e-26	45.42	0.35	54.37	0.93	64	1.6345	RBP-Jkappa-RING1-KyoT2 complex	3_Cytosol		No	NA
FHL2	0.7504	1.82e-11	7.54e-11	0.6234	2.227e-07	5.38e-07	1.46	-0.28	3.86	1.22	57	0.730547	FHL2-p53-HIPK2 complex, FOXO1-FHL2-SIRT1 complex, FHL2 homodimer complex, FHL2-FHL3 complex, FHL2-ACT complex, FHL2-CREB complex, CTNNB1-EPCAM-FHL2-LEF1 complex	3_Cytosol		No	ED
FHL3	0.7634	2.222e-13	1.28e-12	0.8219	8.51e-17	7.2e-16	8.24	0.17	5.16	0.61	64	1.16265	FHL3 homodimer complex, FHL2-FHL3 complex, FHL3-CREB complex	NA		No	NA
FIG4	0.3946	0.001252	0.00173	0.3295	0.007837	0.0104	24.13	0.11	9.89	0.23	64	0.342267	ArPIKfyve-Sac3-Sph1 complex	3_Cytosol		No	NA
FIP1L1	0.3615	0.003341	0.00443	0.388	0.001537	0.00222	36.67	0.02	9.54	0.16	64	0.409443	Cleavage and polyadenylation factor (CPSF)	2_Nucleus		No	NA
FIS1	0.5103	1.646e-05	2.85e-05	0.475	7.297e-05	0.000125	67.12	0.12	16.64	0.28	64	0.516508	DNM1L-FIS1 complex	NA	hsa-miR-484	Yes	ED
FKBP10	0.7761	6.063e-10	1.93e-09	0.4918	0.000698	0.00106	2.43	-0.37	3.93	0.95	44	0.538432	PLOD2-FKBP10 complex	NA		No	NA
FKBP15	0.7358	4.309e-12	1.98e-11	0.7438	1.9e-12	9.1e-12	30.77	0.03	14.86	0.29	64	0.958932	PI4K2A-WASH complex	3_Cytosol		No	ED
FKBP1A	0.6528	5.052e-09	1.42e-08	0.7353	4.548e-12	2.06e-11	108.38	-0.02	33.9	0.23	64	0.940169	Calcineurin-FKBP12 complex	3_Cytosol		No	NA
FKBP5	0.801	1.907e-15	1.63e-14	0.7707	9.45e-14	5.35e-13	28.38	-0.12	18.91	0.53	64	1.02205	TNF-alpha/NF-kappa B signaling complex 7, TNF-alpha/NF-kappa B signaling complex 8, TNF-alpha/NF-kappa B signaling complex 9	2_Nucleus	hsa-miR-100-5p, hsa-miR-99a-5p, hsa-miR-511-5p	Yes	NA
FKBP8	0.357	0.003785	0.00499	0.3881	0.001531	0.00221	84.29	0.02	35.82	0.2	64	0.409561	HSP90-FKBP38-CAM-Ca(2+) complex, CALM1-FKBP38-BCL2 complex	1_Secretory		No	ED
FKBPL	0.508	1.829e-05	3.15e-05	0.3036	0.01475	0.0189	18.7	0.09	5.2	0.24	64	0.31348	HSP90-CIP1-FKBPL complex	3_Cytosol		No	NA
FLCN	0.7929	5.79e-15	4.56e-14	0.7335	5.439e-12	2.44e-11	10.28	0.08	7.33	0.24	64	0.936262	FLCN-FNIP2 complex	3_Cytosol		No	NA
FLI1	0.8861	2.242e-22	1.46e-20	0.9126	8.996e-26	4.19e-24	80.92	0.06	50.65	0.58	64	1.54286	ELK1-SAP1a-EWS-FLI-FLI complex	2_Nucleus	hsa-miR-145-5p	Yes	ED
FLNA	0.7844	1.76e-14	1.26e-13	0.7743	6.156e-14	3.59e-13	172.97	-0.04	92.3	0.45	64	1.03098	FILIP1-FLNA complex	3_Cytosol		No	NA
FLOT1	0.5063	1.968e-05	3.37e-05	0.3492	0.004685	0.00636	79.17	0.05	21.27	0.54	64	0.364532	CAP-cbl-flotilin complex	1_Secretory	hsa-miR-182-5p, hsa-miR-124-3p, hsa-miR-485-5p, hsa-miR-506-3p	Yes	NED
FLOT2	0.5761	6.327e-07	1.32e-06	0.6306	2.337e-08	6.42e-08	57.07	0.05	24	0.51	64	0.742412	Polycystin-1-E-cadherin-beta-catenin-Flotillin-2 complex	NA	hsa-miR-449a, hsa-miR-34a-5p	Yes	ED
FLT4	0.7956	1.094e-10	3.95e-10	0.8185	1.154e-11	4.94e-11	24.64	0.2	52.19	1.27	44	1.15226	NRP2-VEGFR3 complex, VEcad-VEGFR complex	NA	hsa-miR-1236-3p	Yes	NA
FN1	0.1328	0.2955	0.319	0.1121	0.3777	0.406	0.42	0.27	1.1	0.84	64	0.112573	ITGB6-FYN-FN1 complex, FN1-TGM2 complex, ITGA2B-ITGB3-FN1-TGM2 complex, ITGA5-ITGB1-FN1-TGM2 complex, ITGA5-ITGB1-FN-1-NOV complex, APOL1 complex B (APOL1, APOA1, HPR, FN1, IGHM)	NA	hsa-miR-200c-3p, hsa-miR-200b-3p, hsa-miR-1-3p, hsa-let-7g-5p, hsa-miR-140-3p	Yes	NED
FNIP2	0.2612	0.03707	0.0442	0.3702	0.002601	0.00365	13.86	-0.02	12.09	0.48	64	0.388655	FLCN-FNIP2 complex	NA		No	NA
FNTA	0.1359	0.2843	0.308	0.1322	0.2978	0.325	23.98	0.08	6.22	0.2	64	0.132978	Farnesyltransferase	3_Cytosol		No	NA
FNTB	0.4125	0.0007057	0.00101	0.4018	0.0009975	0.00148	7.47	-0.05	2.93	0.34	64	0.425794	Farnesyltransferase	3_Cytosol		No	NA
FOPNL	0.2409	0.0552	0.0647	0.2708	0.03045	0.0376	105.28	-0.02	32.25	0.15	64	0.277727	KIAA0753-FOR20-OFD1 complex	NA		No	NA
FOS	0.763	5.749e-05	9.36e-05	0.7701	4.438e-05	7.84e-05	22.28	0.12	31.92	0.77	21	1.02057	SMAD3-SMAD4-cJun-cFos complex, NFAT-JUN-FOS DNA-protein complex, ERG-JUN-FOS DNA-protein complex, ETS2-FOS-JUN complex, c-Fos-c-Jun-SAF-1 complex	NA	hsa-miR-101-3p, hsa-miR-221-3p, hsa-miR-222-3p, hsa-miR-181a-5p, hsa-miR-139-5p, hsa-miR-29b-3p, hsa-miR-490-5p, hsa-miR-155-5p, hsa-miR-181b-5p, hsa-miR-7-5p, hsa-miR-34a-5p, hsa-miR-196b-5p, hsa-miR-449a, hsa-miR-101-5p	Yes	NA
FOSB	0.3949	0.02793	0.0338	0.3004	0.1006	0.116	1.26	-0.47	1.53	0.94	31	0.309959	JUND-FOSB-SMAD3-SMAD4 complex	2_Nucleus		No	NA
FOXM1	0.5365	4.894e-06	9.09e-06	0.6	1.612e-07	3.98e-07	78.56	-0.1	39.54	0.27	64	0.693147	FoxM1-Axin-GSK3beta complex	NA	hsa-miR-134-5p, hsa-miR-149-5p, hsa-miR-370-3p, hsa-miR-194-5p, hsa-miR-24-1-5p, hsa-miR-509-3-5p, hsa-miR-320a, hsa-miR-671-5p, hsa-miR-216b-5p, hsa-miR-204-5p, hsa-miR-630	Yes	NA
FOXO1	0.8633	4.538e-20	1.34e-18	0.9274	3.649e-28	3.47e-26	45.23	-0.13	43.69	0.87	64	1.63948	FOXO1-FHL2-SIRT1 complex, SMAD3-SMAD4-FOXO1 complex, AKT1-FOXO1-WDFY2 complex, FOXO1-ESR1 complex, APP(AICD)-FOXO1 complex	3_Cytosol	hsa-miR-182-5p, hsa-miR-96-5p, hsa-miR-27a-3p, hsa-miR-186-5p, hsa-miR-183-5p, hsa-miR-153-3p, hsa-miR-9-5p, hsa-miR-223-3p, hsa-miR-132-3p, hsa-miR-196a-5p, hsa-miR-15a-5p, hsa-miR-15b-5p, hsa-miR-370-3p, hsa-miR-107, hsa-miR-132-5p, hsa-miR-27b-3p, hsa-miR-9-3p, hsa-miR-135b-5p, hsa-miR-200c-3p, hsa-miR-135a-5p, hsa-miR-222-3p, hsa-miR-339-3p, hsa-miR-215-3p, hsa-miR-486-5p, hsa-miR-21-5p	Yes	NA
FOXO3	0.9111	1.49e-25	4e-23	0.9125	9.28e-26	4.28e-24	25.57	0.19	11.59	0.5	64	1.54226	FOXO3-PCAF complex, oxidative stress stimulated, FOXO3-SIRT1 complex, oxidative stress stimulated, FOXO3-TP53 complex, oxidative stress stimulated, SMAD3-SMAD4-FOXO3-FOXG1 complex, SMAD3-SMAD4-FOXO3 complex, FOXO3-CBP complex, APP(AICD)-FOXO3 complex	3_Cytosol	hsa-miR-222-3p, hsa-miR-221-3p, hsa-miR-182-5p, hsa-miR-197-3p, hsa-miR-155-5p, hsa-miR-96-5p, hsa-miR-23a-3p, hsa-miR-9-5p, hsa-miR-126-3p, hsa-miR-29a-3p, hsa-miR-217, hsa-miR-223-3p, hsa-miR-592, hsa-miR-31-5p, hsa-miR-93-5p, hsa-miR-30c-5p	Yes	NA
FTH1	0.316	0.01098	0.0138	0.1965	0.1196	0.137	290.26	0.08	316.87	0.79	64	0.199089	Ferritin complex	NA		No	NED
FTL	0.28	0.02504	0.0304	0.3343	0.00693	0.00924	1939.64	-0.03	1897.41	0.94	64	0.347661	Ferritin complex	1_Secretory	hsa-miR-133a-3p	Yes	NA
FURIN	0.5881	3.219e-07	6.99e-07	0.5677	9.977e-07	2.2e-06	19.89	0.08	26.46	0.44	64	0.644123	AP1G1-PACS1-FURIN complex	1_Secretory	hsa-miR-24-3p	Yes	NA
FUS	0.1198	0.3459	0.371	0.2293	0.06836	0.0806	47.18	0.05	29.67	0.21	64	0.23345	Large Drosha complex, DGCR8 multiprotein complex	2_Nucleus		No	NA
FXN	0.7543	6.159e-13	3.24e-12	0.8141	2.837e-16	2.23e-15	4.55	0.05	2.39	0.51	64	1.13907	Frataxin complex	NA	hsa-miR-559, hsa-miR-589-5p, hsa-miR-1270, hsa-miR-620, hsa-miR-522-3p, hsa-miR-299-3p, hsa-miR-506-3p, hsa-miR-124-3p, hsa-miR-624-3p, hsa-miR-145-5p	Yes	NA
FXR1	0.4448	0.0002309	0.00035	0.331	0.007541	0.01	50.53	-0.02	15.8	0.19	64	0.343951	AGO2-FXR1-TNF(alpha)ARE-RNP complex	NA		No	ED
FYN	0.7967	3.474e-15	2.83e-14	0.8446	1.805e-18	1.99e-17	35.98	-0.25	27.3	0.55	64	1.23701	ITGA6-ITGB4-FYN complex, ITGB6-FYN-FN1 complex, FGFR2-c-Cbl-Lyn-Fyn complex, p21(ras)GAP-Fyn-Lyn-Yes complex, thrombin stimulated, CD20-LCK-LYN-FYN-p75/80 complex, (Raji human B cell line), CD20-LCK-FYN-p75/80 complex, PSD95-FYN-NR2A complex, FYN-KHDRBS1-PLCG1 complex	NA	hsa-miR-125a-3p, hsa-miR-106b-5p	Yes	NA
G3BP1	0.5116	1.559e-05	2.71e-05	0.4731	7.892e-05	0.000135	151.98	-0.09	38.95	0.22	64	0.514057	Emerin complex 25	2_Nucleus		No	NA
G3BP2	0.5078	1.841e-05	3.17e-05	0.5078	1.841e-05	3.43e-05	114.46	-0.1	33.5	0.24	64	0.559761	TRIM25-G3BP2 complex	NA	hsa-miR-23b-3p	Yes	NA
GAB1	0.8658	2.612e-20	8.23e-19	0.9424	3.557e-31	1.01e-28	70.19	-0.38	79.04	0.96	64	1.75908	SHC3-GAB1 complex	3_Cytosol	hsa-miR-409-3p	Yes	NA
GABPB2	0.8188	1.398e-16	1.53e-15	0.8416	3.083e-18	3.26e-17	14.38	0.12	6.86	0.41	64	1.22663	GABP(gamma)1-E2F1-DP1 complex	2_Nucleus		No	NA
GALNS	0.3912	0.001393	0.00192	0.3458	0.005125	0.00693	6.22	0.34	2.66	0.39	64	0.360665	GALNS-lysosomal hydrolase 1.27 MDa complex	2_Nucleus		No	NA
GAPDH	0.7124	4.056e-11	1.58e-10	0.6686	1.567e-09	5.08e-09	5042.98	0	2066.59	0.22	64	0.808207	HMGB1-HMGB2-HSC70-ERP60-GAPDH complex, Ecsit complex (ECSIT, MT-CO2, GAPDH, TRAF6, NDUFAF1), GAIT complex	3_Cytosol	hsa-miR-644a	Yes	ED
GAR1	0.1306	0.3035	0.327	0.1525	0.2289	0.253	18.58	0.13	7	0.22	64	0.153699	Telomerase holoenzyme	2_Nucleus		No	NA
GATAD2A	0.3764	0.00217	0.00293	0.4164	0.0006209	0.000946	47.45	0.01	12.18	0.16	64	0.443329	HDAC1-associated core complex cII, HDAC2-asscociated core complex	2_Nucleus		No	NA
GATAD2B	0.2836	0.02316	0.0282	0.4098	0.0007705	0.00116	28.45	0.02	18.01	0.2	64	0.435371	MeCP1 complex, LARC complex (LCR-associated remodeling complex)	2_Nucleus		No	ED
GATB	0.2405	0.05555	0.0651	0.2146	0.08865	0.103	7.65	-0.04	2.01	0.18	64	0.217988	GATB-GATC-QRSL1 complex	NA		No	NA
GCA	0.7427	2.142e-12	1.03e-11	0.8484	8.742e-19	1.01e-17	7.94	-0.01	9.79	0.59	64	1.25042	Grancalcin-sorcin complex	3_Cytosol		No	NA
GCFC2	0.7667	1.514e-13	8.99e-13	0.8432	2.321e-18	2.52e-17	23.55	0.08	15.68	0.39	64	1.23214	C2ORF3-Prp43-TFIP11 complex	3_Cytosol		No	ED
GCLC	0.8521	4.336e-19	9.38e-18	0.8543	2.828e-19	3.56e-18	17.82	0.05	10.64	0.41	64	1.27186	Glutamate-cysteine ligase	3_Cytosol	hsa-miR-433-5p	Yes	NA
GCLM	0.7963	3.666e-15	2.97e-14	0.7454	1.606e-12	7.78e-12	21.54	-0.02	10.05	0.38	64	0.962523	Glutamate-cysteine ligase	3_Cytosol	hsa-miR-433-5p	Yes	ED
GCN1	0.484	5.082e-05	8.33e-05	0.281	0.02448	0.0306	104.33	-0.02	21.49	0.21	64	0.288767	CDC5L core complex, CDC5L complex	NA		No	NA
GEMIN2	0.6073	1.033e-07	2.4e-07	0.5678	9.92e-07	2.19e-06	25.88	0.04	8.4	0.25	64	0.64427	Anti-SMN protein complex, Anti-Sm protein complex, SMN complex, SMN containing complex, SMN-PolII-RHA complex, SMN1-SIP1-SNRP complex, SMN complex (GEMIN2, GEMIN3, GEMIN4, GEMIN5, SMN), SMN complex (GEMIN2,5, SMN)	2_Nucleus	hsa-miR-200c-3p, hsa-miR-200a-3p	Yes	NA
GEMIN4	0.5971	1.911e-07	4.29e-07	0.6005	1.56e-07	3.86e-07	36.69	0	13.86	0.22	64	0.693929	Retrotranslocation complex, Anti-SMN protein complex, Anti-Sm protein complex, SMN complex, SMN containing complex, SMN-PolII-RHA complex, PPP4C-PPP4R2-Gemin3-Gemin4 complex, SMN complex (GEMIN2, GEMIN3, GEMIN4, GEMIN5, SMN), SMN complex (GEMIN5,4,3), SMN-independent intermediate	2_Nucleus	hsa-miR-342-3p	Yes	NED
GEMIN5	0.69	2.844e-10	9.53e-10	0.5679	9.895e-07	2.18e-06	53.19	-0.06	18.92	0.23	64	0.644418	SMN complex, SMN complex (GEMIN2, GEMIN3, GEMIN4, GEMIN5, SMN), SMN complex (GEMIN5,4,3), SMN-independent intermediate, SMN complex (GEMIN2,5, SMN)	3_Cytosol		No	ED
GEMIN6	0.2748	0.02801	0.0339	0.2722	0.02955	0.0366	18.28	-0.03	5.63	0.2	64	0.279238	SMN complex, SMN complex (GEMIN6,7, UNRIP), SMN-independent intermediate	NA		No	NA
GEMIN7	-0.061	0.632	0.655	-0.0394	0.7574	0.776	23.5	-0.02	6.36	0.19	64	-0.0394204	SMN complex, SMN complex (GEMIN6,7, UNRIP), SMN-independent intermediate	3_Cytosol		No	NA
GEMIN8	0.293	0.0188	0.0231	0.2398	0.05628	0.0671	23.17	-0.01	8.74	0.22	64	0.244562	SMN complex	2_Nucleus		No	NA
GET4	0.1205	0.3427	0.368	0.1872	0.1385	0.157	1.11	-0.06	0.81	0.27	64	0.189434	Bag6-Ubl4A-Trc35 Complex	3_Cytosol		No	NA
GFI1	0.7045	8.236e-11	3.03e-10	0.8447	1.76e-18	1.94e-17	44.46	0.15	42.01	0.47	64	1.23736	AJUBA-GFI1-HDAC1 complex, AJUBA-GFI1-HDAC2 complex, AJUBA-GFI1-HDAC3 complex	NA		No	NA
GID8	0.0149	0.9072	0.916	-0.0007	0.9957	0.997	65.91	-0.03	16.46	0.16	64	-0.0007	RANBPM-Muskelin-TWA1-HSMpp8 complex, CTNNB1-GID8 complex, AXIN1-GID8-GSK3B complex	3_Cytosol		No	NA
GINS1	0.4206	0.0005401	0.00078	0.4481	0.0002046	0.000331	70.24	0.01	35.51	0.42	64	0.48232	GINS complex	NA		No	ED
GINS2	0.5089	1.753e-05	3.03e-05	0.5761	6.309e-07	1.43e-06	85.29	-0.01	58.02	0.43	64	0.656606	GINS complex	NA		No	ED
GINS3	0.4868	4.53e-05	7.46e-05	0.4731	7.877e-05	0.000134	33.05	0.02	18.06	0.39	64	0.514057	GINS complex	NA		No	ED
GINS4	0.6462	8.075e-09	2.2e-08	0.6804	6.226e-10	2.14e-09	33.48	-0.01	14.26	0.33	64	0.829858	GINS complex	NA		No	NA
GIPC1	0.7836	1.937e-14	1.37e-13	0.7688	1.193e-13	6.65e-13	11.15	-0.01	5.64	0.36	64	1.01739	GIPC1-LHCGR complex, GIPC1-NTRK1-RGS19 complex	3_Cytosol		No	ED
GIT1	0.4695	9.096e-05	0.000145	0.5035	2.224e-05	4.08e-05	38.35	0.11	13.04	0.13	64	0.553984	SCRIB-GIT1-ARHGEF7 complex, ITGA4-PXN-GIT1 complex, GIT1-ARHGEF7-PAK1-PXN complex, SCRIB-GIT1-ARHGEF7-PAK1 complex	3_Cytosol	hsa-miR-149-5p, hsa-miR-491-5p, hsa-miR-34c-5p, hsa-miR-125a-3p	Yes	ED
GIT2	0.7483	1.182e-12	5.93e-12	0.7825	2.246e-14	1.38e-13	29.88	0.06	13.99	0.26	64	1.05179	ARHGEF7-GIT2-PAK1 complex	3_Cytosol		No	ED
GLB1	0.7595	3.475e-13	1.93e-12	0.7662	1.611e-13	8.86e-13	36.47	0.16	19.61	0.45	64	1.01106	GALNS-lysosomal hydrolase 1.27 MDa complex	NA		No	NA
GLE1	0.165	0.1926	0.213	0.2659	0.03371	0.0414	96.77	0	37.39	0.11	64	0.272447	GLE1-NUPL2-NUP155 complex	2_Nucleus		No	NA
GLG1	0.8247	5.474e-17	6.67e-16	0.6864	3.833e-10	1.35e-09	63.37	0.09	31.67	0.46	64	0.841117	TNF-alpha/Nf-kappa B signaling complex (RPL6, RPL30, RPS13, CHUK, DDX3X, NFKB2, NFKBIB, REL, IKBKG, NFKB1, MAP3K8, RELB, GLG1, NFKBIA, RELA, TNIP2, GTF2I)	1_Secretory		No	NA
GLI3	0.8209	1.001e-16	1.14e-15	0.872	6.742e-21	1.16e-19	3.21	0.09	3.2	0.78	64	1.34137	DZIP1-GLI3 complex	NA	hsa-miR-378a-3p, hsa-miR-506-3p, hsa-miR-133b	Yes	NA
GLMN	0.5059	2.006e-05	3.44e-05	0.5359	5.042e-06	1.01e-05	32.74	-0.06	14.93	0.29	64	0.598386	Ubiquitin E3 ligase (GLMN, FBXW8, SKP1A, RBX1)	3_Cytosol		No	NA
GLRX3	0.6186	5.116e-08	1.25e-07	0.5967	1.96e-07	4.78e-07	49.18	-0.04	15.05	0.23	64	0.688007	BOLA2-GLRX3 complex	NA		No	NA
GMNN	0.7059	7.303e-11	2.72e-10	0.6981	1.441e-10	5.33e-10	75.34	-0.18	36.12	0.4	64	0.863585	BRCA1-IRIS-pre-replication complex, Cdt1-Geminin complex, Idas-Geminin-Cdt1 complex	NA	hsa-miR-449a, hsa-miR-449b-5p	Yes	ED
GNA11	0.8099	5.368e-16	5.15e-15	0.84	4.132e-18	4.26e-17	6.55	0.08	5.36	0.71	64	1.22117	GPR56-CD81-Galpha(q/11)-Gbeta complex, TRP1-G alpha-11-IP3R3-CAV1 signaling complex	NA		No	NA
GNA12	0.7636	2.189e-13	1.26e-12	0.7554	5.504e-13	2.82e-12	20.05	0.03	8.73	0.58	64	0.985414	ITGAV-P2RY2-GNA12 complex	NA		No	NA
GNA13	0.5703	8.672e-07	1.77e-06	0.6115	7.963e-08	2.04e-07	130.73	0.02	48.83	0.39	64	0.711314	G alpha-13-Hax-1-cortactin-Rac complex	1_Secretory	hsa-miR-31-5p	Yes	ED
GNAI1	0.8273	3.619e-17	4.58e-16	0.8271	3.708e-17	3.3e-16	7.36	-0.22	8.92	1.15	64	1.17889	NuMA-LGN-G-alpha-i-1 complex, SAPCD2-Galphai-LGN complex, MT1-G(i)-RGS20 complex, GNAI1-GNGT1-GNB1 complex, GNAI1-GNB2-GNGT1 complex, GNAI1-GNB3-GNGT1 complex, GNAI1-GNB4-GNGT1 complex, GNAI1-GNB5-GNGT1 complex, GNAI1-GNB1-GNG2 complex, GNAI1-GNB2-GNG2 complex, GNAI1-GNB3-GNG2 complex, GNAI1-GNB4-GNG2 complex, GNAI1-GNB5-GNG2 complex, GNAI1-GNB1-GNG3 complex, GNAI1-GNB2-GNG3 complex, GNAI1-GNB3-G…	1_Secretory	hsa-miR-320a, hsa-miR-320c, hsa-miR-320d, hsa-miR-9-3p	Yes	ED
GNAI2	0.6022	1.406e-07	3.21e-07	0.5441	3.368e-06	6.9e-06	89.62	0.08	39.85	0.32	64	0.609962	IGF1R-CXCR4-GNAI2-GNB1 complex	1_Secretory	hsa-miR-30d-5p, hsa-miR-138-5p, hsa-miR-222-3p	Yes	ED
GNAQ	0.8895	9.318e-23	6.91e-21	0.9211	4.407e-27	3.12e-25	73.89	-0.02	50.11	0.53	64	1.59624	GPR56-CD81-Galpha(q/11)-Gbeta complex, GNAQ-GEFT-RHOA complex	1_Secretory		No	ED
GNAS	0.2405	0.05558	0.0651	0.1982	0.1164	0.134	184.53	0.14	42.27	0.26	64	0.200858	GNAS-GNB1-GNG2 complex, GNAS-L-GNB1-GNG1 complex, GNAS-L-GNB2-GNG1 complex, GNAS-L-GNB3-GNG1 complex, GNAS-L-GNB4-GNG1 complex, GNAS-L-GNB1-GNG2 complex, GNAS-L-GNB2-GNG2 complex, GNAS-L-GNB3-GNG2 complex, GNAS-L-GNB4-GNG2 complex, GNAS-L-GNB1-GNG3 complex, GNAS-L-GNB2-GNG3 complex, GNAS-L-GNB4-GNG3 complex, GNAS-L-GNB5-GNG3 complex, GNAS-L-GNB1-GNG4 complex, GNAS-L-GNB2-GNG4 complex, GNAS-L-GNB3…	1_Secretory		No	NED
GNB1	0.1728	0.1721	0.191	0.205	0.1042	0.12	172.67	0.21	36.64	0.22	64	0.207946	GPR56-CD81-Galpha(q/11)-Gbeta complex, GNAS-GNB1-GNG2 complex, G protein complex (MCF2, GNB1, GNG2), G protein complex (BTK, GNG1, GNG2), G protein complex (CACNA1A, GNB1, GNG2), G protein complex (PTHR1, GNB1, GNG2), G protein complex (HDAC5, GNB1, GNG2), G protein complex (HDAC4, GNB1, GNG2), KCTD12-GNB1-GNG2 complex, KCTD8-GNB1-GNG2 complex, KCTD16-GNB1-GNG2 complex, IGF1R-CXCR4-GNAI2-GNB1 com…	1_Secretory		No	NA
GNB2	0.3667	0.002876	0.00383	0.2994	0.01624	0.0207	62.02	0.14	23.64	0.26	64	0.30886	GNAI1-GNB2-GNGT1 complex, GNAI1-GNB2-GNG2 complex, GNAI1-GNB2-GNG3 complex, GNAI1-GNB2-GNG4 complex, GNAI1-GNB2-GNG5 complex, GNAI1-GNB2-GNG7 complex, GNAI1-GNB2-GNG8 complex, GNAI1-GNB2-GNG10 complex, GNAI1-GNB2-GNG11 complex, GNAI1-GNB2-GNG12 complex, GNAI1-GNB2-GNG13 complex, GNAS-L-GNB2-GNG1 complex, GNAS-L-GNB2-GNG2 complex, GNAS-L-GNB2-GNG3 complex, GNAS-L-GNB2-GNG4 complex, GNAS-L-GNB2-GNG…	1_Secretory		No	NA
GNB4	0.8513	5.027e-19	1.07e-17	0.8637	4.102e-20	6.11e-19	73.45	0.29	35.38	0.55	64	1.30773	GNAI1-GNB4-GNGT1 complex, GNAI1-GNB4-GNG2 complex, GNAI1-GNB4-GNG3 complex, GNAI1-GNB4-GNG4 complex, GNAI1-GNB4-GNG5 complex, GNAI1-GNB4-GNG7 complex, GNAI1-GNB4-GNG8 complex, GNAI1-GNB4-GNG10 complex, GNAI1-GNB4-GNG11 complex, GNAI1-GNB4-GNG12 complex, GNAI1-GNB4-GNG13 complex, GNAS-L-GNB4-GNG1 complex, GNAS-L-GNB4-GNG2 complex, GNAS-L-GNB4-GNG3 complex, GNAS-L-GNB4-GNG4 complex, GNAS-L-GNB4-GNG…	1_Secretory		No	ED
GNB5	0.5819	4.57e-07	9.69e-07	0.5756	6.516e-07	1.48e-06	8.43	0	3.64	0.28	64	0.655858	GNAI1-GNB5-GNGT1 complex, GNAI1-GNB5-GNG2 complex, GNAI1-GNB5-GNG3 complex, GNAI1- GNB5-GNG4 complex, GNAI1-GNB5-GNG5 complex, GNAI1-GNB5-GNG7 complex, GNAI1-GNB5-GNG8 complex, GNAI1-GNB5-GNG10 complex, GNAI1-GNB5-GNG11 complex, GNAI1-GNB5-GNG12 complex, GNAI1-GNB5-GNG13 complex, GNAS-L-GNB1-GNG1 complex, GNAS-L-GNB4-GNG2 complex, GNAS-L-GNB5-GNG3 complex, GNAS-L-GNB5-GNG4 complex, GNAS-L-GNB5-GN…	3_Cytosol		No	NA
GNG10	-0.0033	0.9797	0.982	-0.0761	0.55	0.577	0.21	0.05	0.25	0.5	64	-0.0762474	GNAI1-GNB1-GNG10 complex, GNAI1-GNB2-GNG10 complex, GNAI1-GNB3-GNG10 complex, GNAI1-GNB4-GNG10 complex, GNAI1-GNB5-GNG10 complex, GNAS-L-GNB1-GNG10 complex, GNAS-L-GNB2-GNG10 complex, GNAS-L-GNB3-GNG10 complex, GNAS-L-GNB4-GNG10 complex, GNAS-L-GNB5-GNG10 complex	NA		No	NA
GNG11	0.5761	5.163e-06	9.56e-06	0.5961	1.976e-06	4.19e-06	6.14	-0.44	13.24	1.1	54	0.687076	GNAI1-GNB1-GNG11 complex, GNAI1-GNB2-GNG11 complex, GNAI1-GNB3-GNG11 complex, GNAI1-GNB4-GNG11 complex, GNAI1-GNB5-GNG11 complex, GNAS-L-GNB1-GNG11 complex, GNAS-L-GNB2-GNG11 complex, GNAS-L-GNB3-GNG11 complex, GNAS-L-GNB4-GNG11 complex, GNAS-L-GNB5-GNG11 complex	NA		No	NA
GNG12	0.7558	5.256e-13	2.8e-12	0.746	1.515e-12	7.35e-12	3.33	-0.9	6.11	1.16	64	0.963874	GNAI1-GNB2-GNG12 complex, GNAI1-GNB3-GNG12 complex, GNAI1-GNB4-GNG12 complex, GNAI1-GNB5-GNG12 complex, GNAS-L-GNB1-GNG12 complex, GNAS-L-GNB2-GNG12 complex, GNAS-L-GNB3-GNG12 complex, GNAS-L-GNB4-GNG12 complex, GNAS-L-GNB5-GNG12 complex	1_Secretory		No	ED
GNG2	0.9035	1.693e-24	2.73e-22	0.9134	6.897e-26	3.34e-24	66.7	0.08	52.37	0.51	64	1.54767	G protein complex (GNG2, GNB2L1, RAF1), GNAS-GNB1-GNG2 complex, G protein complex (MCF2, GNB1, GNG2), G protein complex (BTK, GNG1, GNG2), G protein complex (CACNA1A, GNB1, GNG2), G protein complex (PTHR1, GNB1, GNG2), G protein complex (HDAC5, GNB1, GNG2), G protein complex (HDAC4, GNB1, GNG2), KCTD12-GNB1-GNG2 complex, KCTD8-GNB1-GNG2 complex, KCTD16-GNB1-GNG2 complex, GNAI1-GNB1-GNG2 complex, …	1_Secretory		No	NA
GNG4	0.7779	5.396e-05	8.81e-05	0.5531	0.01142	0.0148	1.64	-0.15	3.92	0.99	20	0.622837	GNAI1-GNB1-GNG4 complex, GNAI1-GNB2-GNG4 complex, GNAI1-GNB3-GNG4 complex, GNAI1-GNB4-GNG4 complex, GNAI1- GNB5-GNG4 complex, GNAS-L-GNB1-GNG4 complex, GNAS-L-GNB2-GNG4 complex, GNAS-L-GNB3-GNG4 complex, GNAS-L-GNB4-GNG4 complex, GNAS-L-GNB5-GNG4 complex	NA		No	NA
GNG5	-0.24	0.05614	0.0657	-0.0608	0.6334	0.657	6.53	0.04	1.41	0.37	64	-0.0608751	GNAI1-GNB1-GNG5 complex, GNAI1-GNB2-GNG5 complex, GNAI1-GNB3-GNG5 complex, GNAI1-GNB4-GNG5 complex, GNAI1-GNB5-GNG5 complex, GNAS-L-GNB1-GNG5 complex, GNAS-L-GNB2-GNG5 complex, GNAS-L-GNB3-GNG5 complex, GNAS-L-GNB4-GNG5 complex, GNAS-L-GNB5-GNG5 complex	NA		No	NA
GNG7	0.8791	1.279e-21	6.52e-20	0.9299	1.294e-28	1.35e-26	28.07	-0.02	26.51	0.77	64	1.65765	GNAI1-GNB1-GNG7 complex, GNAI1-GNB2-GNG7 complex, GNAI1-GNB3-GNG7 complex, GNAI1-GNB4-GNG7 complex, GNAI1-GNB5-GNG7 complex, GNAS-L-GNB1-GNG7 complex, GNAS-L-GNB2-GNG7 complex, GNAS-L-GNB3-GNG7 complex, GNAS-L-GNB4-GNG7 complex, GNAS-L-GNB5-GNG7 complex	NA		No	NA
GNPAT	0.4044	0.0009204	0.0013	0.4154	0.0006411	0.000975	102.92	-0.07	35.12	0.29	64	0.44212	AGPS-GNPAT complex	NA		No	NA
GOLGA2	0.5023	2.343e-05	3.98e-05	0.5516	2.316e-06	4.87e-06	19.29	-0.07	6.43	0.21	64	0.620678	GM130-GRASP65 complex	1_Secretory		No	NA
GOPC	0.5147	1.357e-05	2.38e-05	0.3554	0.003958	0.00542	63.52	-0.04	17.05	0.3	64	0.371611	CFTR-GOPC-STX6 complex	NA		No	ED
GORASP1	0.6385	1.379e-08	3.64e-08	0.6669	1.776e-09	5.71e-09	16.74	0.03	6.82	0.38	64	0.805139	GM130-GRASP65 complex	1_Secretory		No	NA
GPAA1	0.4195	0.0005598	0.000807	0.3572	0.003762	0.00518	33.6	0.05	16.53	0.2	64	0.373673	GAA1-GPI8-PIGT-PIG-PIGS complex	NA		No	NA
GPS1	0.3266	0.008448	0.0107	0.1951	0.1223	0.14	31.26	0.04	9.58	0.09	64	0.197634	DDB2 complex, CSA complex, CSA-POLIIa complex, COP9 signalosome complex, CNS-P53 complex, Ubiquitin E3 ligase (CSN1, CSN8, HRT1, SKP1, SKP2, CUL1, CUL2, CUL3), CUL4B-DDB1-DTL-CSN complex	NA	hsa-let-7i-5p, hsa-let-7f-5p, hsa-let-7e-3p, hsa-let-7c-5p	Yes	NA
GPS2	-0.0547	0.6679	0.689	-0.0289	0.8209	0.836	2.51	0.14	0.84	0.31	64	-0.028908	NCOR complex, SMRT complex, MSH4-MSH5-GPS2 complex, NCOR-HDAC3 complex, Kaiso-NCOR complex	2_Nucleus		No	NED
GPSM2	0.7055	7.527e-11	2.8e-10	0.738	3.477e-12	1.61e-11	27.99	-0.08	17.25	0.41	64	0.946073	NuMA-LGN-G-alpha-i-1 complex, SAPCD2-Galphai-LGN complex, INSC-LGN-PAR3 complex	3_Cytosol		No	NA
GPX1	0.7444	1.78e-12	8.68e-12	0.654	4.622e-09	1.4e-08	147.27	0.04	158.6	1.01	64	0.782257	GPX1-SBP1 complex	3_Cytosol		No	NA
GRASP	0.4803	0.0005503	0.000794	0.4988	0.0003079	0.000488	6.55	-0.01	8.14	0.91	48	0.547707	GRASP-GRP1 complex	NA		No	NA
GRB2	0.672	1.203e-09	3.65e-09	0.6286	2.671e-08	7.26e-08	127.29	-0.02	46.52	0.26	64	0.739098	CIN85 complex (CIN85, CRK, BCAR1, CBL, PIK3R1, GRB2, SOS1), LAT-PLC-gamma-1-p85-GRB2-CBL-VAV-SLP-76 signaling complex, C305 activated, Cbl-SLP-76-Grb2 complex, Fc receptor gamma-R1 stimulated, SLP-76-Cbl-Grb2-Shc complex, Fc receptor gamma-R1 stimulated, PLC-gamma-2-SLP-76-Lyn-Grb2 complex, BCR-ABL (p210 fusion protein)-GRB2 complex, EGFR-CBL-GRB2 complex, BCR-ABL (p185 fusion protein)-GRB2 compl…	NA	hsa-miR-433-3p, hsa-miR-378a-3p, hsa-miR-376c-3p, hsa-miR-27a-3p, hsa-miR-200a-3p, hsa-miR-329-3p, hsa-miR-411-5p, hsa-miR-96-3p	Yes	ED
GRIP1	0.9015	3.149e-24	4.4e-22	0.913	8.038e-26	3.84e-24	6.52	0.09	6.11	0.72	64	1.54526	PICK1-GRIP1-GLUR2 complex, ESR1-JUN-GRIP1 complex, ESR1-GRIP1 complex, GRASP1-GRIP1 complex	NA		No	NA
GRIPAP1	0.7206	1.903e-11	7.86e-11	0.6989	1.348e-10	5e-10	27.43	0.04	11.23	0.21	64	0.865147	GRASP1-GRIP1 complex	3_Cytosol		No	NA
GRN	0.4323	0.0003605	0.000532	0.3234	0.009133	0.012	51.92	0.3	56.62	0.62	64	0.33544	CCNT1- CDK9-GRN complex	1_Secretory	hsa-miR-659-3p, hsa-miR-107, hsa-miR-29b-3p, hsa-miR-588	Yes	NA
GRPEL1	0.7014	1.085e-10	3.92e-10	0.6656	1.964e-09	6.26e-09	46.02	0.03	18.59	0.28	64	0.802801	HSPA9-GRPEL1-GRPEL2 complex, GRPEL1-GRPEL2 complex, HSPA9-GRPEL1 complex, HSPA9-GRPEL1-GRPEL2-TIMM44 complex	4_Mitochondria		No	ED
GRPEL2	0.6929	2.234e-10	7.64e-10	0.6108	8.334e-08	2.13e-07	41.88	-0.12	16.89	0.46	64	0.710196	HSPA9-GRPEL1-GRPEL2 complex, GRPEL1-GRPEL2 complex, HSPA9-GRPEL2 complex, HSPA9-GRPEL1-GRPEL2-TIMM44 complex	4_Mitochondria		No	NA
GRSF1	0.6931	2.195e-10	7.52e-10	0.642	1.079e-08	3.12e-08	81.51	-0.17	27.89	0.37	64	0.761569	protein complex (DDX28; DHX30; GRSF1; FASTKD2; FASTKD5)	1_Secretory	hsa-miR-101-3p	Yes	NA
GRWD1	0.6635	2.294e-09	6.73e-09	0.6441	9.326e-09	2.72e-08	29.35	-0.05	11.53	0.2	64	0.765149	CUL4B-DDB1-GRWD1 complex	2_Nucleus		No	ED
GSE1	0.799	2.511e-15	2.11e-14	0.849	7.878e-19	9.26e-18	28.89	-0.13	15.2	0.41	64	1.25256	Anti-HDAC2 complex, anti-BHC110 complex, BHC110 complex	2_Nucleus	hsa-miR-489-3p	Yes	NA
GSK3B	0.7788	3.546e-14	2.39e-13	0.79	8.483e-15	5.51e-14	47.12	0.05	20.71	0.36	64	1.07143	Prune-GSK3beta complex, Axin-PP2A A-PP2A C-GSK3-beta-beta-catenin complex, AXIN1-APC-CTNNB1-GSK3B complex, TSC (TSC1, TSC2, AXIN, GSK3) complex, FBXW7-CSF3R-GSK3B complex, FoxM1-Axin-GSK3beta complex, beta-Catenin destruction complex, FBXW7-CDX2-GSK3B complex, AXIN1-GID8-GSK3B complex, GSKIP-GSK3B-PRKAR2A complex, PRKAR2A-GSKIP-GSK3B-DNM1L complex, TSC2-GSK3-AXIN-DVL complex, GSK3B-HSP90AA1-PKM2 …	3_Cytosol	hsa-miR-26a-5p, hsa-miR-29b-3p, hsa-miR-183-5p, hsa-miR-96-5p, hsa-miR-182-5p, hsa-miR-346, hsa-miR-199a-5p, hsa-miR-9-5p, hsa-miR-769-5p, hsa-miR-27a-3p, hsa-miR-129-1-3p, hsa-miR-99b-3p, hsa-miR-29a-3p, hsa-miR-26a-1-3p, hsa-miR-501-5p, hsa-miR-616-5p, hsa-miR-1246, hsa-miR-942-5p, hsa-miR-224-5p, hsa-miR-29a-5p, hsa-miR-744-5p	Yes	NA
GSKIP	0.6918	2.457e-10	8.34e-10	0.7117	4.324e-11	1.71e-10	18.34	0.01	6.85	0.3	64	0.89062	GSKIP-GSK3B-PRKAR2A complex, GSKIP-PRKAR2B complex, PRKAR2A-GSKIP-GSK3B-DNM1L complex	3_Cytosol		No	NA
GSN	0.7585	3.876e-13	2.14e-12	0.8021	1.65e-15	1.17e-14	9.54	0.19	10.54	0.94	64	1.10447	Prune-Gelsolin complex	3_Cytosol		No	ED
GSPT1	0.4606	0.0001283	0.0002	0.4393	0.0002818	0.000449	87.55	0	23.94	0.16	64	0.471363	SMG-1-UPF-ERF1-ERF3 complex (SURF), eRF1-eRF3-GTP-Mg(2+) complex	3_Cytosol		No	ED
GSPT2	0.8252	5.048e-17	6.24e-16	0.7878	1.137e-14	7.24e-14	18.33	0.18	12.14	0.36	64	1.06561	Phosphatidylinositol 4-kinase complex	3_Cytosol		No	NA
GTF2A1	0.4985	2.769e-05	4.66e-05	0.4266	0.0004388	0.000681	47.41	-0.02	14.6	0.22	64	0.455733	TFIIA complex, DA complex, DAB complex, TFIIA-TRF2 complex	NA		No	NA
GTF2A2	0.1507	0.2346	0.256	0.2404	0.05571	0.0665	44.04	0.12	13.53	0.21	64	0.245199	TFIIA complex, DA complex, DAB complex, TFIIA-TRF2 complex	NA		No	NA
GTF2B	0.4599	0.0001318	0.000205	0.4742	7.555e-05	0.000129	73.07	0.05	20.5	0.13	64	0.515475	RNA polymerase II holoenzyme complex, DAB complex, SMN-PolII-RHA complex, RNA polymerase II (RNAPII), BRCA1-RNA polymerase II complex, RNA polymerase II complex, chromatin structure modifying	NA		No	ED
GTF2E1	0.5045	2.128e-05	3.63e-05	0.4887	4.176e-05	7.4e-05	27.88	-0.04	6.81	0.16	64	0.534351	RNA polymerase II holoenzyme complex, TFIIE complex, BRCA1-RNA polymerase II complex, RNA polymerase II complex, chromatin structure modifying	2_Nucleus		No	NA
GTF2E2	0.5761	6.33e-07	1.32e-06	0.577	6.013e-07	1.37e-06	58.17	-0.03	14.2	0.16	64	0.657954	RNA polymerase II holoenzyme complex, TFIIE complex, BRCA1-RNA polymerase II complex	2_Nucleus		No	ED
GTF2F1	0.274	0.02849	0.0344	0.3572	0.003758	0.00517	75.02	-0.04	13.98	0.18	64	0.373673	RNA polymerase II holoenzyme complex, TFIIF complex (transcription factor IIF), FCP1-associated protein complex, RNA polymerase II (RNAPII), BRCA1-RNA polymerase II complex, RNA polymerase II complex (RPB1, RAP74, CDK8, CYCC, SRB7, BAF190, BAF47), chromatin structure modifying, RNA polymerase II complex, chromatin structure modifying, RNA polymerase II complex, (CDK8 complex), chromatin structure…	NA		No	NA
GTF2F2	0.5285	7.167e-06	1.3e-05	0.4495	0.0001942	0.000316	42.4	0	12.02	0.16	64	0.484073	RNA polymerase II holoenzyme complex, TFIIF complex (transcription factor IIF), RNA polymerase II (RNAPII), BRCA1-RNA polymerase II complex	NA		No	ED
GTF2H1	0.3351	0.006792	0.0087	0.3321	0.007332	0.00974	39.08	0.08	8.81	0.19	64	0.345187	RNA polymerase II holoenzyme complex, TFIIH transcription factor complex, TFIIH transcription factor core complex, BRCA1-RNA polymerase II complex, RNA polymerase II complex, chromatin structure modifying	2_Nucleus		No	NA
GTF2H2	0.4119	0.0007202	0.00103	0.4596	0.0001331	0.000221	6.7	0.15	4.64	0.42	64	0.496804	RNA polymerase II holoenzyme complex, TFIIH transcription factor complex, TFIIH transcription factor core complex, BRCA1-RNA polymerase II complex	NA		No	NA
GTF2H3	0.1014	0.4252	0.452	0.0653	0.6082	0.633	46.71	0.04	12.35	0.17	64	0.0653931	RNA polymerase II holoenzyme complex, TFIIH transcription factor complex, TFIIH transcription factor core complex, BRCA1-RNA polymerase II complex, RNA polymerase II complex, chromatin structure modifying	2_Nucleus		No	NA
GTF2H4	0.1158	0.3624	0.388	0.2487	0.04749	0.0571	0.6	0.01	0.34	0.2	64	0.254027	RNA polymerase II holoenzyme complex, TFIIH transcription factor complex, TFIIH transcription factor core complex, CF IIAm complex (Cleavage factor IIAm complex), BRCA1-RNA polymerase II complex	2_Nucleus		No	NA
GTF2H5	0.299	0.0164	0.0203	0.2778	0.02625	0.0326	8.84	0.04	3.18	0.21	64	0.285297	TFIIH transcription factor complex	NA		No	NA
GTF2I	0.654	4.645e-09	1.31e-08	0.6739	1.044e-09	3.47e-09	57.42	0.1	17.16	0.28	64	0.817854	Anti-HDAC2 complex, anti-BHC110 complex, XFIM complex, TNF-alpha/Nf-kappa B signaling complex (RPL6, RPL30, RPS13, CHUK, DDX3X, NFKB2, NFKBIB, REL, IKBKG, NFKB1, MAP3K8, RELB, GLG1, NFKBIA, RELA, TNIP2, GTF2I)	2_Nucleus		No	NA
GTF3A	0.7442	1.819e-12	8.86e-12	0.7096	5.231e-11	2.04e-10	222.21	0.02	111.63	0.41	64	0.886378	5S-DNA-TFIIIA-TFIIIC2 subcomplex, 5S-DNA-TFIIIA-TFIIIC2-TFIIIB subcomplex	3_Cytosol		No	NA
GTF3C1	0.3637	0.003135	0.00416	0.3325	0.007272	0.00966	43.91	0.06	8.8	0.17	64	0.345636	transcription factor IIIC multisubunit complex, TFIIIC containing-TOP1-SUB1 complex, 5S-DNA-TFIIIA-TFIIIC2 subcomplex, 5S-DNA-TFIIIA-TFIIIC2-TFIIIB subcomplex	2_Nucleus		No	NA
GTF3C2	0.2711	0.03023	0.0364	0.3187	0.01027	0.0134	66.63	0.05	11.23	0.1	64	0.330199	transcription factor IIIC multisubunit complex, TFIIIC containing-TOP1-SUB1 complex, 5S-DNA-TFIIIA-TFIIIC2 subcomplex, 5S-DNA-TFIIIA-TFIIIC2-TFIIIB subcomplex	NA		No	NA
GTF3C3	0.7719	8.244e-14	5.17e-13	0.7958	3.9e-15	2.64e-14	37.21	0.01	15.9	0.26	64	1.08705	transcription factor IIIC multisubunit complex, TFIIIC containing-TOP1-SUB1 complex, 5S-DNA-TFIIIA-TFIIIC2 subcomplex, 5S-DNA-TFIIIA-TFIIIC2-TFIIIB subcomplex	NA		No	NA
GTF3C4	0.6683	1.597e-09	4.77e-09	0.6856	4.1e-10	1.44e-09	32.07	0	11.27	0.16	64	0.839605	transcription factor IIIC multisubunit complex, TFIIIC containing-TOP1-SUB1 complex, 5S-DNA-TFIIIA-TFIIIC2 subcomplex, 5S-DNA-TFIIIA-TFIIIC2-TFIIIB subcomplex	2_Nucleus		No	NA
GTF3C5	0.8366	7.445e-18	1.14e-16	0.7826	2.195e-14	1.35e-13	125.24	0.06	109.46	0.24	64	1.05204	transcription factor IIIC multisubunit complex, TFIIIC containing-TOP1-SUB1 complex, 5S-DNA-TFIIIA-TFIIIC2 subcomplex, 5S-DNA-TFIIIA-TFIIIC2-TFIIIB subcomplex	NA		No	NA
GYPC	0.6146	6.558e-08	1.58e-07	0.7062	7.079e-11	2.72e-10	81.61	0.14	78.11	0.64	64	0.879562	GPC-4.1R-p55 complex	NA		No	NA
HADHA	0.2589	0.03884	0.0462	0.3356	0.006712	0.00897	169.61	0.17	37.8	0.29	64	0.349126	3-Hydroxyacyl CoA dehydrogenase	4_Mitochondria		No	NA
HADHB	0.4995	2.653e-05	4.47e-05	0.5104	1.643e-05	3.08e-05	78.49	0.15	22.33	0.27	64	0.563271	3-Hydroxyacyl CoA dehydrogenase	4_Mitochondria	hsa-miR-33a-5p	Yes	NED
HAT1	0.4097	0.0007733	0.0011	0.4037	0.0009409	0.0014	44.87	0.03	15.48	0.2	64	0.428061	Histone H3.1 complex, Histone H3.3 complex	2_Nucleus		No	ED
HAUS1	0.4082	0.0008132	0.00115	0.3193	0.01012	0.0132	103.54	-0.02	46.12	0.2	64	0.330867	HAUS augmin-like complex	3_Cytosol		No	NA
HAUS2	0.0344	0.7872	0.803	0.0119	0.9256	0.933	51.68	0.03	14.41	0.27	64	0.0119006	HAUS augmin-like complex	3_Cytosol		No	NA
HAUS3	0.0914	0.4727	0.499	0.0927	0.4664	0.494	22.06	0.05	6.64	0.21	64	0.0929669	HAUS augmin-like complex	3_Cytosol		No	NA
HAUS5	0.1514	0.2324	0.254	0.211	0.09422	0.109	32.38	0.04	14.21	0.18	64	0.214218	HAUS augmin-like complex	NA		No	NA
HAUS6	0.7481	1.214e-12	6.07e-12	0.7588	3.738e-13	1.97e-12	65.44	0.05	26.41	0.28	64	0.99338	HAUS augmin-like complex	3_Cytosol		No	NA
HAUS7	-0.2587	0.03902	0.0464	-0.2398	0.05635	0.0672	1.87	0.05	0.82	0.22	64	-0.244562	HAUS augmin-like complex	3_Cytosol		No	NA
HAUS8	0.1463	0.2487	0.271	0.1697	0.18	0.201	13.75	0.02	3.08	0.21	64	0.171358	HAUS augmin-like complex	NA		No	NA
HAX1	0.6206	4.491e-08	1.11e-07	0.5701	8.792e-07	1.96e-06	144.43	-0.06	48.81	0.22	64	0.647671	G alpha-13-Hax-1-cortactin-Rac complex, prohibitin 2 complex, mitochondrial, HAX-1-XIAP complex	4_Mitochondria	hsa-miR-125a-5p, hsa-miR-223-3p	Yes	NA
HCFC1	0.2258	0.07281	0.0843	0.0043	0.9731	0.976	82.47	0.14	34.2	0.14	64	0.00430003	MLL-HCF complex, HCF-1 complex, MLL1-WDR5 complex, MLL2 complex, MLL1 complex, Set1A complex, Set1B complex, NSL complex, HCF1-THAP11 complex, HCFC1-THAP11-ZNF143 complex, HCFC1-THAP11 subcomplex, ASXL1-HCFC1-OGT complex	2_Nucleus		No	ED
HCFC2	0.6747	9.8e-10	3.02e-09	0.6431	1e-08	2.9e-08	14.86	0.07	5.15	0.24	64	0.763442	MLL2 complex, Set1A complex, Set1B complex	2_Nucleus		No	NA
HDAC1	0.6834	4.89e-10	1.58e-09	0.7138	3.584e-11	1.43e-10	210.15	0.04	107.78	0.17	64	0.894889	Mi-2/NuRD-MTA3 complex, DNMT3B complex, SIN3 complex, Mi2/NuRD complex, MeCP1 complex, SNF2h-cohesin-NuRD complex, Sin3 complex, Mi2/NuRD-BCL6-MTA3 complex, NuRD.1 complex, SAP complex (Sin3-associated protein complex), SIN3-HDAC-SAP30-ARID4 complex, NRD complex (Nucleosome remodeling and deacetylation complex), CoREST-HDAC complex, LSD1 complex, Anti-HDAC2 complex, anti-BHC110 complex, XFIM comp…	2_Nucleus	hsa-miR-449a, hsa-miR-449b-5p, hsa-miR-34a-5p, hsa-miR-874-3p, hsa-miR-520h	Yes	NED
HDAC10	0.2376	0.05873	0.0686	0.3125	0.01194	0.0155	1.76	0.01	0.66	0.36	64	0.323314	HDAC10-PAX3-KAP1 complex	3_Cytosol		No	NA
HDAC2	0.5805	4.943e-07	1.04e-06	0.6445	9.086e-09	2.65e-08	34.14	0.15	13.42	0.27	64	0.765833	SIN3 complex, Mi2/NuRD complex, MeCP1 complex, SNF2h-cohesin-NuRD complex, Sin3 complex, NuRD.1 complex, SAP complex (Sin3-associated protein complex), SIN3-HDAC-SAP30-ARID4 complex, NRD complex (Nucleosome remodeling and deacetylation complex), CoREST-HDAC complex, Anti-HDAC2 complex, anti-BHC110 complex, XFIM complex, BHC complex, CtBP complex, CtBP core complex, HDAC2-asscociated core complex,…	2_Nucleus	hsa-miR-145-5p, hsa-miR-92a-3p, hsa-miR-455-3p	Yes	NED
HDAC3	-0.0422	0.7406	0.759	-0.1269	0.3176	0.345	61.29	0.14	15.89	0.22	64	-0.127588	NCOR complex, SMRT complex, NCOR-HDAC3 complex, SMRT core complex, NCOR1 complex, NCOR2 complex, Kaiso-NCOR complex, ANCO1-HDAC3 complex, Emerin regulatory complex, Emerin complex 32, AJUBA-GFI1-HDAC3 complex, AKT1-APPL1-HDAC3 complex, induced by IGF-1, HDAC3-H1.3-SMRT-N-Cor complex, DTNBP1(1A)-HDAC3 complex	2_Nucleus		No	NA
HDAC4	0.7575	4.331e-13	2.35e-12	0.7712	8.998e-14	5.1e-13	15.29	-0.04	14.78	0.43	64	1.02328	BCL6-HDAC4 complex, HDAC4-ERK1 complex, HDAC4-ERK2 complex, G protein complex (HDAC4, GNB1, GNG2)	3_Cytosol	hsa-miR-29b-3p, hsa-miR-140-5p, hsa-miR-1-3p, hsa-miR-22-3p, hsa-miR-30c-5p, hsa-miR-302b-3p, hsa-miR-9-5p, hsa-miR-381-3p, hsa-miR-125a-5p, hsa-miR-675-5p	Yes	NA
HDAC5	0.8491	7.714e-19	1.54e-17	0.8281	3.144e-17	2.82e-16	30.9	0.01	15.56	0.51	64	1.18206	BCL6-HDAC5 complex, G protein complex (HDAC5, GNB1, GNG2)	3_Cytosol	hsa-miR-125a-5p, hsa-miR-675-5p	Yes	NA
HDAC6	0.6471	7.553e-09	2.08e-08	0.7114	4.452e-11	1.75e-10	30.6	0.14	9.91	0.27	64	0.890013	TCF4-CTNNB1-SUMO1-EP300-HADAC6 complex, AURKA-HDAC6 cilia-disassembly complex	3_Cytosol	hsa-miR-22-3p, hsa-miR-548m, hsa-miR-675-5p	Yes	NA
HDAC7	0.6795	6.665e-10	2.11e-09	0.7179	2.458e-11	1.01e-10	33.5	0.09	15.55	0.27	64	0.903298	BCL6-HDAC7 complex	3_Cytosol	hsa-miR-140-5p	Yes	NA
HDGF	0.7584	3.913e-13	2.15e-12	0.7739	6.435e-14	3.73e-13	446.26	0.09	182.65	0.36	64	1.02998	Emerin complex 52, CTNNB1-DDX5-HDGF complex	NA	hsa-miR-497-5p, hsa-miR-141-3p, hsa-miR-214-3p, hsa-miR-16-5p, hsa-miR-610	Yes	ED
HDLBP	0.5918	2.596e-07	5.71e-07	0.5647	1.168e-06	2.56e-06	92.45	-0.06	17.75	0.22	64	0.639707	Vigilin-DNA-PK-Ku antigen complex, DHX9-ADAR-vigilin-DNA-PK-Ku antigen complex	2_Nucleus		No	ED
HEG1	0.5322	1.435e-05	2.51e-05	0.513	3.256e-05	5.85e-05	9.54	-0.09	16.94	0.48	59	0.566793	KRIT1-HEG1-RAP1B complex	NA		No	NA
HERC1	-0.1783	0.1586	0.177	-0.1059	0.4049	0.433	61.3	-0.06	28.84	0.16	64	-0.106299	TSC2-HERC1 complex, p532-Clathrin-HSP70 complex	NA		No	NA
HERC2	-0.1302	0.3051	0.329	-0.2038	0.1063	0.123	29.7	-0.04	10.48	0.16	64	-0.206694	E6AP-HERC2-MAPK6-NEURL4 complex	1_Secretory		No	NA
HES1	0.7874	5.22e-14	3.39e-13	0.6972	4.317e-10	1.51e-09	15.06	-0.41	28.1	1.03	61	0.861831	MASH1 promoter-coactivator complex, CAMK2-delta-MASH1 promoter-coactivator complex	2_Nucleus	hsa-miR-199b-5p, hsa-miR-23a-3p, hsa-miR-524-5p, hsa-miR-410-3p, hsa-miR-9-3p, hsa-miR-9-5p, hsa-miR-381-5p, hsa-miR-765	Yes	NA
HEXA	0.6154	6.26e-08	1.51e-07	0.6079	9.954e-08	2.52e-07	15.93	0.19	13.54	0.43	64	0.705584	HEXA-HEXB complex	NA		No	NA
HEXB	0.63	2.44e-08	6.23e-08	0.6904	2.749e-10	9.82e-10	39.55	0.22	25.61	0.55	64	0.84872	HEXA-HEXB complex, HEXB homodimer complex	NA		No	NED
HEXIM1	0.7804	2.926e-14	2.01e-13	0.7761	4.926e-14	2.9e-13	15.92	0.04	8.45	0.3	64	1.03549	P-TEFb-7SKRNA-HEXIM1 complex, HEXIM1-DNA-PK-paraspeckle components-ribonucleoprotein complex, 7SK RNP complex	2_Nucleus		No	ED
HGF	0.1252	0.3244	0.349	0.2086	0.09812	0.114	2.15	0.42	6.34	0.95	64	0.211707	HGF-Met complex	NA	hsa-miR-199a-3p, hsa-miR-26a-5p, hsa-miR-16-5p, hsa-miR-26b-5p, hsa-miR-200a-3p	Yes	NA
HGS	0.2816	0.02416	0.0294	0.3019	0.01532	0.0196	32.4	0.03	8.3	0.16	64	0.311609	SNARE complex (HGS, SNAP25, STX13), RIN1-STAM2-HRS complex, CART complex, SIMPLE-HRS-STAM1 complex	3_Cytosol	hsa-miR-296-5p	Yes	NA
HIC1	0.7763	4.834e-14	3.16e-13	0.7517	8.229e-13	4.13e-12	2.41	-0.47	4.19	0.91	64	0.976852	HIC1-PCL3L-PCR2 complex	2_Nucleus		No	NA
HIF1A	0.2732	0.04162	0.0494	0.3761	0.004283	0.00584	153.42	0.09	78.53	0.67	56	0.395509	VEGF transcriptional complex, VHL-TBP1-HIF1A complex, HIF1A-OS9-EGLN1 complex, HIF1A-OS9-EGLN3 complex, ARNT-HIF1A complex, HIF1alpha-VHL-ElonginB-ElonginC complex, ARNTL-HIF1A complex	NA	hsa-miR-20a-5p, hsa-miR-519c-3p, hsa-miR-20b-5p, hsa-miR-107, hsa-miR-18a-5p, hsa-miR-17-5p, hsa-miR-424-5p, hsa-miR-199a-5p, hsa-miR-138-5p, hsa-miR-199b-5p, hsa-miR-33a-5p, hsa-miR-210-3p, hsa-miR-106a-5p, hsa-miR-106b-5p, hsa-miR-153-5p, hsa-miR-18b-5p, hsa-miR-155-5p, hsa-miR-22-3p, hsa-miR-142-5p, hsa-miR-27a-3p, hsa-miR-433-3p, hsa-miR-429, hsa-miR-338-3p, hsa-miR-186-5p, hsa-miR-138-1-3p, …	Yes	NA
HINT1	0.6517	5.467e-09	1.53e-08	0.6674	1.709e-09	5.52e-09	276.57	-0.02	122.45	0.28	64	0.80604	HINT1-TIP60 complex, HINT1-UBC3-RBX1 complex, HINT1-SP1 complex	3_Cytosol		No	ED
HIP1R	0.7752	5.54e-14	3.58e-13	0.7716	8.566e-14	4.88e-13	30.39	0.02	24.67	0.61	64	1.02427	Hip1R-cortactin complex	3_Cytosol		No	NA
HIPK2	0.4942	0.002186	0.00295	0.5691	0.0002922	0.000464	21.39	-0.01	20.63	0.34	36	0.646191	FHL2-p53-HIPK2 complex, DAXX-Axin-p53-HIPK2 complex, Axin-p53-HIPK2 complex, NK-3-Groucho-HIPK2-SIN3A-RbpA48-HDAC1 complex, AML1-HIPK2-p300 complex	2_Nucleus	hsa-miR-27a-3p, hsa-miR-181a-5p, hsa-miR-141-3p	Yes	NA
HIRA	0.7462	1.483e-12	7.3e-12	0.67	1.41e-09	4.59e-09	7.66	0.05	2.85	0.22	64	0.810743	Histone H3.3 complex, ASF1-interacting protein complex, Prohibitin-HIRA complex, OGT-HIRA complex	2_Nucleus		No	NA
HIVEP3	0.7204	1.935e-11	7.97e-11	0.6859	3.979e-10	1.4e-09	5.37	-0.27	8.54	0.65	64	0.840172	HIVEP3-RUNX2-WWP1 complex	2_Nucleus		No	NA
HJURP	0.6942	2.008e-10	6.93e-10	0.704	8.63e-11	3.27e-10	87.84	-0.07	51.02	0.33	64	0.875187	CENP-A nucleosomal complex, CENP-A-histone H4 heterodimer- HJURP complex	2_Nucleus		No	NA
HK1	0.837	6.933e-18	1.06e-16	0.9188	1.016e-26	6.39e-25	44.88	-0.08	33.84	0.58	64	1.58127	HK1-VDAC1 complex, ATF2-HK1-VDAC1 complex	NA		No	NA
HLF	0.2971	0.1909	0.211	0.2861	0.2087	0.231	9.5	0.1	41.39	0.25	21	0.294313	ARNT-HLF complex	NA		No	NA
HMG20A	0.0501	0.6941	0.714	0.1207	0.3421	0.37	44.92	0.03	10.18	0.19	64	0.121291	LSD1 complex	2_Nucleus		No	NA
HMG20B	0.2633	0.03551	0.0424	0.3251	0.008755	0.0115	27.84	0.06	9.38	0.21	64	0.337339	CoREST-HDAC complex, LSD1 complex, Anti-HDAC2 complex, anti-BHC110 complex, BHC complex, BRAF53-BRCA2 complex, BHC110 complex, 17S U2 snRNP	2_Nucleus		No	NA
HMGB1	0.5869	3.451e-07	7.46e-07	0.5234	9.094e-06	1.77e-05	579.59	0.12	277.9	0.3	64	0.581011	HMGB1-HMGB2-HSC70-ERP60-GAPDH complex, Casein kinase II-HMG1 complex	NA	hsa-miR-22-3p, hsa-miR-218-5p, hsa-miR-153-3p, hsa-miR-142-3p, hsa-miR-129-5p, hsa-miR-205-5p, hsa-miR-21-5p, hsa-miR-181b-5p, hsa-miR-193a-3p, hsa-miR-320a, hsa-miR-200a-3p, hsa-miR-34a-5p	Yes	NA
HMGB2	0.6652	2.021e-09	5.97e-09	0.6158	6.102e-08	1.59e-07	799.59	0.12	454.78	0.32	64	0.718211	HMGB1-HMGB2-HSC70-ERP60-GAPDH complex	NA	hsa-miR-23b-3p, hsa-miR-23a-3p	Yes	ED
HMMR	0.7375	3.631e-12	1.69e-11	0.7638	2.121e-13	1.15e-12	111.76	-0.24	65.28	0.4	64	1.00527	RHAMM-beta-catenin complex, CD44-ERK1-ERK2-RHAMM complex	3_Cytosol		No	NA
HNRNPD	0.3326	0.007254	0.00927	0.3777	0.002094	0.00297	71.46	0.09	43.13	0.14	64	0.397374	PIN1-AUF1 complex, Multiprotein complex (mRNA turnover), PABPC1-HSPA8-HNRPD-EIF4G1 complex, AUF1(p45)-ZFP36 complex, HNRNPD(p45)-ZFP36L1 complex, HNRNPD(p45)-ZFP36L2 complex	2_Nucleus	hsa-miR-146b-5p, hsa-miR-141-3p	Yes	NA
HNRNPDL	0.412	0.0007176	0.00102	0.4005	0.001039	0.00154	307.58	-0.01	79.53	0.17	64	0.424244	Large Drosha complex	2_Nucleus		No	NA
HNRNPL	0.1772	0.1613	0.18	0.1862	0.1407	0.16	142.95	0.1	39.12	0.11	64	0.188398	Emerin complex 52	2_Nucleus		No	ED
HNRNPUL1	0.4048	0.0009085	0.00128	0.3087	0.01306	0.0169	168.46	0.12	51.41	0.12	64	0.319108	Large Drosha complex	2_Nucleus		No	ED
HOMER3	0.8958	1.655e-23	1.63e-21	0.9402	1.073e-30	2.62e-28	4.63	0.1	4.1	0.87	64	1.73977	HOMER3-IP3R-TRPC1 complex	3_Cytosol		No	NA
HOOK1	0.6317	3.596e-05	5.99e-05	0.1909	0.2648	0.29	0.72	-1.02	2.46	0.86	36	0.193271	FHF complex, Hook1-Vps16 complex, Hook1-Vps18 complex, Hook1-Vps39 complex, Hook1-Vps41 complex, HOOK1-SHP2 complex	NA		No	NA
HOOK2	0.5017	2.407e-05	4.08e-05	0.5433	3.501e-06	7.17e-06	7.39	0.12	2.76	0.36	64	0.608826	FHF complex, Hook2-Vps16 complex, Hook2-Vps41 complex, HOOK2-PCM1-RAB8A complex, HOOK2-PAR3-Par6alpha-PKCiota complex, HOOK2-KCL3-LRGUK1-RIMBP3 complex	3_Cytosol		No	NA
HOOK3	0.4006	0.001036	0.00145	0.4179	0.0005903	0.000902	28.43	-0.03	10.29	0.27	64	0.445145	FHF complex, Hook3-Vps16 complex, Hook3-Vps41 complex	3_Cytosol		No	ED
HOXA9	0.8223	1.368e-13	8.2e-13	0.3435	0.01358	0.0175	7.03	-0.45	26.48	0.85	51	0.358055	SMAD6-HOXA9 complex	2_Nucleus	hsa-miR-210-3p, hsa-miR-126-3p, hsa-miR-196b-5p, hsa-miR-142-3p	Yes	NA
HPS1	0.5837	4.148e-07	8.85e-07	0.5299	6.689e-06	1.32e-05	27.45	0.03	19.27	0.4	64	0.590006	BLOC-3 (biogenesis of lysosome-related organelles complex 3)	NA		No	NA
HPS3	0.5051	2.072e-05	3.54e-05	0.6027	1.363e-07	3.39e-07	30.43	0.01	19.93	0.23	64	0.697377	BLOC-2 (biogenesis of lysosome-related organelles complex 2), BLOC1-BLOC2 complex	3_Cytosol		No	NA
HPS4	0.8378	6.104e-18	9.48e-17	0.8593	1.035e-19	1.42e-18	201.65	0.13	166.3	0.54	64	1.29066	BLOC-3 (biogenesis of lysosome-related organelles complex 3)	3_Cytosol		No	NA
HPS5	0.4393	0.0002816	0.000421	0.2501	0.04621	0.0557	33.91	0.02	11.62	0.23	64	0.255519	BLOC-2 (biogenesis of lysosome-related organelles complex 2), BLOC1-BLOC2 complex	NA		No	NA
HPS6	0.4002	0.001051	0.00147	0.3961	0.001195	0.00175	29.39	0.01	9.18	0.17	64	0.419015	BLOC-2 (biogenesis of lysosome-related organelles complex 2), BLOC1-BLOC2 complex	NA		No	NA
HRAS	0.2983	0.01666	0.0206	0.2778	0.02622	0.0326	22.29	-0.11	7.26	0.37	64	0.285297	ABL2-HRAS-RIN1 complex, RAF1-RAS complex, EGF induced, DGKZ-RASGRP1-HRAS complex, AURKA-HRAS-RAF1 complex	NA	hsa-let-7a-5p, hsa-miR-143-3p, hsa-miR-181a-5p, hsa-let-7b-5p, hsa-miR-181d-5p, hsa-miR-139-5p, hsa-miR-663a	Yes	NA
HSD17B10	0.422	0.0005147	0.000746	0.3041	0.01456	0.0187	154.61	0.1	50.37	0.28	64	0.314031	mtRNase P, HSD17B10-TRMT10C complex	NA		No	NA
HSF1	0.3344	0.00692	0.00886	0.3888	0.001499	0.00217	33.52	0.06	11.45	0.19	64	0.410386	HSF1-HSF2 complex, HSF1-YWHAE complex	2_Nucleus		No	NA
HSF2	0.5469	2.923e-06	5.58e-06	0.5565	1.802e-06	3.84e-06	66.37	-0.16	22.69	0.34	64	0.627749	HSF1-HSF2 complex	NA	hsa-miR-18a-5p	Yes	NA
HSP90AA1	0.5777	5.788e-07	1.21e-06	0.5027	2.3e-05	4.21e-05	511.07	-0.04	163.12	0.17	64	0.552913	CDC37-HSP90AA1-HSP90AB1-MAP3K11 complex, HCF-1 complex, HSP90-FKBP38-CAM-Ca(2+) complex, Kinase maturation complex 1, Kinase maturation complex 2, IKBKB-CDC37-KIAA1967-HSP90AB1-HSP90AA1 complex, TNF-alpha/NF-kappa B signaling complex 6, TNF-alpha/NF-kappa B signaling complex 7, TNF-alpha/NF-kappa B signaling complex 8, TNF-alpha/NF-kappa B signaling complex 10, HSP90-CIP1-FKBPL complex, NOS3-HSP9…	3_Cytosol	hsa-miR-148b-3p, hsa-miR-23a-3p	Yes	ED
HSP90AB1	0.6589	3.228e-09	9.3e-09	0.6601	2.961e-09	9.24e-09	1861.45	-0.06	626.82	0.21	64	0.792991	P2X7 receptor signalling complex, CDC37-HSP90AA1-HSP90AB1-MAP3K11 complex, RNA-induced silencing complex, RISC, Kinase maturation complex 1, Kinase maturation complex 2, IKBKB-CDC37-KIAA1967-HSP90AB1-HSP90AA1 complex, TNF-alpha/NF-kappa B signaling complex 6, TNF-alpha/NF-kappa B signaling complex 7, TNF-alpha/NF-kappa B signaling complex 8, TNF-alpha/NF-kappa B signaling complex 9, TNF-alpha/NF-…	3_Cytosol		No	ED
HSP90B1	0.664	2.211e-09	6.5e-09	0.6522	5.273e-09	1.59e-08	333.95	-0.07	96.21	0.25	64	0.779118	HRD1 complex	2_Nucleus	hsa-miR-223-3p	Yes	NA
HSPA2	0.8714	7.645e-21	2.88e-19	0.9194	8.296e-27	5.34e-25	1.63	0.26	1.34	0.74	64	1.58513	HSPA2-ACR-PDIA6 complex, BAG6-HSPA2 complex	3_Cytosol		No	NA
HSPA4	0.5416	3.807e-06	7.17e-06	0.455	0.0001586	0.000261	167.96	0	42.08	0.15	64	0.490988	TLE1 corepressor complex (MASH1 promoter-corepressor complex), HCF-1 complex, Kinase maturation complex 1, MLL1-WDR5 complex, HSP70-BAG5-PARK2 complex	3_Cytosol	hsa-miR-1-3p, hsa-miR-30c-5p, hsa-let-7c-5p	Yes	ED
HSPA5	0.7794	3.298e-14	2.24e-13	0.704	8.595e-11	3.26e-10	82.91	-0.23	44.02	0.32	64	0.875187	CEN complex, H2AX complex, isolated from cells without IR exposure, H2AX complex I, H2AX complex II, SNW1 complex, HCF-1 complex, DGCR8 multiprotein complex, HRD1 complex	NA	hsa-miR-199a-5p, hsa-miR-30a-5p, hsa-miR-495-3p, hsa-miR-384	Yes	NA
HSPA8	0.5994	1.669e-07	3.78e-07	0.5799	5.124e-07	1.18e-06	1736.83	-0.04	596.84	0.17	64	0.662312	HMGB1-HMGB2-HSC70-ERP60-GAPDH complex, P2X7 receptor signalling complex, CEN complex, BCOR complex, CDC5L core complex, CDC5L complex, PABPC1-HSPA8-HNRPD-EIF4G1 complex, DNAJB2-HSPA8-PSMA3 complex, Profilin 2 complex, HCF-1 complex, Profilin 1 complex, CHIP-HSC70-TAU-UBCH5B complex, BAG3-HSC70-HSPB8-CHIP complex, BAG1-HSC70 complex, DNJC3-DNAJB1-HSPA8 complex, DNAJC7-HSPA8-HSP90AA1 complex	3_Cytosol	hsa-miR-33a-5p	Yes	NA
HSPA9	0.4626	0.0001186	0.000186	0.4469	0.0002141	0.000346	200.61	-0.05	51.39	0.18	64	0.48082	Frataxin complex, HSPA9-GRPEL1-GRPEL2 complex, HSPA9-GRPEL1 complex, HSPA9-GRPEL2 complex, HSPA9-GRPEL1-GRPEL2-TIMM44 complex	4_Mitochondria		No	NA
HSPB11	0.5554	1.902e-06	3.71e-06	0.5308	6.433e-06	1.28e-05	44.81	0.01	12.31	0.18	64	0.591258	Intraflagellar transport complex B, Intraflagellar transport complex B core complex	3_Cytosol		No	NA
HSPD1	0.7061	7.136e-11	2.66e-10	0.6832	4.955e-10	1.72e-09	600.73	-0.03	289.42	0.25	64	0.835091	Frataxin complex, 17S U2 snRNP	4_Mitochondria	hsa-miR-1-3p	Yes	NA
HTRA2	0.0274	0.8295	0.843	-0.0054	0.9659	0.97	46.86	0.07	11.58	0.23	64	-0.00540005	LATS1-HTRA2-BIRC4 complex	2_Nucleus		No	NA
HTT	0.5647	1.171e-06	2.36e-06	0.4451	0.0002289	0.000368	23.9	0.02	8.98	0.22	64	0.478573	HD-RAB8A-OPTN complex, TGM2-HD-CALM1 complex, TGM2-HD complex, HTT-DISC1-PDE4B complex	3_Cytosol		No	ED
HUS1	0.4753	7.214e-05	0.000116	0.5222	9.63e-06	1.86e-05	21.43	0.02	6.77	0.18	64	0.57936	9-1-1 complex, 9-1-1-RAD17-RFC complex, 9-1-1-LIG1 complex, 9-1-1-FEN1 complex, 9-1-1-POLB complex, 9-1-1-APE1 complex, 9-1-1-RHINO complex, 9b-1-1 complex	NA		No	NA
HUWE1	0.4462	0.0002194	0.000333	0.3951	0.001235	0.00181	120.98	-0.01	36.59	0.19	64	0.417829	ARF-Mule complex	3_Cytosol	hsa-miR-542-5p	Yes	NA
IDH1	0.8562	1.935e-19	4.69e-18	0.7926	6.004e-15	3.96e-14	67.04	-0.23	47.22	0.52	64	1.07839	Isocitrate dehydrogenase [NADP], cytoplasmic	3_Cytosol	hsa-miR-30c-5p	Yes	ED
IDH2	0.5338	5.556e-06	1.02e-05	0.4321	0.0003639	0.000572	332.64	0.18	117.27	0.33	64	0.462476	Isocitrate dehydrogenase [NADP], mitochondrial	4_Mitochondria	hsa-miR-183-5p	Yes	NA
IDH3A	0.6516	5.488e-09	1.53e-08	0.6432	9.971e-09	2.89e-08	32.83	0.02	11.25	0.25	64	0.763613	Isocitrate dehydrogenase [NAD], mitochondrial	NA		No	NA
IDH3B	0.3991	0.001088	0.00152	0.2558	0.04136	0.0502	116.23	-0.02	33.26	0.25	64	0.261609	Isocitrate dehydrogenase [NAD], mitochondrial	4_Mitochondria		No	NED
IDH3G	0.2608	0.03738	0.0446	0.1269	0.3178	0.345	53.37	0.09	14.85	0.28	64	0.127588	Isocitrate dehydrogenase [NAD], mitochondrial	4_Mitochondria		No	NA
IFI35	0.7076	6.281e-11	2.36e-10	0.7496	1.035e-12	5.14e-12	19.05	-0.17	12.41	0.38	64	0.972041	IFP35-NMI complex	3_Cytosol		No	NA
IFNAR1	0.5348	5.294e-06	9.78e-06	0.5291	6.955e-06	1.37e-05	34.18	0.07	12.14	0.29	64	0.588894	IFNAR1-IFNAR2-IFNB1 complex, IFNAR1-IFNAR2-IFNW1 complex, IFNAR1-IFNAR2-IFNA2 complex	1_Secretory	hsa-miR-29a-3p	Yes	NA
IFT122	0.5628	1.297e-06	2.59e-06	0.5784	5.559e-07	1.27e-06	15.3	-0.03	4.7	0.36	64	0.660055	Intraflagellar transport complex A	3_Cytosol		No	NA
IFT140	0.4297	0.0003951	0.000581	0.4089	0.0007938	0.00119	10.59	0.05	4.44	0.31	64	0.43429	Intraflagellar transport complex A	NA		No	NA
IFT172	0.7577	4.257e-13	2.32e-12	0.729	8.502e-12	3.71e-11	12.28	-0.01	7.99	0.64	64	0.92659	Intraflagellar transport complex B, Intraflagellar transport complex B peripheral subcomplex	3_Cytosol		No	NA
IFT20	0.3925	0.001336	0.00184	0.3668	0.002871	0.00401	13.49	0.1	3.68	0.27	64	0.384721	Intraflagellar transport complex B, Intraflagellar transport complex B peripheral subcomplex	2_Nucleus		No	NA
IFT22	0.6536	4.758e-09	1.34e-08	0.6735	1.07e-09	3.55e-09	9.27	0.16	5.52	0.34	64	0.817121	Intraflagellar transport complex B, Intraflagellar transport complex B core complex	NA		No	NA
IFT27	0.49	3.963e-05	6.57e-05	0.4676	9.795e-05	0.000165	10.71	0.31	3.74	0.34	64	0.506994	Intraflagellar transport complex B, Intraflagellar transport complex B core complex	3_Cytosol		No	NA
IFT46	0.4488	0.0001995	0.000305	0.3582	0.003663	0.00505	19.88	0.12	4.16	0.46	64	0.374819	Intraflagellar transport complex B, Intraflagellar transport complex B core complex	3_Cytosol		No	NA
IFT52	0.6028	1.358e-07	3.11e-07	0.5032	2.259e-05	4.14e-05	48.81	0.14	13.87	0.36	64	0.553582	Intraflagellar transport complex B, Intraflagellar transport complex B core complex	3_Cytosol		No	NA
IFT57	0.6557	4.096e-09	1.17e-08	0.7634	2.224e-13	1.2e-12	25.22	-0.08	16.21	0.5	64	1.00431	Intraflagellar transport complex B, Intraflagellar transport complex B peripheral subcomplex	3_Cytosol		No	NA
IFT74	0.8279	3.28e-17	4.2e-16	0.8428	2.484e-18	2.68e-17	12.6	0.06	9.82	0.63	64	1.23076	Intraflagellar transport complex B, Intraflagellar transport complex B core complex	3_Cytosol		No	NA
IFT80	0.2285	0.06941	0.0805	0.2627	0.03596	0.044	15.85	0.1	8.4	0.52	64	0.269006	Intraflagellar transport complex B, Intraflagellar transport complex B peripheral subcomplex	NA		No	NA
IFT81	0.4404	0.0002712	0.000406	0.4499	0.0001916	0.000312	13.21	0.23	7.54	0.53	64	0.484575	Intraflagellar transport complex B, Intraflagellar transport complex B core complex	3_Cytosol		No	NA
IFT88	0.4021	0.000988	0.00138	0.3978	0.001133	0.00167	12.03	0.19	4.14	0.43	64	0.421033	Intraflagellar transport complex B, Intraflagellar transport complex B core complex, DZIP1-IFT88 complex	NA	hsa-miR-548a-5p	Yes	NA
IGBP1	0.2532	0.04351	0.0515	0.1962	0.1201	0.138	123.56	0.03	41.06	0.18	64	0.198777	IGBP1-MID1-PPP2CA complex	3_Cytosol	hsa-miR-3941, hsa-miR-34b-3p	Yes	NA
IGF1R	0.6807	6.094e-10	1.94e-09	0.7275	9.858e-12	4.26e-11	17.49	0.08	22.16	0.68	64	0.923396	Shc-ERalpha-IGF-1R complex, IGF1R-CXCR4-GNAI2-GNB1 complex	1_Secretory	hsa-miR-122-5p, hsa-miR-133b, hsa-miR-145-5p, hsa-miR-7-5p, hsa-miR-194-5p, hsa-miR-99a-5p, hsa-miR-223-3p, hsa-miR-100-5p, hsa-miR-497-5p, hsa-miR-152-3p, hsa-miR-139-5p, hsa-miR-376c-3p, hsa-miR-376a-3p, hsa-miR-181b-5p, hsa-miR-383-5p, hsa-miR-335-5p, hsa-miR-320a, hsa-let-7e-5p, hsa-miR-125b-2-3p, hsa-let-7c-5p, hsa-miR-16-5p, hsa-miR-630, hsa-let-7b-5p, hsa-miR-143-3p, hsa-miR-133a-3p, hsa-m…	Yes	NA
IGF2R	0.7742	6.246e-14	4.01e-13	0.8478	9.78e-19	1.13e-17	48.59	0.01	32.18	0.35	64	1.24828	RAB9-TIP47-MPRI complex, IGF2R-PLAUR-PLG complex, IGF2R-PLAUR complex, IGF2R-PLAUR-PLAU complex, IGF2R-PLG-PLAU-PLAUR-LTGFbeta1 complex	1_Secretory	hsa-miR-657, hsa-miR-211-5p	Yes	NED
IGFBP2	0.6942	2.003e-10	6.92e-10	0.7625	2.456e-13	1.32e-12	51.72	-0.22	97.21	0.87	64	1.00216	IGF2-IGFBP2 complex	NA	hsa-miR-126-3p, hsa-miR-204-5p, hsa-miR-491-3p	Yes	NA
IGFBP3	0.2059	0.2933	0.317	0.1321	0.5028	0.53	0.47	-0.15	2.04	0.9	28	0.132877	IGF1-IGFBP3-ALS complex	1_Secretory	hsa-miR-210-3p, hsa-miR-17-5p	Yes	NA
IGHM	0.6911	2.609e-10	8.81e-10	0.6663	1.865e-09	5.97e-09	824.47	-1.37	1240.02	1.25	64	0.804059	IGHM-VPREB1-IGLL1 complex, APOL1 complex B (APOL1, APOA1, HPR, FN1, IGHM)	NA		No	NA
IGLL1	0.6835	4.857e-10	1.57e-09	0.8516	4.78e-19	5.81e-18	1021.95	-0.31	1405.61	1.19	64	1.26195	IGHM-VPREB1-IGLL1 complex	NA		No	NA
IKBKB	0.612	7.732e-08	1.84e-07	0.5475	2.838e-06	5.89e-06	31.54	0.08	12.52	0.28	64	0.614804	CASP8-CHUK-IKBKB-MALT1-BCL10 complex, CHUK-IKBKB-MAP3K14 complex, IKKA-IKKB complex, IKKB-NIK complex, IkappaB kinase complex (IKBKB, CHUK, IKBKAP, NFKBIA, RELA, MAP3K14), CHUK-ERC1-IKBKB-IKBKG, I-kappa-B kinase complex, SRC-3 complex, TNF-alpha/NF-kappa B signaling complex (SEC16A, CHUK, IKBKB, NFKB2, REL, IKBKG, MAP3K14, RELA, FBXW7, USP2), TNF-alpha/NF-kappa B signaling complex 5, IKBKB-CDC37-…	3_Cytosol	hsa-miR-199a-5p, hsa-miR-218-5p, hsa-miR-200c-3p, hsa-miR-503-5p, hsa-miR-451a, hsa-miR-148a-3p, hsa-miR-200b-3p, hsa-miR-497-5p	Yes	ED
IKBKE	0.7925	6.098e-15	4.78e-14	0.7833	2.024e-14	1.25e-13	30.99	-0.27	18.65	0.62	64	1.05385	TNF-alpha/NF-kappa B signaling complex (CHUK, BTRC, NFKB2, PPP6C, REL, CUL1, IKBKE, SAPS2, SAPS1, ANKRD28, RELA, SKP1), TNF-alpha/NF-kappa B signaling complex 8	3_Cytosol	hsa-miR-155-5p, hsa-miR-296-5p	Yes	NA
IKBKG	0.5611	1.415e-06	2.81e-06	0.4047	0.000911	0.00136	7.69	0.05	3.09	0.2	64	0.429257	CHUK-ERC1-IKBKB-IKBKG, I-kappa-B kinase complex, IKBKG homodimer complex, SRC-3 complex, NEMO-HIF2(alpha)-ARNT complex, TNF-alpha/NF-kappa B signaling complex (CHUK, KPNA3, NFKB2, NFKBIB, REL, IKBKG, NFKB1, NFKBIE, RELB, NFKBIA, RELA, TNIP2), TNF-alpha/NF-kappa B signaling complex (SEC16A, CHUK, IKBKB, NFKB2, REL, IKBKG, MAP3K14, RELA, FBXW7, USP2), CHUK-NFKB2-REL-IKBKG-SPAG9-NFKB1-NFKBIE-COPB2-T…	3_Cytosol	hsa-miR-342-3p, hsa-miR-708-5p	Yes	ED
IKZF4	0.5346	5.349e-06	9.88e-06	0.6738	1.051e-09	3.49e-09	2.01	0	1.93	0.63	64	0.817671	NRG1-IKZF4 complex	3_Cytosol	hsa-miR-125b-5p	Yes	NA
IL10RB	0.0701	0.5818	0.607	-0.001	0.9938	0.995	1.21	-0.23	0.93	0.46	64	-0.001	IL10 receptor	1_Secretory		No	NA
IL12RB1	0.6819	3.329e-05	5.56e-05	0.6543	8.784e-05	0.000149	8.98	-0.11	9.62	0.4	30	0.782781	IL12A-IL12B-IL12RB1 complex, IL12B-IL12RB1-IL12RB2 complex, IL12RB1-IL12RB2 complex	NA		No	NA
IL1RAP	0.8174	1.738e-16	1.86e-15	0.9197	7.368e-27	4.8e-25	4.44	-0.15	5.02	0.72	64	1.58708	IL1RAP-IL1RL1-KIT complex, IL1RAP-KIT complex	1_Secretory		No	NA
IL2RB	0.8247	1.3e-06	2.6e-06	0.5322	0.00894	0.0118	10.25	-0.38	43.22	0.68	23	0.59321	IL2-IL2RA-IL2RB complex	NA		No	NA
IL2RG	0.7517	8.218e-13	4.23e-12	0.8297	2.412e-17	2.2e-16	34.84	-0.28	22.77	0.7	64	1.18717	IL4-IL4R-IL2RG complex	NA		No	NA
IL4R	0.7612	3.119e-09	9.01e-09	0.8025	9.74e-11	3.67e-10	20.89	0.11	23.78	0.71	43	1.1056	IL4-IL4R complex, IL4-IL4R-IL2RG complex	1_Secretory		No	NA
IL6ST	0.6904	2.764e-10	9.28e-10	0.9062	7.33e-25	2.76e-23	26.59	0.07	28.87	0.71	64	1.50585	IL6ST-PRKCD-STAT3 complex, CDK9-IL6ST complex, LMO4-gp130 complex, CNTF-CNTFR-gp130-LIFR complex, LIFR-LIF-gp130 complex	1_Secretory		No	NA
ILK	0.6933	2.168e-10	7.44e-10	0.5478	2.8e-06	5.82e-06	54.3	0.03	23.52	0.3	64	0.615233	ILK-PARVB-ARHGEF6 complex, ILK-SERCA2A-PLN complex, ILK-HSP90-CDC37 complex, ILK-LIMS1-PARVA complex, ILK-LIMS2-PARVA complex	3_Cytosol	hsa-miR-625-5p, hsa-miR-542-3p, hsa-miR-145-5p	Yes	ED
IMMT	0.1503	0.236	0.258	0.1099	0.3872	0.415	126.81	0.09	31.8	0.12	64	0.110346	MINOS complex, MIB complex, MICOS complex	4_Mitochondria		No	NA
IMP3	0.1343	0.2902	0.314	0.0633	0.6194	0.644	53.86	-0.03	16.98	0.18	64	0.0633847	IMP3-IMP4-MPP10 complex	2_Nucleus		No	NA
IMP4	0.3215	0.009586	0.0121	0.319	0.0102	0.0133	51.38	-0.04	18.43	0.17	64	0.330533	IMP3-IMP4-MPP10 complex	2_Nucleus		No	NA
INCENP	0.264	0.03505	0.0419	0.3908	0.001407	0.00204	80.86	-0.05	35.03	0.29	64	0.412744	BIRC5-AURKB-INCENP-EVI5 complex, Chromosomal passenger complex CPC (INCENP, CDCA8, BIRC5, AURKB), Chromosomal passenger complex CPC (INCENP, CDCA8, BIRC5), Chromosomal passenger complex CPC (INCENP, BIRC5, AURKB), AuroraB-AuroraC-INCENP complex	2_Nucleus		No	NA
ING1	0.7052	7.763e-11	2.88e-10	0.7196	2.082e-11	8.63e-11	11.7	0.19	4.17	0.21	64	0.906815	SIN3-ING1b complex I, SIN3-ING1b complex II, p33ING1b-PCNA complex, p33ING1b-p300 complex, p33ING1b-HDAC1 complex, ING1-p300-PCNA complex, ING1-PCNA complex	2_Nucleus	hsa-miR-662	Yes	NA
ING2	0.5305	6.525e-06	1.19e-05	0.5086	1.779e-05	3.32e-05	13.31	-0.05	4.79	0.26	64	0.560839	ING2 complex	2_Nucleus		No	NA
ING3	0.5794	5.268e-07	1.11e-06	0.5108	1.616e-05	3.03e-05	21.33	0.05	6.74	0.16	64	0.563812	NuA4/Tip60-HAT complex, NuA4/Tip60-HAT complex A, NuA4/Tip60 HAT complex	2_Nucleus		No	NA
ING4	0.6478	7.23e-09	1.99e-08	0.6786	7.177e-10	2.43e-09	45.3	0.14	12.97	0.28	64	0.826514	ING4 complex (ING4, JADE1, KAT7, MEAF6), ING4 complex (ING4, JADE2, KAT7, MEAF6), ING4 complex (ING4, JADE3, KAT7, MEAF6)	2_Nucleus	hsa-miR-650, hsa-miR-214-3p	Yes	NA
ING5	0.4722	8.158e-05	0.000131	0.4076	0.0008276	0.00124	24.15	-0.03	7.65	0.17	64	0.43273	ING5 complex (ING5, JADE1, KAT7, MEAF6), ING5 (BRPF1, MOZ, MORF) complex, ING5 (BRPF2, MOZ, MORF) complex, ING5 (BRPF3, MOZ, MORF) complex, ING5 complex (ING5, JADE2, KAT7, MEAF6), ING5 complex (ING5, JADE3, KAT7, MEAF6)	NA	hsa-miR-331-3p, hsa-miR-193a-5p	Yes	NA
INO80	0.87	1.055e-20	3.81e-19	0.7046	8.189e-11	3.12e-10	52.39	0.1	29.4	0.35	64	0.876378	INO80 chromatin remodeling complex	2_Nucleus	hsa-miR-148a-3p	Yes	NA
INO80C	0.6224	4.011e-08	9.95e-08	0.3877	0.00155	0.00224	8.26	0.09	12.67	0.26	64	0.40909	INO80 chromatin remodeling complex, MLL1-WDR5 complex	NA		No	NA
INO80D	0.3735	0.002368	0.00318	0.4969	2.956e-05	5.34e-05	16.85	0.01	7.65	0.17	64	0.545181	INO80 chromatin remodeling complex	NA		No	NA
INO80E	0.0715	0.5744	0.599	0.2212	0.07899	0.0925	31.27	0.06	8.62	0.16	64	0.224917	INO80 chromatin remodeling complex	2_Nucleus		No	NA
INPP5E	0.4495	0.0001946	0.000298	0.3671	0.002846	0.00398	12.55	-0.04	4.06	0.24	64	0.385067	AURKA-INPP5E complex, INPP5E-PDE6D-RPGR complex	NA		No	NA
INPP5K	0.8825	5.494e-22	3.21e-20	0.8074	7.73e-16	5.65e-15	19.2	0.08	7.11	0.33	64	1.11951	HES1 promoter-Notch enhancer complex	NA		No	NA
INSR	0.8209	1e-16	1.14e-15	0.8872	1.692e-22	3.96e-21	69.93	-0.05	68.87	0.73	64	1.40862	SNX complex (SNX1, SNX1a, SNX2, SNX4, INSR), Sam68-p85 P13K-IRS-1-IR signaling complex	1_Secretory	hsa-miR-195-5p, hsa-miR-15b-5p	Yes	NA
INTS1	0.2634	0.03547	0.0424	0.2078	0.09937	0.115	36.3	0.06	14.83	0.12	64	0.210871	Integrator complex, Integrator-RNAPII complex	2_Nucleus		No	NA
INTS10	0.2179	0.08363	0.0962	0.2682	0.03215	0.0396	55.07	0.09	14.53	0.12	64	0.274923	Integrator complex, DSS1 complex, Integrator-RNAPII complex	2_Nucleus		No	NA
INTS12	0.1402	0.2693	0.292	0.0683	0.5916	0.617	15.99	0.06	3.49	0.12	64	0.0684065	Integrator complex, Integrator-RNAPII complex	2_Nucleus		No	NA
INTS2	0.3427	0.005573	0.00721	0.2671	0.03289	0.0404	36.67	0.03	10.6	0.11	64	0.273738	Integrator complex, DSS1 complex, Integrator-RNAPII complex	2_Nucleus		No	NA
INTS3	0.4802	5.931e-05	9.64e-05	0.5449	3.241e-06	6.66e-06	47.5	0.08	16.23	0.12	64	0.611099	Integrator complex, Integrator-RNAPII complex	2_Nucleus		No	NED
INTS4	-0.1143	0.3687	0.394	0.0557	0.6621	0.684	34.84	0.08	10.77	0.1	64	0.0557577	Integrator complex, DSS1 complex, Integrator-RNAPII complex	2_Nucleus		No	NED
INTS5	0.2438	0.05217	0.0613	0.1674	0.1861	0.208	28.33	0.07	5.88	0.15	64	0.16899	Integrator complex, DSS1 complex, Integrator-RNAPII complex	2_Nucleus		No	NA
INTS6	0.2006	0.112	0.127	0.2258	0.07283	0.0856	16.87	0.08	5.05	0.13	64	0.229759	Integrator complex, DSS1 complex, Integrator-RNAPII complex	2_Nucleus	hsa-miR-155-5p	Yes	NA
INTS7	0.2207	0.07964	0.0918	0.317	0.0107	0.0139	56.43	0.04	25.33	0.1	64	0.328308	Integrator complex, DSS1 complex, Integrator-RNAPII complex	2_Nucleus		No	NA
INTS8	0.2535	0.04329	0.0513	0.1441	0.2558	0.281	48.2	0.07	13.69	0.14	64	0.14511	Integrator complex, DSS1 complex, Integrator-RNAPII complex	2_Nucleus		No	NA
INTS9	0.63	2.434e-08	6.22e-08	0.5209	1.022e-05	1.97e-05	27.99	0.02	6.47	0.14	64	0.577574	Integrator complex, DSS1 complex, Integrator-RNAPII complex	2_Nucleus		No	NA
INVS	0.5782	5.632e-07	1.18e-06	0.5415	3.832e-06	7.81e-06	20.02	-0.02	7.43	0.22	64	0.606275	ANKS6-NEK8-INVS-NPHP3 complex, DVL2-INVS-NPHP4-RPGRIP1L complex	NA		No	NA
IPO13	0.3692	0.00268	0.00358	0.4116	0.0007278	0.0011	24.96	0.04	7.01	0.14	64	0.437536	IPO13-RBM8A-MAGOH complex, IPO13-RAN-EIF1AX complex	NA		No	NA
IPO4	0.394	0.001278	0.00177	0.3564	0.003841	0.00528	1.55	-0.07	0.6	0.31	64	0.372756	Histone H3.1 complex, Histone H3.3 complex, Codanin-1-Asf1\u2013histone H3.1-histone H4\u2013importin-4 complex, cytosolic	3_Cytosol		No	NA
IQCB1	0.6972	1.554e-10	5.46e-10	0.6153	6.298e-08	1.63e-07	88.75	0.06	42.4	0.43	64	0.717406	CEP290-IQCB1 complex	3_Cytosol		No	NA
IQGAP1	0.8266	4.039e-17	5.05e-16	0.8348	1.029e-17	9.95e-17	149.93	0.06	62.12	0.33	64	1.20377	APC-IQGAP1 complex, APC-IQGAP1-CLIP-170 complex, 60S APC containing complex, APC-IQGAP1-Rac1 complex, APC-IQGAP1-Cdc42 complex, Emerin complex 52, IQGAP1-CXCR2 complex, LGR4-RSPO supercomplex	3_Cytosol	hsa-miR-124-3p, hsa-miR-506-3p, hsa-miR-506-5p	Yes	NA
IQGAP2	0.7878	1.132e-14	8.39e-14	0.8807	8.6e-22	1.72e-20	60.02	0.23	56.57	0.7	64	1.37888	CHUK-IQGAP2-AKAP8L-RELA-TNIP2 complex, TNF-alpha/NF-kappa B signaling complex 5	3_Cytosol		No	NA
IRAK1	0.8112	4.394e-16	4.29e-15	0.6441	9.326e-09	2.72e-08	103.42	0.02	37.17	0.32	64	0.765149	IRAK1-IRAK2 complex, IRAK1-IRAK3 complex, PELI1-IRAK4-IRAK1-TRAF6 complex, IL-1-induced	3_Cytosol	hsa-miR-146a-5p, hsa-miR-146b-5p, hsa-miR-21-5p, hsa-miR-146b-3p	Yes	NA
IRAK2	0.8834	2.061e-20	6.65e-19	0.6602	1.284e-08	3.66e-08	4.34	0.07	7.92	0.6	59	0.793168	IRAK1-IRAK2 complex	3_Cytosol	hsa-miR-146a-5p	Yes	NA
IRAK3	0.8674	1.863e-20	6.1e-19	0.8267	3.931e-17	3.48e-16	14.41	-0.03	21.38	0.84	64	1.17762	IRAK1-IRAK3 complex	NA	hsa-miR-155-3p	Yes	NA
IRF2BP1	0.4093	0.0007855	0.00111	0.5071	1.898e-05	3.52e-05	18.98	0.1	6.36	0.19	64	0.558818	IRF2BP2-IRF2BP1-IRF2BPL complex	2_Nucleus		No	NA
IRF2BP2	0.8037	1.314e-15	1.16e-14	0.8247	5.457e-17	4.75e-16	184.48	-0.01	78.48	0.36	64	1.17134	IRF2BP2-IRF2BP1-IRF2BPL complex	2_Nucleus		No	ED
IRF2BPL	0.8585	1.206e-19	3.06e-18	0.9158	3.062e-26	1.65e-24	10.71	-0.25	8.43	0.59	64	1.56235	IRF2BP2-IRF2BP1-IRF2BPL complex	2_Nucleus		No	ED
IRF3	0.3295	0.007849	0.01	0.4125	0.0007063	0.00107	38.62	0.03	10.24	0.23	64	0.43862	IRF3-CBP complex	3_Cytosol		No	NA
IRF9	0.6932	2.182e-10	7.49e-10	0.3951	0.001232	0.0018	4.53	-0.27	5.23	0.51	64	0.417829	Interferon-stimulated gene factor 3 transcription complex ISGF3	3_Cytosol	hsa-miR-373-3p, hsa-miR-302d-3p	Yes	NA
IRS1	0.8014	1.814e-15	1.55e-14	0.8264	4.188e-17	3.69e-16	6.87	-0.12	8.11	0.7	64	1.17667	Sam68-p85 P13K-IRS-1-IR signaling complex	3_Cytosol	hsa-miR-145-5p, hsa-miR-7-5p, hsa-miR-126-3p, hsa-miR-148a-3p, hsa-miR-152-3p, hsa-miR-105-5p, hsa-miR-1225-5p, hsa-miR-144-3p, hsa-miR-628-5p, hsa-miR-384	Yes	NA
ITCH	0.5158	1.289e-05	2.26e-05	0.5126	1.489e-05	2.81e-05	56.78	-0.05	15.1	0.2	64	0.56625	ITCH-USP9X complex, CPSF6-ITCH-NUDT21-POLR2A-UBAP2L complex, CPSF6-EWSR1-ITCH-NUDT21-POLR2A-UBAP2L complex, CPSF6-ITCH-NUDT21-POLR2A complex, AIP4-DTX3L complex	3_Cytosol	hsa-miR-106b-5p, hsa-miR-214-5p	Yes	ED
ITFG2	0.4904	3.903e-05	6.47e-05	0.501	2.481e-05	4.52e-05	19.54	0.01	7.12	0.25	64	0.55064	KICSTOR complex	3_Cytosol		No	NA
ITGA1	0.7729	1.949e-10	6.75e-10	0.6227	2.96e-06	6.13e-06	0.96	-0.14	3.25	0.9	47	0.729403	ITGA1-ITGB1-COL6A3 complex, ITGA1-ITGB1-PTPN2 complex	1_Secretory		No	NA
ITGA2	0.7126	4.002e-11	1.56e-10	0.8488	8.152e-19	9.52e-18	5.6	-0.23	11.66	0.81	64	1.25184	ITGA2-ITGB1-CD47 complex, ITGA2-ITGB1-CHAD complex, ITGA2-ITGB1-COL6A3 complex, ITGA2-ITGB1 complex	1_Secretory		No	NED
ITGA3	0.8338	1.692e-09	5.03e-09	0.503	0.002849	0.00398	2.25	-0.31	5.57	0.84	33	0.553314	ITGA3-ITGB1-BSG complex, ITGA3-ITGB1-CD63 complex, ITGA3-ITGB1-CD151 complex, ITGA3-ITGB1-THBS1 complex, ITGA3-ITGB1 complex, NG2-galectin-3-alpha3beta1-integrin complex	1_Secretory	hsa-miR-199a-5p, hsa-miR-199b-5p, hsa-miR-199a-3p, hsa-miR-199b-3p, hsa-miR-101-3p	Yes	NED
ITGA4	0.6914	2.53e-10	8.57e-10	0.7372	3.745e-12	1.72e-11	208.49	-0.05	114.95	0.34	64	0.944318	ITGA4-PXN-GIT1 complex, ITGA4-ITGB1-EMILIN1 complex, ITGA4-ITGB1 complex, ITGA4-ITGB1-CD81 complex, ITGA4-ITGB1-CD53 complex, ITGA4-ITGB1-VCAM1 complex, ITGA4-ITGB1-JAM2 complex, ITGA4-ITGB1-CD47 complex, ITGA4-ITGB1-CD63 complex, ITGA4-ITGB1-THBS1 complex, ITGA4-ITGB1-THBS2 complex	1_Secretory		No	NA
ITGA5	0.8208	1.02e-16	1.16e-15	0.8612	7.026e-20	9.99e-19	79.91	-0.15	53.15	0.88	64	1.29797	ITGA5-ITGB1-FN1-TGM2 complex, ITGA5-ITGB1-ADAM15 complex, ITGA5-ITGB4 complex, ITGA5-ITGB1-FN-1-NOV complex, ITGA5-ITGB1-CAL4A3 complex, ITGA5-ITGB3-COL6A3 complex, ITGA5-ITGB1-SPP1 complex	NA	hsa-miR-92a-3p, hsa-miR-31-5p, hsa-miR-148b-3p, hsa-miR-152-3p, hsa-miR-148a-3p, hsa-miR-205-5p, hsa-miR-26a-5p, hsa-miR-17-3p, hsa-miR-330-5p	Yes	NED
ITGA6	0.7053	7.707e-11	2.86e-10	0.8906	6.841e-23	1.72e-21	53.66	0.15	90.25	0.94	64	1.42482	ITGA6-ITGB4-Laminin10/12 complex, ITGA6-ITGB4-CD151 complex, ITGA6-ITGB4-FYN complex, ITGA6-ITGB4-LAMA5 complex, ITGA6-ITGB4 complex, ITGA6-ITGB1-CD151 complex, ITGA6-ITGB1 complex, ITGA6-ITGB1-CYR61 complex, ITGA6-ITGB4-CD9 complex, ITGA6-ITGB4-SHC1-GRB2 complex	NA	hsa-miR-92b-3p, hsa-miR-29c-3p, hsa-miR-29b-3p, hsa-miR-29a-3p, hsa-miR-140-3p	Yes	NA
ITGA8	0.7346	5.263e-11	2e-10	0.7829	3.84e-13	2.02e-12	22.11	-0.19	55.85	1.11	58	1.05282	ITGA8-ITGB1 complex	NA		No	NA
ITGA9	0.7369	4.252e-11	1.65e-10	0.5838	1.509e-06	3.26e-06	3.29	-1.01	7.23	1.23	58	0.668208	ITGA9-ITGB1-ADAM9 complex, ITGA9-ITGB1-VCAM1 complex, ITGA9-ITGB1-TNC complex, ITGB1-ITGA9 complex, ITGA9-ITGB1-ADAM15 complex, ITGA9-ITGB1-FIGF complex, ITGA9-ITGB1-ADAM12 complex, ITGA9-ITGB1-VEGFC complex, ITGA9-ITGB1-VEGFA complex, ITGA9-ITGB1-ADAM8 complex, ITGA9-ITGB1-SPP1 complex	NA	hsa-miR-194-5p, hsa-miR-125b-1-3p	Yes	NA
ITGAE	0.373	0.002398	0.00322	0.4593	0.0001348	0.000224	15.01	-0.29	17.11	0.93	64	0.496424	ITGAE-ITGB7-CDH1 complex	NA		No	NA
ITGAM	0.7286	1.359e-09	4.1e-09	0.4791	0.0003754	0.000588	3.48	-0.86	8.56	0.9	51	0.521815	ITGAM-ITGB2-CD11 complex	NA		No	NA
ITGAV	0.531	6.356e-06	1.16e-05	0.7011	1.106e-10	4.14e-10	9.19	-0.16	9.92	0.67	64	0.869461	ITGAV-ITGB8-MMP14-TGFB1 complex, ITGAV-ITGB5-PLAUR complex, ITGAV-ITGB5-ICAM4 complex, ITGAV-ITGB5-ADAM9 complex, ITGAV-ITGB5-SPP1 complex, ITGAV-ITGB5-CYR61 complex, ITGAV-ITGB5 complex, ITGAV-ITGB6-SPP1 complex, ITGAV-ITGB6-TGFB3 complex, ITGAV-ITGB6 complex, ITGAV-ITGB3-CD47-FCER2 complex, ITGB3-ITGAV-CD47 complex, ITGAV-ITGB3-SPP1 complex, ITGAV-ITGB3-ADAM15 complex, ITAGV-ITGB3-F11R complex,…	1_Secretory	hsa-miR-192-5p, hsa-miR-548c-3p, hsa-miR-92b-3p	Yes	NED
ITGB1	0.7803	2.966e-14	2.03e-13	0.7863	1.383e-14	8.67e-14	97.7	0.06	57.52	0.47	64	1.06166	ITGA5-ITGB1-FN1-TGM2 complex, ITGA5-ITGB1-ADAM15 complex, ITGA5-ITGB4 complex, CD98-LAT2-ITGB1 complex, ITGA7-ITGB1-CD151 complex, ITGA7-ITGB1-CD9 complex, ITGA7-ITGB1-ITGB1BP3 complex, ITGA3-ITGB1-BSG complex, ITGA3-ITGB1-CD63 complex, ITGA3-ITGB1-CD151 complex, ITGA3-ITGB1-THBS1 complex, ITGA3-ITGB1 complex, ITGA6-ITGB1-CD151 complex, ITGA6-ITGB1 complex, ITGB1-RAP1A-PKD1 complex, ITGA4-ITGB1-E…	1_Secretory	hsa-miR-124-3p, hsa-miR-183-5p, hsa-miR-192-5p, hsa-miR-9-3p, hsa-miR-134-5p, hsa-miR-130b-3p, hsa-miR-29b-3p, hsa-miR-29c-3p, hsa-miR-29a-3p, hsa-miR-143-3p	Yes	NA
ITGB1BP1	0.0832	0.5133	0.539	0.0543	0.6702	0.692	19.49	0.14	4.72	0.37	64	0.0543535	KRIT1-CCM2-ICAP1 complex	NA		No	NA
ITGB2	0.7398	2.878e-12	1.36e-11	0.8065	8.766e-16	6.38e-15	42.95	-0.17	52.22	0.8	64	1.11693	P2X7 receptor signalling complex, ITGAM-ITGB2-CD11 complex, ITGB2-RACK1 complex	1_Secretory		No	NA
ITGB3BP	0.3562	0.00387	0.00509	0.4301	0.0003897	0.000609	32.73	-0.04	16.45	0.24	64	0.460019	CENP-A NAC-CAD complex, CENP-H-I complex	2_Nucleus		No	NA
ITGB4	0.0456	0.7633	0.78	-0.0753	0.6189	0.644	0.36	0.1	0.23	0.49	46	-0.0754428	ITGA6-ITGB4-Laminin10/12 complex, ITGA6-ITGB4-CD151 complex, ITGA6-ITGB4-FYN complex, ITGA6-ITGB4-LAMA5 complex, ITGA6-ITGB4 complex, ITGA6-ITGB4-CD9 complex, ITGA6-ITGB4-SHC1-GRB2 complex, S1PR1-c-Met-ITGB4 complex, HGF- or S1P-induced	1_Secretory	hsa-miR-143-3p	Yes	NA
ITGB5	0.781	2.714e-14	1.88e-13	0.1243	0.3276	0.355	1.66	-0.09	6.89	0.51	64	0.124946	ITGAV-ITGB5-PLAUR complex, ITGAV-ITGB5-ICAM4 complex, ITGAV-ITGB5-ADAM9 complex, ITGAV-ITGB5-SPP1 complex, ITGAV-ITGB5-CYR61 complex, ITGAV-ITGB5 complex, PXN-ITGB5-PTK2 complex, ITGB5-ITGAV-VTN complex, FAK-beta5 integrin complex, VEGF induced	1_Secretory		No	ED
ITGB7	0.61	8.758e-08	2.06e-07	0.7569	4.657e-13	2.41e-12	24.5	-0.61	58.28	0.81	64	0.988917	ITGAE-ITGB7-CDH1 complex	NA		No	NA
ITK	0.8219	8.5e-17	9.87e-16	0.6592	3.161e-09	9.82e-09	16.7	-0.6	23.94	1.11	64	0.791398	SLP-76-PLC-gamma-1-ITK complex, alpha-TCR stimulated, ITK-SLP-76 complex, anti-TCR stimulated	NA		No	NA
ITPR1	0.7254	1.204e-11	5.13e-11	0.8499	6.676e-19	7.91e-18	13.02	-0.15	10.54	0.6	64	1.25579	RHOA-IP3R-TRPC1 complex	1_Secretory	hsa-miR-204-5p, hsa-miR-211-5p, hsa-miR-494-3p, hsa-miR-34c-5p, hsa-miR-34b-3p, hsa-miR-449a, hsa-miR-448	Yes	NA
ITPR3	0.6678	1.664e-09	4.96e-09	0.5574	1.715e-06	3.67e-06	34.47	-0.16	21.83	0.61	64	0.629053	HOMER3-IP3R-TRPC1 complex, TRP1-G alpha-11-IP3R3-CAV1 signaling complex	1_Secretory		No	NA
IZUMO1	0.3107	0.0176	0.0217	0.2075	0.1181	0.135	0.53	-0.11	0.71	0.2	58	0.210557	ZP3-IZUMO1 complex	NA		No	NA
JADE1	0.4478	0.0002066	0.000314	0.4058	0.0008781	0.00131	45.26	-0.07	17.91	0.23	64	0.430573	ING4 complex (ING4, JADE1, KAT7, MEAF6), ING5 complex (ING5, JADE1, KAT7, MEAF6), Jade-1-NPHP4 complex	2_Nucleus	hsa-miR-145-5p	Yes	NA
JADE2	0.7773	4.295e-14	2.83e-13	0.8364	7.743e-18	7.64e-17	22.6	-0.12	8.97	0.28	64	1.20907	ING4 complex (ING4, JADE2, KAT7, MEAF6), ING5 complex (ING5, JADE2, KAT7, MEAF6)	2_Nucleus		No	NA
JADE3	0.7986	2.687e-15	2.24e-14	0.7287	8.74e-12	3.8e-11	34.05	-0.03	19.42	0.34	64	0.92595	ING4 complex (ING4, JADE3, KAT7, MEAF6), ING5 complex (ING5, JADE3, KAT7, MEAF6)	NA		No	NA
JAK1	0.6836	4.795e-10	1.55e-09	0.6552	4.254e-09	1.3e-08	141.02	0.1	53.71	0.34	64	0.784356	LMO4-gp130 complex	NA	hsa-miR-17-5p, hsa-miR-106b-5p, hsa-miR-107, hsa-miR-30c-5p, hsa-miR-373-3p	Yes	NA
JAK2	0.7389	3.16e-12	1.48e-11	0.7766	4.658e-14	2.76e-13	17.24	0.03	12.91	0.54	64	1.03675	JAK2-IL12RB2 complex, JAK2-PAFR-TYK2 complex	1_Secretory	hsa-miR-135a-5p, hsa-miR-375, hsa-miR-101-3p, hsa-miR-125b-5p, hsa-miR-125a-5p, hsa-miR-216a-5p, hsa-miR-204-5p	Yes	NA
JAM2	0.9036	1.666e-24	2.73e-22	0.854	3.016e-19	3.78e-18	2.41	0.02	2.73	1.02	64	1.27075	ITGA4-ITGB1-JAM2 complex	1_Secretory		No	NA
JUN	0.8201	1.054e-14	7.86e-14	0.8671	5.671e-18	5.71e-17	9.39	0.06	12.72	0.66	56	1.32127	JUN-TCF4-CTNNB1 complex, SMAD3-SMAD4-cJun-cFos complex, NFAT-JUN-FOS DNA-protein complex, ERG-JUN-FOS DNA-protein complex, ETS2-FOS-JUN complex, ESR1-JUN-GRIP1 complex, ESR1-JUN complex, SMAD3-SMAD4-cJUN complex, c-Jun-ATF3 complex, c-Fos-c-Jun-SAF-1 complex, JUN-FBW7-PRR7 complex	2_Nucleus	hsa-miR-155-5p, hsa-miR-203a-3p, hsa-miR-139-5p, hsa-miR-200b-3p, hsa-miR-1470, hsa-miR-216b-5p	Yes	NA
JUND	0.7146	3.334e-11	1.31e-10	0.7294	8.172e-12	3.58e-11	43.27	0.11	18.94	0.36	64	0.927444	JUND-FOSB-SMAD3-SMAD4 complex, JUND-TAP1 complex	2_Nucleus	hsa-miR-663a, hsa-miR-29b-1-5p	Yes	ED
JUP	0.6375	1.473e-08	3.87e-08	0.7004	1.183e-10	4.42e-10	74.71	0.06	74.8	0.59	64	0.868085	Polycystin-1 multiprotein complex (ACTN1, CDH1, SRC, JUP, VCL, CTNNB1, PXN, BCAR1, PKD1, PTK2, TLN1)	NA		No	NA
KANSL1	0.1942	0.1241	0.14	0.3044	0.01446	0.0186	21.12	-0.01	13.1	0.18	64	0.314362	MSL complex, MLL1-WDR5 complex, NSL complex	NA		No	NA
KANSL2	0.2336	0.06324	0.0736	0.2196	0.08118	0.0949	74.83	0.06	22.42	0.16	64	0.223236	NSL complex	2_Nucleus		No	NA
KANSL3	0.5677	9.996e-07	2.03e-06	0.5775	5.848e-07	1.34e-06	54.38	0.05	12.17	0.15	64	0.658704	NSL complex	2_Nucleus		No	NA
KAT14	0.4659	0.0001044	0.000165	0.479	6.23e-05	0.000108	29.3	0.11	10.38	0.2	64	0.521686	ATAC complex, GCN5-linked, ATAC complex, YEATS2-linked	NA		No	NA
KAT2A	0.2165	0.0857	0.0985	0.2868	0.0216	0.0271	50.24	0.06	17.99	0.23	64	0.295076	GCN5-TRRAP histone acetyltransferase complex, TFTC-type histone acetyl transferase complex, TFTC complex (TATA-binding protein-free TAF-II-containing complex), STAGA complex, STAGA core complex, MYC-MAX-KAT2A-TRRAP complex, USP22-SAGA complex, SAGA complex, GCN5-linked, ATAC complex, GCN5-linked, STAGA complex, SPT3-linked, ATAC complex, YEATS2-linked, MYC-TRRAP-KAT2A complex, KAT2A-TRRAP complex…	NA		No	NA
KAT2B	0.6073	1.035e-07	2.41e-07	0.7408	2.612e-12	1.23e-11	31.98	-0.06	47.63	0.5	64	0.95225	Multisubunit ACTR coactivator complex, PCAF complex, FOXO3-PCAF complex, oxidative stress stimulated, CREBBP-KAT2B-MYOD1 complex, RNA polymerase II complex (CBP, PCAF, RPB1, BAF47, CYCC, CDK8), chromatin structure modifying, RNA polymerase II complex, (CBP, RPBI, PCAF, BAF47), chromatin structure modifying, RNA polymerase II complex, chromatin structure modifying, MASH1 promoter-coactivator compl…	2_Nucleus	hsa-miR-181a-5p, hsa-miR-181b-5p, hsa-miR-25-3p, hsa-miR-32-5p, hsa-miR-93-5p, hsa-miR-106b-5p, hsa-miR-17-5p	Yes	NA
KAT5	0.2461	0.04999	0.0589	0.1816	0.151	0.171	50.31	0.11	11.17	0.16	64	0.183637	TIP60 histone acetylase complex, NuA4/Tip60-HAT complex, NuA4/Tip60-HAT complex B, NuA4/Tip60-HAT complex A, NuA4/Tip60 HAT complex, HINT1-TIP60 complex, APP-APBB1-KAT5 complex	2_Nucleus		No	NA
KAT6A	0.4655	0.000106	0.000167	0.5689	9.375e-07	2.08e-06	34.61	0	14.32	0.27	64	0.645895	ING5 (BRPF1, MOZ, MORF) complex, ING5 (BRPF2, MOZ, MORF) complex, ING5 (BRPF3, MOZ, MORF) complex	2_Nucleus		No	NA
KAT6B	0.5924	2.516e-07	5.55e-07	0.6688	1.541e-09	4.99e-09	11.53	0.02	7.1	0.35	64	0.808569	ING5 (BRPF1, MOZ, MORF) complex, ING5 (BRPF2, MOZ, MORF) complex, ING5 (BRPF3, MOZ, MORF) complex	2_Nucleus		No	NA
KAT7	0.3571	0.003775	0.00497	0.4215	0.0005227	0.000803	40.06	0.03	10.82	0.11	64	0.449515	ING4 complex (ING4, JADE1, KAT7, MEAF6), ING4 complex (ING4, JADE2, KAT7, MEAF6), ING4 complex (ING4, JADE3, KAT7, MEAF6), ING5 complex (ING5, JADE1, KAT7, MEAF6), ING5 complex (ING5, JADE2, KAT7, MEAF6), ING5 complex (ING5, JADE3, KAT7, MEAF6)	2_Nucleus		No	NA
KAT8	0.6614	2.689e-09	7.81e-09	0.6787	7.151e-10	2.43e-09	33.43	0.08	6.13	0.14	64	0.8267	MSL complex, MAF2 complex, MOF complex, MLL1-WDR5 complex, NSL complex	NA		No	NA
KATNA1	0.5623	1.33e-06	2.65e-06	0.4928	3.521e-05	6.3e-05	44.2	0.02	11.22	0.27	64	0.539752	KATNA1-KATNAL1-KATNB1-KATNBL1 complex	3_Cytosol		No	NA
KATNAL1	0.4927	3.54e-05	5.9e-05	0.584	4.066e-07	9.47e-07	24.73	0	11.56	0.28	64	0.668512	KATNA1-KATNAL1-KATNB1-KATNBL1 complex	3_Cytosol		No	ED
KATNB1	0.6443	9.232e-09	2.5e-08	0.6416	1.114e-08	3.21e-08	31.75	0.06	13.12	0.24	64	0.760888	KATNA1-KATNAL1-KATNB1-KATNBL1 complex	3_Cytosol		No	NA
KATNBL1	-0.0038	0.976	0.979	0.0226	0.8595	0.871	26.92	0	7.98	0.23	64	0.0226038	KATNA1-KATNAL1-KATNB1-KATNBL1 complex	3_Cytosol		No	NA
KCMF1	0.4798	6.028e-05	9.79e-05	0.3802	0.001944	0.00277	23.22	0.03	5.16	0.14	64	0.400293	RAD6A-KCMF1-UBR4 complex	3_Cytosol	hsa-miR-210-3p	Yes	ED
KCNA2	0.4377	0.001662	0.00227	0.3493	0.01388	0.0179	1.16	-0.07	4.97	0.51	49	0.364646	Nogo-potassium channel complex, Potassium channel complex (KCNA1, KCNA2, KCNAB2)	NA		No	NA
KCNAB2	0.8069	8.287e-16	7.61e-15	0.824	6.139e-17	5.29e-16	23.81	0.17	16.31	0.45	64	1.16915	Potassium channel complex (KCNA1, KCNA2, KCNAB2)	NA		No	NA
KCNJ11	0.8179	6.19e-09	1.72e-08	0.37	0.03405	0.0418	3.64	-0.8	6.79	0.8	33	0.388423	KCNJ11-ABCC9 complex	NA		No	NA
KCNMA1	0.8341	1.157e-17	1.67e-16	0.6559	4.036e-09	1.23e-08	1.93	-0.79	3.39	1.02	64	0.785584	BKCA-beta2AR-AKAP79 signaling complex, BKCA-beta2AR complex, KCNMA1-LRRC26 complex	NA	hsa-miR-211-5p	Yes	NA
KCNQ5	0.8247	5.477e-17	6.67e-16	0.8802	9.809e-22	1.95e-20	16.7	-0.07	15.83	0.73	64	1.37665	KCNQ3-KCNQ5 complex	1_Secretory	hsa-miR-190a-5p	Yes	NA
KCTD12	0.8563	1.912e-19	4.65e-18	0.8465	1.265e-18	1.43e-17	7.39	0.24	11.24	1	64	1.24367	KCTD12-GNB1-GNG2 complex	3_Cytosol		No	NA
KCTD6	0.3244	0.008916	0.0113	0.449	0.0001981	0.000321	12.11	-0.03	3.62	0.47	64	0.483447	CUL3-KCTD6 complex	3_Cytosol		No	NA
KDM1A	0.5196	1.084e-05	1.93e-05	0.4918	3.666e-05	6.55e-05	211.1	0.06	85.59	0.2	64	0.538432	NRD complex (Nucleosome remodeling and deacetylation complex), CoREST-HDAC complex, LSD1-CoREST complex, LSD1 complex, Anti-HDAC2 complex, anti-BHC110 complex, XFIM complex, BHC complex, CtBP complex, CtBP core complex, HDAC1-associated protein complex, HDAC1-associated core complex cI, BRAF53-BRCA2 complex, ALL-1 supercomplex, BHC110 complex, AOF2-AR complex, ZEB2-KDM1A complex	2_Nucleus	hsa-miR-137, hsa-miR-329-3p, hsa-miR-708-5p	Yes	NED
KDM2B	0.6627	2.452e-09	7.15e-09	0.5787	5.489e-07	1.26e-06	29.54	0.18	5.66	0.2	64	0.660506	BCOR complex	2_Nucleus	hsa-miR-448	Yes	NA
KDM4A	0.0948	0.4562	0.483	0.1305	0.304	0.331	30.71	0.09	6.81	0.21	64	0.131248	Kaiso-NCOR complex	2_Nucleus	hsa-miR-34a-5p, hsa-miR-137	Yes	NA
KDM5B	0.839	4.869e-18	7.81e-17	0.8722	6.397e-21	1.1e-19	31.72	0.22	20.89	0.76	64	1.3422	TFAP2C-Myc-KDM5B complex	2_Nucleus	hsa-miR-424-5p, hsa-miR-194-5p, hsa-miR-137, hsa-miR-29a-3p	Yes	NA
KDM6A	0.5365	4.876e-06	9.06e-06	0.6791	6.896e-10	2.35e-09	38.15	0.05	16.19	0.45	64	0.827442	UTX-MLL2/3 complex, PTIP-HMT complex, MLL3 complex, MLL4 complex	2_Nucleus		No	NA
KDM6B	0.5238	8.911e-06	1.6e-05	0.5581	1.659e-06	3.56e-06	5.76	0.13	2.99	0.35	64	0.630069	Menin-associated histone methyltransferase complex, MLL-HCF complex, ALL-1 supercomplex, WDR5-ASH2L-RBBP5-MLL2 complex, ASCOM complex, MOF complex, Set1B complex, Set1A complex, UTX-MLL2/3 complex, PTIP-HMT complex, MLL1-WDR5 complex, PITX2-MLL4-ASH2L-RBBP5-PTIP complex, MLL1 core complex, MLL2 complex, MLL3 complex, MLL1 complex, MLL4 complex, CUL4A-DDB1-RBBP5 complex, NIF1-ASH2L-RBBP5-WDR5 comp…	2_Nucleus	hsa-miR-941	Yes	NA
KDM8	0.5656	1.119e-06	2.26e-06	0.4709	8.593e-05	0.000146	8.18	0.12	2.36	0.25	64	0.511226	KDM8-RCCD1 complex	NA		No	NA
KEAP1	0.4518	0.0001788	0.000274	0.3582	0.003654	0.00504	57.55	0.02	14.6	0.26	64	0.374819	PGAM5-KEAP1-NRF2 complex, Ubiquitin E3 ligase (CUL3, KEAP1, RBX1)	3_Cytosol	hsa-miR-200a-3p, hsa-miR-7-5p, hsa-miR-141-3p, hsa-miR-29a-3p, hsa-miR-141-5p	Yes	NA
KHDRBS1	0.5866	3.517e-07	7.59e-07	0.5988	1.725e-07	4.23e-07	158.03	0.03	52.22	0.16	64	0.691274	ASPP1-SAM68 complex, Sam68-p85 P13K-IRS-1-IR signaling complex, Sam68-p120GAP complex, FYN-KHDRBS1-PLCG1 complex	2_Nucleus	hsa-miR-204-3p	Yes	NA
KHSRP	0.3282	0.008106	0.0103	0.3445	0.00531	0.00717	107.68	0.1	29.03	0.14	64	0.35919	DCS complex	2_Nucleus	hsa-miR-27b-3p	Yes	NA
KIAA0753	0.1902	0.1323	0.149	0.1549	0.2218	0.245	22.16	-0.06	10.3	0.23	64	0.156157	KIAA0753-FOR20-OFD1 complex	1_Secretory		No	NA
KIF11	0.7003	1.185e-10	4.25e-10	0.7022	1.013e-10	3.81e-10	206.86	-0.05	113.95	0.28	64	0.871627	Kaiso-NCOR complex, KAT2B-KIF11-MYSM1 complex	3_Cytosol		No	ED
KIF3A	0.8626	5.165e-20	1.5e-18	0.7583	3.975e-13	2.08e-12	17.92	-0.03	11	0.54	64	0.992203	KIF3A/B-PAR-3-aPKC-PAR-6 complex	3_Cytosol		No	ED
KIF3B	0.6573	3.641e-09	1.04e-08	0.5977	1.841e-07	4.5e-07	17.28	-0.16	5.95	0.3	64	0.689561	KIF3A/B-PAR-3-aPKC-PAR-6 complex	3_Cytosol		No	NA
KIF4A	0.6575	3.586e-09	1.03e-08	0.6506	5.915e-09	1.77e-08	69.29	-0.01	37.13	0.27	64	0.776338	DNMT3B complex	2_Nucleus		No	ED
KIF5A	0.86	1.05e-17	1.54e-16	0.5823	2.019e-06	4.28e-06	0.64	-0.08	1.13	0.64	57	0.665936	SPG10-SPG33 complex, RAB11B-SPG10-SPG33 complex	3_Cytosol		No	NA
KIF5B	0.6451	8.708e-09	2.37e-08	0.6458	8.311e-09	2.44e-08	178.12	0.03	42.74	0.17	64	0.76806	PLEKHM2-KIF5B complex, KIF5B-SPG33 complex	3_Cytosol	hsa-miR-203a-3p	Yes	NA
KIF5C	0.8365	8.51e-09	2.32e-08	0.795	1.544e-07	3.82e-07	2.66	0.36	5.31	0.91	30	1.08488	KIF5C-SPG33 complex	3_Cytosol		No	NA
KIN	0.1807	0.1531	0.171	0.2368	0.05956	0.0707	13.48	-0.02	3.57	0.18	64	0.241381	KIN17-PCNA-RPA70 complex	2_Nucleus		No	NA
KIT	0.6692	5.951e-06	1.09e-05	0.4262	0.008533	0.0112	23.84	0.23	88.6	1.08	37	0.455244	IL1RAP-IL1RL1-KIT complex, IL1RAP-KIT complex	NA	hsa-miR-222-3p, hsa-miR-221-3p, hsa-miR-146b-5p, hsa-miR-19a-3p, hsa-miR-20a-5p, hsa-miR-199b-5p, hsa-miR-137, hsa-miR-34a-5p, hsa-miR-218-5p, hsa-miR-193b-3p	Yes	NA
KLB	0.2143	0.2471	0.269	0.1992	0.2827	0.309	0	-0.07	0.01	0.33	31	0.201899	FGF21-FGFR1c-KLB complex, FGF19-FGFR4-KLB complex, heparin induced, FGFR4-KLB complex, FGF21-FGFR4-KLB complex, FGFR1c-KLB complex	NA	hsa-miR-34a-5p	Yes	NA
KLC1	0.2961	0.01753	0.0216	0.3327	0.00723	0.00961	6.12	-0.03	3.25	0.25	64	0.345861	RAB27A-SLP3-KLC1 transport complex	3_Cytosol		No	NA
KLF10	0.2794	0.06964	0.0807	0.3733	0.01368	0.0176	30.2	0.03	26.56	0.73	43	0.392252	BP-SMAD complex	NA		No	NA
KLHL12	0.4775	6.602e-05	0.000107	0.4652	0.0001073	0.00018	76.72	-0.11	23.5	0.22	64	0.503927	DRD4-KLHL12-CUL3 complex, Ubiquitin E3 ligase (CUL3, KLHL12, PEF1, PDCD6)	NA		No	NA
KLHL13	0.6359	2.343e-05	3.98e-05	0.6558	1.055e-05	2.03e-05	2.29	-0.48	5.03	1.1	37	0.785408	Ubiquitin E3 ligase (CUL3, KLHL9, KLHL13, RBX1)	3_Cytosol		No	NA
KLHL20	0.0857	0.5006	0.527	0.132	0.2986	0.326	26.36	0.13	9.19	0.23	64	0.132775	Ubiquitin E3 ligase (CUL3, KLHL20, RBX1)	3_Cytosol	hsa-miR-429, hsa-miR-200a-3p, hsa-miR-200c-3p, hsa-miR-141-3p, hsa-miR-200b-3p	Yes	NA
KLHL24	0.7426	2.16e-12	1.04e-11	0.7331	5.667e-12	2.54e-11	57.06	0.18	32.54	0.34	64	0.935396	Ubiquitin E3 ligase (CUL3, KLHL24, RBX1)	NA		No	NA
KLHL25	0.5984	1.771e-07	3.99e-07	0.6484	6.915e-09	2.05e-08	6.1	0.05	2.63	0.26	64	0.772533	Ubiquitin E3 ligase (CUL3, KLHL25)	3_Cytosol		No	NA
KLHL3	0.7841	2.522e-08	6.42e-08	0.8798	3.396e-12	1.57e-11	4.2	-0.13	3.62	0.56	35	1.37488	Ubiquitin E3 ligase (CUL3, KLHL3, WNK1), Ubiquitin E3 ligase (CUL3, KLHL3, WNK4), Ubiquitin E3 ligase (CUL3, KLHL3)	NA		No	NA
KLHL42	0.661	2.775e-09	8.05e-09	0.6301	2.424e-08	6.64e-08	30.38	-0.06	13.6	0.33	64	0.741582	Ubiquitin E3 ligase (CUL3, KLHL42)	NA		No	NA
KLHL7	0.7254	1.206e-11	5.14e-11	0.7265	1.082e-11	4.65e-11	18.02	-0.01	6.78	0.46	64	0.921275	Ubiquitin E3 ligase (CUL3, KLHL7, RBX1)	NA		No	NA
KLHL8	0.335	0.006817	0.00873	0.2978	0.01683	0.0214	29.49	-0.04	8.36	0.24	64	0.307104	Ubiquitin E3 ligase (CUL3, KLHL8)	NA		No	NA
KLHL9	0.8222	8.105e-17	9.46e-16	0.7426	2.161e-12	1.03e-11	33.69	-0.19	23.26	0.68	64	0.956251	Ubiquitin E3 ligase (CUL3, KLHL9, KLHL13, RBX1)	3_Cytosol		No	ED
KLRK1	0.5413	2.849e-05	4.79e-05	0.5744	6.871e-06	1.36e-05	3.01	-0.96	8.16	1.81	53	0.654065	MICB-KLRK1-HCST complex, ULBP3-KLRK1-HCST complex, MICA-KLRK1-HCST complex, ULBP2-KLRK1-HCST complex, ULBP1-KLRK1-HCST complex	NA		No	NA
KMT2A	0.5589	1.591e-06	3.14e-06	0.5593	1.552e-06	3.35e-06	24.88	0.1	14.75	0.28	64	0.631814	MLL-HCF complex, ALL-1 supercomplex, MOF complex, MLL1-WDR5 complex, MLL1 core complex, MLL1 complex, MWRAD complex (MLL1, WDR5, RBBP5, ASH2L, DPY30)	2_Nucleus	hsa-miR-128b	Yes	ED
KMT2B	0.2289	0.0688	0.0798	0.1961	0.1205	0.138	17.26	0.09	7.16	0.18	64	0.198673	Menin-associated histone methyltransferase complex, PTIP-HMT complex	NA		No	NA
KMT2C	0.221	0.07926	0.0914	0.2573	0.04013	0.0488	57.41	0.07	31.58	0.42	64	0.263215	ASCOM complex, UTX-MLL2/3 complex, PTIP-HMT complex, MLL3 complex	2_Nucleus		No	NA
KMT2D	0.071	0.5773	0.602	0.0785	0.5377	0.565	28.23	0.1	16.95	0.29	64	0.0786618	WDR5-ASH2L-RBBP5-MLL2 complex, ASCOM complex, MOF complex, UTX-MLL2/3 complex, PITX2-MLL4-ASH2L-RBBP5-PTIP complex, MLL2 complex, MLL4 complex	NA		No	NA
KMT2E	0.5708	8.428e-07	1.73e-06	0.6193	4.88e-08	1.28e-07	70.4	0.15	49.6	0.26	64	0.723869	KMT2E-OGT-USP7 complex	NA		No	NA
KNL1	0.6381	1.415e-08	3.73e-08	0.7594	3.496e-13	1.85e-12	101.82	-0.09	71.91	0.33	64	0.994796	KNL1-MIS12-NDC80-SPC24-ZWINT complex	NA		No	NA
KNSTRN	0.6994	1.29e-10	4.6e-10	0.6317	2.179e-08	6.02e-08	65.98	-0.12	29.12	0.39	64	0.74424	Astrin-kinastrin complex	3_Cytosol		No	NA
KNTC1	0.2232	0.07627	0.0881	0.2191	0.08196	0.0958	123.93	0.03	61.59	0.21	64	0.222711	KNTC1-ZW10-ZWILCH complex	3_Cytosol		No	NA
KPNA1	0.4454	0.0002256	0.000342	0.4399	0.0002754	0.00044	42.31	0	11.64	0.17	64	0.472107	CTCF-nucleophosmin-PARP-HIS-KPNA-LMNA-TOP complex, SERCA2a-alphaKAP-CaM-CaMKII complex	3_Cytosol		No	NA
KPNA2	0.67	1.408e-09	4.24e-09	0.6614	2.692e-09	8.44e-09	369.82	-0.19	176.12	0.4	64	0.795298	TNF-alpha/NF-kappa B signaling complex 5, Importin alpha-CAS-RanGTP complex, KPNA2-KPNB1 complex, pERK-vimentin-KPNA2 complex	3_Cytosol	hsa-miR-26b-5p	Yes	NA
KPNA3	0.4754	7.192e-05	0.000116	0.4862	4.636e-05	8.17e-05	66.42	-0.06	20.05	0.22	64	0.531072	CTCF-nucleophosmin-PARP-HIS-KPNA-LMNA-TOP complex, TNF-alpha/NF-kappa B signaling complex (CHUK, KPNA3, NFKB2, NFKBIB, REL, IKBKG, NFKB1, NFKBIE, RELB, NFKBIA, RELA, TNIP2)	3_Cytosol		No	ED
KPNB1	0.4696	9.067e-05	0.000144	0.4701	8.86e-05	0.00015	251.9	-0.02	72.44	0.12	64	0.510199	RANBP1-RAN-KPNB1 complex, KPNA2-KPNB1 complex, KPNB1-RAN complex, KPNB1-SMN-SPN complex	NA	hsa-miR-30d-5p, hsa-miR-9-5p	Yes	ED
KPTN	0.7482	1.2e-12	6.01e-12	0.6826	5.199e-10	1.8e-09	9.31	-0.03	5.75	0.33	64	0.833966	KICSTOR complex	3_Cytosol		No	NA
KRAS	0.4072	0.0008387	0.00119	0.4104	0.0007557	0.00114	56.97	-0.11	30.8	0.34	64	0.436092	p38gamma-Hsp90-K-Ras complex	NA	hsa-miR-18a-3p, hsa-miR-143-3p, hsa-let-7g-5p, hsa-let-7a-5p, hsa-miR-181c-5p, hsa-miR-96-5p, hsa-miR-216b-5p, hsa-miR-622, hsa-miR-126-3p, hsa-miR-217, hsa-miR-193b-3p, hsa-miR-181a-5p, hsa-miR-16-5p, hsa-miR-134-5p, hsa-miR-224-5p, hsa-miR-452-5p, hsa-miR-152-3p, hsa-miR-340-5p, hsa-miR-433-3p, hsa-miR-487b-3p, hsa-miR-365a-3p, hsa-miR-200c-3p, hsa-miR-27a-3p, hsa-miR-206, hsa-miR-193a-3p, hsa-…	Yes	ED
KSR1	0.8376	6.258e-18	9.68e-17	0.8387	5.135e-18	5.21e-17	5.96	-0.36	5.75	0.56	64	1.21677	MAP2K1-BRAF-RAF1-YWHAE-KSR1 complex, KSR1 homo-oligomer complex, KSR1-RAF1-MEK complex, KSR1-BRAF-MEK complex	NA	hsa-miR-378a-3p	Yes	NA
KTN1	0.8285	2.95e-17	3.81e-16	0.6786	7.177e-10	2.43e-09	91.37	0.01	37.44	0.28	64	0.826514	TNF-alpha/NF-kappa B signaling complex 8	1_Secretory		No	NA
KXD1	-0.0852	0.5034	0.53	0.0814	0.5225	0.55	46.46	0.02	7.45	0.25	64	0.0815805	BORC complex	NA		No	NA
L1CAM	0.7703	6.153e-10	1.96e-09	0.2838	0.05889	0.07	0.91	0.11	3.29	0.68	45	0.29181	ERBB3-SPG1 complex, ERBB2-SPG1 complex	NA	hsa-miR-146a-5p, hsa-miR-34a-5p, hsa-miR-503-3p	Yes	NA
L3MBTL2	0.4074	0.0008334	0.00118	0.4049	0.0009043	0.00135	34.08	-0.07	6.78	0.24	64	0.429496	E2F-6 complex	2_Nucleus		No	NA
LAGE3	0.2893	0.02039	0.025	0.2556	0.04151	0.0504	42.22	0.11	16.92	0.23	64	0.261395	KEOPS complex, PRAME complex	NA		No	ED
LAMA3	0.6296	3.886e-05	6.45e-05	0.4281	0.009204	0.0121	28.49	-0.56	59.85	0.8	36	0.457568	P2X7 receptor signalling complex	1_Secretory		No	NA
LAMA5	0.6341	0.0002909	0.000434	0.507	0.005897	0.00792	2.71	0.05	4.23	0.89	28	0.558684	ITGA6-ITGB4-Laminin10/12 complex, ITGA6-ITGB4-LAMA5 complex	1_Secretory		No	NA
LAMB1	0.2586	0.1169	0.132	0.4478	0.004812	0.00652	1.47	0.02	3.44	1.2	38	0.481945	ITGA6-ITGB4-Laminin10/12 complex	NA		No	NA
LAMC1	0.855	2.458e-19	5.78e-18	0.8565	1.822e-19	2.37e-18	37.03	-0.14	33.09	0.74	64	1.28006	ITGA6-ITGB4-Laminin10/12 complex	1_Secretory	hsa-miR-29c-3p, hsa-miR-124-3p, hsa-miR-205-5p, hsa-miR-29b-3p, hsa-miR-140-5p	Yes	ED
LAMTOR1	0.2656	0.03393	0.0407	0.2505	0.04584	0.0553	44.23	0.09	15.86	0.2	64	0.255946	v-ATPase-Ragulator-AXIN/LKB1-AMPK complex	1_Secretory		No	NA
LAMTOR2	0.0257	0.8401	0.853	-0.0513	0.6871	0.709	48.25	0.14	20.73	0.26	64	-0.0513451	p14-Mp1-MEK1 complex, p14-Mp1-ERK2 complex, v-ATPase-Ragulator-AXIN/LKB1-AMPK complex	1_Secretory		No	NA
LAMTOR3	0.4188	0.0005723	0.000824	0.3771	0.002129	0.00302	31.08	0.11	8.74	0.24	64	0.396675	p14-Mp1-MEK1 complex, p14-Mp1-ERK2 complex, v-ATPase-Ragulator-AXIN/LKB1-AMPK complex	NA		No	NA
LAMTOR4	0.1331	0.2944	0.318	0.0758	0.5515	0.578	55.49	0.12	17.32	0.24	64	0.0759457	v-ATPase-Ragulator-AXIN/LKB1-AMPK complex	1_Secretory		No	NA
LAMTOR5	0.1594	0.2083	0.229	0.2175	0.08428	0.0983	46.64	0.14	14.17	0.23	64	0.22103	v-ATPase-Ragulator-AXIN/LKB1-AMPK complex	1_Secretory	hsa-miR-520b, hsa-miR-501-5p, hsa-miR-548p	Yes	NA
LARP1	0.5506	2.432e-06	4.69e-06	0.529	7.001e-06	1.38e-05	142.25	-0.05	36.28	0.22	64	0.588756	LARP1-PABPC1-RYDEN complex	2_Nucleus	hsa-miR-26a-5p, hsa-miR-26b-5p	Yes	ED
LARP7	0.4933	3.452e-05	5.76e-05	0.5122	1.514e-05	2.85e-05	58.03	0.08	14.34	0.19	64	0.565708	7SK RNP complex	2_Nucleus		No	NA
LAS1L	0.3021	0.01527	0.0189	0.1805	0.1534	0.173	49.89	0.06	17.3	0.18	64	0.182499	MLL1-WDR5 complex, 5FMC (Friends of Methylated Chtop) complex, LAS1L-PELP1-TEX10-WDR18-NOL9-SENP3 complex	2_Nucleus		No	NA
LAT	0.8619	5.994e-20	1.69e-18	0.7225	1.586e-11	6.68e-11	1.63	-0.76	2.45	1.15	64	0.912856	LAT-PLC-gamma-1-p85-GRB2-CBL-VAV-SLP-76 signaling complex, C305 activated, PLC-gamma-1-SLP-76-SOS1-LAT complex, PLC-gamma-2-Syk-LAT-FcR-gamma complex, PLC-gamma-2-LAT complex, LAT-PLC-gamma-1-p85-GRB2-SOS signaling complex, C305 activated, LCK-SLP76-PLC-gamma-1-LAT complex, pervanadate-activated, PLC-gamma-1-LAT-c-CBL complex, OKT3 stimulated, LAT-GRB2 complex, Fyn-mLck(KA) or Syk kinase activated	NA		No	NA
LATS1	0.1271	0.3168	0.341	0.1926	0.1273	0.145	33.9	-0.04	11.39	0.24	64	0.195036	LATS1-HTRA2-BIRC4 complex, LATS1-NPHP4 complex	3_Cytosol		No	NA
LATS2	0.759	5.056e-12	2.29e-11	0.4256	0.0008656	0.00129	11.41	0.11	11.43	0.49	58	0.454511	LATS2-SIAH2-ZYX complex	3_Cytosol	hsa-miR-31-5p, hsa-miR-373-3p, hsa-miR-372-3p, hsa-miR-93-5p, hsa-miR-181b-5p, hsa-miR-135b-3p, hsa-miR-107, hsa-miR-25-3p, hsa-miR-181c-5p	Yes	NA
LCK	0.7318	6.465e-12	2.88e-11	0.8928	3.771e-23	1e-21	254.68	-0.01	430.09	0.83	64	1.43556	CD8A-LCK complex, p56(LCK)-CAML complex, CD20-LCK-LYN-FYN-p75/80 complex, (Raji human B cell line), CD20-LCK-FYN-p75/80 complex, Notch1-p56lck-PI3K complex, LCK-SLP76-PLC-gamma-1-LAT complex, pervanadate-activated, EphA1 receptor signaling complex	1_Secretory		No	NA
LCOR	0.1816	0.1509	0.169	0.1612	0.2033	0.226	21.79	0.08	8.89	0.19	64	0.162618	CtBP complex	2_Nucleus	hsa-miR-615-3p	Yes	NA
LCP2	0.8619	6.055e-20	1.69e-18	0.9164	2.4e-26	1.32e-24	45.33	-0.18	51.53	0.71	64	1.56608	LAT-PLC-gamma-1-p85-GRB2-CBL-VAV-SLP-76 signaling complex, C305 activated, Cbl-SLP-76-Grb2 complex, Fc receptor gamma-R1 stimulated, SLP-76-Cbl-Grb2-Shc complex, Fc receptor gamma-R1 stimulated, PLC-gamma-2-SLP-76-Lyn-Grb2 complex, PLC-gamma-1-SLP-76-SOS1-LAT complex, PLC-gamma-2-SLP-76 complex, LCK-SLP76-PLC-gamma-1-LAT complex, pervanadate-activated, SLP-76-PLC-gamma-1-ITK complex, alpha-TCR st…	NA		No	NA
LDB1	0.4619	0.000122	0.000191	0.5366	4.855e-06	9.78e-06	121.85	0.06	32.79	0.19	64	0.599368	E-box sequence-binding complex, Rb-tal-1-E2A-Lmo2-Ldb1 complex, LMO4-BRCA1-CTIP-LDB1 complex	2_Nucleus		No	NA
LEF1	0.9117	1.224e-25	3.46e-23	0.9125	9.28e-26	4.28e-24	467.17	0.09	233.25	0.47	64	1.54226	CTNNB1-EPCAM-FHL2-LEF1 complex	NA	hsa-miR-34a-5p, hsa-miR-218-5p, hsa-miR-449a, hsa-miR-34c-3p, hsa-miR-452-5p	Yes	NA
LEMD3	0.8363	7.86e-18	1.18e-16	0.8592	1.045e-19	1.43e-18	59.6	0.03	33.79	0.25	64	1.29028	Emerin complex 52, MAN1-SMAD2 complex	2_Nucleus		No	NA
LENG8	0.0219	0.8634	0.875	0.0297	0.816	0.831	50.85	0.16	25.61	0.16	64	0.0297087	DSS1 complex	NA		No	NA
LEO1	0.431	0.0003769	0.000555	0.3968	0.001168	0.00172	78.94	-0.02	22.09	0.15	64	0.419845	Paf complex	2_Nucleus		No	NA
LGALS1	0.8389	5.019e-18	8e-17	0.7838	1.898e-14	1.17e-13	105.04	-0.75	228.55	0.94	64	1.05515	SMN containing complex	NA	hsa-miR-22-3p	Yes	NA
LGALS3	0.3678	0.002793	0.00372	0.0988	0.4373	0.465	0.89	-0.69	4.89	0.89	64	0.0991234	SMN containing complex, NG2-galectin-3-alpha3beta1-integrin complex	NA	hsa-miR-424-3p, hsa-miR-128-3p	Yes	ED
LGR5	0.9248	2.832e-10	9.5e-10	0.6769	0.0003896	0.000609	20.73	0.19	39.21	0.61	23	0.82337	FZD5-LGR5-LRP6 complex, LGR5-RNF43-RSPO1 complex	NA	hsa-miR-142-3p	Yes	NA
LIG1	0.3592	0.003554	0.00469	0.3812	0.001884	0.00269	72.59	-0.07	30.77	0.31	64	0.401463	RC complex during S-phase of cell cycle, DNA synthesome complex (15 subunits), 9-1-1-LIG1 complex	2_Nucleus		No	ED
LIG3	0.8165	1.984e-16	2.1e-15	0.7877	1.151e-14	7.31e-14	31.48	0.03	11.54	0.22	64	1.06534	DNA ligase III-XRCC1 complex, DNA ligase III-XRCC1-PNK-DNA-pol III multiprotein complex, DNA repair complex NEIL2-PNK-Pol(beta)-LigIII(alpha)-XRCC1, DNA repair complex NEIL1-PNK-Pol(beta)-LigIII(alpha)-XRCC1, XRCC1-LIG3-PNK-TDP1 complex, PARP1-LIG3 complex	2_Nucleus		No	NED
LIG4	0.7826	2.194e-14	1.54e-13	0.8605	8.025e-20	1.13e-18	49.29	-0.09	31.8	0.49	64	1.29527	DNA ligase IV-XRCC4 complex, DNA ligase IV-XRCC1 complex, DNA ligase IV-XRCC4-AHNK complex, DNA ligase IV-XRCC4-PNK complex, DNA ligase IV-condensin complex, DNA ligase IV-XRCC4-XLF complex, DNA double-strand break end-joining complex	NA		No	NA
LIMS1	0.5006	2.53e-05	4.28e-05	0.502	2.38e-05	4.35e-05	35.63	-0.08	12.86	0.28	64	0.551976	ILK-LIMS1-PARVA complex	3_Cytosol	hsa-miR-30d-5p	Yes	ED
LIMS2	0.4114	0.0007312	0.00104	0.2748	0.02797	0.0347	3.29	0.14	3.66	0.56	64	0.282049	ILK-LIMS2-PARVA complex	NA		No	NA
LIN37	0.3442	0.005352	0.00694	0.3331	0.007162	0.00953	4.65	0.12	1.49	0.18	64	0.346311	LINC complex, S-phase, LINC core complex, LINC complex, quiescent cells	2_Nucleus		No	NA
LIN52	0.4818	5.561e-05	9.07e-05	0.4986	2.749e-05	4.99e-05	21.1	0.05	6.24	0.22	64	0.547441	LINC complex, S-phase, LINC core complex, LINC complex, quiescent cells	2_Nucleus		No	NA
LIN54	0.5734	7.344e-07	1.51e-06	0.5805	4.944e-07	1.14e-06	49.63	0.05	15.33	0.18	64	0.663217	LINC complex, S-phase, LINC core complex, LINC complex, quiescent cells	2_Nucleus		No	NA
LIN7A	0.6567	0.001221	0.00169	0.4178	0.05951	0.0707	0.06	-0.14	0.13	0.52	21	0.445024	VAM1-VELI1 complex, LIN2-LIN7-SAP97 complex, LIN2-LIN7-SAP97-MINT1 complex, LIN2-LIN7 complex, MPP7-DLG1-LIN7A complex	NA	hsa-miR-199a-5p	Yes	NA
LIN7C	0.0437	0.7314	0.75	0.0453	0.7224	0.743	62.29	-0.06	18.85	0.41	64	0.045331	CASK-LIN7C-APBA1 complex, MPP7-DLG1-LIN7C complex	NA		No	NA
LIN9	0.7125	4.024e-11	1.56e-10	0.6232	3.812e-08	1.02e-07	34.32	0.08	23.01	0.17	64	0.73022	LIN9-BMYB complex, LINC complex, S-phase, LINC core complex, LINC complex, quiescent cells	2_Nucleus		No	NA
LLGL1	0.5067	1.938e-05	3.33e-05	0.5078	1.845e-05	3.43e-05	16.89	0.12	6.1	0.21	64	0.559761	LLGL1-PAR-6B-PRKCI complex	NA	hsa-miR-652-3p	Yes	NA
LLGL2	0.653	4.986e-09	1.4e-08	0.723	1.516e-11	6.4e-11	3.54	0.25	3.1	0.62	64	0.913902	SCRIB-LGL2 complex, LLGL2-PAR-6B-PRKCI complex	1_Secretory		No	NA
LMNA	0.315	0.01123	0.0141	0.3348	0.006851	0.00914	0.99	-1.6	2.43	1.17	64	0.348224	CTCF-nucleophosmin-PARP-HIS-KPNA-LMNA-TOP complex, Emerin architectural complex, Emerin complex 24, NF-YA-LaminA complex	NA	hsa-miR-205-5p	Yes	ED
LMNB1	0.5821	4.526e-07	9.61e-07	0.4311	0.0003763	0.00059	331.45	0.13	162.87	0.24	64	0.461247	Emerin architectural complex, Emerin complex 24, Emerin complex 25, Emerin complex 32, Emerin complex 52	2_Nucleus		No	NA
LMO2	0.62	4.663e-08	1.15e-07	0.7376	3.592e-12	1.66e-11	40.29	0.28	42.76	0.82	64	0.945195	E-box sequence-binding complex, Rb-tal-1-E2A-Lmo2-Ldb1 complex	NA	hsa-miR-223-3p	Yes	NA
LMO4	0.7022	1.008e-10	3.66e-10	0.7115	4.415e-11	1.74e-10	28.57	0.01	18.65	0.66	64	0.890215	LMO4-BRCA1-CTIP-LDB1 complex, BRCA1-LMO4-CTIP complex, LMO4-CREB complex, LMO4-gp130 complex	2_Nucleus		No	NA
LMO7	0.7529	7.234e-13	3.77e-12	0.8214	9.296e-17	7.82e-16	7	-0.34	3.76	0.59	64	1.16111	Emerin complex 1, Emerin regulatory complex	NA		No	NA
LPIN1	0.7482	1.196e-12	6e-12	0.7549	5.818e-13	2.97e-12	31.01	0.11	17.22	0.42	64	0.98425	Seipin-AGPAT2-lipin1 complex, Seipin-lipin1 complex	3_Cytosol	hsa-miR-122-5p	Yes	NA
LPP	0.7508	9.074e-13	4.64e-12	0.706	7.254e-11	2.79e-10	18.89	0.23	9.91	0.37	64	0.879163	LPP-PPP2CA-PPP2R3A complex	3_Cytosol	hsa-miR-142-3p	Yes	ED
LRP1	0.5286	7.142e-06	1.3e-05	0.8096	5.613e-16	4.18e-15	2.29	0.33	4.83	0.59	64	1.12587	APP-APBB1-LRP1 complex, MMP-9-TIMP-1-LRP complex, LRP-1-Alpha-2-M-annexin VI complex, CD44-LRP1 complex	1_Secretory	hsa-miR-205-5p	Yes	ED
LRP5	0.4501	0.0001901	0.000291	0.4892	4.089e-05	7.25e-05	21.22	0.09	11.47	0.5	64	0.535008	Norrin receptor complex	NA	hsa-miR-23a-3p, hsa-miR-375	Yes	NA
LRP6	0.5509	2.39e-06	4.61e-06	0.8203	1.11e-16	9.22e-16	16.17	0.18	20.34	0.53	64	1.15773	LRP6-PTH-PTH1R complex, FZD5-LGR5-LRP6 complex, ANGPTL4-LRP6-SDC1 complex, ANGPTL4-LRP6-SDC2 complex, ANGPTL4-LRP6-SDC4 complex, DKK1-KREMEN1-LRP6 complex	NA	hsa-miR-183-5p, hsa-miR-202-3p, hsa-miR-126-3p, hsa-miR-21-5p, hsa-miR-29c-3p, hsa-miR-29b-3p	Yes	NA
LRPPRC	0.5578	1.682e-06	3.3e-06	0.4666	0.0001019	0.000172	131.08	-0.1	44.55	0.26	64	0.505715	TNF-alpha/NF-kappa B signaling complex 5	4_Mitochondria		No	NA
LRRC26	0.5024	0.005477	0.00709	0.6641	8.572e-05	0.000146	0.54	-0.5	0.99	0.92	29	0.800113	KCNMA1-LRRC26 complex	1_Secretory		No	NA
LRRC8A	0.2745	0.02818	0.0341	0.2589	0.03887	0.0474	19.03	-0.04	5.24	0.21	64	0.264929	SWELL1-containing complex, LRRC8A-LRRC8C complex, LRRC8A-LRRC8D complex, LRRC8A-LRRC8E complex	NA	hsa-miR-191-5p	Yes	NA
LRRC8B	0.6299	2.453e-08	6.26e-08	0.7746	5.954e-14	3.48e-13	23.13	0.08	11.38	0.39	64	1.03173	SWELL1-containing complex	1_Secretory		No	NA
LRRC8C	0.7776	4.105e-14	2.72e-13	0.8902	7.732e-23	1.92e-21	37.24	-0.02	30.42	0.62	64	1.42289	SWELL1-containing complex, LRRC8A-LRRC8C complex	1_Secretory		No	NA
LRRC8D	0.8493	7.47e-19	1.5e-17	0.6809	5.965e-10	2.05e-09	51.06	-0.06	27.74	0.51	64	0.83079	SWELL1-containing complex, LRRC8A-LRRC8D complex	1_Secretory		No	NA
LRRK2	0.4644	0.0005978	0.000859	0.4932	0.0002356	0.000379	0.88	-0.15	2.43	0.46	51	0.54028	HSP90-CDC37-LRRK2 complex, LRRK2-CHIP-HSP90 complex, LRRK2-FADD-CASP8 complex	NA	hsa-miR-205-5p	Yes	NA
LSM1	0.3364	0.006564	0.00842	0.4082	0.0008118	0.00122	49.74	-0.03	12.8	0.26	64	0.433449	LSm1-7 complex	3_Cytosol		No	NA
LSM10	0.3567	0.003809	0.00501	0.3159	0.011	0.0143	11.23	-0.04	4.96	0.41	64	0.327086	SMN complex, U7 snRNA specific	2_Nucleus		No	NA
LSM11	0.449	0.0001979	0.000302	0.4571	0.0001467	0.000242	15.79	-0.07	6.98	0.34	64	0.493639	SMN complex, U7 snRNA specific	2_Nucleus		No	NA
LSM5	0.3636	0.003144	0.00417	0.3141	0.01148	0.0149	41.09	-0.05	16.09	0.3	64	0.325088	LSm1-7 complex, LSm2-8 complex	NA		No	NA
LSM8	0.1734	0.1707	0.19	0.2353	0.0612	0.0726	24.27	-0.02	6.63	0.11	64	0.239793	LSm2-8 complex, Emerin complex 25, Emerin complex 52	NA		No	NA
LTB	0.7634	7.897e-12	3.48e-11	0.6923	3.406e-09	1.05e-08	39.97	-0.26	83.88	0.94	56	0.852359	Lymphotoxin beta receptor complex	NA		No	NA
LTF	0.1918	0.129	0.145	0.1485	0.2417	0.266	0.09	0	0.16	0.64	64	0.149606	CP\u2013LF\u2013MPO complex, CP-LF complex	NA	hsa-miR-214-3p	Yes	NA
LYN	0.8587	1.176e-19	3e-18	0.8602	8.574e-20	1.2e-18	27.65	-0.13	24.4	0.96	64	1.29411	PLC-gamma-2-SLP-76-Lyn-Grb2 complex, FGFR2-c-Cbl-Lyn-Fyn complex, p21(ras)GAP-Fyn-Lyn-Yes complex, thrombin stimulated, CD20-LCK-LYN-FYN-p75/80 complex, (Raji human B cell line), PLC-gamma-2-Lyn-FcR-gamma complex	1_Secretory		No	NA
LYRM4	0.1631	0.198	0.218	0.2364	0.05996	0.0712	12.94	0.02	6.82	0.29	64	0.240958	Frataxin complex	NA		No	NA
MAD1L1	0.2317	0.06543	0.0761	0.4179	0.0005894	0.0009	2.71	0.09	2.25	0.18	64	0.445145	MAD1L1 homodimer complex, MAD1L1-MAD2L1 complex	2_Nucleus		No	NA
MAD2L1	0.7314	6.707e-12	2.98e-11	0.6708	1.319e-09	4.32e-09	81.51	0.02	40.9	0.21	64	0.812196	Mitotic checkpoint complex (MCC), MAD1L1-MAD2L1 complex, MAD2-CDC20 complex	3_Cytosol	hsa-miR-192-5p, hsa-miR-28-5p	Yes	NA
MAD2L2	0.7031	9.297e-11	3.39e-10	0.7235	1.44e-11	6.1e-11	85.61	0.02	44.75	0.27	64	0.914951	Rev1-Rev3-Rev7-Polkappa complex, Shieldin complex	NA		No	NA
MAEA	0.1929	0.1267	0.143	0.1859	0.1413	0.16	13.45	0.06	4.07	0.19	64	0.188087	CTLH complex	3_Cytosol		No	NA
MAGT1	0.5233	9.12e-06	1.63e-05	0.3889	0.001493	0.00216	75.72	0.05	22.42	0.28	64	0.410503	Oligosaccharyltransferase complex (Stt3A variant), Oligosaccharyltransferase complex (Stt3B variant)	NA		No	NA
MALT1	0.8364	7.778e-18	1.18e-16	0.8197	1.213e-16	1e-15	33.39	-0.08	14.24	0.4	64	1.1559	MALT1 homo-oligomer complex, BCL10-MALT1 complex, CASP8-FADD-MALT1-BCL10 complex, CASP8-CHUK-IKBKB-MALT1-BCL10 complex, TRAF6-MALT1 complex, TRAF2-MALT1 complex, Ubiquitin E3 ligase (TRAF6, TAB2, MALT1, UEV1A, BCL10), CARMA1-BCL10-MALT1 complex, FYB-CARMA1-BCL-10-MALT1 complex	3_Cytosol	hsa-miR-26a-5p, hsa-miR-181d-5p	Yes	ED
MAML1	0.4554	0.0001563	0.000241	0.4153	0.000643	0.000978	37.13	0.04	12.69	0.21	64	0.441999	HES1 promoter-Notch enhancer complex, RBPJ-NOTCH1-MAML1 complex	2_Nucleus		No	NA
MAP2K1	0.8684	1.492e-20	5.11e-19	0.8449	1.692e-18	1.87e-17	46.94	0.01	15.62	0.29	64	1.23806	p14-Mp1-MEK1 complex, BRAF-MAP2K1-MAP2K2-YWHAE complex, RAF1-MAP2K1-YWHAE complex, MAP2K1-BRAF-RAF1-YWHAE-KSR1 complex, KSR1-RAF1-MEK complex, KSR1-BRAF-MEK complex, LGR4-RSPO supercomplex	3_Cytosol	hsa-miR-424-5p, hsa-miR-34a-5p, hsa-miR-1826, hsa-miR-497-5p, hsa-miR-181a-5p, hsa-miR-181b-5p, hsa-miR-494-3p, hsa-miR-34c-5p, hsa-miR-34b-3p, hsa-miR-449a, hsa-miR-448, hsa-miR-211-5p, hsa-miR-204-5p	Yes	ED
MAP2K2	0.5851	3.824e-07	8.21e-07	0.5464	3.006e-06	6.22e-06	38.51	0.12	11.96	0.25	64	0.613235	BRAF-MAP2K1-MAP2K2-YWHAE complex, LGR4-RSPO supercomplex	3_Cytosol		No	ED
MAP2K3	0.7667	1.514e-13	8.99e-13	0.7666	1.535e-13	8.46e-13	17.61	0.08	7.92	0.41	64	1.01203	AKAP13-MAP2K3-MAP3K20-MAPK14-PKN1 complex	3_Cytosol	hsa-miR-214-3p, hsa-miR-20a-5p, hsa-miR-21-5p	Yes	ED
MAP2K4	0.623	3.855e-08	9.58e-08	0.6408	1.172e-08	3.37e-08	32.78	0.06	8.18	0.27	64	0.75953	MKK4-ARRB2-ASK1 complex, MKK4-ARRB2-JNK3 complex, MAP2K4-MAP3K3-NBR1 complex	3_Cytosol	hsa-miR-25-3p, hsa-miR-27a-3p, hsa-miR-92a-3p	Yes	ED
MAP2K5	0.373	0.002402	0.00322	0.522	9.691e-06	1.87e-05	11.68	0.14	6.2	0.18	64	0.579085	MAP2K5-PRKCI-SQSTM1 complex, Kinase maturation complex 1	3_Cytosol		No	NA
MAP3K11	0.3136	0.01162	0.0145	0.415	0.0006499	0.000988	12.21	0.07	4.1	0.22	64	0.441636	POSH-MLK3 complex, B-raf-MAP3K11 complex, CDC37-HSP90AA1-HSP90AB1-MAP3K11 complex	NA	hsa-miR-199a-5p, hsa-miR-138-5p, hsa-miR-125b-5p	Yes	NA
MAP3K20	0.9068	6.161e-25	1.18e-22	0.8861	2.228e-22	5.06e-21	25.68	-0.01	15.67	0.63	64	1.40347	AKAP13-MAP2K3-MAP3K20-MAPK14-PKN1 complex	NA		No	NA
MAP3K3	0.8187	1.408e-16	1.54e-15	0.7543	6.175e-13	3.14e-12	36.61	0.04	14.05	0.28	64	0.982857	Kinase maturation complex 1, KRIT1-CCM2-MEKK3 complex, MAP2K4-MAP3K3-NBR1 complex	3_Cytosol		No	NA
MAP3K4	0.3965	0.001182	0.00164	0.3878	0.001544	0.00223	43.94	0.04	16.2	0.16	64	0.409208	AXIN-MEKK4-CCD1 complex	3_Cytosol	hsa-miR-148a-3p	Yes	NA
MAP3K5	0.7439	1.892e-12	9.18e-12	0.7082	5.941e-11	2.3e-10	29.07	-0.58	20.73	0.6	64	0.883563	MKK4-ARRB2-ASK1 complex	3_Cytosol	hsa-miR-20a-5p, hsa-miR-301a-3p, hsa-miR-19a-3p	Yes	NA
MAP3K7	0.4545	0.0001615	0.000249	0.4398	0.0002763	0.000441	54.4	0.07	19.31	0.17	64	0.471983	TRAF6-TAK1 complex, STAT3-NLK-MAP3K7 complex, TAK1 complex, TNF-alpha/NF-kappa B signaling complex 7, SIVA1-XIAP-TAK1 complex, TNF-R1-associated signaling complex, ATAC complex, YEATS2-linked	3_Cytosol	hsa-miR-10a-5p, hsa-miR-892b	Yes	NA
MAP3K8	0.5325	5.933e-06	1.09e-05	0.6341	1.853e-08	5.17e-08	11.21	-0.23	29.69	0.7	64	0.748244	ABIN2-NFKB1-MAP3K8 complex, REL-MAP3K8-RELA-TNIP2-PAPOLA complex, TNF-alpha/Nf-kappa B signaling complex (RPL6, RPL30, RPS13, CHUK, DDX3X, NFKB2, NFKBIB, REL, IKBKG, NFKB1, MAP3K8, RELB, GLG1, NFKBIA, RELA, TNIP2, GTF2I)	3_Cytosol	hsa-miR-370-3p, hsa-miR-375, hsa-miR-144-3p, hsa-miR-589-5p, hsa-miR-509-3p	Yes	NA
MAPK1	0.6685	1.576e-09	4.71e-09	0.5547	1.971e-06	4.18e-06	80.61	0.09	18.58	0.2	64	0.625145	HDAC4-ERK2 complex, p14-Mp1-ERK2 complex, VEGFR2-S1PR1-ERK1/2-PKC-alpha complex, VEGFR2-S1PR2-ERK1/2-PKC-alpha complex, VEGFR2-S1PR3-ERK1/2-PKC-alpha complex, VEGFR2-S1PR5-ERK1/2-PKC-alpha complex, MAPK1-PTK2-PXN complex, ARHGEF2-MAPK1-MAPK3-PXN complex, BVR-PKCD-ERK2 complex, CD44-ERK1-ERK2-RHAMM complex	NA	hsa-miR-199a-3p, hsa-miR-28-5p, hsa-miR-335-5p, hsa-miR-320a, hsa-miR-214-3p, hsa-miR-132-3p, hsa-miR-378a-3p, hsa-miR-181a-5p, hsa-miR-197-3p, hsa-miR-550a-3p, hsa-miR-329-3p, hsa-miR-9-3p, hsa-miR-129-5p, hsa-miR-451a	Yes	ED
MAPK10	0.6574	0.000356	0.000526	0.2617	0.2063	0.229	0.27	-0.04	0.89	0.79	25	0.267933	MKK4-ARRB2-JNK3 complex	NA		No	NA
MAPK12	0.9027	2.181e-24	3.4e-22	0.9352	1.22e-29	1.85e-27	10.39	-0.31	9.3	0.89	64	1.69833	p38gamma-Hsp90-K-Ras complex	3_Cytosol		No	NA
MAPK14	0.5037	2.209e-05	3.76e-05	0.4504	0.000188	0.000306	78.34	0.11	23.9	0.23	64	0.485202	AKAP13-MAP2K3-MAP3K20-MAPK14-PKN1 complex	3_Cytosol	hsa-miR-124-3p, hsa-miR-24-3p, hsa-miR-200a-3p, hsa-miR-141-3p, hsa-miR-125b-5p, hsa-miR-155-5p, hsa-miR-128-3p, hsa-miR-27a-3p, hsa-miR-125a-5p	Yes	ED
MAPK3	0.717	2.661e-11	1.07e-10	0.7012	1.101e-10	4.13e-10	26.33	0.06	10.54	0.26	64	0.869657	HDAC4-ERK1 complex, pERK-vimentin-KPNA2 complex, VEGFR2-S1PR1-ERK1/2-PKC-alpha complex, VEGFR2-S1PR2-ERK1/2-PKC-alpha complex, VEGFR2-S1PR3-ERK1/2-PKC-alpha complex, VEGFR2-S1PR5-ERK1/2-PKC-alpha complex, ARHGEF2-MAPK1-MAPK3-PXN complex, CD44-ERK1-ERK2-RHAMM complex	3_Cytosol	hsa-miR-483-5p, hsa-miR-550a-3p, hsa-miR-9-3p, hsa-miR-375	Yes	NA
MAPK6	0.6124	7.558e-08	1.8e-07	0.5723	7.806e-07	1.75e-06	58.37	-0.48	19.13	0.6	64	0.650936	E6AP-HERC2-MAPK6-NEURL4 complex, MAPK6-MAPKAPK5-SEPT7 complex	3_Cytosol		No	NA
MAPKAP1	0.3054	0.01412	0.0175	0.2698	0.03107	0.0383	46.52	0.11	10.91	0.24	64	0.276648	mTORC2 complex	3_Cytosol		No	NA
MAPKAPK5	0.3144	0.01141	0.0143	0.3092	0.01293	0.0167	28.37	0.05	8.76	0.19	64	0.319661	MAPK6-MAPKAPK5-SEPT7 complex	3_Cytosol		No	NA
MAPT	0.7949	4.396e-15	3.52e-14	0.7392	3.054e-12	1.43e-11	0.34	0.13	0.61	0.76	64	0.948713	CHIP-HSC70-TAU-UBCH5B complex, 14-3-3q-SGK1-tau complex	3_Cytosol	hsa-miR-34c-5p	Yes	NA
MARCKSL1	0.7993	2.436e-15	2.05e-14	0.8132	3.257e-16	2.52e-15	329.31	0.17	180.71	0.48	64	1.1364	ProTalpha C2 complex	NA	hsa-miR-140-3p	Yes	NA
MARK2	0.5579	1.671e-06	3.29e-06	0.4762	6.958e-05	0.00012	23.12	0.06	8.06	0.18	64	0.518058	Kinase maturation complex 1	1_Secretory	hsa-miR-190a-5p	Yes	NA
MAT1A	0.6344	5.763e-07	1.21e-06	0.4436	0.001112	0.00164	0.95	0.01	2.27	0.56	51	0.476704	Methionine adenosyltransferase alpha1 beta-v1	NA	hsa-miR-664a-3p, hsa-miR-485-3p, hsa-miR-495-3p	Yes	NA
MAT2A	0.1955	0.1217	0.137	0.1767	0.1624	0.183	296.74	0	84.15	0.15	64	0.178574	Methionine adenosyltransferase alpha2 beta-v1	3_Cytosol	hsa-miR-21-3p, hsa-miR-146b-3p	Yes	ED
MAT2B	0.5227	9.407e-06	1.68e-05	0.5396	4.202e-06	8.52e-06	75.14	0.11	22.91	0.15	64	0.603591	Methionine adenosyltransferase alpha2 beta-v1, Methionine adenosyltransferase alpha1 beta-v1	NA	hsa-miR-21-3p	Yes	ED
MATR3	-0.0092	0.9422	0.949	0.0755	0.5534	0.58	8.6	0.04	5.77	0.11	64	0.0756439	p54(nrb)-PSF-matrin3 complex, SNW1 complex, HEXIM1-DNA-PK-paraspeckle components-ribonucleoprotein complex	2_Nucleus	hsa-miR-155-5p, hsa-miR-200b-3p	Yes	NA
MAX	0.6818	5.561e-10	1.78e-09	0.7186	2.297e-11	9.46e-11	45.47	0.09	13.47	0.27	64	0.904744	E2F-6 complex, MYC-MAX-KAT2A-TRRAP complex, MYC-MAX complex, MAD-MAX complex	2_Nucleus	hsa-miR-193b-3p	Yes	NA
MAZ	0.151	0.2337	0.255	0.1495	0.2385	0.263	220.4	0.14	66.41	0.21	64	0.150629	c-Fos-c-Jun-SAF-1 complex	2_Nucleus	hsa-miR-34c-5p, hsa-miR-449a	Yes	NA
MBD1	0.7435	1.956e-12	9.47e-12	0.5841	4.055e-07	9.45e-07	44.63	0.14	11.4	0.23	64	0.668663	Replication-coupled CAF-1-MBD1-ETDB1 complex, MBD1-MCAF1-SETDB1 complex, MBD1-MCAF complex, MBD1-Suv39h1-HP1 complex	2_Nucleus	hsa-miR-195-5p	Yes	NA
MBD2	0.7329	5.757e-12	2.58e-11	0.6632	2.349e-09	7.44e-09	53.95	0.01	16.16	0.24	64	0.798505	MeCP1 complex, SNF2h-cohesin-NuRD complex, HDAC1-associated protein complex, HDAC1-associated core complex cII, LARC complex (LCR-associated remodeling complex)	2_Nucleus	hsa-miR-373-3p, hsa-miR-221-5p, hsa-miR-224-5p, hsa-miR-302a-3p, hsa-miR-221-3p	Yes	NA
MBD3	0.3262	0.00852	0.0108	0.3662	0.002924	0.00408	18.33	0.01	6.61	0.2	64	0.384027	Mi-2/NuRD-MTA3 complex, Mi2/NuRD complex, MeCP1 complex, SNF2h-cohesin-NuRD complex, Mi2/NuRD-BCL6-MTA3 complex, NuRD.1 complex, HDAC1-associated protein complex, HDAC1-associated core complex cII, HDAC2-asscociated core complex, LARC complex (LCR-associated remodeling complex), MTA1 complex, MTA2 complex, ALL-1 supercomplex, PID complex	2_Nucleus		No	NA
MBIP	0.3972	0.001156	0.00161	0.4209	0.0005341	0.00082	14.58	0.13	7.74	0.23	64	0.448785	ATAC complex, GCN5-linked, ATAC complex, YEATS2-linked	2_Nucleus		No	NA
MCC	0.664	2.21e-09	6.5e-09	0.8137	3.027e-16	2.36e-15	2.68	-0.25	10.63	0.73	64	1.13788	TNF-alpha/NF-kappa B signaling complex 5	3_Cytosol	hsa-miR-494-3p	Yes	NA
MCCC1	0.5117	1.549e-05	2.7e-05	0.6081	9.871e-08	2.5e-07	46.5	0.12	13.45	0.43	64	0.705901	3-methylcrotonyl-CoA carboxylase	NA		No	NA
MCCC2	0.6484	6.91e-09	1.91e-08	0.5753	6.618e-07	1.5e-06	43.96	0.01	16.9	0.38	64	0.655409	3-methylcrotonyl-CoA carboxylase	NA		No	NA
MCL1	0.391	0.0014	0.00192	0.3231	0.009217	0.0121	179.42	-0.35	54.35	0.46	64	0.335105	MCL1-BAK1 complex	4_Mitochondria	hsa-miR-193a-3p, hsa-miR-133b, hsa-miR-29a-3p, hsa-miR-29b-3p, hsa-miR-29c-3p, hsa-miR-101-3p, hsa-miR-153-3p, hsa-miR-512-5p, hsa-miR-320a, hsa-miR-193b-3p, hsa-miR-518a-5p, hsa-miR-582-5p, hsa-miR-661, hsa-miR-876-3p, hsa-miR-892b, hsa-miR-148b-5p, hsa-miR-886-3p, hsa-miR-125b-5p, hsa-miR-181a-5p, hsa-miR-181b-5p, hsa-miR-133a-3p, hsa-miR-26a-5p, hsa-miR-139-5p, hsa-miR-20a-5p, hsa-miR-125a-5p,…	Yes	NA
MCM2	0.4181	0.0005857	0.000843	0.29	0.02011	0.0254	236.56	0.06	131.68	0.21	64	0.298566	MCM complex, MCM2-MCM6-MCM7 complex, MCM2-MCM4-MCM6-MCM7 complex, Emerin complex 24, Histone-2-Histone-4-ASF1-MCM2 complex	2_Nucleus	hsa-miR-1296-5p, hsa-miR-31-5p, hsa-miR-145-5p	Yes	NA
MCM3	0.6725	1.157e-09	3.52e-09	0.6064	1.095e-07	2.75e-07	467.08	0.05	204.09	0.22	64	0.703208	MCM complex	2_Nucleus	hsa-miR-210-3p, hsa-miR-147a, hsa-miR-147b	Yes	NED
MCM4	0.4044	0.0009198	0.00129	0.4019	0.0009962	0.00148	236.19	0.03	128.98	0.2	64	0.425913	MCM complex, MCM4-MCM6-MCM7 complex, MCM2-MCM4-MCM6-MCM7 complex, Emerin complex 24	2_Nucleus		No	NED
MCM5	0.5134	1.437e-05	2.51e-05	0.489	4.129e-05	7.32e-05	132.26	0.04	52.99	0.19	64	0.534745	MCM complex	2_Nucleus	hsa-miR-885-5p	Yes	NED
MCM6	0.5998	1.623e-07	3.68e-07	0.582	4.554e-07	1.05e-06	197.06	0.04	96.01	0.21	64	0.665482	MCM complex, MCM2-MCM6-MCM7 complex, MCM4-MCM6-MCM7 complex, MCM2-MCM4-MCM6-MCM7 complex, Emerin complex 24	2_Nucleus		No	NA
MCM7	0.4107	0.0007505	0.00107	0.3533	0.004183	0.00572	546.12	0.04	291.46	0.21	64	0.369209	MCM complex, MCM2-MCM6-MCM7 complex, MCM4-MCM6-MCM7 complex, MCM2-MCM4-MCM6-MCM7 complex	2_Nucleus		No	NED
MCRS1	0.2523	0.04428	0.0524	0.2858	0.02206	0.0277	74.02	0.02	16.96	0.13	64	0.293987	INO80 chromatin remodeling complex, DIPA-MCRS1 complex, MLL1-WDR5 complex, MSP58-RINT1 complex, NSL complex	2_Nucleus	hsa-miR-129-5p	Yes	NA
MCU	0.7009	1.134e-10	4.08e-10	0.5578	1.679e-06	3.6e-06	19.67	0.18	11.8	0.33	64	0.629634	mitochondrial calcium uniporter complex	4_Mitochondria		No	NA
MCUB	0.3919	0.001361	0.00187	0.4267	0.0004374	0.000679	41.92	0.17	18.65	0.34	64	0.455855	mitochondrial calcium uniporter complex	NA		No	NA
MDC1	0.4197	0.0005561	0.000802	0.4766	6.849e-05	0.000118	45.68	0.03	17.14	0.27	64	0.518576	MDC1-MRN-ATM-FANCD2 complex, MDC1-MRE11-RAD50-NBS1 complex, MDC1-H2AFX-TP53BP1 complex, MDC1-p53BP1-SMC1 complex, MGC1-DNA-PKcs-Ku complex	2_Nucleus		No	NA
MDM2	0.8244	5.796e-17	7.01e-16	0.8584	1.247e-19	1.67e-18	214.77	-0.22	196.61	0.7	64	1.28723	p300-MDM2-p53 protein complex, Er-alpha-p53-hdm2 complex, NUMB-TP53-MDM2 complex, YY1-MDM2-p53 complex, DAXX-MDM2-USP7 complex, STIP-USP7-Mdm2 complex, p53-MDM2 complex, ERS1-MDM2 complex	2_Nucleus	hsa-miR-32-5p, hsa-miR-25-3p, hsa-miR-143-3p, hsa-miR-145-5p, hsa-miR-18b-5p, hsa-miR-605-5p, hsa-miR-410-3p, hsa-miR-17-5p, hsa-miR-221-3p, hsa-miR-661, hsa-miR-367-3p, hsa-miR-339-5p, hsa-miR-340-5p, hsa-miR-610	Yes	NA
MDM4	0.3207	0.009772	0.0123	0.3732	0.002389	0.00337	87.49	-0.02	58.06	0.59	64	0.392136	ESR1-MDM4 complex	3_Cytosol	hsa-miR-34a-5p, hsa-miR-191-5p, hsa-miR-661, hsa-miR-887-3p	Yes	NA
MEAF6	0.2863	0.0218	0.0266	0.2437	0.05233	0.0627	66.06	0.07	19.85	0.12	64	0.248704	NuA4/Tip60-HAT complex, NuA4/Tip60-HAT complex A, ING4 complex (ING4, JADE1, KAT7, MEAF6), ING4 complex (ING4, JADE2, KAT7, MEAF6), ING4 complex (ING4, JADE3, KAT7, MEAF6), NuA4/Tip60 HAT complex, ING5 complex (ING5, JADE1, KAT7, MEAF6), ING5 (BRPF1, MOZ, MORF) complex, ING5 (BRPF2, MOZ, MORF) complex, ING5 (BRPF3, MOZ, MORF) complex, ING5 complex (ING5, JADE2, KAT7, MEAF6), ING5 complex (ING5, J…	2_Nucleus		No	NA
MECP2	0.7216	1.729e-11	7.18e-11	0.7297	7.955e-12	3.49e-11	16.23	0.31	9	0.4	64	0.928085	MeCP2-SIN3A-HDAC complex, SWI/SNF-related chromatin-remodeling complex	2_Nucleus	hsa-miR-802, hsa-miR-155-5p, hsa-miR-19a-3p, hsa-miR-122-5p, hsa-miR-212-3p, hsa-miR-124-3p, hsa-miR-340-5p, hsa-miR-181c-5p, hsa-miR-30a-3p, hsa-miR-432-5p, hsa-miR-130a-3p	Yes	NA
MED1	0.3224	0.009381	0.0118	0.3321	0.007332	0.00974	55.71	0.07	14.95	0.15	64	0.345187	TRAP complex, CRSP complex, SMCC complex, Mediator complex, ARC complex, ARC-L complex, TFTC-type histone acetyl transferase complex, DRIP complex, TRAP-SMCC mediator complex, ARC92-Mediator complex, BRD4 complex, P-TEFb-BRD4-TRAP220 complex, CCNC-CDK8-MED1-MED6-MED7 xcomplex, HES1 promoter-Notch enhancer complex, ESR1-TRAP/Mediator coactivator-complex, ESR2-TRAP/Mediator coactivator complex	2_Nucleus	hsa-miR-205-5p, hsa-miR-137	Yes	ED
MED10	0.1375	0.2785	0.302	0.2271	0.07115	0.0837	25.18	0.13	5.6	0.2	64	0.23113	NAT complex, Mediator complex, PC2 complex, SMCC complex, TRAP complex, ESR1-TRAP/Mediator coactivator-complex, ESR2-TRAP/Mediator coactivator complex	2_Nucleus		No	NA
MED11	0.3634	0.003158	0.00419	0.3167	0.01078	0.014	23.28	-0.02	7.58	0.19	64	0.327975	Mediator complex, TRAP-SMCC mediator complex	2_Nucleus		No	NA
MED12	0.4242	0.0004778	0.000694	0.461	0.0001261	0.00021	63.26	0.18	19.93	0.23	64	0.49858	TRAP complex, Mediator complex, ARC complex, ARC-L complex, SMCC complex, TFTC-type histone acetyl transferase complex, DRIP complex, ARC92-Mediator complex, BRD4 complex, APP(AICD)-MED12 complex, ESR1-TRAP/Mediator coactivator-complex, ESR2-TRAP/Mediator coactivator complex, CDK8 subcomplex (CCNC, CDK8, MED12, MED13), CDK8 subcomplex (CCNC, CDK8, MED12)	2_Nucleus		No	NA
MED13	0.3543	0.004079	0.00535	0.3065	0.01378	0.0177	78.33	0.11	20.83	0.26	64	0.316678	Mediator complex, ARC complex, ARC-L complex, SMCC complex, TFTC-type histone acetyl transferase complex, TRAP complex, DRIP complex, ARC92-Mediator complex, ESR1-TRAP/Mediator coactivator-complex, ESR2-TRAP/Mediator coactivator complex, CDK8 subcomplex (CCNC, CDK8, MED12, MED13), CDK8 subcomplex (CCNC, CDK8, MED13)	2_Nucleus	hsa-miR-208a-3p	Yes	NA
MED13L	0.6659	1.926e-09	5.7e-09	0.6757	9.045e-10	3.03e-09	41.9	0.19	21.27	0.32	64	0.821159	Mediator complex	2_Nucleus		No	NA
MED14	0.4066	0.000856	0.00121	0.4801	5.948e-05	0.000103	32.95	0.12	17.93	0.17	64	0.523114	TRAP complex, CRSP complex, SMCC complex, NAT complex, Mediator complex, ARC complex, ARC-L complex, PC2 complex, TFTC-type histone acetyl transferase complex, DRIP complex, Mediator complex 1, Mediator complex 2, ARC92-Mediator complex, CRSP-Mediator 2 complex, BRD4 complex, ESR1-TRAP/Mediator coactivator-complex, ESR2-TRAP/Mediator coactivator complex	2_Nucleus		No	NA
MED15	-0.0176	0.8904	0.9	-0.0066	0.9585	0.963	14.75	0.07	6.73	0.13	64	-0.0066001	Mediator complex, ARC complex, CRSP complex, ARC-L complex, ARC92-Mediator complex, CRSP-Mediator 2 complex, MED15-WWTR1 complex	2_Nucleus		No	ED
MED16	0.0734	0.5644	0.59	0.1473	0.2456	0.27	13.23	0.09	6.08	0.17	64	0.148379	TRAP complex, Mediator complex, PC2 complex, SMCC complex, TFTC-type histone acetyl transferase complex, DRIP complex, ARC92-Mediator complex, CRSP-Mediator 2 complex, ESR1-TRAP/Mediator coactivator-complex, ESR2-TRAP/Mediator coactivator complex	2_Nucleus		No	NA
MED17	0.2351	0.06153	0.0717	0.2395	0.05667	0.0675	5.18	0.14	1.83	0.17	64	0.244244	TRAP complex, CRSP complex, Mediator complex, ARC complex, ARC-L complex, PC2 complex, SMCC complex, TFTC-type histone acetyl transferase complex, DRIP complex, TRAP-SMCC mediator complex, ARC92-Mediator complex, CRSP-Mediator 2 complex, BRD4 complex, ESR1-TRAP/Mediator coactivator-complex, ESR2-TRAP/Mediator coactivator complex	2_Nucleus		No	NA
MED18	0.4491	0.0001972	0.000301	0.3894	0.00147	0.00213	29.45	0.07	8.17	0.14	64	0.411093	Mediator complex, TRAP-SMCC mediator complex, CRSP-Mediator 2 complex, MED18-MED20-MED29 mediator subcomplex	NA		No	NA
MED19	0.3543	0.004069	0.00534	0.335	0.006808	0.00909	19.44	0.1	4.24	0.15	64	0.34845	Mediator complex, TRAP-SMCC mediator complex	2_Nucleus		No	NA
MED20	0.5169	1.227e-05	2.16e-05	0.4316	0.0003692	0.00058	53.21	0.04	16.87	0.15	64	0.461861	Mediator complex, PC2 complex, SMCC complex, MED18-MED20-MED29 mediator subcomplex, ESR1-TRAP/Mediator coactivator-complex, ESR2-TRAP/Mediator coactivator complex	NA		No	NA
MED21	0.3227	0.009314	0.0118	0.171	0.1768	0.198	47.62	0.07	13.15	0.16	64	0.172697	SMCC complex, NAT complex, Mediator complex, CRSP complex, ARC-L complex, ARC complex, PC2 complex, TRAP complex, BRCA1-RNA polymerase II complex, RNA polymerase II complex (RPB1, RAP74, CDK8, CYCC, SRB7, BAF190, BAF47), chromatin structure modifying, RNA polymerase II complex, chromatin structure modifying, RNA polymerase II complex, (CDK8 complex), chromatin structure modifying, ESR1-TRAP/Media…	2_Nucleus		No	NA
MED22	0.3331	0.007155	0.00915	0.3324	0.007281	0.00967	21.25	0.04	4.8	0.14	64	0.345524	Mediator complex, TRAP-SMCC mediator complex	2_Nucleus		No	NA
MED23	0.2633	0.03552	0.0425	0.321	0.00971	0.0127	46.71	0.07	11.83	0.16	64	0.332762	CRSP complex, NAT complex, Mediator complex, ARC complex, ARC-L complex, TFTC-type histone acetyl transferase complex, DRIP complex, hMediator complex (MED23, CDK8, CCNC, MED7), hMediator complex (MED23, CDK8, CCNC), Mediator complex 1, Mediator complex 2, ARC92-Mediator complex, CRSP-Mediator 2 complex, ESR1-TRAP/Mediator coactivator-complex, ESR2-TRAP/Mediator coactivator complex	2_Nucleus		No	NA
MED24	0.0171	0.8933	0.903	0.0588	0.6442	0.668	33.51	0.13	6.69	0.2	64	0.0588679	TRAP complex, CRSP complex, SMCC complex, Mediator complex, ARC complex, ARC-L complex, PC2 complex, TFTC-type histone acetyl transferase complex, DRIP complex, CRSP-Mediator 2 complex, BRD4 complex, ESR1-TRAP/Mediator coactivator-complex, ESR2-TRAP/Mediator coactivator complex	NA		No	NA
MED25	0.2998	0.01609	0.0199	0.2818	0.02409	0.0301	13.93	0.12	3.92	0.17	64	0.289636	Mediator complex, ARC complex, CRSP complex, ARC-L complex, TRAP-SMCC mediator complex, ARC92-Mediator complex	2_Nucleus		No	NA
MED26	0.087	0.4944	0.521	0.1864	0.1402	0.159	5.41	0.04	1.64	0.2	64	0.188605	CRSP complex, Mediator complex, ARC complex, DRIP complex, ARC92-Mediator complex	NA		No	NA
MED27	0.3784	0.002046	0.00277	0.2105	0.09506	0.11	18.71	0.01	4.74	0.15	64	0.213694	CRSP complex, Mediator complex, PC2 complex, SMCC complex, TRAP complex	2_Nucleus		No	NA
MED28	0.1925	0.1276	0.144	0.316	0.01097	0.0143	46.59	0.06	16.9	0.14	64	0.327197	Mediator complex	NA		No	NA
MED29	-0.0215	0.866	0.877	0.0047	0.9706	0.974	29.19	0.07	6.15	0.15	64	0.00470003	Mediator complex, TRAP-SMCC mediator complex, MED18-MED20-MED29 mediator subcomplex	NA		No	NA
MED30	0.1392	0.2726	0.296	0.172	0.1741	0.195	50.61	0.04	27.79	0.18	64	0.173727	Mediator complex	2_Nucleus		No	NA
MED31	0.0265	0.8354	0.849	0.0984	0.4394	0.467	13.35	0.09	4.07	0.31	64	0.0987194	SMCC complex, Mediator complex, PC2 complex, TRAP complex	2_Nucleus		No	NA
MED4	0.2382	0.05805	0.0678	0.2316	0.06552	0.0774	72.94	0.03	21.06	0.18	64	0.235879	Mediator complex, ARC complex, TRAP complex, SMCC complex, DRIP complex, TRAP-SMCC mediator complex, CRSP-Mediator 2 complex, Emerin complex 32	2_Nucleus		No	NA
MED6	0.1661	0.1896	0.21	0.1286	0.3113	0.338	25.63	0.11	9.5	0.17	64	0.129316	SMCC complex, NAT complex, Mediator complex, ARC complex, CRSP complex, ARC-L complex, PC2 complex, TRAP complex, DRIP complex, Mediator complex 1, Mediator complex 2, ARC92-Mediator complex, CRSP-Mediator 2 complex, CDK8-MED6-PARP1 complex, CCNC-CDK8-MED1-MED6-MED7 xcomplex, ESR1-TRAP/Mediator coactivator-complex, ESR2-TRAP/Mediator coactivator complex	2_Nucleus		No	NA
MED7	0.1612	0.2032	0.224	0.1577	0.2133	0.236	23.42	0.15	5.19	0.21	64	0.159027	CRSP complex, Mediator complex, ARC complex, ARC-L complex, PC2 complex, SMCC complex, DRIP complex, hMediator complex (MED23, CDK8, CCNC, MED7), ARC92-Mediator complex, CRSP-Mediator 2 complex, CCNC-CDK8-MED1-MED6-MED7 xcomplex, ESR1-TRAP/Mediator coactivator-complex, ESR2-TRAP/Mediator coactivator complex	2_Nucleus		No	NA
MED8	0.2873	0.02132	0.0261	0.2894	0.02038	0.0257	39.94	0.12	11.5	0.13	64	0.297911	Mediator complex, ARC complex, TRAP-SMCC mediator complex	2_Nucleus		No	NA
MED9	0.5946	2.214e-07	4.92e-07	0.6406	1.194e-08	3.43e-08	18.01	0.05	11.68	0.18	64	0.759191	Mediator complex	2_Nucleus		No	NA
MEF2A	0.8495	7.15e-19	1.44e-17	0.9017	2.916e-24	9.73e-23	87.73	0.08	52.39	0.46	64	1.48124	MEF2-NR2F2 complex	NA	hsa-miR-1-3p, hsa-miR-155-5p	Yes	NA
MEMO1	0.0997	0.4334	0.46	0.1544	0.2232	0.247	5.03	0	3.51	0.3	64	0.155645	ERBB2-MEMO-SHC complex	3_Cytosol		No	NA
MEN1	0.3057	0.01403	0.0174	0.3753	0.002244	0.00318	29.48	0.17	9.01	0.16	64	0.394578	Menin-associated histone methyltransferase complex, MLL-HCF complex, MLL2 complex, MLL1 complex	2_Nucleus	hsa-miR-24-3p, hsa-miR-29b-3p	Yes	NA
MFGE8	0.617	5.662e-08	1.38e-07	0.745	1.685e-12	8.12e-12	17.49	0.24	16.98	0.67	64	0.961623	ZP3-MFGE8 protein, IL-15-lactadherin complex	1_Secretory		No	NA
MGA	0.555	1.946e-06	3.79e-06	0.5168	1.231e-05	2.35e-05	53.23	-0.14	18.58	0.35	64	0.571964	E2F-6 complex	2_Nucleus		No	NA
MGAT1	0.5069	1.916e-05	3.29e-05	0.4621	0.0001211	0.000202	16.45	-0.07	11.83	0.3	64	0.499978	MGAT1-NGT complex	NA		No	ED
MGAT2	0.5162	1.265e-05	2.23e-05	0.4772	6.707e-05	0.000116	98.4	-0.01	34.71	0.22	64	0.519352	DGAT2-MGAT2 complex, MGAT2-SLC35A3 complex	1_Secretory		No	NA
MGAT4B	0.6452	8.647e-09	2.35e-08	0.5604	1.465e-06	3.17e-06	25.37	-0.02	11.91	0.42	64	0.633416	MGAT4B-SLC35A3 complex, MGAT4B-SLC35A2(splice variant 1) complex	NA		No	NA
MGAT5	0.6792	6.858e-10	2.16e-09	0.6724	1.17e-09	3.86e-09	56.63	-0.01	34.49	0.46	64	0.815111	MAGT5-SLC35A3 complex	NA		No	NA
MIA3	0.4275	0.0004258	0.000624	0.432	0.0003645	0.000573	42.61	0.01	11.83	0.25	64	0.462353	TANGO1L-cTAGE5-SEC12 complex	1_Secretory		No	NA
MICAL1	0.7823	2.285e-14	1.6e-13	0.8062	9.18e-16	6.67e-15	65.14	0.07	31.69	0.53	64	1.11608	CRMP-MICAL-PlexinA1 complex, induced by SEMA3A	NA		No	NA
MICALL1	0.7898	8.726e-15	6.63e-14	0.7885	1.034e-14	6.63e-14	21.4	0	8.56	0.42	64	1.06745	MICALL1-RAB13 complex	3_Cytosol		No	ED
MICU1	0.5889	3.084e-07	6.71e-07	0.5973	1.887e-07	4.61e-07	50.52	0.09	11.1	0.27	64	0.688939	mitochondrial calcium uniporter complex	4_Mitochondria		No	ED
MICU2	-0.0241	0.8502	0.862	0.0766	0.5474	0.574	54.92	0.1	12.32	0.26	64	0.0767503	mitochondrial calcium uniporter complex	4_Mitochondria		No	ED
MID1	0.9312	7.303e-29	2.62e-25	0.9336	2.488e-29	3.3e-27	3.36	-0.12	3.07	0.86	64	1.68572	IGBP1-MID1-PPP2CA complex	NA	hsa-miR-135b-5p	Yes	NA
MIOS	0.7196	2.086e-11	8.54e-11	0.7561	5.076e-13	2.61e-12	28.47	0.01	10.16	0.28	64	0.987046	GATOR2 complex, GATOR complex, SOG complex	NA		No	NA
MIS12	0.2311	0.06621	0.077	0.2518	0.0447	0.054	60.29	0.07	19.2	0.15	64	0.257334	Mis12 centromere complex, KNL1-MIS12-NDC80-SPC24-ZWINT complex	NA	hsa-miR-192-5p	Yes	NA
MIS18A	0.7702	1.009e-13	6.2e-13	0.7622	2.548e-13	1.37e-12	66.14	-0.04	31.48	0.39	64	1.00144	MIS18 complex	NA		No	NA
MIS18BP1	0.6981	1.443e-10	5.1e-10	0.7095	5.274e-11	2.06e-10	102.94	-0.04	71.21	0.42	64	0.886176	MIS18 complex	2_Nucleus		No	NA
MKKS	0.6353	0.0004884	0.000709	0.6342	0.0005031	0.000775	8.89	-0.09	4.94	0.28	26	0.748411	BBS-chaperonin complex, MKKS-BBS12 complex	4_Mitochondria		No	NA
MKLN1	-0.1372	0.2798	0.303	-0.0784	0.5379	0.565	42.39	-0.03	16.97	0.24	64	-0.0785612	RANBPM-Muskelin-TWA1-HSMpp8 complex, CTLH complex	3_Cytosol		No	NA
MKNK1	0.7544	6.097e-13	3.21e-12	0.6703	1.376e-09	4.49e-09	10.82	0.04	8.2	0.38	64	0.811288	MNK1-eIF4F complex	3_Cytosol		No	NA
MKS1	0.4007	0.001034	0.00145	0.4168	0.0006115	0.000932	15.91	-0.06	5.3	0.29	64	0.443813	MKS1-TMEM67 complex	NA		No	NA
MLC1	0.8192	3.872e-15	3.13e-14	0.7642	2.954e-12	1.38e-11	14.92	-0.12	30.13	0.98	58	1.00623	MLC1-Na,K-ATPase-Kir4.1-AQP4-TRPV4-syntrophin complex, HEPACAM-MLC1-Na,K-ATPase-Kir4.1-AQP4-TRPV4 complex	NA		No	NA
MLH1	0.7212	1.8e-11	7.46e-11	0.7593	3.532e-13	1.87e-12	91.53	0.07	33.17	0.59	64	0.99456	BRAFT complex, BLM complex III, PCNA-MLH1-PMS1 complex, MSH2-MLH1-PMS2-PCNA DNA-repair initiation complex, MSH2-MLH1-PMS2 DNA-repair initiation complex, MutL-alpha complex, MSH2-MSH6-PMS2-MLH1 complex, MSH2-MSH6-PMS1-MLH1 complex, PCNA-MutS-alpha-MutL-alpha-DNA complex, MutL-beta complex, EXO1-MLH1-PMS2 complex, EXO1-MLH1-PCNA complex, BASC complex (BRCA1-associated genome surveillance complex), …	2_Nucleus	hsa-miR-155-5p, hsa-miR-31-5p, hsa-miR-148b-3p	Yes	NA
MLLT1	0.2142	0.08921	0.102	0.2711	0.03027	0.0374	29.42	0.1	9.6	0.17	64	0.278051	EBAFb complex, EBAFa complex, AFF1-MLLT1-CBX8 complex, AFF4 super elongation complex (SEC)	2_Nucleus		No	NA
MLLT3	0.9422	3.953e-31	4.25e-27	0.8639	3.985e-20	5.97e-19	9.48	-0.18	12.74	0.83	64	1.30852	AFF4 super elongation complex (SEC)	2_Nucleus		No	NA
MLST8	0.0889	0.4849	0.512	-0.0964	0.4487	0.476	14.35	0.1	6.41	0.14	64	-0.0967003	mTOR complex (MTOR, RICTOR, MLST8), mTOR complex (MTOR, RAPTOR, MLST8), mTORC2 complex, mTORC1 complex	NA		No	NA
MMAA	0.5555	1.889e-06	3.69e-06	0.4752	7.257e-05	0.000124	4.41	0.11	1.55	0.28	64	0.516766	MMAA-MUT complex	NA		No	NA
MMP14	0.7225	1.582e-11	6.61e-11	0.5905	2.81e-07	6.72e-07	12.66	-0.28	22.83	1.17	64	0.678433	ITGAV-ITGB8-MMP14-TGFB1 complex, MMP14-CLDN1 complex, ADAM12-alphaVbeta3-integrin-MMP-14 complex, FAK\u2013p130Cas\u2013MT1 complex	1_Secretory	hsa-miR-145-5p, hsa-miR-133a-3p, hsa-miR-24-3p, hsa-miR-22-3p, hsa-miR-10a-5p, hsa-miR-193a-3p, hsa-miR-150-5p, hsa-miR-143-3p, hsa-miR-133b	Yes	NA
MMS19	0.2676	0.03257	0.0391	0.2503	0.04609	0.0556	69.49	0.02	12.36	0.22	64	0.255733	CIA targeting (MIP18, CIAO1, MMS19) complex, MMXD complex, MMS19 complex, CIA2B-CIA1-MMS19 complex, MMS19-XPD complex, MMS19-FAM96B complex	3_Cytosol		No	NA
MNAT1	0.4276	0.0004248	0.000622	0.4502	0.0001896	0.000309	22.55	-0.04	9.32	0.18	64	0.484951	TFIIH transcription factor complex, CAK complex (Cdk-activating kinase complex), CAK-ERCC2 complex, ESR1-CDK7-CCNH-MNAT1-MTA1-HDAC2 complex	2_Nucleus		No	NA
MND1	0.5067	1.939e-05	3.33e-05	0.5172	1.208e-05	2.31e-05	101.24	0.05	76.45	0.27	64	0.57251	TBPIP/HOP2-MND1 complex	NA		No	NA
MOCS2	0.8406	3.693e-18	6.12e-17	0.8539	3.032e-19	3.79e-18	13.09	-0.33	7.86	0.65	64	1.27038	Molybdopterin synthase	3_Cytosol		No	NA
MORF4L1	0.333	0.007173	0.00917	0.3884	0.001518	0.00219	85.88	0	18.96	0.29	64	0.409914	NuA4/Tip60-HAT complex, MRG15-PAM14-RB complex, MAF2 complex, NuA4/Tip60-HAT complex B, NuA4/Tip60-HAT complex A, NuA4/Tip60 HAT complex	2_Nucleus		No	NA
MORF4L2	0.4556	0.0001552	0.00024	0.7324	6.095e-12	2.72e-11	208.44	0.1	61.18	0.42	64	0.933885	NuA4/Tip60-HAT complex	2_Nucleus		No	NA
MPHOSPH10	0.1615	0.2023	0.223	0.0921	0.4693	0.497	42.18	-0.08	12.78	0.22	64	0.0923617	IMP3-IMP4-MPP10 complex	2_Nucleus		No	NA
MPHOSPH6	0.2105	0.09504	0.109	0.2364	0.06007	0.0713	50.39	-0.02	15.02	0.25	64	0.240958	Exosome	2_Nucleus		No	NA
MPHOSPH8	0.3629	0.003208	0.00426	0.349	0.004702	0.00638	39.93	0.01	11.7	0.14	64	0.364305	RANBPM-Muskelin-TWA1-HSMpp8 complex, HUSH complex	2_Nucleus		No	NA
MPO	0.5428	3.591e-06	6.78e-06	0.4775	6.607e-05	0.000114	33.71	-0.64	169.16	1.15	64	0.519741	CP\u2013LF\u2013MPO complex, CP-MPO complex	NA		No	NA
MPP1	0.9166	2.272e-26	1.11e-23	0.9378	3.473e-30	6.22e-28	72.02	0.18	51.67	0.67	64	1.71948	GPC-4.1R-p55 complex	3_Cytosol		No	NA
MPP5	0.5262	7.99e-06	1.45e-05	0.5896	2.964e-07	7.05e-07	9.37	-0.23	4.96	0.33	64	0.677053	CRB1-MPP5-INADL complex, MPP4-MPP5-CRB1 complex, RICH1/AMOT polarity complex, Flag-Rich1 precipitated, RICH1/AMOT polarity complex, Flag-Amot precipitated, PAR3-PAR6-PALS1 complex	NA	hsa-miR-155-5p	Yes	NA
MPP6	0.8052	1.055e-15	9.49e-15	0.8625	5.376e-20	7.82e-19	23.72	-0.11	17.25	0.62	64	1.30303	VAM1-VELI1 complex	NA		No	NA
MPP7	0.8488	8.134e-19	1.6e-17	0.914	5.62e-26	2.82e-24	8.59	0.07	14.35	1.03	64	1.5513	RICH1/AMOT polarity complex, Flag-Amot precipitated, MPP7-DLG1-LIN7A complex, MPP7-DLG1-LIN7C complex	4_Mitochondria		No	NA
MPRIP	0.5314	6.245e-06	1.15e-05	0.5734	7.352e-07	1.65e-06	49.72	0.07	18.24	0.35	64	0.652574	MRIP-MBS-RHOA complex, MRIP-RHOA complex, MRIP-MBS complex	NA	hsa-miR-31-5p	Yes	ED
MRFAP1	0.3382	0.00627	0.00807	0.4057	0.0008807	0.00131	97	-0.14	25.66	0.42	64	0.430453	MRG15-PAM14-RB complex	NA		No	NA
MRGBP	0.7007	1.15e-10	4.14e-10	0.5733	7.389e-07	1.66e-06	45.97	0.05	15.6	0.21	64	0.652425	NuA4/Tip60-HAT complex, NuA4/Tip60-HAT complex A	2_Nucleus		No	NA
MS4A1	0.6356	1.674e-08	4.36e-08	0.6438	9.572e-09	2.78e-08	48.63	-0.97	110.64	1.16	64	0.764637	CD20-LCK-LYN-FYN-p75/80 complex, (Raji human B cell line), CD20-LCK-FYN-p75/80 complex	NA		No	NA
MSH2	0.7234	1.464e-11	6.15e-11	0.6705	1.352e-09	4.42e-09	42.05	-0.19	23.32	0.68	64	0.811651	PCNA-MSH2-MSH6 complex, MSH2-MLH1-PMS2-PCNA DNA-repair initiation complex, MSH2-MLH1-PMS2 DNA-repair initiation complex, ERCC1-ERCC4-MSH2 complex, MSH2-MSH6-PMS2-MLH1 complex, MSH2-MSH6-PMS1-MLH1 complex, MSH2-MSH6 complex, MSH2-MSH3 complex, PCNA-MutS-alpha-MutL-alpha-DNA complex, BASC complex (BRCA1-associated genome surveillance complex), BASC (Ab 80) complex (BRCA1-associated genome surveilla…	2_Nucleus	hsa-miR-155-5p, hsa-miR-21-5p, hsa-miR-3163	Yes	NA
MSH3	0.0643	0.6139	0.637	0.2973	0.01706	0.0217	34.59	-0.13	9.43	0.53	64	0.306555	MSH2-MSH3 complex	2_Nucleus	hsa-miR-326, hsa-miR-3163, hsa-miR-145-5p, hsa-miR-7-5p	Yes	NA
MSH6	0.603	1.344e-07	3.08e-07	0.5988	1.73e-07	4.25e-07	182.81	-0.21	141.03	0.78	64	0.691274	PCNA-MSH2-MSH6 complex, MSH2-MSH6-PMS2-MLH1 complex, MSH2-MSH6-PMS1-MLH1 complex, MSH2-MSH6 complex, PCNA-MutS-alpha-MutL-alpha-DNA complex, BASC complex (BRCA1-associated genome surveillance complex), BASC (Ab 80) complex (BRCA1-associated genome surveillance complex), BASC (Ab C-20) complex (BRCA1-associated genome surveillance complex), GCN5-TRRAP histone acetyltransferase complex, MSH2/6-BLM-…	2_Nucleus	hsa-miR-155-5p, hsa-miR-21-5p	Yes	NED
MSL1	0.5175	1.193e-05	2.11e-05	0.5236	9.017e-06	1.75e-05	63.04	0.1	14.96	0.17	64	0.581287	MSL complex	2_Nucleus		No	NA
MSL2	0.538	4.535e-06	8.45e-06	0.6527	5.086e-09	1.53e-08	76.25	0.07	32.93	0.19	64	0.779988	MSL complex	2_Nucleus		No	NA
MSL3	0.4414	0.0002614	0.000392	0.4772	6.707e-05	0.000116	16.91	0.11	6.13	0.2	64	0.519352	MSL complex	2_Nucleus		No	NA
MSX1	0.8368	1.28e-13	7.72e-13	0.8511	1.819e-14	1.12e-13	5.58	0.07	7.89	0.85	48	1.26013	PAX9-MSX1 complex	NA		No	NA
MT-ATP8	-0.1085	0.3935	0.42	-0.1256	0.3225	0.35	143.91	0.03	70.04	0.15	64	-0.126267	F1F0-ATP synthase, mitochondrial	NA		No	NA
MT-CO1	0.1107	0.3838	0.41	0.1006	0.429	0.457	6940.16	0.07	3233.72	0.5	64	0.100941	MITRAC12-SURF1-COX1 complex, MITRAC7-COX1 complex, Cytochrome c oxidase, mitochondrial	4_Mitochondria		No	NA
MT-CO2	-0.1539	0.2247	0.246	-0.244	0.05201	0.0623	4201.4	0.05	1693.87	0.37	64	-0.249023	Ecsit complex (ECSIT, MT-CO2, GAPDH, TRAF6, NDUFAF1), Ecsit complex (ECSIT, MT-CO2, NDUFA1, MT-ND1, TRAF6, NDUFAF1), Cytochrome c oxidase, mitochondrial	NA		No	NA
MT-CO3	-0.2536	0.04319	0.0512	-0.2622	0.03636	0.0444	11731.4	-0.07	4531.45	0.43	64	-0.268469	Cytochrome c oxidase, mitochondrial	NA		No	NA
MT-ND2	-0.235	0.06158	0.0718	-0.2226	0.07704	0.0903	284.75	0.24	203.49	0.38	64	-0.22639	Respiratory chain complex I (holoenzyme), mitochondrial, Respiratory chain complex I (incomplete intermediate ND1, ND2, ND3, CIA30 assembly), mitochondrial, Respiratory chain complex I (gamma subunit) mitochondrial	NA		No	NA
MT-ND3	-0.149	0.2401	0.262	-0.1568	0.216	0.239	736.72	0.14	360.31	0.36	64	-0.158104	Respiratory chain complex I (holoenzyme), mitochondrial, Respiratory chain complex I (incomplete intermediate ND1, ND2, ND3, CIA30 assembly), mitochondrial, Respiratory chain complex I (gamma subunit) mitochondrial	4_Mitochondria		No	NA
MT-ND4	-0.2622	0.04883	0.0576	-0.2768	0.0371	0.0453	836.82	0.05	565.64	0.3	57	-0.284213	Respiratory chain complex I (beta subunit) mitochondrial	NA		No	NA
MT-ND5	0.0305	0.8108	0.825	0.0392	0.7582	0.777	299.73	0.15	201.82	0.35	64	0.0392201	Respiratory chain complex I (holoenzyme), mitochondrial, Respiratory chain complex I (beta subunit) mitochondrial	NA		No	NA
MT-ND6	0.0437	0.7316	0.75	-0.0747	0.5573	0.584	110.51	-0.12	77.3	0.51	64	-0.0748394	Respiratory chain complex I (holoenzyme), mitochondrial, Respiratory chain complex I (gamma subunit) mitochondrial	NA		No	NA
MTA1	0.4317	0.0003685	0.000544	0.4235	0.0004881	0.000753	30.87	0.09	9.81	0.18	64	0.451949	SNF2h-cohesin-NuRD complex, NuRD.1 complex, NRD complex (Nucleosome remodeling and deacetylation complex), Anti-HDAC2 complex, MTA1 complex, MTA1-HDAC core complex, ESR1-CDK7-CCNH-MNAT1-MTA1-HDAC2 complex	2_Nucleus	hsa-miR-661, hsa-miR-559, hsa-miR-30c-5p, hsa-miR-125a-3p, hsa-miR-543, hsa-miR-22-3p	Yes	ED
MTA2	0.45	0.0001908	0.000292	0.4908	3.839e-05	6.83e-05	248.37	0.05	79.01	0.12	64	0.537114	Mi-2/NuRD-MTA3 complex, Mi2/NuRD complex, MeCP1 complex, SNF2h-cohesin-NuRD complex, Anti-HDAC2 complex, HDAC1-associated protein complex, HDAC1-associated core complex cII, HDAC2-asscociated core complex, LARC complex (LCR-associated remodeling complex), MTA2 complex, ALL-1 supercomplex, PID complex, CDH4-HDAC2-MTA2-RBBP7-TWIST1 complex	2_Nucleus	hsa-miR-146a-5p, hsa-miR-34a-5p	Yes	NA
MTA3	0.7339	5.214e-12	2.35e-11	0.7247	1.285e-11	5.47e-11	13.82	-0.17	9.87	0.46	64	0.917473	Mi-2/NuRD-MTA3 complex, Mi2/NuRD-BCL6-MTA3 complex, NuRD.1 complex	2_Nucleus	hsa-miR-495-3p	Yes	NA
MTIF2	0.47	8.914e-05	0.000142	0.4298	0.0003941	0.000615	64.45	0.01	19.91	0.25	64	0.459651	TNF-alpha/NF-kappa B signaling complex 5	4_Mitochondria		No	NA
MTOR	0.1278	0.3143	0.339	0.061	0.6319	0.656	64.86	0.08	20.16	0.12	64	0.0610758	mTOR complex (MTOR, RICTOR, MLST8), mTOR complex (MTOR, RAPTOR, MLST8), mTORC2 complex, mTORC1 complex, mTOR complex (MTOR, RAPTOR)	NA	hsa-miR-99a-5p, hsa-miR-520c-3p, hsa-miR-373-3p, hsa-miR-99b-5p, hsa-miR-144-3p, hsa-miR-100-5p, hsa-miR-199a-3p, hsa-miR-16-5p, hsa-miR-101-3p, hsa-let-7c-5p, hsa-miR-496, hsa-miR-196b-5p, hsa-miR-224-5p, hsa-miR-128-3p, hsa-miR-193a-5p, hsa-miR-125a-5p, hsa-miR-497-5p, hsa-miR-3188	Yes	NA
MTX1	0.4278	0.0004219	0.000619	0.423	0.0004965	0.000765	13.84	-0.07	4.43	0.45	64	0.45134	MIB complex	4_Mitochondria		No	NA
MTX2	0.8405	3.736e-18	6.18e-17	0.7921	6.432e-15	4.22e-14	50.01	-0.06	24.63	0.43	64	1.07704	MIB complex	4_Mitochondria		No	NA
MUS81	0.1867	0.1397	0.157	0.1663	0.1892	0.211	33.47	0.11	9.2	0.26	64	0.167859	MUS81-CDS1 complex	2_Nucleus		No	NA
MXI1	0.692	2.939e-06	5.61e-06	0.7277	4.947e-07	1.14e-06	13.69	0.02	9.88	0.3	36	0.923821	BP-SMAD complex	NA	hsa-miR-24-3p, hsa-miR-27a-5p, hsa-miR-155-5p, hsa-miR-493-3p	Yes	NA
MYBL2	0.5882	3.207e-07	6.97e-07	0.5484	2.717e-06	5.66e-06	204.6	-0.02	136.56	0.3	64	0.61609	LIN9-BMYB complex, LINC complex, S-phase	2_Nucleus	hsa-miR-30e-5p, hsa-miR-149-3p	Yes	NA
MYC	0.5761	6.338e-07	1.32e-06	0.6068	1.065e-07	2.69e-07	221.5	0	161.33	0.48	64	0.703841	c-MYC-ATPase-helicase complex, MYC-DNMT3A-ZBTB17 complex, MYC-MAX-KAT2A-TRRAP complex, MYC-MAX complex, TFAP2C-Myc-KDM5B complex, MYC-TRRAP-KAT2A complex	2_Nucleus	hsa-miR-24-3p, hsa-let-7a-5p, hsa-let-7g-5p, hsa-miR-34a-5p, hsa-miR-98-5p, hsa-let-7c-5p, hsa-miR-145-5p, hsa-miR-34b-5p, hsa-miR-34c-5p, hsa-miR-17-5p, hsa-miR-20a-5p, hsa-miR-34b-3p, hsa-miR-378a-3p, hsa-miR-373-3p, hsa-miR-451a, hsa-miR-33b-5p, hsa-miR-135a-5p, hsa-miR-449c-5p, hsa-miR-429, hsa-miR-335-5p, hsa-miR-320b, hsa-miR-744-5p, hsa-miR-320a, hsa-miR-212-3p, hsa-miR-494-3p, hsa-miR-155…	Yes	NA
MYH10	0.8483	9.02e-19	1.76e-17	0.8355	9.002e-18	8.78e-17	87.82	0.02	50.35	0.5	64	1.20608	TLE1 corepressor complex (MASH1 promoter-corepressor complex)	3_Cytosol	hsa-miR-200a-3p	Yes	NA
MYH9	0.6457	8.385e-09	2.29e-08	0.6623	2.524e-09	7.96e-09	251.75	0.07	74.63	0.29	64	0.7969	WIP-WASp-actin-myosin-IIa complex, Emerin complex 1	3_Cytosol	hsa-let-7f-5p	Yes	ED
MYL12A	0.0961	0.5114	0.537	0.123	0.4	0.428	269.52	0.03	148.5	0.27	49	0.123626	WIP-WASp-actin-myosin-IIa complex	NA		No	NA
MYL6	0.535	5.249e-06	9.71e-06	0.5583	1.639e-06	3.52e-06	220.78	0.05	73.49	0.25	64	0.63036	WIP-WASp-actin-myosin-IIa complex	NA		No	NED
MYLK	0.8477	1.014e-18	1.94e-17	0.9303	1.085e-28	1.14e-26	22.85	-0.33	27.87	1.2	64	1.66062	c-Abl-cortactin-nmMLCK complex	NA	hsa-miR-155-5p, hsa-miR-200c-3p	Yes	NA
MYO1C	0.6978	1.471e-10	5.19e-10	0.8458	1.425e-18	1.6e-17	6.29	-0.58	7.72	0.63	64	1.24121	B-WICH complex	1_Secretory	hsa-miR-137	Yes	NA
MYO1E	0.5	2.595e-05	4.38e-05	0.477	6.736e-05	0.000116	3.62	-0.37	12.01	1.31	64	0.519093	Emerin complex 1	NA		No	ED
MYO5A	0.6868	3.702e-10	1.22e-09	0.6376	1.464e-08	4.14e-08	18.33	-0.07	18.15	0.32	64	0.754119	DLC1-DLGAP1-MYO5A complex	NA	hsa-miR-145-5p	Yes	ED
MYO7A	0.7832	3.684e-06	6.95e-06	0.5585	0.003715	0.00512	4.75	-0.15	10.8	1.21	25	0.630651	MYO7A-PDZD7 complex	3_Cytosol		No	NA
MYOM1	-0.3055	0.02926	0.0353	-0.2695	0.05581	0.0666	2.16	0.09	2.53	0.33	51	-0.276325	MYOM1 homodimer complex	NA		No	NA
MYSM1	0.3371	0.006459	0.0083	0.405	0.0009004	0.00134	24.37	0.01	11.54	0.21	64	0.429616	KAT2B-KIF11-MYSM1 complex	2_Nucleus		No	NA
N4BP2	0.7526	7.468e-13	3.88e-12	0.7704	9.871e-14	5.57e-13	78.99	0.08	40.49	0.28	64	1.02131	UTX-MLL2/3 complex	3_Cytosol		No	NA
NAA15	0.5217	9.844e-06	1.76e-05	0.4877	4.355e-05	7.7e-05	69.47	-0.08	21.38	0.2	64	0.533038	Ku antigen-NARG1 complex, ARD1-NATH complex	3_Cytosol		No	ED
NAE1	0.0249	0.8449	0.857	0.1113	0.3814	0.41	99.86	0.09	44.81	0.16	64	0.111763	APPBP1-UBA3 complex	3_Cytosol		No	ED
NAPB	0.4032	0.0009539	0.00134	0.4014	0.001012	0.0015	15.12	0.12	6.66	0.26	64	0.425317	SNARE complex (SNAP25, VAMP3, VAMP2, NAPB, STX13)	3_Cytosol		No	NA
NASP	0.6605	2.885e-09	8.36e-09	0.6616	2.647e-09	8.31e-09	145.26	0	60.05	0.24	64	0.795654	Histone H3.1 complex, Histone H3.3 complex, ASF1-histone containing complex	2_Nucleus	hsa-miR-29a-3p, hsa-miR-29b-3p, hsa-miR-29c-3p	Yes	ED
NBN	0.0337	0.7918	0.808	0.0757	0.5522	0.579	78.4	-0.01	19.69	0.2	64	0.0758451	MRN complex (MRE11-RAD50-NBN complex), BRCA1-RAD50-MRE11-NBS1 complex, BASC complex (BRCA1-associated genome surveillance complex), MRE11A-RAD50-NBN-TRF2 complex, MRN-TRRAP complex (MRE11A-RAD50-NBN-TRRAP complex), DNA double-strand break end-joining complex, MDC1-MRN-ATM-FANCD2 complex, MDC1-MRE11-RAD50-NBS1 complex, ATM-NBN complex, RAD50-MRE11-NBN-p200-p350 complex, BRCA1-BARD1-BACH1-DNA damag…	2_Nucleus		No	NA
NBR1	0.8382	5.606e-18	8.82e-17	0.861	7.23e-20	1.03e-18	29.02	-0.03	17.25	0.53	64	1.2972	MAP2K4-MAP3K3-NBR1 complex	1_Secretory		No	NA
NCAPD2	0.4704	8.763e-05	0.00014	0.5631	1.272e-06	2.77e-06	210.75	-0.08	92.45	0.3	64	0.637361	Condensin I complex, Condensin I-PARP-1-XRCC1 complex	3_Cytosol		No	NED
NCAPD3	0.6177	5.394e-08	1.31e-07	0.6261	3.16e-08	8.52e-08	84.08	0.01	33.19	0.3	64	0.734976	Condensin II	2_Nucleus		No	NA
NCAPG	0.4488	0.0001992	0.000304	0.5796	5.216e-07	1.2e-06	146.12	-0.07	95.08	0.3	64	0.66186	Condensin I complex, Condensin I-PARP-1-XRCC1 complex	NA	hsa-miR-21-5p	Yes	NED
NCAPG2	0.6251	3.37e-08	8.45e-08	0.7212	1.806e-11	7.55e-11	77.56	0.01	42.87	0.27	64	0.910141	Condensin II	2_Nucleus		No	ED
NCAPH	0.7107	4.745e-11	1.82e-10	0.6643	2.163e-09	6.87e-09	62.3	-0.05	28.67	0.3	64	0.800471	Condensin I complex, Condensin I-PARP-1-XRCC1 complex	3_Cytosol		No	NA
NCAPH2	0.3079	0.01333	0.0166	0.2983	0.01667	0.0212	58.7	0.06	20.1	0.27	64	0.307653	Condensin II	2_Nucleus		No	NA
NCKAP1	0.8515	4.92e-19	1.05e-17	0.6995	1.278e-10	4.76e-10	1.48	-0.56	2.69	1.01	64	0.866321	Wave-2 complex, Profilin 2 complex, NCKAP1-WASF3 complex, NCKAP1-WASF3-RAC1 complex	3_Cytosol	hsa-miR-34c-3p	Yes	NED
NCOA1	0.7585	3.895e-13	2.14e-12	0.7386	3.272e-12	1.52e-11	27.1	0.1	24.21	0.37	64	0.947392	MR-UBC9-SRC1 complex, SRA-SRC-1 ribonucleoprotein complex, SRC-1 complex, NR3C2-UBC9-SRC-1 complex, p50-p65 NF(kappa)B-SRC1 complex, Estrogen receptor complex (ESR1, EP300, NCOA1), ESR1-TRAP/Mediator coactivator-complex, ESR2-TRAP/Mediator coactivator complex	NA	hsa-miR-22-3p, hsa-miR-105-5p	Yes	NA
NCOA2	0.7346	4.876e-12	2.21e-11	0.8038	1.299e-15	9.27e-15	48.55	-0.06	25.81	0.38	64	1.10926	SRC-3 complex, SRC-1 complex	2_Nucleus		No	NA
NCOA3	0.7584	3.937e-13	2.16e-12	0.7732	7.068e-14	4.08e-13	57.9	-0.01	38.22	0.29	64	1.02824	Multisubunit ACTR coactivator complex, ESR1-RELA-BCL3-NCOA3 complex, IKK-alpha--ER-alpha-AIB1 complex, SRC-3 complex, RSmad complex, MAK-ACTR-AR complex	2_Nucleus	hsa-miR-29b-3p, hsa-miR-17-5p, hsa-miR-33a-5p, hsa-miR-137, hsa-miR-17-3p, hsa-miR-20b-3p	Yes	NA
NCOA6	-0.0072	0.9547	0.96	0.1376	0.2781	0.304	16.47	0.13	8.96	0.22	64	0.138478	DICER1-NCOA6-AGO2 complex, ASCOM complex, UTX-MLL2/3 complex, NCOA6-DNA-PK-Ku-PARP1 complex, PTIP-HMT complex, MLL3 complex, MLL4 complex	2_Nucleus		No	NA
NCOR1	0.2862	0.02186	0.0267	0.1633	0.1972	0.219	65.19	0.06	22.16	0.3	64	0.164775	NCOR complex, NCOR-HDAC3 complex, NCOR1 complex, NCOR2 complex, Kaiso-NCOR complex, SKI-NCOR1-SIN3A-HDAC1 complex, SMAD2-SKI-NCOR complex, SMAD3-SKI-NCOR complex, SMAD4-SKI-NCOR complex, HDAC3-H1.3-SMRT-N-Cor complex	2_Nucleus	hsa-miR-34a-3p	Yes	NA
NCOR2	0.545	3.225e-06	6.12e-06	0.4537	0.0001666	0.000273	9.47	0.06	6.57	0.28	64	0.48935	SMRT complex, NCOR-SIN3-RPD3 complex, NCOR-SIN3-HDAC1 complex, SMRT core complex, NCOR2 complex, SMRT-SKIP-CBF1 complex, CBF1-HDAC1-SMRT complex, NCOR-SIN3-HDAC-HESX1 complex, HERP1/HEY2-NCOR-SIN3A complex, HDAC3-H1.3-SMRT-N-Cor complex	2_Nucleus	hsa-miR-10a-5p, hsa-miR-10b-5p, hsa-miR-16-5p, hsa-miR-125b-5p, hsa-miR-100-5p, hsa-miR-30c-5p, hsa-miR-34a-3p	Yes	NED
NCSTN	0.52	1.062e-05	1.89e-05	0.4661	0.0001039	0.000175	57.46	0.17	23.79	0.36	64	0.505076	Gamma-secretase complex (APH1A, PSEN1, PSENEN, NCSTN), CD147-gamma-secretase complex, Gamma-secretase complex (APH1B, PSEN2, PSENEN, NCSTN), Gamma-secretase complex (APH1A, PSEN2, PSENEN, NCSTN), APH1A-PSEN1-NCSTN complex, APH1A-PSEN2-NCSTN complex, Gamma-secretase complex (APH1B, PSEN1, PSENEN, NCSTN), Gamma-secretase-Delta1 complex, Gamma-secretase complex (APH1A, PSENEN, PSEN1, NCSTN, TMP21)	1_Secretory	hsa-miR-455-5p, hsa-miR-186-5p, hsa-miR-24-3p, hsa-miR-16-5p	Yes	NA
NDC80	0.6916	2.49e-10	8.45e-10	0.732	6.349e-12	2.82e-11	87.61	-0.17	47.66	0.33	64	0.933023	NDC80 kinetochore complex, KNL1-MIS12-NDC80-SPC24-ZWINT complex	3_Cytosol		No	NA
NDFIP1	0.8214	9.334e-17	1.07e-15	0.794	4.995e-15	3.33e-14	23.8	-0.42	22.89	0.88	64	1.08216	NDFIP1-NEDD4L-SLC11A2 complex	NA		No	NA
NDUFA10	0.0973	0.4446	0.471	0.0586	0.6455	0.669	35.73	0.12	6.76	0.3	64	0.0586672	Respiratory chain complex I (holoenzyme), mitochondrial, Respiratory chain complex I (gamma subunit) mitochondrial, Respiratory chain complex I (incomplete intermediate), mitochondrial	4_Mitochondria		No	NA
NDUFA11	-0.0596	0.6402	0.662	-0.031	0.808	0.823	6.93	0.19	1.54	0.4	64	-0.0310099	Respiratory chain complex I (holoenzyme), mitochondrial, Respiratory chain complex I (lambda subunit) mitochondrial	NA		No	NA
NDUFA12	0.0945	0.4576	0.484	0.0442	0.7288	0.749	76.33	0.06	29.98	0.26	64	0.0442288	Respiratory chain complex I (holoenzyme), mitochondrial, Respiratory chain complex I (lambda subunit) mitochondrial	4_Mitochondria		No	NED
NDUFA13	-0.1367	0.2814	0.305	-0.0859	0.4995	0.527	4.99	0.03	2.31	0.27	64	-0.0861122	Respiratory chain complex I (holoenzyme), mitochondrial, Respiratory chain complex I (lambda subunit) mitochondrial	4_Mitochondria		No	NA
NDUFA2	0.1345	0.2895	0.313	0.0605	0.6347	0.659	64.48	0.09	17.26	0.26	64	0.060574	Respiratory chain complex I (holoenzyme), mitochondrial, Respiratory chain complex I (intermediate V/380kD and VI/480kD), mitochondrial, Respiratory chain complex I (intermediate VII/650kD), mitochondrial, Respiratory chain complex I (intermediate), mitochondrial, Respiratory chain complex I (lambda subunit) mitochondrial	NA		No	NA
NDUFA3	0.0073	0.9541	0.959	0.0692	0.587	0.613	34.61	0.04	9.45	0.25	64	0.0693108	Respiratory chain complex I (holoenzyme), mitochondrial, Respiratory chain complex I (gamma subunit) mitochondrial	NA		No	NA
NDUFA4	0.43	0.0003905	0.000575	0.3599	0.00349	0.00482	87.89	0	31.45	0.29	64	0.376771	Respiratory chain complex I (holoenzyme), mitochondrial, Respiratory chain complex I (beta subunit) mitochondrial	NA	hsa-miR-145-5p, hsa-miR-7-5p, hsa-miR-147b, hsa-miR-210-3p, hsa-miR-147a	Yes	NA
NDUFA5	0.2677	0.03249	0.039	0.2648	0.03444	0.0422	31.6	0.09	11.4	0.18	64	0.271263	Respiratory chain complex I (holoenzyme), mitochondrial, Respiratory chain complex I (lambda subunit) mitochondrial	NA		No	NA
NDUFA6	0.6411	1.148e-08	3.06e-08	0.6239	3.624e-08	9.7e-08	123.08	-0.02	44.72	0.26	64	0.731365	Respiratory chain complex I (holoenzyme), mitochondrial, Respiratory chain complex I (early intermediate NDUFAF1 assembly), mitochondrial, Respiratory chain complex I (intermediate VII/650kD), mitochondrial, Respiratory chain complex I (intermediate), mitochondrial, Respiratory chain complex I (gamma subunit) mitochondrial	NA		No	NED
NDUFA7	-0.2163	0.3597	0.385	-0.1519	0.5227	0.55	3.37	-0.04	1.55	0.37	20	-0.153085	Respiratory chain complex I (holoenzyme), mitochondrial, Respiratory chain complex I (lambda subunit) mitochondrial	NA		No	NA
NDUFA8	0.3589	0.003589	0.00474	0.4169	0.0006096	0.00093	80.49	0.16	31.04	0.27	64	0.443934	Respiratory chain complex I (holoenzyme), mitochondrial, Respiratory chain complex I (gamma subunit) mitochondrial	4_Mitochondria		No	NA
NDUFA9	0.1525	0.229	0.251	0.1144	0.368	0.396	9.13	0.04	2.12	0.24	64	0.114903	Respiratory chain complex I (holoenzyme), mitochondrial, Respiratory chain complex I (early intermediate NDUFAF1 assembly), mitochondrial, Respiratory chain complex I (intermediate I/200kD and III/250kD), mitochondrial, Respiratory chain complex I (intermediate IV/310kD), mitochondrial, Respiratory chain complex I (intermediate V/380kD and VI/480kD), mitochondrial, Respiratory chain complex I (in…	NA		No	NA
NDUFAB1	0.336	0.006634	0.00851	0.3397	0.006022	0.00808	86.7	0.01	28.42	0.18	64	0.353753	Respiratory chain complex I (holoenzyme), mitochondrial, Respiratory chain complex I (beta subunit) mitochondrial	4_Mitochondria		No	ED
NDUFAF1	0.4346	0.0003333	0.000494	0.3758	0.002211	0.00313	29.5	0	8.71	0.29	64	0.39516	Respiratory chain complex I (early intermediate NDUFAF1 assembly), mitochondrial, Respiratory chain complex I (incomplete intermediate ND1, ND2, ND3, CIA30 assembly), mitochondrial, Ecsit complex (ECSIT, MT-CO2, GAPDH, TRAF6, NDUFAF1), Ecsit complex (ECSIT, MT-CO2, NDUFA1, MT-ND1, TRAF6, NDUFAF1), Ecsit complex (ECSIT, NDUFS3, NDUFAF1), Respiratory chain complex I (incomplete NDUFAF1 assembly), m…	4_Mitochondria		No	NA
NDUFB1	0.4711	8.526e-05	0.000136	0.4909	3.81e-05	6.79e-05	46.29	0.07	12.34	0.28	64	0.537245	Respiratory chain complex I (holoenzyme), mitochondrial, Respiratory chain complex I (beta subunit) mitochondrial	4_Mitochondria		No	NA
NDUFB10	0.1511	0.2332	0.255	0.1521	0.2303	0.254	134.66	0.07	37.56	0.18	64	0.153289	Respiratory chain complex I (holoenzyme), mitochondrial, Respiratory chain complex I (beta subunit) mitochondrial	NA		No	NA
NDUFB11	0.2901	0.02005	0.0246	0.2571	0.04032	0.049	132.02	0.05	39.29	0.21	64	0.263001	Respiratory chain complex I (holoenzyme), mitochondrial, Respiratory chain complex I (beta subunit) mitochondrial	4_Mitochondria		No	NA
NDUFB3	0.3429	0.005543	0.00717	0.361	0.00338	0.00468	143.55	0.05	49.21	0.28	64	0.378035	Respiratory chain complex I (holoenzyme), mitochondrial, Respiratory chain complex I (beta subunit) mitochondrial	NA		No	NA
NDUFB4	-0.0064	0.9597	0.964	0.0172	0.8929	0.902	116.4	0.06	30.52	0.24	64	0.0172017	Respiratory chain complex I (holoenzyme), mitochondrial, Respiratory chain complex I (beta subunit) mitochondrial	4_Mitochondria		No	NA
NDUFB5	0.4714	8.449e-05	0.000135	0.512	1.533e-05	2.89e-05	31.2	0.06	8.31	0.25	64	0.565437	Respiratory chain complex I (holoenzyme), mitochondrial, Respiratory chain complex I (beta subunit) mitochondrial	4_Mitochondria		No	NA
NDUFB6	0.427	0.0004336	0.000634	0.4203	0.000545	0.000836	59.59	0.01	25.02	0.23	64	0.448056	Respiratory chain complex I (holoenzyme), mitochondrial, Respiratory chain complex I (early intermediate NDUFAF1 assembly), mitochondrial, Respiratory chain complex I (intermediate), mitochondrial, Respiratory chain complex I (beta subunit) mitochondrial	4_Mitochondria		No	NA
NDUFB7	-0.0716	0.5737	0.599	-0.0603	0.6362	0.66	109.67	0.04	47.37	0.26	64	-0.0603732	Respiratory chain complex I (holoenzyme), mitochondrial, Respiratory chain complex I (beta subunit) mitochondrial	NA		No	NA
NDUFB8	0.3769	0.002144	0.00289	0.3028	0.015	0.0192	34.28	0.04	11.86	0.38	64	0.312599	Respiratory chain complex I (holoenzyme), mitochondrial, Respiratory chain complex I (beta subunit) mitochondrial, Respiratory chain complex I (incomplete intermediate), mitochondrial	4_Mitochondria		No	NA
NDUFB9	0.1533	0.2267	0.248	0.1175	0.3552	0.383	46.19	0.06	20.98	0.28	64	0.118045	Respiratory chain complex I (holoenzyme), mitochondrial, Respiratory chain complex I (beta subunit) mitochondrial	4_Mitochondria		No	NA
NDUFC1	0.1423	0.262	0.285	0.1172	0.3565	0.384	27.19	0.16	7.69	0.29	64	0.117741	Respiratory chain complex I (holoenzyme), mitochondrial, Respiratory chain complex I (gamma subunit) mitochondrial	NA		No	NA
NDUFC2	0.1059	0.405	0.431	0.1129	0.3745	0.403	39.36	0.08	14.78	0.27	64	0.113383	Respiratory chain complex I (holoenzyme), mitochondrial, Respiratory chain complex I (beta subunit) mitochondrial	4_Mitochondria		No	NA
NDUFS1	0.0861	0.4985	0.525	0.0607	0.6339	0.658	57.2	0.07	13.49	0.25	64	0.0607747	Respiratory chain complex I (holoenzyme), mitochondrial, Respiratory chain complex I (lambda subunit) mitochondrial, Respiratory chain complex I (incomplete intermediate), mitochondrial	4_Mitochondria		No	NED
NDUFS2	0.1672	0.1865	0.206	0.1851	0.1432	0.162	58.04	0.11	19.02	0.17	64	0.187259	Respiratory chain complex I (holoenzyme), mitochondrial, Respiratory chain complex I (intermediate I/200kD and III/250kD), mitochondrial, Respiratory chain complex I (intermediate IV/310kD), mitochondrial, Respiratory chain complex I (intermediate V/380kD and VI/480kD), mitochondrial, Respiratory chain complex I (intermediate VII/650kD), mitochondrial, Respiratory chain complex I (intermediate), …	4_Mitochondria		No	NED
NDUFS3	0.0682	0.5921	0.616	0.0075	0.953	0.958	64.42	0.06	19.36	0.17	64	0.00750014	Respiratory chain complex I (holoenzyme), mitochondrial, Respiratory chain complex I (early intermediate NDUFAF1 assembly), mitochondrial, Respiratory chain complex I (intermediate I/200kD and III/250kD), mitochondrial, Respiratory chain complex I (intermediate IV/310kD), mitochondrial, Respiratory chain complex I (intermediate V/380kD and VI/480kD), mitochondrial, Respiratory chain complex I (in…	4_Mitochondria		No	NA
NDUFS4	0.2216	0.07839	0.0904	0.1599	0.2069	0.23	87.92	0.05	27.81	0.3	64	0.161284	Respiratory chain complex I (holoenzyme), mitochondrial, Respiratory chain complex I (intermediate VII/650kD), mitochondrial, Respiratory chain complex I (intermediate), mitochondrial, Respiratory chain complex I (intermediate II/230kD), mitochondrial, Respiratory chain complex I (lambda subunit) mitochondrial, Respiratory chain complex I (incomplete intermediate), mitochondrial	4_Mitochondria		No	NA
NDUFS5	0.2422	0.05382	0.0631	0.2673	0.03273	0.0402	527.79	0.16	193	0.34	64	0.273954	Respiratory chain complex I (holoenzyme), mitochondrial, Respiratory chain complex I (intermediate VII/650kD), mitochondrial, Respiratory chain complex I (intermediate), mitochondrial, Respiratory chain complex I (gamma subunit) mitochondrial	4_Mitochondria		No	NA
NDUFS6	0.0838	0.5102	0.536	0.0275	0.8294	0.843	63.24	0.01	23.35	0.28	64	0.0275069	Respiratory chain complex I (holoenzyme), mitochondrial, Respiratory chain complex I (lambda subunit) mitochondrial, Respiratory chain complex I (incomplete intermediate), mitochondrial	NA		No	NA
NDUFS7	0.1169	0.3578	0.383	0.0961	0.4502	0.478	6.8	0.06	2.75	0.24	64	0.0963975	Respiratory chain complex I (holoenzyme), mitochondrial, Respiratory chain complex I (early intermediate NDUFAF1 assembly), mitochondrial, Respiratory chain complex I (intermediate VII/650kD), mitochondrial, Respiratory chain complex I (intermediate), mitochondrial, Respiratory chain complex I (intermediate II/230kD), mitochondrial, Respiratory chain complex I (lambda subunit) mitochondrial, Resp…	NA		No	NA
NDUFS8	-0.2222	0.07763	0.0896	-0.2638	0.03519	0.0431	26.82	0.13	8.64	0.2	64	-0.270188	Respiratory chain complex I (holoenzyme), mitochondrial, Respiratory chain complex I (lambda subunit) mitochondrial	4_Mitochondria		No	NED
NDUFV1	-0.2386	0.05764	0.0674	-0.1685	0.1831	0.205	80.61	0.14	18.22	0.29	64	-0.170122	Respiratory chain complex I (holoenzyme), mitochondrial, Respiratory chain complex I (lambda subunit) mitochondrial, Respiratory chain complex I (incomplete intermediate), mitochondrial	4_Mitochondria		No	NA
NDUFV2	0.1373	0.2793	0.303	0.2307	0.06662	0.0786	18.12	0.08	8.24	0.26	64	0.234929	Respiratory chain complex I (holoenzyme), mitochondrial, Respiratory chain complex I (intermediate VII/650kD), mitochondrial, Respiratory chain complex I (intermediate), mitochondrial, Respiratory chain complex I (intermediate II/230kD), mitochondrial, Respiratory chain complex I (lambda subunit) mitochondrial, Respiratory chain complex I (incomplete intermediate), mitochondrial	4_Mitochondria		No	NED
NDUFV3	0.5365	4.879e-06	9.06e-06	0.5528	2.17e-06	4.58e-06	20.4	0.09	6.38	0.28	64	0.622405	Respiratory chain complex I (holoenzyme), mitochondrial, Respiratory chain complex I (lambda subunit) mitochondrial, Respiratory chain complex I (incomplete intermediate), mitochondrial	4_Mitochondria		No	NA
NECTIN1	0.745	1.677e-12	8.2e-12	0.9217	3.396e-27	2.47e-25	15.74	-0.22	16.97	0.89	64	1.60021	PDZD11-nectin1 complex	NA	hsa-miR-199a-5p	Yes	NA
NECTIN3	0.8599	9.056e-20	2.42e-18	0.8228	7.383e-17	6.29e-16	5.35	-0.44	7.72	0.86	64	1.16543	PDZD11-nectin3 complex	NA		No	NA
NEDD4	0.7964	3.592e-15	2.92e-14	0.8639	3.985e-20	5.97e-19	21.21	-0.07	15.04	0.49	64	1.30852	PI4K2A-WASH complex, NEDD4-PI4K2A complex	3_Cytosol		No	ED
NEDD4L	0.7984	2.738e-15	2.28e-14	0.8887	1.126e-22	2.75e-21	4.65	0.02	4.03	0.54	64	1.41571	NDFIP1-NEDD4L-SLC11A2 complex	3_Cytosol	hsa-miR-93-3p, hsa-miR-30a-5p	Yes	NA
NEDD9	0.7263	1.099e-11	4.71e-11	0.888	1.382e-22	3.3e-21	11.6	-0.28	18.27	0.67	64	1.41239	SMAD3-HEF1-APC10-CDH1 complex	3_Cytosol	hsa-miR-18a-5p, hsa-miR-145-5p	Yes	NA
NEIL1	0.7509	8.986e-13	4.59e-12	0.7118	4.306e-11	1.7e-10	10.29	-0.53	19.12	1.02	64	0.890823	DNA repair complex NEIL1-PNK-Pol(beta)-LigIII(alpha)-XRCC1	2_Nucleus		No	NA
NEIL2	0.7663	1.6e-13	9.45e-13	0.7953	4.202e-15	2.83e-14	12.76	0.09	7.21	0.53	64	1.08569	DNA repair complex NEIL2-PNK-Pol(beta)-LigIII(alpha)-XRCC1	2_Nucleus		No	NA
NEK2	0.7194	2.138e-11	8.72e-11	0.7713	8.852e-14	5.03e-13	65.78	-0.12	38.81	0.29	64	1.02353	NEK2-NEK11 complex, NEK2A-SAV1-STK3 complex	NA	hsa-miR-128-3p	Yes	NA
NEK9	0.7507	9.139e-13	4.67e-12	0.7794	3.299e-14	1.98e-13	33.45	0.12	12.13	0.27	64	1.04384	FACT-NEK9 complex	3_Cytosol		No	ED
NELFA	0.5039	2.183e-05	3.72e-05	0.2822	0.02385	0.0298	14.6	0.1	5.66	0.19	64	0.290071	NELF complex (Negative elongation factor complex)	2_Nucleus		No	NA
NELFB	0.4742	7.562e-05	0.000122	0.3788	0.002025	0.00288	55.54	0.08	17.49	0.2	64	0.398658	NELF complex (Negative elongation factor complex)	2_Nucleus		No	NA
NELFCD	0.0337	0.7916	0.808	-0.0383	0.7637	0.782	54.36	0.08	18.34	0.15	64	-0.0383187	NELF complex (Negative elongation factor complex)	2_Nucleus		No	NA
NELFE	0.3491	0.00469	0.00612	0.2643	0.03483	0.0427	87.83	0.02	26.05	0.14	64	0.270726	NELF complex (Negative elongation factor complex)	2_Nucleus		No	ED
NEU1	0.4397	0.0002779	0.000416	0.3276	0.008237	0.0109	19.12	0.1	14.11	0.29	64	0.340137	GALNS-lysosomal hydrolase 1.27 MDa complex	NA	hsa-miR-125b-5p	Yes	NA
NEURL4	0.1337	0.2921	0.316	0.1332	0.2939	0.321	20.05	-0.03	5.88	0.21	64	0.133996	E6AP-HERC2-MAPK6-NEURL4 complex	NA		No	NA
NF2	0.3526	0.004271	0.00559	0.3558	0.003908	0.00536	59.93	0.02	12.75	0.19	64	0.372069	NF2-WWC1 complex	NA	hsa-let-7a-5p	Yes	NA
NFAT5	0.0568	0.6558	0.677	0.2413	0.05475	0.0654	12.3	-0.07	11.35	0.25	64	0.246154	NFAT5-WWTR1 complex	NA	hsa-miR-211-5p, hsa-miR-146a-5p	Yes	NA
NFATC2	0.6772	8.009e-10	2.5e-09	0.6982	1.423e-10	5.26e-10	14.57	-0.13	9.87	0.46	64	0.86378	NFAT-JUN-FOS DNA-protein complex	3_Cytosol	hsa-miR-184	Yes	NA
NFE2L1	0.3778	0.002085	0.00282	0.4243	0.0004754	0.000734	67.89	-0.19	23.75	0.49	64	0.452925	EglN2-NRF1-PGC1alpha complex	1_Secretory		No	NA
NFE2L2	0.2207	0.07973	0.0918	0.2291	0.06858	0.0808	34.38	-0.25	13.15	0.45	64	0.233239	PGAM5-KEAP1-NRF2 complex	NA	hsa-miR-144-3p, hsa-miR-153-3p, hsa-miR-142-5p, hsa-miR-27a-3p	Yes	NA
NFKB1	0.926	6.486e-28	1.38e-24	0.9116	1.264e-25	5.78e-24	62.89	-0.11	35.99	0.56	64	1.53691	ABIN2-NFKB1-MAP3K8 complex, NFKB1-NFKB2-REL-RELA-RELB complex, NFKB1-NFKB2-RELA-RELB complex, hs4 enhancer complex (faster migrating complex), TNF-alpha/NF-kappa B signaling complex (CHUK, KPNA3, NFKB2, NFKBIB, REL, IKBKG, NFKB1, NFKBIE, RELB, NFKBIA, RELA, TNIP2), CHUK-NFKB2-REL-IKBKG-SPAG9-NFKB1-NFKBIE-COPB2-TNIP1-NFKBIA-RELA-TNIP2 complex, TNF-alpha/Nf-kappa B signaling complex (RPL6, RPL30, R…	3_Cytosol	hsa-miR-9-5p, hsa-miR-146a-5p, hsa-miR-146b-5p, hsa-miR-155-5p, hsa-miR-508-3p, hsa-miR-199a-5p, hsa-miR-139-5p, hsa-miR-138-5p, hsa-miR-9-3p, hsa-miR-339-3p	Yes	NA
NFKB2	0.8108	4.654e-16	4.51e-15	0.7377	3.575e-12	1.66e-11	15.42	-0.17	8.55	0.48	64	0.945414	NFKB1-NFKB2-REL-RELA-RELB complex, NFKB1-NFKB2-RELA-RELB complex, TNF-alpha/NF-kappa B signaling complex (CHUK, KPNA3, NFKB2, NFKBIB, REL, IKBKG, NFKB1, NFKBIE, RELB, NFKBIA, RELA, TNIP2), TNF-alpha/NF-kappa B signaling complex (SEC16A, CHUK, IKBKB, NFKB2, REL, IKBKG, MAP3K14, RELA, FBXW7, USP2), TNF-alpha/NF-kappa B signaling complex (CHUK, BTRC, NFKB2, PPP6C, REL, CUL1, IKBKE, SAPS2, SAPS1, ANK…	3_Cytosol	hsa-miR-143-3p	Yes	NA
NFKBIA	0.6772	8.019e-10	2.5e-09	0.6917	2.48e-10	8.9e-10	109.99	0.03	50.09	0.39	64	0.851208	IkappaB kinase complex (IKBKB, CHUK, IKBKAP, NFKBIA, RELA, MAP3K14), Ubiquitin E3 ligase (NFKBIA, BTRC, CUL1, SKP1A), Ubiquitin E3 ligase (NFKBIA, FBXW11, CUL1, SKP1A), TNF-alpha/NF-kappa B signaling complex (CHUK, KPNA3, NFKB2, NFKBIB, REL, IKBKG, NFKB1, NFKBIE, RELB, NFKBIA, RELA, TNIP2), CHUK-NFKB2-REL-IKBKG-SPAG9-NFKB1-NFKBIE-COPB2-TNIP1-NFKBIA-RELA-TNIP2 complex, TNF-alpha/Nf-kappa B signali…	3_Cytosol	hsa-miR-30e-3p, hsa-miR-196a-5p, hsa-miR-126-3p, hsa-miR-891a-5p, hsa-miR-942-5p, hsa-miR-381-3p	Yes	NA
NFKBIB	0.3316	0.007441	0.00951	0.3801	0.001949	0.00278	12.86	0.03	4.12	0.21	64	0.400177	TNF-alpha/NF-kappa B signaling complex (CHUK, KPNA3, NFKB2, NFKBIB, REL, IKBKG, NFKB1, NFKBIE, RELB, NFKBIA, RELA, TNIP2), TNF-alpha/Nf-kappa B signaling complex (RPL6, RPL30, RPS13, CHUK, DDX3X, NFKB2, NFKBIB, REL, IKBKG, NFKB1, MAP3K8, RELB, GLG1, NFKBIA, RELA, TNIP2, GTF2I), TNF-alpha/NF-kappa B signaling complex 5, TNF-alpha/NF-kappa B signaling complex 9, TNF-alpha/NF-kappa B signaling compl…	3_Cytosol	hsa-miR-20a-5p	Yes	NA
NFKBIE	0.5826	4.41e-07	9.38e-07	0.536	5.009e-06	1.01e-05	16.67	0.03	7.23	0.22	64	0.598526	TNF-alpha/NF-kappa B signaling complex (CHUK, KPNA3, NFKB2, NFKBIB, REL, IKBKG, NFKB1, NFKBIE, RELB, NFKBIA, RELA, TNIP2), CHUK-NFKB2-REL-IKBKG-SPAG9-NFKB1-NFKBIE-COPB2-TNIP1-NFKBIA-RELA-TNIP2 complex, IKB(epsilon)-RELA-cREL complex	3_Cytosol		No	NA
NFRKB	0.4259	0.0004502	0.000657	0.4802	5.919e-05	0.000103	44.73	0.07	11.6	0.11	64	0.523244	INO80 chromatin remodeling complex	2_Nucleus		No	NA
NFYA	0.4645	0.0001105	0.000174	0.4923	3.603e-05	6.44e-05	54.37	0.08	20.27	0.14	64	0.539092	CBF-DNA complex, p32-CBF-DNA complex, NF-YA-LaminA complex	2_Nucleus		No	NA
NFYB	0.4867	4.544e-05	7.48e-05	0.493	3.494e-05	6.26e-05	50.8	0.02	16.84	0.13	64	0.540016	CBF-DNA complex, p32-CBF-DNA complex	2_Nucleus	hsa-miR-485-3p	Yes	NA
NFYC	0.1598	0.2072	0.228	0.1946	0.1233	0.141	22.76	0.13	5.52	0.15	64	0.197114	CBF-DNA complex, p32-CBF-DNA complex	2_Nucleus	hsa-miR-33a-5p	Yes	NA
NGDN	-0.0331	0.7953	0.811	-0.1466	0.2477	0.272	34.4	-0.07	9.57	0.2	64	-0.147664	AATF-NGDN-NOL10 complex	2_Nucleus		No	NED
NGFR	0.5884	1.19e-06	2.39e-06	0.3787	0.003379	0.00468	1.23	-1.49	3.17	1.33	58	0.398541	LINGO1-RTN4R-NGFR complex, SORT1-NGFR complex, SORT1-NGFR-NGFB complex, Neurotrophin-3-p75 complex, NGF-p75 complex	1_Secretory	hsa-miR-296-5p, hsa-miR-133a-3p	Yes	NA
NHEJ1	0.208	0.09904	0.113	0.3062	0.01388	0.0179	0.66	0.08	0.49	0.2	64	0.316347	DNA ligase IV-XRCC4-XLF complex	3_Cytosol		No	NA
NHP2	0.1568	0.216	0.237	0.174	0.1691	0.19	116.51	0.11	58.67	0.19	64	0.175789	Telomerase holoenzyme	2_Nucleus		No	NED
NINJ1	0.647	7.625e-09	2.09e-08	0.7042	8.492e-11	3.23e-10	19.08	-0.26	21.56	0.86	64	0.875584	NINJ1 homo-oligomer complex	NA		No	NA
NLGN1	0.7886	1.031e-06	2.09e-06	0.5984	0.0009771	0.00145	3.77	0.09	9.69	1.55	27	0.690651	NLGN1-NRXN1 complex	1_Secretory		No	NA
NLK	0.6005	1.557e-07	3.54e-07	0.6456	8.418e-09	2.47e-08	46.06	0.09	16.87	0.36	64	0.767717	STAT3-NLK-MAP3K7 complex	3_Cytosol	hsa-miR-181c-5p, hsa-miR-181b-5p, hsa-miR-181a-5p, hsa-miR-92b-3p, hsa-miR-199b-5p, hsa-miR-101-3p, hsa-miR-409-3p	Yes	NA
NLRP1	0.6911	2.6e-10	8.78e-10	0.817	1.842e-16	1.48e-15	13.09	0.04	13.89	0.51	64	1.14773	NLRP1 inflammasome	NA		No	NA
NLRP2	0.6107	8.387e-08	1.98e-07	0.3254	0.008693	0.0115	1.98	-1.68	5	1.29	64	0.337675	NLRP2 inflammasome	NA		No	NA
NLRP3	0.8274	3.525e-17	4.48e-16	0.8619	6.09e-20	8.74e-19	14.34	-0.1	15.07	0.88	64	1.30069	NLRP3 inflammasome	NA	hsa-miR-223-3p	Yes	NA
NME1	0.6092	9.187e-08	2.15e-07	0.6284	2.703e-08	7.34e-08	62.1	-0.11	33.81	0.27	64	0.738768	Prune/Nm23-H1 complex, NDPKA-AMPKalpha1 complex	3_Cytosol		No	ED
NMI	0.3225	0.009342	0.0118	0.3484	0.004778	0.00648	38.43	-0.16	12.25	0.32	64	0.363622	IFP35-NMI complex, NMI-POLR1B-RRN3 complex, NMI-RRN3 complex, NMI homodimer complex, Emerin-actin-NMI-(alphaII)spectrin complex, Emerin-actin-NMI complex, Emerin architectural complex, Emerin complex 24, Emerin complex 32, Emerin complex 52	3_Cytosol	hsa-miR-29a-3p	Yes	NA
NOD1	0.5193	0.001956	0.00265	0.5281	0.001585	0.00229	11.74	-0.05	5.21	0.49	33	0.587507	NOD1 homodimer complex	1_Secretory	hsa-miR-1250-3p	Yes	NA
NOL10	0.3944	0.001259	0.00174	0.2977	0.01689	0.0215	48.23	-0.01	15.24	0.21	64	0.306994	AATF-NGDN-NOL10 complex	2_Nucleus		No	NA
NOL9	0.4356	0.0003208	0.000476	0.4348	0.0003304	0.000522	46.01	0.09	12.92	0.19	64	0.465801	LAS1L-PELP1-TEX10-WDR18-NOL9-SENP3 complex	2_Nucleus		No	ED
NONO	0.4422	0.0002538	0.000381	0.4136	0.0006801	0.00103	545.77	0.1	153.51	0.09	64	0.439946	PSF-p54(nrb) complex, p54(nrb)-PSF-matrin3 complex, snRNP-free U1A (SF-A) complex, TLE1 corepressor complex (MASH1 promoter-corepressor complex), TOP1-PSF-P54 complex, MASH1 promoter-coactivator complex, CAMK2-delta-MASH1 promoter-coactivator complex, HEXIM1-DNA-PK-paraspeckle components-ribonucleoprotein complex	NA		No	NA
NOP10	-0.3495	0.004638	0.00605	-0.2416	0.05442	0.065	331.43	0.06	148.25	0.23	64	-0.246473	Telomerase holoenzyme	2_Nucleus		No	NA
NOS1	0.6825	4.999e-09	1.4e-08	0.5317	2.083e-05	3.84e-05	0.59	-0.95	1.59	1.56	57	0.592512	N-NOS-CHIP-HSP70-1 complex	NA	hsa-miR-146a-5p	Yes	NA
NOS1AP	0.6378	0.001405	0.00193	0.3382	0.1237	0.141	0.18	-0.39	0.23	0.92	22	0.352059	SCRIB-NOS1AP-VANGL1 complex	4_Mitochondria		No	NA
NOTCH1	0.6776	7.751e-10	2.43e-09	0.7239	1.385e-11	5.88e-11	30.49	-0.18	33.93	0.56	64	0.915791	HES1 promoter-Notch enhancer complex, RBPJ-NOTCH1-MAML1 complex, RBP-Jkappa-Notch1 complex, Notch1-p56lck-PI3K complex, YY1-Notch1-RBP-Jkappa complex, YY1-Notch1 complex	1_Secretory	hsa-miR-27b-3p, hsa-miR-24-3p, hsa-miR-23b-3p, hsa-miR-34a-5p, hsa-miR-30a-5p, hsa-miR-326, hsa-miR-129-5p, hsa-miR-144-3p, hsa-miR-449a, hsa-miR-34b-3p, hsa-miR-34c-5p, hsa-miR-10b-5p, hsa-miR-181a-5p, hsa-miR-30b-5p, hsa-miR-139-5p, hsa-miR-30c-5p, hsa-miR-30d-5p, hsa-miR-30e-5p, hsa-miR-200b-3p, hsa-miR-200c-3p, hsa-miR-363-3p, hsa-miR-9-5p, hsa-miR-410-3p, hsa-miR-101-3p, hsa-miR-935, hsa-miR…	Yes	NA
NOTCH2	0.6635	2.306e-09	6.76e-09	0.8115	4.222e-16	3.2e-15	26.53	0.07	25.82	0.65	64	1.13141	Notch2(N-TM)-Notch2(N-EC)-Delta complex	1_Secretory	hsa-miR-326, hsa-miR-34a-5p, hsa-miR-107, hsa-miR-23b-3p, hsa-miR-146a-5p, hsa-miR-9-3p, hsa-miR-9-5p, hsa-miR-191-5p	Yes	ED
NPHP1	0.7366	4.051e-05	6.7e-05	0.8235	7.702e-07	1.73e-06	0.61	-0.33	0.64	0.96	24	1.1676	NPHP1-NPHP4-BCAR1 complex, NPHP1-PKD1 complex, AHI1-NPHP1 heterodimer, AHI1-NPHP1 heterotetramer	3_Cytosol		No	NA
NPHP4	0.5868	3.463e-07	7.48e-07	0.5869	3.451e-07	8.13e-07	7.03	0.03	3.22	0.33	64	0.672924	Jade-1-NPHP4 complex, NPHP1-NPHP4-BCAR1 complex, LATS1-NPHP4 complex, DVL2-INVS-NPHP4-RPGRIP1L complex	NA		No	NA
NPLOC4	0.6714	1.266e-09	3.84e-09	0.6577	3.528e-09	1.09e-08	44.72	0.04	9.97	0.16	64	0.788749	NUB1L-UFD1-NPL4-NEDD8 complex	NA		No	ED
NPRL2	0.1664	0.1888	0.209	0.0352	0.7824	0.799	28.86	0.09	7.21	0.33	64	0.0352145	GATOR1 complex, GATOR complex, SOG complex	3_Cytosol		No	NA
NPRL3	0.3007	0.01575	0.0195	0.4529	0.0001715	0.000281	8.83	-0.05	5.09	0.29	64	0.488343	GATOR1 complex, GATOR complex, SOG complex	3_Cytosol		No	NA
NQO2	0.7791	3.404e-14	2.31e-13	0.7845	1.729e-14	1.07e-13	4.67	-0.15	4.83	0.73	64	1.05697	AKT1-NQO2 complex	3_Cytosol		No	NA
NR3C1	0.853	3.637e-19	8.04e-18	0.9076	4.807e-25	1.86e-23	86.94	-0.05	63.63	0.71	64	1.51374	HNRNPU-NR3C1 complex, CBX3-EHMT2-NR3C1 complex, CBX3-EHMT1-NR3C1 complex, DCP1A-NR3C1-PNRC2-UPF1-complex	3_Cytosol	hsa-miR-18a-5p, hsa-miR-124-3p	Yes	ED
NRP1	0.6685	1.577e-09	4.71e-09	0.644	9.411e-09	2.74e-08	5.82	-1.11	13.98	1.17	64	0.764978	ITGB1-NRP1 complex, FARP2-NRP1-PlexinA1 complex, FARP2-NRP1-PlexinA2 complex, FARP2-NRP1-PlexinA3 complex, FARP2-NRP1-PlexinA4 complex, Nrp1-PlexinD1 complex, SEMA3C-PlexinD1-Nrp1 complex, PlexinA1-NRP1 complex, PlexinA3-Nrp1 complex, PlexinB1-Nrp1 complex, SEMA6D-PlexinA1-NRP1 complex, NRP1-VEGFC complex, heparin dependent, NRP1-VEGFD complex, heparin dependent, PlexinA1-NRP1-SEMA3A complex	1_Secretory	hsa-miR-338-3p, hsa-miR-206, hsa-miR-320a, hsa-miR-9-5p, hsa-miR-338-5p, hsa-miR-26a-5p, hsa-miR-148a-3p, hsa-miR-152-3p	Yes	NED
NRP2	0.86	5.329e-18	8.45e-17	0.724	1.342e-10	4.98e-10	3.3	0.1	6.04	1.05	58	0.916001	PlexinA1-Nrp2 complex, NRP2-VEGFC complex, NRP2-VEGFD complex, heparin dependent, NRP2-VEGFR3 complex	1_Secretory	hsa-miR-331-3p, hsa-miR-196a-5p, hsa-miR-486-5p	Yes	NA
NSL1	0.5155	1.309e-05	2.3e-05	0.4548	0.0001596	0.000262	18.89	0.08	4.98	0.15	64	0.490736	Mis12 centromere complex	2_Nucleus		No	NA
NSMCE4A	0.118	0.353	0.378	0.1031	0.4175	0.446	64.46	0.04	20.03	0.19	64	0.103468	TRIM31-MAGEA1-NSE4 complex	2_Nucleus		No	NA
NUB1	0.8232	6.924e-17	8.2e-16	0.8359	8.383e-18	8.23e-17	62.74	0.05	18.4	0.29	64	1.20741	NUB1L-UFD1-NPL4-NEDD8 complex	3_Cytosol		No	NA
NUDCD3	0.739	3.114e-12	1.46e-11	0.6321	2.12e-08	5.87e-08	28	-0.04	7.53	0.26	64	0.744906	Dynein-2 complex, cytoplasmic	3_Cytosol		No	NA
NUF2	0.6647	2.105e-09	6.2e-09	0.6955	1.8e-10	6.59e-10	84.19	-0.16	51.64	0.34	64	0.858531	NDC80 kinetochore complex	3_Cytosol		No	NA
NUFIP2	0.1136	0.3714	0.397	0.074	0.5609	0.587	124.04	-0.14	35.01	0.25	64	0.0741355	NUFIP2-Roquin1 complex	NA		No	ED
NUMA1	0.6836	4.808e-10	1.55e-09	0.7265	1.087e-11	4.67e-11	118.29	0.21	40.31	0.3	64	0.921275	NuMA-LGN-G-alpha-i-1 complex	2_Nucleus		No	NA
NUMB	0.6411	1.154e-08	3.08e-08	0.5761	6.309e-07	1.43e-06	17.84	0.11	8.89	0.22	64	0.656606	RalBP1-CCNB1-AP2A-NUMB-EPN1 complex, NUMB-TP53-MDM2 complex	NA	hsa-miR-146a-5p, hsa-let-7c-5p, hsa-miR-34a-5p	Yes	ED
NUP107	0.3048	0.01432	0.0178	0.1987	0.1154	0.132	71.05	0.03	26.25	0.11	64	0.201379	Nup 107-160 subcomplex, NPC subcomplex (NUP98, NUP107, NUP133, NUP160)	2_Nucleus		No	NA
NUP133	0.39	0.001444	0.00198	0.336	0.006641	0.00888	96.92	0.04	33.29	0.11	64	0.349577	Nup 107-160 subcomplex, NPC subcomplex (NUP98, NUP107, NUP133, NUP160)	2_Nucleus		No	ED
NUP155	0.0814	0.5224	0.548	0.1294	0.3082	0.335	89.76	0.03	32.21	0.09	64	0.13013	GLE1-NUPL2-NUP155 complex	2_Nucleus		No	NA
NUP160	0.1556	0.2194	0.241	0.198	0.1168	0.134	67.51	0.04	30.28	0.11	64	0.20065	Nup 107-160 subcomplex, NPC subcomplex (NUP98, NUP107, NUP133, NUP160)	NA		No	NA
NUP37	0.692	2.406e-10	8.19e-10	0.6263	3.113e-08	8.4e-08	41.61	0	18.23	0.11	64	0.735305	Nup 107-160 subcomplex	NA		No	NA
NUP43	0.213	0.0911	0.104	0.2328	0.06416	0.0759	103.3	0.01	26.94	0.1	64	0.237148	Nup 107-160 subcomplex	NA		No	ED
NUP85	0.2124	0.09203	0.105	0.1853	0.1428	0.162	61.17	0.07	12.49	0.11	64	0.187466	Nup 107-160 subcomplex	2_Nucleus		No	NED
NUP93	0.7101	4.988e-11	1.9e-10	0.7429	2.093e-12	9.98e-12	44.99	0.01	13.18	0.13	64	0.95692	CEN complex	NA		No	NA
NUP98	0.3491	0.004696	0.00612	0.3214	0.009601	0.0126	114.57	0.05	27.82	0.1	64	0.333208	Nup 107-160 subcomplex, NPC subcomplex (NUP98, NUP107, NUP133, NUP160)	2_Nucleus		No	NA
NUS1	0.4674	9.87e-05	0.000156	0.4596	0.0001331	0.000221	28.73	-0.09	8.79	0.37	64	0.496804	DHDDS-NUS1 complex	1_Secretory		No	NA
NXF1	0.0757	0.5524	0.578	0.08	0.5296	0.557	50.95	0.06	14.26	0.12	64	0.0801713	Exon junction complex, Postsplicing complex, TNPO2-RAN-NXF1 complex	2_Nucleus		No	ED
OBSL1	0.8892	6.354e-18	9.8e-17	0.8494	6.358e-15	4.18e-14	3.5	-0.41	5.72	1.07	50	1.25399	3M core complex, 3M complex, ANKRA2-CCDC8-OBSL1-CUL7 complex	3_Cytosol		No	NA
ODC1	0.6083	9.731e-08	2.27e-07	0.7087	5.679e-11	2.21e-10	660.7	-0.28	747.14	0.72	64	0.884567	ODC-OAZ1-CCND1 complex	3_Cytosol		No	NA
OFD1	0.6746	9.834e-10	3.03e-09	0.8208	1.021e-16	8.53e-16	108.06	-0.1	77.83	0.48	64	1.15926	KIAA0753-FOR20-OFD1 complex	NA		No	NA
OGDH	0.5268	7.769e-06	1.41e-05	0.4422	0.0002541	0.000407	54.91	0.06	26.65	0.28	64	0.474962	KAT2A-Oxoglutarate dehydrogenase complex	1_Secretory		No	NA
OGT	0.0661	0.604	0.628	-0.0195	0.8787	0.889	221.53	0.05	116.89	0.16	64	-0.0195025	OGT-TRAK1-TRAK2 complex, HCF-1 complex, MLL2 complex, MLL1 complex, Set1A complex, Set1B complex, NSL complex, ASXL1-HCFC1-OGT complex, OGT-HIRA complex, KMT2E-OGT-USP7 complex	3_Cytosol		No	NA
OIP5	0.6556	4.137e-09	1.18e-08	0.629	2.599e-08	7.09e-08	42.01	-0.09	23.97	0.45	64	0.73976	MIS18 complex	NA	hsa-miR-139-5p, hsa-miR-15b-5p	Yes	NA
OPA1	0.4445	0.0002338	0.000354	0.4899	3.974e-05	7.06e-05	79.04	0.04	20.82	0.23	64	0.535929	Mediator complex	4_Mitochondria		No	NA
OPTN	0.8815	7.122e-22	3.97e-20	0.9357	9.452e-30	1.45e-27	18.29	-0.1	16.26	0.69	64	1.70233	HD-RAB8A-OPTN complex	3_Cytosol		No	ED
ORAI1	0.7603	3.188e-13	1.79e-12	0.6894	2.988e-10	1.06e-09	21.27	0.04	13.1	0.65	64	0.846811	TRPC1-STIM1-ORAI1 complex	1_Secretory		No	NA
ORC1	0.6079	9.977e-08	2.33e-07	0.6274	2.897e-08	7.84e-08	97.46	-0.08	43.75	0.22	64	0.737117	ORC complex (origin recognition complex), ORC 1-5 complex (origin recognition 1-5 complex), ORC5-ORC1 complex, BRCA1-IRIS-pre-replication complex	2_Nucleus		No	NA
ORC2	0.4061	0.000869	0.00123	0.4127	0.000702	0.00106	47.29	-0.01	13.43	0.14	64	0.438861	ORC complex (origin recognition complex), ORC 2-4 complex (origin recognition 2-4 complex), ORC 2-5 complex (origin recognition 2-5 complex), ORC 1-5 complex (origin recognition 1-5 complex), MCM8-ORC2-CDC6 complex, Ku-ORC complex	2_Nucleus		No	ED
ORC3	0.6648	2.087e-09	6.15e-09	0.6379	1.432e-08	4.06e-08	46.64	-0.02	16.33	0.19	64	0.754625	ORC complex (origin recognition complex), ORC 2-4 complex (origin recognition 2-4 complex), ORC 2-5 complex (origin recognition 2-5 complex), ORC 1-5 complex (origin recognition 1-5 complex), Ku-ORC complex	2_Nucleus		No	NA
ORC4	0.2442	0.05181	0.0609	0.231	0.06634	0.0783	18.38	0.05	6.53	0.15	64	0.235246	ORC complex (origin recognition complex), ORC 2-4 complex (origin recognition 2-4 complex), ORC 2-5 complex (origin recognition 2-5 complex), ORC 1-5 complex (origin recognition 1-5 complex), Ku-ORC complex	NA		No	ED
ORC5	0.3663	0.002909	0.00387	0.3791	0.002008	0.00286	31.01	0.03	8.62	0.15	64	0.399008	ORC complex (origin recognition complex), ORC 2-5 complex (origin recognition 2-5 complex), ORC 1-5 complex (origin recognition 1-5 complex), ORC5-ORC1 complex	2_Nucleus		No	NA
ORC6	0.6977	1.487e-10	5.24e-10	0.7196	2.082e-11	8.63e-11	50.61	-0.22	22.95	0.36	64	0.906815	ORC complex (origin recognition complex), Ku-ORC complex	NA		No	NA
ORMDL3	0.2116	0.168	0.187	0.1412	0.3605	0.388	57.01	0.02	25.94	0.26	44	0.14215	ORMDL3-SPTLC1 complex	NA		No	NA
OS9	0.3419	0.005686	0.00735	0.2948	0.01803	0.0229	80.15	-0.1	27.65	0.3	64	0.303815	HIF1A-OS9-EGLN1 complex, HIF1A-OS9-EGLN3 complex, HRD1 complex, AUP1-OS9-SEL1L-UBC6e-UBXD8 complex	NA		No	NA
OSBP	0.4395	0.0002797	0.000418	0.57	8.814e-07	1.96e-06	54.5	0.03	13.04	0.14	64	0.647523	KIAA1468-OSBP-RAB11A complex	3_Cytosol		No	NA
OSGEP	0.309	0.01299	0.0162	0.2774	0.02646	0.0329	59.92	0.16	19.73	0.24	64	0.284863	KEOPS complex, PRAME complex	NA		No	NA
OSTF1	0.845	1.677e-18	3.02e-17	0.9152	3.655e-26	1.94e-24	105.76	-0.24	63.68	0.43	64	1.55864	SH3P2/OSTF1-CBL-SRC complex	3_Cytosol	hsa-miR-429	Yes	ED
OTUB1	0.2234	0.07595	0.0878	0.1636	0.1965	0.219	26.46	0.06	5.04	0.33	64	0.165083	OTUB1-UBC13-MMS2 complex	3_Cytosol	hsa-miR-28-5p, hsa-miR-708-3p, hsa-miR-542-3p	Yes	ED
OXSR1	0.7682	1.28e-13	7.72e-13	0.8164	2.004e-16	1.61e-15	64.02	0.16	24.64	0.39	64	1.14593	WNK1-OSR1 complex	3_Cytosol		No	ED
P2RX7	0.7678	1.332e-13	8.01e-13	0.7541	6.306e-13	3.2e-12	7.73	0.04	7.62	0.53	64	0.982393	P2X7 receptor signalling complex	NA	hsa-miR-186-5p, hsa-miR-150-5p	Yes	NA
P4HA1	0.5909	2.742e-07	6.01e-07	0.6843	4.55e-10	1.58e-09	104.73	0.12	61.73	0.47	64	0.837156	Prolyl 4-hydroxylase (alpha(I)-type)	1_Secretory	hsa-miR-122-5p, hsa-miR-30e-5p	Yes	NA
P4HB	0.7507	9.189e-13	4.69e-12	0.7742	6.224e-14	3.62e-13	173.79	-0.1	42.81	0.24	64	1.03073	Prolyl 4-hydroxylase (alpha(I)-type), Prolyl 4-hydroxylase (alpha(III)-type)	2_Nucleus	hsa-miR-210-3p	Yes	NA
PACS1	0.6373	1.489e-08	3.91e-08	0.6005	1.56e-07	3.86e-07	17.12	0.2	11.16	0.41	64	0.693929	PKD2-PACS1 complex, AP1G1-PACS1-FURIN complex	3_Cytosol		No	ED
PAF1	0.4166	0.0006166	0.000885	0.5141	1.388e-05	2.63e-05	59.23	-0.01	19.31	0.14	64	0.568287	Paf complex	2_Nucleus		No	ED
PAG1	0.8502	6.241e-19	1.29e-17	0.9393	1.657e-30	3.71e-28	103.66	-0.3	109.18	0.9	64	1.73207	BRD7-CBP-SWI\u2013SNF complex	1_Secretory		No	NA
PAGR1	0.1744	0.1682	0.187	0.1892	0.1342	0.153	18.28	0.01	4.97	0.19	64	0.191507	PTIP-HMT complex, MLL3 complex, MLL4 complex	NA		No	NA
PAIP1	0.4378	0.0002975	0.000443	0.4453	0.0002266	0.000365	87.74	-0.03	23.77	0.18	64	0.478822	Multiprotein complex (mRNA turnover)	3_Cytosol		No	NA
PAK1	0.7071	6.572e-11	2.47e-10	0.7216	1.729e-11	7.24e-11	50.22	-0.13	23.11	0.64	64	0.910975	GIT1-ARHGEF7-PAK1-PXN complex, SCRIB-GIT1-ARHGEF7-PAK1 complex, ARHGEF7-GIT2-PAK1 complex	3_Cytosol	hsa-miR-7-5p, hsa-miR-377-3p, hsa-let-7a-5p, hsa-miR-221-3p, hsa-miR-34b-3p, hsa-miR-98-5p, hsa-miR-30c-5p	Yes	NA
PAPOLA	0.4562	0.0001518	0.000235	0.4762	6.971e-05	0.00012	63.31	0.1	26.85	0.2	64	0.518058	REL-MAP3K8-RELA-TNIP2-PAPOLA complex	NA		No	NA
PAQR3	0.5388	0.0002319	0.000351	0.5242	0.0003665	0.000575	13.01	-0.25	6.11	0.46	42	0.582114	PAQR3-SCAP-SREBF2 complex, PAQR3-SCAP-complex, PAQR3-SREBF2 complex, INSIG1-PAQR3 complex	NA		No	NA
PARD3	0.6631	2.372e-09	6.94e-09	0.6768	8.296e-10	2.79e-09	36.14	-0.14	24.39	0.48	64	0.823186	PAR-3-VE-cadherin-beta-catenin complex, PAR-6-PAR-3-VE-cadherin complex, endothelial, RICH1-PAR3-aPKC polarity complex, KIF3A/B-PAR-3-aPKC-PAR-6 complex, PAR3-PAR6-PALS1 complex, PAR-3-PAR-6B-PRKCI complex, PLCB1-PARD3-PARD6A complex, PLCB3-PARD3-PARD6A complex, HOOK2-PAR3-Par6alpha-PKCiota complex, INSC-LGN-PAR3 complex	3_Cytosol	hsa-miR-483-3p	Yes	ED
PARD6A	0.19	0.1325	0.149	0.2583	0.03933	0.0479	8.5	-0.1	4.11	0.47	64	0.264286	PAR-6-VE-cadherin complex, endothelial, PAR-6-PAR-3-VE-cadherin complex, endothelial, KIF3A/B-PAR-3-aPKC-PAR-6 complex, PAR3-PAR6-PALS1 complex, TGF-beta-receptor-PAR6 complex, PLCB1-PARD3-PARD6A complex, PLCB3-PARD3-PARD6A complex, PARD3B-PARD6A-PRKCI complex, HOOK2-PAR3-Par6alpha-PKCiota complex	NA	hsa-miR-595	Yes	NA
PARD6B	0.7348	4.768e-12	2.17e-11	0.6868	3.705e-10	1.31e-09	9.21	-0.15	3.89	0.4	64	0.841873	LLGL2-PAR-6B-PRKCI complex, PAR-3-PAR-6B-PRKCI complex, LLGL1-PAR-6B-PRKCI complex, PAR6-CDC42 complex	3_Cytosol		No	NA
PARK7	0.4165	0.0006186	0.000888	0.2989	0.01645	0.021	141.89	0.04	42.11	0.18	64	0.308311	DJ-1-SNCA complex, high molecular weight complex, PPD complex, DJ-1-DJBP-AR complex	3_Cytosol		No	ED
PARN	0.4125	0.0007052	0.00101	0.363	0.003198	0.00444	34.57	0	9.32	0.15	64	0.380337	mRNA decay complex (UPF1, UPF2, UPF3B, DCP2, XRN1, XRN2, EXOSC2, EXOSC4, EXOSC10, PARN)	2_Nucleus		No	NA
PARP1	0.8914	5.546e-23	4.45e-21	0.9033	1.795e-24	6.33e-23	303.44	0.03	190.71	0.53	64	1.48987	Condensin I-PARP-1-XRCC1 complex, RC complex during S-phase of cell cycle, RC complex during G2/M-phase of cell cycle, Rap1 complex, H2AX complex I, CTCF-nucleophosmin-PARP-HIS-KPNA-LMNA-TOP complex, TLE1 corepressor complex (MASH1 promoter-corepressor complex), CDK8-MED6-PARP1 complex, MASH1 promoter-coactivator complex, CAMK2-delta-MASH1 promoter-coactivator complex, NCOA6-DNA-PK-Ku-PARP1 compl…	2_Nucleus	hsa-miR-223-3p, hsa-miR-708-5p, hsa-miR-216b-5p, hsa-miR-335-5p, hsa-let-7a-5p	Yes	ED
PARP9	0.6702	1.382e-09	4.17e-09	0.7386	3.242e-12	1.51e-11	20.78	-0.05	10.13	0.41	64	0.947392	DTX3L-PARP9 complex, DTX3L-PARP9-STAT1 complex	NA		No	NA
PARVB	0.7461	1.499e-12	7.37e-12	0.5391	4.306e-06	8.72e-06	2.78	-1	5.23	0.99	64	0.602886	Dysferlin-affixin complex, ACTN1-PARVB complex, ILK-PARVB-ARHGEF6 complex, PARVB-ARHGEF6 complex	3_Cytosol		No	NA
PATJ	0.6528	1.593e-05	2.76e-05	0.6484	1.897e-05	3.52e-05	1.13	-0.84	2.51	1.12	36	0.772533	CRB1-MPP5-INADL complex, RICH1/AMOT polarity complex, Flag-Rich1 precipitated, RICH1/AMOT polarity complex, Flag-Amot precipitated	NA		No	NA
PAWR	0.8477	1.011e-18	1.94e-17	0.9043	1.332e-24	4.82e-23	20.54	-0.32	18.39	0.87	64	1.49533	PAR4-BACE1 complex	3_Cytosol		No	ED
PAX6	0.8044	2.349e-13	1.35e-12	0.5579	1.169e-05	2.24e-05	0.57	-0.18	1.18	1.04	54	0.629779	PAX6-SOX2 DNA-protein complex	2_Nucleus	hsa-miR-10b-5p, hsa-miR-365a-3p, hsa-miR-7-5p, hsa-miR-140-5p, hsa-miR-223-3p, hsa-miR-488-3p, hsa-miR-335-3p	Yes	NA
PAX9	0.7617	6.854e-08	1.64e-07	0.6303	3.787e-05	6.75e-05	1.59	-0.29	2.66	0.89	36	0.741914	PAX9-MSX1 complex	2_Nucleus		No	NA
PAXIP1	0.4813	5.67e-05	9.24e-05	0.5174	1.198e-05	2.29e-05	24.91	0.09	10.29	0.17	64	0.572783	UTX-MLL2/3 complex, PTIP-HMT complex, PTIP-DNA damage response complex, PITX2-MLL4-ASH2L-RBBP5-PTIP complex, MLL3 complex, MLL4 complex	2_Nucleus		No	NA
PBRM1	0.6146	6.56e-08	1.58e-07	0.6258	3.208e-08	8.64e-08	98.96	0.15	34.49	0.18	64	0.734482	PBAF complex (Polybromo- and BAF containing complex)	2_Nucleus	hsa-miR-485-3p	Yes	NA
PCCA	0.3518	0.004364	0.00571	0.6293	2.56e-08	6.99e-08	12.76	-0.02	16.48	0.58	64	0.740256	Propionyl-CoA carboxylase	NA		No	NA
PCCB	0.0103	0.9359	0.943	-0.0688	0.5892	0.615	37.2	0	10.75	0.54	64	-0.0689089	Propionyl-CoA carboxylase	NA		No	NA
PCF11	0.2885	0.02078	0.0254	0.263	0.03579	0.0438	63.15	0.04	15.4	0.12	64	0.269329	CF IIAm complex (Cleavage factor IIAm complex)	2_Nucleus		No	NA
PCGF1	0.0081	0.9495	0.955	0.1274	0.3158	0.343	25.63	0.07	9.17	0.21	64	0.128096	BCOR complex	2_Nucleus		No	NA
PCGF6	0.1424	0.2616	0.284	0.2638	0.03521	0.0431	28.47	-0.1	10.77	0.28	64	0.270188	E2F-6 complex	NA		No	NA
PCM1	0.4536	0.0001669	0.000257	0.4664	0.0001026	0.000173	115.5	-0.11	44.92	0.25	64	0.50546	BBS4 centriolar satellite complex, HOOK2-PCM1-RAB8A complex	NA		No	ED
PCNA	0.7225	1.594e-11	6.65e-11	0.705	7.865e-11	3e-10	994.94	-0.1	462.26	0.29	64	0.877173	PCNA-MLH1-PMS1 complex, PCNA-MSH2-MSH6 complex, MSH2-MLH1-PMS2-PCNA DNA-repair initiation complex, PCNA-DNA polymerase delta complex, Cell cycle kinase complex CDC2, Cell cycle kinase complex CDK2, Cell cycle kinase complex CDK4, Cell cycle kinase complex CDK5, PCNA-p21 complex, PCNA-MutS-alpha-MutL-alpha-DNA complex, EXO1-MLH1-PCNA complex, DNMT1-EHMT2-PCNA complex, KIN17-PCNA-RPA70 complex, PCN…	NA	hsa-miR-24-3p	Yes	ED
PCNT	0.6018	1.44e-07	3.28e-07	0.5239	8.903e-06	1.73e-05	36.31	0.03	13.16	0.21	64	0.5817	Pericentrin-GCP complex	1_Secretory		No	ED
PDCD2	0.5841	4.039e-07	8.63e-07	0.559	1.578e-06	3.4e-06	47.87	-0.2	13.69	0.33	64	0.631377	TNF-alpha/NF-kappa B signaling complex 5	3_Cytosol	hsa-miR-129-1-3p	Yes	NA
PDCD4	0.8175	1.69e-16	1.82e-15	0.8217	8.837e-17	7.46e-16	65.75	0.07	34.81	0.49	64	1.16203	Emerin complex 52	NA	hsa-miR-21-5p, hsa-miR-200a-3p, hsa-miR-183-5p, hsa-miR-499a-5p, hsa-miR-182-5p, hsa-miR-10b-5p, hsa-miR-320a, hsa-miR-93-3p, hsa-miR-202-3p, hsa-miR-21-3p, hsa-miR-181b-5p, hsa-miR-93-5p, hsa-miR-208a-3p, hsa-miR-744-3p, hsa-miR-330-3p	Yes	NA
PDCD6	0.5613	1.404e-06	2.79e-06	0.4468	0.0002144	0.000346	8.4	0.1	3.3	0.23	64	0.480695	p23 protein complex, PEF1-ALG2 complex, Ubiquitin E3 ligase (CUL3, KLHL12, PEF1, PDCD6)	3_Cytosol		No	ED
PDCD7	0.4758	7.092e-05	0.000114	0.2842	0.02283	0.0286	55.67	0	13.52	0.15	64	0.292245	18S U11/U12 snRNP, 12S U11 snRNP	NA		No	NA
PDCL	0.515	1.333e-05	2.34e-05	0.4391	0.0002841	0.000452	53.2	-0.09	15.07	0.23	64	0.471115	DRIP78-PHLP complex	3_Cytosol		No	NA
PDE4B	0.6966	1.509e-07	3.43e-07	0.8431	6.934e-13	3.51e-12	13.72	-0.04	21.45	0.88	44	1.2318	PDE4B-DISC1 complex, HTT-DISC1-PDE4B complex	NA	hsa-miR-330-5p, hsa-miR-34a-3p	Yes	NA
PDE4D	0.6927	2.278e-10	7.78e-10	0.7591	3.643e-13	1.92e-12	20.86	-0.05	25.32	1.12	64	0.994088	AKAP250-PKA-PDE4D complex	3_Cytosol	hsa-miR-199a-5p, hsa-miR-139-5p	Yes	NA
PDE6D	0.7545	6.054e-13	3.19e-12	0.7603	3.153e-13	1.68e-12	41.22	0.13	10.96	0.25	64	0.996926	INPP5E-PDE6D-RPGR complex	NA		No	NA
PDGFRB	0.8503	6.151e-19	1.28e-17	0.8587	1.169e-19	1.58e-18	16.23	0.16	23.44	0.71	64	1.28837	PDGFB-PDGFRB complex	1_Secretory	hsa-miR-34a-5p, hsa-miR-34c-5p, hsa-miR-30b-5p, hsa-miR-29a-3p, hsa-miR-29b-3p, hsa-miR-29c-3p, hsa-miR-767-5p, hsa-miR-9-5p, hsa-miR-24-3p	Yes	NA
PDIA3	0.6149	6.457e-08	1.55e-07	0.6763	8.631e-10	2.9e-09	188.52	-0.01	48.68	0.23	64	0.822264	HMGB1-HMGB2-HSC70-ERP60-GAPDH complex	2_Nucleus	hsa-miR-494-3p, hsa-miR-148a-3p, hsa-miR-330-5p	Yes	NA
PDIA6	0.8759	2.711e-21	1.18e-19	0.8857	2.497e-22	5.61e-21	346.44	0.06	153.16	0.44	64	1.40161	HSPA2-ACR-PDIA6 complex	2_Nucleus		No	ED
PDLIM1	0.9208	4.949e-27	4.09e-24	0.939	1.942e-30	4.26e-28	190.37	-0.13	178.37	0.78	64	1.72953	PDLIM1-E-cadherin-beta-catenin complex	3_Cytosol		No	NA
PDRG1	0.207	0.1008	0.115	0.2038	0.1062	0.122	28.47	0.02	9.42	0.26	64	0.206694	Kinase maturation complex 1	3_Cytosol		No	ED
PDS5A	0.6502	6.075e-09	1.69e-08	0.6488	6.716e-09	1.99e-08	130.26	0.08	43.67	0.14	64	0.773224	Sororin-cohesin complex	2_Nucleus		No	NA
PDS5B	0.5772	5.941e-07	1.24e-06	0.6506	5.895e-09	1.76e-08	42.13	0.15	21.57	0.29	64	0.776338	Sororin-cohesin complex	2_Nucleus	hsa-miR-27a-3p	Yes	NA
PDXK	0.829	2.732e-17	3.56e-16	0.8703	9.866e-21	1.62e-19	14.36	-0.1	10.83	0.41	64	1.33432	DNA repair complex NEIL2-PNK-Pol(beta)-LigIII(alpha)-XRCC1, DNA repair complex NEIL1-PNK-Pol(beta)-LigIII(alpha)-XRCC1	3_Cytosol		No	NA
PDZD11	0.1523	0.2296	0.251	0.0581	0.6483	0.672	51.94	-0.08	13.04	0.21	64	0.0581655	PLEKHA7-PDZD11 complex, PDZD11-nectin1 complex, PDZD11-nectin3 complex	NA		No	NA
PEF1	0.2187	0.08257	0.095	0.1877	0.1375	0.156	81.61	0.11	16.82	0.16	64	0.189952	PEF1-ALG2 complex, Ubiquitin E3 ligase (CUL3, KLHL12, PEF1, PDCD6)	3_Cytosol		No	NA
PELI1	0.7596	3.429e-13	1.91e-12	0.6495	6.396e-09	1.9e-08	21.14	0	12.78	0.34	64	0.774433	PELI1-IRAK4-IRAK1-TRAF6 complex, IL-1-induced	3_Cytosol		No	NA
PELP1	0.2079	0.09918	0.113	0.2004	0.1123	0.129	32.46	0.02	9.46	0.17	64	0.203149	MLL1-WDR5 complex, 5FMC (Friends of Methylated Chtop) complex, LAS1L-PELP1-TEX10-WDR18-NOL9-SENP3 complex, PELP1-TEX10-WDR18 complex	2_Nucleus		No	NA
PES1	0.7348	4.767e-12	2.17e-11	0.5904	2.826e-07	6.75e-07	69.1	-0.02	23.24	0.21	64	0.67828	DDX27-PeBoW complex, PeBoW complex	2_Nucleus		No	NA
PEX1	0.4753	7.217e-05	0.000116	0.4832	5.249e-05	9.19e-05	38.32	0.09	13.55	0.28	64	0.527151	Pex26-Pex6-Pex1 complex	NA		No	NA
PEX14	0.293	0.01878	0.0231	0.3734	0.00237	0.00334	15.83	-0.02	3.82	0.19	64	0.392368	PEX14 homodimer complex	1_Secretory		No	NA
PEX26	0.2284	0.06942	0.0805	0.2123	0.09212	0.107	13.32	0.02	3.6	0.22	64	0.215579	Pex26-Pex6-Pex1 complex	NA		No	NA
PEX6	0.5851	3.826e-07	8.21e-07	0.5793	5.31e-07	1.22e-06	32.39	0.04	14.4	0.27	64	0.661408	Pex26-Pex6-Pex1 complex	1_Secretory		No	NA
PFDN1	0.3974	0.001148	0.0016	0.3921	0.001355	0.00197	81.47	0.01	24	0.14	64	0.414279	Prefoldin complex	3_Cytosol		No	ED
PFDN2	0.5674	1.011e-06	2.05e-06	0.5467	2.951e-06	6.11e-06	90.14	0	31.43	0.18	64	0.613662	Prefoldin complex, URI complex (Unconventional prefoldin RPB5 Interactor), Kinase maturation complex 1	3_Cytosol		No	NA
PFDN4	0.5806	4.925e-07	1.04e-06	0.5954	2.113e-07	5.12e-07	53.65	-0.07	23.75	0.22	64	0.68599	Prefoldin complex	NA		No	ED
PFDN5	0.0927	0.4664	0.493	0.1049	0.4094	0.438	154.21	0.01	44.75	0.18	64	0.105287	Prefoldin complex	NA		No	NED
PFDN6	0.3487	0.004746	0.00618	0.3743	0.002314	0.00327	29.2	-0.02	7.88	0.19	64	0.393414	Prefoldin complex	3_Cytosol		No	NA
PFKL	0.778	3.922e-14	2.61e-13	0.8033	1.377e-15	9.81e-15	65.11	0.12	46.49	0.53	64	1.10785	SNW1 complex	3_Cytosol	hsa-miR-128-3p	Yes	NA
PFN1	0.5881	3.22e-07	6.99e-07	0.6991	1.316e-10	4.89e-10	801.87	0.03	382.17	0.26	64	0.865538	Profilin 1 complex, RIAM-Rap1-GTP-profilin complex, RIAM-profilin complex	3_Cytosol	hsa-miR-182-5p	Yes	ED
PFN2	0.7788	3.532e-14	2.38e-13	0.7623	2.54e-13	1.36e-12	7.41	-0.12	11.16	0.93	64	1.00168	Profilin 2 complex	NA		No	ED
PGAM5	0.5467	2.961e-06	5.64e-06	0.5042	2.158e-05	3.97e-05	62.52	0.01	20.91	0.19	64	0.554922	PGAM5-KEAP1-NRF2 complex	4_Mitochondria		No	ED
PGRMC1	0.7558	5.223e-13	2.79e-12	0.7617	2.698e-13	1.44e-12	87.27	-0.01	31.62	0.25	64	1.00025	PGRMC1-SCAP complex	1_Secretory	hsa-miR-98-5p	Yes	ED
PHAX	0.6396	1.28e-08	3.39e-08	0.602	1.429e-07	3.55e-07	39.3	-0.03	9.81	0.18	64	0.696278	PHAX-CBC complex (cap binding complex), CRM1-RAN-PHAX-CBC complex (cap binding complex)	NA		No	ED
PHB	0.2467	0.04938	0.0582	0.2592	0.03862	0.0471	113.05	-0.02	43.99	0.17	64	0.265251	prohibitin 2 complex, mitochondrial, Prohibitin-HIRA complex	4_Mitochondria	hsa-miR-27a-3p, hsa-miR-27b-3p, hsa-miR-26a-5p	Yes	NA
PHB2	0.5201	1.058e-05	1.88e-05	0.4263	0.0004444	0.000689	277.25	0.01	83.64	0.17	64	0.455366	prohibitin 2 complex, mitochondrial	4_Mitochondria		No	NED
PHC1	0.5443	3.337e-06	6.33e-06	0.5624	1.322e-06	2.88e-06	19.14	0.05	7.27	0.33	64	0.636337	Polycomb repressive complex 1 (PRC1, hPRC-H), RING1-Polycomb repressive complex, BMI1-HPH1-HPH2 complex	2_Nucleus		No	NA
PHC2	0.6702	1.381e-09	4.16e-09	0.6193	4.894e-08	1.29e-07	63.39	0.13	19.14	0.3	64	0.723869	Polycomb repressive complex 1 (PRC1, hPRC-H), hPRC1L complex, BMI1-HPH1-HPH2 complex	2_Nucleus	hsa-miR-155-5p	Yes	NA
PHC3	0.3953	0.001224	0.0017	0.3498	0.004604	0.00626	26.39	0	13.03	0.21	64	0.365216	Polycomb repressive complex 1 (PRC1, hPRC-H)	2_Nucleus		No	NA
PHF10	0.3153	0.01115	0.014	0.3365	0.006547	0.00876	49.08	0.11	18.31	0.18	64	0.35014	BRD7-SWI\u2013SNF complex, BRD7-CBP-SWI\u2013SNF complex	2_Nucleus	hsa-miR-409-3p	Yes	NA
PHF19	0.7431	2.038e-12	9.84e-12	0.743	2.061e-12	9.83e-12	57.6	-0.14	36.61	0.33	64	0.957143	EED-EZH2-PHF19 complex, HIC1-PCL3L-PCR2 complex	NA		No	NA
PHF20	0.4313	0.0003736	0.000551	0.4185	0.0005778	0.000884	31.56	0	9.94	0.24	64	0.445872	MLL1-WDR5 complex, NSL complex	2_Nucleus		No	NA
PHF21A	0.3982	0.001119	0.00156	0.5126	1.486e-05	2.8e-05	11.04	0.18	6.02	0.27	64	0.56625	CoREST-HDAC complex, LSD1 complex, Anti-HDAC2 complex, anti-BHC110 complex, BHC complex, BRAF53-BRCA2 complex, BHC110 complex	NA		No	NA
PHF5A	0.3944	0.001259	0.00174	0.3414	0.005759	0.00774	138.11	0.1	44.44	0.12	64	0.355676	SF3b complex, 17S U2 snRNP	2_Nucleus		No	NA
PHKA1	0.9032	1.853e-24	2.93e-22	0.6228	3.897e-08	1.04e-07	3.25	-0.45	6.23	1	64	0.729566	Phosphorylase kinase complex	3_Cytosol		No	NA
PHKB	0.1132	0.3732	0.399	0.1201	0.3445	0.372	37.65	0.1	13.45	0.19	64	0.120682	Phosphorylase kinase complex	3_Cytosol		No	NA
PHLPP1	0.8743	3.953e-21	1.65e-19	0.8543	2.821e-19	3.55e-18	37.46	-0.11	23.66	0.6	64	1.27186	Akt-PHLPP1-PHLPP2-FANCI-FANCD2-USP1-UAF1 complex	NA	hsa-miR-331-3p, hsa-miR-190a-5p, hsa-miR-17-5p, hsa-miR-18a-5p, hsa-miR-19a-3p, hsa-miR-92a-3p, hsa-miR-224-5p, hsa-miR-141-3p, hsa-miR-15a-5p, hsa-miR-375, hsa-miR-200b-3p, hsa-miR-3127-5p	Yes	NA
PHLPP2	0.2526	0.04408	0.0522	0.3205	0.009832	0.0129	7.69	-0.1	2.17	0.3	64	0.332204	Akt-PHLPP1-PHLPP2-FANCI-FANCD2-USP1-UAF1 complex	3_Cytosol	hsa-miR-93-5p, hsa-miR-32-5p, hsa-miR-20a-5p, hsa-miR-141-3p, hsa-miR-205-5p, hsa-miR-27a-3p, hsa-miR-372-3p, hsa-miR-181a-5p, hsa-miR-135a-5p, hsa-miR-224-5p, hsa-miR-3127-5p	Yes	NA
PI4K2A	0.6453	8.61e-09	2.34e-08	0.7018	1.042e-10	3.91e-10	11.03	-0.1	6.87	0.52	64	0.870839	PI4K2A-WASH complex, PI4K2A-PRDX1 complex, NEDD4-PI4K2A complex, CLTC-PI4K2A complex, PI4K2A-PLDN complex, DVL1-PI4K2A complex, DVL1-PIP5K1B-PI4K2A complex, PIP5K1B-PI4K2A complex	1_Secretory		No	NA
PI4KA	0.4897	4.017e-05	6.65e-05	0.3668	0.002871	0.00401	56.32	0.09	19.72	0.26	64	0.384721	P2X7 receptor signalling complex, Phosphatidylinositol 4-kinase complex	1_Secretory		No	NA
PIAS1	0.4291	0.0004036	0.000593	0.4501	0.00019	0.000309	39.12	0.09	13.87	0.17	64	0.484826	PIAS1-SUMO1-UBC9 complex	NA		No	ED
PIAS3	0.489	4.133e-05	6.83e-05	0.3829	0.001794	0.00257	12.31	0.02	3.86	0.18	64	0.403453	PIAS3-SMAD3-P300 complex	NA	hsa-miR-21-5p, hsa-miR-18a-5p, hsa-miR-125b-5p, hsa-miR-199a-5p	Yes	NA
PICK1	0.2934	0.09753	0.111	0.4445	0.009548	0.0125	7.92	0.02	7.4	0.35	33	0.477825	PICK1-GRIP1-GLUR2 complex	3_Cytosol		No	NA
PIDD1	0.1749	0.1669	0.186	0.1583	0.2116	0.235	10.43	0.03	5.54	0.33	64	0.159643	PIDDsome complex	NA		No	NA
PIGA	0.3379	0.006323	0.00813	0.4109	0.0007433	0.00112	13.39	-0.1	4.23	0.44	64	0.436694	GPI-GnT activity complex	NA		No	NA
PIGC	0.1244	0.3748	0.401	0.1237	0.3776	0.406	19.1	0.11	4.65	0.26	53	0.124337	GPI-GnT activity complex	NA		No	NA
PIGH	0.5522	2.239e-06	4.34e-06	0.6014	1.474e-07	3.66e-07	14.44	-0.05	8.98	0.52	64	0.695338	GPI-GnT activity complex	NA		No	NA
PIGK	0.5053	2.061e-05	3.53e-05	0.5118	1.542e-05	2.9e-05	24.11	0.02	8.06	0.23	64	0.565166	GAA1-GPI8-PIGT-PIG-PIGS complex	NA		No	NA
PIGQ	0.3067	0.01369	0.017	0.3345	0.006909	0.00921	7.42	0.08	3.46	0.37	64	0.347887	GPI-GnT activity complex	1_Secretory		No	NA
PIGS	0.5839	4.097e-07	8.75e-07	0.5729	7.538e-07	1.69e-06	31.27	0	8.14	0.2	64	0.651829	GAA1-GPI8-PIGT-PIG-PIGS complex	NA		No	NA
PIGT	0.4599	0.0001315	0.000205	0.4672	9.954e-05	0.000168	11.31	0.04	3.31	0.18	64	0.506482	GAA1-GPI8-PIGT-PIG-PIGS complex	NA		No	NED
PIGU	0.7146	3.327e-11	1.31e-10	0.6943	1.991e-10	7.24e-10	38.17	0	12.94	0.22	64	0.85621	GAA1-GPI8-PIGT-PIG-PIGS complex	1_Secretory		No	NA
PIK3C2A	0.5401	4.108e-06	7.7e-06	0.5594	1.548e-06	3.34e-06	35.93	-0.04	16.59	0.36	64	0.631959	EGFR-containing signaling complex	3_Cytosol	hsa-miR-26a-5p, hsa-miR-518a-5p, hsa-miR-218-1-3p	Yes	NA
PIK3C2B	0.8198	1.196e-16	1.34e-15	0.8629	4.883e-20	7.17e-19	29.89	0.21	16.93	0.48	64	1.30459	EGFR-containing signaling complex	3_Cytosol	hsa-miR-362-5p	Yes	NA
PIK3C3	0.6906	2.716e-10	9.15e-10	0.656	4.02e-09	1.23e-08	25.5	-0.03	30.3	0.26	64	0.785759	Phosphatidylinositol 3-kinase complex (PIK3C3, PIK3R4), Bcl-2-Beclin1-UVRAG-PI(3)KC3 complex, ULK1-ATG13-ATG14-PIK3C3 complex	NA		No	NA
PIK3CA	0.402	0.0009931	0.00139	0.4023	0.0009817	0.00146	42.7	0.15	16.71	0.24	64	0.42639	Phosphatidylinositol 3-kinase (PIK3CA, PIK3R1)	3_Cytosol	hsa-miR-124-3p, hsa-miR-148b-3p, hsa-miR-375, hsa-miR-1-3p, hsa-miR-490-5p, hsa-miR-203a-3p, hsa-miR-139-5p, hsa-miR-373-3p, hsa-miR-422a, hsa-miR-19a-3p, hsa-miR-10b-5p	Yes	NA
PIK3R1	0.6475	7.344e-09	2.02e-08	0.5976	1.851e-07	4.53e-07	52.4	0.14	26.21	0.47	64	0.689406	p130Cas-ER-alpha-cSrc-kinase- PI3-kinase p85-subunit complex, CIN85 complex (CIN85, CRK, BCAR1, CBL, PIK3R1, GRB2, SOS1), LAT-PLC-gamma-1-p85-GRB2-CBL-VAV-SLP-76 signaling complex, C305 activated, PDGFRA-PLC-gamma-1-PI3K-SHP-2 complex, PDGF stimulated, CD19-VAV1-PIK3R1 complex, Sam68-p85 P13K-IRS-1-IR signaling complex, LAT-PLC-gamma-1-p85-GRB2-SOS signaling complex, C305 activated, Notch1-p56lck…	3_Cytosol	hsa-miR-29a-3p, hsa-miR-376a-3p, hsa-miR-29b-3p, hsa-miR-21-5p, hsa-miR-155-5p, hsa-miR-503-5p, hsa-miR-221-3p, hsa-miR-542-3p, hsa-miR-218-1-3p, hsa-miR-128-3p, hsa-miR-487a-3p, hsa-miR-486-5p	Yes	NA
PIK3R4	0.2303	0.06714	0.078	0.2476	0.04856	0.0584	48.82	0.03	11.15	0.13	64	0.252854	Phosphatidylinositol 3-kinase complex (PIK3C3, PIK3R4), Bcl-2-Beclin1-UVRAG-PI(3)KC3 complex	3_Cytosol		No	NED
PIKFYVE	0.6793	6.804e-10	2.14e-09	0.747	1.362e-12	6.64e-12	87.52	0.08	36.81	0.22	64	0.966133	ArPIKfyve-Sac3-Sph1 complex	3_Cytosol	hsa-miR-508-3p	Yes	NA
PIN1	0.2555	0.0416	0.0494	0.2387	0.05746	0.0684	30.02	0.11	6.13	0.16	64	0.243395	PIN1-AUF1 complex, RAF1-PPP2-PIN1 complex	3_Cytosol	hsa-miR-200c-3p, hsa-miR-296-5p, hsa-miR-200b-3p, hsa-miR-140-5p, hsa-miR-874-3p	Yes	ED
PIP	-0.0681	0.5927	0.617	-0.0743	0.5597	0.586	0.03	-0.1	0.13	0.54	64	-0.0744372	ZAG-PIP complex	NA		No	NA
PIP5K1B	0.818	2.135e-11	8.72e-11	0.7739	1.155e-09	3.81e-09	14.33	-0.32	20.61	0.77	43	1.02998	DVL1-PIP5K1B-PI4K2A complex, PIP5K1B-PI4K2A complex	NA		No	NA
PKD2	0.6971	1.562e-10	5.48e-10	0.7571	4.516e-13	2.35e-12	63.77	0.14	45.67	0.47	64	0.989385	PKD2-FPC complex, PKD2-PACS1 complex, ARF1-ARL1-PKD2-ARFIP2 complex	1_Secretory	hsa-miR-17-5p, hsa-miR-106b-5p	Yes	NA
PKM	0.6797	6.562e-10	2.08e-09	0.6116	7.918e-08	2.03e-07	474.45	0.12	173.26	0.3	64	0.711474	GSK3B-HSP90AA1-PKM2 complex, SREBP-1a-PKM2 complex	3_Cytosol	hsa-miR-133b, hsa-miR-326, hsa-miR-122-5p, hsa-miR-338-3p, hsa-let-7a-5p, hsa-miR-369-3p, hsa-miR-184	Yes	ED
PKN1	0.0096	0.94	0.947	-0.1032	0.4173	0.445	85.41	0.07	23.46	0.17	64	-0.103569	AKAP13-MAP2K3-MAP3K20-MAPK14-PKN1 complex	3_Cytosol		No	NA
PKP1	0.6158	7.177e-07	1.48e-06	0.1032	0.4577	0.485	0.54	-0.05	2.2	0.84	54	0.103569	PKP1-ZO-1 complex	NA		No	NA
PLAUR	0.2975	0.01696	0.0209	0.3558	0.003913	0.00537	10.29	0.23	6.96	0.68	64	0.372069	ITGAV-ITGB5-PLAUR complex, IGF2R-PLAUR-PLG complex, IGF2R-PLAUR complex, IGF2R-PLAUR-PLAU complex, IGF2R-PLG-PLAU-PLAUR-LTGFbeta1 complex, PLAUR-PLAU complex	1_Secretory	hsa-miR-146a-5p, hsa-miR-335-5p, hsa-miR-622	Yes	NED
PLCB1	0.8258	4.564e-17	5.66e-16	0.952	1.434e-33	1.1e-30	10.31	-0.17	11.65	0.97	64	1.8527	PLCB1-PARD3-PARD6A complex	3_Cytosol		No	NA
PLCB3	0.7265	1.086e-11	4.66e-11	0.7083	5.868e-11	2.28e-10	24.05	0.13	10.72	0.41	64	0.883764	PLCB3-PARD3-PARD6A complex, LPA(2)-NHERF2-PLC-beta3 complex, CXCR2-NHERF1-PLC-beta-3 complex, PDZK1-PLCB3-SSTR5 complex, PDZK1-PLCB3- SSTR1 complex, PDZK1-PLCB3- SSTR2 complex, PDZK1-PLCB3- SSTR3 complex, PDZK1-PLCB3- SSTR4 complex	3_Cytosol		No	NA
PLCG1	0.8465	1.258e-18	2.34e-17	0.9087	3.275e-25	1.31e-23	67.83	0.01	46.44	0.63	64	1.52001	LAT-PLC-gamma-1-p85-GRB2-CBL-VAV-SLP-76 signaling complex, C305 activated, PLC-gamma-1-SLP-76-SOS1-LAT complex, PDGFRA-PLC-gamma-1-PI3K-SHP-2 complex, PDGF stimulated, LAT-PLC-gamma-1-p85-GRB2-SOS signaling complex, C305 activated, LCK-SLP76-PLC-gamma-1-LAT complex, pervanadate-activated, PLC-gamma-1-LAT-c-CBL complex, OKT3 stimulated, SLP-76-PLC-gamma-1-ITK complex, alpha-TCR stimulated, SLP-76-…	3_Cytosol		No	ED
PLCG2	0.8858	2.406e-22	1.53e-20	0.9129	8.322e-26	3.89e-24	28.09	-0.24	23.33	0.73	64	1.54466	PLC-gamma-2-SLP-76-Lyn-Grb2 complex, PKC-alpha-PLD1-PLC-gamma-2 signaling complex, lacritin stimulated, PLC-gamma-2-Syk-LAT-FcR-gamma complex, PLC-gamma-2-Lyn-FcR-gamma complex, PLC-gamma-2-SLP-76 complex, PLC-gamma-2-LAT complex	3_Cytosol		No	NA
PLD1	0.8251	5.103e-17	6.28e-16	0.6178	5.373e-08	1.41e-07	3.37	-0.71	6.39	0.82	64	0.721439	PKC-alpha-PLD1-PLC-gamma-2 signaling complex, lacritin stimulated	1_Secretory	hsa-miR-638, hsa-miR-182-5p	Yes	NA
PLEKHA7	0.7403	2.723e-12	1.29e-11	0.7474	1.3e-12	6.36e-12	3.13	-0.34	4.35	0.82	64	0.967039	PLEKHA7-PDZD11 complex	3_Cytosol		No	NA
PLEKHM2	0.3773	0.002119	0.00286	0.3591	0.003567	0.00492	34.78	0.02	17.5	0.16	64	0.375852	PLEKHM2-KIF5B complex	NA		No	NA
PLG	0.0486	0.703	0.723	0.202	0.1095	0.126	0.06	0.44	0.15	1.15	64	0.204817	IGF2R-PLAUR-PLG complex, IGF2R-PLG-PLAU-PLAUR-LTGFbeta1 complex	3_Cytosol		No	NA
PLIN3	0.8092	5.923e-16	5.62e-15	0.8147	2.611e-16	2.05e-15	70.09	0.18	29.53	0.43	64	1.14085	RAB9-TIP47-MPRI complex	3_Cytosol		No	ED
PLK1	0.6039	1.27e-07	2.92e-07	0.5518	2.289e-06	4.81e-06	44.97	-0.16	26.69	0.39	64	0.620966	Astrin-kinastrin complex	NA	hsa-miR-100-5p, hsa-miR-593-5p, hsa-miR-10b-3p, hsa-miR-886-3p, hsa-miR-296-5p, hsa-miR-509-3-5p, hsa-miR-210-3p, hsa-miR-22-3p, hsa-let-7e-5p, hsa-miR-3686	Yes	NA
PLOD2	0.8758	4.406e-18	7.17e-17	0.142	0.3059	0.333	0.68	0.15	3.22	0.61	54	0.142966	PLOD2-FKBP10 complex	2_Nucleus	hsa-miR-26b-5p, hsa-miR-26a-5p	Yes	ED
PLOD3	0.6433	9.888e-09	2.66e-08	0.7384	3.339e-12	1.55e-11	11.19	0	6.14	0.45	64	0.946952	ADIPOQ-PLOD3-GLT25D1 complex	NA	hsa-miR-21-5p, hsa-miR-663a	Yes	NA
PLXNA1	0.7631	2.294e-13	1.32e-12	0.8875	1.575e-22	3.71e-21	9.38	-0.17	11.82	0.78	64	1.41003	FARP2-NRP1-PlexinA1 complex, PlexinA1-NRP1 complex, PlexinA1-Nrp2 complex, SEMA6D-PlexinA1-NRP1 complex, PlexinA1-NRP1-SEMA3A complex, PLXNA1-RANBPM complex, CRMP-MICAL-PlexinA1 complex, induced by SEMA3A	1_Secretory		No	NA
PLXNA3	0.3427	0.005565	0.0072	0.294	0.01835	0.0233	7.19	0.21	4.63	0.49	64	0.302939	FARP2-NRP1-PlexinA3 complex, PlexinA3-Nrp1 complex, PLXNA3-RANBPM complex	1_Secretory		No	NA
PLXNA4	0.8804	3.067e-07	6.68e-07	0.5914	0.006023	0.00808	3.88	0.21	11.75	0.87	20	0.679816	FARP2-NRP1-PlexinA4 complex, PLXNA4-RANBPM complex	NA		No	ED
PLXNB1	0.7321	6.285e-12	2.81e-11	0.7777	4.046e-14	2.41e-13	18.75	0.13	15.41	0.49	64	1.03952	PlexinC1-SEMA7A complex, PlexinB1-Nrp1 complex	NA	hsa-miR-214-3p	Yes	NA
PLXNC1	0.7434	1.981e-12	9.59e-12	0.7283	9.099e-12	3.95e-11	15.97	-0.81	23.86	0.79	64	0.925098	PlexinC1-SEMA7A complex	NA	hsa-miR-222-3p	Yes	NA
PLXND1	0.7627	2.424e-13	1.39e-12	0.8913	5.758e-23	1.47e-21	33.61	-0.33	39.81	0.9	64	1.42821	SEMA4A-PlexinD1 complex, Nrp1-PlexinD1 complex, SEMA3C-PlexinD1-Nrp1 complex	NA		No	NA
PMF1	0.1495	0.2384	0.26	0.1988	0.1153	0.132	22.6	-0.01	8.65	0.18	64	0.201483	Mis12 centromere complex	2_Nucleus		No	NA
PML	0.7926	6.031e-15	4.74e-14	0.8186	1.428e-16	1.16e-15	10.63	-0.1	3.8	0.36	64	1.15256	ZNF198-PML complex, PML-SMAD2/3-SARA complex	2_Nucleus		No	ED
PMS1	0.0789	0.5354	0.561	0.1269	0.3178	0.345	39.84	0.05	13.09	0.49	64	0.127588	PCNA-MLH1-PMS1 complex, MSH2-MSH6-PMS1-MLH1 complex, MutL-beta complex	2_Nucleus		No	NA
PMS2	0.4959	3.086e-05	5.17e-05	0.4931	3.473e-05	6.22e-05	21.58	0.02	6.6	0.78	64	0.540148	MSH2-MLH1-PMS2-PCNA DNA-repair initiation complex, MSH2-MLH1-PMS2 DNA-repair initiation complex, MutL-alpha complex, MSH2-MSH6-PMS2-MLH1 complex, PCNA-MutS-alpha-MutL-alpha-DNA complex, EXO1-MLH1-PMS2 complex	2_Nucleus		No	NA
PNKP	0.4279	0.000421	0.000617	0.3697	0.002644	0.00371	28.29	0.19	10.43	0.23	64	0.388076	DNA ligase IV-XRCC4-PNK complex, DNA ligase III-XRCC1-PNK-DNA-pol III multiprotein complex, XRCC1-LIG3-PNK-TDP1 complex	2_Nucleus		No	NA
PNP	0.8696	1.153e-20	4.13e-19	0.7946	4.582e-15	3.07e-14	132.89	0.12	78.05	0.43	64	1.08379	PNP homotrimer complex	NA	hsa-miR-1-3p, hsa-miR-133a-3p	Yes	NA
PNRC2	0.3252	0.06938	0.0805	0.4047	0.02159	0.0271	293	0.13	103.62	0.26	32	0.429257	DCP1A-NR3C1-PNRC2-UPF1-complex	NA		No	NA
PODXL	0.8555	2.229e-19	5.29e-18	0.8877	1.467e-22	3.49e-21	17.62	-0.04	17.84	0.78	64	1.41097	CLIC5A-EZR-PODXL complex	1_Secretory	hsa-miR-199b-5p, hsa-miR-145-5p, hsa-miR-509-3-5p, hsa-miR-125b-5p	Yes	NA
POLA1	0.4698	8.992e-05	0.000143	0.488	4.314e-05	7.63e-05	93.32	-0.06	46.93	0.25	64	0.533432	RC complex (Replication competent complex), RC complex during S-phase of cell cycle, RC complex during G2/M-phase of cell cycle, DNA synthesome complex (13 subunits), DNA synthesome complex (17 subunits), DNA polymerase alpha-primase complex, DNA synthesome core complex, DNA synthesome complex (15 subunits)	2_Nucleus		No	NA
POLA2	-0.0389	0.7605	0.778	0.0232	0.8558	0.868	9.47	0.1	3.22	0.26	64	0.0232042	RC complex (Replication competent complex), DNA synthesome complex (13 subunits), DNA synthesome complex (17 subunits), DNA polymerase alpha-primase complex, DNA synthesome core complex, DNA synthesome complex (15 subunits)	NA		No	ED
POLB	0.503	2.279e-05	3.87e-05	0.4912	3.773e-05	6.73e-05	26.01	0.19	6.42	0.28	64	0.537641	DNA ligase III-XRCC1-PNK-DNA-pol III multiprotein complex, DNA repair complex NEIL2-PNK-Pol(beta)-LigIII(alpha)-XRCC1, DNA repair complex NEIL1-PNK-Pol(beta)-LigIII(alpha)-XRCC1, 9-1-1-POLB complex	2_Nucleus		No	ED
POLD1	0.4455	0.0002251	0.000341	0.475	7.297e-05	0.000125	44.03	0.01	19.3	0.17	64	0.516508	PCNA-DNA polymerase delta complex, RC complex during S-phase of cell cycle, RC complex during G2/M-phase of cell cycle, DNA synthesome complex (13 subunits), DNA synthesome complex (17 subunits), DNA synthesome core complex, DNA synthesome complex (15 subunits)	2_Nucleus	hsa-miR-24-3p	Yes	NA
POLD2	0.6068	1.067e-07	2.48e-07	0.5532	2.13e-06	4.5e-06	106.49	0.03	53.41	0.17	64	0.622981	PCNA-DNA polymerase delta complex, DNA synthesome complex (13 subunits), DNA synthesome complex (17 subunits), DNA synthesome core complex, DNA synthesome complex (15 subunits)	2_Nucleus		No	NA
POLD3	0.5152	1.322e-05	2.32e-05	0.5068	1.928e-05	3.57e-05	56.79	0.01	20.65	0.22	64	0.558414	PCNA-DNA polymerase delta complex, DNA synthesome complex (13 subunits), DNA synthesome complex (17 subunits), DNA synthesome core complex, DNA synthesome complex (15 subunits)	2_Nucleus	hsa-miR-150-5p	Yes	ED
POLD4	0.6466	7.858e-09	2.15e-08	0.5887	3.116e-07	7.39e-07	3.81	0.07	2.25	0.35	64	0.675674	PCNA-DNA polymerase delta complex, DNA synthesome complex (13 subunits), DNA synthesome complex (17 subunits), DNA synthesome core complex, DNA synthesome complex (15 subunits)	2_Nucleus		No	NA
POLE	0.0615	0.6293	0.652	0.1665	0.1884	0.21	67.85	0.01	50.81	0.29	64	0.168065	RC complex during S-phase of cell cycle, RC complex during G2/M-phase of cell cycle, DNA synthesome complex (17 subunits), DNA synthesome complex (15 subunits)	2_Nucleus		No	NA
POLE2	0.6035	1.304e-07	2.99e-07	0.5962	2.008e-07	4.88e-07	44.05	-0.06	24.06	0.34	64	0.687231	DNA synthesome complex (17 subunits), DNA synthesome complex (15 subunits)	2_Nucleus		No	NA
POLE3	0.6529	5.024e-09	1.41e-08	0.6212	4.34e-08	1.15e-07	189.44	-0.03	68.99	0.25	64	0.726957	HuCHRAC complex, DNA synthesome complex (17 subunits), DNA synthesome complex (15 subunits), ATAC complex, YEATS2-linked	3_Cytosol		No	ED
POLE4	0.8471	1.116e-18	2.11e-17	0.8344	1.088e-17	1.05e-16	18.48	-0.06	7.54	0.4	64	1.20245	DNA synthesome complex (17 subunits), DNA synthesome complex (15 subunits), ATAC complex, YEATS2-linked	NA		No	NA
POLH	0.7921	6.433e-15	5.03e-14	0.8628	4.978e-20	7.29e-19	87.16	-0.03	46.96	0.36	64	1.3042	CTF18-cohesion-RFC-POLH complex	NA		No	NA
POLK	0.3063	0.01383	0.0172	0.3313	0.007497	0.00994	22.14	-0.04	6.34	0.2	64	0.344288	Rev1-Rev3-Rev7-Polkappa complex	2_Nucleus		No	NA
POLR1A	0.1829	0.148	0.166	0.163	0.1981	0.22	36.63	-0.01	7.42	0.28	64	0.164467	TNF-alpha/NF-kappa B signaling complex 5	2_Nucleus		No	NA
POLR1B	0.5814	4.724e-07	1e-06	0.6134	7.085e-08	1.83e-07	56.11	0	23.1	0.27	64	0.714354	NMI-POLR1B-RRN3 complex, POLR1B-RRN3 complex, TNF-alpha/NF-kappa B signaling complex 5	2_Nucleus		No	NA
POLR1D	0.639	1.333e-08	3.53e-08	0.4148	0.0006548	0.000995	32.33	0.01	12.12	0.22	64	0.441395	TNF-alpha/NF-kappa B signaling complex 5	NA		No	NA
POLR1E	0.5753	6.624e-07	1.37e-06	0.6532	4.905e-09	1.48e-08	74.04	0.06	29.16	0.32	64	0.78086	TNF-alpha/NF-kappa B signaling complex 5	2_Nucleus		No	NA
POLR2A	0.0878	0.4901	0.517	0.1924	0.1276	0.146	63.73	0.1	24.54	0.09	64	0.194828	RNA polymerase II holoenzyme complex, RNA polymerase II core complex, CSA-POLIIa complex, Integrator-RNAPII complex, RNA pol II containing coactivator complex Tat-SF, SMN-PolII-RHA complex, CPSF6-ITCH-NUDT21-POLR2A-UBAP2L complex, CPSF6-EWSR1-ITCH-NUDT21-POLR2A-UBAP2L complex, CPSF6-ITCH-NUDT21-POLR2A complex, BRCA1-BARD1-POLR2A complex, POLR2A-CCNT1-CDK9-NCL-LEM6-CPSF2 complex, HES1 promoter cor…	2_Nucleus		No	NED
POLR2B	0.3509	0.004475	0.00585	0.3266	0.008429	0.0111	160.98	0.06	46.51	0.09	64	0.339018	RNA polymerase II holoenzyme complex, RNA polymerase II core complex, FCP1-associated protein complex, Integrator-RNAPII complex, Menin-associated histone methyltransferase complex, RNA polymerase II (RNAPII), BRCA1-core RNA polymerase II complex, RPAP1-RPB2-RPB3 complex, BRCA1-RNA polymerase II complex	NA		No	NA
POLR2C	0.2697	0.03113	0.0374	0.1914	0.1297	0.148	75.54	0.05	23.66	0.11	64	0.19379	RNA polymerase II holoenzyme complex, RNA polymerase II core complex, RNA polymerase II (RNAPII), BRCA1-core RNA polymerase II complex, RPAP1-RPB2-RPB3 complex, BRCA1-RNA polymerase II complex	2_Nucleus		No	NA
POLR2D	0.4238	0.0004839	0.000703	0.4301	0.0003891	0.000608	59.89	0.06	19.03	0.14	64	0.460019	RNA polymerase II holoenzyme complex, RNA polymerase II core complex, RNA polymerase II (RNAPII), BRCA1-core RNA polymerase II complex, BRCA1-RNA polymerase II complex	NA		No	ED
POLR2E	0.2689	0.03165	0.0381	0.3145	0.01138	0.0148	33.13	0.06	12.55	0.12	64	0.325532	RNA polymerase II holoenzyme complex, RNA polymerase II core complex, URI complex (Unconventional prefoldin RPB5 Interactor), RNA polymerase II (RNAPII), BRCA1-core RNA polymerase II complex, BRCA1-RNA polymerase II complex	2_Nucleus		No	NED
POLR2F	0.2364	0.06004	0.07	0.1751	0.1663	0.187	10.89	0	2.85	0.18	64	0.176923	RNA polymerase II holoenzyme complex, RNA polymerase II core complex, RNA polymerase II (RNAPII), BRCA1-core RNA polymerase II complex, BRCA1-RNA polymerase II complex	NA		No	NA
POLR2G	0.3213	0.00963	0.0121	0.3331	0.007162	0.00953	122.25	0.1	46.02	0.1	64	0.346311	RNA polymerase II holoenzyme complex, RNA polymerase II core complex, RNA polymerase II (RNAPII), BRCA1-core RNA polymerase II complex, BRCA1-RNA polymerase II complex	2_Nucleus		No	ED
POLR2H	0.5717	8.04e-07	1.65e-06	0.4675	9.83e-05	0.000166	51.44	0.03	12.14	0.17	64	0.506866	RNA polymerase II holoenzyme complex, RNA polymerase II core complex, RNA polymerase II (RNAPII), BRCA1-core RNA polymerase II complex, BRCA1-RNA polymerase II complex, TNF-alpha/NF-kappa B signaling complex 5	3_Cytosol		No	NA
POLR2I	0.1677	0.1854	0.205	0.1176	0.3546	0.383	49.5	0.02	19.88	0.17	64	0.118147	RNA polymerase II holoenzyme complex, RNA polymerase II core complex, RNA polymerase II (RNAPII), BRCA1-core RNA polymerase II complex, BRCA1-RNA polymerase II complex	NA		No	NA
POLR2K	0.5116	1.559e-05	2.71e-05	0.4872	4.447e-05	7.86e-05	100.56	0.02	35.04	0.14	64	0.532382	RNA polymerase II holoenzyme complex, RNA polymerase II core complex, RNA polymerase II (RNAPII), BRCA1-core RNA polymerase II complex, BRCA1-RNA polymerase II complex	NA		No	NA
POLR2L	0.2046	0.1049	0.119	0.118	0.3531	0.381	44.54	0.06	21.32	0.13	64	0.118552	RNA polymerase II holoenzyme complex, RNA polymerase II core complex, RNA polymerase II (RNAPII), BRCA1-core RNA polymerase II complex, BRCA1-RNA polymerase II complex, TNF-alpha/NF-kappa B signaling complex 5	NA		No	NA
POP1	0.8141	2.844e-16	2.9e-15	0.7068	6.715e-11	2.59e-10	25.21	0	10.52	0.33	64	0.88076	Rnase/Mrp complex	2_Nucleus		No	NA
POP4	-0.038	0.7656	0.782	-0.0906	0.4764	0.504	26.82	0.07	7.57	0.2	64	-0.0908491	Rnase/Mrp complex	NA		No	NA
POP5	-0.0685	0.5904	0.615	-0.0866	0.4963	0.524	38.24	0.06	12.15	0.24	64	-0.0868175	Rnase/Mrp complex	2_Nucleus		No	NA
POP7	0.3538	0.004132	0.00542	0.3602	0.003459	0.00478	71.39	0.01	26.65	0.2	64	0.377116	Rnase/Mrp complex	NA		No	NA
POT1	0.4254	0.0004588	0.000669	0.4061	0.0008703	0.0013	26.34	0.08	9.32	0.18	64	0.430932	Telomere-associated protein complex, TIN2 complex, TRF1-TIN2 complex, Rap1 complex, TRF-Rap1 complex I, 2MD, TRF2-Rap1 complex II	NA		No	NA
POU2AF1	0.8128	3.491e-16	3.51e-15	0.8854	2.679e-22	5.95e-21	17.54	-0.31	21.75	0.82	64	1.40022	OCT1-OBF1-DNA-TLE1 complex, OCT1-OBF1-DNA complex	NA		No	NA
POU2F1	0.6437	9.587e-09	2.59e-08	0.7284	9.018e-12	3.92e-11	31.66	0.1	16.23	0.33	64	0.925311	OCT1-SOX2 DNA-protein complex, hs4 enhancer complex (faster migrating complex), OCT1-OBF1-DNA-TLE1 complex, OCT1-OBF1-DNA complex	2_Nucleus	hsa-miR-449a	Yes	NA
POU2F2	0.4412	0.0004692	0.000683	0.4697	0.0001749	0.000286	1.79	-0.56	2.53	0.58	59	0.509685	hs4 enhancer complex (faster migrating complex), OCT2-TLE4 complex	NA	hsa-miR-218-5p	Yes	NA
PPHLN1	0.309	0.01299	0.0162	0.3002	0.01594	0.0204	35.37	0.01	19.82	0.11	64	0.309739	HUSH complex	2_Nucleus		No	NA
PPIA	0.5767	6.133e-07	1.28e-06	0.5248	8.513e-06	1.66e-05	1025.89	-0.01	384.69	0.23	64	0.582941	AIF-CYPA-DNA complex	NA		No	ED
PPIF	0.6718	1.225e-09	3.72e-09	0.5892	3.019e-07	7.18e-07	95.87	-0.03	49.92	0.33	64	0.67644	mitochondrial permeability transition pore (PTP) complex (PPIF-SPG7-VDAC1)	NA	hsa-miR-21-5p	Yes	ED
PPM1D	0.5658	1.106e-06	2.23e-06	0.586	3.627e-07	8.53e-07	37.17	0.04	13.9	0.19	64	0.671552	CDC5L complex	2_Nucleus	hsa-miR-29a-3p, hsa-miR-16-5p, hsa-miR-15b-5p	Yes	NA
PPME1	0.7168	2.704e-11	1.08e-10	0.723	1.511e-11	6.38e-11	23.52	0.15	6.23	0.26	64	0.913902	PPP2R1A-PPP2R1B-PPP2CA-PPME1-EIF4A1 complex	3_Cytosol		No	ED
PPP1CA	0.25	0.04636	0.0548	0.2005	0.1122	0.129	228.12	0.09	94.44	0.21	64	0.203253	PNUTS-PP1 complex, KCNQ1 macromolecular complex, CDC5L complex, PPP1CA-PPP1R13L complex	NA	hsa-miR-125b-5p	Yes	ED
PPP1R10	0.5156	1.298e-05	2.28e-05	0.4405	0.00027	0.000432	94.27	0.09	25.03	0.14	64	0.472851	PNUTS-PP1 complex	2_Nucleus	hsa-miR-34a-5p, hsa-miR-383-5p	Yes	ED
PPP1R12A	0.4331	0.0003506	0.000519	0.4757	7.113e-05	0.000122	53.69	0.11	13.75	0.21	64	0.517412	MRIP-MBS-RHOA complex, MRIP-MBS complex	3_Cytosol		No	ED
PPP1R13B	0.7611	2.909e-13	1.64e-12	0.8379	5.995e-18	6.02e-17	3.62	-0.5	3.13	0.79	64	1.21408	ASPP1-SAM68 complex	3_Cytosol	hsa-miR-29a-3p, hsa-miR-29b-3p, hsa-miR-29c-3p	Yes	NA
PPP1R13L	0.5594	1.545e-06	3.05e-06	0.6699	1.415e-09	4.61e-09	2.06	0.16	1.33	0.27	64	0.810562	PPP1R13L-CEP55 complex, PPP1CA-PPP1R13L complex	3_Cytosol	hsa-miR-124-3p, hsa-miR-184	Yes	ED
PPP2CB	0.6506	5.892e-09	1.64e-08	0.714	3.509e-11	1.41e-10	20.26	0.15	6.62	0.37	64	0.895297	RAF1-PPP2-PIN1 complex	3_Cytosol	hsa-miR-183-5p	Yes	NA
PPP2R1A	0.1383	0.2757	0.299	0.1666	0.1882	0.21	86.94	0.09	21.47	0.08	64	0.168168	RFC2-RIalpha complex, PPP2CA-PPP2R1A complex, PPP2CA-PPP2R1A-PPP2R3A complex, RAF1-PPP2-PIN1 complex, PPP2R1A-PPP2R1B-PPP2CA-PPME1-EIF4A1 complex, PPP2R1A-PPP2R3B complex, PP2A A/C-striatin complex, PP2A A/C-SG2NA complex, PP2A-NR3A complex	3_Cytosol		No	NA
PPP2R1B	0.6871	3.633e-10	1.2e-09	0.714	3.509e-11	1.41e-10	53.16	-0.04	20.44	0.35	64	0.895297	PPP2R1A-PPP2R1B-PPP2CA-PPME1-EIF4A1 complex	3_Cytosol	hsa-miR-587	Yes	ED
PPP2R2A	0.3694	0.002661	0.00356	0.3806	0.001917	0.00274	24.51	0.01	8.35	0.19	64	0.400761	RAF1-PPP2-PIN1 complex, PP2A-NR3A complex	3_Cytosol	hsa-miR-31-5p, hsa-miR-222-3p, hsa-miR-556-5p, hsa-miR-20a-5p, hsa-miR-17-5p	Yes	NA
PPP2R3C	0.3583	0.003652	0.00482	0.4208	0.0005358	0.000822	40.17	0	9.91	0.18	64	0.448664	ABCB1-PPP2R3C-TFPI2 complex	3_Cytosol		No	NA
PPP2R5A	0.6967	1.617e-10	5.66e-10	0.7739	6.435e-14	3.73e-13	59.69	0.02	23.19	0.35	64	1.02998	Axin-PP2A A-PP2A C-GSK3-beta-beta-catenin complex	3_Cytosol	hsa-miR-1-3p	Yes	NA
PPP3CA	0.8996	5.506e-24	6.75e-22	0.921	4.562e-27	3.2e-25	42.7	0.14	21.17	0.45	64	1.59558	AKAP5-PRKAR2A-PPP3CA complex, MR-UBC9-SRC1 complex, PPP3CA-PPP3CA-RCAN1 complex, Calcineurin, Calcineurin-FKBP12 complex	3_Cytosol	hsa-miR-145-5p, hsa-miR-181a-5p	Yes	ED
PPP3CB	0.5486	2.69e-06	5.16e-06	0.5463	3.02e-06	6.24e-06	33.46	0.08	11.86	0.22	64	0.613092	PPP3CA-PPP3CA-RCAN1 complex	3_Cytosol		No	NA
PPP3R1	-0.0295	0.8168	0.831	-0.1012	0.426	0.454	60.36	0.08	15.94	0.31	64	-0.101548	Calcineurin, Calcineurin-FKBP12 complex	NA		No	NED
PPP4C	0.2761	0.0272	0.0329	0.2421	0.05395	0.0645	83.56	0.07	23.72	0.11	64	0.247004	Protein phosphatase 4 complex, PPP4C-PPP4R2-Gemin3-Gemin4 complex	NA		No	NA
PPP4R2	0.5082	1.81e-05	3.12e-05	0.5089	1.753e-05	3.27e-05	97.56	0.09	29.59	0.13	64	0.561244	Protein phosphatase 4 complex, PPP4C-PPP4R2-Gemin3-Gemin4 complex	2_Nucleus		No	NA
PPP6C	0.2832	0.02333	0.0284	0.3962	0.00119	0.00175	83.46	0.06	22.83	0.15	64	0.419133	TNF-alpha/NF-kappa B signaling complex (CHUK, BTRC, NFKB2, PPP6C, REL, CUL1, IKBKE, SAPS2, SAPS1, ANKRD28, RELA, SKP1)	NA		No	ED
PPP6R1	0.539	4.319e-06	8.07e-06	0.5882	3.199e-07	7.58e-07	67.25	-0.03	25.82	0.25	64	0.674909	TNF-alpha/NF-kappa B signaling complex (CHUK, BTRC, NFKB2, PPP6C, REL, CUL1, IKBKE, SAPS2, SAPS1, ANKRD28, RELA, SKP1)	3_Cytosol		No	NA
PPP6R2	0.5194	1.095e-05	1.94e-05	0.3468	0.004991	0.00676	46.55	0.18	13.2	0.21	64	0.361802	TNF-alpha/NF-kappa B signaling complex (CHUK, BTRC, NFKB2, PPP6C, REL, CUL1, IKBKE, SAPS2, SAPS1, ANKRD28, RELA, SKP1)	3_Cytosol		No	NA
PPP6R3	0.4138	0.0006762	0.000966	0.356	0.003883	0.00533	127.08	0.01	30.92	0.15	64	0.372298	UTX-MLL2/3 complex	3_Cytosol		No	NA
PRAME	0.8884	3.921e-16	3.88e-15	0.4082	0.005378	0.00725	6.62	0.42	15.31	1.15	45	0.433449	PRAME-Cullin2 ubiquitin ligase complex, PRAME-ElonginBC ubiquitin ligase, PRAME complex	NA		No	NA
PRDX1	0.8302	2.24e-17	2.99e-16	0.8545	2.721e-19	3.44e-18	2031.4	0.13	1229.71	0.77	64	1.2726	Sulphiredoxin-peroxiredoxin complex, PI4K2A-PRDX1 complex	3_Cytosol	hsa-miR-510-5p	Yes	ED
PREB	0.5563	1.817e-06	3.56e-06	0.4922	3.61e-05	6.46e-05	62.14	0.05	17.23	0.14	64	0.53896	Coat protein complex II (SAR1B, PREB, SEC23A , SEC24B, SEC23IP), TANGO1L-cTAGE5-SEC12 complex	1_Secretory		No	NA
PRIM1	0.5729	7.543e-07	1.55e-06	0.561	1.42e-06	3.08e-06	66.37	-0.05	28.56	0.22	64	0.634291	DNA synthesome complex (13 subunits), DNA synthesome complex (17 subunits), DNA polymerase alpha-primase complex, DNA synthesome core complex, DNA synthesome complex (15 subunits)	NA		No	NA
PRIM2	0.4675	9.81e-05	0.000155	0.419	0.000569	0.000871	44.79	-0.06	14.76	0.22	64	0.446478	DNA synthesome complex (13 subunits), DNA synthesome complex (17 subunits), DNA polymerase alpha-primase complex, DNA synthesome core complex, DNA synthesome complex (15 subunits)	2_Nucleus		No	NA
PRKAA1	0.3569	0.003794	0.005	0.3086	0.01311	0.0169	59.8	0.08	16.84	0.21	64	0.318997	NDPKA-AMPKalpha1 complex, PRKAA1-PRKAB2-PRKAG1 complex, v-ATPase-Ragulator-AXIN/LKB1-AMPK complex	3_Cytosol	hsa-miR-19b-3p, hsa-miR-33a-5p, hsa-miR-9-5p, hsa-miR-137	Yes	NA
PRKAB1	0.578	5.705e-07	1.2e-06	0.6069	1.062e-07	2.68e-07	25.36	0.07	7.71	0.25	64	0.703999	v-ATPase-Ragulator-AXIN/LKB1-AMPK complex	3_Cytosol	hsa-miR-122-5p, hsa-miR-148b-3p, hsa-miR-101-3p	Yes	NA
PRKAB2	0.3931	0.001313	0.00181	0.4181	0.0005867	0.000897	18.25	-0.07	5.15	0.29	64	0.445387	PRKAA2-PRKAB2-PRKAG3 complex, PRKAA1-PRKAB2-PRKAG1 complex, PRKAA2-PRKAB2-PRKAG1 complex	3_Cytosol		No	NA
PRKACA	0.7549	5.761e-13	3.05e-12	0.7545	6.027e-13	3.07e-12	17.11	0.03	10.38	0.32	64	0.983321	AKAP250-PKA-PDE4D complex, KCNQ1 macromolecular complex	3_Cytosol		No	NA
PRKAG1	0.6609	2.798e-09	8.12e-09	0.705	7.897e-11	3.01e-10	31.64	0.06	12.89	0.26	64	0.877173	PRKAA1-PRKAB2-PRKAG1 complex, PRKAA2-PRKAB2-PRKAG1 complex, v-ATPase-Ragulator-AXIN/LKB1-AMPK complex	3_Cytosol		No	NA
PRKAR2A	0.8413	3.244e-18	5.43e-17	0.8273	3.572e-17	3.19e-16	22.58	0.04	13.71	0.66	64	1.17952	AKAP5-PRKAR2A-PPP3CA complex, KCNQ1 macromolecular complex, PKA (RII-alpha and RII-beta)-AKAP5-ADRB1 complex, beta(1)-AR receptosome (ADRB1-SAP97-AKAP79-PRKAR2A), GSKIP-GSK3B-PRKAR2A complex, PRKAR2A-GSKIP-GSK3B-DNM1L complex	3_Cytosol		No	ED
PRKAR2B	0.7395	2.97e-12	1.4e-11	0.939	1.986e-30	4.27e-28	12.63	0.14	21.71	0.83	64	1.72953	AMY-1-S-AKAP84-RII-beta complex, PKA (RII-alpha and RII-beta)-AKAP5-ADRB1 complex, GSKIP-PRKAR2B complex	3_Cytosol		No	NA
PRKCA	0.846	1.39e-18	2.55e-17	0.9593	9.137e-36	1.96e-32	19.93	-0.38	21.79	0.93	64	1.93706	PKC-alpha-PLD1-PLC-gamma-2 signaling complex, lacritin stimulated, VEGFR2-S1PR1-ERK1/2-PKC-alpha complex, VEGFR2-S1PR2-ERK1/2-PKC-alpha complex, VEGFR2-S1PR3-ERK1/2-PKC-alpha complex, VEGFR2-S1PR5-ERK1/2-PKC-alpha complex	3_Cytosol	hsa-miR-142-3p, hsa-miR-150-5p	Yes	ED
PRKCD	0.7772	4.319e-14	2.84e-13	0.8576	1.447e-19	1.92e-18	7.82	-0.24	6.24	0.63	64	1.2842	IL6ST-PRKCD-STAT3 complex, SRC-PRKCD-CDCP1 complex, BVR-PKCD-ERK2 complex	3_Cytosol	hsa-miR-26a-5p, hsa-miR-181a-5p, hsa-miR-181c-5p, hsa-miR-26a-1-3p, hsa-miR-486-3p	Yes	NA
PRKCI	0.6293	2.551e-08	6.49e-08	0.6277	2.828e-08	7.67e-08	46.47	0.1	13.62	0.24	64	0.737612	RICH1-PAR3-aPKC polarity complex, KIF3A/B-PAR-3-aPKC-PAR-6 complex, LLGL2-PAR-6B-PRKCI complex, PAR-3-PAR-6B-PRKCI complex, LLGL1-PAR-6B-PRKCI complex, MAP2K5-PRKCI-SQSTM1 complex, PARD3B-PARD6A-PRKCI complex, HOOK2-PAR3-Par6alpha-PKCiota complex	3_Cytosol		No	ED
PRKCZ	0.7682	1.27e-13	7.66e-13	0.6803	6.286e-10	2.15e-09	6.87	0.02	13.94	1.19	64	0.829672	MutS-alpha-PK-zeta complex, DDR1-PRKCZ-WWC1 complex, NHERF1-PRKCZ complex, PRKCZ-VAMP2-WDFY2 complex, PRKCZ-SQSTM-TRAF6 complex	3_Cytosol	hsa-miR-200c-3p, hsa-miR-25-5p	Yes	NA
PRKDC	0.5111	1.593e-05	2.76e-05	0.5059	2.004e-05	3.71e-05	252.64	0.13	101.03	0.23	64	0.557204	DNA-PK-Ku complex, Artemis-DNA-PK complex, CDC5L complex, Vigilin-DNA-PK-Ku antigen complex, DHX9-ADAR-vigilin-DNA-PK-Ku antigen complex, MGC1-DNA-PKcs-Ku complex, NCOA6-DNA-PK-Ku-PARP1 complex, DNA-PK-Ku-eIF2-NF90-NF45 complex, Dysbindin 1-A-DNA-PK-complex, HEXIM1-DNA-PK-paraspeckle components-ribonucleoprotein complex	2_Nucleus	hsa-miR-101-5p	Yes	NED
PRKRIP1	0.0002	0.9988	1	0.0031	0.9805	0.983	33.31	-0.01	8.86	0.21	64	0.00310001	12S U11 snRNP	2_Nucleus		No	NA
PRMT1	0.2555	0.04157	0.0493	0.2038	0.1063	0.123	119.92	0.05	45.04	0.23	64	0.206694	FIB-associated protein complex, PRMT1 complex, CHTOP-methylosome complex	2_Nucleus		No	NA
PRMT2	0.7369	3.87e-12	1.79e-11	0.5536	2.09e-06	4.42e-06	27.87	0.03	15.91	0.35	64	0.623557	PRMT2 homodimer complex, PRMT2 homo-oligomer complex	3_Cytosol		No	NA
PRMT5	0.612	7.736e-08	1.84e-07	0.5994	1.665e-07	4.1e-07	121.12	0.08	56.18	0.16	64	0.69221	Brg1-associated complex I, Brm-associated complex, BRG1-SIN3A complex, BRM-SIN3A complex, BRG1-SIN3A-HDAC containing SWI/SNF remodeling complex I, BRM-SIN3A-HDAC complex, BRG1-associated complex, BRM-associated complex, FCP1-associated protein complex, 20S methylosome-SmD complex, JBP1-pICln complex, Anti-Sm protein complex, 20S methylosome and RG-containing Sm protein complex, 20S methyltransfer…	3_Cytosol	hsa-miR-32-5p, hsa-miR-25-3p, hsa-miR-19a-3p, hsa-miR-92b-3p, hsa-miR-96-5p	Yes	NA
PRMT7	0.1452	0.2522	0.275	0.1827	0.1485	0.168	17.94	-0.17	6.41	0.26	64	0.184775	BRD7-SWI\u2013SNF-SUZ12 complex	3_Cytosol		No	NA
PRNP	0.5052	2.063e-05	3.53e-05	0.434	0.0003402	0.000536	81.89	-0.08	40.22	0.63	64	0.464814	PRNP-ApolopoproteinE3 complex, PRNP homo-oligomer complex	1_Secretory		No	NA
PROSER1	0.5707	8.486e-07	1.74e-06	0.2576	0.03991	0.0485	26.96	-0.11	17.62	0.29	64	0.263536	UTX-MLL2/3 complex	NA		No	NA
PRR7	0.3414	0.01636	0.0202	0.3781	0.007399	0.00982	4.5	-0.23	3.07	0.38	49	0.397841	JUN-FBW7-PRR7 complex	NA		No	NA
PSAP	0.7255	1.197e-11	5.11e-11	0.8033	1.386e-15	9.87e-15	365.91	0.14	361.75	0.54	64	1.10785	ASAH1-NR5A1-SAPD complex	1_Secretory	hsa-miR-19a-3p, hsa-miR-24-3p, hsa-miR-27a-3p, hsa-miR-27b-3p	Yes	NA
PSEN1	0.6107	8.397e-08	1.98e-07	0.4726	8.051e-05	0.000137	24.68	-0.03	10.4	0.26	64	0.513413	Gamma-secretase complex (APH1A, PSEN1, PSENEN, NCSTN), CD147-gamma-secretase complex, APH1A-PSEN1-NCSTN complex, Gamma-secretase complex (APH1B, PSEN1, PSENEN, NCSTN), Gamma-secretase-Delta1 complex, Gamma-secretase complex (APH1A, PSENEN, PSEN1, NCSTN, TMP21), APP-PSEN1 complex	1_Secretory		No	NA
PSEN2	0.887	1.308e-12	6.52e-12	0.8866	1.383e-12	6.74e-12	4.76	-0.3	5.29	1.03	35	1.40581	Gamma-secretase complex (APH1B, PSEN2, PSENEN, NCSTN), Gamma-secretase complex (APH1A, PSEN2, PSENEN, NCSTN), APH1A-PSEN2-NCSTN complex, APP-PSEN2 complex	1_Secretory		No	NA
PSIP1	0.8766	2.291e-21	1.02e-19	0.8844	3.42e-22	7.44e-21	114.07	0.05	64.98	0.33	64	1.39561	MLL2 complex	2_Nucleus	hsa-miR-155-5p	Yes	NA
PSMC3IP	0.594	2.294e-07	5.09e-07	0.5943	2.254e-07	5.44e-07	22.57	0.05	12.12	0.27	64	0.684288	TBPIP/HOP2-MND1 complex	NA		No	NA
PSMD1	0.476	7.013e-05	0.000113	0.5002	2.571e-05	4.68e-05	109.43	-0.01	31.55	0.13	64	0.549573	PA700 complex, PA700-20S-PA28 complex	3_Cytosol		No	NA
PSMD10	0.4732	7.869e-05	0.000126	0.5042	2.158e-05	3.97e-05	62.6	0.14	19	0.22	64	0.554922	PA700 complex, PA700-20S-PA28 complex	3_Cytosol	hsa-miR-214-3p, hsa-miR-605-5p, hsa-miR-505-3p	Yes	ED
PSMD11	0.4443	0.0002353	0.000355	0.4811	5.71e-05	9.93e-05	49.41	-0.01	12.75	0.13	64	0.524415	PA700 complex, PA700-20S-PA28 complex	3_Cytosol		No	ED
PSMD12	0.094	0.4601	0.487	0.1944	0.1237	0.141	42.3	0.03	10.87	0.12	64	0.196906	PA700 complex, PA700-20S-PA28 complex	3_Cytosol		No	ED
PSMD14	0.3185	0.01032	0.013	0.38	0.001954	0.00279	54.52	-0.01	13.69	0.12	64	0.40006	PA700 complex, PA700-20S-PA28 complex	3_Cytosol		No	NED
PSMD2	0.574	7.084e-07	1.46e-06	0.5849	3.87e-07	9.06e-07	128.86	-0.02	37.46	0.16	64	0.669879	PA700 complex, PA700-20S-PA28 complex	NA		No	NA
PSMD3	0.4261	0.0004479	0.000654	0.3659	0.002943	0.00411	94.61	-0.03	24.11	0.13	64	0.383681	PA700 complex, PA700-20S-PA28 complex	3_Cytosol		No	ED
PSMD5	0.8316	1.758e-17	2.43e-16	0.7641	2.055e-13	1.12e-12	26.62	-0.15	12.56	0.55	64	1.00599	PA700 complex, PA700-20S-PA28 complex	3_Cytosol		No	ED
PSMD6	0.3043	0.0145	0.018	0.2583	0.0393	0.0479	32.49	-0.01	9.72	0.13	64	0.264286	PA700 complex, PA700-20S-PA28 complex	3_Cytosol		No	ED
PSMD7	0.1316	0.2999	0.324	0.1049	0.4096	0.438	137.95	-0.05	51.28	0.12	64	0.105287	PA700 complex, PA700-20S-PA28 complex	3_Cytosol		No	ED
PSMD8	0.4227	0.0005017	0.000728	0.4151	0.0006489	0.000987	141.2	0.02	48.35	0.11	64	0.441757	PA700 complex, PA700-20S-PA28 complex, SNARE complex (RINT1, ZW10, p31)	3_Cytosol		No	NA
PSMD9	0.2819	0.02404	0.0293	0.2196	0.08127	0.095	3.21	0.15	0.68	0.17	64	0.223236	PA700 complex, PA700-20S-PA28 complex	3_Cytosol	hsa-miR-21-5p, hsa-miR-199a-5p	Yes	NA
PSMG1	0.6344	1.819e-08	4.72e-08	0.5724	7.728e-07	1.73e-06	82.79	-0.13	29.8	0.29	64	0.651085	PAC1-PAC2 complex	3_Cytosol	hsa-miR-34c-3p	Yes	NA
PSMG2	0.1818	0.1505	0.168	0.1529	0.2278	0.252	85.02	0.05	28.31	0.25	64	0.154109	PAC1-PAC2 complex	3_Cytosol		No	NA
PSMG3	0.7702	1.006e-13	6.19e-13	0.732	6.349e-12	2.82e-11	43.06	-0.08	17.44	0.37	64	0.933023	PAC3-PAC4 complex	NA		No	NA
PSMG4	0.0772	0.5443	0.57	0.0867	0.4959	0.523	10.44	-0.13	4.35	0.35	64	0.0869182	PAC3-PAC4 complex	3_Cytosol		No	NA
PSPC1	0.5451	3.21e-06	6.1e-06	0.5919	2.589e-07	6.21e-07	75.23	0.09	25.97	0.17	64	0.680586	HEXIM1-DNA-PK-paraspeckle components-ribonucleoprotein complex	2_Nucleus		No	NA
PTAFR	-0.0147	0.9495	0.955	-0.0701	0.7626	0.781	0.36	-0.33	0.35	0.29	21	-0.0702152	JAK2-PAFR-TYK2 complex	1_Secretory		No	NA
PTBP1	0.5186	1.135e-05	2.01e-05	0.478	6.476e-05	0.000112	124.43	0.03	36.5	0.15	64	0.520389	CF IIAm complex (Cleavage factor IIAm complex), DCS complex (PTBP1, PTBP2, HNRPH1, HNRPF), DCS complex	2_Nucleus	hsa-miR-1-3p, hsa-miR-124-3p, hsa-miR-340-5p, hsa-miR-133b	Yes	NA
PTBP2	0.6575	3.592e-09	1.03e-08	0.6371	1.515e-08	4.28e-08	24.87	0	16.32	0.83	64	0.753277	DCS complex (PTBP1, PTBP2, HNRPH1, HNRPF), DCS complex	NA	hsa-miR-133b, hsa-miR-223-3p	Yes	NA
PTCD3	0.0565	0.6572	0.679	0.0762	0.5496	0.577	67.54	-0.01	15.3	0.18	64	0.076348	H2AX complex II	1_Secretory		No	NA
PTCH1	0.6348	1.765e-08	4.58e-08	0.6608	2.824e-09	8.83e-09	5.19	-0.16	7.05	0.88	64	0.794232	CDC2-CCNB1-PTCH1 complex	1_Secretory	hsa-miR-212-3p, hsa-miR-424-5p, hsa-miR-1249-3p	Yes	NA
PTEN	0.6449	8.868e-09	2.41e-08	0.6639	2.239e-09	7.1e-09	141.93	0.11	64.46	0.76	64	0.799755	PTEN-NHERF1-EGFR complex	3_Cytosol	hsa-miR-17-5p, hsa-miR-217, hsa-miR-216a-5p, hsa-miR-214-3p, hsa-miR-26a-5p, hsa-miR-21-5p, hsa-miR-494-3p, hsa-miR-19a-3p, hsa-miR-141-3p, hsa-miR-20a-5p, hsa-miR-18a-5p, hsa-miR-19b-3p, hsa-miR-221-3p, hsa-miR-222-3p, hsa-miR-106b-5p, hsa-miR-29b-3p, hsa-miR-519d-3p, hsa-miR-93-5p, hsa-miR-519a-3p, hsa-miR-519c-3p, hsa-miR-103a-3p, hsa-miR-22-3p, hsa-miR-25-3p, hsa-miR-23a-3p, hsa-miR-29a-3p, h…	Yes	NA
PTGES3	0.3765	0.002164	0.00292	0.3438	0.005414	0.0073	252.11	0.11	67.33	0.17	64	0.358396	p23 protein complex, Hsp90-p23 complex	3_Cytosol		No	ED
PTGS1	0.7865	1.342e-14	9.81e-14	0.6484	6.938e-09	2.05e-08	5.28	0.2	10.38	0.56	64	0.772533	COX1 homodimer complex	1_Secretory		No	NA
[truncated: 753 more rows]

## Sheet: Supp_Data_9_stability_outliers
Supplementary Data 9: Stability outliers annotated with mutation (DepMap) and complex membership (CORUM)
Protein	Cell_line	Effect	Residual	Variant_Classification	Protein_Change	CORUM complex
ABHD17B	NALM-16	Low	-4.18256
ALAD	NALM-16	Low	-3.5632
ALDH16A1	NALM-16	Low	-3.06523
ANKRD49	NALM-16	Low	-7.72834
AP5B1	NALM-16	High	3.63545			AP5-SPG11-SPG15 complex,AP5 adaptor complex
[truncated: 3,666 more rows]
