# Supplementary material for: Integrative multi-omics and drug response profiling of childhood acute lymphoblastic leukemia cell lines
Source: Nat Commun. 2022 Mar 30;13:1691. doi: 10.1038/s41467-022-29224-5 (PMC8967900; doi:10.1038/s41467-022-29224-5)
Supplement: Supplementary file 11 — Supplementary Data 10 [file 41467_2022_29224_MOESM11_ESM.xlsx]

## Sheet: Supp_Data_10
Supplementary Data 10: Consensus leukemic clusters (CLC) of childhood ALL cell lines using proteomics (protein) and transcriptomics (RNA) data
Cell Line	Type	Subtype	CLC_all_protein	CLC_all_RNA	B-CLC_protein	B-CLC_RNA	T-CLC_protein	T-CLC_RNA
TANOUE	B-ALL	IGH-MYC	6	3	4	6	NA	NA
MN-60	B-ALL	IGH-MYC	6	3	4	6	NA	NA
COG-LL-394h	BCP-ALL	ABL1-ZMIZ1	1	2	5	3	NA	NA
NALM-16	BCP-ALL	B-Other	4	2	3	3	NA	NA
NALM-6	BCP-ALL	B-Other	2	2	2	1	NA	NA
MHH-CALL-2	BCP-ALL	B-Other	4	2	3	3	NA	NA
HAL-01	BCP-ALL	B-Other	2	2	2	1	NA	NA
MHH-CALL-4	BCP-ALL	B-Other	1	2	5	3	NA	NA
SUP-B15	BCP-ALL	BCR-ABL1	2	2	2	1	NA	NA
TMD5	BCP-ALL	BCR-ABL1	1	2	5	3	NA	NA
REH	BCP-ALL	ETV6-RUNX1	2	2	2	3	NA	NA
COG-LL-355h	BCP-ALL	ETV6-RUNX1	1	2	5	3	NA	NA
380	BCP-ALL	IGH-MYC	1	2	5	1	NA	NA
SEM	BCP-ALL	KMT2A-AFF1	1	2	1	4	NA	NA
ALL-PO	BCP-ALL	KMT2A-AFF1	1	2	1	1	NA	NA
KOPN-8	BCP-ALL	KMT2A-MLLT1	4	2	3	4	NA	NA
KASUMI-10	BCP-ALL	KMT2A-MLLT1	1	2	5	4	NA	NA
P30-OHKUBO	BCP-ALL	MEF2D-HNRNPUL1	4	4	3	5	NA	NA
LC4-1	BCP-ALL	MEF2D-HNRNPUL1	4	4	3	5	NA	NA
KASUMI-9	BCP-ALL	MEF2D-HNRNPUL1	4	4	3	5	NA	NA
NALL-1	BCP-ALL	PAX5-ETV6	1	2	1	1	NA	NA
697	BCP-ALL	TCF3-PBX1	2	4	2	2	NA	NA
KASUMI-2	BCP-ALL	TCF3-PBX1	2	4	2	2	NA	NA
MHH-CALL-3	BCP-ALL	TCF3-PBX1	2	4	2	2	NA	NA
RCH-ACV	BCP-ALL	TCF3-PBX1	2	4	2	2	NA	NA
COG-LL-319h	BCP-ALL	TCF3-PBX1	2	4	2	2	NA	NA
COG-LL-402h	BCP-ALL	TCF3-PBX1	2	4	2	2	NA	NA
CCRF-SB	EBV	EBV	5	3	NA	NA	NA	NA
COG-LL-356h	EBV	EBV	5	3	NA	NA	NA	NA
DND-41	T-ALL	BCL11B-TLX3	3	1	NA	NA	3	2
HPB-ALL	T-ALL	BCL11B-TLX3	3	1	NA	NA	3	2
ALL-SIL	T-ALL	NUP214-ABL1	3	1	NA	NA	3	2
PEER	T-ALL	NUP214-ABL1	7	1	NA	NA	5	3
TALL-104	T-ALL	NUP214-ABL1	7	5	NA	NA	7	5
BE-13	T-ALL	NUP214-ABL1	7	1	NA	NA	5	3
CCRF-CEM	T-ALL	T-Other	3	1	NA	NA	1	3
P12-ICHIKAWA	T-ALL	T-Other	3	1	NA	NA	1	1
MOLT-3	T-ALL	T-Other	3	1	NA	NA	1	1
JURKAT	T-ALL	T-Other	3	1	NA	NA	2	1
MOLT-4	T-ALL	T-Other	3	1	NA	NA	1	1
MOLT-16	T-ALL	T-Other	7	1	NA	NA	4	3
PF-382	T-ALL	T-Other	3	1	NA	NA	1	1
COG-LL-317	T-ALL	T-Other	3	1	NA	NA	1	3
MOLT-13	T-ALL	T-Other	3	1	NA	NA	6	4
COG-LL-332h	T-ALL	T-Other	3	1	NA	NA	1	3
RPMI-8402	T-ALL	T-Other	3	1	NA	NA	1	1
KARPAS-45	T-ALL	T-Other	3	1	NA	NA	2	1
A3	T-ALL	T-Other	3	1	NA	NA	2	1
MOLT-14	T-ALL	T-Other	3	1	NA	NA	6	4
MOLT-17	T-ALL	T-Other	7	1	NA	NA	4	3
CCRF-HSB2	T-ALL	T-Other	7	1	NA	NA	7	3
