# Supplementary material for: Integrative multi-omics and drug response profiling of childhood acute lymphoblastic leukemia cell lines
Source: Nat Commun. 2022 Mar 30;13:1691. doi: 10.1038/s41467-022-29224-5 (PMC8967900; doi:10.1038/s41467-022-29224-5)
Supplement: Supplementary file 12 — Supplementary Data 11 [file 41467_2022_29224_MOESM12_ESM.xlsx]

## Sheet: Legend
Gene Set Enrichment Analysis (GSEA) legend
Gene set	Gene set name. Description of the gene set.
SIZE	Number of genes in the gene set after filtering out those genes not in the expression dataset
ES	Enrichment score for the gene set; that is, the degree to which this gene set is overrepresented at the top or bottom of the ranked list of genes in the expression dataset.
NES	Normalized enrichment score; that is, the enrichment score for the gene set after it has been normalized across analyzed gene sets.
NOM p-value	Nominal p value; that is, the statistical significance of the enrichment score. The nominal p value is not adjusted for gene set size or multiple hypothesis testing
FDR q-value	False discovery rate; that is, the estimated probability that the normalized enrichment score represents a false positive finding.
FWER p-value	Familywise-error rate; that is, a more conservatively estimated probability that the normalized enrichment score represents a false positive finding.
RANK AT MAX	The position in the ranked list at which the maximum enrichment score occurred.
LEADING EDGE	Displays the three statistics used to define the leading edge subset:
	● Tags. The percentage of gene hits before (for positive ES) or after (for negative ES) the peak in the running enrichment score.
	● List. The percentage of genes in the ranked gene list before (for positive ES) or after (for negative ES) the peak in the running enrichment score.
	● Signal. The enrichment signal strength that combines the two previous statistics:
	where N is the number of genes in the list and Nh is the number of genes in the gene set.
Legend taken and adapted from https://www.gsea-msigdb.org/gsea/doc/GSEAUserGuideFrame.html

## Sheet: Supp_Data_11
Supplementary Data 11: GSEA analysis table of the positively enriched gene sets between CLC3 and CLC7 against the KEGG and HALLMARK pathway gene sets using proteomics data
Gene set	SIZE	ES	NES	NOM p-val	FDR q-val	FWER p-val	RANK AT MAX	LEADING EDGE
KEGG_SPLICEOSOME	121	0.54	2.1	0	0.001	0.001	4714	tags=85%, list=41%, signal=143%
HALLMARK_E2F_TARGETS	198	0.49	2.03	0	0.001	0.003	4366	tags=73%, list=38%, signal=115%
HALLMARK_G2M_CHECKPOINT	191	0.47	1.92	0	0.006	0.027	3903	tags=62%, list=34%, signal=93%
KEGG_DNA_REPLICATION	35	0.61	1.9	0	0.006	0.035	3379	tags=66%, list=29%, signal=93%
KEGG_RNA_POLYMERASE	25	0.55	1.62	0.014	0.085	0.476	4414	tags=76%, list=38%, signal=123%
HALLMARK_MYC_TARGETS_V1	194	0.38	1.61	0	0.076	0.497	4589	tags=58%, list=40%, signal=95%
KEGG_HOMOLOGOUS_RECOMBINATION	26	0.56	1.6	0.006	0.077	0.558	3462	tags=54%, list=30%, signal=77%
KEGG_BASAL_TRANSCRIPTION_FACTORS	31	0.52	1.59	0.012	0.068	0.565	3997	tags=65%, list=35%, signal=99%
KEGG_DRUG_METABOLISM_CYTOCHROME_P450	24	0.52	1.46	0.078	0.16	0.9	1685	tags=42%, list=15%, signal=49%
KEGG_HEMATOPOIETIC_CELL_LINEAGE	58	0.43	1.43	0.041	0.177	0.933	356	tags=19%, list=3%, signal=19%
KEGG_PRIMARY_IMMUNODEFICIENCY	33	0.46	1.42	0.075	0.175	0.947	1412	tags=30%, list=12%, signal=34%
KEGG_METABOLISM_OF_XENOBIOTICS_BY_CYTOCHROME_P450	26	0.48	1.4	0.082	0.176	0.959	1530	tags=38%, list=13%, signal=44%
HALLMARK_KRAS_SIGNALING_DN	79	0.37	1.37	0.051	0.204	0.982	810	tags=22%, list=7%, signal=23%
KEGG_TYROSINE_METABOLISM	23	0.48	1.34	0.145	0.219	0.994	1275	tags=30%, list=11%, signal=34%
HALLMARK_HEDGEHOG_SIGNALING	23	0.47	1.34	0.111	0.211	0.995	1809	tags=43%, list=16%, signal=52%
HALLMARK_NOTCH_SIGNALING	23	0.46	1.29	0.161	0.261	1	884	tags=30%, list=8%, signal=33%
KEGG_CELL_CYCLE	114	0.33	1.26	0.085	0.28	1	2305	tags=32%, list=20%, signal=39%
KEGG_TGF_BETA_SIGNALING_PATHWAY	49	0.37	1.25	0.139	0.283	1	1735	tags=22%, list=15%, signal=26%
KEGG_MISMATCH_REPAIR	22	0.45	1.25	0.193	0.272	1	3307	tags=55%, list=29%, signal=76%
KEGG_O_GLYCAN_BIOSYNTHESIS	17	0.44	1.17	0.25	0.395	1	1053	tags=35%, list=9%, signal=39%
HALLMARK_MYC_TARGETS_V2	57	0.33	1.13	0.221	0.442	1	3807	tags=54%, list=33%, signal=81%
HALLMARK_TGF_BETA_SIGNALING	44	0.35	1.13	0.247	0.427	1	1276	tags=18%, list=11%, signal=20%
KEGG_NUCLEOTIDE_EXCISION_REPAIR	43	0.34	1.11	0.256	0.445	1	3529	tags=37%, list=31%, signal=54%
KEGG_GLUTATHIONE_METABOLISM	41	0.34	1.1	0.271	0.454	1	1076	tags=20%, list=9%, signal=21%
KEGG_LONG_TERM_DEPRESSION	44	0.32	1.05	0.365	0.558	1	1404	tags=27%, list=12%, signal=31%
HALLMARK_WNT_BETA_CATENIN_SIGNALING	27	0.35	1.04	0.396	0.559	1	1497	tags=30%, list=13%, signal=34%
KEGG_PROSTATE_CANCER	69	0.27	0.99	0.477	0.665	1	778	tags=13%, list=7%, signal=14%
KEGG_PROTEASOME	40	0.3	0.98	0.477	0.66	1	1765	tags=13%, list=15%, signal=15%
KEGG_DORSO_VENTRAL_AXIS_FORMATION	16	0.37	0.97	0.48	0.667	1	948	tags=25%, list=8%, signal=27%
KEGG_NOTCH_SIGNALING_PATHWAY	39	0.3	0.95	0.536	0.687	1	1522	tags=21%, list=13%, signal=24%
KEGG_NICOTINATE_AND_NICOTINAMIDE_METABOLISM	19	0.36	0.95	0.511	0.679	1	1151	tags=21%, list=10%, signal=23%
KEGG_THYROID_CANCER	22	0.34	0.94	0.547	0.673	1	778	tags=18%, list=7%, signal=19%
KEGG_RNA_DEGRADATION	56	0.26	0.92	0.601	0.692	1	4369	tags=59%, list=38%, signal=95%
KEGG_COLORECTAL_CANCER	52	0.27	0.9	0.671	0.719	1	2092	tags=25%, list=18%, signal=30%
HALLMARK_DNA_REPAIR	142	0.19	0.79	0.957	0.902	1	3568	tags=41%, list=31%, signal=59%
KEGG_SELENOAMINO_ACID_METABOLISM	23	0.27	0.75	0.833	0.933	1	1275	tags=17%, list=11%, signal=20%
KEGG_RIBOSOME	80	0.19	0.68	0.984	0.972	1	9342	tags=100%, list=81%, signal=533%
KEGG_AMINOACYL_TRNA_BIOSYNTHESIS	21	0.2	0.55	0.975	0.99	1	9198	tags=100%, list=80%, signal=502%
