# Supplementary material for: Integrative multi-omics and drug response profiling of childhood acute lymphoblastic leukemia cell lines
Source: Nat Commun. 2022 Mar 30;13:1691. doi: 10.1038/s41467-022-29224-5 (PMC8967900; doi:10.1038/s41467-022-29224-5)
Supplement: Supplementary file 13 — Supplementary Data 12 [file 41467_2022_29224_MOESM13_ESM.xlsx]

## Sheet: Legend
DEqMS output legend
Protein	HGNC gene symbol
logFC	log2 fold change between the two groups
AveExpr	The mean of the log2 ratios/intensities across all samples. Since input matrix is log2 ratio values, it is the mean log2 ratios of all samples.
t	Limma output t-statistics
P.Value	Limma p-values
adj.P.Val	BH method adjusted Limma p-values
B	Limma B values
count	Peptide or PSM count used for quantification
sca.t	Spectra Count Adjusted posterior t-value
sca.P.Value	Spectra Count Adjusted posterior p-value
sca.adj.pval	Spectra Count Adjusted posterior p-value adjusted by BH method

## Sheet: Supp_Data_12_KMT2A_DEqMS
Supplementary Data 12: DEqMS analysis table of KMT2A-AFF1 vs KMT2A-MLLT1 cell lines
Protein	logFC	AveExpr	t	P.Value	adj.P.Val	B	count	sca.t	sca.P.Value	sca.adj.pval
IGF1R	2.21095	0.206751	7.78738	5.21e-10	2.9e-06	12.4284	25	7.83378	4.04e-10	4.5e-06
CLEC9A	3.02379	0.689522	9.82561	4.34e-10	2.9e-06	12.0895	1	9.39492	8.24e-10	4.58e-06
TP53	2.44106	-0.161679	7.37865	2.15e-09	7.98e-06	11.1341	26	7.42581	1.68e-09	6.02e-06
PAN3	1.35903	0.321071	7.25832	3.27e-09	9.1e-06	10.7505	70	7.35375	2.16e-09	6.02e-06
RYBP	-1.91207	-0.199847	-7.18051	4.29e-09	9.55e-06	10.502	8	-7.17749	4.02e-09	8.95e-06
AFF4	0.922465	0.187228	6.3202	8.71e-08	0.000161608	7.73722	32	6.36299	7.09e-08	0.000131563
ADGRL3	2.21864	0.112053	6.43091	1.82e-07	0.000290056	7.09838	1	6.32376	2.34e-07	0.000372702
DTNA	2.51122	-0.0169981	6.48956	3.51e-07	0.000488317	6.49206	1	6.3847	4.25e-07	0.000466663
PRSS12	1.95065	0.280845	6.14723	4.87e-07	0.000492993	6.1731	33	6.20553	3.78e-07	0.000466663
HOMER1	1.75541	-0.125677	5.79474	5.45e-07	0.000505611	6.04747	25	5.83009	4.61e-07	0.000466663
MCFD2	0.83309	0.10912	5.84321	4.61e-07	0.000492993	6.2029	22	5.84518	4.37e-07	0.000466663
ANGPT1	2.02136	-0.126332	6.19979	4.15e-07	0.000492993	6.31808	1	6.05808	5.94e-07	0.000550724
PLOD2	2.10515	0.265651	5.98925	7.87e-07	0.000615837	5.73641	3	5.95845	8.06e-07	0.000610562
RAB23	1.02836	-0.0869931	5.67364	8.3e-07	0.000615837	5.65982	19	5.68095	7.77e-07	0.000610562
MAP4K3	0.724689	0.0117028	5.74555	6.47e-07	0.000553685	5.8899	13	5.66433	8.23e-07	0.000610562
GTF2I	0.555552	0.208676	5.33758	2.65e-06	0.00149127	4.59034	371	5.60062	1.03e-06	0.000714605
PCDH9	-3.6755	-0.920271	-5.50059	1.51e-06	0.00105048	5.10776	11	-5.53467	1.29e-06	0.000845889
SLC1A4	-1.69772	-0.504586	-5.45415	1.77e-06	0.00112504	4.96009	36	-5.49481	1.48e-06	0.000917427
POTEI	-0.590234	-0.0118435	-5.44654	1.82e-06	0.00112504	4.93588	20	-5.4063	2.02e-06	0.00112197
GDI2	-0.498382	0.132348	-5.12002	5.57e-06	0.0021854	3.90464	544	-5.41944	1.93e-06	0.00112197
GMIP	-0.842648	-0.034277	-5.24995	3.57e-06	0.00172919	4.31342	59	-5.32225	2.7e-06	0.00133177
RAP2C	-1.33241	-0.0342387	-5.31972	2.81e-06	0.00149127	4.53381	15	-5.33338	2.59e-06	0.00133177
GOLGA8N	-3.18198	-0.851309	-5.63739	2.77e-06	0.00149127	4.56092	1	-5.61816	2.75e-06	0.00133177
PAOX	-2.98821	0.0706272	-5.37743	3.28e-06	0.00165937	4.40458	1	-5.36869	3.23e-06	0.0014993
LLGL2	1.54565	0.499322	5.23701	3.74e-06	0.00173211	4.27262	10	5.24747	3.49e-06	0.00155236
SCML2	1.72534	0.319991	5.18561	4.45e-06	0.00190581	4.11071	58	5.23031	3.7e-06	0.00158335
KIF13A	1.92724	0.459878	5.18896	4.4e-06	0.00190581	4.12124	12	5.21163	3.94e-06	0.00162575
CD38	-1.9943	0.0790399	-5.08332	6.31e-06	0.00219369	3.78963	43	-5.12241	5.35e-06	0.0019866
RAB19	-2.71421	-0.307472	-5.13626	5.27e-06	0.00217148	3.95561	1	-5.12868	5.24e-06	0.0019866
MPEG1	-4.40223	-1.27737	-5.18199	5.84e-06	0.0021854	3.8716	1	-5.20193	5.27e-06	0.0019866
LGR6	2.4262	-0.0886445	5.09378	6.09e-06	0.0021854	3.82238	3	5.10236	5.73e-06	0.00205889
SNX19	-1.23978	0.00926091	-5.09816	6e-06	0.0021854	3.83611	5	-5.06463	6.52e-06	0.00219513
STK17A	-1.29891	-0.660569	-5.07225	6.55e-06	0.00220872	3.75497	7	-5.06187	6.58e-06	0.00219513
RIPK3	-2.87153	-0.373538	-5.02905	7.58e-06	0.00241126	3.61989	8	-5.05654	6.71e-06	0.00219513
PLXNA3	1.25483	0.326267	5.05724	6.89e-06	0.00225584	3.708	5	5.02666	7.42e-06	0.00232574
N4BP2L2	0.745616	0.160307	5.01018	8.08e-06	0.00246578	3.561	20	5.00692	7.94e-06	0.00232574
NCOA3	-0.895853	0.0549671	-4.96286	9.49e-06	0.00267875	3.41354	45	-5.01351	7.76e-06	0.00232574
PRDX2	-1.82732	-0.126474	-4.95849	9.63e-06	0.00267875	3.39993	282	-5.00879	7.89e-06	0.00232574
PDE4A	-1.21244	0.143601	-4.93697	1.04e-05	0.00281033	3.33301	9	-4.93245	1.02e-05	0.00291818
CACNB4	2.0986	0.246129	5.34771	8.62e-06	0.00252433	3.55538	1	5.24579	1.08e-05	0.00300718
ZC3HAV1L	1.83136	0.226471	4.84094	1.43e-05	0.00338692	3.03537	28	4.87359	1.25e-05	0.00308661
CDKN2C	1.65326	0.230085	4.8662	1.31e-05	0.00328069	3.1135	16	4.8899	1.18e-05	0.00308661
MBNL3	-0.954856	0.115808	-5.00604	8.2e-06	0.00246578	3.54808	3	-4.87885	1.23e-05	0.00308661
PXK	-1.1697	0.218892	-4.85683	1.36e-05	0.00328069	3.08452	34	-4.89252	1.17e-05	0.00308661
EMC10	-1.6893	-0.380479	-4.86772	1.31e-05	0.00328069	3.11823	8	-4.88067	1.22e-05	0.00308661
FNBP1L	1.94769	0.0987086	4.81587	1.56e-05	0.00360729	2.95796	41	4.85232	1.34e-05	0.00318159
HAGHL	-1.6765	-0.0439683	-4.85728	1.35e-05	0.00328069	3.0859	4	-4.85173	1.34e-05	0.00318159
HNF4G	2.52244	-0.183742	5.78608	1.13e-05	0.003004	3.28873	1	5.61513	1.47e-05	0.00341988
NEDD4	1.24317	-0.209949	4.74442	1.98e-05	0.00425706	2.73798	52	4.78779	1.67e-05	0.00378525
GRK3	-1.31996	-0.683198	-4.72313	2.12e-05	0.00445451	2.67262	21	-4.74735	1.91e-05	0.00416583
DIRAS1	-2.36448	0.150857	-4.74243	1.99e-05	0.00425706	2.73186	3	-4.75266	1.88e-05	0.00416583
SHTN1	1.87157	-0.0987932	4.76641	2.36e-05	0.0047681	2.59956	24	4.80097	2.04e-05	0.00437682
TMEM147	0.775559	0.157331	4.78356	1.73e-05	0.0038587	2.85837	6	4.69453	2.28e-05	0.00469561
LZTFL1	-1.56779	-0.115561	-4.66767	2.55e-05	0.00507047	2.50283	24	-4.69644	2.26e-05	0.00469561
C5orf30	0.807607	0.0328375	4.80407	1.62e-05	0.00367622	2.92155	4	4.67726	2.41e-05	0.00488414
SLC16A10	1.64447	-0.358713	4.71154	2.2e-05	0.00454426	2.63707	1	4.65374	2.61e-05	0.00509757
JADE3	-0.894205	0.00145218	-4.61515	3.04e-05	0.00564265	2.34261	38	-4.65413	2.61e-05	0.00509757
YWHAG	0.536603	0.237938	4.49037	4.58e-05	0.00707007	1.96456	203	4.64591	2.68e-05	0.00514222
RCN2	0.664535	-0.0512761	4.52116	4.14e-05	0.00677863	2.05751	99	4.6127	2.99e-05	0.00555501
CFLAR	-1.50373	-0.336522	-4.65036	2.7e-05	0.00518531	2.44997	2	-4.61253	2.99e-05	0.00555501
CLIC4	1.03864	0.430141	4.54677	3.81e-05	0.00642747	2.13499	131	4.60753	3.04e-05	0.00555562
CCHCR1	-0.620475	-0.0588535	-4.65238	2.68e-05	0.00518531	2.45612	12	-4.58888	3.24e-05	0.00581548
PLA2G4A	1.78286	-0.73587	4.61464	3.04e-05	0.00564265	2.34108	1	4.5741	3.4e-05	0.00582587
PITPNB	0.505627	0.138376	4.43641	5.47e-05	0.00742246	1.80223	114	4.57472	3.4e-05	0.00582587
FBXO6	-1.72919	-0.205225	-4.58779	3.32e-05	0.00603807	2.25941	3	-4.58082	3.33e-05	0.00582587
B3GALNT1	3.27019	0.333308	6.14623	3.36e-05	0.00603807	2.2633	1	5.93801	3.84e-05	0.00591317
RBFOX2	1.792	0.0816122	4.55644	3.69e-05	0.00642747	2.16429	5	4.56473	3.51e-05	0.00591317
AMPD2	0.90083	0.233132	4.47493	4.82e-05	0.00707007	1.91804	107	4.53932	3.82e-05	0.00591317
ZFYVE16	0.618655	0.191331	4.46628	4.96e-05	0.00716856	1.892	75	4.55125	3.67e-05	0.00591317
STAM2	-0.540992	0.0864552	-4.49365	4.53e-05	0.00707007	1.97445	45	-4.55699	3.6e-05	0.00591317
PHF10	0.464772	0.113829	4.49705	4.48e-05	0.00707007	1.9847	36	4.54268	3.78e-05	0.00591317
APOBEC3C	-1.25928	-0.131293	-4.50232	4.41e-05	0.00707007	2.00062	33	-4.53457	3.88e-05	0.00591317
FAS	-1.50317	-1.1036	-4.54181	3.87e-05	0.00642747	2.11999	9	-4.55395	3.64e-05	0.00591317
AP1B1	-0.485079	0.0409134	-4.37875	6.6e-05	0.00807371	1.62957	125	-4.52712	3.98e-05	0.00597877
ENAH	1.82047	0.454101	4.47458	4.83e-05	0.00707007	1.91698	61	4.51126	4.19e-05	0.00599112
CWF19L2	0.489229	0.0208691	4.4001	6.16e-05	0.00770035	1.69339	69	4.5067	4.25e-05	0.00599112
RSBN1L	0.56513	0.0912289	4.41572	5.85e-05	0.00753359	1.74017	75	4.50893	4.22e-05	0.00599112
SEMA4D	-1.02884	-0.605592	-4.47449	4.83e-05	0.00707007	1.9167	54	-4.51891	4.08e-05	0.00599112
MYO6	-3.84585	-1.87581	-4.47823	4.77e-05	0.00707007	1.92798	34	-4.51021	4.2e-05	0.00599112
TRIM22	-1.46749	0.0844419	-4.46099	5.05e-05	0.00720049	1.87607	47	-4.49738	4.39e-05	0.0061011
PAX9	2.19053	-0.524253	5.18052	3.85e-05	0.00642747	2.28269	1	5.06722	4.6e-05	0.00631481
CARD11	-2.21239	-0.788053	-4.43636	5.47e-05	0.00742246	1.80207	33	-4.46801	4.83e-05	0.00655709
CCDC134	0.819422	0.0847511	4.43249	5.54e-05	0.00742246	1.79045	24	4.45008	5.12e-05	0.00687178
MTUS2	-2.05269	0.138196	-4.50887	5.33e-05	0.00742246	1.85002	2	-4.50525	5.25e-05	0.00696053
C12orf75	-2.11152	-0.895152	-4.42908	5.6e-05	0.00742246	1.78022	3	-4.43659	5.36e-05	0.00701419
PTPN13	2.52969	-0.814353	4.41377	5.89e-05	0.00753359	1.73433	3	4.42859	5.5e-05	0.00703517
CCN2	-2.61426	-0.678915	-4.56454	5.6e-05	0.00742246	1.83033	1	-4.56286	5.45e-05	0.00703517
FOXP1	-1.42268	0.254154	-4.42374	5.7e-05	0.00746396	1.7642	2	-4.38703	6.3e-05	0.00790083
RUNX3	-1.51244	-0.962762	-4.38518	6.46e-05	0.00799412	1.64879	5	-4.38624	6.32e-05	0.00790083
LILRB4	-2.75202	-0.182202	-4.35166	7.21e-05	0.00862781	1.54875	3	-4.36918	6.68e-05	0.00826117
SEPTIN6	-0.815973	-0.0617229	-4.29871	8.56e-05	0.00945886	1.39136	94	-4.36176	6.84e-05	0.00837082
HLA-E	-1.08122	-0.0517721	-4.32167	7.95e-05	0.00911736	1.45954	32	-4.35194	7.07e-05	0.00846621
ARL11	-1.93646	0.366546	-4.33863	7.52e-05	0.00881121	1.50995	5	-4.35163	7.07e-05	0.00846621
ACTBL2	-0.435891	-0.094287	-4.40386	6.08e-05	0.00769277	1.70466	17	-4.33267	7.53e-05	0.00891018
IGF2BP3	2.30519	0.00110875	4.28666	8.9e-05	0.00971107	1.35565	81	4.32075	7.82e-05	0.00916516
SRPK3	1.8851	0.217769	4.47538	7.33e-05	0.00867585	1.58341	1	4.43803	7.95e-05	0.00921774
MLLT1	0.474891	0.0824364	4.32348	7.9e-05	0.00911736	1.46489	23	4.31071	8.08e-05	0.0092744
UACA	2.24125	0.407664	4.27359	9.28e-05	0.0100313	1.31698	12	4.29812	8.42e-05	0.00948906
BTN3A3	1.24137	0.112088	4.30264	8.45e-05	0.00945886	1.40303	6	4.29739	8.44e-05	0.00948906
CRTC1	0.745189	0.334625	4.3029	8.44e-05	0.00945886	1.4038	11	4.2753	9.07e-05	0.0100249
POLR1D	0.609862	0.0768784	4.24784	0.000100872	0.0106924	1.2409	31	4.27429	9.1e-05	0.0100249
ZNF565	1.51144	-0.0136685	4.57308	6.79e-05	0.00821404	1.67741	1	4.44158	9.56e-05	0.0102618
JMY	1.47406	-0.0536314	4.2322	0.00010608	0.0110343	1.1948	23	4.25805	9.59e-05	0.0102618
MAP7D3	-0.900658	-0.0920968	-4.22656	0.000108025	0.0111325	1.17816	40	-4.26278	9.44e-05	0.0102618
SLC9A7	-1.52037	0.176274	-4.23836	0.000103999	0.0109199	1.21294	8	-4.25084	9.82e-05	0.0104039
IGF2BP2	-3.82716	-1.06691	-4.2168	0.000111464	0.0113816	1.14947	2	-4.23851	0.000102143	0.0107251
CYFIP2	-0.802601	0.0755328	-4.15097	0.000137639	0.0131335	0.95644	176	-4.22124	0.000108	0.011234
GMFG	-0.750388	0.0658471	-4.14981	0.000138147	0.0131335	0.953064	109	-4.21724	0.000109404	0.0112747
FBXW11	-0.532914	-0.0533247	-4.29784	8.58e-05	0.00945886	1.38879	10	-4.20791	0.000112744	0.0115123
HLA-DMA	-3.42981	0.00725479	-4.18176	0.000124726	0.0123947	1.04657	2	-4.20144	0.000115121	0.0116481
NUDT16L1	-0.513798	0.0153142	-4.19335	0.00012018	0.0120505	1.08055	24	-4.19329	0.000118181	0.0118501
HOOK3	-0.66793	-0.0713725	-4.10894	0.000157376	0.0141258	0.833897	119	-4.18699	0.000120599	0.0119846
BAZ2B	-1.59688	0.120104	-4.1447	0.000140421	0.0131335	0.938131	22	-4.17033	0.000127234	0.0124407
CD33	-3.27718	-0.52171	-4.14857	0.000138699	0.0131335	0.949417	3	-4.16987	0.000127424	0.0124407
PGAP1	2.3074	-0.200117	4.19322	0.000134147	0.013097	1.01049	2	4.19367	0.000131362	0.0127136
IRAK2	1.66664	0.199637	4.25211	0.000118882	0.0120287	1.12124	1	4.20438	0.000134879	0.0127221
ARHGEF7	-0.782322	0.198777	-4.09325	0.000165426	0.0146126	0.7883	100	-4.15412	0.000134031	0.0127221
NDRG4	-3.10129	-0.954214	-4.25087	0.000143327	0.0131838	0.974551	1	-4.26254	0.000134732	0.0127221
SSBP4	1.33659	-0.102966	4.35707	0.000100091	0.0106924	1.29691	1	4.24646	0.000136032	0.0127229
CMTR2	-0.465848	0.0241601	-4.16788	0.000130395	0.0128433	1.0059	17	-4.12088	0.000149089	0.013828
PUS7	1.08899	0.0178898	4.06248	0.000182391	0.0151493	0.699093	98	4.10713	0.000155786	0.0141401
NTHL1	1.06943	0.19838	4.08268	0.000171072	0.0149825	0.757631	24	4.10533	0.000156681	0.0141401
CD3EAP	0.791507	0.171625	4.07857	0.00017332	0.0149825	0.745699	30	4.10438	0.000157156	0.0141401
AC005747.1	-1.7426	-0.347704	-4.07553	0.000174998	0.0149825	0.736894	29	-4.10363	0.000157536	0.0141401
PTPRE	-1.81239	0.344143	-4.0642	0.000181403	0.0151493	0.704055	52	-4.09597	0.000161435	0.0143742
PRKDC	0.535977	0.193162	3.95499	0.000255937	0.0188648	0.389873	1772	4.09077	0.000164131	0.0144983
DNM1	1.85485	0.334819	4.04106	0.000195188	0.0158572	0.637155	28	4.0688	0.000176031	0.0150352
PKP4	1.11279	-0.0644089	4.04852	0.000190634	0.0156012	0.658713	17	4.06475	0.000178315	0.0150352
ST3GAL4	1.01264	-0.378773	4.0964	0.000163777	0.0145827	0.797454	5	4.07124	0.000174671	0.0150352
QTRT1	0.497609	0.195688	4.02437	0.000205754	0.0162414	0.589019	40	4.07042	0.000175128	0.0150352
EAF2	-1.07451	-0.0549068	-4.14113	0.000142031	0.0131733	0.92771	2	-4.07371	0.000173301	0.0150352
DYSF	-3.67739	-1.43288	-4.03863	0.000196688	0.0158633	0.630164	12	-4.06554	0.000177865	0.0150352
COCH	1.62708	-0.132127	4.07758	0.000173865	0.0149825	0.74283	1	4.04572	0.000189428	0.0158521
DBNL	-0.933528	0.0546708	-3.98833	0.000230497	0.0174519	0.485374	109	-4.03834	0.00019392	0.0159922
INPP5D	-1.6144	0.214133	-4.00039	0.000221912	0.0172719	0.520009	208	-4.03825	0.000193976	0.0159922
CCDC61	-0.666778	-0.119017	-4.05548	0.00018648	0.0153743	0.678836	13	-4.03296	0.000197258	0.0160254
POTEF	-0.520678	-0.0997441	-4.12689	0.000148629	0.0134491	0.886182	9	-4.03465	0.000196202	0.0160254
GALK2	0.81824	0.0487579	3.99439	0.000226146	0.0174227	0.502761	36	4.0259	0.000201719	0.0161282
ARRDC1	-0.738971	0.084863	-4.06828	0.00017907	0.0151493	0.715881	7	-4.0241	0.000202871	0.0161282
COL18A1	-2.89264	-0.463197	-4.69943	0.000202604	0.0162229	0.811153	1	-4.65717	0.000201494	0.0161282
DPT	3.11174	0.229188	4.26256	0.000205515	0.0162414	0.590099	1	4.23195	0.000214814	0.0169439
PRDM4	0.566857	-0.088854	4.55319	3.73e-05	0.00642747	2.15443	1	4.00403	0.000216175	0.0169439
COBLL1	2.64003	-0.263527	4.13506	0.00022771	0.0174227	0.577812	1	4.13298	0.00022266	0.0172224
CHMP3	-0.800601	-0.0381158	-4.13405	0.000145277	0.0132535	0.907042	2	-3.99445	0.000222823	0.0172224
SEMA3A	1.89993	-0.00570256	4.10576	0.000228546	0.0174227	0.554647	2	4.0991	0.000227204	0.0172251
LMCD1	1.80215	-0.581101	4.01094	0.000214655	0.0168247	0.550356	1	3.99204	0.000224524	0.0172251
UXS1	-1.17899	0.154729	-3.96515	0.000247908	0.0185106	0.418943	23	-3.98787	0.000227501	0.0172251
CCDC50	-0.796409	-0.0417324	-3.9426	0.000266068	0.0194825	0.354474	46	-3.98096	0.000232513	0.0174856
SRSF9	0.349583	0.0276611	3.77905	0.000442012	0.02635	-0.107608	165	3.97242	0.000238865	0.0178427
TERF2	-0.502385	0.188178	-3.87732	0.000326175	0.0224095	0.168879	55	-3.94059	0.000264019	0.0195902
IKZF2	-1.88287	-0.479457	-3.90348	0.00030066	0.0210462	0.243073	30	-3.93078	0.000272283	0.0200696
RAB32	-1.09939	-1.30761	-3.93683	0.000270912	0.0197075	0.338025	5	-3.92377	0.000278329	0.0202471
TOX2	-2.20135	-1.04272	-4.01372	0.000288389	0.0205754	0.337625	2	-4.01984	0.000276863	0.0202471
LGALS8	-1.33971	-0.180867	-3.89891	0.000304973	0.0212147	0.230097	11	-3.91307	0.000287829	0.0208022
ERP29	-0.803591	0.0762946	-3.8233	0.000385643	0.0248105	0.0164428	181	-3.88248	0.00031672	0.0227426
PEX6	0.695229	0.0414383	3.87519	0.000328337	0.0224196	0.162863	19	3.87972	0.000319457	0.022792
MICAL3	-0.964749	0.152164	-3.83573	0.000371097	0.0244397	0.0514239	78	-3.87723	0.00032195	0.0228236
DDB2	-0.946503	0.0370734	-3.83611	0.000370655	0.0244397	0.0525105	22	-3.85468	0.000345383	0.0243298
TSEN54	0.500574	-0.02117	3.81501	0.000395648	0.0251632	-0.0068544	36	3.84933	0.000351187	0.0244295
CHFR	-1.78314	-0.319219	-3.83292	0.00037433	0.0245076	0.0435328	7	-3.84947	0.000351027	0.0244295
TMEM19	-0.951454	0.0727961	-4.30534	0.000139488	0.0131335	1.01731	1	-3.96901	0.000356478	0.0246435
SNCB	-3.22477	-0.378246	-3.90404	0.000384854	0.0248105	0.0845354	1	-3.91717	0.000362908	0.0249331
ADAM22	0.91343	-0.192745	3.84111	0.000364958	0.0243233	0.066604	8	3.83224	0.000370334	0.0252872
AC118549.1	0.365833	0.109756	3.78609	0.000432542	0.026236	-0.087922	36	3.82617	0.000377382	0.0256113
SLC22A8	-1.94137	-0.167039	-4.13145	0.000277824	0.0200764	0.335249	1	-4.00216	0.000383067	0.0258396
DUSP19	1.1939	0.241818	3.88464	0.000318828	0.0220407	0.189629	1	3.81597	0.000389506	0.0261156
CYB5D2	1.30436	0.0693091	4.07265	0.000296685	0.0208994	0.341225	1	3.96238	0.000392383	0.026151
ZNF239	2.74411	0.345667	4.37834	0.00035706	0.0241473	0.18222	1	4.28174	0.00041137	0.0262334
DLL1	2.11931	0.130211	3.83595	0.00042234	0.026236	-0.0450338	1	3.83249	0.000419917	0.0262334
ACCS	2.08552	-0.267371	3.79061	0.000426564	0.026236	-0.0752702	1	3.78751	0.000425356	0.0262334
FOXO3	1.27221	0.161761	3.79901	0.00041567	0.0261379	-0.0517499	5	3.79835	0.000411338	0.0262334
SLC17A9	1.03565	0.299854	4.12263	0.000246455	0.0185106	0.503726	1	3.92795	0.000415713	0.0262334
CDK6	0.925146	-0.279681	3.74812	0.000486052	0.0280298	-0.193907	103	3.79246	0.0004189	0.0262334
TMEM94	0.680175	0.0937158	3.81826	0.000391686	0.0250544	0.00230037	13	3.80411	0.000404073	0.0262334
WDR60	0.671884	0.0964305	3.78252	0.00043732	0.0263101	-0.0979085	30	3.80588	0.000401868	0.0262334
INTS13	0.317512	0.0750976	3.64314	0.000669171	0.0335354	-0.483979	92	3.80318	0.000405242	0.0262334
CERS2	0.481319	0.0237078	3.8454	0.000360149	0.0241473	0.0786767	14	3.79712	0.00041291	0.0262334
WDR74	0.534877	0.0672514	3.74146	0.000496068	0.028314	-0.212432	45	3.78655	0.000426616	0.0262334
RHOU	-0.989358	-0.785571	-4.0632	0.000249469	0.0185106	0.469549	1	-3.87954	0.000417469	0.0262334
HELZ2	-1.24068	-0.776334	-3.79631	0.000419132	0.0262076	-0.0592922	9	-3.80603	0.00040168	0.0262334
TCL1A	-2.47341	0.420748	-3.759	0.000470096	0.0273935	-0.163584	50	-3.78688	0.000426181	0.0262334
ZFP82	-1.11339	-0.0436192	-3.77853	0.000442718	0.02635	-0.109059	9	-3.78427	0.000429634	0.0262738
EPS8	1.83495	-0.308194	3.76793	0.000457387	0.0270783	-0.138683	5	3.78169	0.000433068	0.0262772
C8orf76	0.920614	-0.044565	3.91441	0.000290578	0.0205996	0.274152	1	3.78069	0.000434413	0.0262772
ZRANB3	0.607882	-0.105074	3.75266	0.000479322	0.0277857	-0.181241	32	3.77832	0.000437598	0.0263268
ASB1	-0.65637	-0.209844	-3.847	0.000358366	0.0241473	0.0831934	5	-3.76953	0.000449619	0.0267607
CASZ1	-1.41864	-0.147871	-3.78726	0.000430984	0.026236	-0.0846426	2	-3.77093	0.000447694	0.0267607
TTC7A	-0.69029	0.148639	-3.71983	0.000529993	0.029451	-0.272495	51	-3.76079	0.000461898	0.0273453
TRA2A	0.359863	0.0615995	3.70274	0.000558365	0.0304637	-0.319825	41	3.75811	0.000465719	0.0274257
HIP1R	-1.49585	-0.0161031	-3.72157	0.000527185	0.029451	-0.267673	92	-3.75419	0.000471373	0.0276125
MOCS1	1.92256	-1.21341	3.80434	0.000464147	0.0272337	-0.116677	1	3.7905	0.00047621	0.0277498
DAAM1	-1.41839	0.0138873	-3.71868	0.000531865	0.029451	-0.275696	56	-3.74917	0.000478705	0.0277499
PRDM2	-0.745594	0.327619	-3.69948	0.000563938	0.0306177	-0.328836	34	-3.72703	0.000512394	0.0295489
KCNK5	1.36536	-0.877608	3.87345	0.000433731	0.026236	-0.0332774	1	3.80431	0.000519303	0.0296402
SETDB2	-1.18658	0.288153	-3.71586	0.000536465	0.0295587	-0.283513	8	-3.72276	0.000519145	0.0296402
LSP1	-2.13581	-0.902528	-3.69007	0.000580329	0.0310532	-0.354831	102	-3.71948	0.000524394	0.0297781
POM121C	0.608796	0.0857316	3.80563	0.000407264	0.0257548	-0.0331729	5	3.71538	0.000531016	0.0299671
ZMPSTE24	0.400119	0.0114259	3.60867	0.000742602	0.0352036	-0.578292	91	3.7141	0.000533108	0.0299671
TMEM128	1.01638	-0.239231	3.74237	0.000494691	0.028314	-0.209908	3	3.70747	0.000544034	0.0302826
SHPRH	0.340809	-0.0715927	3.595	0.000773784	0.0356675	-0.615528	70	3.7074	0.000544161	0.0302826
EHBP1	0.763009	-0.0707033	3.65986	0.000636119	0.0329794	-0.438069	70	3.70369	0.000550367	0.0303247
GUCY1B1	-1.34849	-0.377219	-3.69028	0.000579969	0.0310532	-0.354267	11	-3.70516	0.00054789	0.0303247
POLR1E	0.655308	0.187768	3.65589	0.000643835	0.0331754	-0.448998	57	3.7004	0.000555923	0.030371
MTMR10	-0.990115	-0.00304711	-3.67219	0.000612763	0.0323225	-0.404153	36	-3.69997	0.000556664	0.030371
TNFAIP8	-1.41487	-0.525756	-3.67735	0.000603231	0.0319713	-0.389937	16	-3.69708	0.000561602	0.0304909
MED20	-0.40476	0.0209371	-3.7292	0.000515034	0.0292466	-0.246503	18	-3.6898	0.000574227	0.031025
ANKRD46	0.784595	-0.153606	3.76262	0.000464906	0.0272337	-0.153498	3	3.68619	0.000580586	0.031217
RARG	1.51268	-0.000261201	4.54874	0.00027959	0.0200764	0.489607	1	4.16509	0.000594084	0.031545
DMXL2	1.09027	-0.145644	3.64773	0.000659936	0.0333649	-0.471386	46	3.67805	0.000595188	0.031545
MED18	-0.380564	0.0546813	-3.68634	0.000586958	0.0312576	-0.365133	25	-3.68054	0.000590686	0.031545
RAVER2	1.1407	0.231309	3.65937	0.000637069	0.0329794	-0.439422	15	3.67465	0.000601393	0.0316903
PABPC4	0.559324	-0.0781513	3.60554	0.000749619	0.0352036	-0.586807	93	3.67189	0.000606471	0.0316903
LIG4	-1.05921	-0.125877	-3.64031	0.000674926	0.0335354	-0.49174	55	-3.67281	0.00060478	0.0316903
ZMAT3	-1.87049	0.232414	-3.64865	0.000658114	0.0333649	-0.468881	11	-3.66889	0.000612032	0.0318314
MYO1G	-1.1715	-0.420209	-3.62191	0.000713525	0.0342329	-0.542121	147	-3.65949	0.000629808	0.0326036
PPP2R5A	-0.870601	0.038045	-3.62964	0.000697051	0.0340271	-0.520962	36	-3.65753	0.000633577	0.0326468
IRAK3	1.90022	0.178319	3.6217	0.000713973	0.0342329	-0.54269	14	3.64333	0.000661516	0.0339294
ZNF3	0.722414	0.0963266	3.63801	0.000679637	0.0336194	-0.498042	15	3.63767	0.000672959	0.0340456
RTN4IP1	-0.739395	0.166851	-3.63255	0.000690956	0.0340271	-0.513007	18	-3.6398	0.000668623	0.0340456
JAK2	-1.23817	0.168324	-3.62077	0.00071598	0.0342329	-0.545233	16	-3.63851	0.000671249	0.0340456
MAGI3	1.1888	-0.00168597	3.60576	0.000749127	0.0352036	-0.586213	23	3.62736	0.000694346	0.0343985
EHBP1L1	0.780058	0.168871	3.57884	0.000812292	0.0361633	-0.659479	126	3.62845	0.000692049	0.0343985
WDR90	-0.830936	-0.169654	-3.72225	0.000526095	0.029451	-0.265795	2	-3.63248	0.000683647	0.0343985
PLEKHO1	-1.1575	-0.115062	-3.60266	0.000756161	0.0353617	-0.594674	29	-3.62686	0.000695388	0.0343985
ZNF75A	-1.59717	-0.240611	-3.68139	0.000654253	0.0333649	-0.447031	1	-3.65838	0.00069101	0.0343985
RABEP2	-0.536536	0.204843	-3.56088	0.000857243	0.037125	-0.708199	77	-3.62286	0.00070386	0.0346635
PHOX2B	-0.899813	0.020236	-4.44858	0.000181975	0.0151493	0.852124	1	-3.8836	0.000715115	0.0350627
TMEM201	0.516324	0.0831408	3.62361	0.000709867	0.0342329	-0.537465	19	3.6154	0.00071995	0.035145
TMEM258	-0.709526	-0.140788	-3.82979	0.000377979	0.0246018	0.0347068	1	-3.61135	0.000728814	0.0351485
FTO	0.395605	0.114368	3.50543	0.0010115	0.0399221	-0.857734	102	3.61104	0.000729498	0.0351485
ZBED1	-0.876341	0.092666	-3.59289	0.000778724	0.0356675	-0.621289	25	-3.61282	0.00072558	0.0351485
AFF1	0.869991	0.147747	3.58798	0.000790293	0.0357559	-0.634634	27	3.60946	0.000732985	0.0351643
FBXL3	-0.473995	-0.0406606	-3.66886	0.000618983	0.0324966	-0.413312	10	-3.5999	0.000754476	0.0351918
NUBP2	-0.36213	0.0585756	-3.54488	0.000899278	0.0382021	-0.751481	41	-3.59523	0.000765177	0.0351918
AASDHPPT	0.449276	-0.0479353	3.54034	0.000911567	0.038363	-0.763751	57	3.60153	0.000750768	0.0351918
MLEC	0.472103	0.0925109	3.50978	0.000998512	0.0397348	-0.84606	125	3.59767	0.000759561	0.0351918
ELMO1	-0.885316	-0.062673	-3.55521	0.000871919	0.0371819	-0.72355	154	-3.60047	0.000753181	0.0351918
PIGA	-1.065	-0.305534	-3.59367	0.000776894	0.0356675	-0.619159	9	-3.59936	0.00075571	0.0351918
MYADM	-1.19166	0.127491	-3.69727	0.000624186	0.0326159	-0.404301	1	-3.63308	0.000744764	0.0351918
BACH2	-1.50945	0.339614	-3.57952	0.000810639	0.0361633	-0.657635	33	-3.60508	0.000742764	0.0351918
NKD2	-1.59011	-0.398799	-3.58895	0.000788002	0.0357559	-0.632007	4	-3.59642	0.000762428	0.0351918
GUCY1A1	-1.75516	-0.100012	-3.58191	0.00080485	0.0361372	-0.651151	10	-3.60073	0.00075259	0.0351918
FEN1	-0.434486	0.0252323	-3.47814	0.00109683	0.0416224	-0.93084	215	-3.59164	0.000773519	0.0353981
ARHGEF16	-2.13393	-0.466365	-3.90195	0.000759349	0.0353621	-0.421902	1	-3.87529	0.000776023	0.0353981
KCTD3	1.37756	0.217798	3.5729	0.000826918	0.0362346	-0.675623	9	3.58661	0.000785336	0.0355317
AC022966.1	0.647539	0.0535777	3.53989	0.000912785	0.038363	-0.764958	70	3.58746	0.000783315	0.0355317
CYFIP1	2.34917	0.322635	3.57385	0.000824553	0.0362346	-0.673033	1	3.57936	0.000802687	0.0355604
LCP1	-0.677117	-0.148746	-3.50941	0.000999618	0.0397348	-0.84706	1317	-3.58035	0.000800282	0.0355604
RPS27L	-0.769598	0.061258	-3.57309	0.000826434	0.0362346	-0.675093	17	-3.58048	0.000799984	0.0355604
TAF2	0.273408	0.0722762	3.48948	0.0010606	0.0408458	-0.900522	46	3.57621	0.000810327	0.0355604
PBX2	0.421706	0.0726983	3.64105	0.00067342	0.0335354	-0.489715	13	3.57572	0.000811531	0.0355604
SELENOO	-0.973137	0.00596128	-3.55671	0.00086802	0.0371579	-0.719496	23	-3.57619	0.000810372	0.0355604
PIGP	-1.1331	-0.40386	-3.64645	0.000662501	0.0333649	-0.474902	1	-3.58389	0.000791799	0.0355604
FSD1L	-1.24146	-0.0419423	-3.55757	0.000865781	0.0371579	-0.717161	19	-3.57727	0.000807735	0.0355604
ATF7IP2	-1.47189	0.0655214	-3.56946	0.000835479	0.0364662	-0.68494	4	-3.57414	0.000815384	0.0355891
YEATS2	0.311135	0.0434115	3.475	0.00110709	0.0416224	-0.939238	57	3.57179	0.000821169	0.0357016
EXT2	0.537413	-0.0363488	3.62046	0.000716645	0.0342329	-0.546073	9	3.56821	0.000830055	0.0359475
GRB2	-0.629892	-0.0435661	-3.49581	0.00104084	0.0403757	-0.883546	99	-3.55104	0.000873998	0.0377039
KBTBD4	-0.50639	0.100864	-3.63102	0.000694162	0.0340271	-0.5172	7	-3.54814	0.000881638	0.0377409
FAM126A	-0.821312	0.19606	-3.53876	0.000915872	0.038363	-0.768009	17	-3.54854	0.000880576	0.0377409
STK24	-0.577147	0.0950661	-3.51617	0.000979713	0.0397348	-0.828893	36	-3.54541	0.000888871	0.0379047
RAB15	0.530162	-0.00815213	3.59509	0.000773591	0.0356675	-0.615303	9	3.54222	0.000897434	0.0379788
LRIG2	0.572924	0.0266307	3.57336	0.000825763	0.0362346	-0.674359	11	3.54257	0.000896488	0.0379788
LRP6	1.05912	0.177702	3.53284	0.000932219	0.0387391	-0.783998	8	3.53692	0.000911779	0.0380079
CARMIL2	-0.800293	-0.250055	-3.49719	0.00103658	0.0403757	-0.879845	75	-3.53718	0.000911068	0.0380079
PARP9	-0.973886	-0.0423203	-3.50642	0.00100855	0.0399221	-0.85509	60	-3.53931	0.000905273	0.0380079
SIGLEC10	-2.42319	-0.20339	-3.55953	0.000936281	0.0387391	-0.772057	1	-3.56707	0.000904609	0.0380079
SSBP1	0.653976	0.0193101	3.47615	0.00110333	0.0416224	-0.936168	141	3.53408	0.000919558	0.0380114
WHAMM	-0.576961	0.0548642	-3.5881	0.000790028	0.0357559	-0.634331	7	-3.53192	0.000925524	0.0380114
TMEM62	-0.968101	0.219371	-3.56566	0.000845059	0.0367403	-0.695252	3	-3.53238	0.000924263	0.0380114
EFNB2	-2.97645	-0.458358	-3.51136	0.000993813	0.0397348	-0.8418	5	-3.53234	0.000924375	0.0380114
TEAD4	2.15387	0.284348	3.60008	0.000972103	0.0397348	-0.759415	1	3.5986	0.000959507	0.0385535
STING1	1.42079	-0.145032	3.5019	0.00102219	0.0400598	-0.867224	22	3.52388	0.000948069	0.0385535
TMEM164	1.35937	-0.250889	3.51423	0.000985372	0.0397348	-0.834095	5	3.52	0.000959129	0.0385535
ARID2	0.477758	0.103893	3.43974	0.00122863	0.0436889	-1.03318	125	3.52195	0.000953537	0.0385535
ERCC8	0.526945	0.0638916	3.60797	0.000744169	0.0352036	-0.5802	6	3.52025	0.00095841	0.0385535
SPRY4	-1.97519	-0.490725	-3.52517	0.000953774	0.0393167	-0.804652	1	-3.52328	0.000949758	0.0385535
TEX30	-0.940915	-0.417029	-3.49572	0.00104113	0.0403757	-0.883803	16	-3.5081	0.000993808	0.0397881
TPP2	-0.663888	0.0596828	-3.44151	0.00122225	0.0436889	-1.02849	324	-3.50551	0.00100153	0.0399533
CMTM6	-0.845964	-0.00496787	-3.82434	0.000549982	0.0301542	-0.232833	1	-3.59337	0.00102619	0.040646
EHD2	-2.34013	-1.25077	-3.48556	0.001073	0.0410701	-0.911013	2	-3.49783	0.00102471	0.040646
HINFP	0.543478	0.0894791	3.72211	0.00052632	0.029451	-0.266183	2	3.49251	0.00104108	0.04096
SOX4	-0.906132	-0.0612504	-3.53213	0.000934173	0.0387391	-0.785889	3	-3.49238	0.00104148	0.04096
IRF4	-1.17294	-0.209391	-3.4627	0.00114814	0.0421706	-0.972083	45	-3.49038	0.00104769	0.041059
TTC38	-1.57735	-0.468626	-3.4853	0.0010738	0.0410701	-0.911689	3	-3.48916	0.0010515	0.041064
SGCE	1.4783	-0.205642	3.59375	0.000964834	0.0396258	-0.757378	1	3.55474	0.00105993	0.0412483
IRF5	-1.67846	-0.531415	-3.47228	0.00111604	0.0416224	-0.946503	5	-3.48479	0.00106526	0.0413113
MAP3K6	0.954027	0.175562	3.57325	0.000916852	0.038363	-0.749435	2	3.5116	0.00108283	0.041847
FURIN	0.951174	0.0842406	3.50981	0.000998407	0.0397348	-0.845965	3	3.47685	0.00109071	0.0420054
TWIST1	1.88702	0.5893	3.78248	0.00101572	0.0399468	-0.674834	1	3.72869	0.0011132	0.0421744
CLEC2B	1.75519	0.247728	3.45842	0.00116273	0.042306	-0.98347	6	3.47365	0.00110111	0.0421744
TMEM87A	0.866285	-0.0145639	3.44946	0.00119392	0.0430044	-1.00735	27	3.47037	0.00111188	0.0421744
DHX33	0.616882	0.0390032	3.42936	0.00126674	0.0444759	-1.06071	48	3.46629	0.00112541	0.0421744
AKNA	-0.750968	-0.192752	-3.43484	0.00124649	0.0439033	-1.04619	53	-3.46962	0.00111435	0.0421744
TALDO1	-0.473824	0.079308	-3.37309	0.00149389	0.0495643	-1.20921	268	-3.46842	0.00111835	0.0421744
NECTIN1	-1.84493	-0.0358192	-3.4505	0.00119026	0.0430044	-1.00458	6	-3.46662	0.00112434	0.0421744
KCNA3	-2.03729	-0.59856	-3.45831	0.00116313	0.042306	-0.983784	3	-3.47061	0.00111109	0.0421744
GSDMB	-2.16558	-1.31092	-3.56094	0.00114328	0.0421347	-0.873536	1	-3.55536	0.00113995	0.042576
ARMCX2	1.87737	0.269227	3.54501	0.00113382	0.0419249	-0.898383	1	3.53398	0.0011503	0.0426763
IL1RN	1.81751	0.5024	3.5488	0.0011219	0.0416224	-0.888844	1	3.53471	0.00114795	0.0426763
AKT3	1.26119	-0.0239408	3.44066	0.00122532	0.0436889	-1.03074	13	3.45625	0.00115941	0.0428714
GTF3A	0.882602	-0.0565277	3.43491	0.00124624	0.0439033	-1.046	20	3.45035	0.00117986	0.0430553
BTAF1	-0.358018	-0.0358531	-3.33241	0.00168163	0.0517402	-1.31564	128	-3.45231	0.00117302	0.0430553
RABL3	0.481687	0.0653801	3.46161	0.00115183	0.0421706	-0.974979	19	3.45221	0.00117339	0.0430553
POMGNT1	0.510015	-0.0811885	3.49159	0.00105396	0.040731	-0.894852	11	3.45056	0.00117912	0.0430553
APLP2	0.866772	-0.321651	3.4399	0.00122803	0.0436889	-1.03274	15	3.44893	0.00118483	0.0430954
FERMT3	0.430061	0.272573	3.33584	0.001665	0.0517402	-1.30671	269	3.44388	0.00120264	0.0435563
MGAT4A	-1.37329	-0.44905	-3.47112	0.00111988	0.0416224	-0.949605	1	-3.44313	0.00120533	0.0435563
FAAP24	-0.822021	-0.0149843	-3.61101	0.000805213	0.0361372	-0.635412	1	-3.46306	0.001225	0.0441239
TEAD3	1.98285	0.285512	3.75325	0.00109048	0.0415652	-0.734906	1	3.68013	0.00125402	0.0447348
SCAPER	0.472913	-0.0245302	3.3924	0.00141192	0.0482006	-1.15843	43	3.43188	0.00124607	0.0447348
EIF3J	0.557719	-0.0113279	3.36251	0.00154073	0.0504362	-1.23698	164	3.43041	0.00125146	0.0447348
TRAF3IP1	-0.772199	0.15764	-3.41721	0.00131284	0.0456622	-1.09291	11	-3.41415	0.00131292	0.0464315
RHBDD1	-0.519073	-0.204291	-3.65128	0.000652887	0.0333649	-0.461654	2	-3.4137	0.00131466	0.0464315
INTS14	0.35822	0.0978146	3.35694	0.0015659	0.0504501	-1.25155	48	3.41599	0.00130582	0.0464315
BCHE	-1.87979	-1.60254	-3.40231	0.00137149	0.0474058	-1.13227	3	-3.41277	0.00131827	0.0464315
SCD5	1.16706	-0.0199893	3.3922	0.00141271	0.0482006	-1.15894	18	3.41025	0.0013281	0.0464834
ZEB1	-0.978682	-0.548435	-3.38616	0.00143792	0.0482006	-1.17485	34	-3.41081	0.0013259	0.0464834
SEPTIN1	-0.994467	-0.369141	-3.37152	0.00150073	0.0495643	-1.21332	118	-3.4075	0.00133889	0.0466398
SLC25A15	-1.25875	0.0100851	-3.38516	0.00144212	0.0482006	-1.17748	25	-3.40697	0.00134095	0.0466398
CHMP2A	-0.413006	0.0108632	-3.3612	0.00154658	0.0504501	-1.24039	43	-3.40472	0.00134987	0.0468038
ZNF224	1.14016	0.0836129	3.53307	0.00111845	0.0416224	-0.895167	1	3.45456	0.00137546	0.047543
NUMBL	1.12087	0.175315	3.39558	0.00139881	0.0482005	-1.15003	5	3.39428	0.0013919	0.0478145
TTC1	-0.456114	-0.0483604	-3.32409	0.00172274	0.0523881	-1.33733	90	-3.39479	0.00138982	0.0478145
EPHB4	1.87953	0.43269	3.36397	0.00153415	0.050369	-1.23313	9	3.38266	0.0014402	0.0478489
FMNL2	1.81728	0.57044	3.35797	0.00156123	0.0504501	-1.24887	41	3.38272	0.00143992	0.0478489
SMAD1	1.65327	-0.131506	3.38646	0.00143667	0.0482006	-1.17407	2	3.38762	0.0014194	0.0478489
TNIP2	-0.754217	-0.136093	-3.37843	0.00147079	0.0490116	-1.19519	15	-3.38316	0.00143808	0.0478489
MPND	-0.75996	0.143332	-3.41219	0.00133234	0.0461959	-1.10619	6	-3.38911	0.0014132	0.0478489
CWF19L1	-0.786897	-0.123306	-3.34707	0.00161155	0.0510903	-1.27738	73	-3.38422	0.0014336	0.0478489
SGPL1	-0.566542	-0.044625	-3.35313	0.0015834	0.0504963	-1.26154	44	-3.38807	0.0014175	0.0478489
PER2	-0.527665	0.0473547	-3.43564	0.00124355	0.0439033	-1.04406	9	-3.39079	0.00140623	0.0478489
ATXN7L3	0.419873	0.0560089	3.47214	0.00111652	0.0416224	-0.946893	9	3.38589	0.0014266	0.0478489
SNTB2	0.522088	0.100883	3.36686	0.00152128	0.0500943	-1.22556	30	3.38666	0.00142338	0.0478489
WRN	0.552604	-0.190657	3.33162	0.00168549	0.0517402	-1.3177	82	3.38515	0.0014297	0.0478489
PM20D2	0.993281	0.161707	3.34893	0.00160285	0.0509708	-1.27252	53	3.37824	0.00145897	0.0483285
NUDT19	1.67207	0.180452	3.35367	0.00158088	0.0504963	-1.26011	20	3.37521	0.00147196	0.0485051
CALU	0.607692	-0.0162841	3.31293	0.00177933	0.0531777	-1.36636	197	3.37398	0.00147726	0.0485051
CLEC2D	-1.77338	0.323947	-3.35996	0.00155222	0.0504501	-1.24366	5	-3.37396	0.00147738	0.0485051
FCHSD1	-2.43513	-0.230544	-3.35368	0.00158086	0.0504963	-1.2601	4	-3.37124	0.00148917	0.0487483
MDN1	0.718456	0.0221964	3.3161	0.00176307	0.0531777	-1.35812	333	3.36992	0.00149492	0.0487931
PLEKHA1	1.63912	-0.325916	3.35861	0.0015583	0.0504501	-1.24718	4	3.36857	0.00150087	0.0488215
HSPA1L	1.10875	-0.102134	3.41987	0.00130261	0.0454485	-1.08587	1	3.36773	0.00150456	0.0488215
MARCHF7	-0.61899	-0.224053	-3.42378	0.00128773	0.0450706	-1.07552	5	-3.36468	0.00151804	0.0491156
PCGF3	0.716577	0.272181	3.3891	0.00142559	0.0482006	-1.1671	6	3.36114	0.0015338	0.049411
IGBP1	-0.383227	0.0372448	-3.29926	0.00185104	0.0548147	-1.40183	55	-3.36064	0.00153605	0.049411
ATP6V0A2	-0.509448	-0.0297591	-3.33154	0.00168592	0.0517402	-1.31793	31	-3.35264	0.00157237	0.0503243
ZSWIM9	0.540959	0.161789	3.3725	0.00149644	0.0495643	-1.21075	13	3.35165	0.00157689	0.0503243
PIBF1	-0.460325	-0.0385024	-3.29081	0.00189669	0.0556997	-1.42369	72	-3.35112	0.00157936	0.0503243
ALKBH8	0.358963	0.0255547	3.33525	0.00166785	0.0517402	-1.30825	30	3.35043	0.00158252	0.0503243
TBKBP1	1.18883	0.0917438	3.33457	0.00167115	0.0517402	-1.31002	13	3.34919	0.00158825	0.0503623
FBXO41	-0.466814	0.12041	-3.3888	0.00142684	0.0482006	-1.16789	12	-3.34683	0.00159925	0.0504326
COMTD1	-0.951929	-0.0485534	-3.33463	0.00167087	0.0517402	-1.30987	15	-3.34667	0.00159998	0.0504326
PTRH2	0.597179	0.106523	3.32641	0.00171118	0.0521793	-1.33129	29	3.3458	0.00160406	0.0504326
NAA20	0.486218	0.0960429	3.32771	0.00170475	0.0521259	-1.3279	27	3.34103	0.0016265	0.0509942
TMEM65	1.10023	0.146139	3.33122	0.00168748	0.0517402	-1.31876	9	3.34006	0.0016311	0.0509948
PDGFRB	1.60659	0.378653	3.31361	0.0017758	0.0531777	-1.36458	28	3.33645	0.00164835	0.0512783
NEIL1	-2.51042	-0.242899	-3.31978	0.00174435	0.0529008	-1.34853	3	-3.33623	0.00164938	0.0512783
LDLRAP1	-1.50897	-0.0986266	-3.31417	0.00177292	0.0531777	-1.36312	19	-3.33469	0.00165681	0.0513657
CLCN2	1.52072	0.312589	3.87964	0.00118936	0.0430044	-0.749378	1	3.69835	0.00167084	0.0516567
CD3D	-0.592781	-1.14828	-3.33991	0.00164543	0.0517336	-1.29609	13	-3.32727	0.00169296	0.0519812
APOBR	-1.44219	-0.78856	-3.30356	0.0018282	0.0544059	-1.39068	32	-3.32695	0.00169451	0.0519812
JAK3	0.560445	-0.352279	3.29516	0.00187307	0.0551516	-1.41245	40	3.32613	0.0016986	0.0519812
ZNF101	-0.745534	-0.313866	-3.38534	0.00144135	0.0482006	-1.177	3	-3.32584	0.00170001	0.0519812
ZSCAN25	0.366558	-0.134343	3.35641	0.00156835	0.0504501	-1.25296	17	3.31571	0.00175078	0.0533341
PRMT9	0.433601	-0.0364118	3.29731	0.00186148	0.0549557	-1.40688	30	3.31511	0.00175384	0.0533341
PPAT	0.677734	-0.0027832	3.26385	0.00204973	0.058496	-1.49328	106	3.30925	0.00178389	0.05403
PAK2	-0.207066	0.07415	-3.02671	0.00399876	0.0861205	-2.08976	169	-3.30876	0.00178644	0.05403
DEPTOR	-2.07205	0.53049	-3.35974	0.00178215	0.0531777	-1.27214	1	-3.35222	0.00179798	0.0542316
L3MBTL3	0.500666	0.122286	3.26242	0.00205815	0.0585474	-1.49696	52	3.30496	0.00180621	0.0542516
CUL4A	-0.541323	-0.00496063	-3.24839	0.00214269	0.0606824	-1.53303	99	-3.30455	0.00180839	0.0542516
CC2D1A	-0.405845	-0.00472635	-3.23352	0.00223586	0.0620577	-1.57116	75	-3.30361	0.00181332	0.0542532
SLCO4C1	1.62021	-0.885572	3.43305	0.00175667	0.0531298	-1.26641	1	3.40743	0.00184465	0.0550428
SBF2	1.43704	-0.0463901	3.28618	0.0019222	0.0560507	-1.43568	5	3.29546	0.00185657	0.0552505
PPIC	2.23213	0.813279	3.35334	0.00192375	0.0560507	-1.37442	1	3.35829	0.00187162	0.0554487
TBXAS1	1.60582	0.49866	3.27099	0.00200811	0.0577525	-1.47489	19	3.29167	0.00187709	0.0554487
HS6ST2	2.56185	0.329174	3.30906	0.0019529	0.0567512	-1.41099	1	3.31926	0.00187818	0.0554487
SH3TC1	-1.52686	-0.450242	-3.27735	0.00197172	0.0570962	-1.45849	6	-3.29012	0.00188549	0.0555171
POLR3G	1.22729	-0.232359	3.27457	0.00198754	0.0573091	-1.46566	11	3.28828	0.00189557	0.0556669
XRCC4	-0.492103	-0.00454947	-3.24346	0.00217316	0.060925	-1.54568	48	-3.28322	0.00192345	0.0563368
LRBA	0.414814	-0.123054	3.18461	0.00256996	0.067781	-1.69576	211	3.28139	0.00193368	0.0564879
ZNF146	0.529393	0.174704	3.34616	0.00161579	0.0510903	-1.27975	6	3.27974	0.00194291	0.0566087
CEP162	-0.662807	-0.0363662	-3.26176	0.00206205	0.0585474	-1.49865	20	-3.27132	0.00199064	0.0578482
ZNF248	1.15236	-0.162598	3.48841	0.00143205	0.0482006	-1.04221	1	3.35618	0.00201023	0.0581069
LRPAP1	0.652032	-0.177333	3.24423	0.00216836	0.060925	-1.5437	33	3.26758	0.00201222	0.0581069
OSTF1	-0.69799	-0.30624	-3.23995	0.00219509	0.0613854	-1.55468	39	-3.26707	0.00201521	0.0581069
ALG14	0.484874	-0.00606761	3.33389	0.00167444	0.0517402	-1.31179	7	3.2655	0.00202432	0.0582189
STAMBPL1	-1.21343	-0.37901	-3.23709	0.00221315	0.0615808	-1.56201	29	-3.25918	0.0020615	0.0591352
PACSIN1	-2.61955	-1.71754	-3.22624	0.00228279	0.0630838	-1.58976	18	-3.24818	0.00212776	0.060798
DLG3	0.672983	0.27276	3.22603	0.00228417	0.0630838	-1.5903	30	3.2468	0.00213621	0.060798
LTB	-1.58531	-0.503924	-3.26746	0.00216312	0.060925	-1.52733	2	-3.2683	0.0021378	0.060798
SEPTIN7	-0.46355	-0.00822335	-3.16026	0.00275333	0.0709366	-1.75734	296	-3.24518	0.00214612	0.060798
PLXNC1	-1.22791	-0.642058	-3.2239	0.00229815	0.0633128	-1.59576	26	-3.24508	0.00214678	0.060798
BAG2	0.989832	-0.12639	3.20997	0.00239123	0.0645467	-1.63129	88	3.24153	0.00216874	0.0611757
HLA-DMB	-3.03868	0.175963	-3.4025	0.00233119	0.0639067	-1.43367	1	-3.42043	0.00217111	0.0611757
BSG	0.418514	0.070424	3.15525	0.0027926	0.0713405	-1.76999	147	3.24026	0.00217664	0.0611768
GRB10	1.23948	0.319424	3.21903	0.00233026	0.0639067	-1.60818	19	3.23777	0.00219227	0.0614609
TBL2	0.513272	0.0736678	3.20645	0.00241532	0.0646214	-1.64026	37	3.23444	0.0022133	0.0618946
CGN	1.23635	-0.10243	3.20702	0.0024114	0.0646214	-1.63881	36	3.23056	0.00223808	0.0624306
MYDGF	0.601524	0.028686	3.20925	0.00239614	0.0645467	-1.63313	30	3.22938	0.00224562	0.0624844
LMAN1	0.638828	-0.01483	3.17721	0.00262445	0.0680889	-1.71451	126	3.22504	0.00227369	0.0631076
FBXO9	0.964771	-0.179448	3.21676	0.00234539	0.064138	-1.61397	10	3.2237	0.00228242	0.0631719
NUS1	0.714671	-0.126202	3.24593	0.00215786	0.060925	-1.53935	6	3.22295	0.00228736	0.0631719
TMEM161A	0.769903	-0.0142011	3.23818	0.00220626	0.061543	-1.55922	6	3.22168	0.00229564	0.0632437
MBIP	0.450294	0.108291	3.21569	0.00235257	0.0641768	-1.61671	23	3.21854	0.00231636	0.063657
ERMP1	-1.01282	0.185447	-3.1943	0.0025002	0.0664135	-1.67116	23	-3.21314	0.0023524	0.0644883
CD248	1.77479	0.400961	3.21073	0.00238606	0.0645467	-1.62936	1	3.20834	0.00238486	0.0652174
FAM107B	-1.23686	0.357144	-3.18182	0.00259036	0.0679535	-1.70283	42	-3.20618	0.00239965	0.065461
TRHDE	2.10907	0.532206	3.20733	0.00259481	0.0679535	-1.68737	13	3.23049	0.00241021	0.0655882
MARK1	1.86101	0.402131	3.24863	0.00255548	0.0677201	-1.62906	3	3.26143	0.0024375	0.0661692
DDX47	0.46504	-0.0914991	3.14271	0.00289314	0.0731833	-1.80157	80	3.19979	0.00244374	0.0661771
TRAV3	-4.24608	-4.12321	-3.19521	0.00258119	0.0679163	-1.56705	1	-3.20896	0.00246309	0.066383
OTC	-1.04152	0.282437	-4.13502	0.000992676	0.0397348	-0.555706	2	-3.64068	0.00246327	0.066383
TBC1D32	0.826344	-0.226989	3.40467	0.00163614	0.0515869	-1.23332	1	3.24967	0.0024715	0.066444
SLC16A1	0.625018	0.0975194	3.15499	0.00279465	0.0713405	-1.77064	62	3.19216	0.00249749	0.0669348
GABARAPL2	-0.70729	-0.0731058	-3.17738	0.00262319	0.0680889	-1.71408	20	-3.1889	0.00252075	0.0669348
HEXIM1	0.585793	-0.0264985	3.15667	0.00278145	0.0713405	-1.76642	45	3.18836	0.00252462	0.0669348
L1CAM	1.70845	0.104212	3.25668	0.00266044	0.0688621	-1.60069	5	3.27012	0.00252963	0.0669348
CALCOCO2	-0.813211	0.0892256	-3.15382	0.00280387	0.071412	-1.77359	74	-3.18685	0.00253551	0.0669348
SH3BP5	-0.927972	-0.338551	-3.20136	0.00245054	0.0654066	-1.65321	4	-3.18684	0.00253552	0.0669348
EPS8L2	-2.49199	-0.675091	-3.17061	0.00267393	0.0690506	-1.7312	3	-3.18683	0.00253562	0.0669348
CYB5RL	0.996116	0.0994478	3.32088	0.00202157	0.0579899	-1.42741	1	3.2316	0.00255257	0.0669348
ZBED8	0.630543	0.0984993	3.29912	0.00185178	0.0548147	-1.40219	2	3.18433	0.00255371	0.0669348
OTX1	2.08076	-0.726585	3.17954	0.00260717	0.0680724	-1.70861	1	3.18428	0.00255407	0.0669348
CIAO2A	0.440865	0.211975	3.26475	0.00204441	0.0584944	-1.49096	7	3.18403	0.00255591	0.0669348
NUDT7	-1.06873	0.229294	-3.17894	0.00261158	0.0680724	-1.71012	6	-3.18199	0.0025708	0.0671667
RECK	1.44781	0.513099	3.15568	0.00278925	0.0713405	-1.76892	11	3.17196	0.00264507	0.0689453
NPY	-3.98181	-0.725184	-3.31108	0.00281419	0.0714342	-1.58475	1	-3.32515	0.00265503	0.0690431
BBX	0.500649	0.136314	3.12299	0.00305811	0.0753026	-1.85104	57	3.16501	0.00269771	0.0698314
RAB11FIP1	-0.66767	-0.502052	-3.13344	0.00296962	0.0739416	-1.82485	51	-3.16499	0.00269789	0.0698314
TMEM248	0.743563	-0.095788	3.21226	0.00237572	0.0644921	-1.62547	3	3.16307	0.00271258	0.0699331
SLC7A7	1.2902	0.107087	3.26477	0.00240093	0.0645467	-1.54872	1	3.21424	0.00272131	0.0699331
ITSN1	0.853985	0.24907	3.13909	0.00292278	0.0736023	-1.81066	32	3.16113	0.00272754	0.0699331
PFN1	-0.374453	-0.0122435	-3.04592	0.00379184	0.0833652	-2.04254	441	-3.16044	0.00273287	0.0699331
TIGAR	-0.944737	-0.084424	-3.13907	0.00292293	0.0736023	-1.81071	30	-3.16039	0.00273323	0.0699331
TRIM68	-0.587294	-0.0757763	-3.18518	0.00256582	0.067781	-1.69432	8	-3.15835	0.00274908	0.0701772
ARPC5L	-0.615523	-0.0110867	-3.13496	0.00295695	0.0739416	-1.82103	33	-3.15754	0.00275544	0.0701785
DCUN1D5	0.593271	-0.0921275	3.13483	0.00295806	0.0739416	-1.82137	32	3.1565	0.00276355	0.0702243
VAMP8	-1.95806	-0.0194726	-3.12867	0.00300971	0.0747725	-1.83681	17	-3.14907	0.00282225	0.0715527
UBAP1	-0.44729	0.0411186	-3.12379	0.00305125	0.0753002	-1.84904	31	-3.14323	0.00286918	0.0725772
PIK3R5	-1.39489	-0.329339	-3.13689	0.00294093	0.0738885	-1.81619	3	-3.13969	0.00289804	0.0731409
CUL5	0.397472	0.176753	3.05542	0.00369312	0.0827662	-2.01908	127	3.13629	0.002926	0.0736796
VCPIP1	-0.392815	0.0567526	-3.05394	0.00370841	0.0828808	-2.02276	123	-3.13521	0.00293486	0.0737359
LATS1	0.416284	-0.0588919	3.1521	0.00281757	0.0714342	-1.77794	17	3.13268	0.00295591	0.0740975
ZNF451	0.399743	0.0874931	3.08098	0.00343962	0.0808839	-1.9558	52	3.12852	0.00299078	0.0746652
CSPG4	-2.85744	-1.48643	-3.18421	0.00315405	0.0774453	-1.77804	1	-3.19918	0.00299197	0.0746652
TBC1D13	-0.549561	0.0901667	-3.08803	0.00337267	0.0802091	-1.9383	59	-3.12669	0.00300621	0.0748526
CASKIN2	1.03238	0.142815	3.10452	0.00322068	0.0782668	-1.89722	25	3.124	0.0030291	0.0752542
ALDH2	-3.18167	-0.710622	-3.10307	0.00323376	0.0782754	-1.90083	4	-3.12224	0.00304417	0.0754602
YWHAH	-0.32353	0.0338221	-2.99181	0.00440222	0.0912415	-2.17509	238	-3.11913	0.00307086	0.0759527
KIAA0355	-0.66459	0.0355356	-3.12777	0.00301738	0.074796	-1.83908	9	-3.1166	0.00309286	0.0763272
FLT3	1.27466	0.401045	3.09359	0.00332067	0.079222	-1.92446	19	3.11211	0.00313215	0.0771204
CEBPA	1.44439	0.547888	3.12153	0.00328695	0.0790145	-1.89901	6	3.13521	0.00313886	0.0771204
COL19A1	-3.67692	-1.02564	-3.37632	0.00355677	0.0817911	-1.71887	1	-3.41048	0.00315838	0.077429
CHI3L2	-1.44863	-0.903831	-3.09641	0.00329464	0.0790289	-1.91745	5	-3.10682	0.00317895	0.0775598
BST2	-1.08526	-0.620508	-3.09344	0.00332204	0.079222	-1.92483	13	-3.10673	0.00317976	0.0775598
IFNGR1	-0.679121	0.0240227	-3.10781	0.00319116	0.0780607	-1.88901	12	-3.10542	0.00319148	0.0775598
ABHD4	1.1779	0.233925	3.10458	0.00322017	0.0782668	-1.89708	4	3.10541	0.00319159	0.0775598
DOCK7	0.962415	0.0801798	3.07333	0.00351371	0.081787	-1.97478	104	3.10424	0.00320208	0.0775852
PLCD1	-0.82564	0.0582728	-3.10292	0.0032351	0.0782754	-1.9012	9	-3.10374	0.00320658	0.0775852
IVNS1ABP	-0.670941	-0.189702	-3.08426	0.00340835	0.0806484	-1.94767	28	-3.1027	0.00321594	0.077643
PAX6	2.21454	-0.210113	3.15044	0.00332405	0.079222	-1.86411	1	3.15769	0.00322308	0.077647
CRYBG1	-1.21603	-0.507559	-3.07221	0.00352471	0.081787	-1.97756	85	-3.09901	0.00324947	0.0778995
RSPRY1	-0.346499	0.0799153	-3.08357	0.00341486	0.0806484	-1.94937	30	-3.09826	0.00325626	0.0778995
CAT	-0.813892	0.14731	-3.05945	0.00365209	0.0826174	-2.00915	211	-3.09786	0.00325989	0.0778995
BRD1	0.29959	0.127367	3.00685	0.00422393	0.0887024	-2.13841	74	3.09768	0.00326156	0.0778995
CHN1	1.34373	-0.543554	3.10109	0.00325177	0.078508	-1.90578	2	3.09656	0.00327182	0.0779772
CBR3	-1.85604	0.0124786	-3.06906	0.0035558	0.0817911	-1.98537	17	-3.08893	0.00334245	0.0794902
SERPINH1	1.02368	0.231678	3.05719	0.00367509	0.0827662	-2.01473	67	3.08442	0.00338497	0.0800023
CKAP2	-0.700348	-0.132662	-3.05123	0.00373639	0.083006	-2.02944	66	-3.08438	0.0033853	0.0800023
SMARCC1	0.444484	0.0136218	3.00898	0.00419919	0.088517	-2.13319	210	3.08436	0.00338554	0.0800023
PARD3	1.00521	-0.300924	3.0562	0.00368518	0.0827662	-2.01717	61	3.083	0.00339841	0.0801363
GCFC2	0.719505	-0.00575447	3.04911	0.00375838	0.0831627	-2.03466	44	3.07597	0.00346578	0.081552
GIGYF1	0.463058	0.137554	3.04709	0.00377947	0.0833652	-2.03964	33	3.0692	0.00353194	0.0828093
REXO5	-1.21532	-0.491892	-3.07121	0.00353455	0.081787	-1.98004	3	-3.06898	0.00353409	0.0828093
TCF7L2	1.6312	0.15678	3.05864	0.00366032	0.0826356	-2.01115	3	3.06714	0.00355232	0.0829381
SGK3	-0.916563	0.0678711	-3.06174	0.00362892	0.0824284	-2.00349	9	-3.06692	0.00355449	0.0829381
PPCDC	-0.76643	0.117648	-3.06617	0.00358444	0.0820881	-1.99251	10	-3.06617	0.00356194	0.0829382
ITGB5	1.13187	-0.0265641	3.06004	0.00364611	0.0826174	-2.00769	5	3.0635	0.0035885	0.083382
BAIAP2	-1.2873	-1.00521	-3.04281	0.00382462	0.0837912	-2.05019	15	-3.0596	0.00362769	0.0839313
BCOR	-0.38575	0.0619117	-3.00262	0.00427341	0.0891145	-2.14874	64	-3.05898	0.00363395	0.0839313
KXD1	-0.578701	-0.0227698	-3.09734	0.00328602	0.0790145	-1.91512	6	-3.05881	0.00363567	0.0839313
ZNF226	0.528535	0.125475	3.21242	0.00237461	0.0644921	-1.62505	2	3.05742	0.00364983	0.0839313
POLM	-0.604799	-0.109988	-3.08317	0.00341866	0.0806484	-1.95036	7	-3.05742	0.00364984	0.0839313
DOCK10	-1.19927	0.0135325	-3.02657	0.00400039	0.0861205	-2.09012	166	-3.05497	0.00367473	0.0841207
DPYSL3	1.21678	0.279359	3.0632	0.00361425	0.0824284	-1.99988	2	3.0538	0.00368672	0.0841207
ZNF212	0.592642	0.0359006	3.30753	0.00190438	0.0557784	-1.3948	1	3.06809	0.00368783	0.0841207
TRIM58	1.70394	0.255096	3.27392	0.00345192	0.0808839	-1.7645	1	3.23484	0.00368831	0.0841207
ARMC1	0.350334	0.103208	3.06194	0.00362692	0.0824284	-2.00299	22	3.05166	0.00370879	0.0844148
ASPHD2	-0.899193	0.172712	-3.07248	0.00352204	0.081787	-1.97688	3	-3.0507	0.00371864	0.0844292
KLHL2	-0.918103	0.19276	-3.11142	0.00315905	0.0774453	-1.87999	1	-3.05013	0.0037246	0.0844292
AFF3	-1.47179	0.127215	-3.03258	0.0039344	0.0858625	-2.07535	12	-3.04929	0.00373333	0.0844551
BBS4	-0.859682	-0.553278	-3.07026	0.0035439	0.0817911	-1.98239	3	-3.04456	0.00378272	0.085384
NUDT12	1.75798	0.139318	3.03042	0.00395806	0.0858963	-2.08067	4	3.04306	0.00379844	0.085384
DPH6	0.666686	-0.139676	3.02993	0.00396342	0.0858963	-2.08188	22	3.04282	0.00380098	0.085384
RFX7	0.357451	-0.0906138	3.01598	0.004119	0.0879931	-2.11607	35	3.04238	0.00380562	0.085384
CNTRL	-0.640773	0.0451226	-2.99562	0.00435639	0.0904602	-2.16581	189	-3.04145	0.00381552	0.085384
RNPEPL1	-0.501414	0.0381801	-3.08007	0.00344838	0.0808839	-1.95807	8	-3.04099	0.00382042	0.085384
ATPSCKMT	0.991391	-0.11648	3.06315	0.00361469	0.0824284	-1.99999	2	3.03832	0.00384883	0.0856887
BZW1	-0.372463	-0.122438	-2.95431	0.00487798	0.0963318	-2.26604	136	-3.03826	0.00384945	0.0856887
ORAI2	-0.986061	-0.27675	-3.07585	0.00372327	0.0829871	-2.0103	3	-3.05887	0.00386798	0.0859294
ERGIC1	-0.8359	0.163877	-3.01263	0.00415717	0.0881319	-2.12426	34	-3.03461	0.00388864	0.0860654
PCID2	-0.44433	-0.0407057	-2.984	0.0044976	0.0921884	-2.1941	70	-3.03384	0.00389695	0.0860654
PDLIM1	-1.18575	0.286083	-3.00507	0.00424467	0.0889702	-2.14275	205	-3.0338	0.0038973	0.0860654
TAF4B	1.35213	-0.116587	3.01752	0.0041016	0.0877899	-2.11231	6	3.02849	0.00395508	0.0871685
HNRNPH1	0.227998	0.040467	2.79457	0.00749269	0.121921	-2.64466	578	3.02726	0.0039686	0.0872863
PIAS4	0.32692	0.0432144	3.02851	0.003979	0.0859928	-2.08536	25	3.02596	0.00398288	0.0872863
POLR3H	0.473629	0.0583475	3.07159	0.00353082	0.081787	-1.9791	8	3.02587	0.00398396	0.0872863
PTP4A2	0.449056	-0.311113	3.05516	0.00369585	0.0827662	-2.01974	12	3.02438	0.00400033	0.0874729
PTPRCAP	-1.10243	-0.733224	-3.02962	0.00396682	0.0858963	-2.08264	3	-3.02314	0.00401417	0.0876034
PGM2	0.56282	0.279545	2.96876	0.00468919	0.0938681	-2.23108	200	3.02144	0.00403304	0.0878429
FAM160B1	-0.628366	-0.0779196	-2.98106	0.00453397	0.0925734	-2.20124	72	-3.01686	0.00408441	0.0886752
KIRREL1	1.23631	0.120292	3.02382	0.00403084	0.0864661	-2.09686	2	3.01625	0.00409131	0.0886752
PPP1R7	-0.302939	0.0363922	-2.89625	0.00571003	0.105569	-2.40532	167	-3.01567	0.00409796	0.0886752
CRIM1	-1.7678	0.541195	-3.01439	0.00413704	0.0880407	-2.11996	1	-3.01477	0.00410811	0.0886752
RNF25	-0.373707	-0.0227364	-2.98708	0.00445982	0.0918633	-2.18662	36	-3.01451	0.00411109	0.0886752
PLOD3	0.775057	0.133942	2.98663	0.00446523	0.0918633	-2.1877	48	3.01312	0.00412685	0.0887111
THRA	1.07361	0.0372538	3.04932	0.00375618	0.0831627	-2.03414	1	3.01291	0.00412928	0.0887111
SPATC1L	1.10227	0.164113	3.11028	0.00352983	0.081787	-1.89719	1	3.04774	0.00413667	0.0887111
AKTIP	-0.573984	-0.0585472	-3.06673	0.00357894	0.0820881	-1.99114	4	-3.00484	0.00422225	0.0900203
ABHD17C	0.977481	0.219674	3.05203	0.00372808	0.0829871	-2.02746	1	3.00386	0.00423367	0.0900203
CXorf38	-0.524286	-0.150743	-2.97543	0.0046045	0.0928406	-2.21492	40	-3.00293	0.00424464	0.0900203
TTC9C	-0.475264	0.0352943	-3.10462	0.0032198	0.0782668	-1.89697	4	-3.0025	0.00424961	0.0900203
ASMTL	-0.790842	-0.0769208	-2.9692	0.00468362	0.0938681	-2.23002	104	-3.00241	0.00425067	0.0900203
ZNF800	0.379473	0.168292	2.96661	0.00471687	0.0941631	-2.23629	42	3.00241	0.00425072	0.0900203
SMPD3	-1.62975	-0.860047	-3.02755	0.0041501	0.0881319	-2.04326	1	-3.01518	0.00426215	0.0900203
QRSL1	-0.504656	-0.0566837	-2.97595	0.00459783	0.0928406	-2.21364	37	-3.00141	0.00426242	0.0900203
RHOH	-1.3262	-0.630376	-3.00275	0.00427186	0.0891145	-2.14842	2	-2.99932	0.00428707	0.0902464
CNN2	-1.82688	-0.529536	-2.97633	0.00459313	0.0928406	-2.21273	36	-2.99778	0.00430526	0.0902464
RCSD1	-1.00696	0.451227	-2.9663	0.00472085	0.0941631	-2.23704	216	-2.99736	0.00431026	0.0902464
RYR3	-0.938424	-0.107787	-4.78773	0.000429977	0.026236	0.188953	1	-3.46034	0.00431333	0.0902464
BET1	0.443392	0.189313	3.00784	0.00421242	0.0886281	-2.13599	17	2.99707	0.00431367	0.0902464
SORD	0.93771	0.280975	2.96492	0.00473865	0.0941807	-2.24037	93	2.99399	0.0043505	0.0906854
DNAJC11	0.449451	0.106046	2.94532	0.00499895	0.0976558	-2.28773	72	2.99395	0.00435094	0.0906854
PCGF2	1.34741	-0.102941	2.98047	0.00454126	0.0925734	-2.20267	7	2.99285	0.00436409	0.0907893
LIPC	0.953398	0.0476634	3.17768	0.00342013	0.0806484	-1.86552	1	3.07255	0.00441404	0.0916572
TADA2B	-0.325668	0.0423383	-3.04538	0.0037975	0.0833652	-2.04387	14	-2.98585	0.00444896	0.0919432
ZC3H6	0.654523	0.28404	2.98577	0.00447577	0.0919101	-2.18979	13	2.98557	0.00445235	0.0919432
NDST1	-0.831654	0.0815637	-3.00243	0.00427557	0.0891145	-2.14919	4	-2.98555	0.0044526	0.0919432
FKBP7	0.786752	0.0581767	2.97687	0.00458636	0.0928406	-2.21143	14	2.98463	0.00446395	0.0920069
ZNF267	-0.522659	0.029308	-3.01512	0.0041288	0.0880337	-2.11819	8	-2.98373	0.004475	0.0920643
ALOX5AP	1.22185	0.207732	2.98972	0.00442761	0.0915666	-2.18019	2	2.98221	0.00449367	0.0922779
GPAT4	0.564669	0.141118	2.978	0.00457213	0.0928406	-2.20867	16	2.97785	0.00454785	0.0932184
GNL3L	0.512285	-0.0638016	2.93775	0.00510298	0.0989347	-2.30596	60	2.9756	0.00457602	0.0935967
NCF1	-1.92875	-0.260102	-2.95404	0.00488151	0.0963318	-2.26668	32	-2.97503	0.00458312	0.0935967
HMGB3	-0.584042	0.0341862	-2.94661	0.00498134	0.0976558	-2.28461	42	-2.97364	0.00460062	0.0936845
ACOT11	1.62169	-0.119211	3.04469	0.00454134	0.0925734	-2.13362	1	3.03501	0.00460426	0.0936845
COPRS	0.592949	-0.134276	3.04594	0.00379158	0.0833652	-2.04248	3	2.97232	0.00461727	0.0937778
TSNARE1	-1.52773	-0.677214	-2.97584	0.00459928	0.0928406	-2.21392	1	-2.96995	0.00464749	0.0942195
PIP4K2C	-1.65028	-0.924645	-2.94893	0.00494999	0.0973382	-2.27902	22	-2.96862	0.00466436	0.0943896
CSRP1	-1.09973	-0.318739	-2.94386	0.00501879	0.0976558	-2.29124	50	-2.96753	0.00467829	0.0944999
CCR7	-1.73217	-1.1886	-3.01034	0.00473813	0.0941807	-2.2083	1	-3.0095	0.0047038	0.094843
WIPF2	0.566075	0.0552628	3.02372	0.00403198	0.0864661	-2.09711	4	2.96274	0.00474008	0.0952459
DNAJB6	0.560235	0.0219454	2.92883	0.0052281	0.100499	-2.32739	57	2.96268	0.0047409	0.0952459
PPHLN1	-0.259325	-0.000857241	-2.90285	0.00560919	0.104573	-2.38958	44	-2.95823	0.00479895	0.0961642
RPS6KA5	-0.928936	-0.0114218	-2.93716	0.00511118	0.0989347	-2.30738	32	-2.95786	0.00480389	0.0961642
LNPK	0.607279	0.147877	2.92366	0.00530196	0.101219	-2.33979	55	2.95486	0.0048434	0.0966082
HELB	0.749839	-0.107807	2.94566	0.0049943	0.0976558	-2.28691	16	2.95486	0.00484343	0.0966082
SLC29A2	-2.11406	0.0992669	-2.96156	0.00501221	0.0976558	-2.25228	1	-2.96792	0.00489337	0.0973724
NOTCH1	-0.578528	-0.464866	-2.92108	0.00533917	0.101755	-2.34598	48	-2.95067	0.00489924	0.0973724
APOBEC3G	-1.34339	-0.307375	-2.92601	0.00526824	0.100968	-2.33415	43	-2.94806	0.00493418	0.0978171
DNASE1L1	-1.35917	0.20589	-2.9791	0.0047817	0.094698	-2.23592	1	-2.96446	0.00493919	0.0978171
AKAP8L	0.329519	0.190384	2.86159	0.00626781	0.111084	-2.48756	100	2.94433	0.0049847	0.098543
OSBPL3	-0.754275	-0.405995	-2.91749	0.00539146	0.101928	-2.3546	45	-2.94264	0.00500775	0.0987993
IL32	-0.980633	-1.71253	-2.93292	0.00517033	0.0997327	-2.31756	10	-2.94208	0.00501542	0.0987993
LUC7L3	0.245066	0.0339582	2.78323	0.00772064	0.123225	-2.67098	168	2.94022	0.00504097	0.0991272
RAI14	1.57137	0.479337	2.91731	0.00539402	0.101928	-2.35501	23	2.93685	0.00508746	0.0998169
CAMKK1	0.752933	-0.113273	2.98916	0.00443436	0.0915666	-2.18154	2	2.93638	0.00509398	0.0998169
CGNL1	-2.92327	-0.00362055	-8.33802	0.000986749	0.0397348	-1.35288	2	-4.86926	0.0051239	0.100227
SNX17	-0.64471	-0.0914793	-2.90591	0.00556307	0.104237	-2.38229	46	-2.93288	0.00514268	0.100418
SASH3	-0.606374	0.101761	-2.88873	0.00582702	0.106494	-2.42323	97	-2.92747	0.00521904	0.101701
SNX2	-0.447402	0.253104	-2.87074	0.00611585	0.109789	-2.46591	109	-2.92662	0.00523108	0.101701
TUBA1C	-0.338822	-0.00820938	-2.88101	0.00594941	0.107845	-2.44157	48	-2.92629	0.0052358	0.101701
TMA16	0.403645	0.0582636	2.88585	0.00587235	0.107146	-2.43007	50	2.92548	0.00524737	0.10174
TNRC18	0.493419	-0.107826	2.91206	0.00547122	0.102912	-2.36757	26	2.92471	0.00525835	0.10174
SNX5	-0.51367	0.19408	-2.87573	0.00603442	0.108637	-2.45409	115	-2.92391	0.00526971	0.10174
USP22	0.46116	0.0808025	2.9077	0.00553622	0.103909	-2.37801	29	2.92359	0.00527437	0.10174
FNBP1	-1.03031	-0.725646	-2.89199	0.00577596	0.106435	-2.41546	183	-2.92096	0.00531211	0.10229
DDHD2	0.490818	0.101468	2.89919	0.00566485	0.105258	-2.3983	33	2.92015	0.00532385	0.102339
FOXO3B	1.15093	-0.277035	2.94268	0.00503499	0.0978002	-2.29409	1	2.91793	0.005356	0.102595
SAMD4B	0.356981	0.09882	2.91188	0.00547384	0.102912	-2.368	26	2.91722	0.0053664	0.102595
FBXL18	-0.663127	-0.0544761	-2.90305	0.00560624	0.104573	-2.38911	23	-2.91688	0.00537136	0.102595
TIMM21	0.444785	0.115349	2.93178	0.00518639	0.0998695	-2.3203	15	2.9167	0.00537402	0.102595
RASGRP2	-0.922206	0.16531	-2.89312	0.00575843	0.106287	-2.41277	41	-2.91581	0.00538695	0.102666
ZNF436	0.896726	0.280872	2.96926	0.00468282	0.0938681	-2.22987	1	2.91425	0.00540989	0.102927
GCSAM	-0.883764	0.0121372	-2.90157	0.00562863	0.10476	-2.39264	15	-2.91328	0.00542406	0.102978
ZHX2	-0.721901	0.374134	-2.88142	0.00594279	0.107845	-2.44059	79	-2.9128	0.00543108	0.102978
CCDC43	0.412339	0.0983085	2.87822	0.00599425	0.108305	-2.4482	44	2.91195	0.00544365	0.10298
ZCCHC17	0.452641	0.177434	2.91634	0.00540823	0.102023	-2.35734	18	2.91154	0.00544969	0.10298
COMMD6	-0.374579	-0.0615955	-3.04212	0.00383196	0.0837912	-2.0519	5	-2.91023	0.00546915	0.103172
PI4KA	-0.473789	0.125785	-2.8518	0.00643435	0.112142	-2.51067	168	-2.90959	0.00547861	0.103176
MGMT	-1.36162	0.363043	-2.88915	0.00582048	0.106494	-2.42223	21	-2.90769	0.00550688	0.103533
TCEANC	0.96343	-0.377628	3.07753	0.00417042	0.0882448	-2.00016	1	2.96405	0.00553053	0.103802
ZNF776	0.501432	0.115526	3.00948	0.0041935	0.088517	-2.13199	3	2.90449	0.00555486	0.103987
ZBED3	1.30918	0.0700132	2.89762	0.00568897	0.10553	-2.40205	4	2.90421	0.00555905	0.103987
RGS10	-0.904347	-0.642275	-2.88465	0.00589136	0.107317	-2.43292	23	-2.90158	0.00559878	0.104554
MYO1B	1.90194	0.277948	2.8768	0.00601708	0.108541	-2.45155	59	2.89841	0.00564704	0.105279
MSI2	-0.450138	0.16601	-2.85821	0.0063249	0.111617	-2.49555	53	-2.89519	0.00569645	0.106023
KCTD5	-0.63058	-0.0920901	-2.89668	0.00570337	0.105569	-2.40429	12	-2.89429	0.00571034	0.106104
LAMC1	1.27311	0.185334	2.87527	0.00604187	0.108637	-2.45518	15	2.89154	0.00575285	0.106715
CEP250	-0.280318	-0.02458	-2.76553	0.0080892	0.12592	-2.7119	188	-2.8902	0.00577381	0.106926
NFE2L1	0.88878	-0.279103	2.91786	0.00538602	0.101928	-2.3537	2	2.88861	0.00579852	0.107174
EPB41	0.392683	0.0469269	2.82107	0.00698397	0.117044	-2.58284	124	2.88811	0.00580646	0.107174
PGP	-0.450677	0.00540669	-2.86188	0.00626308	0.111084	-2.48689	36	-2.88598	0.00583992	0.107613
ABCE1	0.472855	-0.101059	2.82494	0.00691242	0.116814	-2.57378	211	2.88432	0.00586603	0.107844
BCL7B	0.461319	-0.0547798	2.92473	0.00528657	0.101099	-2.33722	8	2.88396	0.00587183	0.107844
AP1G2	-0.800685	-0.035578	-2.85718	0.0063423	0.111617	-2.49797	55	-2.88309	0.00588558	0.107911
CD93	1.7089	-0.243593	2.8701	0.00612639	0.109802	-2.46743	4	2.88251	0.00589488	0.107911
S1PR4	-0.759034	-0.192138	-2.96311	0.00476217	0.0944793	-2.24476	1	-2.88011	0.0059331	0.108181
DGKA	-0.981515	-0.220387	-2.85298	0.00641409	0.112142	-2.50789	96	-2.87989	0.00593654	0.108181
CTSD	-0.805974	-0.207738	-2.95047	0.00492931	0.097103	-2.27531	1	-2.87975	0.0059388	0.108181
SDAD1	0.38475	-0.00786853	2.83039	0.00681296	0.115592	-2.56102	62	2.87876	0.00595465	0.108293
SSB	0.388857	0.21567	2.79074	0.00756902	0.122352	-2.65356	443	2.8762	0.00599597	0.108696
RAB10	0.25612	0.102567	2.76742	0.00804924	0.125826	-2.70756	91	2.87617	0.00599635	0.108696
DOK1	-0.706685	-0.0474504	-2.86734	0.00617189	0.110277	-2.47396	16	-2.87554	0.00600666	0.108706
RNFT1	-0.579638	0.0284388	-2.97317	0.00463296	0.0932457	-2.22039	2	-2.87429	0.00602685	0.108894
MYO1C	-1.29792	-0.536715	-2.85169	0.00643632	0.112142	-2.51094	48	-2.87361	0.00603784	0.108916
SPINT1	-1.95908	-0.0994781	-2.854	0.0063966	0.112142	-2.50549	11	-2.87182	0.00606706	0.109266
LGALS9	-1.26103	-0.360481	-2.85253	0.00642186	0.112142	-2.50896	22	-2.87081	0.00608355	0.109386
CHPF	-1.70616	-0.468216	-2.88332	0.00617274	0.110277	-2.4622	1	-2.88404	0.00612221	0.109857
HEATR5B	-0.330353	0.024012	-2.80061	0.00737377	0.120514	-2.6306	77	-2.86802	0.00612948	0.109857
PEX1	0.554412	0.0719733	2.83856	0.00666604	0.114143	-2.54183	44	2.86578	0.00616643	0.110179
FCRLA	-3.62472	-0.718416	-2.84831	0.0064947	0.11242	-2.51889	2	-2.86573	0.00616726	0.110179
ATG7	-0.534291	0.0775699	-2.83264	0.00677214	0.115251	-2.55573	52	-2.86388	0.00619804	0.110437
STAT2	-0.678299	0.0754859	-2.83589	0.00671374	0.114607	-2.54811	55	-2.86367	0.00620154	0.110437
GTPBP6	0.866031	0.256589	2.84672	0.00652234	0.112641	-2.52264	21	2.8622	0.00622599	0.110695
LIAS	0.633404	0.0383329	2.86481	0.00621394	0.110481	-2.47995	10	2.85921	0.00627633	0.111238
HIC1	-1.99798	-0.353064	-2.84831	0.00649467	0.11242	-2.51889	2	-2.8592	0.00627648	0.111238
SNX18	-0.730154	0.245906	-2.85054	0.00645612	0.112276	-2.51365	15	-2.85843	0.00628947	0.111239
UCHL3	-0.596972	-0.0969427	-2.82216	0.00696383	0.117044	-2.5803	84	-2.85801	0.00629653	0.111239
TRGV8	-4.00002	-3.67296	-2.8387	0.00666361	0.114143	-2.54151	1	-2.85545	0.00633998	0.111663
TKFC	-0.602641	0.130292	-2.82061	0.00699258	0.117044	-2.58392	76	-2.85484	0.00635024	0.111663
ZNF431	0.946823	0.237374	2.97859	0.00514879	0.0994896	-2.22272	1	2.89447	0.00635064	0.111663
SNAP29	-0.285805	-0.017821	-2.79026	0.00757856	0.122352	-2.65467	56	-2.85279	0.0063853	0.112095
GALNT12	-1.45193	-0.706104	-2.85731	0.00634017	0.111617	-2.49767	1	-2.85112	0.00641396	0.112332
SLC22A23	2.07463	-0.255545	2.99696	0.00661405	0.113778	-2.36584	1	3.0007	0.00641897	0.112332
GSDME	-2.37138	-0.990555	-2.83156	0.00679172	0.115407	-2.55828	12	-2.85019	0.00643002	0.112349
WDFY2	-0.907543	-0.0790959	-2.84088	0.00662501	0.113791	-2.53639	10	-2.84867	0.00645629	0.112631
BUD31	0.318058	0.0341809	2.83655	0.00670188	0.114581	-2.54655	29	2.84738	0.00647861	0.112741
KIT	-0.618891	-0.169747	-3.26423	0.00296673	0.0739416	-1.71908	1	-2.942	0.00650786	0.112741
AGPAT5	0.677709	0.137613	2.82473	0.00691645	0.116814	-2.57429	34	2.84549	0.00651145	0.112741
SOS2	-0.474351	0.132907	-2.84641	0.0065277	0.112641	-2.52336	18	-2.84501	0.00651991	0.112741
MYOF	-1.87548	-0.137818	-2.90177	0.00654984	0.112848	-2.41057	1	-2.89957	0.00652225	0.112741
SEMA6C	1.7261	0.418898	2.94152	0.00647153	0.112368	-2.38853	1	2.93282	0.0065234	0.112741
SMARCAD1	0.373051	-0.142367	2.77662	0.0078565	0.124245	-2.68629	105	2.8418	0.00657608	0.113476
C5orf15	0.848871	-0.123105	2.85861	0.00631811	0.111617	-2.4946	3	2.83949	0.00661688	0.113743
SPINT2	-1.05788	-0.161628	-2.85157	0.00643836	0.112142	-2.51122	2	-2.83864	0.00663184	0.113743
ZNF746	0.434868	0.0712274	2.9047	0.0055812	0.104401	-2.38516	6	2.8383	0.006638	0.113743
TGOLN2	0.724114	0.112217	2.81636	0.00707202	0.11713	-2.59386	37	2.83817	0.00664023	0.113743
VPS35L	-1.05969	-0.158431	-2.81543	0.00708948	0.117245	-2.59603	50	-2.83803	0.00664269	0.113743
FSIP1	1.44004	0.00975138	3.29394	0.00527067	0.100968	-2.01688	1	3.15309	0.00665492	0.113778
SLC25A21	3.03872	0.443099	9.56482	0.000573316	0.0309757	-1.20338	1	4.56368	0.00666953	0.113853
SLC43A1	-0.659525	0.276904	-2.83453	0.00673812	0.114847	-2.5513	11	-2.83327	0.00672778	0.114625
BNC2	2.31889	0.341399	2.91634	0.00702734	0.117044	-2.45547	1	2.92756	0.00674217	0.114625
CAB39	-0.28717	-0.0990971	-2.73347	0.00879869	0.131652	-2.78558	118	-2.83228	0.00674568	0.114625
PTP4A1	0.634268	0.231331	2.85685	0.00634804	0.111617	-2.49877	5	2.83043	0.00677898	0.115015
AC092279.1	-1.21266	0.0998646	-3.08612	0.00537341	0.101928	-2.13716	1	-2.97593	0.00680189	0.11506
NDOR1	-0.420793	-0.121943	-2.82662	0.00688158	0.116578	-2.56984	22	-2.82915	0.00680227	0.11506
AC099494.7	0.920657	-0.237885	3.53965	0.00249409	0.0664097	-1.39758	1	3.05889	0.0068249	0.115082
MELTF	-2.01324	0.246728	-2.808	0.00723083	0.118876	-2.61339	30	-2.82783	0.00682618	0.115082
FCMR	-1.73306	0.0549229	-2.81921	0.00701872	0.117044	-2.58721	2	-2.82719	0.00683795	0.115082
NFKB1	-0.746893	0.0998094	-2.79391	0.00750572	0.121954	-2.64618	135	-2.82668	0.00684717	0.115082
CDKAL1	0.366875	-0.181446	2.78645	0.00765527	0.122453	-2.66351	49	2.82624	0.00685527	0.115082
C17orf97	-1.4222	-0.205145	-2.81776	0.00704577	0.117044	-2.59059	3	-2.82417	0.00689311	0.115543
DUSP23	1.09947	-0.106472	2.81703	0.00705939	0.117095	-2.59229	4	2.81884	0.00699178	0.11702
LIN28B	1.08046	-1.06176	2.80908	0.0072101	0.118876	-2.61087	7	2.81758	0.00701529	0.117066
COA5	-0.682028	0.087689	-2.91859	0.00537537	0.101928	-2.35195	1	-2.81743	0.00701818	0.117066
SPIN4	-0.854703	0.0640623	-2.81824	0.00703676	0.117044	-2.58946	6	-2.81701	0.00702605	0.117066
CEMIP2	-1.26303	0.357735	-2.79956	0.0073943	0.120672	-2.63304	16	-2.81592	0.00704637	0.117182
PHF21A	0.453624	0.229235	2.82326	0.00694353	0.117044	-2.57773	16	2.81527	0.00705854	0.117182
CYP2U1	1.08388	-0.386064	2.81043	0.00718429	0.118637	-2.60771	5	2.81495	0.00706464	0.117182
KCNN4	1.41252	-0.207643	2.80454	0.00729737	0.119701	-2.62144	3	2.81087	0.00714176	0.118128
RBIS	0.574756	-0.118893	2.82081	0.00698894	0.117044	-2.58347	10	2.81081	0.00714285	0.118128
LYN	-1.22154	0.442824	-2.78787	0.00762656	0.122453	-2.66021	51	-2.80966	0.00716472	0.118314
NCLN	0.425157	0.10414	2.77317	0.00792828	0.124245	-2.69427	49	2.80752	0.00720573	0.118741
MFSD2A	1.2537	-0.329438	3.05621	0.00620198	0.110481	-2.28911	1	2.97869	0.00721195	0.118741
TGFBR2	-1.15194	0.266262	-2.78884	0.00760717	0.122352	-2.65798	21	-2.80615	0.00723198	0.118895
CD84	-1.87424	-0.934783	-2.78634	0.00765744	0.122453	-2.66376	9	-2.80317	0.00728941	0.119573
ANKRD44	-0.996672	-0.166018	-2.77844	0.00781881	0.124142	-2.68207	72	-2.8029	0.00729471	0.119573
PIGH	-1.01262	-0.226743	-2.80812	0.00722846	0.118876	-2.6131	3	-2.80164	0.007319	0.119795
LIMD2	-0.827191	-0.0838976	-2.78988	0.00758616	0.122352	-2.65555	13	-2.79873	0.00737577	0.120513
FIP1L1	0.286053	0.0230085	2.86503	0.00621034	0.110481	-2.47944	14	2.79829	0.00738454	0.120513
GRAMD1A	0.619817	-0.0171633	2.78952	0.00759336	0.122352	-2.65638	18	2.79738	0.00740235	0.120627
BRF2	0.514217	-0.0385865	2.88135	0.00594394	0.107845	-2.44076	3	2.79553	0.00743879	0.120877
WDFY4	-1.35856	0.0431285	-2.77275	0.00793693	0.124245	-2.69523	89	-2.79549	0.00743942	0.120877
PNMA8A	-1.54735	-0.339206	-3.03905	0.00701785	0.117044	-2.28287	3	-2.99718	0.0074696	0.12119
PPIL4	0.394886	0.0557951	2.73217	0.00882862	0.1318	-2.78856	120	2.79304	0.007488	0.121235
COQ10B	-0.687019	-0.112489	-2.88896	0.00582336	0.106494	-2.42267	1	-2.79273	0.00749411	0.121235
CTPS2	-1.37936	0.00399531	-2.77377	0.00791575	0.124245	-2.69289	22	-2.79196	0.00750944	0.121306
ZNRF2	-0.637149	0.0455919	-2.79088	0.00756612	0.122352	-2.65322	12	-2.79056	0.00753725	0.121471
ID2	-2.11777	-0.28532	-2.83252	0.00779962	0.124142	-2.61285	1	-2.84188	0.00754872	0.121471
DDX55	0.403491	-0.0595779	2.76128	0.00818014	0.126804	-2.72171	40	2.78947	0.00755905	0.121471
MOB3A	-1.10764	-0.328732	-2.77556	0.00787836	0.124245	-2.68873	13	-2.78926	0.00756326	0.121471
BORCS5	-0.719422	-0.151913	-2.77713	0.00784598	0.124245	-2.68512	18	-2.78809	0.00758678	0.121583
PCBP1	-0.288766	0.06878	-2.68417	0.0100021	0.14003	-2.89768	158	-2.78783	0.00759209	0.121583
VPREB3	-2.25152	0.24168	-2.77532	0.00788343	0.124245	-2.68929	1	-2.78489	0.00765142	0.122357
GID4	-0.248459	0.00933618	-2.89044	0.00580015	0.106494	-2.41914	13	-2.78334	0.00768284	0.122683
NIBAN3	-1.51401	0.449891	-2.76417	0.00811824	0.126195	-2.71505	23	-2.78272	0.00769537	0.122707
MTA1	0.266496	0.113241	2.68028	0.0101031	0.140736	-2.90645	103	2.7801	0.00774885	0.123383
CCNYL1	-0.595899	-0.0476245	-2.78287	0.00772789	0.123225	-2.6718	11	-2.77788	0.00779446	0.123866
PAXIP1	0.310092	0.0988992	2.7422	0.00860015	0.129526	-2.7656	41	2.77754	0.00780147	0.123866
MEAF6	-0.237587	0.0573009	-2.78655	0.00765328	0.122453	-2.66328	26	-2.77617	0.00782974	0.124102
KHSRP	0.23463	0.088175	2.60342	0.012304	0.1585	-3.07808	442	2.77574	0.0078386	0.124102
PODXL	1.41199	0.134653	2.75659	0.00828164	0.127489	-2.73252	20	2.77439	0.00786664	0.124227
PRCC	0.32572	0.155209	2.7502	0.00842155	0.128528	-2.74721	35	2.77429	0.00786884	0.124227
WWC3	-1.47397	0.196707	-2.75266	0.00836747	0.128455	-2.74156	35	-2.77248	0.00790637	0.124466
ZSWIM8	-0.36941	0.136528	-2.77413	0.00790809	0.124245	-2.69204	22	-2.77234	0.00790932	0.124466
ARHGAP1	-0.464002	0.0241644	-2.72461	0.00900454	0.133272	-2.80583	108	-2.77195	0.00791751	0.124466
COLGALT1	0.775267	-0.0128797	2.74502	0.00853676	0.128979	-2.75911	59	2.77043	0.00794942	0.124791
PLEC	-1.27406	-0.700226	-2.74419	0.00855529	0.129025	-2.76101	427	-2.76934	0.0079723	0.124974
PGGT1B	0.613533	0.0622736	2.75956	0.00821734	0.127026	-2.72569	19	2.76848	0.00799038	0.125082
CARNMT1	0.547037	0.0292443	2.76577	0.00808416	0.12592	-2.71136	16	2.76722	0.00801699	0.125322
POMK	0.523786	-0.106235	2.77305	0.00793066	0.124245	-2.69454	13	2.76605	0.00804175	0.125381
R3HCC1L	-0.366452	0.138105	-2.75064	0.00841194	0.128528	-2.74621	30	-2.76561	0.00805106	0.125381
AL159141.1	-1.39384	-0.920257	-2.75163	0.0083901	0.128528	-2.74393	8	-2.76544	0.00805454	0.125381
CHPF2	0.47062	-0.0727401	2.75765	0.00825857	0.127332	-2.73007	22	2.76419	0.00808123	0.125525
UNC119	-0.616827	-0.0865158	-2.75287	0.00836293	0.128455	-2.74108	21	-2.76395	0.00808641	0.125525
GATB	-0.346177	0.00645797	-2.74887	0.0084511	0.12854	-2.75028	30	-2.76328	0.00810064	0.125571
GOLM1	1.64142	0.0291858	2.74484	0.00854067	0.128979	-2.75952	14	2.76196	0.00812884	0.125833
ERGIC3	0.337082	-0.0769855	2.72476	0.00900102	0.133272	-2.80549	41	2.75728	0.00822956	0.127165
ACAP1	-0.571134	-0.300078	-2.72089	0.00909235	0.134085	-2.81432	90	-2.75652	0.00824599	0.127165
TYW1	0.650948	0.0753328	2.81884	0.0070256	0.117044	-2.58807	2	2.75638	0.00824915	0.127165
ACACA	0.726737	-0.179541	2.72155	0.00907666	0.134085	-2.81281	220	2.75578	0.00826213	0.127189
ZCCHC4	0.477363	0.00688145	2.75758	0.00825998	0.127332	-2.73023	16	2.75354	0.00831098	0.127648
WRNIP1	0.386565	0.210947	2.71344	0.00927056	0.135299	-2.8313	55	2.75336	0.00831487	0.127648
DGCR6L	0.604257	-0.00972203	2.87899	0.00598184	0.108257	-2.44637	1	2.75253	0.00833308	0.127726
OBI1	-0.671616	-0.160522	-2.72644	0.00896181	0.132993	-2.80167	52	-2.75208	0.0083429	0.127726
METTL8	0.5111	0.00542761	2.76672	0.00806407	0.125881	-2.70917	10	2.75065	0.00837446	0.128033
LRP12	0.848093	-0.401557	2.80144	0.00735767	0.120428	-2.62868	1	2.74987	0.00839163	0.128119
PRPS2	-1.09638	-0.232091	-2.73072	0.00886212	0.131865	-2.79187	22	-2.74781	0.00843703	0.12851
KAT2B	-0.627678	0.021433	-2.75117	0.0084003	0.128528	-2.74499	10	-2.74728	0.00844876	0.12851
PASK	-0.391247	0.0530224	-2.70619	0.00944703	0.137087	-2.84779	58	-2.74714	0.00845185	0.12851
LDLRAD4	-0.922092	-0.0492289	-2.76357	0.00813119	0.126221	-2.71644	2	-2.74359	0.008531	0.129518
IGFBP3	-2.05829	-0.0185498	-2.91954	0.00875049	0.131435	-2.5573	1	-2.91927	0.00854144	0.129518
ZDHHC5	-0.246644	-0.0773252	-2.78901	0.00760368	0.122352	-2.65757	19	-2.74236	0.00855859	0.129602
ATP6V0D1	-0.645809	0.095208	-2.71914	0.00913402	0.134118	-2.81832	40	-2.74167	0.00857408	0.12966
RTEL1	0.525031	-0.254556	2.74982	0.00842993	0.128528	-2.74808	12	2.74109	0.00858712	0.129681
HPS5	-0.426193	0.0911729	-2.71275	0.00928736	0.135299	-2.83289	41	-2.74014	0.00860866	0.129701
CBL	-0.452393	0.0204463	-2.69817	0.00964574	0.138347	-2.86598	78	-2.74	0.0086118	0.129701
STRBP	-0.439676	0.187516	-2.68131	0.0100763	0.140538	-2.90413	177	-2.73725	0.00867411	0.130367
MED12L	1.01263	-0.400709	2.73656	0.00872779	0.131271	-2.7785	4	2.73635	0.0086946	0.130367
PPP2R1B	0.524688	-0.187142	2.70086	0.00957878	0.13792	-2.8599	74	2.73609	0.00870053	0.130367
TLK2	0.262331	0.0173531	2.68646	0.00994299	0.139906	-2.8925	46	2.73598	0.008703	0.130367
STK38	-0.592286	0.308676	-2.70433	0.00949282	0.137214	-2.85202	70	-2.73547	0.00871457	0.130367
LPXN	-1.1392	-0.148241	-2.71455	0.00924372	0.135299	-2.82877	34	-2.73409	0.00874619	0.130625
IMPDH1	0.6	0.15032	2.7038	0.00950592	0.137226	-2.85322	65	2.73369	0.00875531	0.130625
ZBTB40	0.280075	0.227418	2.6709	0.0103509	0.142975	-2.92759	60	2.73313	0.00876811	0.130641
ARHGAP5	0.638805	-0.00651533	2.69827	0.00964328	0.138347	-2.86576	90	2.73014	0.00883718	0.131494
C2orf68	-0.386577	-0.0411892	-2.89053	0.00579876	0.106494	-2.41893	3	-2.72884	0.00886716	0.131676
STAT5A	-0.852281	-0.483028	-2.71309	0.00927905	0.135299	-2.8321	22	-2.72859	0.00887305	0.131676
MYC	0.772502	0.0406557	2.71773	0.0091677	0.134435	-2.82154	13	2.72541	0.00894714	0.132599
USP6NL	-0.402414	0.0613157	-2.73339	0.00880047	0.131652	-2.78576	17	-2.72353	0.00899113	0.133073
OFD1	-0.487535	0.152663	-2.68452	0.00999322	0.14003	-2.8969	75	-2.72209	0.00902518	0.1334
GUF1	0.455285	0.179081	2.69667	0.00968335	0.138351	-2.86939	39	2.72136	0.0090422	0.133474
KLF3	1.31671	-0.0453399	2.71974	0.0091197	0.134085	-2.81695	2	2.72036	0.00906588	0.133624
GSTM2	-1.25595	0.0384618	-2.70263	0.0095349	0.137466	-2.85588	21	-2.71992	0.00907634	0.133624
PPM1L	1.09378	-0.0346351	2.70438	0.0094915	0.137214	-2.8519	11	2.71682	0.00915014	0.134461
ZNF625	-1.73949	-0.244193	-2.81172	0.00845387	0.12854	-2.51142	1	-2.77537	0.00915736	0.134461
C8orf88	1.07357	-0.29642	2.75927	0.00853689	0.128979	-2.72032	1	2.72831	0.00919686	0.134863
SRA1	-0.565595	-0.322116	-2.71375	0.00926315	0.135299	-2.8306	13	-2.71152	0.00927762	0.135803
DNAJC6	1.65261	-0.701077	2.69703	0.00967454	0.138351	-2.86859	6	2.7112	0.00928536	0.135803
BPHL	0.818062	0.321775	2.69501	0.00972513	0.138592	-2.87315	21	2.70965	0.00932282	0.136172
GDPD1	0.734215	0.209119	2.69705	0.00967393	0.138351	-2.86853	16	2.70682	0.00939184	0.136877
AP1AR	0.422884	0.14234	2.74779	0.00847497	0.128685	-2.75275	8	2.70666	0.00939569	0.136877
LRRC1	0.934318	0.0913687	2.68667	0.00993776	0.139906	-2.89204	25	2.70372	0.00946801	0.13775
NFIL3	1.2431	0.10849	2.6895	0.00986499	0.139691	-2.88562	10	2.70301	0.00948538	0.137823
TAF1C	0.498991	0.0251583	2.71112	0.00932677	0.135655	-2.83659	11	2.69786	0.00961333	0.139018
PSD4	-0.563072	-0.355758	-2.67307	0.0102931	0.142668	-2.92271	44	-2.69778	0.00961545	0.139018
GAR1	0.468902	0.205166	2.65918	0.0106683	0.14522	-2.95393	76	2.69776	0.00961573	0.139018
TMEM38B	0.955868	-0.261257	2.7045	0.00948856	0.137214	-2.85163	3	2.69724	0.00962895	0.139018
TMEM9B	-0.455354	-0.144415	-2.74525	0.00853167	0.128979	-2.75859	6	-2.69719	0.00963012	0.139018
POLR1C	0.392248	0.0467176	2.65561	0.0107667	0.145885	-2.96194	59	2.69542	0.00967461	0.13948
SOX13	1.8194	0.0725176	2.81345	0.0098292	0.139592	-2.72468	1	2.81162	0.00971023	0.139812
TM9SF2	-0.371006	-0.0784712	-2.65528	0.0107759	0.145885	-2.96268	50	-2.69178	0.00976645	0.14044
PLEKHA2	-0.995185	0.0378549	-2.66983	0.0103795	0.142975	-2.93	45	-2.69077	0.00979199	0.140626
IRF7	-0.896297	-0.218168	-2.68759	0.00991397	0.139906	-2.88995	6	-2.6899	0.00981426	0.140764
UBXN8	0.761585	-0.216787	2.71073	0.00933619	0.135655	-2.83747	3	2.68831	0.00985472	0.141162
FCER2	-1.97971	-2.15555	-2.67138	0.0103381	0.142975	-2.92651	7	-2.68745	0.0098768	0.141297
ZFP36L2	-0.63177	-0.0739079	-2.68587	0.00995818	0.139943	-2.89383	12	-2.68668	0.00989642	0.141396
CCM2	-0.948852	0.124048	-2.66575	0.0104895	0.143425	-2.93919	40	-2.68611	0.00991106	0.141423
DYNC2H1	1.59928	0.30412	2.66812	0.0104254	0.143425	-2.93385	15	2.68499	0.00993989	0.141549
NECTIN3	1.34491	-0.763736	2.67597	0.0102163	0.142135	-2.91617	4	2.68453	0.00995171	0.141549
LPCAT2	-2.54182	-0.157899	-2.66662	0.0104659	0.143425	-2.93723	10	-2.68429	0.00995802	0.141549
SFT2D3	-0.764092	-0.0166025	-2.69071	0.0098341	0.139592	-2.88288	5	-2.6827	0.0099991	0.141887
IPO5	-0.357556	-0.0711765	-2.6007	0.0123895	0.159048	-3.08409	444	-2.68208	0.0100153	0.141887
ZGRF1	0.424694	-0.117692	2.65613	0.0107523	0.145885	-2.96077	40	2.68189	0.01002	0.141887
HMGA2	2.24613	-0.114845	2.68644	0.010371	0.142975	-2.88774	1	2.69665	0.0100517	0.14192
PFKFB3	-0.63734	0.161269	-2.67056	0.01036	0.142975	-2.92836	19	-2.68056	0.0100546	0.14192
IFNAR1	-0.486266	0.0360386	-2.68673	0.00993622	0.139906	-2.8919	14	-2.68019	0.0100645	0.14192
SLFN5	-1.06019	-0.524966	-2.65957	0.0106577	0.14522	-2.95306	39	-2.67948	0.0100829	0.14192
MED13L	-0.383421	0.177554	-2.64364	0.011103	0.148708	-2.98874	51	-2.67936	0.0100861	0.14192
PLAGL2	0.556556	0.0145004	2.69845	0.00963881	0.138347	-2.86536	6	2.67413	0.0102235	0.143381
FRMD4A	0.688369	-0.830282	2.68819	0.00989857	0.139906	-2.88859	5	2.67406	0.0102253	0.143381
ABL2	0.400442	0.16826	2.66597	0.0104833	0.143425	-2.93868	25	2.67393	0.0102286	0.143381
TTF1	-0.561256	-0.0374922	-2.64391	0.0110951	0.148708	-2.98811	57	-2.67225	0.0102732	0.143825
ARMCX3	-0.700019	0.0952165	-2.65481	0.0107888	0.145885	-2.96373	28	-2.67166	0.010289	0.143835
STK17B	-0.741531	-0.180271	-2.6596	0.0106568	0.14522	-2.95299	18	-2.67125	0.0102998	0.143835
MAPK15	0.444755	0.280475	2.73193	0.00883407	0.1318	-2.7891	5	2.66992	0.0103353	0.144128
EFCAB7	0.769962	-0.00278209	2.72989	0.00888136	0.131975	-2.79377	1	2.66949	0.0103467	0.144128
NR2C1	0.303784	0.0882359	2.68136	0.010075	0.140538	-2.90401	21	2.66841	0.0103758	0.144257
SINHCAF	0.320307	0.109928	2.7342	0.00878203	0.131652	-2.78393	10	2.66818	0.0103818	0.144257
SLC7A2	1.7911	0.410429	2.66676	0.0109012	0.147067	-2.95984	4	2.68174	0.0104407	0.144594
CEP83	0.425505	0.0918643	2.64579	0.0110419	0.148246	-2.98392	34	2.66598	0.0104411	0.144594
TERF2IP	-0.325908	0.0670578	-2.604	0.0122859	0.1585	-3.0768	86	-2.66551	0.0104538	0.144594
PPP1CC	0.24573	0.00623005	2.68459	0.00999115	0.14003	-2.89672	23	2.66502	0.010467	0.144594
RASSF7	0.412688	-0.0748337	2.76072	0.00819215	0.126813	-2.72299	4	2.66487	0.0104711	0.144594
CYREN	0.634971	-0.0560994	2.8343	0.00747252	0.12177	-2.61302	1	2.69488	0.0105481	0.145478
TMF1	-0.430379	-0.0696106	-2.60635	0.0122126	0.158054	-3.0716	107	-2.65321	0.0107906	0.148316
B4GALT1	-0.744266	-0.114013	-2.6544	0.0108004	0.145885	-2.96466	7	-2.65296	0.0107977	0.148316
CC2D1B	-0.426081	0.0259271	-2.62135	0.0117545	0.153553	-3.03836	50	-2.65282	0.0108015	0.148316
DPY30	0.565231	-0.0141842	2.68173	0.0100655	0.140538	-2.90319	5	2.65225	0.0108172	0.148316
FNTA	0.432707	0.105573	2.6175	0.0118706	0.154708	-3.04691	58	2.65213	0.0108205	0.148316
LACTB	-0.742947	-0.564573	-2.63182	0.0114441	0.151274	-3.01508	31	-2.64996	0.0108813	0.148965
APBB1IP	-0.762021	0.231584	-2.62282	0.0117106	0.153159	-3.03511	82	-2.64908	0.010906	0.14912
PSMD5	-1.04113	-0.155281	-2.62697	0.0115871	0.15226	-3.02589	51	-2.64791	0.0109389	0.149386
ARMC10	0.411955	0.145517	2.63549	0.0113371	0.150756	-3.00691	26	2.64566	0.0110022	0.150067
SREBF1	0.678801	0.0471546	2.69164	0.00981056	0.139592	-2.88079	2	2.64426	0.0110418	0.150423
BLOC1S2	-0.524648	0.0614906	-2.6382	0.0112588	0.150329	-3.00087	18	-2.64283	0.0110826	0.150775
RUFY1	-0.456681	0.241354	-2.5984	0.0124621	0.159656	-3.08917	112	-2.6424	0.0110948	0.150775
WDR17	1.42582	-0.927336	2.67112	0.0112646	0.150329	-2.94598	2	2.67406	0.01111	0.150797
NOL11	0.442022	0.00647279	2.59701	0.012506	0.159806	-3.09222	100	2.64096	0.0111359	0.150965
SDHB	0.739041	0.0845641	2.60678	0.0121993	0.158054	-3.07066	106	2.63479	0.0113136	0.153188
POP1	0.624671	0.0651529	2.6035	0.0123016	0.1585	-3.07791	75	2.63225	0.0113877	0.153853
TUBB	-0.349307	-0.0760954	-2.55689	0.0138409	0.169189	-3.18018	264	-2.63216	0.0113903	0.153853
PPP4R1	-0.447087	0.105423	-2.5903	0.0127207	0.161623	-3.107	88	-2.63136	0.0114137	0.153982
FOXO1	-1.00802	0.353329	-2.61946	0.0118113	0.154114	-3.04255	11	-2.63082	0.0114293	0.154006
TMEM263	-0.796556	0.418573	-2.61536	0.0119356	0.155372	-3.05166	22	-2.63007	0.0114515	0.154118
ACP2	0.935675	-0.187702	2.63132	0.0114588	0.151288	-3.01619	4	2.62956	0.0114663	0.15413
ACTB	-1.27796	-0.927559	-2.63617	0.0113176	0.150756	-3.0054	1	-2.62808	0.01151	0.154532
IL4R	-1.06754	-0.0210215	-2.70087	0.0106888	0.145257	-2.89349	1	-2.66512	0.0115876	0.155385
ITGAV	1.26047	-0.285319	2.61282	0.0120129	0.156196	-3.05727	7	2.62462	0.0116124	0.155484
HSH2D	-1.54575	0.159492	-2.60875	0.0121383	0.157458	-3.0663	11	-2.62426	0.0116232	0.155484
RAB43	-0.564888	-0.00816887	-2.62622	0.0116093	0.152328	-3.02755	12	-2.62355	0.0116443	0.155484
ZNF770	0.348016	0.26181	2.63325	0.0114025	0.151263	-3.01191	19	2.62333	0.0116508	0.155484
GCC2	-0.473905	-0.117501	-2.57613	0.0131854	0.165341	-3.13813	168	-2.62199	0.0116907	0.15583
ARIH1	0.312067	0.16667	2.57892	0.0130928	0.164659	-3.13202	50	2.62013	0.0117465	0.156386
SULT1A1	1.25404	0.464792	2.64487	0.0115202	0.151919	-3.0081	1	2.63407	0.0117789	0.156629
HNRNPR	0.196146	0.0924966	2.4177	0.0195391	0.200957	-3.47735	491	2.61763	0.0118218	0.157012
ACOT4	-2.16093	-0.568678	-2.69525	0.0123636	0.158899	-2.93962	1	-2.70671	0.0118872	0.157627
ZSCAN20	1.05224	0.081899	2.63572	0.0113305	0.150756	-3.00639	1	2.61517	0.0118964	0.157627
VAPB	0.430914	0.0013454	2.58145	0.0130091	0.163977	-3.12646	55	2.61406	0.0119299	0.157884
TATDN1	0.453122	0.0791985	2.58757	0.0128091	0.16256	-3.11301	42	2.6128	0.0119685	0.158206
MBOAT2	1.21395	-0.317194	2.59813	0.0124704	0.159656	-3.08975	6	2.60831	0.0121064	0.159839
NQO2	0.896468	-0.464717	2.59372	0.012611	0.160573	-3.09948	13	2.60464	0.0122201	0.16115
PRXL2B	-0.705489	-0.10402	-2.62854	0.0115407	0.152009	-3.02239	3	-2.60302	0.0122707	0.161625
TAF5	0.201724	0.0325489	2.52378	0.015039	0.17638	-3.25201	52	2.59815	0.0124239	0.16345
VARS2	-0.460203	-0.104763	-2.56809	0.0134558	0.16752	-3.15573	52	-2.5975	0.0124444	0.163526
STYK1	-1.83808	-0.0245043	-3.66095	0.00781227	0.124142	-2.15119	1	-3.22897	0.0124925	0.163964
CORO1A	-0.715262	-0.178132	-2.56267	0.0136411	0.168695	-3.16759	334	-2.59492	0.0125264	0.164028
SH3BP5L	0.742221	0.121279	2.58317	0.0129525	0.163824	-3.12267	18	2.5949	0.0125268	0.164028
TP53RK	-0.393122	0.0901044	-2.56686	0.0134977	0.167784	-3.15843	42	-2.59397	0.0125565	0.164194
DYRK1B	-1.62241	-0.276616	-2.60582	0.012531	0.159942	-3.00116	1	-2.60287	0.012569	0.164194
TAF1A	0.471684	0.0178869	2.67425	0.0102618	0.142411	-2.92004	3	2.59238	0.0126073	0.164396
CYTH4	-1.4283	0.0574365	-2.59529	0.0129528	0.163824	-3.11261	3	-2.60405	0.012614	0.164396
HNRNPF	-0.210947	0.0217389	-2.41794	0.0195277	0.200957	-3.47685	507	-2.5914	0.0126388	0.164527
FLOT1	-0.592843	0.315398	-2.55884	0.0137734	0.169189	-3.17594	88	-2.58938	0.0127038	0.165179
UAP1L1	-1.80486	-0.21332	-2.56974	0.0133999	0.167011	-3.15212	37	-2.58826	0.0127402	0.165302
HLA-DQA1	-1.80536	-0.471737	-2.58246	0.0129758	0.163928	-3.12423	1	-2.5881	0.0127452	0.165302
C5orf24	0.353683	0.218231	2.63222	0.0114325	0.151274	-3.0142	10	2.58771	0.0127578	0.165302
SLC25A35	-0.749236	-0.015711	-2.64034	0.0115669	0.152174	-2.98504	2	-2.59789	0.0128106	0.165656
ELOVL1	0.374986	0.189696	2.6958	0.00970537	0.138488	-2.87137	4	2.58595	0.0128149	0.165656
MFN2	0.408248	0.128263	2.54549	0.0142433	0.170975	-3.20499	70	2.5846	0.0128591	0.166034
ZNF503	1.78118	-0.416047	3.4989	0.00789511	0.124245	-2.2107	1	3.10814	0.0128988	0.166355
HPGD	-1.76279	-2.43324	-2.56638	0.0135141	0.167784	-3.15948	7	-2.58135	0.0129655	0.167021
RGS2	1.56136	0.380909	2.59545	0.013038	0.164155	-3.08659	1	2.59491	0.0129941	0.167074
ADAP1	-1.4635	-0.130307	-2.57156	0.0133385	0.16662	-3.14815	3	-2.58006	0.013008	0.167074
TENT4A	0.582542	0.119901	2.62504	0.0116442	0.152471	-3.03017	3	2.57985	0.0130147	0.167074
OSBPL8	-0.392093	-0.101328	-2.52976	0.0148159	0.175202	-3.23908	103	-2.57832	0.0130652	0.16745
FOXJ3	0.344605	0.0574619	2.59332	0.0126237	0.160573	-3.10036	17	2.57776	0.0130838	0.16745
TRIP12	-0.29331	-0.141282	-2.48971	0.0163694	0.184759	-3.32517	199	-2.5776	0.0130891	0.16745
DEF8	-1.812	-0.726139	-2.57038	0.0133784	0.16693	-3.15073	1	-2.5762	0.0131358	0.167757
APOBEC3F	-1.20072	-0.065591	-2.56087	0.0137029	0.169189	-3.1715	15	-2.57577	0.01315	0.167757
PHF3	0.22755	0.0851153	2.44439	0.018305	0.195491	-3.42135	202	2.57552	0.0131583	0.167757
ZNF282	0.533417	0.000666406	2.63252	0.0114237	0.151274	-3.01353	3	2.57497	0.0131766	0.167799
PALLD	1.75566	-0.731438	2.55655	0.0138529	0.169189	-3.18094	20	2.57381	0.0132153	0.16799
BORCS6	-0.584334	0.0520019	-2.55386	0.013947	0.169705	-3.1868	36	-2.57362	0.0132218	0.16799
EVL	-1.12108	-0.535011	-2.54924	0.0141099	0.170266	-3.19685	212	-2.57244	0.0132612	0.168297
TMOD1	-2.59391	-2.62578	-2.56954	0.0138117	0.169189	-3.16843	1	-2.58314	0.0132924	0.168361
FAM241A	1.77605	0.218556	2.55755	0.013818	0.169189	-3.17874	5	2.57139	0.0132965	0.168361
UNC13B	1.41694	0.0945033	2.55313	0.0139724	0.169705	-3.18837	16	2.56916	0.0133717	0.168779
CCDC112	1.44855	-0.606298	2.60322	0.0131974	0.165341	-3.04561	1	2.59455	0.0134053	0.168779
ZNF772	-1.08548	0.0879909	-2.79504	0.0102548	0.142411	-2.67166	1	-2.67125	0.0134112	0.168779
THAP4	0.481086	0.115811	2.57716	0.0131509	0.165203	-3.13586	12	2.56778	0.0134185	0.168779
MDM4	-1.12224	0.0716524	-2.55625	0.0138634	0.169189	-3.18159	8	-2.56731	0.0134345	0.168779
SNRNP48	0.361504	-0.0547692	2.5648	0.013568	0.167977	-3.16293	23	2.56728	0.0134355	0.168779
TDP2	0.404646	0.00846989	2.53853	0.014494	0.172718	-3.22009	46	2.56727	0.0134356	0.168779
VCL	0.705798	0.447116	2.53446	0.0146426	0.173744	-3.22891	265	2.5658	0.0134858	0.168962
TTC39C	-0.909222	0.293708	-2.54515	0.0142556	0.170975	-3.20574	49	-2.56572	0.0134883	0.168962
MBLAC2	0.607281	0.256249	2.54879	0.0141258	0.170266	-3.19782	28	2.56452	0.0135295	0.168962
KIAA1586	0.443198	-0.0858932	2.58164	0.0130027	0.163977	-3.12603	11	2.56448	0.0135307	0.168962
FKRP	0.461727	-0.0149028	2.64754	0.0109925	0.147761	-2.98002	3	2.56433	0.0135359	0.168962
PCDH10	-2.49051	-1.10336	-2.74508	0.013743	0.169189	-2.82919	1	-2.74035	0.0135412	0.168962
EVI5	1.03796	0.279565	2.54852	0.0141353	0.170266	-3.1984	12	2.56084	0.0136558	0.170201
MKRN1	-0.367001	0.0768054	-2.59783	0.0124799	0.159656	-3.09041	10	-2.55967	0.0136961	0.170512
COIL	0.409808	0.0603344	2.52849	0.014863	0.175239	-3.24183	49	2.5584	0.01374	0.170579
TRGC2	-1.79864	-2.26288	-2.54638	0.0142114	0.170813	-3.20305	3	-2.5582	0.0137471	0.170579
SNAPIN	-0.386853	0.10444	-2.56614	0.0135222	0.167784	-3.16	17	-2.55814	0.0137491	0.170579
APPL2	-0.507074	0.0148632	-2.5533	0.0139665	0.169705	-3.18801	18	-2.55774	0.0137628	0.170579
PPT2	1.11615	-0.0130428	2.6083	0.0129235	0.163824	-3.03025	1	2.57882	0.0138229	0.171134
GANAB	0.290216	0.0825525	2.45541	0.0178162	0.192146	-3.39809	434	2.55398	0.0138941	0.171823
KBTBD2	-0.512054	0.0455033	-2.55347	0.0139606	0.169705	-3.18764	14	-2.55173	0.013973	0.172488
RAB30	-1.45281	-0.0457102	-2.54118	0.0143982	0.171944	-3.21435	4	-2.55156	0.0139788	0.172488
C16orf74	-1.38471	0.45225	-2.64041	0.0135668	0.167977	-3.03181	1	-2.62224	0.0140107	0.172659
LRP1	1.13015	0.405244	2.55286	0.013982	0.169705	-3.18897	2	2.55004	0.0140325	0.172659
NUDT1	-0.499163	0.0643258	-2.5196	0.0151968	0.177137	-3.26102	61	-2.54903	0.0140682	0.172659
MYSM1	0.36903	-0.0011525	2.52609	0.0149525	0.17555	-3.24702	37	2.54896	0.0140707	0.172659
JAML	-1.58912	-0.185387	-3.01387	0.010673	0.14522	-2.55026	1	-2.84082	0.0140801	0.172659
TPD52L2	0.525645	0.216897	2.51257	0.0154654	0.178189	-3.27616	121	2.54851	0.0140867	0.172659
MACROD1	0.570955	0.195231	2.53472	0.0146331	0.173744	-3.22835	25	2.5481	0.0141013	0.172659
PRUNE2	1.38971	0.177757	2.54791	0.014157	0.170343	-3.19973	1	2.54548	0.0141945	0.173458
TNFAIP1	-0.646879	0.0754993	-2.66074	0.0109853	0.147761	-2.94021	1	-2.5567	0.0141977	0.173458
RXYLT1	0.618985	-0.102964	2.66524	0.0109431	0.147454	-2.96319	1	2.55835	0.0142313	0.173643
FCGR2B	-2.62702	-1.26626	-2.57178	0.0149456	0.17555	-3.17882	1	-2.58886	0.0142441	0.173643
ATP8A1	0.885336	0.357222	2.52044	0.015165	0.17711	-3.25921	74	2.54293	0.0142857	0.17396
SARDH	-0.751342	-0.275196	-2.5446	0.0142751	0.171024	-3.20692	6	-2.54244	0.0143032	0.173983
CHKA	0.523063	-0.106146	2.53529	0.0146125	0.173744	-3.22713	19	2.5419	0.0143226	0.174029
CLEC14A	1.70042	0.0353107	2.53028	0.0147966	0.175202	-3.23796	3	2.54137	0.014342	0.174074
NDC80	-0.578333	-0.245351	-2.50776	0.0156519	0.179369	-3.2865	98	-2.53875	0.0144364	0.175029
B3GAT3	-0.351833	-0.0625223	-2.55677	0.0138453	0.169189	-3.18046	15	-2.537	0.0145	0.17561
CRTAP	0.606233	0.000193986	2.51589	0.015338	0.177884	-3.26901	38	2.53597	0.0145377	0.175803
FAM111B	-1.01323	0.104309	-2.51464	0.0153861	0.178012	-3.27172	68	-2.5357	0.0145476	0.175803
TYMP	-1.79594	-1.79466	-2.52319	0.0150613	0.17643	-3.25328	3	-2.53499	0.0145734	0.175924
GPATCH2	0.511784	0.0194253	2.5272	0.0149112	0.17555	-3.24463	19	2.53337	0.0146329	0.176221
TDRD3	-0.384343	-0.0744473	-2.50222	0.0158692	0.180783	-3.2984	49	-2.53316	0.0146404	0.176221
C6orf47	-0.593544	-0.161956	-2.57279	0.0132971	0.166288	-3.14544	3	-2.53302	0.0146455	0.176221
GOLGA7	-0.227007	-0.0177725	-2.55074	0.0140566	0.170263	-3.19357	23	-2.53006	0.0147545	0.177341
FRA10AC1	0.438962	-0.175726	2.51576	0.0153431	0.177884	-3.2693	28	2.52922	0.0147857	0.177524
AUP1	0.490744	-0.0848362	2.51508	0.0153693	0.178002	-3.27077	26	2.52771	0.0148416	0.177768
BMPR2	0.780666	0.108403	2.52225	0.0150966	0.176497	-3.25531	9	2.5274	0.0148534	0.177768
ANKLE2	0.345715	0.00776393	2.47271	0.0170726	0.188323	-3.36141	104	2.52738	0.0148539	0.177768
CSRP3	-1.07337	-0.361807	-2.54029	0.0144302	0.172141	-3.21627	1	-2.52447	0.0149626	0.178796
CFAP99	-2.41207	0.246398	-8.61982	0.000865673	0.0371579	-1.31407	1	-3.70473	0.0149907	0.178796
COMT	0.559301	0.220007	2.48935	0.0163843	0.184759	-3.32595	136	2.52341	0.0150023	0.178796
GC	-1.29396	0.117989	-2.51283	0.0154554	0.178189	-3.2756	5	-2.52293	0.0150204	0.178796
FDXR	-0.779238	-0.0546186	-2.50106	0.0159148	0.181117	-3.30088	56	-2.52293	0.0150205	0.178796
ATP2C1	0.410642	-0.189045	2.49059	0.0163339	0.184565	-3.3233	55	2.5224	0.0150402	0.178796
VMAC	-0.863988	0.220547	-2.55643	0.013857	0.169189	-3.18119	1	-2.52187	0.0150602	0.178796
MARF1	-0.308277	0.0562411	-2.4806	0.0167429	0.186732	-3.34461	53	-2.52156	0.015072	0.178796
STARD10	0.98356	-0.0226376	2.53011	0.0148031	0.175202	-3.23834	2	2.52123	0.0150844	0.178796
TAPBP	-0.371815	0.0011585	-2.55069	0.0140585	0.170263	-3.19369	11	-2.52052	0.0151112	0.178923
UTP23	0.454038	0.154633	2.51954	0.0151991	0.177137	-3.26115	17	2.51935	0.0151556	0.179163
FYN	0.729439	-0.44291	2.50897	0.015605	0.179369	-3.28391	16	2.51913	0.0151637	0.179163
IGHD	-2.15735	-0.502577	-2.50376	0.0158083	0.180458	-3.29509	4	-2.51824	0.0151975	0.179373
SYNRG	-0.337977	-0.079518	-2.46195	0.0175318	0.191867	-3.38425	104	-2.51779	0.0152148	0.179387
PAPSS1	0.449323	-0.0146004	2.47276	0.0170705	0.188323	-3.3613	138	2.51547	0.0153032	0.180134
KBTBD7	-0.955373	-0.476626	-2.51883	0.0152261	0.177232	-3.26269	3	-2.51527	0.0153106	0.180134
RAB34	1.50971	0.83701	2.49672	0.0160874	0.18252	-3.31018	33	2.51453	0.0153393	0.180281
S100A8	-1.15723	-0.151437	-2.51327	0.0154388	0.178189	-3.27467	2	-2.51203	0.0154349	0.180967
ELP2	0.375698	0.0394607	2.47914	0.0168036	0.187004	-3.34773	52	2.51184	0.0154423	0.180967
DOCK6	-1.76877	-0.88397	-2.50603	0.0157193	0.179627	-3.29022	1	-2.51174	0.0154464	0.180967
TAF1B	0.472805	-0.00376064	2.51402	0.01541	0.178103	-3.27305	14	2.50965	0.0155271	0.181479
KMT2C	-0.830629	0.0239147	-2.48667	0.0164935	0.185352	-3.33168	68	-2.50891	0.0155556	0.181479
SRPK2	0.383834	-0.15454	2.46839	0.0172556	0.189591	-3.37058	74	2.5089	0.0155562	0.181479
DHDDS	0.526979	-0.198589	2.51849	0.0152391	0.177232	-3.26343	9	2.50867	0.0155652	0.181479
ZNF329	-0.760068	-0.166354	-2.55765	0.0138146	0.169189	-3.17853	1	-2.50819	0.0155835	0.181479
LTN1	0.414095	0.113152	2.4687	0.0172427	0.189591	-3.36994	83	2.50808	0.0155879	0.181479
MED7	-0.25756	0.114834	-2.529	0.0148441	0.175202	-3.24073	20	-2.50558	0.0156854	0.182381
MCTS2P	0.857729	0.135592	2.50802	0.0156419	0.179369	-3.28595	4	2.50477	0.0157169	0.182381
CIITA	-1.10202	0.454722	-2.50744	0.0156646	0.179369	-3.2872	2	-2.50437	0.0157328	0.182381
RUBCN	-0.597212	0.132706	-2.50609	0.0157172	0.179627	-3.2901	10	-2.50431	0.015735	0.182381
NUDT15	-0.545345	-0.0757703	-2.50274	0.0158485	0.180731	-3.29727	14	-2.504	0.0157474	0.182381
TBC1D10C	-1.05075	-0.208492	-2.48807	0.0164364	0.184972	-3.32869	17	-2.5025	0.0158063	0.18239
CASP9	-0.483915	0.0933229	-2.50987	0.01557	0.179208	-3.28197	12	-2.50239	0.0158104	0.18239
EEA1	0.382815	0.0572462	2.44646	0.018212	0.194716	-3.41697	196	2.50209	0.0158225	0.18239
POLR3A	0.37224	0.092762	2.44993	0.0180578	0.193812	-3.40967	127	2.50185	0.0158319	0.18239
TGFBRAP1	-0.365265	0.119822	-2.47569	0.0169475	0.187894	-3.35507	41	-2.50168	0.0158384	0.18239
ETS1	-0.74045	-0.879289	-2.48602	0.0165202	0.185352	-3.33307	26	-2.50148	0.0158464	0.18239
SCMH1	0.561529	0.173456	2.49346	0.0162181	0.183629	-3.31716	16	2.4985	0.0159644	0.183557
NOMO1	1.14041	-0.192264	2.49208	0.0162739	0.184073	-3.32012	4	2.49805	0.0159823	0.183574
ALB	-1.02024	-0.401272	-2.47878	0.0168186	0.187004	-3.34849	34	-2.49663	0.0160389	0.183716
PHKG2	-0.390072	0.129998	-2.48821	0.0164307	0.184972	-3.32839	25	-2.49648	0.0160449	0.183716
SLC6A3	-3.13375	0.0970002	-3.06523	0.0177919	0.192146	-2.83242	1	-3.06017	0.016058	0.183716
ZNF664	0.466342	0.141514	2.667	0.0104556	0.143425	-2.93637	1	2.49608	0.0160607	0.183716
FBXO25	-0.799009	-0.627897	-2.53721	0.0145422	0.173107	-3.22296	1	-2.49524	0.0160941	0.183835
INPP5B	-0.366157	-0.00747961	-2.46037	0.0175999	0.192061	-3.38758	55	-2.49499	0.0161042	0.183835
SHANK3	2.30843	0.00148006	2.49088	0.0166701	0.186658	-3.33347	1	2.50256	0.0161364	0.184015
TADA2A	0.272796	0.0161743	2.60946	0.0121164	0.157358	-3.06473	7	2.49358	0.0161609	0.184106
MGA	-0.571669	-0.2093	-2.45875	0.0176703	0.192061	-3.39101	129	-2.49097	0.016266	0.185113
MYO18B	-1.91994	-0.866754	-2.47499	0.0169767	0.187902	-3.35655	6	-2.48973	0.016316	0.185492
R3HDM2	0.395537	-0.0263565	2.50818	0.0156356	0.179369	-3.28561	12	2.48845	0.016368	0.185894
C15orf39	-0.423713	-0.201657	-2.48037	0.0167525	0.186732	-3.34511	23	-2.48761	0.0164021	0.186091
TRIM21	-0.443184	-0.0608534	-2.46703	0.0173137	0.190041	-3.37348	36	-2.48706	0.0164245	0.186156
PCF11	-0.212095	0.0592504	-2.37837	0.0214947	0.210616	-3.55901	100	-2.48365	0.0165639	0.187545
CHEK2	0.482411	0.147011	2.45643	0.0177716	0.192146	-3.39593	50	2.48212	0.0166272	0.18793
MYORG	-0.984522	-0.208047	-2.48374	0.0166133	0.18621	-3.33792	3	-2.48201	0.0166317	0.18793
STXBP1	0.741436	-0.122204	2.45939	0.0176425	0.192061	-3.38966	42	2.47908	0.0167526	0.189104
RXRA	-1.03767	-0.401559	-2.478	0.0168509	0.187177	-3.35015	3	-2.47826	0.0167867	0.189296
PRKCA	1.17397	-0.729348	2.46006	0.0176137	0.192061	-3.38826	29	2.47713	0.016834	0.189638
MTM1	-0.696543	0.248766	-2.45657	0.0177655	0.192146	-3.39564	40	-2.47607	0.016878	0.189823
TTC17	0.348902	-0.0394234	2.4735	0.0170395	0.188323	-3.35973	23	2.47591	0.0168846	0.189823
ELF4	-0.425779	-0.0822305	-2.60234	0.0123379	0.158752	-3.08047	2	-2.47529	0.0169107	0.18984
ADAM23	-2.29921	-0.451959	-2.55673	0.0175907	0.192061	-3.17186	1	-2.56854	0.0169202	0.18984
CNOT8	-0.395904	0.183877	-2.48018	0.0167606	0.186732	-3.34552	16	-2.47284	0.0170132	0.190461
PSMB8	-0.361603	0.0149556	-2.42669	0.0191151	0.198946	-3.45853	89	-2.47276	0.0170169	0.190461
HOXA11	-2.42986	0.0886722	-6.97768	0.00197503	0.0570962	-1.59089	1	-3.57939	0.0170269	0.190461
C11orf54	0.72764	0.39369	2.45958	0.0176343	0.192061	-3.38926	15	2.46905	0.0171734	0.191749
ZNF175	1.02543	-0.0641299	2.48608	0.0165177	0.185352	-3.33294	1	2.46898	0.0171764	0.191749
TECR	0.391719	0.0971558	2.43314	0.0188163	0.198132	-3.44501	64	2.4684	0.017201	0.191831
ZDHHC7	-0.616748	-0.259849	-2.56646	0.0138287	0.169189	-3.17167	1	-2.47546	0.017247	0.192116
GRIPAP1	-0.37684	0.0491299	-2.41478	0.0196785	0.201492	-3.48345	155	-2.46699	0.0172611	0.192116
DMXL1	-0.388984	-0.0495976	-2.42464	0.019211	0.199272	-3.46283	86	-2.46602	0.0173025	0.192251
TBC1D16	0.960971	0.19437	2.50266	0.016195	0.183554	-3.27813	1	2.47402	0.0173078	0.192251
LRRFIP2	0.628402	-0.121237	2.4419	0.0184167	0.19559	-3.42658	50	2.46403	0.0173878	0.192947
NTPCR	-0.550804	0.290445	-2.44392	0.0183257	0.195491	-3.42232	31	-2.46044	0.0175423	0.194403
KLHDC10	1.1216	0.116758	2.47125	0.0171344	0.188818	-3.36452	1	2.46017	0.0175539	0.194403
P3H1	0.456947	0.0193599	2.42974	0.0189733	0.19857	-3.45215	59	2.45878	0.0176144	0.194747
NKAPD1	0.412466	-0.0538691	2.46606	0.0173551	0.190307	-3.37553	15	2.45865	0.0176199	0.194747
ERAP1	-0.603112	0.00851402	-2.42623	0.0191368	0.198946	-3.45951	188	-2.45812	0.0176429	0.194807
GRAP	-0.829755	0.16843	-2.4431	0.018363	0.195491	-3.42407	22	-2.45755	0.0176679	0.19489
CCDC130	0.267243	0.0716561	2.45879	0.0176687	0.192061	-3.39094	25	2.45699	0.0176924	0.194902
INPP5K	-0.512738	0.0267892	-2.44795	0.0181454	0.194312	-3.41383	21	-2.45672	0.0177041	0.194902
TRMT13	0.311122	0.0919019	2.47482	0.0169838	0.187902	-3.35691	17	2.45625	0.0177246	0.194936
TMEM131	0.331689	-0.0425275	2.44193	0.0184155	0.19559	-3.42652	30	2.45538	0.0177628	0.195041
CNBP	0.26687	0.0414692	2.37419	0.0217122	0.211609	-3.56762	135	2.45502	0.0177785	0.195041
SREK1IP1	0.371016	0.0359903	2.48193	0.0166879	0.18667	-3.34178	11	2.45483	0.0177868	0.195041
BRD7	0.259237	0.0840019	2.38032	0.0213933	0.210529	-3.55497	96	2.45394	0.0178256	0.195274
WAS	-0.456692	-0.0352132	-2.42569	0.0191618	0.198946	-3.46063	53	-2.45281	0.0178752	0.195626
ZNF277	0.493753	-0.182765	2.4538	0.0178869	0.192721	-3.40149	14	2.45225	0.0178999	0.195703
IGHV6-1	-3.96087	-1.51809	-2.45253	0.0188729	0.198353	-3.3549	1	-2.47055	0.0179921	0.196168
MAP3K12	1.55963	-0.285306	3.35067	0.00984544	0.139592	-2.38832	1	2.90032	0.0179961	0.196168
INAVA	-2.47248	0.16335	-6.23406	0.00303947	0.0751762	-1.76822	1	-3.52561	0.0179967	0.196168
LNPEP	-0.437262	0.00225211	-2.4081	0.0200008	0.203111	-3.49737	130	-2.44908	0.0180399	0.196168
PKN2	0.269656	0.135294	2.39908	0.0204439	0.205919	-3.51614	59	2.44904	0.018042	0.196168
MYO19	0.662408	-0.167095	2.4477	0.0181568	0.194312	-3.41437	9	2.4489	0.0180482	0.196168
ACTA1	-0.48327	-0.00306306	-2.64719	0.0113684	0.150991	-2.97001	1	-2.45844	0.0180775	0.196295
VPS26C	-1.02949	-0.143526	-2.43459	0.0187496	0.197804	-3.44196	13	-2.44719	0.0181242	0.196302
AP4M1	0.2988	0.0659109	2.46849	0.0172516	0.189591	-3.37038	17	2.44718	0.0181243	0.196302
PHOSPHO2	0.625991	-0.0894717	2.52283	0.015075	0.17643	-3.25407	1	2.44665	0.0181484	0.196302
SDCCAG8	-0.443583	0.0788494	-2.42701	0.0191001	0.198946	-3.45786	36	-2.44664	0.0181487	0.196302
ARGLU1	-0.300274	0.124384	-2.39719	0.0205375	0.206488	-3.52005	67	-2.44535	0.0182064	0.196735
RPF2	0.426596	-0.0407035	2.41888	0.0194829	0.200782	-3.47488	45	2.44392	0.0182702	0.197104
ATF3	-0.564733	-0.225383	-2.54184	0.0143743	0.171843	-3.21292	1	-2.44321	0.0183022	0.197104
MZF1	0.722932	0.128347	2.59616	0.0140997	0.170266	-3.08681	1	2.4832	0.0183107	0.197104
DNAJC12	1.81266	-0.493891	2.43108	0.0189114	0.198569	-3.44934	3	2.44297	0.0183129	0.197104
GNG11	1.69746	0.124275	2.46682	0.0186527	0.197343	-3.38049	1	2.47173	0.0183379	0.197104
RILP	-1.17771	-0.0344105	-2.48317	0.017799	0.192146	-3.34294	1	-2.46832	0.0183468	0.197104
KIF21B	-0.6624	-0.376681	-2.42227	0.0193223	0.199867	-3.46778	33	-2.43962	0.018464	0.19812
FAM185A	-0.808671	-0.174815	-2.44937	0.0180825	0.193891	-3.41085	3	-2.43934	0.018477	0.19812
BCAR3	-1.80343	-0.154145	-2.44062	0.0188433	0.198229	-3.40814	1	-2.44667	0.0185022	0.1982
ECHS1	-0.655184	0.323158	-2.40877	0.0199681	0.203111	-3.49597	159	-2.43737	0.0185664	0.198696
CEP112	0.907677	0.0467105	2.42613	0.0191414	0.198946	-3.45971	12	2.43682	0.0185912	0.198771
INTU	1.15176	0.64982	3.01512	0.0116196	0.152328	-2.62277	1	2.72593	0.0186476	0.198812
PRPSAP2	-0.335478	-0.00366455	-2.39295	0.02075	0.208001	-3.52886	68	-2.43508	0.0186708	0.198812
CDKN2A	1.41797	0.241473	2.43497	0.0187319	0.197804	-3.44115	1	2.43504	0.0186728	0.198812
AFAP1L2	-1.62694	-1.27341	-2.43024	0.0189499	0.19857	-3.45108	1	-2.43447	0.0186988	0.198812
ATXN7L3B	0.40769	-0.0213745	2.45607	0.0177873	0.192146	-3.39669	10	2.43441	0.0187018	0.198812
TMEM50B	-0.965249	-0.413803	-2.45333	0.0179072	0.192754	-3.40247	1	-2.43314	0.0187597	0.198812
RP2	-0.472398	0.323417	-2.41079	0.0198703	0.202709	-3.49176	42	-2.43302	0.0187653	0.198812
MCF2L	-1.57655	-0.630031	-2.43922	0.0190109	0.198678	-3.44473	1	-2.44284	0.0187752	0.198812
MLYCD	-0.760451	0.27918	-2.41609	0.0196157	0.201219	-3.48071	30	-2.43257	0.0187861	0.198812
NGLY1	-0.589924	0.19171	-2.40836	0.0199883	0.203111	-3.49683	58	-2.43218	0.018804	0.198812
DNAJB2	-0.82177	-0.0829484	-2.42961	0.0189793	0.19857	-3.45242	6	-2.43211	0.0188072	0.198812
THUMPD2	0.457195	0.178913	2.42424	0.0192298	0.199281	-3.46367	22	2.43206	0.0188094	0.198812
ZNF32	0.808282	0.111175	2.44134	0.0184423	0.195674	-3.42777	3	2.43149	0.0188358	0.198901
PARP8	-0.572344	-0.198948	-2.45676	0.0177573	0.192146	-3.39524	4	-2.43033	0.0188892	0.199277
NAA25	0.394085	0.0913789	2.38762	0.0210194	0.209254	-3.5399	99	2.42937	0.0189337	0.199557
BTBD10	-0.322818	-0.112903	-2.52926	0.0148345	0.175202	-3.24017	5	-2.42784	0.0190049	0.200057
DUSP14	0.51086	0.115126	2.44353	0.0183437	0.195491	-3.42317	7	2.42754	0.0190186	0.200057
FARSB	0.308494	0.0231421	2.35349	0.0228205	0.218515	-3.61012	255	2.42701	0.0190437	0.200057
CHP1	0.368225	0.0516471	2.40545	0.0201303	0.203867	-3.5029	37	2.42681	0.019053	0.200057
MGLL	-1.60315	-1.69668	-2.44632	0.01943	0.200608	-3.44932	1	-2.45093	0.0191231	0.200604
CMSS1	0.413107	0.126451	2.40266	0.0202671	0.204694	-3.5087	37	2.42312	0.0192257	0.20149
SYN1	2.29661	-0.791553	2.6482	0.0189828	0.19857	-3.04882	1	2.62587	0.0192504	0.201492
LDHB	0.431881	-0.0448518	2.37946	0.0214382	0.210616	-3.55676	159	2.42201	0.0192778	0.201492
RAC1	-0.460151	0.0602075	-2.42571	0.0191608	0.198946	-3.46058	14	-2.42186	0.0192847	0.201492
ATP6V0C	-0.862066	0.180814	-2.49436	0.0169493	0.187894	-3.2505	1	-2.43851	0.0193062	0.201492
ZNF587B	0.643558	0.166948	2.71535	0.0111892	0.149683	-2.81142	1	2.47731	0.0193547	0.201492
PTP4A3	-1.32336	0.0292296	-2.41612	0.0196144	0.201219	-3.48065	2	-2.42029	0.0193591	0.201492
STRN4	0.244952	-0.0428537	2.379	0.0214618	0.210616	-3.55771	46	2.4201	0.0193677	0.201492
CAPNS1	-0.346536	0.105356	-2.369	0.0219856	0.213207	-3.57831	112	-2.41965	0.019389	0.201492
BTF3L4	0.511445	0.204501	2.39269	0.0207628	0.208001	-3.52938	61	2.41909	0.0194156	0.201492
COL6A2	-1.51329	0.00768416	-2.4553	0.0196706	0.201492	-3.44762	1	-2.45775	0.0194378	0.201492
KPNA5	0.616287	-0.104381	2.43803	0.0185923	0.196891	-3.43473	4	2.41823	0.0194567	0.201492
TPD52	1.01798	0.0594714	2.42259	0.0193072	0.199867	-3.46711	2	2.41776	0.019479	0.201492
HBB	-1.74691	-0.56659	-2.42196	0.0198189	0.202371	-3.4494	1	-2.42745	0.0194873	0.201492
TTC26	0.545717	0.0535436	2.40852	0.0199806	0.203111	-3.4965	20	2.41754	0.0194892	0.201492
ANKRD33B	-1.29827	-0.0123977	-2.53775	0.0187039	0.197697	-3.28107	1	-2.51275	0.01951	0.201492
UTP15	0.36594	0.0178523	2.38311	0.0212496	0.210042	-3.54921	58	2.41699	0.0195156	0.201492
FARSA	0.280732	0.00139461	2.34095	0.0235162	0.22074	-3.63573	154	2.41584	0.0195702	0.201643
PBLD	-0.909624	0.343684	-2.40751	0.0200298	0.20322	-3.49861	8	-2.41558	0.0195827	0.201643
RDH10	1.04152	-0.883899	2.41934	0.0194608	0.20074	-3.47391	2	2.41554	0.0195845	0.201643
BCL7C	-0.616939	-0.0646504	-2.41738	0.0195541	0.200957	-3.47801	8	-2.41477	0.0196216	0.201718
TMCO3	-0.708734	-0.00266397	-2.44289	0.0183723	0.195491	-3.4245	2	-2.41424	0.0196468	0.201718
SDHC	0.568793	0.0230958	2.45131	0.0179964	0.19334	-3.40674	3	2.41403	0.0196567	0.201718
TSEN2	0.395207	0.125401	2.41391	0.0197201	0.201547	-3.48526	19	2.41388	0.0196643	0.201718
ETNK1	0.572609	-0.215282	2.40156	0.0203211	0.205054	-3.51098	22	2.4128	0.0197159	0.202061
BTBD11	-1.60127	-0.319618	-2.39487	0.0206537	0.207282	-3.52488	14	-2.41022	0.0198401	0.203146
MUTYH	0.685427	-0.0412039	2.55362	0.0152968	0.177718	-3.16387	1	2.43974	0.0199365	0.203766
ARID5B	-0.845379	0.160001	-2.39003	0.0208971	0.208971	-3.5349	38	-2.408	0.0199478	0.203766
SUGT1	-0.378209	-0.111259	-2.36051	0.0224392	0.216233	-3.59575	131	-2.40756	0.0199694	0.203766
WWP2	-0.353978	0.01804	-2.38601	0.0211016	0.209342	-3.54323	37	-2.40747	0.0199738	0.203766
PITPNA	-0.550422	0.0823829	-2.38036	0.0213917	0.210529	-3.55491	71	-2.40683	0.0200049	0.203897
DCTN3	-0.293293	-0.00990213	-2.40892	0.0199609	0.203111	-3.49566	23	-2.40627	0.0200321	0.203986
PPP1R2	-0.487709	-0.053944	-2.40112	0.0203429	0.205087	-3.5119	18	-2.40586	0.0200519	0.204002
ZC3H12D	-0.912359	0.533261	-2.38934	0.0209321	0.209133	-3.53634	25	-2.40482	0.020103	0.204334
CHMP4A	-0.427755	-0.165023	-2.42119	0.0193734	0.200209	-3.47005	9	-2.40125	0.0202783	0.205928
ARF6	-0.270942	0.0521329	-2.34407	0.0233417	0.219945	-3.62938	73	-2.40008	0.0203362	0.206328
TMEM120B	0.520908	0.0683923	2.40497	0.0201534	0.203915	-3.50388	10	2.39936	0.0203714	0.206497
TYK2	-0.410388	-0.000665828	-2.37759	0.021535	0.210616	-3.56062	38	-2.39849	0.0204145	0.206746
BTK	-1.04899	0.42275	-2.37707	0.021562	0.210616	-3.56169	88	-2.39714	0.0204818	0.207114
TKT	0.378359	0.161381	2.33832	0.0236646	0.221334	-3.64109	629	2.39701	0.0204881	0.207114
LIME1	-0.899387	-1.06948	-2.39609	0.0205925	0.206854	-3.52234	4	-2.39638	0.0205193	0.20724
DCAF11	-0.412414	-0.116263	-2.38616	0.0210934	0.209342	-3.5429	25	-2.39569	0.0205537	0.20724
BCL9L	0.70015	0.184462	2.38576	0.0211142	0.209342	-3.54375	16	2.39556	0.0205604	0.20724
ZNF7	0.499926	0.151545	2.43346	0.0188015	0.198132	-3.44434	4	2.39527	0.0205751	0.20724
POLR3F	0.340663	0.00709766	2.41426	0.0197034	0.201547	-3.48453	14	2.39384	0.0206463	0.20777
CDC16	-0.399483	-0.157328	-2.36243	0.022336	0.215611	-3.59181	58	-2.39304	0.0206864	0.20777
CISD3	0.544729	0.0944819	2.45272	0.0179341	0.192857	-3.40376	2	2.39282	0.0206976	0.20777
DACT1	-1.63099	0.169884	-2.41638	0.0210079	0.209254	-3.48279	1	-2.42048	0.0207024	0.20777
USP7	-0.21816	0.00141385	-2.26213	0.0283416	0.242835	-3.79423	396	-2.39171	0.0207532	0.208093
RBM6	0.2626	0.0625475	2.30976	0.0253301	0.228649	-3.69896	160	2.39134	0.0207721	0.208095
CCDC182	-1.56714	-0.270884	-2.39792	0.0209964	0.209254	-3.49873	1	-2.4004	0.0207984	0.208171
GNGT2	-0.8224	-0.772733	-2.3977	0.0205125	0.206424	-3.51901	3	-2.38982	0.0208485	0.208485
ZNF777	-0.506245	-0.140618	-2.4394	0.0185301	0.196419	-3.43185	3	-2.38923	0.0208784	0.208596
SLC35A5	-0.422614	0.0510247	-2.5755	0.0132065	0.165341	-3.13952	1	-2.38846	0.0209173	0.208798
FAM118B	-0.409571	-0.03951	-2.38189	0.0213128	0.210293	-3.55175	22	-2.3877	0.020956	0.208799
NAB1	0.64133	-0.0813059	2.37643	0.0215951	0.210652	-3.563	19	2.38708	0.0209879	0.208799
FAM102B	-0.743714	0.135459	-2.37856	0.0214845	0.210616	-3.55861	13	-2.38705	0.0209891	0.208799
TRPM7	0.469132	0.123469	2.37755	0.0215369	0.210616	-3.56069	23	2.38698	0.0209925	0.208799
CPEB4	1.94072	-1.01613	2.44413	0.0208078	0.208266	-3.23744	1	2.43404	0.0211413	0.20998
SH3BGRL3	-0.417111	-0.0806859	-2.3521	0.0228968	0.218561	-3.61297	67	-2.38392	0.0211489	0.20998
DENND2D	-1.05785	-0.178377	-2.36903	0.021984	0.213207	-3.57825	17	-2.3831	0.0211909	0.210189
WT1	1.69775	-0.520302	2.37709	0.0215607	0.210616	-3.56164	1	2.38277	0.0212077	0.210189
DKC1	0.3127	0.203319	2.32249	0.0245751	0.224621	-3.67323	134	2.38194	0.0212503	0.210423
PRNP	-0.866588	-0.120696	-2.37687	0.0215725	0.210616	-3.5621	6	-2.38132	0.0212824	0.210554
AP1M1	-0.233021	-0.00589645	-2.30386	0.0256868	0.23056	-3.71084	89	-2.38084	0.0213069	0.210609
JAK1	-0.421016	0.230052	-2.34558	0.0232573	0.219927	-3.62629	78	-2.37941	0.021381	0.211154
RIC8A	-0.300545	0.0384532	-2.3344	0.0238873	0.222296	-3.64907	65	-2.37863	0.0214212	0.211218
FAM162A	0.631457	0.109556	2.3613	0.0223969	0.216011	-3.59413	34	2.37855	0.0214255	0.211218
FUOM	-1.25114	-0.0495727	-2.37102	0.0218787	0.212858	-3.57415	3	-2.37739	0.0214855	0.211622
PPM1K	-0.8609	0.147102	-2.3722	0.0218166	0.21244	-3.57172	6	-2.37653	0.0215303	0.211876
RIC1	-0.362367	0.214526	-2.38486	0.0211599	0.209342	-3.54559	16	-2.37536	0.021591	0.212246
ACTR2	-0.363872	0.0811804	-2.32443	0.0244621	0.224269	-3.66931	161	-2.37495	0.0216123	0.212246
FPGS	-0.682903	0.191711	-2.35702	0.022628	0.217299	-3.6029	36	-2.37471	0.021625	0.212246
PIK3CD	-0.687666	0.274276	-2.34735	0.0231591	0.219371	-3.62268	102	-2.37185	0.0217749	0.213528
ATP6V1F	-0.341063	0.0142271	-2.35664	0.0226487	0.21731	-3.60368	31	-2.37135	0.0218012	0.213598
CCP110	-0.47627	0.0891457	-2.34412	0.0233386	0.219945	-3.62927	59	-2.37051	0.0218455	0.213844
ABT1	0.342211	-0.0444503	2.35906	0.0225175	0.216612	-3.59872	28	2.36982	0.0218819	0.214012
RUSC1	0.418132	0.022272	2.40566	0.0201201	0.203867	-3.50246	6	2.36866	0.0219433	0.214424
ADCY6	1.11752	0.314332	2.36802	0.0220376	0.213286	-3.58033	2	2.36771	0.0219933	0.214615
MAN2B1	-0.815533	0.0810857	-2.35076	0.0229706	0.218605	-3.61571	33	-2.36756	0.0220014	0.214615
SUPT7L	-0.207061	-0.0184374	-2.49686	0.0160819	0.18252	-3.30989	10	-2.36566	0.0221024	0.215412
LMO4	0.892829	0.117279	2.38798	0.0210013	0.209254	-3.53916	1	2.36448	0.0221651	0.215833
PTPN23	-0.401471	0.0626071	-2.32374	0.0245023	0.224269	-3.6707	108	-2.36343	0.0222217	0.216125
ARPC5	-0.392407	0.0718088	-2.32825	0.0242406	0.223899	-3.66157	74	-2.3632	0.0222338	0.216125
DDX58	-0.79759	-0.0791686	-2.34162	0.023479	0.220711	-3.63438	66	-2.36226	0.0222842	0.216425
RESF1	-0.337918	-0.0962913	-2.34952	0.023039	0.218605	-3.61825	28	-2.36013	0.0223988	0.217264
SPATS2	0.581876	0.0859386	2.33871	0.0236429	0.221317	-3.64031	47	2.3596	0.0224275	0.217264
ACTG1	-0.868979	-0.690504	-2.35018	0.0230024	0.218605	-3.6169	9	-2.35853	0.0224852	0.217264
WDR43	0.345166	0.081482	2.32048	0.024693	0.224986	-3.6773	65	2.35747	0.0225424	0.217264
ETFDH	0.482082	0.148987	2.33474	0.0238682	0.222296	-3.64838	46	2.35719	0.0225575	0.217264
CCNT1	0.302434	0.0939305	2.33595	0.0237992	0.221847	-3.64592	36	2.35708	0.0225636	0.217264
CD70	-1.67675	-0.438007	-2.34777	0.0231358	0.219337	-3.62183	2	-2.35701	0.0225674	0.217264
REPIN1	0.555412	-0.0621125	2.34977	0.023025	0.218605	-3.61773	17	2.35663	0.0225882	0.217264
TCERG1	0.21847	0.086284	2.24599	0.0294313	0.243738	-3.82614	198	2.35655	0.0225922	0.217264
CD58	-1.41986	0.295944	-2.34164	0.0234776	0.220711	-3.63433	14	-2.3563	0.0226061	0.217264
PLEKHH3	0.928063	-0.280286	2.40868	0.0210879	0.209342	-3.49136	1	2.37689	0.0226271	0.217264
SPI1	-1.27349	0.508454	-2.34692	0.0231825	0.219406	-3.62355	4	-2.35573	0.0226368	0.217264
NCKIPSD	-0.525487	-0.0687737	-2.33936	0.0236057	0.221317	-3.63896	32	-2.35568	0.0226399	0.217264
CACFD1	-1.15623	-0.126532	-2.42042	0.0211467	0.209342	-3.37106	1	-2.3886	0.0226439	0.217264
ARPC1B	-0.689268	0.2534	-2.33743	0.0237153	0.221435	-3.64291	36	-2.35494	0.0226801	0.217424
ARMC7	0.328236	-0.0669828	2.40376	0.0202131	0.204335	-3.50642	8	2.35402	0.0227305	0.21772
THOP1	0.397846	0.151291	2.30842	0.0254109	0.229193	-3.70167	165	2.35283	0.0227953	0.217942
UGP2	-0.592218	0.0196761	-2.32159	0.0246279	0.224863	-3.67505	246	-2.35241	0.0228186	0.217942
RMDN1	-0.411132	0.0893215	-2.32727	0.0242969	0.224197	-3.66354	47	-2.35223	0.0228281	0.217942
COQ8A	0.575714	0.492838	2.33791	0.0236877	0.221364	-3.64192	27	2.35199	0.0228414	0.217942
ANTKMT	-1.00584	-0.578604	-2.34401	0.0233447	0.219945	-3.62949	6	-2.3518	0.0228516	0.217942
TOX	-0.929658	-1.15253	-2.33893	0.0236301	0.221317	-3.63984	12	-2.34997	0.0229526	0.218546
ANXA7	-0.332261	0.0368392	-2.29821	0.0260328	0.231944	-3.7222	123	-2.34982	0.0229606	0.218546
SIK3	0.335722	-0.0171403	2.32403	0.0244851	0.224269	-3.67011	42	2.34958	0.0229739	0.218546
ADGRA3	0.923962	-0.0651411	2.34482	0.0232995	0.219945	-3.62784	5	2.34913	0.0229986	0.218595
CTC1	-0.431603	-0.0716992	-2.35167	0.0229206	0.2186	-3.61386	15	-2.34859	0.0230287	0.218694
OAT	-1.2159	-0.367306	-2.32913	0.0241896	0.223724	-3.65977	62	-2.34727	0.0231015	0.219199
TMEM222	0.399941	0.0459945	2.35292	0.0228519	0.218515	-3.61129	15	2.3466	0.023139	0.219367
UBE2R2	-0.290395	-0.144342	-2.36844	0.0220151	0.213253	-3.57945	16	-2.34527	0.0232129	0.219709
ROPN1L	-1.41568	-0.0534274	-2.60072	0.0230288	0.218605	-3.28005	2	-2.57709	0.0232146	0.219709
ORAI3	-0.936831	0.0423007	-2.37545	0.0221532	0.214218	-3.57607	1	-2.35369	0.0232512	0.219869
SMIM13	0.702159	-0.0782258	2.49394	0.0177991	0.192146	-3.25542	1	2.37659	0.0232821	0.219883
NDFIP2	-0.788068	-0.76222	-2.39196	0.0212979	0.210293	-3.54233	1	-2.35294	0.0232922	0.219883
RRAS	1.01223	0.286282	2.3339	0.0239158	0.222375	-3.65008	7	2.343	0.0233395	0.219994
PBRM1	0.292295	0.123688	2.26851	0.0279202	0.240893	-3.78155	282	2.34265	0.0233589	0.219994
TMED1	0.370851	0.249473	2.34377	0.023358	0.219945	-3.62997	19	2.34257	0.0233632	0.219994
PPP1R3D	-0.640119	0.00812737	-2.35076	0.0229707	0.218605	-3.61572	5	-2.34171	0.0234116	0.220263
AK4	1.16445	0.192352	2.32239	0.0245812	0.224621	-3.67344	30	2.33865	0.0235836	0.221694
AKAP8	0.231705	0.0675114	2.27117	0.0277462	0.240249	-3.77626	73	2.3366	0.0237	0.2226
CDK4	0.579285	0.069006	2.32549	0.0244002	0.224257	-3.66715	21	2.33622	0.0237212	0.222612
PRKCH	-1.10325	-1.04012	-2.32033	0.024702	0.224986	-3.67761	12	-2.33295	0.0239074	0.223822
ACTR6	0.199972	0.0584026	2.34085	0.0235218	0.22074	-3.63593	26	2.33224	0.0239484	0.223822
TRMT10A	0.384254	-0.0932847	2.33144	0.0240568	0.222985	-3.65509	19	2.33162	0.0239835	0.223822
RAB3A	0.628636	0.137014	2.33216	0.0240156	0.22293	-3.65363	8	2.33159	0.0239851	0.223822
ABI1	-0.394435	0.26769	-2.30077	0.0258756	0.231248	-3.71706	61	-2.33119	0.0240083	0.223822
TTC9	-1.31593	-0.211741	-2.31938	0.024758	0.225288	-3.67954	6	-2.33084	0.0240281	0.223822
CFL1	-0.289997	0.159228	-2.25268	0.0289755	0.243738	-3.81294	419	-2.33063	0.0240407	0.223822
ENTPD1	-2.21666	-1.72626	-2.3163	0.0249398	0.226043	-3.68576	4	-2.33028	0.0240606	0.223822
SORBS3	-1.0247	-0.0953415	-2.31452	0.0250457	0.226796	-3.68936	27	-2.33021	0.0240645	0.223822
DCAF8	0.379719	0.125763	2.32568	0.0243895	0.224257	-3.66678	22	2.33018	0.0240665	0.223822
AFTPH	-0.305766	-0.0319908	-2.30057	0.0258881	0.231248	-3.71747	45	-2.33009	0.0240715	0.223822
RBM28	0.50986	-0.00523586	2.29591	0.026175	0.232876	-3.72683	91	2.3246	0.0243891	0.226587
PPA2	0.420206	0.165573	2.28292	0.0269896	0.235658	-3.75283	139	2.32182	0.0245511	0.227589
MYH9	-0.389817	0.0965024	-2.26767	0.0279752	0.240994	-3.78322	2520	-2.32146	0.024572	0.227589
DCAF7	0.231542	0.0851664	2.27428	0.0275441	0.239318	-3.77006	52	2.32141	0.0245755	0.227589
MAFF	-0.797152	-0.0852162	-2.32092	0.0246673	0.224986	-3.67641	5	-2.32135	0.0245787	0.227589
GPRIN1	-0.894715	0.408081	-2.30503	0.0256155	0.23056	-3.70848	29	-2.32081	0.0246102	0.22769
ALKBH4	0.37522	0.0649752	2.32673	0.0243281	0.224197	-3.66463	16	2.32032	0.024639	0.227767
ITGA2	1.42872	-0.214177	2.30482	0.0256286	0.23056	-3.70891	15	2.31951	0.0246866	0.228018
ATP2A2	0.327388	0.0259389	2.26117	0.0284049	0.243003	-3.79612	193	2.31848	0.024747	0.228305
GLCE	0.630564	0.117381	2.33287	0.023975	0.222739	-3.65219	4	2.31829	0.0247587	0.228305
SDHA	0.512216	0.225555	2.28767	0.0266892	0.234964	-3.74334	105	2.31723	0.0248212	0.228692
MTCL1	-1.61917	0.182982	-2.29794	0.0260495	0.231944	-3.72275	41	-2.31465	0.0249742	0.229704
PPIH	0.242866	0.0135728	2.25262	0.0289794	0.243738	-3.81306	77	2.31458	0.0249779	0.229704
XPO5	0.383254	-0.089724	2.26696	0.0280222	0.241212	-3.78464	220	2.31433	0.024993	0.229704
CLEC17A	-1.4981	-0.78939	-2.50635	0.0240897	0.22306	-3.36923	1	-2.4752	0.0250446	0.229989
EXOSC7	-0.311691	-0.044498	-2.2753	0.0274783	0.23912	-3.76804	60	-2.31286	0.0250805	0.230128
CYBC1	-0.557047	0.247955	-2.30513	0.0256096	0.23056	-3.70828	16	-2.31133	0.0251721	0.230779
TXNDC12	-0.484462	-0.05285	-2.28612	0.0267871	0.235299	-3.74644	57	-2.31065	0.0252126	0.230937
LRRC6	0.648548	0.095493	2.6482	0.0143291	0.171487	-2.99601	1	2.38807	0.0252308	0.230937
PRR3	0.488741	-0.106107	2.32453	0.024456	0.224269	-3.66909	7	2.30968	0.0252707	0.231112
IVL	-1.47621	-1.67201	-2.31166	0.025881	0.231248	-3.70701	2	-2.31992	0.0253018	0.231206
TH	-1.26733	-0.770374	-2.37137	0.0248033	0.225356	-3.55676	1	-2.3573	0.0254217	0.231612
DPH1	0.585276	0.169303	2.304	0.0256785	0.23056	-3.71057	12	2.30692	0.0254373	0.231612
DTX3L	-0.576249	0.0904948	-2.28068	0.0271325	0.23648	-3.7573	98	-2.30686	0.0254406	0.231612
IQGAP3	-0.73817	0.102807	-2.28655	0.0267601	0.23526	-3.74559	61	-2.30674	0.025448	0.231612
HNRNPA1	0.244488	0.114665	2.37048	0.0219073	0.21295	-3.57526	12	2.30669	0.0254507	0.231612
GPATCH8	0.245484	0.103235	2.23228	0.0303872	0.24615	-3.85313	115	2.30628	0.0254759	0.231612
UBASH3B	-0.876325	0.312812	-2.28563	0.0268177	0.235299	-3.74741	91	-2.30601	0.0254919	0.231612
NUDT16	-1.10557	0.10143	-2.29034	0.0265217	0.234461	-3.738	20	-2.30494	0.0255569	0.231936
HLTF	0.612695	-0.0692586	2.27881	0.0272524	0.237339	-3.76104	117	2.30474	0.0255692	0.231936
SH2D4A	-1.91596	-0.396914	-2.29512	0.0266527	0.234873	-3.73573	2	-2.3071	0.0258374	0.234038
MNDA	-2.05458	-2.66368	-2.28857	0.0266328	0.234873	-3.74154	2	-2.30025	0.025843	0.234038
ARMH3	-0.195617	0.0495513	-2.30415	0.0256694	0.23056	-3.71027	27	-2.29946	0.0258909	0.234281
UBE2G2	0.437981	-0.202552	2.29173	0.0264345	0.234296	-3.7352	21	2.29831	0.0259616	0.234723
EEF1AKMT2	0.492639	-0.06729	2.33136	0.0240616	0.222985	-3.65526	4	2.29759	0.0260063	0.234723
GCC1	-0.241435	-0.082675	-2.25572	0.0287698	0.24369	-3.80692	50	-2.29742	0.0260164	0.234723
RNASEH2B	-0.340222	0.047332	-2.25972	0.0285019	0.243272	-3.799	71	-2.2973	0.0260241	0.234723
CMC4	-0.775344	0.259208	-2.28833	0.026648	0.234873	-3.74202	10	-2.29571	0.0261224	0.235419
PPP1CA	-0.363695	0.135222	-2.27097	0.0277592	0.240249	-3.77665	43	-2.29491	0.0261719	0.235675
PIKFYVE	-0.331951	0.0399386	-2.24806	0.0292899	0.243738	-3.82207	103	-2.29403	0.0262264	0.235974
AGGF1	-0.655469	-0.404368	-2.3121	0.0251897	0.227751	-3.69424	3	-2.2936	0.0262529	0.236022
NGRN	0.443485	-0.0866026	2.31421	0.0250637	0.226796	-3.68997	7	2.29321	0.0262772	0.23605
MAPKAPK5	0.336446	0.0443404	2.31665	0.024919	0.226038	-3.68505	12	2.29237	0.0263294	0.236301
MICAL2	-1.15943	-0.231158	-2.30914	0.0259095	0.231253	-3.67767	1	-2.30062	0.02635	0.236301
IFT57	-0.738513	-0.0448891	-2.28447	0.0268913	0.235299	-3.74973	11	-2.29174	0.0263689	0.236301
AHCTF1	0.203998	0.088229	2.17338	0.0348105	0.262052	-3.96749	223	2.2911	0.0264087	0.236449
RRM1	-0.409314	-0.0764237	-2.2478	0.0293074	0.243738	-3.82257	224	-2.29055	0.0264431	0.236449
SLC25A32	0.596479	0.00704267	2.35856	0.0225446	0.216685	-3.59975	1	2.29045	0.0264492	0.236449
IMPAD1	0.417949	-0.0948477	2.27435	0.02754	0.239318	-3.76994	31	2.2893	0.0265212	0.236859
KEAP1	0.3548	0.0901173	2.26545	0.0281214	0.241505	-3.78763	42	2.28904	0.0265376	0.236859
ACIN1	0.153371	0.0983507	2.08744	0.0422806	0.288524	-4.1299	345	2.28857	0.0265673	0.236935
GPSM3	-0.707088	-0.24045	-2.28475	0.0268738	0.235299	-3.74918	8	-2.28822	0.0265889	0.236937
LIMK1	-0.510892	-0.170178	-2.28463	0.0268813	0.235299	-3.74942	15	-2.28787	0.026611	0.236944
TMEM209	0.197931	0.092968	2.26418	0.0282052	0.242039	-3.79015	35	2.28712	0.0266586	0.237173
MIER3	0.403145	0.0840012	2.28291	0.0269902	0.235658	-3.75285	20	2.28653	0.0266956	0.237173
UHMK1	0.579641	0.0519198	2.32892	0.0242015	0.223724	-3.66019	2	2.28645	0.0267006	0.237173
CKAP2L	-0.686227	-0.168957	-2.26968	0.0278435	0.240604	-3.77922	33	-2.28592	0.0267338	0.237278
PTGES3	0.255815	0.143944	2.21229	0.0318293	0.251084	-3.89222	141	2.28528	0.0267746	0.237452
RAB5A	-0.331469	0.0484586	-2.27128	0.0277392	0.240249	-3.77604	30	-2.28428	0.026838	0.237669
PDCD10	-0.298009	-0.0827344	-2.24419	0.0295553	0.243738	-3.82969	63	-2.28414	0.0268468	0.237669
BMP1	0.896826	-0.343272	2.39559	0.0237575	0.221644	-3.51566	1	2.33719	0.0268632	0.237669
ZBED5	0.276316	0.0873313	2.29127	0.0264631	0.234296	-3.73612	21	2.28337	0.0268956	0.237766
ELMOD2	0.417544	0.236325	2.2663	0.0280656	0.241399	-3.78595	32	2.28194	0.0269864	0.238346
DOP1B	-0.577102	-0.150457	-2.26059	0.0284439	0.243149	-3.79728	53	-2.28166	0.0270039	0.238346
RPL36AL	-0.363377	0.0541234	-2.3808	0.0213688	0.210529	-3.55399	3	-2.27996	0.0271126	0.239115
TNC	-1.86045	0.28695	-2.47064	0.0279449	0.24092	-3.46805	1	-2.46919	0.0272425	0.239534
FAM114A2	-0.450929	-0.009162	-2.24749	0.0293286	0.243738	-3.82318	87	-2.27784	0.0272484	0.239534
FBXW12	-3.13187	0.46985	-10.8129	0.00140338	0.0482006	-1.57824	1	-3.49156	0.0272576	0.239534
RGS12	-1.04335	0.405299	-2.26385	0.0282271	0.24204	-3.79081	18	-2.2777	0.0272576	0.239534
N6AMT1	0.70873	-0.115345	2.28457	0.026885	0.235299	-3.74953	4	2.27754	0.0272677	0.239534
KPNA3	-0.358305	-0.0798682	-2.24219	0.0296939	0.243998	-3.83364	63	-2.2746	0.027457	0.240977
ARHGAP9	-0.718288	-0.240008	-2.25745	0.0286538	0.24369	-3.8035	36	-2.27424	0.0274804	0.240977
FICD	0.557859	-0.158414	2.3529	0.0228528	0.218515	-3.61133	1	2.27399	0.0274969	0.240977
TRAF5	-0.882382	-0.37782	-2.25976	0.028499	0.243272	-3.79892	19	-2.273	0.0275612	0.241194
ZNF655	0.320048	0.0369307	2.28961	0.0265674	0.234678	-3.73945	15	2.27294	0.0275651	0.241194
GEMIN6	0.334823	-0.0286131	2.29962	0.0259464	0.231397	-3.71938	11	2.27232	0.0276052	0.24129
TRBV18	-2.14783	-2.82024	-2.26174	0.0283675	0.242869	-3.795	1	-2.27177	0.0276408	0.24129
SUPT20H	-0.224265	0.0647	-2.28742	0.0267052	0.234964	-3.74385	22	-2.27125	0.0276749	0.24129
PXN	1.11738	0.0688901	2.25635	0.0287274	0.24369	-3.80567	22	2.27114	0.0276817	0.24129
DUSP11	0.382611	0.00402631	2.26596	0.0280881	0.241406	-3.78663	22	2.2711	0.0276844	0.24129
ACAT1	0.613281	0.305141	2.24407	0.0295639	0.243738	-3.82993	153	2.27046	0.0277263	0.241351
CD72	-1.49768	0.535262	-2.25615	0.0287407	0.24369	-3.80606	12	-2.27027	0.0277383	0.241351
TKTL2	0.422592	0.237564	2.42681	0.0191096	0.198946	-3.45829	1	2.27	0.0277564	0.241351
EXOC3	-0.217088	-0.0193846	-2.20218	0.0325812	0.25334	-3.91188	73	-2.26913	0.0278133	0.241631
THEMIS2	-1.05193	-0.246541	-2.25663	0.0287089	0.24369	-3.80512	10	-2.26804	0.0278842	0.241631
MVP	-1.20132	-1.19379	-2.25072	0.029108	0.243738	-3.8168	57	-2.26803	0.0278851	0.241631
RSAD1	0.455364	-0.0368226	2.29137	0.0264573	0.234296	-3.73593	6	2.26794	0.0278912	0.241631
RAB31	-2.21122	-1.11233	-2.27781	0.0287554	0.24369	-3.70703	1	-2.28931	0.0278972	0.241631
TAX1BP3	-0.54027	0.0390237	-2.30136	0.0258393	0.231248	-3.71587	3	-2.26751	0.027919	0.241632
MAP3K1	-0.900923	0.0833913	-2.25116	0.0290784	0.243738	-3.81594	31	-2.26693	0.027957	0.241773
ZMYM1	0.602797	-0.0919792	2.25103	0.0290876	0.243738	-3.81621	31	2.26648	0.0279869	0.241844
MGME1	-0.319685	0.0381124	-2.24093	0.0297809	0.243998	-3.83611	42	-2.26579	0.0280324	0.242048
PTPN6	-1.07349	-0.179991	-2.24567	0.0294535	0.243738	-3.82677	175	-2.26522	0.0280698	0.242106
CDK14	0.989313	0.451506	2.25062	0.0291152	0.243738	-3.81701	22	2.26503	0.0280825	0.242106
SPINK2	-3.40488	-1.39783	-2.27931	0.02922	0.243738	-3.53439	1	-2.29399	0.0281327	0.242351
SRC	-1.2822	-0.396369	-2.24945	0.0291947	0.243738	-3.81931	17	-2.26384	0.0281611	0.242407
CA5B	-1.18231	-0.273763	-2.25522	0.028804	0.243738	-3.80792	4	-2.26314	0.0282071	0.242616
SCARB1	0.781841	0.0407018	2.25371	0.0289058	0.243738	-3.8109	11	2.26204	0.0282802	0.243057
OAF	0.630865	0.1896	2.32484	0.0258141	0.231248	-3.69368	2	2.28112	0.0284261	0.244016
NCOA1	0.41586	-0.033668	2.24926	0.0292078	0.243738	-3.81969	25	2.25913	0.0284741	0.244016
PPP1R18	-0.834588	0.26755	-2.2385	0.0299505	0.244212	-3.84091	102	-2.25901	0.0284817	0.244016
AUTS2	0.591811	0.2636	2.25599	0.0287515	0.24369	-3.80638	11	2.2586	0.0285093	0.244016
CDADC1	0.583643	-0.188561	2.32664	0.0243333	0.224197	-3.66481	1	2.25816	0.0285387	0.244016
ILF3	0.18545	0.0192677	2.1069	0.0404761	0.282444	-4.09359	600	2.25807	0.0285445	0.244016
MEGF8	0.533484	0.075764	2.29265	0.0263773	0.234247	-3.73336	3	2.25806	0.0285452	0.244016
MTIF3	0.483886	0.310558	2.25308	0.028948	0.243738	-3.81214	17	2.25767	0.0285713	0.244051
C4BPA	-1.65316	0.115777	-2.28355	0.0289415	0.243738	-3.68846	1	-2.28679	0.0285959	0.244074
CENPW	0.732314	0.278427	2.6513	0.0167215	0.186732	-3.07738	1	2.38032	0.0286917	0.244637
KCTD17	-0.727872	-0.156433	-2.29241	0.0263922	0.234247	-3.73384	1	-2.25535	0.0287275	0.244637
RASA3	-0.729481	-0.195085	-2.2365	0.0300897	0.24463	-3.84482	52	-2.25534	0.0287278	0.244637
FMNL1	-0.643091	-0.267095	-2.22816	0.030679	0.247433	-3.86119	182	-2.25387	0.0288273	0.245296
RMDN3	0.646816	0.00731974	2.23717	0.0300428	0.244427	-3.84351	33	2.25319	0.0288731	0.245407
PRPF40B	-0.838134	0.108399	-2.24489	0.0295071	0.243738	-3.82831	9	-2.25302	0.0288844	0.245407
GORAB	0.489919	0.00367828	2.25033	0.0291349	0.243738	-3.81758	14	2.25143	0.0289923	0.245681
SPATA20	-1.36805	0.126194	-2.23894	0.0299196	0.244139	-3.84004	7	-2.25124	0.0290053	0.245681
SLC35E2B	0.495409	-0.0967292	2.35398	0.022794	0.218515	-3.60913	1	2.25118	0.0290091	0.245681
PELI2	-0.645153	-0.0330881	-2.24449	0.029535	0.243738	-3.82911	13	-2.25105	0.0290184	0.245681
GCH1	-1.14382	-0.825848	-2.25582	0.0287632	0.24369	-3.80672	1	-2.25084	0.029032	0.245681
CRAMP1	-0.553087	0.138345	-2.24103	0.0297742	0.243998	-3.83592	19	-2.24991	0.0290956	0.245681
SEH1L	0.178287	0.0759548	2.20411	0.0324364	0.252844	-3.90813	43	2.24977	0.0291052	0.245681
ALDOC	0.844008	0.324906	2.22833	0.0306675	0.247433	-3.86087	163	2.24968	0.029111	0.245681
SEPTIN2	-0.310299	0.0702267	-2.18735	0.0337125	0.258061	-3.94058	290	-2.24902	0.0291564	0.245681
SLC12A4	-0.549857	-0.109671	-2.24842	0.0292654	0.243738	-3.82136	11	-2.24901	0.0291568	0.245681
SELENOW	-1.55908	-0.0628136	-2.24421	0.0300042	0.244292	-3.83622	3	-2.25535	0.0291595	0.245681
FADD	-0.301776	-0.0257863	-2.23486	0.0302048	0.245117	-3.84804	31	-2.24852	0.0291903	0.245755
LMNB2	0.208249	0.161293	2.12775	0.0386184	0.275175	-4.0544	444	2.24811	0.0292183	0.245805
NDUFAF2	0.594394	0.00986808	2.2344	0.0302377	0.245117	-3.84897	26	2.24778	0.0292407	0.245807
ARL6	0.810629	-0.374911	2.24164	0.0297316	0.243998	-3.83471	7	2.24723	0.0292784	0.245836
DOCK2	-0.706381	-0.0801526	-2.2213	0.0311719	0.2496	-3.87463	438	-2.24685	0.0293047	0.245836
CFAP299	-0.889579	-0.354331	-4.1828	0.00396277	0.0858963	-1.54646	1	-2.66261	0.0293361	0.245836
NRBP1	0.371941	0.246789	2.21646	0.0315232	0.250361	-3.88408	61	2.24636	0.0293379	0.245836
SNX25	-0.628813	0.0531573	-2.23993	0.0298504	0.244053	-3.83808	13	-2.24602	0.0293612	0.245836
C1orf43	0.510848	-0.0620202	2.27319	0.0276147	0.239557	-3.77223	4	2.2458	0.0293767	0.245836
SEMA4C	1.1181	-0.0294729	2.23817	0.0299731	0.244217	-3.84154	4	2.24523	0.029416	0.245978
ATP11C	0.38378	0.159439	2.22255	0.0310812	0.249052	-3.87217	43	2.24491	0.0294378	0.245978
PLEKHG1	-1.56998	-0.292799	-2.2394	0.0298872	0.244053	-3.83912	1	-2.24435	0.0294761	0.246003
POLE	0.388182	-0.0965375	2.20383	0.0324571	0.252844	-3.90866	146	2.24392	0.0295059	0.246003
FLOT2	-0.513035	0.296719	-2.21657	0.0315155	0.250361	-3.88387	97	-2.2438	0.0295143	0.246003
ABCB7	-0.323792	0.148987	-2.22088	0.0312023	0.249663	-3.87545	40	-2.24358	0.0295292	0.246003
UTP25	0.457952	0.011362	2.22044	0.0312339	0.249692	-3.87631	50	2.24297	0.0295716	0.246135
CPNE8	1.80663	-0.277562	2.23074	0.0304957	0.246669	-3.85613	3	2.24241	0.0296099	0.246135
ADPRH	-1.76544	-0.679468	-2.24338	0.0301881	0.245117	-3.80688	1	-2.25049	0.0296115	0.246135
KCTD10	-0.264737	-0.0158075	-2.24302	0.0296365	0.243998	-3.83201	24	-2.24176	0.0296554	0.246135
ACADS	-0.844565	0.0414661	-2.22693	0.0307672	0.247855	-3.86361	27	-2.24175	0.0296556	0.246135
KMT2A	0.305917	0.0346319	2.19187	0.0333639	0.257161	-3.93184	106	2.24083	0.0297196	0.246482
RNF146	0.632147	0.155203	2.24089	0.0297839	0.243998	-3.8362	7	2.23988	0.0297856	0.246779
F2R	-2.20417	-0.820909	-2.23679	0.0306494	0.247433	-3.81966	1	-2.24775	0.0297997	0.246779
CDKN2D	-0.623711	-0.321034	-2.23968	0.0298676	0.244053	-3.83857	7	-2.23824	0.0299	0.247425
ZNF384	0.261097	0.029333	2.24622	0.0294156	0.243738	-3.82568	21	2.23669	0.030008	0.248135
PCBP3	-1.41354	-0.514205	-2.22495	0.0309087	0.248745	-3.86748	5	-2.23625	0.0300385	0.248203
ZNF740	0.396541	0.223301	2.25136	0.0290647	0.243738	-3.81554	10	2.23543	0.030096	0.248411
SORBS2	1.61293	0.251571	2.22436	0.0309515	0.248909	-3.86865	3	2.23496	0.0301295	0.248411
ITIH4	-1.19899	0.300094	-2.24834	0.0298448	0.244053	-3.79724	1	-2.24297	0.0301307	0.248411
ANGEL1	0.485055	0.00263624	2.24156	0.0297374	0.243998	-3.83488	9	2.2344	0.0301687	0.24854
SLC1A3	-1.01904	-0.306165	-2.26378	0.0285555	0.243356	-3.54568	2	-2.23828	0.0302186	0.248767
POLH	-0.512236	0.102894	-2.23459	0.0302239	0.245117	-3.84858	11	-2.23309	0.0302606	0.248929
LIMS1	-0.402669	-0.132875	-2.25038	0.0291318	0.243738	-3.81749	9	-2.23269	0.0302892	0.24898
CEP63	-0.293043	0.0957353	-2.22268	0.0310721	0.249052	-3.87193	28	-2.23162	0.0303643	0.249222
AUH	0.477333	0.13714	2.24185	0.0297169	0.243998	-3.83429	8	2.23154	0.0303704	0.249222
RPRD1A	0.409536	0.211205	2.20638	0.0322668	0.252197	-3.90371	53	2.23131	0.0303866	0.249222
CLINT1	-0.235707	0.00459903	-2.16071	0.0358331	0.264779	-3.99177	107	-2.231	0.0304083	0.249222
UPF3A	-0.460337	0.102551	-2.21745	0.031451	0.250361	-3.88215	28	-2.23046	0.0304463	0.249351
IL16	-1.24703	-0.0851343	-2.21335	0.0317507	0.250896	-3.89014	43	-2.22973	0.0304988	0.249597
GIT2	-0.390516	0.123847	-2.1937	0.0332243	0.25644	-3.92832	101	-2.22907	0.0305452	0.249793
ERGIC2	0.29941	-0.141223	2.24788	0.0293022	0.243738	-3.82242	15	2.22831	0.0305997	0.250055
CD4	1.45059	-1.20773	2.21877	0.031355	0.250166	-3.87957	2	2.22615	0.0307537	0.250931
PROSER3	0.392769	-0.0555444	2.28283	0.0269958	0.235658	-3.75302	4	2.22587	0.0307732	0.250931
BDP1	0.321306	0.0713772	2.19831	0.0328729	0.254788	-3.91937	47	2.22557	0.0307952	0.250931
NCEH1	-0.585254	-0.152911	-2.21367	0.0317273	0.250896	-3.88951	23	-2.22554	0.0307971	0.250931
TMEM159	-0.635087	0.117815	-2.2526	0.0295526	0.243738	-3.82164	3	-2.2319	0.0309094	0.251499
GNA12	-0.830614	0.220389	-2.21226	0.031831	0.251084	-3.89226	16	-2.22394	0.030912	0.251499
S100A1	2.00899	-0.098164	2.20955	0.0320315	0.251419	-3.89755	6	2.22341	0.0309503	0.251626
SPA17	-1.09691	-0.200713	-2.21597	0.0315594	0.250361	-3.88504	4	-2.22279	0.0309947	0.251804
NXT2	-0.384919	-0.0304439	-2.26879	0.0279018	0.240893	-3.78099	5	-2.22243	0.0310202	0.251827
RCN3	1.36191	-0.345038	2.35817	0.0297928	0.243998	-3.58444	1	2.33022	0.031095	0.25209
MYH14	-0.442153	0.0889589	-2.2174	0.0314545	0.250361	-3.88224	18	-2.22136	0.0310979	0.25209
CAPN1	-0.357647	0.187269	-2.17287	0.0348508	0.262052	-3.96846	235	-2.22051	0.0311594	0.252188
TFIP11	0.160635	0.0610523	2.09555	0.041521	0.286325	-4.11482	103	2.22006	0.0311918	0.252188
SCLT1	-0.233975	-0.200576	-2.20786	0.0321565	0.251753	-3.90083	31	-2.21997	0.0311985	0.252188
PPP3CC	-0.681437	0.0538101	-2.20782	0.0321593	0.251753	-3.90091	21	-2.21994	0.0312006	0.252188
ASB8	-0.363029	-0.150775	-2.27346	0.0275976	0.239557	-3.77171	5	-2.2193	0.0312467	0.252193
SKIDA1	-3.42019	0.275481	-5.52445	0.0104707	0.143425	-2.32077	1	-3.33635	0.0312651	0.252193
PSMA1	-0.27985	-0.000388071	-2.16315	0.0356341	0.264779	-3.9871	116	-2.21899	0.0312693	0.252193
LAMP1	-0.69841	0.191846	-2.20169	0.0326178	0.25334	-3.91282	38	-2.21846	0.0313078	0.252301
RTN2	-1.17201	-0.181545	-2.23018	0.0309915	0.249051	-3.8307	1	-2.22433	0.031328	0.252301
CHIC2	-0.347723	0.0868659	-2.35983	0.0224757	0.216396	-3.59713	2	-2.21691	0.0314205	0.252727
PLA2G15	-0.704852	0.170054	-2.21404	0.0317	0.250896	-3.88879	7	-2.21662	0.0314419	0.252727
SLX4	-0.31105	-0.0845362	-2.22015	0.031255	0.249692	-3.87688	20	-2.21652	0.031449	0.252727
TP53I3	-1.01524	0.0721307	-2.21021	0.0319826	0.251419	-3.89626	4	-2.21558	0.0315174	0.253078
IGSF3	1.07783	-0.0298474	2.20279	0.0325355	0.253231	-3.9107	12	2.21498	0.0315617	0.253078
TRMT44	0.367609	-0.198896	2.24823	0.0292782	0.243738	-3.82173	7	2.21466	0.0315847	0.253078
PARP14	-0.615947	-0.101424	-2.18939	0.0335555	0.258061	-3.93665	150	-2.21448	0.0315978	0.253078
TAF11	0.275303	0.02559	2.27038	0.0277978	0.240396	-3.77783	9	2.21437	0.0316064	0.253078
HPS1	-0.557712	0.184414	-2.21107	0.0319192	0.251419	-3.8946	12	-2.21368	0.0316565	0.253245
PCNA	-0.332329	-0.241762	-2.15637	0.0361896	0.265868	-4.00006	493	-2.21346	0.0316727	0.253245
AASDH	0.51816	0.0196619	2.20993	0.0320028	0.251419	-3.8968	14	2.21302	0.0317053	0.253324
HSD17B11	0.687136	0.181674	2.19705	0.0329688	0.25531	-3.92183	32	2.21253	0.0317413	0.253429
FBXL4	0.433358	0.218581	2.22681	0.0307759	0.247855	-3.86385	8	2.21152	0.0318154	0.253839
KMO	-2.17804	0.126703	-2.20073	0.0326902	0.253725	-3.91469	1	-2.21096	0.0318567	0.253938
DHX40	0.343949	0.0766488	2.18281	0.0340662	0.259396	-3.94935	52	2.2106	0.0318832	0.253938
UBXN1	-0.218432	-0.0147799	-2.15079	0.0366525	0.267854	-4.01071	69	-2.21042	0.0318963	0.253938
MLF2	0.32787	-0.116604	2.20936	0.0320456	0.251419	-3.89792	21	2.20958	0.0319584	0.254251
KIF3A	0.377824	-0.280807	2.18906	0.0335802	0.258061	-3.93727	39	2.20892	0.0320079	0.254463
GRK6	-0.42565	0.04997	-2.19019	0.0334938	0.257984	-3.93511	36	-2.20765	0.0321017	0.255026
FAM126B	-0.377125	-0.0620016	-2.24503	0.0294979	0.243738	-3.82805	6	-2.20706	0.0321458	0.255189
NUF2	-0.514767	-0.238907	-2.18514	0.0338845	0.258666	-3.94485	54	-2.20654	0.0321842	0.255189
CNNM1	1.95642	-0.038603	2.37368	0.0312732	0.249692	-3.46362	1	2.34833	0.0322198	0.255189
KLF12	0.39136	0.116544	2.2168	0.0314984	0.250361	-3.88342	12	2.20596	0.0322277	0.255189
GNPTAB	-0.533226	-0.091567	-2.19214	0.0333432	0.257161	-3.93132	28	-2.20576	0.0322428	0.255189
TRIO	-0.998818	0.215953	-2.18737	0.0337113	0.258061	-3.94055	82	-2.2055	0.0322618	0.255189
KHNYN	-0.363615	0.188726	-2.18482	0.0339095	0.258679	-3.94547	39	-2.20495	0.0323028	0.255189
COMMD1	-0.322634	-0.115679	-2.20513	0.0323602	0.252573	-3.90615	21	-2.20491	0.0323056	0.255189
ZFP92	-3.10994	-1.36793	-2.48821	0.0371891	0.26982	-3.54708	1	-2.53758	0.0323783	0.255209
EPHA7	2.30524	0.188006	2.23395	0.0336136	0.258061	-3.77562	1	2.2483	0.0323832	0.255209
UTP4	0.359158	0.00487661	2.17264	0.0348696	0.262052	-3.96891	66	2.20387	0.0323834	0.255209
FKBP5	0.55512	-0.0601968	2.17522	0.0346638	0.26192	-3.96395	216	2.20365	0.0323999	0.255209
EZR	-0.729434	-0.0563557	-2.17933	0.0343391	0.260083	-3.95605	333	-2.20311	0.0324409	0.255351
ZNF484	-0.553872	-0.0132796	-2.29787	0.026482	0.234296	-3.69797	1	-2.20833	0.0325021	0.255492
RRS1	0.37252	-0.0636071	2.1719	0.0349284	0.262139	-3.97033	67	2.20226	0.0325047	0.255492
SOX7	1.48021	0.402777	2.29328	0.0321873	0.251753	-3.67252	1	2.28197	0.0326194	0.256149
BLNK	-1.04488	0.203999	-2.18784	0.0336749	0.258061	-3.93964	13	-2.20008	0.0326684	0.256149
AP1S2	-0.557219	-0.0156116	-2.19489	0.0331329	0.25609	-3.926	14	-2.19979	0.0326902	0.256149
CREB1	-0.324513	0.0767341	-2.21604	0.0315543	0.250361	-3.88491	14	-2.19971	0.0326963	0.256149
WARS1	-0.808553	-0.418056	-2.17769	0.0344682	0.260796	-3.9592	189	-2.19906	0.032745	0.256149
TSSC4	-0.275194	0.113379	-2.25357	0.0289152	0.243738	-3.81118	9	-2.19892	0.0327559	0.256149
TMTC4	-0.691603	-0.00886575	-2.21051	0.03196	0.251419	-3.89567	3	-2.1987	0.0327727	0.256149
LARP4B	-0.323234	-0.115599	-2.16523	0.0354656	0.263859	-3.98313	62	-2.1985	0.0327877	0.256149
TNS1	1.35906	0.320439	2.19658	0.0330045	0.25531	-3.92273	1	2.1984	0.0327953	0.256149
CISD1	0.699058	0.193053	2.18212	0.0341204	0.259399	-3.95068	31	2.19727	0.0328813	0.256378
ZNF598	0.284736	-0.0505994	2.15022	0.0366995	0.268022	-4.01178	86	2.19714	0.0328905	0.256378
GDA	-0.710092	-0.383093	-2.82224	0.0252177	0.227819	-3.15978	9	-2.588	0.0328938	0.256378
ASPH	1.28303	0.00331301	2.17919	0.0343505	0.260083	-3.95633	45	2.19534	0.033028	0.257244
JAGN1	0.335443	0.151205	2.24641	0.0294031	0.243738	-3.82533	6	2.19472	0.0330752	0.257405
PRMT7	-0.368816	-0.243592	-2.18951	0.0335456	0.258061	-3.93641	22	-2.19443	0.0330969	0.257405
FCSK	-0.383781	0.0436873	-2.18842	0.0336302	0.258061	-3.93853	22	-2.19415	0.0331181	0.257405
TRBV20-1	-2.79056	-2.77925	-2.18098	0.0342094	0.25965	-3.95287	1	-2.19328	0.0331847	0.257743
REXO1	0.309978	-0.000519528	2.20561	0.0323242	0.252469	-3.90521	16	2.19276	0.0332243	0.25786
ANKRD52	0.385727	-0.276339	2.18156	0.0341637	0.259551	-3.95175	27	2.19245	0.0332486	0.25786
HRAS	-0.438433	-0.228781	-2.31908	0.0247757	0.225288	-3.68014	1	-2.19218	0.0332692	0.25786
PWP2	1.76967	-0.194106	2.18359	0.0340055	0.259234	-3.94785	1	2.1911	0.0333521	0.258322
WIPF1	-0.434043	0.0339968	-2.18517	0.0338818	0.258666	-3.94479	18	-2.18898	0.0335151	0.259404
LGALS3BP	0.675065	-0.435064	2.16679	0.0353392	0.263765	-3.98013	85	2.18782	0.0336045	0.259761
PLD3	0.629662	-0.115919	2.18633	0.033792	0.258314	-3.94256	8	2.18778	0.033608	0.259761
FAHD2A	-0.628795	0.0942529	-2.20375	0.0324631	0.252844	-3.90882	3	-2.18654	0.0337041	0.260324
EFNA1	1.44161	0.193492	2.21067	0.0340735	0.259396	-3.88944	1	2.21329	0.0337321	0.260359
HCK	-2.35772	-1.08804	-2.17289	0.0348499	0.262052	-3.96844	2	-2.18536	0.0337958	0.26067
TMEM154	-1.65855	-0.392935	-2.17409	0.0347541	0.262052	-3.96613	3	-2.18494	0.033828	0.260738
MILR1	-1.28802	0.303599	-2.1704	0.0350483	0.262685	-3.9732	10	-2.18309	0.0339719	0.261044
NAP1L1	0.331476	-0.0857083	2.13194	0.0382542	0.274336	-4.04648	241	2.1828	0.0339952	0.261044
NHP2	0.314827	0.198961	2.1592	0.0359564	0.264779	-3.99465	42	2.18278	0.0339962	0.261044
STT3A	0.34329	0.122328	2.14469	0.0371638	0.26982	-4.0223	93	2.18266	0.0340056	0.261044
SMPD2	-0.547757	0.0327745	-2.18236	0.0341013	0.259399	-3.95021	10	-2.18248	0.0340199	0.261044
WASF2	-0.411347	0.145671	-2.15188	0.0365615	0.267751	-4.00863	88	-2.18248	0.0340201	0.261044
VPS25	-0.37364	0.0135947	-2.15926	0.0359518	0.264779	-3.99454	46	-2.18233	0.0340319	0.261044
SIGMAR1	0.516457	0.120212	2.1808	0.0342234	0.25965	-3.95321	12	2.18166	0.0340842	0.261216
TAF1D	0.480047	-0.0534377	2.21079	0.0319398	0.251419	-3.89514	4	2.18122	0.0341186	0.261216
SRSF8	0.445346	0.122994	2.23186	0.0304165	0.246208	-3.85394	3	2.18114	0.0341248	0.261216
EFR3A	-0.507661	0.133242	-2.16299	0.0356474	0.264779	-3.98742	39	-2.18067	0.0341621	0.261322
ZC3H7A	-0.177503	0.0278585	-2.10115	0.0410029	0.284161	-4.10436	69	-2.17956	0.0342489	0.261806
DMTF1	0.332907	-0.126786	2.25903	0.0285476	0.243356	-3.80036	4	2.17803	0.0343692	0.262546
C1GALT1	-0.593686	-0.43086	-2.173	0.034841	0.262052	-3.96823	12	-2.17746	0.0344144	0.262711
HEXA	-0.657208	0.170568	-2.15915	0.0359612	0.264779	-3.99476	46	-2.177	0.0344508	0.262809
PLD4	-1.15779	0.229629	-2.17305	0.034837	0.262052	-3.96813	2	-2.17614	0.0345192	0.263052
MRTO4	0.279156	0.0341473	2.12863	0.0385413	0.274846	-4.05273	87	2.176	0.0345301	0.263052
CTNNAL1	0.743672	0.0261674	2.16687	0.0353328	0.263765	-3.97998	12	2.17532	0.0345836	0.26328
CKM	2.22703	-1.17749	2.16254	0.0356837	0.264779	-3.98827	2	2.17462	0.0346392	0.263369
ZFAND5	0.626027	0.0367249	2.17284	0.0348538	0.262052	-3.96853	8	2.17429	0.0346656	0.263369
VAMP3	0.306105	0.0531323	2.2132	0.0317621	0.250896	-3.89044	9	2.17428	0.0346663	0.263369
RSRC1	0.251797	0.0213021	2.16892	0.0351674	0.26321	-3.97605	27	2.17368	0.0347139	0.263551
BCL2L1	-0.505086	-0.0742603	-2.17127	0.0349794	0.262345	-3.97155	13	-2.17285	0.0347802	0.263874
PLEKHM1	-0.265058	-0.143589	-2.24833	0.029271	0.243738	-3.82152	7	-2.17175	0.034868	0.264257
SLC12A6	-0.748071	-0.581911	-2.15875	0.0359938	0.264779	-3.99552	22	-2.17162	0.0348781	0.264257
SDCBP	0.503959	-0.0846559	2.15244	0.036515	0.267728	-4.00756	43	2.1712	0.034912	0.264334
MKI67	-0.625905	-0.202653	-2.14265	0.0373364	0.270016	-4.02618	842	-2.16978	0.0350258	0.265015
SAMHD1	-1.3566	-0.051052	-2.1526	0.0365017	0.267728	-4.00726	83	-2.16926	0.0350675	0.26515
EXO5	0.61554	0.0468013	2.18669	0.0337643	0.25828	-3.94187	3	2.16873	0.0351101	0.265193
KDM5D	-2.05279	-0.442546	-2.17042	0.0353983	0.263765	-3.71663	1	-2.17285	0.0351207	0.265193
DPH2	0.473917	0.0260646	2.16099	0.0358105	0.264779	-3.99124	19	2.16774	0.0351894	0.265257
RAD51C	0.52918	-0.28445	2.16142	0.0357754	0.264779	-3.99042	16	2.16747	0.0352114	0.265257
SLC7A6OS	-0.234952	-0.0375469	-2.24574	0.0294489	0.243738	-3.82664	9	-2.16733	0.0352225	0.265257
HSPG2	1.30678	0.518368	2.15922	0.035955	0.264779	-3.99462	3	2.16731	0.0352246	0.265257
YKT6	-0.396008	-0.102689	-2.13631	0.0378768	0.272684	-4.0382	80	-2.16647	0.0352919	0.265504
PLEKHA3	0.344071	0.0271025	2.30165	0.025822	0.231248	-3.7153	2	2.16625	0.0353099	0.265504
CNIH1	1.20154	0.206186	2.26752	0.0315344	0.250361	-3.56394	1	2.21238	0.0353289	0.265504
CEP295	-0.318146	-0.107036	-2.14944	0.036765	0.268177	-4.01327	33	-2.16505	0.0354071	0.265742
POTEJ	-0.309257	-0.124159	-2.12977	0.0384419	0.27462	-4.05057	66	-2.16503	0.0354084	0.265742
DNAJC13	-0.24397	0.0434499	-2.08763	0.0422633	0.288524	-4.12956	225	-2.16444	0.0354563	0.265922
CARD9	1.15988	0.0720787	2.15909	0.0359661	0.264779	-3.99487	2	2.16235	0.0356258	0.267013
TET2	1.08737	-0.289623	2.14803	0.0368826	0.268711	-4.01595	15	2.16093	0.0357421	0.267705
MRC1	-2.49921	-0.0710054	-2.16813	0.0370071	0.269079	-3.87583	1	-2.18127	0.0358133	0.267933
ACTR3	-0.363672	0.0801096	-2.11538	0.0397115	0.279014	-4.07769	267	-2.15996	0.0358208	0.267933
AKAP11	-0.49023	-0.0570857	-2.1358	0.0379213	0.272827	-4.03917	69	-2.15942	0.0358656	0.268013
SNX13	-0.355203	-0.018081	-2.15761	0.036087	0.26529	-3.99769	20	-2.15925	0.0358795	0.268013
SMARCA4	0.239289	0.0509093	2.08269	0.0427317	0.29018	-4.13872	187	2.15818	0.0359674	0.268401
LRRC38	2.45964	-1.06542	2.18539	0.0367689	0.268177	-3.69503	1	2.19309	0.0359797	0.268401
MYBBP1A	0.495827	0.0579546	2.1267	0.03871	0.275651	-4.05637	248	2.15757	0.0360176	0.268503
ANO10	0.775378	0.184253	2.14765	0.0369146	0.268711	-4.01667	13	2.15722	0.0360461	0.268537
COL2A1	1.32638	0.427775	2.17831	0.035989	0.264779	-3.89513	1	2.17532	0.0361056	0.268596
MPO	1.6067	-0.4267	2.14648	0.0370135	0.269079	-4.01891	2	2.15554	0.0361846	0.268596
PROM1	1.18849	0.351388	2.15152	0.0365916	0.267751	-4.00932	2	2.15542	0.0361941	0.268596
TM2D3	1.01941	0.262978	2.17245	0.0353631	0.263765	-3.94144	1	2.16113	0.0361944	0.268596
FNIP1	-0.306833	0.0528534	-2.17707	0.0345178	0.260994	-3.9604	13	-2.15527	0.0362066	0.268596
SRSF3	0.137804	0.0800749	1.98096	0.0534485	0.325932	-4.32363	157	2.1545	0.0362706	0.268596
RNF166	-0.448082	-0.142511	-2.22279	0.031064	0.249052	-3.87171	2	-2.15435	0.0362829	0.268596
PTDSS2	0.399375	0.00572915	2.16681	0.0353378	0.263765	-3.9801	10	2.1541	0.0363037	0.268596
VPS36	-0.397414	0.018438	-2.12582	0.0387871	0.275683	-4.05804	71	-2.15401	0.0363112	0.268596
PITPNM2	0.714061	0.00531496	2.14025	0.0375406	0.270964	-4.03074	26	2.15395	0.0363157	0.268596
VPS54	0.298729	0.0782041	2.16235	0.0356994	0.264779	-3.98864	18	2.1539	0.0363196	0.268596
COL6A3	-1.16461	-0.549568	-2.15532	0.0362761	0.266328	-4.00206	1	-2.15294	0.0363997	0.26901
ZNF2	-0.760458	-0.134371	-2.27976	0.0317514	0.250896	-3.67789	2	-2.21168	0.0364335	0.269081
PUM1	0.243396	0.0315329	2.09985	0.0411225	0.284635	-4.10679	76	2.15123	0.0365413	0.269698
COQ3	0.61797	0.0330479	2.14354	0.0372609	0.26982	-4.02449	14	2.15067	0.0365886	0.269868
FES	-0.945631	0.450777	-2.13837	0.0377008	0.271722	-4.0343	14	-2.15014	0.0366328	0.269966
ERCC6L2	0.403218	-0.118103	2.19652	0.033009	0.25531	-3.92285	4	2.14993	0.0366504	0.269966
AIG1	1.18593	-0.626381	2.90986	0.0222201	0.214678	-3.04744	1	2.51669	0.0367062	0.270199
SIN3B	0.288795	0.175808	2.10937	0.0402527	0.281481	-4.08898	65	2.1464	0.0369457	0.271782
SLC34A2	-2.19879	0.216659	-4.22153	0.0126006	0.160573	-2.52703	1	-2.86307	0.0369842	0.271885
SCAF11	-0.263789	0.125443	-2.08895	0.0421387	0.288441	-4.1271	120	-2.1456	0.0370134	0.27192
TSR3	-0.544136	-0.308722	-2.14772	0.0369086	0.268711	-4.01654	8	-2.14514	0.0370514	0.27202
SORT1	-0.896088	-0.40286	-2.12856	0.0385475	0.274846	-4.05286	39	-2.14441	0.0371129	0.272292
C7orf26	-0.252831	0.0303314	-2.15131	0.0366087	0.267751	-4.00971	21	-2.1427	0.0372576	0.273008
SERINC1	0.399562	-0.0779157	2.16069	0.0358352	0.264779	-3.99182	8	2.14268	0.0372596	0.273008
DAGLB	-0.871723	0.236368	-2.12427	0.0389227	0.276045	-4.06095	36	-2.13981	0.0375034	0.274513
MANEAL	-0.484976	0.0271962	-2.19388	0.0332102	0.25644	-3.92796	2	-2.13968	0.0375143	0.274513
PHKB	-0.266486	0.123892	-2.104	0.0407407	0.283044	-4.09902	55	-2.13925	0.0375507	0.274598
MAP4K2	-0.625675	0.0204494	-2.12409	0.038939	0.276045	-4.0613	28	-2.13789	0.0376668	0.27526
ENDOV	-0.586846	-0.0451018	-2.16865	0.0351893	0.26321	-3.97657	2	-2.1373	0.0377175	0.27526
PMS2	-1.06211	-0.0737474	-2.1219	0.0391321	0.276885	-4.06543	36	-2.13728	0.0377192	0.27526
MAN1C1	-1.07074	-0.0276283	-2.15224	0.0372971	0.269907	-4.01625	1	-2.14583	0.0377401	0.27526
SRP14	-0.298668	0.0985326	-2.08926	0.0421097	0.288441	-4.12653	118	-2.13624	0.0378083	0.275407
NLE1	0.276022	-0.0864585	2.11822	0.0394578	0.278129	-4.07235	35	2.13617	0.0378147	0.275407
GLMN	0.449374	-0.150194	2.11298	0.0399264	0.279837	-4.08219	58	2.1358	0.0378459	0.275407
MARCHF6	0.293921	-0.0402273	2.32582	0.0243814	0.224257	-3.6665	2	2.13565	0.0378591	0.275407
ARPC3	-0.408191	0.126326	-2.10385	0.0407552	0.283044	-4.09932	100	-2.13464	0.0379456	0.275855
ZRANB2	0.259659	0.0471102	2.07965	0.0430228	0.291267	-4.14436	104	2.13377	0.0380211	0.276224
CHAC2	0.501593	-0.108896	2.13142	0.0382994	0.274483	-4.04747	13	2.13328	0.0380632	0.276349
PRADC1	-0.5311	-0.210938	-2.20192	0.032601	0.25334	-3.91239	1	-2.13091	0.0382679	0.277655
KLHL6	-0.486395	0.103097	-2.1289	0.0385183	0.274846	-4.05223	13	-2.12996	0.038351	0.277989
CTSG	2.06028	-0.317954	2.1678	0.0387888	0.275683	-3.74676	1	2.17043	0.0383639	0.277989
DHX57	0.513317	-0.189273	2.10837	0.040343	0.281692	-4.09085	59	2.12945	0.0383953	0.278035
SLC39A14	0.580969	-0.217392	2.11915	0.0393758	0.277726	-4.07061	19	2.12881	0.0384507	0.278255
SLC19A2	1.21559	-0.563089	2.13766	0.0383912	0.274587	-4.00848	1	2.13519	0.0385106	0.278508
GFPT1	0.598129	-0.195414	2.10274	0.0408567	0.283501	-4.10139	164	2.12694	0.0386136	0.27907
PRKAR1B	-0.603555	-0.535585	-2.11403	0.0398324	0.27953	-4.08023	25	-2.12666	0.0386386	0.27907
CCNDBP1	0.535567	-0.133884	2.13816	0.0377189	0.271722	-4.0347	5	2.12575	0.0387181	0.279463
RAD9A	0.43208	0.0441116	2.13011	0.0384125	0.274587	-4.04993	11	2.12415	0.0388582	0.280292
ID1	1.44229	-0.968783	2.12395	0.0397338	0.279014	-4.03551	2	2.13186	0.0389405	0.280307
POFUT2	0.478325	0.248429	2.12355	0.0389867	0.276207	-4.06232	12	2.12289	0.0389689	0.280307
NOL8	0.279155	-0.00756147	2.07541	0.0434317	0.292435	-4.15222	99	2.12284	0.0389736	0.280307
KMT2B	0.266428	0.124524	2.07975	0.0430132	0.291267	-4.14418	73	2.12283	0.0389746	0.280307
HMG20B	0.287945	-0.000103076	2.11673	0.039591	0.278715	-4.07516	26	2.1227	0.0389861	0.280307
TIMM8B	0.494209	0.0765546	2.12031	0.0392727	0.27746	-4.06842	13	2.12191	0.0390555	0.280625
IL4I1	-1.24885	-1.28511	-2.10891	0.040294	0.281527	-4.08983	8	-2.12068	0.0391638	0.280758
MBTPS2	0.637132	0.190531	2.34393	0.0248656	0.225738	-3.39667	1	2.14087	0.0391679	0.280758
ODF2L	0.863573	-0.348546	2.12597	0.0387735	0.275683	-4.05774	2	2.12039	0.0391899	0.280758
USP44	0.887628	-1.23969	2.19861	0.0366143	0.267751	-3.9307	1	2.16418	0.0391953	0.280758
BAG4	0.254955	-0.058925	2.11303	0.0399225	0.279837	-4.08211	28	2.12027	0.0392008	0.280758
OCLN	-0.935963	-1.00092	-2.15927	0.0384003	0.274587	-3.93948	2	-2.14751	0.039238	0.280758
C1orf21	1.10113	-0.102403	2.1101	0.0401859	0.281302	-4.08759	6	2.1197	0.0392506	0.280758
MIF4GD	-0.427072	-0.0820146	-2.11194	0.0400199	0.280315	-4.08414	21	-2.11896	0.0393163	0.281047
ARHGAP11A	-0.520002	-0.281385	-2.10373	0.0407655	0.283044	-4.09953	32	-2.11846	0.0393611	0.281187
MCEE	-0.537302	0.16473	-2.12005	0.0392956	0.27746	-4.06891	8	-2.11752	0.039445	0.281599
IL6ST	0.891808	0.282392	2.11637	0.0396233	0.278766	-4.07584	3	2.11677	0.0395112	0.281599
DHTKD1	-0.613482	0.225786	-2.09816	0.0412781	0.28518	-4.10993	52	-2.11651	0.039535	0.281599
RNPEP	-0.357765	0.325045	-2.07843	0.0431398	0.291705	-4.14662	133	-2.1164	0.0395443	0.281599
SNRPD1	0.159761	0.0872566	2.01888	0.0492088	0.314155	-4.2556	82	2.11639	0.0395453	0.281599
APBA1	1.07313	0.239048	2.12086	0.0392238	0.277357	-4.06738	1	2.1161	0.0395712	0.281603
OVCA2	-0.374761	0.0423401	-2.11603	0.039653	0.278799	-4.07646	17	-2.11534	0.0396392	0.281907
IFT172	-0.928786	0.0551432	-2.10168	0.0409538	0.283998	-4.10337	19	-2.11457	0.0397079	0.282214
MRC2	0.907964	-0.0613915	2.10023	0.0410871	0.284567	-4.10607	26	2.11429	0.0397331	0.282214
ARMC8	-0.278984	0.0542804	-2.07308	0.0436576	0.293601	-4.15653	73	-2.11332	0.0398198	0.28265
SNF8	-0.394915	0.0152048	-2.09849	0.0412475	0.285146	-4.10932	31	-2.11235	0.0399075	0.283092
SPATA5	0.257923	-0.111155	2.05569	0.0453758	0.300973	-4.18854	113	2.11068	0.0400573	0.283973
DLAT	0.302115	0.131095	2.06283	0.0446637	0.297847	-4.17543	138	2.11001	0.0401184	0.284072
MYL9	-0.430955	0.0710591	-2.13036	0.0383914	0.274587	-4.04947	6	-2.10983	0.0401347	0.284072
CEP104	-0.27679	-0.100508	-2.14141	0.037442	0.270603	-4.02854	12	-2.1094	0.0401737	0.284072
FMN1	1.44802	-0.102523	2.105	0.0406495	0.283044	-4.09715	1	2.10926	0.0401863	0.284072
PLOD1	0.654334	0.0942139	2.09281	0.0417765	0.287649	-4.11992	40	2.10912	0.0401988	0.284072
SLC25A20	-0.741969	0.0719611	-2.09277	0.04178	0.287649	-4.11999	24	-2.10587	0.0404935	0.285973
RIPOR1	-0.62118	-0.0562346	-2.09116	0.0419311	0.288147	-4.123	30	-2.10534	0.040542	0.286133
SOGA1	0.387425	0.119441	2.07309	0.0436563	0.293601	-4.1565	95	2.10412	0.0406538	0.286741
FUBP1	-0.177483	0.0734265	-1.98075	0.0534727	0.325932	-4.324	278	-2.10369	0.0406928	0.286834
SLC43A2	-1.65231	-0.287009	-2.09154	0.0418951	0.288147	-4.12228	3	-2.10228	0.0408219	0.287562
ZBTB18	-0.670364	0.0660344	-2.10392	0.040748	0.283044	-4.09917	5	-2.10198	0.0408499	0.287577
CHCHD1	-0.36598	-0.0107304	-2.14378	0.0372409	0.26982	-4.02404	5	-2.10068	0.0409694	0.288236
PSMF1	-0.27209	-0.132921	-2.12462	0.0388925	0.276045	-4.0603	14	-2.09976	0.0410534	0.288501
PKM	0.332644	0.283702	2.04691	0.0462658	0.303277	-4.20463	1558	2.0997	0.041059	0.288501
SEMA4A	-0.972515	-0.832107	-2.08877	0.0421559	0.288441	-4.12744	10	-2.09932	0.0410944	0.288568
SFN	-0.32216	0.159296	-2.10926	0.0402621	0.281481	-4.08917	15	-2.09875	0.0411471	0.288756
ZNF507	0.437734	-0.0958664	2.08554	0.042461	0.28887	-4.13344	27	2.09723	0.0412874	0.289223
CCDC28A	-0.428473	0.045904	-2.10461	0.040685	0.283044	-4.09788	10	-2.09712	0.0412979	0.289223
CUL1	0.262344	0.128931	2.03999	0.0469777	0.305054	-4.21727	142	2.09701	0.0413084	0.289223
PPIG	0.218898	0.11667	2.04289	0.0466786	0.303998	-4.21198	72	2.09691	0.0413175	0.289223
URB1	0.283436	0.0118308	2.0445	0.0465134	0.303277	-4.20905	150	2.09636	0.0413682	0.289395
ZNF639	0.221452	-0.0488856	2.16109	0.0358018	0.264779	-3.99104	11	2.09592	0.041409	0.289499
HIKESHI	0.366214	-0.0678324	2.11702	0.0395651	0.278708	-4.07461	8	2.09483	0.0415108	0.289944
DNAJC9	-0.323015	-0.0967597	-2.05062	0.0458883	0.302595	-4.19785	159	-2.09468	0.0415248	0.289944
DCAF17	0.496251	0.040377	2.14096	0.0374804	0.270705	-4.0294	2	2.09396	0.0415915	0.290228
XRCC2	0.37451	-0.0471959	2.13353	0.0381164	0.2737	-4.04347	5	2.09366	0.0416195	0.290241
UBALD2	-0.629562	-0.0872327	-2.22743	0.0310657	0.249052	-3.6129	1	-2.09691	0.0416781	0.290468
TPRKB	-0.322582	0.0907686	-2.07894	0.0430908	0.291551	-4.14568	31	-2.09216	0.0417601	0.290857
FKTN	0.420431	-0.186363	2.11985	0.0393131	0.27746	-4.06928	5	2.09173	0.0417996	0.29095
COA4	-0.460545	0.0791172	-2.08867	0.0421647	0.288441	-4.12762	15	-2.0913	0.0418402	0.291051
PGD	-0.187053	-0.00544045	-1.97218	0.0544734	0.327169	-4.33922	454	-2.0909	0.0418774	0.291128
CCDC88C	-0.489488	-0.282772	-2.06442	0.0445055	0.297117	-4.17249	109	-2.09002	0.0419602	0.291521
STK10	-0.459224	0.147648	-2.05908	0.0450362	0.299434	-4.18232	182	-2.08904	0.042053	0.291984
OBSL1	-1.78831	-0.428182	-2.0915	0.0431976	0.291722	-4.09979	1	-2.10047	0.0422383	0.292975
SOX12	0.35373	0.116276	2.16564	0.0354321	0.263785	-3.98234	3	2.08664	0.0422793	0.292975
AFG1L	0.579156	0.139148	2.08156	0.0428402	0.290739	-4.14083	12	2.08621	0.0423202	0.292975
CLN8	-0.860162	0.213482	-2.23507	0.0358248	0.264779	-3.76851	1	-2.15081	0.0423301	0.292975
SNX24	-1.00297	-0.380476	-2.10476	0.0414658	0.286122	-4.07104	1	-2.09407	0.0423572	0.292975
PTPRR	1.85289	0.437358	2.11324	0.0424394	0.28887	-3.82879	1	2.11224	0.0423661	0.292975
TNFSF4	-0.994172	-0.555263	-2.4375	0.0327401	0.253936	-3.56746	1	-2.27499	0.0424032	0.292975
HPS4	-0.525747	0.374915	-2.07541	0.0434311	0.292435	-4.15221	21	-2.08516	0.0424193	0.292975
RBM33	0.208608	0.0784792	2.04462	0.0465004	0.303277	-4.20882	50	2.0848	0.0424534	0.292975
HIF1AN	-0.305798	-0.0936077	-2.07759	0.043221	0.291722	-4.14818	26	-2.08474	0.0424589	0.292975
PLXDC2	1.14463	0.283895	2.08647	0.043177	0.291722	-4.10464	3	2.0927	0.0424861	0.292981
PPP6R1	-0.305744	-0.107235	-2.04538	0.0464222	0.303277	-4.20742	89	-2.08406	0.042524	0.29306
NFRKB	0.183291	0.0766808	2.04634	0.0463244	0.303277	-4.20568	43	2.08351	0.0425756	0.293234
ALDH16A1	-0.352728	0.097881	-2.0549	0.0454551	0.301319	-4.18999	64	-2.08285	0.0426391	0.293413
RCN1	0.766438	-0.0251831	2.07111	0.0438487	0.29453	-4.16015	18	2.08264	0.0426594	0.293413
ZNF8	0.301738	0.0834449	2.099	0.041201	0.285002	-4.10838	14	2.08241	0.0426806	0.293413
OTULINL	-1.11247	-0.975974	-2.095	0.0423712	0.288611	-4.08899	1	-2.08968	0.042771	0.293806
RASGRP1	-0.945379	-0.503952	-2.06906	0.0440491	0.295697	-4.16394	16	-2.08122	0.0427944	0.293806
USP35	0.513941	-0.143912	2.12262	0.0390681	0.276608	-4.06406	2	2.08098	0.0428171	0.293806
PPP2R5B	-0.550985	0.0292366	-2.08987	0.0420522	0.288441	-4.1254	5	-2.08032	0.0428806	0.293843
TAPT1	-0.631565	0.137176	-2.0642	0.0445275	0.297117	-4.1729	39	-2.08018	0.0428942	0.293843
DRC1	-2.37322	-0.260846	-2.09691	0.0437157	0.293814	-3.83825	1	-2.10387	0.0429072	0.293843
DPYD	0.983917	-0.124575	2.0646	0.0444887	0.297117	-4.17218	39	2.07983	0.0429281	0.293843
PPFIA3	0.643367	0.0568215	2.06813	0.0441409	0.295957	-4.16567	21	2.07953	0.0429568	0.293859
NUDT3	0.340506	0.139089	2.09266	0.0417905	0.287649	-4.1202	12	2.07806	0.0430975	0.29463
MGAT4B	0.519231	0.0303682	2.10454	0.0406918	0.283044	-4.09802	3	2.0778	0.0431224	0.29463
DNAJC8	-0.239166	0.0600214	-2.01198	0.0499578	0.315926	-4.26805	147	-2.07633	0.0432639	0.295416
CISD2	0.409735	0.0269567	2.06452	0.0444964	0.297117	-4.17232	26	2.07503	0.0433896	0.295969
EXOSC1	-0.294945	0.0524439	-2.08427	0.0425813	0.289511	-4.13579	17	-2.07494	0.0433982	0.295969
ZSCAN5A	0.352794	0.0644668	2.13262	0.038195	0.274088	-4.04519	4	2.07411	0.0434787	0.296109
PSMA6	-0.241245	0.0292434	-2.00427	0.0508067	0.319015	-4.28194	213	-2.07363	0.0435255	0.296109
EFNB1	1.2193	0.0894656	2.06205	0.044741	0.298184	-4.17687	8	2.07355	0.0435332	0.296109
S100A4	1.01657	-0.344145	2.05953	0.0449913	0.299314	-4.18149	25	2.07341	0.0435471	0.296109
SIAE	-1.18899	0.346117	-2.06483	0.0444651	0.297117	-4.17174	4	-2.07336	0.0435517	0.296109
PDLIM5	0.869439	-1.05512	2.05978	0.0449666	0.299314	-4.18104	22	2.07284	0.0436022	0.296271
MCTP2	-0.851746	0.151214	-2.06501	0.0444477	0.297117	-4.17141	7	-2.07236	0.0436491	0.296409
KAT14	0.269411	0.103948	2.08063	0.0429284	0.29116	-4.14254	19	2.07187	0.0436971	0.296554
ZNF584	0.583694	0.23793	2.16129	0.0371925	0.26982	-3.97275	1	2.08622	0.0437594	0.296796
CTSH	-1.80847	-1.47481	-2.05725	0.045219	0.300291	-4.18568	5	-2.06971	0.0439075	0.297619
STX5	-0.264238	-0.0106698	-2.04575	0.046385	0.303277	-4.20676	40	-2.06841	0.0440344	0.298298
KIAA0753	-0.287632	0.014986	-2.08692	0.0423305	0.288541	-4.13088	14	-2.06774	0.0441003	0.298325
C1orf159	0.698574	-0.182531	2.09717	0.04137	0.285638	-4.11179	1	2.06759	0.044115	0.298325
NAA15	0.297579	-0.117688	2.01326	0.049819	0.31553	-4.26576	319	2.06731	0.0441427	0.298325
RALB	-0.733088	0.108881	-2.066	0.0443499	0.297117	-4.16959	5	-2.06728	0.0441456	0.298325
ZMYND11	0.607751	0.101838	2.05174	0.0457741	0.302533	-4.19579	32	2.06618	0.0442534	0.298782
MARVELD1	0.846382	0.263771	2.10475	0.0421411	0.288441	-4.07722	1	2.08069	0.0442913	0.298782
SMARCE1	0.194073	0.0730018	1.98285	0.0532303	0.325703	-4.32027	125	2.06572	0.0442985	0.298782
PPP3CA	-0.467521	0.283629	-2.045	0.0464611	0.303277	-4.20812	53	-2.06519	0.0443515	0.298782
UBXN10	-2.1821	-0.220227	-2.10006	0.0459258	0.302595	-3.98922	1	-2.11381	0.0443594	0.298782
TMX1	0.24891	0.025346	2.01768	0.049339	0.314155	-4.25778	79	2.06398	0.0444708	0.298782
CLCC1	0.651284	0.220521	2.04835	0.046119	0.303051	-4.202	38	2.06394	0.0444741	0.298782
ZMYM5	-0.41836	-0.0976876	-2.17949	0.0343264	0.260083	-3.95574	1	-2.06392	0.044477	0.298782
CAPZA1	-0.204541	0.00129878	-1.97768	0.0538299	0.326144	-4.32947	189	-2.06382	0.0444867	0.298782
TXNRD2	0.501185	0.419524	2.05095	0.045855	0.302595	-4.19725	28	2.0637	0.0444985	0.298782
SLC4A2	0.752702	-0.0549145	2.04905	0.046048	0.302904	-4.20073	32	2.06353	0.0445155	0.298782
NCF4	-0.862816	0.375513	-2.04684	0.0462733	0.303277	-4.20477	58	-2.06333	0.0445354	0.298782
MBTPS1	0.30438	-0.176891	2.09106	0.0419405	0.288147	-4.12318	10	2.0629	0.0445772	0.298882
ARMC6	0.338228	-0.0214094	2.03257	0.0477521	0.308105	-4.23078	69	2.06235	0.0446319	0.299068
SETD1B	-0.370099	0.106793	-2.04829	0.0461247	0.303051	-4.2021	31	-2.06172	0.0446941	0.299159
FAM49B	-0.418763	0.0235868	-2.03273	0.0477349	0.308105	-4.23049	112	-2.06167	0.0446992	0.299159
CNKSR2	1.24228	-0.457021	2.0603	0.0449144	0.29916	-4.18007	1	2.06133	0.0447331	0.299207
ESF1	0.408038	-0.180336	2.03347	0.0476579	0.308033	-4.22915	88	2.06104	0.0447625	0.299223
SMARCAL1	-0.223156	0.042395	-2.04662	0.0462954	0.303277	-4.20516	32	-2.05991	0.0448744	0.299791
EHD1	-0.728499	-0.169374	-2.03886	0.0470954	0.305461	-4.21934	114	-2.05821	0.045044	0.300743
ROGDI	0.576219	0.154658	2.06857	0.0440979	0.295847	-4.16486	4	2.05723	0.0451427	0.301222
C15orf41	0.293151	0.0900429	2.08757	0.0422685	0.288524	-4.12966	10	2.05637	0.0452285	0.301614
CDK5	0.258489	0.0155586	2.03025	0.0479964	0.309144	-4.235	43	2.05572	0.0452942	0.301871
HPCAL1	0.819308	0.24619	2.0425	0.0467187	0.304043	-4.21269	22	2.05528	0.045338	0.301982
LIX1L	0.272664	-0.00547737	2.05433	0.0455133	0.301339	-4.19105	23	2.05471	0.0453949	0.30218
TXNL4B	0.279146	0.0860425	2.09035	0.0420069	0.288425	-4.1245	10	2.0544	0.0454264	0.302209
SLC5A3	-0.46278	-0.151075	-2.05827	0.0451177	0.299797	-4.18382	9	-2.05324	0.0455439	0.30281
SGTA	0.281216	0.0340547	2.01325	0.0498195	0.31553	-4.26577	81	2.05286	0.0455821	0.302855
ZSWIM6	-0.679489	0.338082	-2.16547	0.0376507	0.271583	-3.85095	1	-2.07565	0.0456051	0.302855
MGAT3	-1.18914	-0.489209	-2.0834	0.0455169	0.301339	-4.1274	1	-2.08002	0.0456674	0.303087
ZNF141	-1.60661	-0.14761	-2.05683	0.0465915	0.303609	-4.16261	1	-2.06383	0.0457679	0.303574
CDK2AP1	0.515748	0.0806312	2.05003	0.0459477	0.302595	-4.19892	9	2.04892	0.0459809	0.304615
CLASRP	0.231425	0.0279784	2.05643	0.045302	0.300663	-4.1872	22	2.04881	0.0459924	0.304615
HCLS1	-0.507793	0.0275582	-2.0236	0.0487028	0.312608	-4.24707	137	-2.04867	0.0460069	0.304615
NGFR	-2.30326	-1.46565	-2.04103	0.0473974	0.306705	-4.18487	1	-2.05225	0.0461511	0.305388
ANKRD66	-0.596962	0.303329	-2.90036	0.0122949	0.1585	-2.71567	1	-2.18981	0.0462337	0.305552
AMZ2	-0.33285	-0.259107	-2.08687	0.0423349	0.288541	-4.13097	6	-2.04631	0.0462473	0.305552
TRIM27	0.219453	-0.0271189	2.04573	0.0463863	0.303277	-4.20679	26	2.0462	0.0462584	0.305552
C1orf52	0.312285	-0.0115784	2.04978	0.0459737	0.302595	-4.19939	18	2.04574	0.0463064	0.305688
TTI2	0.298568	-0.117558	2.03229	0.0477814	0.308115	-4.23129	31	2.04503	0.0463788	0.305984
OSBPL11	-0.225442	-0.0384132	-2.00615	0.0505987	0.318352	-4.27856	54	-2.04432	0.0464513	0.306282
ANP32E	0.254835	0.103938	1.98107	0.0534361	0.325932	-4.32344	226	2.04337	0.0465488	0.306591
IL15RA	-0.562858	0.0945924	-3.05585	0.00910768	0.134085	-2.45561	1	-2.18612	0.0465534	0.306591
PLEKHF2	-0.873264	0.0104201	-2.02959	0.0480665	0.309416	-4.23621	23	-2.04269	0.0466192	0.306843
ZNF232	0.65603	0.338719	2.07549	0.0434233	0.292435	-4.15206	1	2.04151	0.0467404	0.307459
STRN	-0.20128	0.0331636	-1.96889	0.0548622	0.327848	-4.34505	108	-2.0405	0.0468456	0.30786
CHCHD3	0.22427	0.0661045	1.97383	0.0542792	0.326864	-4.33629	137	2.04019	0.0468768	0.30786
SHC1	-0.391389	0.0139248	-2.02499	0.0485548	0.311921	-4.24455	34	-2.04012	0.0468843	0.30786
CLUAP1	-0.608547	0.186376	-2.04721	0.0462352	0.303277	-4.20408	4	-2.03908	0.0469922	0.308348
PGPEP1	-0.678767	-0.468934	-2.04229	0.0467401	0.304043	-4.21307	4	-2.03865	0.0470365	0.308348
STAP1	-1.69707	0.113341	-2.02501	0.0485523	0.311921	-4.24451	15	-2.0386	0.0470418	0.308348
CCDC14	0.441321	-0.113688	2.03363	0.0476405	0.308033	-4.22885	16	2.03695	0.0472135	0.309291
ARPC2	-0.382403	0.09146	-2.00057	0.0512179	0.320616	-4.28858	229	-2.03651	0.0472596	0.309411
CAND1	0.222528	0.0487851	1.95264	0.0568167	0.331211	-4.37373	431	2.03609	0.0473032	0.309514
CTDP1	-0.383512	0.160355	-2.00663	0.0505458	0.318352	-4.2777	89	-2.03529	0.0473868	0.30988
C18orf32	-0.459258	-0.0125677	-2.04751	0.0462048	0.303277	-4.20354	6	-2.03405	0.0475161	0.310521
LTF	-0.886289	-0.272444	-2.03665	0.0473255	0.306418	-4.22337	2	-2.03382	0.0475406	0.310521
HAAO	-1.34302	0.0711655	-2.02178	0.0488976	0.313316	-4.25036	7	-2.03339	0.0475855	0.310631
EGFR	-0.892268	-0.242913	-2.41921	0.0321719	0.251753	-3.52576	1	-2.18983	0.047682	0.311079
KPNA1	-0.213435	0.033295	-1.98212	0.0533139	0.325932	-4.32156	66	-2.03063	0.0478753	0.312157
ZFYVE21	-0.424064	-0.0956159	-2.04006	0.0469711	0.305054	-4.21715	8	-2.02951	0.0479935	0.312745
OGFRL1	-1.29859	0.162454	-2.01769	0.0493381	0.314155	-4.25776	6	-2.02864	0.0480858	0.313101
UTP18	0.334393	-0.0265615	2.00135	0.0511311	0.320433	-4.28718	61	2.02846	0.0481044	0.313101
SLC6A6	-0.592559	-0.552691	-2.08153	0.0433559	0.292435	-4.14533	1	-2.0324	0.0482043	0.313567
DPP8	0.286353	0.154985	2.00376	0.0508637	0.319117	-4.28286	42	2.02595	0.0483708	0.314467
RANBP1	0.232336	0.0515196	1.96347	0.0555068	0.329082	-4.35463	139	2.02559	0.0484099	0.314537
NMNAT1	-0.557172	0.0895937	-2.01501	0.0496279	0.315273	-4.26259	21	-2.02526	0.0484447	0.31458
ARAF	-0.385841	0.068311	-2.01123	0.0500398	0.316124	-4.26941	29	-2.02328	0.0486559	0.315345
PRRC2A	0.223005	-0.0251798	1.95403	0.0566467	0.331211	-4.37127	165	2.02323	0.0486608	0.315345
WRAP73	-0.263885	-0.0678039	-2.135	0.03799	0.273145	-4.04069	4	-2.02313	0.0486715	0.315345
AHRR	-1.22257	-0.0649371	-2.52718	0.0320543	0.251419	-3.38374	1	-2.24988	0.0487063	0.315345
BLOC1S5	-0.449174	0.217459	-2.0332	0.0476863	0.308037	-4.22964	7	-2.02275	0.0487127	0.315345
FLII	-0.289994	0.109252	-1.97163	0.0545384	0.327169	-4.3402	233	-2.02234	0.0487567	0.315345
TBL1X	-0.674761	-0.128113	-2.03745	0.0472415	0.306053	-4.2219	2	-2.0223	0.048761	0.315345
ZNF28	0.703817	0.106929	2.13855	0.040697	0.283044	-3.90686	1	2.05144	0.048811	0.315486
RETREG2	-0.445805	-0.0602222	-2.02213	0.0488601	0.313256	-4.24973	12	-2.02085	0.0489158	0.315604
PDLIM2	-0.74011	-0.452637	-2.01308	0.0498385	0.31553	-4.26608	10	-2.02075	0.0489272	0.315604
ELP1	0.349711	-0.013454	1.98504	0.0529777	0.325058	-4.31636	138	2.02063	0.0489401	0.315604
ZNF692	0.59014	-0.0644538	2.06477	0.0444715	0.297117	-4.17186	1	2.0206	0.0489428	0.315604
RECQL5	0.247354	-0.0477771	1.98347	0.0531582	0.325634	-4.31915	58	2.01904	0.0491107	0.316256
SPAG6	-2.57567	-0.534031	-2.05818	0.0515403	0.322208	-4.07085	1	-2.07823	0.0491352	0.316256
GJC1	1.06681	0.0406612	2.01607	0.0495131	0.314903	-4.26068	2	2.01878	0.0491391	0.316256
WASF3	1.21042	-0.530307	2.03354	0.0491917	0.314155	-4.20572	1	2.0326	0.0491619	0.316256
MYL6	-0.355087	0.0880584	-1.97841	0.0537442	0.326024	-4.32816	296	-2.01834	0.0491859	0.316256
DCAKD	0.412425	-0.0642225	2.01269	0.0498807	0.315618	-4.26678	19	2.01782	0.0492424	0.316381
LYZ	-1.23382	0.188883	-2.03169	0.0490153	0.313709	-4.1388	1	-2.02809	0.0492817	0.316381
SMAD3	-0.914546	0.350424	-2.00761	0.0504373	0.318055	-4.27593	9	-2.01718	0.0493114	0.316381
SLC26A6	0.439404	0.0875822	2.01863	0.0492367	0.314155	-4.25606	12	2.01695	0.049336	0.316381
ANKRD13B	0.747011	-0.0732446	2.03822	0.0471621	0.305716	-4.22051	1	2.0168	0.0493532	0.316381
PBX3	-0.649538	0.102504	-2.01813	0.0492898	0.314155	-4.25695	5	-2.01659	0.0493759	0.316381
TIGD7	-1.63582	-0.192869	-2.05754	0.0490116	0.313709	-3.93197	1	-2.05081	0.0494828	0.316884
OTUD7B	-0.972208	-1.03528	-2.00619	0.0505947	0.318352	-4.27849	7	-2.01529	0.0495166	0.316918
CPEB2	0.555288	-0.273205	2.24126	0.0348985	0.262092	-3.82429	1	2.06906	0.049568	0.317064
TUBB2A	1.34997	-0.401618	2.00648	0.0505628	0.318352	-4.27797	2	2.01357	0.0497034	0.317748
CLDN12	1.16162	-0.305565	2.09606	0.0455392	0.301339	-3.85485	1	2.05135	0.0497623	0.317828
LBH	-0.497828	-0.0340309	-2.01848	0.0492521	0.314155	-4.25632	7	-2.01293	0.049773	0.317828
MALT1	-0.534359	0.0497108	-1.99119	0.0522751	0.323513	-4.30539	71	-2.01127	0.0499542	0.318802
EMG1	0.299694	0.0386746	1.98702	0.0527501	0.325058	-4.31282	46	2.0105	0.0500382	0.318952
SENP6	0.329387	0.0320927	1.98832	0.0526014	0.324711	-4.3105	46	2.01021	0.05007	0.318952
NMD3	0.329435	-0.0606611	1.98517	0.0529629	0.325058	-4.31613	54	2.01004	0.0500889	0.318952
CALHM2	0.687879	-0.0405604	2.01667	0.0494486	0.314673	-4.25961	3	2.00981	0.0501138	0.318952
HAGH	-0.621069	0.100969	-1.99318	0.0520489	0.323092	-4.30182	47	-2.00968	0.0501287	0.318952
S100A9	-0.75293	-0.278142	-2.00903	0.0502815	0.317252	-4.27338	4	-2.00923	0.0501778	0.318952
PAGR1	0.27056	-0.0139002	2.14411	0.0372128	0.26982	-4.02341	3	2.00921	0.0501803	0.318952
SP110	-0.413718	-0.191549	-1.99092	0.0523056	0.323513	-4.30587	42	-2.00881	0.0502238	0.318952
LMF2	0.729614	0.231344	2.01316	0.0498297	0.31553	-4.26594	3	2.0087	0.0502357	0.318952
CCDC86	0.295782	-0.17962	1.98503	0.052979	0.325058	-4.31638	45	2.00817	0.0502943	0.318972
ZNF398	0.486771	0.173111	2.08001	0.0429881	0.291267	-4.14369	1	2.00815	0.0502962	0.318972
ARHGAP26	-0.618185	-0.0704453	-1.99573	0.0517617	0.322208	-4.29727	24	-2.00769	0.050347	0.319113
AHDC1	0.663773	0.088665	1.99165	0.0522231	0.323513	-4.30457	40	2.00701	0.0504222	0.319191
CLPTM1	0.382319	-0.231051	1.99609	0.0517205	0.322208	-4.29661	27	2.00668	0.0504587	0.319191
SLC8A3	0.879939	0.0802894	3.71146	0.00730253	0.119701	-2.09633	1	2.31014	0.0504808	0.319191
EPSTI1	-0.75585	-0.76003	-2.01507	0.0496216	0.315273	-4.26249	2	-2.00644	0.0504847	0.319191
PRG4	-1.65545	0.318102	-2.12241	0.050714	0.318716	-3.95068	1	-2.11685	0.0505027	0.319191
GNL3	0.319528	0.0907298	1.97097	0.0546164	0.327169	-4.34137	96	2.00577	0.0505584	0.319362
TOP1	0.272062	0.067693	1.94598	0.0576335	0.333157	-4.3854	413	2.00481	0.0506653	0.319746
ZNF441	-0.483347	0.10788	-2.45392	0.0228891	0.218561	-3.38342	1	-2.06832	0.0506767	0.319746
BTBD7	0.398971	0.0252336	2.05374	0.0455726	0.30138	-4.19213	3	2.00385	0.0507716	0.320163
NT5E	-1.28002	0.448334	-1.99136	0.0522559	0.323513	-4.30508	11	-2.00355	0.0508052	0.320193
OSGEP	-0.337127	0.139584	-1.97506	0.0541355	0.326864	-4.33411	69	-2.00325	0.0508378	0.320218
RABEPK	0.414361	0.131448	1.99751	0.0515607	0.322208	-4.29407	19	2.00282	0.0508854	0.320261
TULP3	0.379019	-0.0710365	2.01858	0.049242	0.314155	-4.25615	8	2.00267	0.0509022	0.320261
PSMB2	-0.243939	0.0137761	-1.96063	0.0558481	0.329517	-4.35965	71	-2.00207	0.0509686	0.320365
PRMT1	0.333378	0.042287	1.96151	0.0557426	0.329517	-4.3581	214	2.002	0.0509764	0.320365
ACTR10	-0.269619	-0.0566318	-1.97889	0.0536883	0.326024	-4.3273	40	-2.00002	0.0511977	0.321575
BICD2	-0.489961	-0.205924	-1.97692	0.0539185	0.326148	-4.33082	89	-1.99938	0.0512695	0.321813
DENND1C	-0.833363	-0.487406	-1.98767	0.0526757	0.324989	-4.31166	17	-1.99916	0.0512935	0.321813
TP53INP1	-1.31224	0.333675	-1.9958	0.0517538	0.322208	-4.29714	1	-1.99888	0.0513256	0.321833
ARHGAP17	-0.609576	0.259574	-1.97856	0.0537268	0.326024	-4.32789	98	-1.99844	0.0513747	0.32196
SEMG2	1.05494	-2.32207	2.18879	0.0458941	0.302595	-3.91015	1	2.11888	0.0514398	0.322187
TXNDC17	-0.290139	0.0477654	-1.96675	0.0551159	0.328164	-4.34883	62	-1.99737	0.0514944	0.322224
RCBTB1	-0.656533	0.309751	-1.99592	0.0517396	0.322208	-4.29692	6	-1.99729	0.0515037	0.322224
TSN	-0.271848	0.137336	-1.95792	0.0561744	0.330168	-4.36442	80	-1.99648	0.0515947	0.322528
CPM	-1.4989	0.306296	-1.98507	0.0529737	0.325058	-4.3163	5	-1.99634	0.0516103	0.322528
RNASEH2C	-0.23344	-0.0256137	-1.96075	0.0558333	0.329517	-4.35943	54	-1.99547	0.0517077	0.322682
TGIF2	0.31755	-0.120543	2.08395	0.0426119	0.289543	-4.13639	3	1.99537	0.0517189	0.322682
RCAN1	-0.981447	0.130447	-1.98589	0.0528797	0.325058	-4.31484	7	-1.9951	0.0517499	0.322682
METTL17	0.385573	0.115385	1.99937	0.0513528	0.32128	-4.29074	13	1.99509	0.0517508	0.322682
KIF13B	-0.403851	-0.0942337	-1.96657	0.055138	0.328164	-4.34916	102	-1.99391	0.0518836	0.323329
KIF15	-0.542611	-0.316843	-1.96934	0.0548086	0.327848	-4.34425	216	-1.9934	0.0519416	0.323508
SRRT	0.122728	0.0686408	1.79869	0.0784735	0.381568	-4.63526	278	1.99298	0.0519897	0.32361
CHMP1A	-0.295889	-0.00631134	-2.02317	0.0487489	0.312724	-4.24785	9	-1.9927	0.0520212	0.32361
EIF4B	0.249171	-0.0588704	1.92931	0.0597257	0.336952	-4.41452	292	1.99249	0.0520451	0.32361
TTC32	-0.68528	-0.212827	-2.07987	0.0458613	0.302595	-4.08456	1	-2.01765	0.0521331	0.323976
ZNF644	0.255656	0.127942	1.95337	0.0567275	0.331211	-4.37244	69	1.99122	0.0521886	0.324023
NSMCE1	-0.266978	0.0483012	-1.97705	0.0539032	0.326148	-4.33058	32	-1.99032	0.0522915	0.324023
MYL12A	-0.439717	0.0187466	-2.10143	0.0422659	0.288524	-4.01541	2	-2.00211	0.0522986	0.324023
HLA-B	-0.684541	-0.326088	-1.97104	0.0546077	0.327169	-4.34124	116	-1.99007	0.0523194	0.324023
ZNF622	-0.300849	-0.0191879	-1.96633	0.0551658	0.328164	-4.34958	47	-1.9898	0.0523508	0.324023
BAIAP2L1	-2.02416	-1.07138	-1.98	0.0535598	0.326024	-4.32534	1	-1.98951	0.0523835	0.324023
CAPG	-1.23444	-0.529973	-1.97397	0.0542632	0.326864	-4.33605	107	-1.9895	0.0523843	0.324023
EED	0.21267	0.0268249	1.9499	0.0571511	0.331989	-4.37853	55	1.98925	0.0524134	0.324023
GM2A	-1.11425	0.346927	-1.97578	0.0540508	0.326771	-4.33283	23	-1.98909	0.0524314	0.324023
MVB12A	-0.549571	0.172478	-1.97888	0.0536897	0.326024	-4.32732	21	-1.98898	0.052444	0.324023
DENND1B	-0.601708	-0.402941	-1.98337	0.0531702	0.325634	-4.31934	11	-1.98862	0.0524844	0.324023
ALS2	0.363498	0.136756	1.98169	0.0533639	0.325932	-4.32233	23	1.98857	0.05249	0.324023
SEPTIN11	0.734093	0.120248	1.97277	0.0544037	0.327128	-4.33817	39	1.98765	0.0525958	0.324496
NBR1	0.534426	-0.287507	1.98512	0.0529688	0.325058	-4.31622	10	1.98704	0.0526649	0.324742
GCSAML	-1.05894	-0.899268	-2.0372	0.0518782	0.322748	-4.22067	1	-2.02692	0.052726	0.324939
RHEX	-0.834956	-0.844949	-2.03963	0.0516195	0.322208	-4.21649	2	-2.02629	0.0527941	0.325118
SAR1B	-0.280862	-0.159343	-1.97695	0.0539149	0.326148	-4.33076	28	-1.98575	0.0528134	0.325118
ERF	0.379237	0.182837	2.00912	0.050272	0.317252	-4.27322	6	1.9849	0.052911	0.325539
RNF7	0.315294	0.155946	2.18766	0.0336891	0.258061	-3.94	1	1.98457	0.0529486	0.32559
RAB11FIP4	-0.797474	-0.345347	-1.98976	0.0524377	0.32388	-4.30794	2	-1.98401	0.0530129	0.325806
FER	0.842129	-0.282214	1.96876	0.054877	0.327848	-4.34527	36	1.98313	0.0531143	0.326106
CNTLN	0.757392	-0.106455	1.97115	0.0545947	0.327169	-4.34104	20	1.98287	0.0531446	0.326106
FAM118A	0.593429	0.316416	1.97368	0.0542975	0.326864	-4.33656	17	1.98259	0.0531763	0.326106
MTMR1	-0.463768	0.128054	-1.96736	0.055044	0.328164	-4.34776	35	-1.98218	0.0532244	0.326106
EML2	-0.621942	-0.174241	-1.96942	0.0547988	0.327848	-4.3441	26	-1.98187	0.0532599	0.326106
ASXL1	0.255087	-0.113434	1.9959	0.0517417	0.322208	-4.29695	17	1.98185	0.0532624	0.326106
PLCD3	0.742474	-0.163306	2.00933	0.0520186	0.323092	-4.2847	2	1.99695	0.0532669	0.326106
HM13	0.335713	-0.128602	1.95104	0.0570113	0.33135	-4.37652	83	1.9813	0.0533255	0.326285
BAX	-0.639595	0.0168939	-1.96553	0.0552614	0.328557	-4.35099	41	-1.98089	0.0533737	0.326377
GLIPR2	1.19035	-0.509055	1.96805	0.0549614	0.328164	-4.34653	16	1.98067	0.0533991	0.326377
C17orf75	0.3012	0.0756491	1.95459	0.0565786	0.331211	-4.37029	53	1.98039	0.0534317	0.326397
MTMR8	-1.30946	-0.653808	-1.97114	0.0545962	0.327169	-4.34106	3	-1.97965	0.0535174	0.326741
RNF145	0.446365	-0.140412	2.00416	0.0508188	0.319015	-4.28213	4	1.97933	0.053554	0.326785
POLR3C	0.287601	0.0393367	1.94823	0.0573565	0.332261	-4.38146	63	1.97889	0.0536058	0.326833
EVPL	-0.764956	-0.138287	-1.98562	0.0529114	0.325058	-4.31533	2	-1.97827	0.0536773	0.326833
PACSIN3	0.964715	0.513816	1.96471	0.0553597	0.32879	-4.35245	28	1.97826	0.0536789	0.326833
GMPPA	-0.305534	-0.0790727	-1.98004	0.0535553	0.326024	-4.32527	19	-1.97825	0.0536794	0.326833
RBM10	0.155961	0.0608677	1.87471	0.0670374	0.35262	-4.5084	118	1.97716	0.0538069	0.3273
GALNT6	-0.77841	-0.972715	-1.96745	0.0550325	0.328164	-4.34759	13	-1.97709	0.0538148	0.3273
DCAF12	-0.523246	-0.0910434	-1.9778	0.0538157	0.326144	-4.32925	8	-1.97677	0.0538521	0.327348
AEBP1	-0.654558	-0.292673	-1.96424	0.0554146	0.328941	-4.35326	24	-1.97632	0.0539045	0.327392
UAP1	0.719432	-0.16388	1.95979	0.0559491	0.329652	-4.36113	58	1.97616	0.0539235	0.327392
HIC2	0.878428	0.173184	1.99926	0.0519065	0.322748	-4.19149	1	1.97951	0.0540651	0.327392
ARHGEF35	-1.64981	-0.431064	-2.07642	0.0523493	0.323513	-3.8967	1	-2.05476	0.0540687	0.327392
GNAZ	1.06522	0.300054	1.9633	0.0555271	0.329082	-4.35493	12	1.97475	0.0540884	0.327392
POLR3B	0.305777	0.0674752	1.94672	0.0575423	0.332872	-4.38411	59	1.97411	0.0541631	0.327392
MRM2	-0.453986	0.027221	-1.99068	0.0523325	0.323513	-4.30629	5	-1.97394	0.0541833	0.327392
NFIX	1.10948	0.328897	1.96241	0.0556345	0.329193	-4.35651	10	1.97363	0.0542198	0.327392
PGRMC1	0.316344	-0.115821	1.94806	0.0573769	0.332261	-4.38175	55	1.97329	0.0542596	0.327392
FAM168A	0.420365	0.207521	2.01388	0.0497511	0.31553	-4.26464	3	1.97308	0.0542839	0.327392
VPS18	-0.273282	0.166369	-1.93735	0.0587088	0.335788	-4.40051	73	-1.97279	0.0543185	0.327392
TXN	0.367391	-0.104693	1.94409	0.0578681	0.333889	-4.38872	93	1.97263	0.0543371	0.327392
HS6ST1	-0.48302	-0.544761	-2.04135	0.0468376	0.304499	-4.2148	1	-1.97257	0.0543443	0.327392
SYVN1	-0.369306	0.167993	-1.97302	0.0543748	0.327128	-4.33773	16	-1.97255	0.0543465	0.327392
COX11	0.382061	-0.0214257	1.97835	0.0537516	0.326024	-4.32827	12	1.97252	0.0543501	0.327392
LARGE1	-1.65134	0.090334	-1.98504	0.0541827	0.326864	-4.03275	1	-1.98249	0.0543573	0.327392
RBM48	0.241017	0.0147445	2.03188	0.0478245	0.308215	-4.23204	8	1.97244	0.0543594	0.327392
PHF6	0.296613	0.0942352	1.93421	0.0591049	0.335788	-4.406	104	1.97199	0.0544128	0.327438
EPHB6	-0.56925	-1.18621	-1.98103	0.0534407	0.325932	-4.32351	4	-1.97164	0.0544532	0.327438
CD109	1.30107	0.187876	1.95784	0.056185	0.330168	-4.36457	27	1.97148	0.0544721	0.327438
STRA6	-1.14613	-1.66331	-2.00142	0.0535941	0.326024	-4.17553	1	-1.99213	0.0544848	0.327438
ZNF174	-0.380531	0.149186	-1.99332	0.0520337	0.323092	-4.30158	6	-1.97012	0.0546331	0.328152
KNOP1	0.328397	0.0406329	1.94376	0.0579086	0.33395	-4.38929	59	1.96926	0.0547344	0.328157
DNMT3B	0.65208	-0.462563	1.95897	0.0560484	0.329888	-4.36258	18	1.96915	0.054748	0.328157
HAT1	-0.261219	-0.0238441	-1.92121	0.060766	0.339607	-4.42861	128	-1.96895	0.0547713	0.328157
SOD1	0.37511	0.189229	1.9348	0.0590301	0.335788	-4.40496	217	1.96867	0.0548045	0.328157
C1orf112	-0.409904	-0.33684	-1.96136	0.0557603	0.329517	-4.35836	21	-1.96835	0.0548423	0.328157
CHCHD5	-0.982242	-0.13561	-1.96375	0.0554743	0.329082	-4.35415	3	-1.96804	0.0548786	0.328157
PSPH	0.468855	-0.00578352	1.95191	0.0569049	0.33135	-4.375	40	1.96804	0.0548793	0.328157
SLC25A3	0.237406	0.151073	1.9287	0.0598038	0.336952	-4.41559	66	1.96789	0.0548967	0.328157
SLC15A4	-0.798439	0.148343	-1.95999	0.0559245	0.329652	-4.36077	8	-1.9676	0.0549319	0.328157
PAK1IP1	0.243631	0.0275775	1.94164	0.0581725	0.334778	-4.39301	44	1.96713	0.0549867	0.328157
FUCA1	-1.29268	0.292331	-1.95285	0.0567905	0.331211	-4.37335	35	-1.96686	0.0550191	0.328157
IL1RAP	-1.02076	-0.217167	-1.95422	0.0566232	0.331211	-4.37093	18	-1.96661	0.0550489	0.328157
TUBB4B	-0.307454	0.165365	-1.9832	0.0531897	0.325634	-4.31964	12	-1.96659	0.0550513	0.328157
MLLT3	0.863229	-0.561238	1.9608	0.0558281	0.329517	-4.35935	5	1.96645	0.0550682	0.328157
CTDSPL2	0.330524	-0.0563323	1.93857	0.0585554	0.335593	-4.39837	69	1.96628	0.0550883	0.328157
PGK1	0.429042	0.0571583	1.93375	0.0591626	0.335788	-4.40679	797	1.96613	0.0551057	0.328157
C1GALT1C1	-0.51146	-0.355269	-1.9754	0.054096	0.326864	-4.33351	5	-1.96554	0.0551766	0.328158
LYSMD1	0.505849	-0.294161	1.96912	0.0548348	0.327848	-4.34464	7	1.9652	0.0552163	0.328158
U2AF1L4	0.223365	0.0699561	2.16597	0.0354057	0.263765	-3.98171	3	1.96515	0.055223	0.328158
CASK	-0.523183	-0.219339	-1.95116	0.0569974	0.33135	-4.37633	32	-1.96485	0.0552585	0.328158
POLR2G	-0.143829	0.0810772	-1.95349	0.056712	0.331211	-4.37222	32	-1.96471	0.0552746	0.328158
WDR3	0.340119	0.000277344	1.92964	0.0596841	0.336952	-4.41396	145	1.96465	0.0552827	0.328158
LMAN2L	0.389103	0.212182	1.96047	0.0558669	0.329517	-4.35992	18	1.96387	0.0553753	0.328463
MT-CO1	-0.716826	0.0675732	-1.97365	0.0543011	0.326864	-4.33662	2	-1.96372	0.0553931	0.328463
NFE2L2	-0.574732	-0.261303	-2.00537	0.050685	0.318714	-4.27996	1	-1.96277	0.0555067	0.328724
SUZ12	0.224314	-0.0218422	1.91688	0.0613279	0.34129	-4.4361	75	1.96273	0.0555119	0.328724
KIF3B	0.370365	-0.214656	1.95304	0.056767	0.331211	-4.37301	26	1.96261	0.0555258	0.328724
WDR70	-0.167418	0.0886245	-1.88649	0.0653989	0.349108	-4.48835	84	-1.96217	0.0555787	0.328863
EVI2B	-0.886575	0.0851836	-1.94873	0.0572947	0.332261	-4.38058	24	-1.96159	0.0556481	0.328955
PRR14L	0.230125	0.101196	1.92153	0.0607236	0.339607	-4.42804	65	1.96155	0.0556533	0.328955
UBE2D1	-0.376749	0.0396451	-2.00064	0.0512102	0.320616	-4.28845	4	-1.96091	0.05573	0.329085
THAP12	0.240503	0.093142	1.93576	0.0589088	0.335788	-4.40329	43	1.96057	0.0557708	0.329085
ZNF609	0.411529	0.138819	1.93908	0.0584917	0.335593	-4.39748	60	1.96041	0.0557897	0.329085
MAPK11	-0.941377	-0.0657734	-1.96685	0.0551038	0.328164	-4.34865	1	-1.9603	0.055803	0.329085
MYLK	1.1256	0.172961	1.94584	0.0576514	0.333157	-4.38566	35	1.95983	0.05586	0.329085
BRI3BP	-0.618439	0.121229	-1.94895	0.0572681	0.332261	-4.3802	21	-1.95981	0.0558621	0.329085
RFTN1	-0.831491	0.143472	-1.94324	0.0579735	0.334151	-4.39021	81	-1.95964	0.0558835	0.329085
ARL4C	-1.25763	-1.26898	-1.94938	0.0572155	0.33219	-4.37945	5	-1.9594	0.0559119	0.329085
MX1	-1.94831	-2.20644	-1.94423	0.0578501	0.333889	-4.38847	57	-1.95839	0.0560333	0.329493
RHOG	-0.315527	-0.275433	-1.93862	0.0585493	0.335593	-4.39829	42	-1.95833	0.0560405	0.329493
GAPT	-2.0446	-0.00652487	-1.99785	0.0581719	0.334778	-4.17028	1	-2.01206	0.0561755	0.330112
HEATR5A	-0.417263	-0.0130181	-1.97851	0.0537332	0.326024	-4.32799	5	-1.9568	0.0562258	0.330234
ZNHIT6	0.390367	-0.112346	1.93643	0.0588248	0.335788	-4.40212	49	1.9561	0.0563112	0.330487
TDP1	-0.302902	0.02769	-1.9303	0.0596	0.336952	-4.41281	54	-1.95573	0.0563557	0.330487
UBQLN4	0.19292	0.156759	1.93069	0.0595507	0.336952	-4.41213	39	1.95571	0.056358	0.330487
ABHD14B	-0.568349	0.137208	-1.94189	0.0581411	0.334778	-4.39257	30	-1.95505	0.0564388	0.330787
SRSF11	0.161484	0.033166	1.87875	0.0664717	0.351983	-4.50154	78	1.95422	0.0565391	0.3312
CD1B	0.599887	-0.964434	1.95176	0.0569242	0.33135	-4.37527	7	1.95318	0.0566655	0.331618
NUP35	0.190927	0.0460097	1.9348	0.0590292	0.335788	-4.40495	35	1.95315	0.05667	0.331618
NOP56	0.231647	0.108363	1.88504	0.0655982	0.349501	-4.49081	300	1.95233	0.0567691	0.332023
ARL3	-0.326072	0.0323242	-1.93426	0.0590978	0.335788	-4.4059	39	-1.95198	0.0568117	0.332087
SEPTIN9	-0.348596	0.00822274	-1.91239	0.0619147	0.342229	-4.44386	426	-1.95176	0.0568396	0.332087
ACADVL	-0.523908	0.19499	-1.92799	0.0598947	0.337021	-4.41683	166	-1.95103	0.0569278	0.332326
SUSD1	-1.15342	-0.174482	-2.01978	0.0551398	0.328164	-4.13102	1	-2.00071	0.0569556	0.332326
COPG1	-0.246969	0.0260569	-1.89049	0.0648507	0.348185	-4.48152	276	-1.95069	0.0569702	0.332326
PRAF2	-1.07239	-0.510018	-1.93982	0.0584002	0.335593	-4.3962	7	-1.94977	0.0570823	0.332717
ITPRIP	-0.565953	0.272399	-1.93831	0.0585889	0.335612	-4.39884	24	-1.94965	0.0570969	0.332717
TOMM40L	0.40371	0.0660031	1.9925	0.0521261	0.323211	-4.30304	3	1.94893	0.0571854	0.333058
PIP4K2B	0.276343	0.145433	1.93061	0.0595602	0.336952	-4.41226	37	1.94824	0.0572702	0.333377
KRTCAP2	0.469626	0.0966573	2.01822	0.0492804	0.314155	-4.25679	1	1.94759	0.0573504	0.333669
RAB4A	-1.14425	-0.371535	-1.935	0.0590041	0.335788	-4.4046	11	-1.9465	0.0574854	0.334111
ZNF92	-0.316602	0.0319339	-2.13362	0.0381083	0.2737	-4.04329	1	-1.94598	0.0575495	0.334111
WWP1	0.483879	-0.364353	1.97132	0.0545746	0.327169	-4.34074	3	1.94589	0.0575607	0.334111
KAZALD1	1.27129	0.43429	1.99901	0.0553538	0.32879	-4.03883	1	1.97779	0.0575913	0.334111
NOTCH2	0.91087	-0.10053	1.93386	0.0591481	0.335788	-4.4066	17	1.94558	0.0575988	0.334111
TRIM44	0.569392	0.0253087	1.95401	0.0566485	0.331211	-4.3713	4	1.94539	0.0576224	0.334111
UBE2Q2	-0.379298	-0.11318	-1.97401	0.0542587	0.326864	-4.33598	5	-1.94528	0.0576363	0.334111
ZFP3	0.848913	0.250017	1.95523	0.0565006	0.331211	-4.36916	1	1.94441	0.0577441	0.334366
IFRD1	0.935352	-0.188148	1.93273	0.0592913	0.336175	-4.40857	16	1.94435	0.0577512	0.334366
SUMF2	0.317986	-0.022677	1.92695	0.0600275	0.337257	-4.41864	38	1.94419	0.0577706	0.334366
DNM3	0.525752	0.0423887	1.96275	0.0555938	0.329127	-4.35591	3	1.94357	0.0578481	0.334487
CASP10	-0.802372	-0.335684	-1.92958	0.0596912	0.336952	-4.41405	31	-1.94312	0.0579037	0.334487
XRN2	0.130691	-0.0344211	1.77895	0.0816984	0.389286	-4.66746	277	1.94309	0.0579079	0.334487
BRWD3	0.515742	-0.00727685	1.93962	0.0584252	0.335593	-4.39655	12	1.94305	0.0579117	0.334487
SREBF2	0.31306	-0.00147527	1.95711	0.0562726	0.330509	-4.36585	12	1.94252	0.0579777	0.334695
NHEJ1	-0.222628	0.158292	-1.93868	0.058542	0.335593	-4.39818	25	-1.93883	0.0584383	0.337179
MAP10	0.914821	-0.0961223	1.95428	0.0573278	0.332261	-4.33965	1	1.94371	0.0585245	0.337496
ST13	0.248068	-0.0252536	1.87806	0.0665681	0.351983	-4.50271	304	1.93774	0.0585749	0.337496
WDR75	0.319507	0.0259037	1.90797	0.0624982	0.344018	-4.45149	78	1.93759	0.0585943	0.337496
LIMA1	0.802716	-0.636141	1.92169	0.060703	0.339607	-4.42776	63	1.93742	0.0586145	0.337496
NSD3	0.223047	-0.0428758	1.89293	0.0645178	0.347323	-4.47734	73	1.93693	0.0586767	0.337679
COQ7	0.379729	0.296509	1.93016	0.0596177	0.336952	-4.41305	21	1.93616	0.0587731	0.338059
DDX10	0.42386	-0.074082	1.9127	0.061874	0.342229	-4.44332	80	1.93566	0.0588367	0.33825
BGN	-1.18182	-0.401837	-1.97108	0.0589959	0.335788	-4.33127	1	-1.96981	0.0588974	0.338424
TGFB1I1	-1.38856	-0.391041	-1.93014	0.0596199	0.336952	-4.41308	1	-1.93488	0.0589343	0.338462
PSMA4	-0.242098	0.0112326	-1.87688	0.0667336	0.352346	-4.50472	204	-1.93437	0.0589983	0.33855
CRPPA	0.761449	-0.126165	1.9583	0.0568386	0.331211	-4.36779	1	1.93942	0.0590605	0.33855
SKP1	-0.141522	-0.00801484	-1.81387	0.0760674	0.376782	-4.61029	138	-1.93387	0.0590622	0.33855
NME6	-0.576083	-0.0221228	-1.95566	0.0564491	0.331196	-4.36841	2	-1.9338	0.0590714	0.33855
MTDH	0.248069	0.0470003	1.88094	0.0661671	0.351088	-4.49781	160	1.93332	0.0591313	0.33869
TMX3	0.382733	0.0663164	1.91028	0.0621923	0.343098	-4.4475	65	1.93312	0.0591566	0.33869
BLVRB	-0.641574	0.343252	-1.91607	0.0614338	0.341708	-4.43751	47	-1.93163	0.0593461	0.3396
RANGRF	-0.512717	-0.261659	-1.92839	0.0598437	0.336952	-4.41614	11	-1.93092	0.0594361	0.33994
TBL3	0.325216	0.00973857	1.89775	0.0638639	0.34568	-4.46907	105	1.93017	0.0595313	0.34031
NAGK	-0.571637	0.263554	-1.91163	0.0620152	0.342376	-4.44518	66	-1.92945	0.0596226	0.340657
RNF220	0.231253	0.0480423	1.92377	0.0604353	0.338892	-4.42416	27	1.92863	0.0597275	0.341034
ZNF653	0.393208	-0.0991289	1.99283	0.0520886	0.323159	-4.30245	2	1.92835	0.0597625	0.341034
GBP1	0.862644	-0.321713	1.91271	0.0618732	0.342229	-4.44331	56	1.92781	0.0598319	0.341034
MRPS24	-0.249483	-0.0324328	-1.95807	0.0561562	0.330168	-4.36415	12	-1.92759	0.0598603	0.341034
JAM2	1.3769	0.407177	1.9199	0.0609353	0.340087	-4.43087	2	1.92751	0.0598703	0.341034
POC1A	-0.36582	-0.277612	-1.93558	0.058931	0.335788	-4.40359	11	-1.9273	0.0598968	0.341034
EAF1	0.301334	0.0454906	1.95647	0.0563501	0.330789	-4.36698	8	1.92725	0.0599031	0.341034
KYNU	-2.23945	-2.51752	-1.91408	0.0616934	0.34218	-4.44094	7	-1.92686	0.059953	0.341144
PRDX6	0.301147	0.326812	1.88084	0.0661799	0.351088	-4.49797	329	1.9259	0.0600757	0.341402
PTPRD	-1.08697	-0.756398	-1.91807	0.0611729	0.340671	-4.43404	4	-1.9258	0.0600884	0.341402
SOWAHD	0.855319	0.411767	1.93553	0.0589383	0.335788	-4.40369	1	1.92565	0.0601087	0.341402
HELZ	0.226252	0.0853694	1.87305	0.0672712	0.35262	-4.51122	109	1.92535	0.060146	0.341402
CERK	-0.74318	0.170316	-1.92732	0.0599803	0.337257	-4.418	3	-1.92512	0.0601756	0.341402
GIMAP2	0.724193	-0.0679478	1.91436	0.0616563	0.34218	-4.44045	17	1.92484	0.0602115	0.341402
METAP1D	0.344147	0.0987841	1.95376	0.0566795	0.331211	-4.37175	6	1.92483	0.0602131	0.341402
ITPR3	-0.651887	-0.28485	-1.90532	0.06285	0.344896	-4.45606	96	-1.92334	0.0604045	0.342278
MEX3C	0.33109	-0.0115811	1.93402	0.0591283	0.335788	-4.40632	12	1.92311	0.0604339	0.342278
SAC3D1	-0.451349	-0.223573	-1.92109	0.0607813	0.339607	-4.42881	13	-1.92273	0.0604836	0.342278
BST1	-2.27049	-0.64213	-1.91213	0.0619499	0.342229	-4.44432	1	-1.92245	0.060519	0.342278
DOCK5	-0.861207	-1.38614	-1.9124	0.0619138	0.342229	-4.44385	12	-1.92243	0.0605215	0.342278
GSTCD	0.249349	0.0202067	1.90219	0.0632682	0.345137	-4.46145	38	1.92125	0.0606744	0.342726
LANCL2	-0.493794	-0.125807	-1.90647	0.0626972	0.344602	-4.45408	37	-1.92122	0.0606789	0.342726
FANCC	0.35757	-0.0593741	2.0021	0.0510479	0.320092	-4.28584	2	1.92111	0.060693	0.342726
ADIPOR2	0.943829	0.237561	1.91867	0.0610948	0.340503	-4.433	2	1.91952	0.0608983	0.343318
WDR11	0.425345	0.0930725	1.89498	0.0642388	0.34674	-4.47382	105	1.91941	0.0609128	0.343318
ARHGEF3	-1.13562	-0.665029	-1.91236	0.0619197	0.342229	-4.44392	3	-1.91927	0.0609312	0.343318
WARS2	0.408148	0.224613	1.90542	0.0628362	0.344896	-4.45588	33	1.91912	0.0609501	0.343318
DUS4L	0.570567	0.124585	1.95903	0.0560407	0.329888	-4.36247	1	1.91911	0.060952	0.343318
ACSM3	1.09716	0.14305	1.91232	0.0619245	0.342229	-4.44399	3	1.91875	0.0609977	0.343401
ASB7	0.354951	-0.0133056	1.95152	0.056953	0.33135	-4.37569	5	1.91838	0.0610461	0.3435
LETMD1	0.465953	0.184829	1.92011	0.0609078	0.340087	-4.43051	9	1.91798	0.0610977	0.343617
BTN3A1	0.534602	0.0713443	1.94442	0.0578271	0.333889	-4.38814	2	1.91759	0.0611496	0.343735
ALDH1B1	0.781864	-0.0822468	1.90256	0.0632183	0.345081	-4.46081	46	1.91731	0.0611861	0.343767
COQ4	-0.527845	0.15067	-1.92832	0.059852	0.336952	-4.41625	4	-1.9169	0.0612388	0.343889
MED27	-0.161183	-0.0499223	-1.98345	0.0531601	0.325634	-4.31918	15	-1.91643	0.0613005	0.344062
TUBB8	-0.37794	0.0468483	-1.90377	0.0630567	0.345081	-4.45873	30	-1.91589	0.0613712	0.344285
ZC3H8	0.51167	0.0212011	1.90202	0.0632906	0.345137	-4.46174	30	1.91478	0.0615156	0.344902
ZNF460	0.310141	0.126906	1.93377	0.0591605	0.335788	-4.40677	10	1.91457	0.0615431	0.344902
SCPEP1	-0.545349	0.529717	-1.89828	0.0637932	0.34568	-4.46817	46	-1.91424	0.0615862	0.344926
TRAF1	-1.29219	-1.87451	-1.90562	0.0628097	0.344896	-4.45554	3	-1.91406	0.0616095	0.344926
ARHGEF12	-1.10178	0.11558	-1.9008	0.0634535	0.345243	-4.46383	24	-1.91373	0.0616532	0.344998
STRN3	0.242087	0.0657865	1.88227	0.0659826	0.350738	-4.49555	53	1.91215	0.0618599	0.34598
ETV4	-1.63214	-0.487002	-2.0262	0.0635639	0.345243	-4.17335	1	-2.03141	0.0619336	0.346061
SMIM1	-1.588	0.250771	-5.4551	0.00501408	0.0976558	-2.0045	1	-2.42327	0.0619621	0.346061
ZKSCAN1	0.415482	0.0218884	1.90025	0.0635273	0.345243	-4.46477	27	1.91113	0.0619941	0.346061
SLC35E3	-0.828067	0.209632	-1.92197	0.060667	0.339607	-4.42728	1	-1.91096	0.0620169	0.346061
RAB37	-1.12351	-0.554313	-1.89906	0.0636881	0.345443	-4.46683	14	-1.91086	0.0620298	0.346061
PLEKHG2	-0.274538	0.0455195	-1.93648	0.0588185	0.335788	-4.40203	10	-1.90832	0.0623659	0.347349
MTFR1	0.357538	0.0406676	1.91509	0.0615606	0.34218	-4.43919	12	1.90812	0.0623915	0.347349
NUDT11	1.16362	0.523045	1.90278	0.0631886	0.345081	-4.46043	2	1.90808	0.062397	0.347349
[truncated: 9,132 more rows]
