# Supplementary material for: Integrative multi-omics and drug response profiling of childhood acute lymphoblastic leukemia cell lines
Source: Nat Commun. 2022 Mar 30;13:1691. doi: 10.1038/s41467-022-29224-5 (PMC8967900; doi:10.1038/s41467-022-29224-5)
Supplement: Supplementary file 14 — Supplementary Data 13 [file 41467_2022_29224_MOESM14_ESM.xlsx]

## Sheet: Supp_Data_13
Supplementary Data 13: selective drug sensitivity score (sDSS) for the 528 drugs in the DSRT of BCP-ALL, T-ALL and B-ALL cell lines
	380	697	ALL-PO	COG-LL-355h	COG-LL-394h	COG-LL-402h	HAL-01	KASUMI-2	KASUMI-9	KOPN-8	LC4-1	MHH-CALL-2	MHH-CALL-3	MHH-CALL-4	MN-60	NALL-1	NALM-16	NALM-6	P30-OHKUBO	RCH-ACV	REH	SEM	SUP-B15	TANOUE	TMD5	ALL-SIL	CCRF-CEM	CCRF-HSB2	COG-LL-319h	COG-LL-332h	DND-41	HPB-ALL	P12-ICHIKAWA	JURKAT	KARPAS-45	KASUMI-10	MOLT-14	MOLT-16	MOLT-4	PEER	PF-382	RPMI-8402	COG-LL-317
	BCP-ALL	BCP-ALL	BCP-ALL	BCP-ALL	BCP-ALL	BCP-ALL	BCP-ALL	BCP-ALL	BCP-ALL	BCP-ALL	BCP-ALL	BCP-ALL	BCP-ALL	BCP-ALL	B-ALL	BCP-ALL	BCP-ALL	BCP-ALL	BCP-ALL	BCP-ALL	BCP-ALL	BCP-ALL	BCP-ALL	B-ALL	BCP-ALL	T-ALL	T-ALL	T-ALL	BCP-ALL	T-ALL	T-ALL	T-ALL	T-ALL	T-ALL	T-ALL	BCP-ALL	T-ALL	T-ALL	T-ALL	T-ALL	T-ALL	T-ALL	T-ALL
Dexamethasone	32.18	32.18	43.18	30.68	-1.52	29.28	-1.42	14.58	1.78	33.88	12.48	28.88	40.28	36.68	-0.52	34.08	-1.52	30.78	28.58	38.78	-1.52	10.88	42.98	-1.42	14.88	18.58	13.88	18.78	26.48	1.88	36.28	3.18	27.98	-1.52	24.38	-1.52	-1.52	9.68	1.48	-0.92	1.48	3.18	11.28
Idasanutlin	23.46	16.76	-12.54	13.66	4.96	15.36	19.06	18.16	22.96	25.66	19.06	18.66	21.86	12.26	0.46	-8.44	-8.74	5.66	20.76	20.96	8.16	-10.04	29.26	-12.54	12.56	-12.54	-9.94	15.46	16.96	14.46	-11.04	-8.54	-11.54	-7.74	-8.34	18.36	15.56	21.26	20.66	-9.04	-12.24	-12.54	28.36
A-1155463	15.66	-2.04	0.46	27.16	16.96	26.36	2.06	5.86	-1.24	3.46	0.36	1.66	18.96	9.16	-3.64	3.46	-1.24	11.26	-1.44	-1.54	-1.84	-0.24	13.56	-3.34	-3.64	37.56	32.76	17.06	21.66	15.66	33.96	24.86	39.26	10.86	38.46	10.96	12.26	0.56	34.76	31.76	24.36	27.86	39.76
Venetoclax	29	10.1	30.2	31.2	4.5	14.1	20.4	22.9	25.4	28.9	31.8	28.7	31.5	14.2	-4.4	20.5	22.6	4.4	21	-1.3	0.9	21.1	34.5	-4.4	20.8	16.5	-1.8	-2.9	28.8	-3.3	2.1	-0.9	-2.4	-3.3	9.5	29.5	8	6	8.88178e-16	-2.9	-4.1	-4.4	2.2
Methylprednisolone	27.2	22.3	34.1	22.9	-2.3	18.5	1.5	11.6	4	21.1	5.9	26.5	33.2	31.6	-1.5	24.8	-2.3	22.4	18.6	30.2	-2.3	7.9	32.9	-2.3	15	10.9	6.4	13.9	14.2	-0.7	31.6	5	19.8	-2	16.4	-2.3	-2.3	7.9	-2.3	-1.5	-1.6	-2.1	5.4
Floxuridine	37.92	35.82	36.52	6.52	3.62	28.22	23.72	33.42	29.02	37.32	36.22	24.22	26.32	22.62	10.32	21.02	10.22	24.22	37.02	39.12	25.82	31.52	42.42	2.92	-1.98	18.32	31.12	4.42	26.82	26.12	21.02	1.12	30.42	18.72	-1.38	29.72	27.12	32.82	26.62	14.22	9.82	26.02	32.42
Cytarabine	22.2	27.7	8.6	4.9	-10	26.9	21.8	16.6	22.7	20.9	21	19.6	15.8	5.4	1.3	10.6	8.8	25.2	26.2	28.1	21.8	15.9	27.7	-8.9	-10	15.1	25.7	28.7	18.8	25.5	16.3	2.7	24.5	17.9	-7.7	1.6	25.6	22.5	19	12.2	19.1	18.6	27.2
Dasatinib	-2.8	3.1	-0.2	-2.8	0.3	16.8	-2.8	-2.8	3.1	0.4	-2.8	-2.8	-2.8	-2.8	-1.7	-2.8	-2.8	3.3	6.1	21.5	-2.8	-2.4	30.2	-2.8	10.4	41.4	-2.8	37.8	9.2	17	1.4	-2.8	-1.7	-2.8	1.7	-2.8	4.2	-2.8	1.9	17.2	10.8	-0.8	-0.7
Prednisolone	23.8	17.8	28.9	20.6	-3	16.9	-2.6	13.5	2	22.6	8.4	23.1	26.7	25.5	-3	18	-3	15.9	15	26.8	-3	2.9	28.1	-2.8	4.8	8.9	6.4	9.3	16.2	2.5	29.4	2.2	14.6	-2.1	12.3	-3	-0.5	3.5	1.1	-3	-1.6	-1.3	2.6
Bryostatin_1	-7.12	11.98	-7.12	-7.12	-5.92	-5.72	0.08	-7.12	25.08	26.88	30.58	8.68	-7.12	-7.12	-7.12	-7.12	-6.92	-7.12	20.18	-7.12	-7.12	-7.12	15.58	-6.82	-7.12	-7.12	-7.12	20.38	-7.12	-7.12	0.88	-7.12	1.68	-0.02	-7.12	6.78	-7.12	-7.12	-7.12	-7.12	4.18	-4.52	-6.82
BAY_87-2243	-8.66	18.74	5.54	10.84	23.54	-3.16	-0.66	-8.66	5.24	6.34	3.84	8.64	-6.36	11.94	25.64	0.04	4.24	10.04	6.44	14.44	17.14	6.84	14.14	25.24	-1.16	10.14	6.34	14.94	2.54	5.54	6.84	8.54	23.94	30.14	16.54	-6.66	8.64	22.94	25.14	27.44	16.94	28.04	-0.96
Ponatinib	9.52	6.62	14.12	5.52	1.12	10.22	8.42	-1.78	5.42	27.12	0.32	5.92	10.72	4.72	-0.58	-3.08	-0.08	0.82	9.02	14.82	2.62	19.42	31.82	-3.78	19.02	41.72	1.82	34.42	10.32	17.62	1.42	-2.18	1.22	1.42	5.02	16.02	7.42	6.62	4.32	18.62	6.62	2.72	-1.98
A-1331852	3.94	-1.76	-1.86	18.24	7.94	16.54	-1.86	1.04	-2.26	0.74	-2.26	-1.26	9.54	2.24	-2.26	0.14	-2.26	5.84	-2.26	-1.76	-2.26	-1.66	9.34	-2.26	-2.26	25.14	18.64	10.24	19.44	9.14	19.74	25.54	27.74	7.34	23.84	3.04	6.34	0.54	23.64	19.34	12.54	13.04	25.94
Radotinib	1.8	5.7	3.7	0	1.8	0	0	0	9.2	10.3	13.8	10.1	0	0	0.4	0	0	0.9	5.1	9.4	0	0	36.2	1.3	22	43.3	0	8.2	13.2	19.6	13.8	6.4	0.7	0	0	0	0.6	0.4	1.2	19.3	0.2	3.3	0
Clofarabine	13.4	9.6	1.2	3	-27.4	8.1	2.7	8.3	7.3	6.7	9.2	9.2	10.9	6.5	-7.1	1.8	-5.6	2.1	10.3	6.8	2.3	7	10.5	-18.6	-26.5	4.9	8.2	6.8	5.6	4.3	1.4	-8.5	2.1	1.9	-22.6	1	11.4	4.4	3.7	-5.9	1.8	3.5	7.1
Alisertib	26.38	24.98	15.58	7.98	2.28	16.08	17.78	18.48	24.98	21.28	25.48	14.88	11.98	-5.62	-3.42	16.18	0.28	20.08	25.38	24.28	14.38	26.78	23.98	-5.62	10.98	17.18	21.48	26.38	23.28	24.78	0.88	14.28	22.58	11.28	27.88	14.58	20.98	29.58	21.78	26.58	14.28	10.18	29.58
AMG-232	12.96	9.06	-6.94	8.76	8.76	9.26	10.96	12.26	13.06	10.36	11.26	11.66	12.56	10.86	3.16	-8.14	-10.24	7.96	8.96	12.06	8.36	-8.34	16.46	-10.54	6.76	-8.14	-7.34	9.26	11.36	9.26	-8.84	-9.34	-8.24	-8.34	-8.34	10.06	10.06	8.06	10.06	-6.94	-8.94	-9.14	15.06
Sepantronium_bromide	22.04	22.84	4.44	15.54	-11.66	22.84	-12.56	19.54	16.24	22.84	22.34	22.84	22.34	19.44	21.24	16.24	22.24	22.34	22.84	17.94	17.84	13.34	22.34	14.74	20.54	-3.26	8.44	14.64	4.64	14.24	-7.46	6.34	4.14	14.24	11.04	18.64	12.54	12.74	15.94	15.14	14.14	7.64	13.34
GSK-461364	25.52	20.52	22.02	5.62	3.22	16.22	16.62	15.02	26.02	19.92	22.62	18.42	8.92	-3.18	3.72	5.82	17.42	15.82	21.72	20.92	21.82	28.32	27.22	-11.18	11.82	23.42	22.72	24.22	14.72	20.52	13.22	11.62	21.92	22.82	28.82	11.02	24.82	20.22	22.82	30.02	26.72	28.82	25.42
Agerafenib (CEP-32496)	0	10.4	11.5	4.9	3.9	0.3	3.4	5.2	7.5	16.7	1.1	4.2	0	3.4	0	0.3	0	0	3.2	13.9	5	14.5	28.4	0	15.7	41.3	0.1	23.2	12.3	18.4	0	0	5.9	0	3.2	10.8	0.8	2.5	0	17.8	1.2	4.7	0
AZD1152-HQPA	20.84	16.54	7.64	8.84	3.24	18.44	-4.46	6.44	17.14	12.14	23.24	6.64	5.24	2.04	-2.46	9.54	0.34	8.94	24.74	14.04	17.24	15.74	22.24	-3.06	9.14	23.44	16.94	23.54	24.24	21.64	-1.46	4.34	19.04	-0.26	24.74	16.04	17.84	27.74	13.54	21.84	9.94	13.04	19.84
Gemcitabine	23.46	20.96	8.06	7.16	-8.04	18.56	20.36	15.06	16.26	26.36	16.66	21.56	13.36	12.86	-0.34	10.26	8.06	14.46	17.96	18.46	12.96	24.86	17.06	-7.34	-7.84	12.06	14.46	21.96	20.46	17.76	9.26	0.96	15.76	9.16	-7.44	16.76	14.26	21.46	10.36	5.06	13.46	9.56	20.36
Cabazitaxel	25.68	23.68	15.08	2.58	6.08	17.08	11.68	17.48	18.68	17.88	22.38	15.88	6.78	3.58	-5.32	11.38	11.38	15.88	20.28	22.88	17.88	19.48	21.88	-11.52	2.88	19.28	20.48	21.08	16.88	22.08	-4.32	11.58	3.08	18.28	18.88	12.38	22.68	26.68	18.38	22.98	10.88	15.48	26.18
Nilotinib	6.1	1.3	4.6	0.6	0.7	0	3.3	4.1	4.6	9.7	9.1	8.9	0.5	2	0	5.8	0	0	2.5	8.3	2.5	4.9	31.6	0	21	43.3	2.1	12.9	8.2	16.4	2.8	0	0.6	1.1	4.2	0	2.1	2.1	3.6	18.1	2.7	1.8	0
PF-03758309	22.18	16.38	5.58	3.98	-7.92	6.18	-10.52	3.28	11.58	18.28	3.98	0.38	0.18	0.88	5.08	-7.42	2.58	1.18	11.98	22.68	-3.72	2.28	12.78	-11.12	-7.92	-5.82	6.98	11.08	4.28	7.58	0.98	-1.72	3.68	0.68	9.48	1.68	7.18	22.68	-1.22	-3.12	1.98	6.38	18.58
Pemetrexed	22.58	28.28	30.88	4.28	1.58	7.98	20.78	19.28	18.58	30.18	20.98	18.68	13.48	15.18	11.58	12.18	7.38	24.48	26.38	28.78	22.08	25.58	27.98	-0.72	-0.72	15.48	23.58	28.18	27.28	21.88	18.58	9.98	26.08	15.58	9.98	19.08	20.18	28.38	21.48	15.48	12.08	24.78	25.08
Plicamycin	7.14	-17.46	-15.86	-15.36	0.04	2.34	-17.86	-17.16	-17.46	-17.76	-16.66	-6.26	5.34	-7.26	5.34	-16.96	2.74	7.34	-16.26	-17.26	-13.36	-16.56	-15.56	-14.36	-13.76	-1.46	-11.26	-5.26	7.54	-6.26	0.44	7.44	-13.76	-11.16	-11.06	-2.36	-10.26	-5.06	-6.26	-12.76	-12.06	-5.86	-1.96
Talazoparib	21.38	15.78	4.78	8.28	-0.62	11.08	6.58	13.18	8.98	27.48	3.18	9.48	20.28	10.18	-4.92	8.78	-2.82	3.78	9.68	10.68	-3.72	0.78	20.08	-4.92	-1.52	3.48	5.98	7.68	21.28	6.58	3.48	-4.92	-0.52	-0.22	-2.12	3.38	10.48	19.08	9.68	-3.72	-3.62	0.58	19.68
Navitoclax	26.12	13.02	23.62	28.92	19.22	23.42	14.82	24.82	19.82	23.22	22.22	21.12	29.02	18.42	-8.58	22.92	19.22	11.72	16.82	3.32	4.92	14.22	27.52	-8.58	16.92	20.02	17.42	8.92	22.12	8.42	15.12	17.82	17.62	9.02	22.82	26.42	12.72	12.22	15.62	12.22	13.72	7.42	20.52
Amsacrine	23.16	20.56	5.66	10.96	8.26	16.76	14.06	21.66	15.96	18.26	15.46	10.46	23.46	13.16	-1.84	5.66	0.66	10.66	12.96	24.66	19.06	12.76	23.56	-11.24	3.86	10.16	15.06	22.46	18.16	20.06	4.16	2.56	13.46	7.96	1.76	10.96	18.76	27.06	21.26	3.16	10.86	14.36	25.76
Mivebresib	-13	16.5	6.1	6	1.6	12.7	1.1	-14.8	17.4	16.6	8.9	14.8	17.2	12.5	8.2	0.6	0.5	6	15.3	18.1	-1.8	16	7.8	-12	-5.7	1.7	1.5	1.3	7.7	-3.9	1.5	1.9	9.9	3.55271e-15	14	10.9	2.7	13.1	-3.5	1.1	8	4.6	11.5
Erastin	24.84	20.14	4.54	14.44	-0.76	7.64	18.54	19.44	7.74	18.84	16.04	6.34	24.44	6.44	-6.86	6.64	9.34	7.44	9.54	17.64	7.04	6.34	14.04	-9.96	7.04	6.94	9.34	10.64	19.34	12.74	7.14	6.54	7.94	-0.16	8.24	-4.36	8.54	23.04	-2.26	7.94	21.04	-5.96	11.24
GSK-1070916	18.96	20.46	13.16	8.36	0.36	17.76	1.46	17.66	20.26	11.16	23.36	6.66	2.06	7.46	-1.84	13.06	-1.84	13.76	26.56	13.96	19.26	17.86	23.86	-1.84	13.46	21.26	17.96	15.46	22.86	19.26	-0.84	-0.44	15.36	-1.84	24.06	9.86	15.86	14.86	13.06	20.36	9.26	8.86	18.66
SAR405838	14.26	11.16	-1.84	8.46	6.46	13.36	12.16	11.66	16.36	12.86	12.36	13.16	16.86	8.96	-0.74	-7.64	-3.54	6.26	12.36	12.36	3.56	-1.94	20.36	-7.84	9.16	-3.34	-3.94	9.06	13.86	8.66	-3.84	-3.44	-5.24	-4.74	-2.64	12.46	9.56	12.46	12.86	-2.04	-3.94	-3.34	19.86
Etoposide	21.34	20.64	5.44	6.74	7.04	21.44	5.14	20.94	16.34	24.94	14.84	13.24	19.74	10.24	-0.86	14.94	2.64	14.14	16.34	25.14	20.34	15.54	26.84	-6.26	5.24	14.34	20.24	26.04	23.24	22.74	11.34	7.74	18.94	14.24	7.24	13.04	21.54	28.94	23.54	6.84	13.54	17.44	29.84
Danusertib	22.44	21.44	13.04	3.04	2.64	11.54	-2.56	9.14	15.54	19.04	19.94	11.74	13.84	7.14	-0.36	13.54	-0.96	12.54	20.04	17.94	16.54	19.24	18.64	-9.16	14.54	22.84	18.54	19.84	19.04	17.24	-1.36	5.54	21.74	-0.96	8.94	13.84	15.54	22.44	14.54	21.64	6.24	6.54	19.44
Sabutoclax	14.08	15.88	12.18	15.58	15.68	15.28	-7.62	11.28	14.88	17.88	13.78	-7.82	-8.12	-7.22	12.98	-8.22	6.78	14.28	15.88	16.78	17.48	10.38	15.98	2.98	-7.42	12.18	13.78	16.28	10.78	12.78	10.58	19.38	13.68	16.68	16.18	5.18	16.78	17.58	9.18	14.48	11.08	4.38	15.58
Tozasertib	19.16	23.16	17.26	2.96	3.36	15.36	8.36	12.26	18.36	19.06	20.56	10.96	9.66	4.66	-0.74	19.76	-0.34	16.16	22.16	17.86	21.16	22.26	19.06	-6.64	14.76	22.36	21.56	21.86	19.16	19.86	0.36	7.46	22.76	1.76	8.56	15.56	20.86	22.66	15.56	22.56	7.06	4.56	21.56
E7820	30.82	21.72	4.92	6.22	-1.58	17.22	12.32	5.82	12.72	19.82	11.82	19.42	7.82	7.62	-1.88	6.42	1.82	19.22	17.32	23.22	13.72	19.52	8.72	-6.28	7.32	20.22	9.12	18.02	18.02	22.12	9.82	11.02	15.42	21.72	20.12	4.62	21.32	22.62	1.82	17.82	10.22	17.92	21.92
Cladribine	7.56	10.46	8.66	0.16	-16.04	3.66	-0.14	6.76	7.76	9.66	6.26	4.66	11.66	4.06	-6.44	1.86	-8.24	0.46	8.06	5.76	-2.64	3.96	9.36	-16.04	-16.04	9.36	5.16	-0.04	7.76	3.26	1.16	-9.34	-5.24	-10.74	-15.74	5.26	5.66	1.06	-7.74	-12.24	-5.54	-4.74	1.06
Cytarabine.Idarubicin	19.16	23.06	5.36	5.06	1.16	21.16	16.46	12.46	18.46	17.06	14.76	11.66	15.16	7.86	-0.54	5.96	5.36	17.76	19.26	23.26	15.76	11.26	22.06	-8.94	-5.74	9.66	20.46	22.76	18.96	18.66	11.16	6.76	18.76	14.66	-1.44	3.66	20.26	18.36	13.46	11.16	13.46	12.46	22.96
Triciribine	25.24	9.44	12.94	-7.56	4.34	16.04	1.74	-4.66	15.34	21.44	15.94	17.04	15.04	8.04	5.34	11.24	4.74	8.04	12.84	16.84	-1.26	17.54	12.84	-0.96	7.64	19.54	7.84	3.84	16.34	3.84	9.24	8.94	2.84	-6.66	7.14	24.24	-3.56	1.94	12.34	1.44	4.54	7.44	3.64
Tacrolimus	1.88	2.88	2.08	3.18	3.08	-0.72	8.58	-0.72	12.08	4.68	21.08	24.58	33.88	-0.12	-0.32	0.48	12.48	0.98	16.08	10.68	2.68	7.88	18.28	-0.72	13.48	1.08	2.78	3.38	12.68	0.18	0.68	0.28	1.58	1.78	2.18	-0.72	1.38	12.08	1.38	1.38	0.78	1.38	0.68
Eribulin	24.2	19.5	16.3	4.4	6.7	17.3	4.6	15.5	24	27	24	15.8	13.1	5.6	3.8	15.8	17.1	16	19.6	25.4	18.9	22.1	25.7	-8.6	12.5	23.2	19.9	22.8	14.8	20.6	9.1	13.2	16.7	26.9	21.7	20.2	25.2	28.6	23.3	23.6	15.1	22.1	26.3
Mitoxantrone	16.34	15.64	-0.06	7.94	13.24	15.84	5.64	12.34	11.84	16.34	6.74	7.34	14.44	11.14	-3.86	-5.06	-5.06	2.44	7.84	16.24	12.64	8.04	15.74	-12.86	4.54	7.44	10.84	14.24	16.34	11.74	2.84	-3.06	8.84	-3.86	-1.66	12.74	11.64	17.04	8.34	-6.26	-1.86	6.34	16.24
Paclitaxel	19.94	22.44	17.84	5.14	6.84	12.84	0.74	18.34	19.64	22.44	23.04	17.34	5.24	7.24	-0.36	12.24	14.14	16.74	22.04	21.84	23.14	21.34	21.14	-10.76	8.14	20.84	18.34	18.84	21.54	20.54	2.04	14.14	19.94	18.34	18.34	11.54	19.04	21.74	19.34	22.24	13.24	16.04	19.64
Vinorelbine	23.28	24.98	17.48	5.98	9.58	22.18	1.38	17.78	24.18	25.78	23.38	19.28	10.98	8.98	1.68	16.08	18.28	14.88	21.48	25.08	26.58	24.08	27.18	-8.32	13.38	23.58	17.78	20.08	12.18	20.48	11.78	14.58	15.88	23.48	17.78	15.68	22.88	24.68	20.58	19.78	10.98	20.98	25.58
BI-2536	18.34	17.44	15.94	4.84	9.44	17.24	3.64	14.14	20.34	17.04	20.14	16.24	7.94	6.94	-0.16	-8.46	14.54	13.44	18.34	15.54	16.44	20.74	22.94	-8.46	10.44	21.54	20.14	20.14	23.64	17.44	15.64	18.24	20.94	19.24	21.34	11.94	19.04	9.04	19.64	20.84	18.74	22.44	21.24
Raltitrexed	20.72	25.82	23.02	4.82	2.12	8.22	21.22	15.82	15.22	28.42	19.32	19.62	9.92	16.12	8.02	12.82	9.12	23.02	25.32	29.22	24.32	23.92	28.02	-0.58	-0.68	17.32	23.32	21.92	25.72	18.32	16.52	13.42	20.42	14.62	9.52	18.12	17.72	25.32	17.32	13.02	13.12	23.42	19.52
Omipalisib	22.2	11.9	21.9	19.5	-1.1	13.4	20.1	12.9	12.6	15.1	1.6	11	11.4	13.1	8.9	4.5	8.1	17.2	18.6	30	14.4	9.4	7.3	-4	-2.2	4.6	12	8.4	9.8	3.2	-0.8	3.8	4	4.2	9.4	1.6	-2.2	10	14	-3	9.8	10.9	4
Salinomycin	2.6	-0.9	-13.2	-3.1	3.2	-4	5.6	-23.2	-11.4	-8.4	-10.9	10.8	-3.3	8.5	0.3	2.2	0.3	-4.9	-7.8	-15.4	-13	-5.8	-11.1	-7.5	1.1	0.6	2	0.9	-0.8	-2.9	4.7	-1.2	-2	3.1	5.4	1.8	6.3	10.7	-5.3	10.5	-5.4	10.1	-2.2
Docetaxel	22.4	23.4	15.5	5.1	8.5	15	4.9	16.4	21	23.7	22.9	18.6	7.3	8.2	-1	15.9	12.3	14.1	20.4	22.6	21.1	19.5	21.7	-11.8	8.5	20.6	19.8	19.3	21.2	22.2	3.3	12.5	19.1	17.1	17.1	14.6	19.5	23.5	14.8	22.3	10.5	13.2	20.6
NVP-CGM097	11.36	7.86	-3.84	2.86	6.56	12.06	10.56	8.16	14.46	10.36	10.06	10.76	13.06	7.06	-0.44	-6.34	-4.54	5.66	10.16	10.56	5.16	-4.84	18.56	-3.04	7.86	-6.74	-4.24	8.76	10.76	8.26	-5.64	-3.14	-5.64	-4.44	-3.94	11.66	8.36	10.36	11.76	-2.14	-5.04	-4.64	17.16
Vinblastine	7	12.5	7.2	-0.6	-0.1	4.6	-5.1	6.7	14.9	12.8	13.6	-3.2	-0.1	-5.6	-2.4	-3.8	5.4	6.3	9.8	14.4	7.1	10.8	12.9	-9	-4.9	5.2	-1.5	-3.4	19.7	-4.2	-0.7	19.7	-3.5	0.5	-4.2	-1	-2.5	0.7	-3.5	-0.9	-5.3	1.6	-0.2
Asciminib	1.92	-1.18	-0.28	2.02	4.52	-1.98	-0.88	-1.98	-1.68	11.42	-1.98	-1.98	-0.98	7.12	-1.98	3.62	-1.98	0.42	-0.58	-1.98	-1.98	5.72	26.22	1.12	13.62	31.22	-1.98	-1.98	10.02	5.62	0.22	1.62	-1.98	-0.58	-1.98	-1.98	-0.28	8.42	1.12	16.22	-1.78	-1.98	-0.88
SN-38	26.98	22.68	19.48	14.68	13.78	21.08	21.78	18.78	23.48	27.98	27.08	25.18	16.18	19.68	7.28	24.38	13.38	22.08	24.58	27.58	27.18	25.38	26.88	-5.52	18.28	27.28	27.58	27.98	26.68	27.58	25.48	11.18	26.48	22.68	3.98	18.88	27.98	28.18	28.18	12.78	24.78	25.38	27.58
GSK923295	10.68	19.88	6.88	-2.62	-0.72	10.58	1.98	6.38	10.28	14.18	8.28	8.58	-9.32	0.78	-1.62	9.88	1.68	7.68	12.78	17.98	12.08	8.88	14.78	-9.32	5.18	12.78	16.18	10.98	14.28	16.48	-2.62	8.18	7.28	13.58	7.48	6.88	17.38	20.08	18.18	19.88	6.68	9.28	16.58
Temsirolimus	25.46	14.86	2.56	-2.54	-5.04	4.66	-0.74	6.46	9.06	21.86	3.46	-0.34	7.36	-3.54	2.46	-5.04	0.16	-2.34	6.36	20.76	3.96	1.36	9.86	-5.04	-5.04	2.76	7.76	7.76	4.66	8.46	3.66	-4.44	-1.44	-0.54	2.26	-5.04	-4.24	11.66	-1.24	7.16	7.46	-1.04	3.96
Mubritinib	0.66	15.46	6.16	2.76	16.16	-0.84	3.06	11.56	3.56	7.76	4.86	4.76	3.06	3.46	17.56	-2.24	4.66	12.06	7.06	12.66	19.96	6.56	10.56	18.66	0.26	8.66	6.06	9.36	11.06	8.06	5.46	8.86	20.66	23.96	11.56	-2.24	4.46	18.56	19.56	21.66	14.16	22.46	2.26
Cisplatin	7.54	19.74	8.44	5.84	0.54	1.54	12.04	17.24	12.34	21.74	17.74	14.64	4.04	10.74	-0.56	6.84	-0.86	0.64	16.74	20.54	10.84	12.24	17.44	-3.16	1.24	8.94	15.34	21.04	19.44	19.44	9.54	7.14	12.74	13.14	5.84	12.04	18.64	17.74	16.24	2.64	10.24	4.04	23.24
Ridaforolimus	24.46	12.46	2.66	-2.14	-4.84	4.66	-4.34	8.66	6.96	22.16	4.46	-2.24	3.96	-4.44	5.16	-4.44	-0.04	-4.84	4.36	18.86	6.96	5.66	8.96	-4.84	-4.84	3.06	7.36	7.46	4.76	7.36	-2.54	-4.84	-0.94	0.26	1.56	-4.84	-2.44	10.56	-2.04	7.26	5.86	-1.44	2.76
Vincristine	14.92	17.02	8.32	1.22	3.92	13.72	-6.38	8.92	15.92	15.82	16.72	5.52	4.22	-2.28	-1.58	-0.88	12.32	10.72	17.42	17.22	17.52	12.72	18.52	-11.08	-0.08	13.12	4.42	1.62	16.32	4.22	2.02	14.12	4.52	4.52	5.92	4.72	7.72	9.52	4.02	6.82	-0.18	4.72	8.92
Valrubicin	12.98	8.58	-2.62	2.98	7.78	13.78	0.38	8.38	5.68	10.18	2.98	7.48	15.98	7.28	-3.92	-1.82	-3.22	3.18	5.98	11.78	12.08	6.58	12.18	-12.72	4.18	-0.72	10.88	15.58	12.88	11.18	-1.02	-4.12	8.48	4.98	-2.62	8.48	12.58	18.08	10.78	-9.32	1.48	6.88	16.98
Dactinomycin	17.24	19.24	8.24	8.54	12.24	15.24	1.04	15.04	19.44	17.84	17.54	12.44	15.74	11.64	8.94	1.44	5.24	12.54	19.14	18.54	16.34	11.34	20.74	-11.16	7.84	8.04	7.04	15.74	5.94	14.54	11.04	6.14	0.44	2.64	8.44	17.64	16.94	18.84	17.34	0.64	3.64	1.54	20.74
GSK269962	7.46	18.26	-2.14	-2.34	1.56	7.66	9.96	14.26	11.56	11.26	16.96	8.36	-2.34	10.36	-3.54	8.46	-5.44	6.76	10.86	17.06	4.56	9.36	19.26	-5.44	6.36	4.06	15.76	13.56	17.46	10.96	0.86	-1.14	17.06	3.76	15.16	-2.74	2.46	12.06	1.86	16.56	1.66	7.66	7.46
Nintedanib	-4.56	0.84	11.14	-0.16	2.14	5.14	3.34	-6.36	-1.26	-5.26	-4.36	1.04	-0.26	-1.66	-6.36	-2.76	-1.76	-2.36	-1.46	3.64	-5.16	16.04	9.44	-6.36	0.84	14.34	-1.46	28.64	8.74	4.44	-3.16	0.64	-2.96	-4.86	0.54	14.14	1.64	-2.26	-1.96	5.94	5.04	1.14	-1.76
NMS-873	-4.24	14.06	4.36	4.56	14.56	2.56	1.06	4.26	1.26	4.06	4.76	6.76	6.06	6.96	12.06	3.26	2.86	7.36	4.66	11.66	11.96	5.06	10.56	19.36	2.26	8.96	1.46	10.46	10.26	5.86	4.46	6.26	19.86	26.46	11.36	-0.14	7.16	17.56	17.36	22.86	11.76	21.26	0.16
Bosutinib	-0.64	5.86	0.36	1.86	1.16	5.66	-0.54	-2.04	4.06	4.56	0.96	7.66	8.06	-3.14	-3.24	-0.94	-3.04	-1.24	3.56	5.76	-1.94	1.96	15.96	-7.74	9.06	26.66	-0.74	26.96	1.66	6.56	0.06	-2.64	0.96	-0.74	2.46	-1.14	1.86	0.16	-0.64	9.16	4.76	1.56	-2.64
Methotrexate	17.78	0.58	-0.12	-0.42	1.68	2.38	17.08	0.28	-0.42	-0.12	-0.02	13.78	10.38	9.68	14.58	12.68	6.68	16.38	-0.42	9.48	-0.22	-0.42	-0.32	15.28	-0.42	14.98	12.98	13.98	20.08	11.28	14.98	5.28	15.78	13.38	11.48	9.88	10.78	15.68	11.18	14.58	11.68	20.18	9.18
Topotecan	27.08	18.88	17.88	10.88	11.38	17.68	19.98	14.68	18.18	23.38	21.68	26.58	12.18	16.48	4.28	20.38	7.18	17.08	18.88	19.48	22.18	20.28	22.38	-3.62	14.28	24.88	21.18	23.28	18.58	23.88	21.38	11.18	19.18	15.18	-0.22	17.98	25.88	21.48	19.88	10.08	18.18	19.38	27.98
Bafetinib	0	0	0	0.8	3	0.5	0	0.3	0	3.1	0.4	0	0	0	4	0	0	0	0	0.4	0.2	0	21.9	0	9.1	34	0	9.9	1.9	12.3	1	0	0	0	0	0	0.3	0	0	15.4	0	0	0
ML390	12.4	16.4	5.3	8.6	-1.2	3.2	4.9	2.9	13.1	22.3	7.4	4.1	-1.2	1.8	16.8	-1.2	6.6	10.8	13.6	21	16.1	10.8	19.1	3.5	-1.2	2	9.3	12.2	16.9	16.1	5.4	6.5	18.5	14.8	7.1	4.1	16.6	20.8	15.2	5.5	9.8	12.6	16.8
AVN944	18.44	17.54	5.94	-2.16	-2.06	9.64	5.54	14.44	13.54	19.54	5.34	9.54	11.14	2.44	3.64	2.64	0.24	15.54	13.84	22.04	16.84	7.04	14.64	-3.66	2.74	6.64	12.14	14.54	12.34	18.04	8.44	5.64	14.24	13.74	8.84	10.14	15.94	22.34	15.64	2.94	10.24	11.94	20.64
Litronesib	19.04	20.94	14.84	4.44	7.74	18.04	1.94	18.94	18.44	20.64	19.84	15.64	7.44	8.54	4.64	10.94	14.34	21.54	19.64	22.14	22.34	20.54	21.74	-7.36	9.64	19.24	19.84	21.34	22.44	22.14	8.64	19.74	18.54	19.24	21.94	14.74	20.74	20.24	13.84	21.44	13.74	18.74	19.54
ZSTK474	13.66	8.46	10.46	14.36	0.86	13.56	18.46	6.76	9.86	11.86	-0.44	11.36	10.26	7.46	0.36	1.96	0.56	11.86	13.26	28.36	9.36	5.66	2.56	-7.04	-1.04	2.46	9.36	3.76	4.86	3.86	-3.14	-1.04	3.66	1.76	5.96	0.96	-4.14	6.46	7.26	-3.64	5.66	5.86	1.46
A-419259	-0.68	3.32	9.52	-0.08	4.42	18.22	7.52	-1.38	6.52	5.02	-1.78	3.12	6.92	0.52	1.32	5.52	0.72	3.42	8.52	22.72	4.12	9.62	16.12	-4.68	10.22	16.32	1.12	29.12	2.42	6.42	3.62	0.32	1.12	0.62	4.12	8.52	3.42	0.52	0.82	7.02	7.12	3.52	0.82
Filanesib	18.5	23	6.7	1.7	8.7	17.7	11.5	19.8	12.4	9.8	13.2	16.4	5.2	7.4	7.1	10.3	16.6	21	9.9	16.3	11.9	20.3	21.6	-6.5	10.5	16.6	16.2	22.5	23.4	21.1	6.3	20.3	15.9	17.7	20.9	14.2	22.9	21.2	9.3	19.2	12.5	18.9	20.8
Tivozanib	-3.64	5.16	1.76	-1.04	1.46	3.96	-0.74	4.96	2.46	9.06	5.96	-0.34	-3.64	-2.44	0.66	-1.74	-3.44	2.36	4.56	10.86	0.36	4.76	21.66	-3.64	5.66	26.96	1.26	17.86	12.56	12.16	0.36	-0.44	2.66	0.96	3.86	2.96	4.46	3.66	3.46	12.16	1.36	1.76	0.86
AZD8055	15.78	16.78	10.58	6.38	-2.42	9.88	5.08	14.58	13.28	22.58	6.38	6.08	-0.52	2.88	7.98	-3.22	1.78	3.68	16.58	27.38	12.78	6.18	11.88	-3.02	-1.62	6.78	13.38	10.08	5.28	8.08	4.78	0.18	6.78	4.88	4.78	0.48	1.18	12.48	7.08	6.08	9.18	7.78	4.78
Cabozantinib	-3.62	-1.42	10.38	2.18	0.18	-3.62	3.88	-3.62	-3.62	24.88	-3.02	-3.62	-3.62	3.78	-3.62	-3.62	2.68	-2.82	-3.62	-3.62	4.58	17.58	13.48	-3.62	-3.62	4.48	-3.62	1.98	-2.22	-0.12	-3.62	-3.02	-3.62	-3.62	-2.42	14.08	1.28	-3.62	-0.92	2.08	-3.62	-1.62	-3.62
Oxaliplatin	10.62	16.02	-0.78	4.92	8.32	12.92	15.32	12.82	13.62	16.92	10.62	13.92	10.32	12.12	-0.38	2.92	-1.48	6.12	14.12	11.62	10.02	8.52	16.62	-6.98	-0.08	3.42	8.22	15.02	15.62	14.92	1.42	-0.78	8.32	5.52	-0.08	14.22	9.22	17.12	12.42	0.62	-0.28	8.02	17.22
Epirubicin	13.82	10.12	-1.78	3.22	6.82	14.92	-4.28	7.72	7.62	9.42	7.62	6.12	14.82	6.92	-0.98	-5.28	-0.28	3.82	6.92	12.92	10.52	3.82	13.72	-7.88	1.02	0.42	8.02	14.82	16.32	11.32	-0.58	0.12	4.62	1.02	-0.28	5.82	11.62	15.42	9.92	-2.98	2.12	6.62	17.02
Pictilisib	16.36	7.36	14.56	11.96	-0.74	12.86	14.36	8.46	10.06	14.76	0.16	12.26	10.56	9.26	2.96	-0.64	4.66	12.86	12.96	26.16	10.46	9.66	0.16	-5.84	2.56	4.56	5.36	4.56	5.56	0.46	-1.44	-0.04	1.16	0.36	6.36	3.96	-2.04	4.16	9.36	-2.24	6.26	6.26	-0.94
Disulfiram(+CuCl2)	1.58	-1.02	-2.12	1.48	-1.02	-0.32	16.28	5.18	2.28	15.78	7.38	8.58	1.78	3.38	-2.12	16.08	-2.12	-2.12	0.78	5.38	-0.32	-2.12	10.68	-1.62	-2.12	-2.12	-2.12	-2.12	18.68	-0.52	-2.12	15.78	-2.12	-2.12	-2.12	-1.52	-2.02	13.88	-2.12	-2.12	-0.02	-2.12	-2.12
FRAX486	-3.94	7.36	6.06	0.16	1.26	7.46	1.46	-4.04	5.16	4.76	3.26	5.86	4.16	2.36	1.26	5.36	-5.04	-1.14	5.46	7.06	-1.64	6.66	17.76	-4.74	13.16	24.36	-1.24	23.76	1.16	10.46	2.46	0.86	1.16	4.46	7.16	2.76	5.86	3.46	0.46	11.06	5.66	4.46	1.86
Birinapant	-5.1	-5.1	-1.9	13.3	16.2	-5.1	-5.1	7.8	-5.1	-5.1	-5.1	8.7	-5.1	7.5	1.4	6.9	0.5	-4.2	-0.1	3.1	1.1	-5.1	-3.7	-5.1	-0.1	8.7	1.4	5.7	14.5	9.6	-5.1	-5.1	-5.1	-4.9	-5.1	-4.9	-5.1	-1.7	-5.1	-4.4	-4.6	-3.2	-5
dBET1	-4.58	-0.38	-5.58	6.22	-2.78	2.22	-14.88	-6.88	2.42	7.82	5.22	4.92	-1.88	5.42	-8.08	-11.78	-4.48	-4.78	2.82	0.22	-1.28	-3.38	0.52	-17.48	-13.78	-7.08	-3.68	2.12	3.62	-8.98	-0.88	-12.68	-11.58	-11.88	-7.68	2.32	-1.48	1.42	-9.28	-4.48	-8.28	-6.68	2.42
Saracatinib	-2.02	4.28	-0.02	0.48	-2.02	8.68	-1.32	1.78	2.98	2.38	2.98	-0.52	0.08	-2.02	3.38	-2.02	-2.02	-1.22	5.58	7.28	-2.02	0.08	16.98	-2.02	0.58	17.68	-1.52	28.88	12.78	7.38	2.18	-1.02	0.08	-0.62	5.68	1.48	7.98	2.38	1.58	7.38	8.18	4.98	1.78
Birabresib	-9.68	10.62	5.22	2.42	-0.08	7.12	-0.78	-9.68	13.12	11.62	4.92	7.02	14.02	6.02	6.72	-3.58	1.52	3.72	7.22	12.02	-3.18	11.62	3.42	-4.78	-9.18	0.02	1.22	-0.98	13.52	-4.28	0.92	-0.08	5.22	-1.98	9.42	7.02	1.72	7.92	-4.68	-0.08	3.42	3.72	9.12
Trifluridine	13.96	17.86	19.96	0.06	2.66	8.26	8.76	10.26	6.56	17.36	15.96	9.96	6.56	2.26	3.66	9.76	4.06	14.96	11.86	15.16	15.26	14.46	15.36	-1.84	-1.84	13.66	14.16	-1.84	20.16	7.46	9.76	4.66	15.36	9.66	-1.84	6.36	15.36	15.06	7.36	7.66	4.16	15.46	15.56
Idarubicin	13.74	8.84	1.64	3.14	7.94	14.94	7.24	11.54	4.94	8.74	4.04	8.04	14.64	7.64	-2.26	-3.66	-2.56	7.94	3.94	12.74	11.84	6.74	9.74	-12.56	1.94	4.64	8.84	12.34	16.74	10.04	0.34	3.14	8.24	3.34	-2.36	8.14	10.54	15.94	7.74	-4.86	1.24	10.54	13.24
ARV-825	2.04	3.14	2.34	10.24	-0.96	3.74	-12.06	-4.46	6.64	4.14	3.64	4.94	7.44	7.54	-1.56	-12.06	0.74	1.24	3.74	4.44	-0.26	2.24	6.14	-17.06	0.14	-6.46	-2.66	1.14	4.04	-1.46	0.84	-10.86	-7.46	-13.16	-8.06	3.84	-0.86	1.44	-10.36	-0.46	0.14	1.04	-0.26
Daunorubicin	13.66	9.06	-0.34	5.06	8.66	15.76	-2.24	10.76	7.06	6.56	6.36	6.16	16.36	7.46	-0.34	-4.04	-2.14	6.36	6.46	12.56	6.16	6.06	11.86	-9.54	1.86	1.26	9.16	12.46	16.36	12.06	-0.54	-1.64	6.96	2.96	-0.34	9.06	9.66	13.46	7.86	-3.84	1.26	8.96	14.76
Olaparib	26.78	6.78	-0.12	3.38	-1.32	4.38	4.88	4.78	4.98	9.68	2.68	8.88	21.88	8.68	-2.42	1.28	-3.42	1.48	2.98	7.38	1.48	5.18	13.08	-3.42	4.48	-0.02	3.78	3.98	11.68	4.98	1.28	-1.32	-0.82	1.58	0.38	2.88	10.38	9.08	4.18	1.28	-0.52	-0.02	12.98
Fludarabine	6.9	7.3	1.6	5.1	-10.6	8	4	5.3	6	8.4	6	8	7.5	8.3	-4.5	2.3	-6	4.6	7.7	5.9	-1.3	4	9.4	-10.3	-10.6	3	2.3	1.5	8.4	0.6	5.5	0.3	-5.5	-5.5	-10.3	-0.8	4.3	2.6	-1.9	-9.3	-6.6	-3.6	3.3
Everolimus	16.5	9.3	8.9	1.5	-4.9	1	2.7	11.8	10.3	19.6	3.3	4.2	3.4	-1.5	0.5	-5.3	-2	-3.8	2	16	4	1.4	6.1	-5.3	-3.8	-0.2	5.9	4.8	10.7	4.5	1.1	-5.3	-2.5	-1	0.2	-5.3	-2.2	8.1	-1.2	3.2	1.9	-0.7	2.4
Decitabine	9.14	17.54	4.54	-0.96	-6.06	3.34	-1.76	-2.26	-0.16	10.24	-0.06	1.04	2.34	0.54	-5.86	-5.96	-2.96	-3.06	4.64	10.14	3.94	1.74	16.54	-6.06	-5.56	-3.06	4.44	1.14	10.74	4.34	-4.66	-0.66	1.14	4.04	-6.06	-3.06	0.44	5.94	-0.96	2.94	-1.16	1.24	14.94
Aldoxorubicin	13.24	10.24	-2.06	4.44	8.24	14.34	0.34	8.54	8.64	14.24	6.34	9.84	14.14	8.14	0.84	-1.86	-0.46	4.34	7.34	11.74	12.14	3.64	12.54	-7.76	0.34	0.74	7.24	14.84	14.04	12.14	1.84	1.04	5.04	1.64	0.94	9.24	12.94	16.64	11.84	-3.06	3.24	5.34	14.84
Copanlisib	14.38	3.48	8.28	12.18	-0.82	8.88	12.08	4.18	5.98	4.98	-4.22	6.18	-0.62	9.28	0.48	-0.62	2.58	8.18	10.08	22.18	8.28	4.18	-2.12	-6.52	-5.32	0.38	10.18	1.98	3.18	2.78	-2.72	0.48	-0.42	-3.62	3.38	-1.32	-3.92	7.68	4.48	-5.82	2.58	2.58	6.08
Axitinib	1.56	14.66	9.16	-0.74	2.96	5.86	-0.94	6.56	8.36	6.06	11.76	-0.34	-2.44	-2.44	-2.94	5.56	-2.34	7.86	12.16	11.06	9.36	13.06	16.36	-2.94	6.76	20.06	9.26	10.96	7.96	13.26	0.16	7.56	12.06	5.06	6.36	1.86	8.56	13.06	12.16	17.26	6.96	6.06	8.26
Omacetaxine	14.12	10.52	-3.38	4.62	13.02	7.92	1.32	10.82	1.12	5.02	1.52	3.82	15.62	3.52	-3.88	-6.78	-8.18	4.52	3.12	7.22	-1.08	4.22	7.82	-14.78	-2.08	-1.88	3.02	4.92	4.12	2.62	-2.78	-4.48	0.82	-0.48	3.72	4.82	5.62	6.32	3.32	-1.88	0.62	3.92	7.12
Tipifarnib	9.2	6.9	9	4.5	-1.1	6.6	6.3	-1.3	3.1	11.2	1.6	7.8	7	6.6	2	1.4	9.9	10.6	3.5	6.9	14	18.6	8.9	-7.5	6.8	11.1	10.3	9.4	8.2	9.3	2.8	6.1	9.6	3.6	25.4	3	11.9	11.8	6.8	10	13	20.9	15.3
Sitravatinib	2.18	1.58	14.78	2.58	3.08	1.78	5.28	-0.42	3.58	8.08	1.28	6.78	-0.42	5.48	0.78	9.38	2.78	-0.12	5.78	7.38	2.88	26.18	8.68	-0.42	10.98	15.88	0.18	9.28	-0.32	5.98	0.98	-0.42	0.08	0.38	3.78	19.98	1.08	-0.42	0.78	7.38	1.08	2.38	-0.42
Dactolisib	17.46	15.76	4.56	3.46	-3.94	5.36	9.66	9.06	10.26	15.06	5.16	9.36	3.26	4.06	8.66	3.46	0.86	6.36	14.76	21.26	12.86	10.36	10.26	-2.54	4.46	4.96	12.86	11.06	-7.44	5.96	5.66	1.36	4.76	7.26	6.56	-1.04	0.36	16.06	5.76	5.06	9.36	7.76	2.26
THZ2	2.72	-6.48	5.12	5.12	3.12	4.62	-17.08	-10.28	1.92	0.12	-1.88	2.02	-5.48	-0.58	-10.28	-6.48	-7.38	-10.08	-0.48	-0.48	-0.58	8.12	0.52	-17.18	1.22	-0.48	-4.58	-2.18	-3.48	1.22	1.22	-8.58	-4.68	-6.38	-1.38	9.42	-1.28	1.52	-8.28	1.12	-8.18	-2.68	0.32
Midostaurin	10.06	13.96	14.76	4.66	-3.84	6.86	3.06	-1.14	11.66	12.06	10.56	3.86	-0.64	3.66	-1.24	5.36	-0.64	7.56	14.36	16.16	3.66	19.26	8.96	-7.24	0.66	10.76	7.06	11.66	11.66	6.26	2.46	4.36	9.76	-1.34	4.06	13.36	11.56	12.46	8.66	4.16	4.46	3.66	8.96
Eltanexor	13.56	13.16	11.36	14.46	4.66	12.06	5.46	16.76	11.06	14.16	8.16	11.36	22.26	6.76	0.06	2.76	-0.84	10.56	11.76	12.66	7.06	3.96	13.66	-11.84	-1.84	10.26	9.66	11.96	8.46	9.46	12.56	5.86	7.96	9.76	8.96	2.36	15.36	14.36	11.36	7.56	8.36	9.36	14.66
Doxorubicin	11.88	9.88	-0.12	3.98	7.18	13.08	1.38	7.68	7.48	13.28	5.48	10.38	14.78	9.08	-2.12	-1.92	-1.82	3.38	5.18	10.58	9.28	4.08	11.38	-7.62	3.18	1.68	7.28	14.38	13.38	11.28	1.58	-0.42	5.08	2.78	0.78	7.48	13.78	16.08	10.48	-3.62	3.08	5.58	14.98
Taselisib	7.4	3.9	13.2	11.9	-2.7	10.9	11.1	4	6.3	-0.9	-2.2	6.9	-4.3	7.9	-0.4	-1.7	4.2	9.5	12.2	22.1	5.7	5.2	-1.4	-4.3	-4.3	1.2	3.9	2.3	4.1	0.7	-4.3	-0.4	-0.3	-2.6	2	1.7	-4.3	2.8	3	-4.3	3	1.5	0.8
Abemaciclib	-6.86	8.44	-3.36	6.44	-3.26	1.74	-3.06	1.74	5.44	20.24	2.94	-3.96	1.24	-1.76	-8.16	-5.96	-6.46	-4.46	5.94	8.74	-0.06	-1.86	6.74	-9.66	-9.66	-2.66	-2.36	-2.46	6.64	-1.66	0.34	-2.46	-4.06	-6.16	-4.66	-1.06	1.44	8.24	-1.96	-1.96	-1.26	0.74	-2.36
Indibulin	8.74	12.04	12.74	-1.46	1.54	3.64	5.34	7.14	12.04	17.94	17.34	5.74	1.64	1.54	1.84	9.94	9.34	0.34	6.14	14.64	4.14	11.94	11.84	-2.76	3.44	23.44	6.04	11.24	17.04	6.34	5.54	14.24	6.54	15.14	6.84	11.34	14.14	16.04	9.64	11.74	4.74	5.84	6.24
Cerdulatinib	-11.86	-3.66	6.04	-7.46	-8.56	-2.56	-11.86	-11.86	-1.36	3.14	-9.46	-8.26	-11.86	-5.46	-11.86	-8.76	-11.36	1.44	3.44	13.34	-5.16	2.54	0.04	-10.06	-4.46	-0.76	-6.26	1.34	2.14	-4.26	2.54	-11.86	-4.46	-8.66	-2.36	0.24	-3.16	-2.36	-7.46	-0.16	-5.16	-5.56	-7.66
Vistusertib	17.12	15.12	10.02	6.12	-1.28	9.12	5.12	15.02	11.82	19.72	5.12	9.52	2.12	5.82	2.72	-3.58	2.22	3.92	11.72	24.52	9.32	4.82	10.72	-2.78	3.02	8.52	8.22	5.42	10.62	4.62	9.02	1.12	3.72	2.22	5.02	0.32	2.12	5.62	3.12	5.22	7.02	5.52	2.12
Lifirafenib (BGB-283)	0.98	6.68	6.98	4.78	6.88	2.38	6.48	1.98	5.58	13.08	3.28	4.88	0.68	7.58	1.48	8.28	-0.02	5.58	5.28	10.28	3.48	15.68	16.98	0.48	15.88	29.98	4.18	8.88	-0.52	8.18	1.18	0.98	3.18	5.28	2.88	7.98	4.58	3.98	1.38	10.68	3.18	2.28	2.28
BMS-754807	18.08	11.78	12.98	12.08	5.98	8.18	2.58	-6.52	8.08	4.68	11.38	11.68	3.28	4.58	-4.62	8.98	2.88	4.08	11.18	6.08	9.08	8.98	8.98	-6.52	-0.12	10.48	11.78	12.08	8.78	10.48	-5.02	8.28	11.28	-2.62	6.18	4.68	12.68	12.48	8.68	11.18	6.18	5.58	12.48
Selinexor	18.08	12.38	13.48	11.88	5.78	11.68	9.08	16.68	7.98	17.08	7.78	7.48	24.48	5.18	3.58	2.98	0.48	12.98	9.28	13.68	10.28	5.38	16.28	-7.02	0.38	9.88	9.38	14.78	9.68	9.68	14.58	3.78	10.08	12.78	10.88	3.78	16.68	13.88	13.18	10.18	9.78	12.28	17.38
PIM-447	19.72	2.42	6.42	7.92	1.42	-5.18	1.72	9.12	-3.68	4.92	1.72	1.72	-0.48	2.52	0.32	-1.78	-5.98	-5.98	-1.78	11.32	5.62	-3.68	-1.58	-6.48	-2.78	4.12	-5.38	8.92	-0.48	-0.08	4.62	-5.78	-5.68	-5.88	-1.78	-3.38	-2.28	-5.78	-6.18	-2.38	-4.18	-1.88	-4.58
Nelarabine	-6.32	1.58	0.08	-6.22	-9.72	-2.32	-5.82	-10.22	1.98	-7.82	-7.22	-4.22	-3.72	-3.12	-10.22	-10.22	-9.52	-4.82	-1.82	1.98	-6.32	-10.22	5.78	-10.22	-10.22	-2.82	4.18	1.88	4.78	2.78	8.98	-2.22	4.68	-0.12	-9.92	-5.82	8.78	-7.22	-0.72	-5.52	-1.62	2.68	4.58
LY3009120	7.76	10.46	4.86	9.16	5.76	6.76	4.66	0.36	9.16	21.26	7.86	9.76	8.66	8.96	-0.94	4.96	1.76	6.66	5.86	12.66	-2.24	5.66	16.06	-2.84	7.86	20.66	5.56	20.16	12.06	9.06	8.06	2.46	10.96	2.56	5.26	3.96	12.46	5.06	6.26	14.96	9.66	0.66	-0.24
S-63845	0.86	-0.84	-7.74	4.66	-4.54	6.06	-7.74	-4.34	-1.84	13.36	-0.54	-6.04	1.56	-4.64	-7.74	-7.74	-4.64	-3.44	1.26	-6.54	-6.84	-6.44	6.36	-7.74	-7.74	-1.04	-0.24	-5.14	15.76	-5.84	-7.74	-2.44	-5.84	-6.44	-0.24	-2.64	3.06	7.46	-2.84	-0.14	-7.74	-4.54	-2.84
JQ1	-0.88	9.72	4.62	3.72	-2.88	8.12	6.12	-5.08	11.82	11.72	5.02	9.62	16.02	8.52	6.62	0.42	2.02	4.32	8.72	12.32	-3.58	11.42	3.02	-7.48	-3.08	-1.08	1.32	0.72	12.12	-3.08	2.52	1.32	5.12	-0.48	9.32	7.22	-0.58	8.82	-4.28	-1.88	5.22	3.12	6.62
Prexasertib	15.74	18.44	14.54	4.24	-0.96	14.84	19.04	16.24	20.44	20.44	19.64	20.14	13.44	11.44	4.24	19.44	13.84	18.44	21.34	20.94	17.04	15.94	20.94	-0.86	8.94	20.84	18.84	18.64	19.44	20.74	19.64	14.64	19.04	17.44	17.54	16.14	18.44	21.04	20.44	17.94	16.94	19.24	20.24
Volasertib	15	12.1	16.1	6.4	7.7	11	5.8	5.7	18.5	12.4	13.4	10.6	2.9	0.9	0.4	12.3	11.3	11.9	13.1	13.9	12.8	21.4	19.2	-7	10.1	12.7	13.8	12.4	14.9	12	11.2	15.5	11.5	11.7	19	8	13.4	12.7	11.3	18.7	13.6	20.8	16.7
OSU-03012	9.6	10.8	7.7	-0.2	-0.2	-0.2	5.5	0.1	8.1	7.4	2.7	7.1	-0.2	2.9	18.9	5	5.4	13.3	7.6	17.3	12.5	8	7.5	4.7	-0.2	8.4	7.9	16.4	8	14.3	7.5	7.6	16.7	15.3	6.9	0	11.2	19	14.7	9.9	8	13	11.3
Idelalisib	5.74	1.84	-1.06	3.14	-2.16	5.34	16.14	8.04	7.54	5.64	-0.16	11.34	9.44	4.04	-2.16	3.54	-2.16	7.24	7.94	23.84	2.74	3.54	-2.16	-2.16	8.84	0.04	3.64	1.24	1.74	0.04	-1.16	-2.16	-1.26	-1.76	1.54	-0.26	-2.16	1.24	-1.36	-2.16	-0.36	-0.76	0.04
Bexarotene	24	-2.7	3.7	-5.1	-5.3	-5.3	-0.9	-5.3	-3.4	8	0.2	3.5	10.2	3.3	-5.3	-4.5	-4.1	-3.4	-5.3	-5.1	-3.8	2.9	-4.8	-5.3	0.1	-4.2	-3.4	-0.9	-5.3	-1.7	-5.3	-5.1	-0.5	-2.7	-1.8	-1.9	0.4	1.7	2.2	-3.8	-4.6	-4	-5.1
Daporinad	14.66	16.26	13.76	10.96	-4.44	16.36	7.26	8.66	16.16	19.76	14.16	11.36	14.56	7.66	6.66	15.86	2.96	15.56	15.96	19.46	15.46	17.16	19.36	7.66	4.46	9.46	8.56	6.76	9.76	16.96	19.86	7.96	9.16	8.76	18.36	12.06	4.66	11.16	5.86	8.76	18.36	16.26	17.66
Lonafarnib	-1.06	7.54	4.64	9.34	3.04	3.64	3.44	6.14	9.14	12.84	3.44	9.24	4.54	7.44	2.24	1.54	4.04	6.24	7.84	8.64	8.04	14.14	11.94	-3.96	-3.36	9.34	9.74	9.14	7.04	10.14	4.54	9.84	6.74	5.74	24.14	-1.56	14.14	11.24	10.54	5.94	9.44	19.24	14.04
Niraparib	15.78	12.88	6.08	4.68	-2.02	8.48	3.18	4.28	5.78	16.08	3.38	3.78	10.68	4.58	-3.02	4.08	-2.82	1.18	5.98	6.48	-0.02	2.98	17.18	-3.32	-1.72	2.88	4.68	5.78	14.18	3.88	2.78	-3.32	0.68	0.38	-0.62	1.58	12.78	4.78	3.58	-1.02	-2.12	1.98	7.88
Fimepinostat (CUDC-907)	10.28	9.88	6.48	7.28	3.28	10.88	0.98	8.88	10.68	10.88	8.68	10.28	10.88	9.68	-1.22	-3.42	1.78	8.68	8.68	10.88	2.78	8.68	10.68	-14.82	5.18	8.98	6.88	1.68	-3.82	1.08	4.68	-4.02	5.18	0.98	9.58	9.18	9.18	8.68	5.28	1.98	2.58	5.28	7.58
Foretinib	-0.56	2.24	10.84	0.34	1.84	1.64	3.34	-2.96	-0.06	7.84	2.04	7.04	-3.56	1.64	-4.46	1.74	1.04	0.74	0.54	0.44	0.24	20.94	8.74	-4.46	2.64	13.64	0.64	6.24	3.44	4.74	-4.46	3.34	1.34	-4.36	2.44	17.84	1.94	0.24	0.64	5.04	0.34	0.34	0.44
Trametinib	3.56	-2.64	-1.44	5.06	-4.34	-2.54	2.36	5.86	-1.14	4.36	2.46	2.96	9.46	0.06	-8.04	-4.84	-1.24	2.86	-8.04	-8.04	-8.04	-8.04	13.56	-7.74	0.16	-8.04	-1.84	-1.54	-0.74	-6.04	2.16	-0.24	-3.64	-7.94	-7.14	-5.34	6.96	-1.94	-4.54	-4.44	-5.44	-8.04	-7.74
AT9283	11.32	12.12	6.32	6.22	1.02	7.72	1.92	6.22	10.72	10.32	12.42	3.42	10.42	4.92	1.02	9.02	-0.68	6.82	16.02	6.02	11.62	14.72	12.62	-4.38	7.32	15.62	12.52	11.42	11.32	11.72	-0.68	-1.48	13.02	-1.38	9.22	8.42	13.82	8.22	3.72	15.92	7.72	4.32	14.22
Thioguanine	6.04	8.84	11.24	4.04	2.44	6.34	9.44	2.54	11.24	13.24	12.44	11.94	-1.36	4.34	10.04	8.64	7.74	10.24	11.64	14.34	10.84	13.04	19.24	5.54	-3.46	12.84	15.34	14.74	18.64	14.54	13.14	11.24	13.64	12.44	15.04	5.24	15.74	15.24	14.24	13.14	12.04	14.94	23.04
BX-912	8.26	10.36	13.96	1.36	-2.24	6.16	-3.64	5.86	10.46	12.36	12.26	2.86	3.06	3.06	-1.44	7.36	-0.14	6.46	10.86	13.26	7.96	13.36	11.86	-7.04	2.06	9.36	9.96	9.66	12.66	7.56	2.56	-0.34	10.16	-1.34	3.56	12.76	9.36	9.06	6.56	10.56	5.06	3.36	9.46
AZD6738	19.48	10.98	4.58	6.18	-2.72	7.68	9.58	1.38	8.38	15.48	8.48	13.18	12.18	5.48	-1.02	7.68	0.68	7.28	5.78	15.88	13.08	17.18	9.68	-6.12	5.88	8.88	10.78	4.58	15.58	8.08	8.58	7.38	9.98	3.88	8.28	8.08	11.48	12.98	8.78	5.88	4.68	8.98	15.98
Pevonedistat	8.5	13.1	12.7	6	2.7	8.5	-3.5	6.3	6.2	13	10	10	7.4	11.5	6.5	9.4	4.1	12.1	11.1	12.3	10.3	9.9	15.2	-3.1	6.7	13.1	16.4	16.3	12.2	20.2	10.1	5.7	16.7	12.6	12.1	19.1	13.2	16.7	14	19.7	13.2	16.2	15.7
Imatinib	-0.44	1.06	1.86	-0.44	3.06	-0.44	-0.44	-0.44	-0.44	-0.04	0.36	0.16	-0.44	-0.44	-0.44	-0.44	-0.44	-0.44	0.06	2.16	0.56	0.06	17.36	-0.44	8.96	24.86	-0.44	7.96	0.06	10.16	0.26	1.06	0.16	0.66	1.96	-0.44	0.46	0.46	-0.34	11.96	-0.24	1.46	1.36
Panobinostat	12.14	7.64	6.14	4.84	2.84	14.64	-3.26	14.34	11.74	18.24	5.84	8.44	15.64	4.94	-1.46	-0.46	2.94	4.14	6.64	14.14	0.44	3.94	10.24	-6.56	2.74	6.04	5.34	5.24	14.24	3.64	5.04	10.14	4.14	1.04	10.74	7.74	6.74	9.04	2.94	4.34	4.34	4.14	6.34
Quisinostat	6.68	8.68	5.98	6.38	6.78	17.58	-5.02	12.38	9.78	10.48	7.38	8.28	16.98	5.98	-2.02	-0.72	-1.32	1.78	7.18	14.18	-1.12	6.38	10.08	-7.62	5.08	5.68	3.98	1.28	12.28	1.48	2.98	6.88	3.78	1.78	8.18	7.38	6.98	6.28	2.98	2.88	2.08	5.58	7.18
CPI-0610	1.7	7.1	7.9	10.3	0.5	4.9	-2.2	-5.8	8.4	11.1	3.6	-3	17.9	-4.1	6.9	-4.4	1.4	5.6	6.1	10.9	-1.2	7.5	5.7	-5.8	0	-0.6	-0.1	0.8	10.3	-2.8	1.6	1	4.4	-0.2	6.7	4.6	0.3	6.7	-2.6	-1.9	3.5	4.4	3.3
MST-312	6	-1.2	5.6	3.2	1.1	8.6	7.6	-1.6	5	15.2	8.1	10.8	-4	1.8	9.8	0.8	2.8	9.5	8.1	0.7	7.4	0.6	9.5	3.7	-3	9.6	7.1	12.8	12.8	13.1	7.2	8.7	6.6	12.5	8.1	1	5.8	17.3	9.2	9.4	6	5.9	18.2
Oprozomib	0.3	0.2	0.8	8.4	1.2	2.2	-0.8	-1.1	3.2	3	3.7	0.4	3.3	1.4	-4.3	0.9	1.9	-0.4	5.7	-1.1	-0.4	11.3	14	-8.7	-1.6	-0.1	6.9	14.2	3.5	10.6	11.1	-0.5	2.1	0.3	4.6	3.7	2.8	4.7	12.6	12.5	11.3	2.8	7.9
Varlitinib	18.52	3.82	5.12	0.92	-0.18	-0.18	-0.18	-0.18	4.72	8.32	20.22	5.02	-0.18	0.82	0.02	-0.18	0.92	-0.18	4.32	5.92	7.62	2.92	6.82	-0.18	3.02	2.92	-0.18	0.12	18.82	2.12	-0.18	1.92	3.02	-0.18	-0.18	-0.18	-0.18	-0.18	-0.18	0.12	-0.18	4.92	-0.18
Mercaptopurine	7.4	8	14.9	0.5	0.5	6.6	12.4	12.4	15.4	14.9	17.1	13.4	0	11.1	6.6	10.7	7.9	9.1	8.9	14.2	17	12.6	12.7	7.2	0	14.8	14.1	12.6	17.7	15.5	11.1	14.9	9.6	10.3	17.1	6.9	10.9	16.9	8.7	6.7	9.2	9.2	23.7
PD0325901	2.24	0.14	4.34	6.94	-0.26	1.84	6.34	10.14	4.44	10.14	6.24	-0.36	14.94	6.24	-3.56	-4.16	2.74	7.54	-4.16	-1.96	-4.16	-3.16	13.54	-2.46	2.94	3.54	1.14	0.44	2.44	-2.26	8.64	0.74	0.84	-3.96	-3.76	-2.86	8.84	-1.36	-1.96	0.94	-2.36	-3.86	-1.66
Tamatinib	-5.42	1.28	9.98	-1.52	-5.42	-1.22	-2.92	-5.42	2.68	-2.12	1.28	-4.92	-5.42	-4.62	-5.42	-3.82	-1.42	-5.42	4.38	13.98	-2.22	11.98	-0.62	-5.32	-5.42	-5.42	-5.42	4.78	-0.72	-0.22	-1.82	-5.42	-5.02	-5.42	-2.92	8.58	-4.62	-5.42	-5.42	-5.42	-4.32	0.68	-5.42
I-BET151	-7.44	9.36	6.36	1.86	0.86	5.46	1.26	-2.94	11.16	11.76	7.26	6.96	14.26	5.96	6.76	-0.14	2.06	3.46	7.16	12.26	-2.24	10.46	5.96	-2.84	-3.54	-2.14	0.96	0.06	10.66	-2.24	0.86	1.36	4.06	0.36	9.16	5.66	0.46	5.96	-4.34	1.26	4.06	4.36	6.56
Sapanisertib	10.38	10.78	9.28	4.68	-1.82	6.48	3.38	13.38	9.88	14.98	3.78	4.78	-3.62	1.98	4.28	-2.32	1.28	3.58	11.18	21.98	7.48	5.48	9.28	-2.52	1.48	2.88	9.28	5.88	2.28	5.38	5.98	1.58	3.48	1.78	2.58	-0.02	-0.02	5.68	2.48	4.68	8.48	4.78	-1.12
NVP-BGT226	12.22	14.22	6.72	6.42	-0.48	5.92	2.22	7.92	8.42	9.52	2.22	3.92	0.62	2.32	5.72	-2.88	-0.18	4.32	12.22	20.12	8.22	6.82	10.22	-3.58	-5.58	2.82	10.12	5.82	0.72	5.02	2.12	-0.18	2.72	2.82	3.42	-0.18	1.52	12.22	5.42	3.42	6.02	4.42	0.72
ONX-0914	5.5	-5	-3.9	8.7	6.2	2	-9.3	0.6	-4.1	1.5	-1.2	0.5	7.2	2.9	-2.9	9.8	-2	-1.7	-1.8	-4.4	-1.6	7.2	11.5	-4.2	0	3.8	3.1	9.9	-0.8	2.2	11.7	-2.4	7.3	-4.4	1.8	0.9	0.5	2.5	1.9	7.7	6.5	-3.1	4.7
Gedatolisib	14.76	11.26	1.06	4.16	0.56	8.56	-4.54	7.56	9.36	10.06	3.06	3.26	-1.64	3.66	6.26	1.16	1.46	5.16	15.16	17.46	9.16	1.16	8.36	-1.04	0.66	2.66	7.26	8.86	-0.04	4.96	4.46	-0.04	3.16	2.66	3.76	1.36	-3.24	15.86	5.46	4.06	5.06	3.66	5.06
Tosedostat	5.76	-1.54	6.96	11.36	1.26	-0.74	-3.84	-5.44	2.56	10.76	2.26	5.76	15.26	1.26	-2.44	0.86	3.06	-1.04	4.96	2.16	-0.64	0.86	10.96	-5.24	0.46	1.06	4.36	3.16	3.96	2.26	5.16	-4.94	-0.24	2.16	8.66	7.06	6.46	10.36	-0.54	0.06	5.66	2.86	14.86
Uprosertib	0.6	0.3	9	6.8	-0.6	1.7	3.9	8.3	0.7	9.1	-1.2	2.1	-1.4	4.6	-1.4	-1.4	5.4	2.9	6.5	8.3	9.6	4.5	-1.4	-1.2	1.2	1.5	10.4	0.7	5.3	5.7	-1.3	-1.4	1.9	5.9	5.6	-1.4	1.1	19.1	9.3	8.5	4.6	3.4	18.8
Verdinexor	12.04	6.34	7.54	8.54	3.64	9.34	3.94	12.94	3.74	8.34	1.94	1.84	20.54	1.84	2.24	0.64	-0.36	11.74	4.34	9.04	4.44	0.34	11.24	-6.96	0.14	3.74	5.24	9.84	11.34	7.74	11.64	1.84	5.64	8.74	7.54	1.54	13.34	11.14	9.74	5.44	6.54	8.34	12.54
AZD1208	14.8	1.2	8.5	12.4	1	-4.4	6.3	-4.4	-1.7	7.4	-3.8	3.7	-4.4	3.9	-1.8	2.4	-3.2	-4.4	-1.1	0.6	5.5	-4.4	-4.4	-4.1	3.1	0.7	-4.4	6.5	-4.4	-2.9	-1.3	-4.4	-4	-4.2	-3.3	-4.4	1.5	-4.4	-4.4	-2.7	-3.8	-3.1	-4.4
Selumetinib	9.6	-1	-2.8	4.7	-3	-2.3	11	7.5	2.2	7	0.7	8.5	15.4	4.2	-4.1	-4.1	-1.3	5	-2.1	-3.7	-4.1	-0.3	5.4	-4.1	3.1	-4.1	2	0.8	-1.8	-2.3	0.4	-4.1	0.3	-3.5	-3.8	-3.5	7.2	-3.4	-3.7	-1.6	-1.8	-4.1	-3.5
Hydroxyurea	-1.04	12.76	-4.54	0.66	-1.74	1.56	5.26	-2.14	4.26	11.86	5.26	4.56	-4.44	-1.04	-0.04	-3.74	0.86	2.56	7.66	9.66	4.06	5.36	9.96	-3.94	-3.24	3.56	3.96	6.66	9.26	12.46	1.16	-1.24	6.46	3.16	2.86	1.86	9.16	5.76	1.56	5.56	1.26	3.46	15.36
Quizartinib	-1.52	0.98	14.08	-1.02	-0.32	-1.52	3.18	-1.52	-0.02	7.58	4.78	2.38	-1.52	-1.52	-1.52	-1.02	-1.32	1.38	0.68	2.08	-1.52	20.68	0.38	-1.52	-1.52	3.48	0.98	-0.12	5.48	2.78	5.38	5.18	0.18	-1.52	3.68	17.78	-1.02	1.88	-0.82	-0.02	0.98	1.18	-0.02
Vorinostat	8.8	10.1	10.1	7.7	1	10.2	0.8	17.6	11.6	13.4	8.2	8.7	14.1	3.9	0.8	-3.5	1.5	2.3	10	16.5	4.5	11.3	11.9	-2.6	-0.1	7.5	5.9	4.8	11.5	3.4	2.2	6	6.6	3.6	9.9	4.6	9.6	15.5	5.8	9.7	4.1	8.2	8.2
Sirolimus	17.44	6.34	0.14	-0.66	-3.76	0.04	0.44	2.84	4.74	17.94	1.74	0.84	5.74	-0.76	0.44	-3.66	-2.26	-2.86	1.34	11.14	0.54	1.34	5.04	-3.76	-3.56	-0.86	3.34	3.14	5.94	3.04	-0.16	-2.46	-2.46	-1.96	-0.16	-3.76	-2.96	5.04	-2.46	3.74	1.84	-1.76	0.74
Palbociclib	-0.12	14.28	4.08	2.88	-5.62	8.78	1.48	0.88	8.78	16.48	4.38	3.68	5.38	-1.82	-0.62	-1.72	1.98	3.68	9.58	16.08	3.08	4.98	2.38	-6.12	-5.22	-2.12	4.38	1.68	0.38	3.68	2.48	2.78	4.78	1.58	3.68	0.88	2.48	8.58	1.08	5.38	5.48	5.98	0.98
Tucidinostat	12.54	6.34	2.94	0.64	-3.86	5.34	-2.06	8.84	7.24	12.44	3.94	9.14	11.44	9.94	1.54	-2.76	-0.36	-0.36	4.04	11.14	3.34	10.34	5.34	-8.66	4.14	10.44	2.44	2.14	12.04	-2.76	1.04	3.44	4.04	1.34	8.74	3.04	3.94	4.54	-0.76	5.44	0.74	2.94	2.74
VS-4718	-5	0.7	14	1.3	-0.4	-4.5	8.7	-5	2.1	-3.1	-3	8.9	-5	6.4	-3.4	8.7	0	0.4	0.4	0.8	-1.1	7.9	-3	-5	6.8	4.3	2	3.5	-5	-0.3	-0.9	1.7	1.7	1.1	7.1	11.2	1.1	6.1	1.9	3.6	-0.3	8.8	-0.8
RGFP966	12.94	13.24	3.64	4.84	2.34	6.84	12.74	8.24	13.54	11.54	12.24	7.84	12.34	2.94	3.04	12.24	6.24	13.34	14.04	14.84	17.14	18.74	18.04	-0.26	8.54	12.44	13.94	15.94	17.54	15.74	6.84	11.04	17.84	11.24	14.64	9.44	17.14	18.24	8.94	10.24	11.14	10.54	16.64
OTS167	9.38	5.48	-2.12	6.18	4.08	7.08	1.88	4.58	3.58	5.68	-3.42	3.18	-1.02	2.58	-1.82	-8.72	-4.52	-1.52	0.98	8.28	2.18	0.58	2.98	-12.12	-7.22	2.08	2.48	13.18	6.58	3.78	-1.12	-0.42	-3.32	-3.52	0.58	5.88	2.78	2.78	-1.32	1.78	-2.62	0.28	3.58
Merestinib	-0.62	0.48	15.18	-0.62	-0.62	-0.62	5.68	-0.62	0.18	-0.62	-0.62	9.68	-0.62	-0.42	1.38	8.28	2.58	-0.62	0.88	1.08	-0.62	19.78	-0.62	-0.62	-0.62	0.28	-0.62	-0.22	-0.62	-0.62	-0.62	-0.62	-0.62	-0.62	-0.62	14.78	-0.62	-0.62	-0.62	-0.22	-0.62	-0.62	-0.62
Carboplatin	11.7	12.4	3	4.3	2.2	8.7	11.3	9.1	7.7	14.4	10.7	12.7	11.7	8.9	-1.7	4	3.5	4	10	11.6	9.4	5.3	8.6	-3.8	2.1	1.4	7.2	12.4	13.9	10.7	6.3	2.2	6.6	4.7	0.5	8.7	11.9	13.5	8.6	-1.5	3.1	2.8	13.8
AZD1775	10.84	15.44	7.04	7.24	5.54	10.24	8.34	4.94	14.64	14.14	13.74	10.54	5.64	1.94	2.74	4.84	6.64	11.04	13.74	17.24	13.54	14.14	14.74	-1.66	4.94	10.04	14.24	13.64	18.84	11.04	11.54	9.44	13.64	11.34	14.94	7.84	14.34	17.54	14.64	12.24	12.44	13.94	20.54
AZD-5438	-7.56	0.94	-6.06	3.94	-5.86	-0.46	-5.96	-0.86	-0.26	5.24	0.44	-1.06	6.64	-6.86	-7.96	-6.86	-6.16	1.44	0.84	2.44	1.54	2.34	9.74	-9.96	-5.96	-3.86	3.54	1.34	8.54	-0.16	-2.06	-5.06	-0.36	-1.06	2.64	6.04	3.64	5.44	-5.46	3.04	-2.46	-0.76	-0.56
UCN-01	13.54	12.94	8.64	4.34	-1.46	8.94	2.94	2.84	9.34	10.64	1.54	7.94	6.24	8.14	0.94	0.94	0.74	4.94	7.74	18.04	5.24	7.74	2.64	-9.56	-0.36	3.14	6.04	9.34	6.64	1.44	7.44	6.04	5.94	0.34	6.74	6.94	6.14	8.64	3.74	-0.66	5.44	5.24	11.84
TH588	-0.58	8.72	10.52	2.42	-0.58	3.72	-0.58	-0.58	7.92	7.22	8.72	-0.58	-0.58	-0.58	-0.58	-0.28	5.32	-0.58	4.02	3.52	5.82	8.62	7.62	-0.58	-0.28	14.72	7.52	8.42	3.82	6.82	5.82	3.92	3.72	15.22	8.12	6.22	10.82	16.32	9.12	12.02	6.72	5.72	7.72
LY-2874455	-1.34	1.96	4.96	0.36	-0.54	-2.14	1.36	-7.04	-1.54	-2.44	1.36	-0.74	-7.04	-0.64	-7.04	-1.74	-1.44	7.16	6.06	10.56	-0.64	6.26	6.76	-7.04	-0.74	14.26	-2.74	3.86	4.66	1.96	7.06	1.46	-2.64	-4.84	0.56	5.46	-0.94	-2.04	-0.54	5.46	-2.14	-3.14	-2.74
Milciclib	-0.06	12.54	9.94	5.44	1.74	12.04	5.94	-2.56	9.94	5.84	5.94	9.54	-5.26	-0.06	2.04	-0.86	3.34	1.94	4.94	14.34	4.44	10.04	8.14	-3.76	-1.16	10.94	2.04	13.94	7.64	3.24	9.04	4.44	2.34	4.34	5.04	12.64	7.04	6.44	3.84	5.84	4.84	5.54	8.94
Molibresib	-5.5	7.4	3.6	1.7	-2.1	5.3	2.7	-2.7	9.1	10.6	3.7	8.4	16.7	6.9	6.3	3.4	1.6	3.2	6.4	7.7	0.8	7.7	3.2	-6.2	5.2	-3.3	0.8	-0.5	6.9	-2.4	-0.9	0.8	3	-0.6	5.3	5.3	-2.1	4.9	-4.4	-3	2.7	1.4	3.2
TAK-901	10.36	12.76	7.76	6.16	3.66	8.96	-2.74	7.56	10.76	10.76	10.76	7.26	6.66	3.16	-2.64	11.76	0.16	9.66	12.76	10.66	11.06	9.36	10.96	-4.74	7.16	15.26	11.16	13.56	10.46	11.26	0.66	5.36	12.26	1.86	8.86	9.76	7.26	12.56	10.56	12.36	7.16	6.56	11.66
Luminespib	6.3	-1.5	4.6	6.5	-5.2	4.1	-3.7	6.5	-3	6.7	-1.4	-3.9	8.3	1.7	-4.6	-5.8	-2.9	-0.5	-3.9	3.6	-1.5	2.1	-1	-10.5	-6.3	-0.1	-0.5	6.7	3.1	7.1	-2	-2.5	-5	-5.5	-2.7	4.4	-0.6	4.6	-1.1	-3.7	-1.4	-3.8	7.4
Entinostat	13.08	8.28	4.08	1.98	-3.72	4.98	2.58	7.68	8.28	11.58	4.48	8.98	11.38	8.88	1.68	-0.82	0.28	1.08	5.68	9.98	2.68	12.88	7.08	-8.52	5.38	12.08	3.78	3.28	12.68	-0.62	1.28	4.28	7.58	2.68	9.48	3.68	7.98	6.58	1.48	6.88	2.08	5.08	2.98
AZD7762	1	2.6	9.2	-0.1	-3.5	3.3	3.5	-4.2	4.1	3.4	-0.5	5.1	1.9	0.3	-4.9	-2.1	0.5	0.6	3.3	7.9	-1.1	19	-0.4	-5	-1.1	0	-0.1	8.2	2.8	-0.8	2.3	-1.5	-0.5	-0.7	1.8	12.9	0.6	-1.5	-1.3	-0.7	-0.5	0	7.6
MK-8745	18.3	8.9	9.9	2.7	5	14.1	7	6.8	13.2	13.2	11.5	12.2	7.1	4.5	1.6	12.4	12.4	9.6	9.1	9.7	11.6	18.3	18.3	-0.8	9.4	11.8	12.1	14.1	14.3	14	5.5	7	11.3	9.8	23.8	11.2	7.8	12.2	11.8	9.8	8.5	9.4	12.9
GDC-0084	15	8.2	11.8	9	-0.3	7.5	11	6	9.5	13.2	4.2	11.2	7	10.7	5.2	8.7	2.5	7	10.9	20.8	8.8	14.4	5.1	-4.9	6.6	4.8	6.9	6.1	3	3.7	1.8	3.2	4.1	2.9	5.1	3.9	1.3	6.8	6.9	2	5.6	5.1	3.1
Rigosertib	14.26	16.96	11.16	4.16	6.76	14.16	14.46	14.56	18.26	18.36	16.56	15.16	13.36	8.26	8.96	16.46	12.76	16.06	16.86	17.26	13.96	17.26	14.56	-5.04	8.16	13.06	14.36	14.56	4.96	15.76	9.06	13.46	10.36	14.36	15.16	11.96	17.86	18.76	15.86	15.86	10.86	13.26	14.26
PF-00477736	8.68	9.38	9.28	1.98	-0.72	7.08	-6.52	-6.12	7.88	7.38	7.58	3.48	0.38	0.88	-1.82	4.58	3.98	6.28	9.08	11.48	10.18	7.28	6.58	-5.22	-0.12	9.18	6.08	6.98	11.48	4.98	10.28	9.68	7.38	3.48	6.78	5.88	2.68	9.68	3.38	5.68	4.48	9.68	6.08
GSK-690693	8.58	8.28	8.18	8.98	2.18	8.28	-0.62	6.38	0.98	7.08	1.08	3.48	3.38	2.98	0.08	-0.32	2.68	8.78	3.88	17.08	12.88	5.28	-0.32	-1.12	-1.12	6.68	11.88	0.88	7.38	9.28	-1.12	3.98	4.68	7.48	6.28	0.88	1.68	11.58	8.68	1.68	4.48	6.48	14.78
BIIB021	7.68	4.28	5.88	0.38	-4.02	5.78	3.98	3.88	-1.22	11.98	0.98	2.48	9.58	1.28	-2.62	1.08	2.38	7.88	3.38	9.58	5.68	7.38	4.48	-8.12	1.58	5.88	7.88	10.78	1.78	8.98	8.58	3.58	2.28	0.48	8.88	8.78	7.28	12.68	11.78	3.58	5.78	0.68	10.18
GSK2830371	9.86	-0.94	-0.94	2.26	1.36	13.06	1.16	4.56	-0.84	2.96	-0.94	-0.24	8.26	-0.94	-0.94	-0.94	1.06	-0.94	-0.94	1.46	-0.84	-0.94	3.46	-0.94	-0.94	4.16	-0.94	0.66	14.26	1.86	-0.94	1.36	-0.94	0.76	-0.94	2.46	2.96	3.96	3.26	-0.24	-0.94	-0.94	18.86
Romidepsin	8.56	3.16	6.96	-0.54	-0.94	8.76	-17.54	5.06	3.16	3.16	1.76	6.76	9.76	3.06	-4.94	2.06	0.76	2.66	1.66	2.36	1.26	3.96	4.16	-11.04	3.46	3.26	1.16	1.46	1.16	1.36	4.76	3.66	1.66	2.06	2.86	1.86	2.16	2.76	1.76	2.06	1.96	1.66	0.76
Megestrol_acetate	7.02	2.52	17.92	0.52	1.62	-0.38	3.32	-0.58	3.92	3.02	-0.38	14.52	4.22	7.52	-0.58	6.52	-0.58	1.72	4.42	4.32	0.52	3.42	0.32	-0.38	7.82	-0.48	-0.28	0.62	0.42	-0.58	16.82	-0.58	1.82	1.02	2.72	-0.58	0.22	0.32	0.02	0.32	0.32	0.52	-0.58
LY3023414	10.28	9.78	4.88	3.88	-1.82	5.48	1.98	12.28	8.68	13.88	2.68	6.98	-1.42	1.08	3.88	0.48	-0.52	3.68	8.18	17.58	6.78	5.08	6.98	-5.12	-1.22	4.78	8.48	5.58	5.48	4.18	3.18	2.18	1.38	2.98	2.08	-1.02	2.08	11.88	3.38	3.38	5.88	2.78	0.78
ENMD-2076	2.54	9.54	10.34	4.04	1.44	4.24	5.54	-4.76	9.24	8.34	7.64	5.44	-2.76	0.34	-1.46	5.84	-0.06	5.44	8.94	8.84	4.14	15.04	4.74	-9.16	-0.26	8.94	5.04	9.74	5.54	4.34	-0.46	4.44	8.24	3.64	5.14	9.14	6.64	7.04	5.74	7.14	1.34	1.44	5.14
CCT196969	-4.68	4.72	5.72	1.92	0.82	-1.78	2.02	-1.38	-1.18	2.22	-1.48	-1.48	-3.58	0.42	0.42	-0.38	-2.78	-0.98	-0.08	3.82	-0.78	11.42	10.62	-5.68	2.32	16.12	-2.18	3.12	-1.08	2.02	-0.78	1.12	-4.58	-1.48	-1.48	5.62	-4.58	-1.08	-2.98	5.32	-3.88	-3.18	-2.18
Crenolanib	2.08	3.28	7.78	0.48	-3.62	0.68	-1.82	-5.22	-0.02	0.68	-3.92	3.28	-5.32	0.68	-3.42	1.58	-7.62	-4.02	-2.72	-1.12	-4.32	13.88	0.88	-9.32	-0.02	0.28	-1.82	4.98	-3.92	-0.82	0.98	-3.12	-2.62	-1.12	1.28	12.88	-1.22	-0.22	-4.02	-1.52	0.08	-2.72	2.08
Pracinostat	13.18	7.68	5.58	3.58	0.18	12.98	1.88	12.48	8.18	8.68	6.18	8.98	16.48	6.28	-1.42	3.18	0.98	2.78	5.68	14.58	0.38	5.28	5.98	-7.72	5.78	5.18	4.68	5.88	10.08	0.58	3.48	6.88	5.08	2.48	9.78	6.18	6.18	6.28	3.48	3.98	3.38	5.08	3.88
Belinostat	16.2	10.1	11.4	10.2	2.1	12.6	5.6	17.4	8.9	17.8	9.7	11	17.5	7.5	1.8	2.4	2.5	7.4	8	14.3	5.1	7.6	8.5	-4.5	6.3	8.9	8.7	10.2	11.8	7.9	7.2	8.4	8.6	7.6	14.8	7.6	12.2	10.1	7.6	7.8	8.4	7.3	12.9
CC-115	10.64	4.14	4.34	1.44	-2.06	3.44	2.54	5.74	4.54	17.54	4.54	8.34	1.34	7.34	1.54	4.24	1.34	1.24	2.94	17.54	0.44	0.04	2.34	-5.46	-1.66	1.34	4.24	2.64	11.74	2.54	6.74	1.84	1.04	1.24	1.34	0.14	1.24	4.74	3.04	2.34	2.14	0.94	0.54
Givinostat	6.9	4.8	3.9	5	2.4	12.9	-2.4	10.6	7.6	13.5	5.5	8.6	15.6	3.4	-1.2	-0.4	-1	1.2	3.7	9.8	0.2	4.4	8.1	-4.5	-0.1	8.6	3.6	4.5	10.1	-0.3	2.4	6.3	3.1	0.9	11.1	4.7	6.8	5.1	2.1	6.1	2.9	3.9	4.1
Tubacin	20.44	8.54	5.74	7.14	5.44	5.04	2.14	4.14	6.54	16.94	7.14	7.74	17.84	7.84	5.44	7.54	7.14	9.94	7.44	11.24	7.44	9.44	16.54	2.74	12.94	9.84	8.74	15.84	15.94	14.04	5.54	4.44	14.94	4.14	5.04	4.54	8.34	9.14	8.34	7.14	8.14	7.64	10.34
AMG319	-1.02	0.18	-1.42	4.58	-1.42	5.88	10.38	7.58	1.18	6.38	-1.42	-1.42	-0.42	0.68	-1.42	-1.42	-1.42	3.68	4.08	19.28	-1.02	-1.42	0.48	-0.12	-1.42	-1.42	-1.42	-1.32	10.08	-1.42	-0.92	-1.42	-1.42	-1.42	-0.22	-1.42	-1.42	-1.42	-1.42	-1.42	-1.42	-1.42	-1.42
Gandotinib	-8.02	5.28	4.98	2.18	0.88	5.28	4.68	7.18	9.88	8.28	6.98	7.48	1.18	4.78	-3.22	4.88	-1.52	4.58	6.28	8.88	4.98	10.48	7.78	-7.72	-0.82	9.08	5.68	5.98	8.68	2.18	7.28	1.58	-0.62	3.98	9.48	7.28	3.18	5.68	4.88	8.68	1.88	0.78	8.68
Mocetinostat	15.54	8.84	7.24	4.24	2.74	8.84	2.14	6.74	9.14	9.24	9.14	7.74	12.44	8.04	1.34	-3.16	-0.46	2.94	7.54	9.54	3.94	9.04	9.64	-8.46	1.44	9.14	5.54	3.94	14.74	7.04	7.44	8.64	6.24	6.74	8.84	6.74	9.14	9.04	5.24	9.24	6.04	6.34	5.64
PFI-1	0.1	3.7	2.7	8.7	0.3	3.1	0.3	2.4	6	17.3	4.2	3.5	5.4	2.7	2.9	-4.1	-1	1.7	6.1	5.4	-0.6	4.7	8.5	-3.2	-4.5	2	1.4	1	16.2	-0.5	2.3	1	0.8	0.8	3.1	3.5	4.4	8.6	-0.9	2.4	1.8	2.5	2.5
Altiratinib	-0.86	4.24	8.94	-0.36	1.84	-2.16	1.14	-0.66	-0.16	3.74	-0.36	3.74	-4.86	2.84	-4.86	4.14	-2.56	1.34	1.84	7.24	3.84	13.74	6.64	-2.56	3.24	13.94	-0.16	8.14	2.84	3.84	3.74	3.54	0.34	0.84	2.74	8.84	-0.36	0.04	0.24	9.24	0.64	1.64	-0.46
Ravoxertinib	4.9	1.5	3.6	7.7	-0.2	3.4	1.9	4.2	5.3	13.6	7	8.4	9.7	11	-3.2	10	-1.6	4	3.5	4.5	1.2	0.7	12.6	-3.2	3.2	-3.2	2	-1.2	10.2	4.1	4.5	-0.4	2.1	-0.8	2.4	5.2	0.1	4	-1.2	-0.3	1.2	1.9	4.8
ABT-751	8.72	12.82	13.32	1.02	3.72	8.92	11.72	4.72	10.42	14.62	11.72	12.62	3.72	3.52	5.42	10.82	11.52	10.72	11.62	11.72	15.42	14.72	10.82	-3.48	7.32	17.62	12.22	13.02	10.72	11.12	6.12	13.22	10.42	15.62	12.22	8.12	11.92	12.62	11.12	15.52	9.42	11.92	11.42
Resminostat	7.44	7.74	6.34	6.04	2.04	10.24	1.84	11.74	10.24	10.14	4.54	8.14	11.74	7.04	2.34	-4.46	0.24	1.34	7.94	12.24	2.04	8.64	9.74	-4.16	0.34	6.64	3.74	2.24	12.24	1.34	1.74	6.24	7.34	1.34	8.34	5.94	9.74	4.54	1.24	8.24	2.64	7.24	5.14
Duvelisib	1.46	2.16	0.86	4.96	-0.84	4.96	9.76	9.86	3.36	0.16	-0.94	-0.94	-0.14	-0.34	-0.94	-0.94	-0.94	4.36	5.76	20.96	-0.94	-0.54	0.06	-0.94	-0.94	-0.94	4.36	-0.44	3.56	2.46	-0.14	-0.94	-0.44	-0.94	-0.44	-0.94	-0.94	1.26	-0.94	-0.94	-0.94	-0.94	1.96
Fostamatinib	-2.84	3.16	8.06	1.96	-1.54	3.46	0.76	-2.84	1.76	4.66	2.56	0.56	-1.44	-2.74	-1.34	-2.64	-1.44	2.96	2.96	7.96	-1.84	9.96	0.96	-1.94	-2.84	1.96	-2.34	4.46	15.26	-0.44	-0.64	-1.94	-2.84	-2.14	4.56	8.66	-0.34	-2.84	-2.04	0.66	-1.14	-0.24	-2.84
SCH772984	1.66	0.66	3.76	6.26	-0.14	1.76	0.06	6.16	0.36	12.86	4.26	1.26	7.16	3.96	-3.64	-4.14	-4.24	4.76	-3.74	-0.44	4.86	-2.64	12.56	-4.64	-0.34	0.16	-0.54	3.26	2.16	-0.54	4.46	-0.44	1.06	-2.04	-0.84	-0.74	8.56	1.06	-3.04	2.16	0.56	-1.64	-2.04
Itraconazole	-1.72	0.18	1.88	-4.22	1.88	-2.12	2.28	-3.22	-4.12	13.08	2.88	5.48	-4.32	-0.12	-2.42	-4.12	-4.32	-1.02	-2.62	5.48	-4.32	-2.32	1.18	-2.92	-2.32	2.88	-1.22	2.08	10.68	2.48	6.98	5.68	-0.32	1.58	6.18	-4.32	-1.02	2.38	-1.92	0.88	0.38	0.98	-2.12
Abexinostat	7.56	6.96	6.76	3.36	3.86	13.36	-0.44	8.66	8.26	9.26	4.36	9.06	15.36	6.36	-3.04	1.06	0.56	2.76	5.56	10.56	2.26	5.46	6.26	-7.54	5.36	6.76	4.56	6.36	8.36	0.36	4.46	6.76	4.66	1.66	10.56	6.06	7.36	5.66	3.76	6.16	2.86	4.96	2.36
VER-155008	-0.98	4.72	4.82	2.22	-0.08	2.02	0.42	-0.08	-0.58	2.02	0.32	0.52	0.32	-0.68	2.12	-0.48	-0.88	5.92	1.62	8.62	9.12	5.22	5.72	1.42	-1.38	11.72	7.62	9.92	7.52	10.42	8.82	4.32	7.22	4.72	7.82	-0.68	9.22	9.72	5.32	10.72	8.82	7.92	6.22
AZD-6482	4.72	3.12	3.92	6.92	-0.28	6.52	6.62	10.22	5.82	8.22	3.42	2.82	0.42	1.92	0.02	7.42	0.42	5.62	9.12	17.62	7.82	1.92	2.22	0.02	-0.28	-0.28	2.02	2.12	13.62	1.32	2.32	2.92	0.42	-0.28	1.82	-0.28	-0.28	-0.28	1.52	-0.28	2.62	2.32	-0.18
Ipatasertib	7	2.9	6.7	5.8	-0.3	7.3	1.8	7.9	-0.2	4.3	-0.6	4.7	0.2	4.5	-1.8	1.8	1.7	6.2	1.9	12	13.2	3.3	0.8	-1.8	-1.8	2.9	10.7	0.3	2.4	5.8	1.1	0.9	2.9	7.1	5.2	0.7	-1.8	10.9	7.1	-1.6	4.2	4.8	11
Pacritinib	-8.7	-2.6	-0.4	2.9	-4	2.9	-0.6	-2.3	-0.9	-4.7	-5.6	-7.9	-7.7	-5.3	-9.6	-8.4	-8.2	-2.3	1.2	9.2	-3.2	1.5	-3.7	-8.4	-9.2	-3.6	-6.1	-3.5	0	-4.1	-4.7	-5.7	-7.3	-8	-2.9	2.2	-4	-5.6	-7.3	-5.6	-7.5	-5.7	-8.3
Glesatinib	-1.96	0.04	9.04	0.54	0.84	-1.76	2.44	4.74	-0.36	6.14	1.94	0.94	-0.36	0.14	-1.96	2.94	0.34	-1.96	-0.76	3.74	4.44	14.14	7.24	-1.96	2.74	10.44	-1.06	11.74	3.74	4.54	0.44	-0.26	-1.66	-1.96	2.34	8.74	0.54	-1.96	-0.96	4.54	-0.56	0.54	0.64
Sunitinib	-1.44	1.16	14.16	5.66	-0.34	-1.44	3.36	-1.44	0.66	-1.44	-0.84	1.86	-1.44	2.06	-1.44	-1.44	-1.04	-1.44	0.76	1.46	-1.44	15.26	6.86	-1.44	3.26	0.76	-1.44	1.36	-1.34	-1.44	-1.44	-1.44	-1.34	-1.44	-0.64	10.36	0.76	-1.44	-0.94	-0.24	-1.44	-1.24	-1.44
SB743921	1.46	1.36	-0.24	-2.64	-2.24	3.06	3.66	3.56	4.16	3.46	2.86	9.46	-2.44	6.96	-1.84	6.06	5.76	3.56	4.06	1.96	4.26	5.66	4.26	-3.64	11.86	1.06	2.76	9.56	12.96	6.96	-0.64	13.76	1.76	2.96	7.16	1.96	3.76	7.46	1.16	4.96	0.86	2.86	1.16
8-chloro-adenosine	-6.3	4.1	1.6	-3.6	5.1	3.1	-1.5	-1.8	2.4	5.9	2.9	2.4	-1.6	1.6	-2.8	-5.3	-3.1	1.1	2.8	1.4	-0.6	7.1	7.3	-5.3	-2.1	-3.4	9.1	3.6	4.3	0.9	-3.9	-4.8	-2.4	0.3	1.8	7.5	0.3	7.1	3.3	0.5	-1.9	-0.9	6
GSK-2334470	-0.14	9.06	8.86	6.66	-0.14	6.36	-0.14	7.26	6.36	7.26	0.76	6.16	-0.14	3.46	2.96	-0.14	3.86	2.96	7.86	18.56	3.86	3.26	9.96	0.16	2.16	1.36	1.36	-0.14	2.96	-0.14	1.96	1.86	-0.14	-0.14	-0.14	0.46	-0.14	-0.14	-0.14	-0.14	2.76	-0.14	-0.14
NVP-LCL161	-5.02	-4.92	0.38	12.18	6.58	-5.42	7.88	2.88	-2.72	0.28	-5.42	3.98	-3.22	1.58	-5.72	2.48	-5.82	-5.82	-1.12	-0.52	2.38	-0.22	-3.82	-5.82	-1.92	0.08	1.18	1.88	-2.32	2.38	-2.72	-2.62	-4.32	-3.82	-1.82	-3.52	-3.52	-1.62	-4.32	-2.72	-4.12	-2.42	-2.02
WEHI-539	-0.02	-0.02	-0.02	7.58	2.78	6.78	-0.02	-0.02	-0.02	-0.02	-0.02	0.08	-0.02	2.18	0.98	-0.02	-0.02	1.28	-0.02	-0.02	2.18	-0.02	3.78	0.38	-0.02	10.18	8.38	4.48	5.28	3.98	6.88	12.28	10.08	2.38	11.58	3.58	2.48	-0.02	8.38	9.48	2.68	4.58	10.98
Auranofin	12.34	1.94	0.34	6.34	0.14	7.84	6.44	0.54	3.94	11.64	6.34	8.14	4.04	7.34	-2.76	3.14	-0.56	5.34	4.84	3.84	6.04	1.34	12.64	-1.06	3.84	2.44	2.74	-1.86	8.24	1.44	1.94	5.64	-0.96	-1.76	0.94	5.54	0.04	1.74	-0.46	0.74	-1.36	-2.36	3.44
Onalespib	6.52	2.82	1.62	3.32	-2.38	7.22	1.82	7.72	-2.18	6.82	3.22	-1.28	8.42	-0.48	-0.48	-4.68	1.82	5.52	1.32	6.52	-0.08	3.92	3.92	-6.48	-3.28	4.52	4.62	7.32	7.92	7.62	4.62	4.62	2.22	-1.18	5.42	3.92	6.02	7.42	5.92	0.52	5.62	1.32	11.52
AT7519	-4.86	-2.46	-14.36	2.74	-1.06	-3.66	-14.56	-4.46	-3.66	-5.06	-4.26	-2.06	-4.56	-1.26	-11.36	-8.16	-8.16	-2.76	-2.96	-3.16	-2.16	-4.76	-4.56	-17.76	-4.16	-6.06	-3.46	-3.46	-4.26	-5.06	-5.66	-10.76	-8.66	-10.66	-4.16	-2.76	-3.86	-3.06	-7.66	-3.56	-7.16	-7.46	-4.06
AMG-925	2.44	11.44	11.44	2.34	-0.66	6.14	3.44	-0.66	8.24	10.94	9.24	4.94	4.94	3.54	-0.66	-0.16	6.34	4.74	8.14	14.74	3.44	10.04	11.74	1.94	-0.66	2.04	3.14	1.94	6.44	4.34	6.14	5.84	3.84	4.54	1.84	9.54	6.14	10.54	2.34	5.54	5.44	5.74	1.44
Tubastatin_A	11.66	4.46	3.06	3.16	-0.14	7.46	1.76	7.06	8.86	9.86	6.76	3.76	17.96	-0.14	2.16	8.76	-0.14	1.36	6.96	8.16	5.86	4.76	3.46	-0.14	-0.14	3.36	2.06	2.06	8.86	1.46	2.66	6.76	0.36	0.36	4.46	2.46	1.06	2.86	-0.04	3.36	0.76	1.86	1.96
Digoxin	22.5	8.6	4	8.7	4.1	6.4	9.9	5.9	7.1	12.9	7.8	11.9	10.5	5.6	2.7	6.3	4.9	10.5	9.1	8.1	6.3	10	9.2	-2.9	6.9	5.6	8.9	6.6	10.3	9.8	2.4	5.5	8.2	10	12.3	10	8	12	12.3	5.5	11.1	8.3	8.7
Tacedinaline	12.18	1.88	-0.02	-0.02	-0.02	0.38	9.18	-0.02	4.38	15.48	1.18	7.68	1.58	9.18	-0.02	-0.02	-0.02	-0.02	2.58	0.48	-0.02	4.08	4.58	-0.02	10.58	6.08	2.08	2.98	1.98	-0.02	-0.02	-0.02	0.68	0.68	2.08	0.98	-0.02	-0.02	0.08	0.68	-0.02	1.58	-0.02
GSK-J4	-9.38	-8.08	-7.18	-4.78	-9.68	-7.88	7.72	-10.78	-7.88	-8.88	-9.58	-7.18	-13.18	-8.98	-6.58	-9.18	-8.38	-9.98	-8.18	-8.58	-7.88	-8.58	-8.48	-11.58	-9.38	-4.58	-6.68	-7.18	3.22	-7.08	-6.88	1.62	-7.68	-5.98	-7.28	-11.78	-3.98	-5.48	-7.98	-5.48	-7.58	-8.18	-2.78
Ruxolitinib	-13.38	-8.58	-8.58	-5.18	-12.48	-12.58	-10.18	-13.38	-6.18	0.22	-12.88	-4.48	-13.38	-0.78	-13.38	-13.38	-11.98	-12.78	-5.38	-4.08	-13.38	-13.38	-4.28	-13.38	-12.48	-9.48	-12.98	-8.38	-10.48	-8.38	-3.38	-13.18	-12.08	-12.38	-10.98	-8.08	-10.98	-11.38	-11.78	-11.08	-13.38	-11.88	-13.08
Dinaciclib	-5.34	-2.64	-6.64	-4.14	-1.74	2.86	-5.74	-7.74	1.26	-6.34	-3.64	-3.74	1.76	-4.04	-7.74	-6.24	-7.04	-2.04	0.26	-0.64	-5.84	-4.34	-3.64	-14.34	-10.84	-1.74	-2.54	-2.74	7.16	-1.54	-0.14	-4.34	-6.44	-5.64	-0.34	-2.24	-3.24	-2.24	-5.84	-0.24	-5.94	-2.64	1.26
Palomid-529	5.86	0.06	2.86	-0.24	-0.24	0.26	-0.24	-0.24	0.66	10.26	12.56	1.06	-0.24	-0.24	-0.24	-0.04	-0.24	-0.24	-0.24	-0.14	6.66	1.76	5.26	0.36	-0.24	-0.24	0.86	1.46	17.16	0.46	-0.24	0.76	-0.14	5.16	2.76	-0.24	2.76	4.36	2.26	4.16	1.06	2.86	0.06
C646	-0.86	2.34	5.04	4.44	-0.66	-0.16	-2.06	15.14	4.74	2.44	1.84	-2.06	4.64	-2.06	-2.06	-2.06	-2.06	-2.06	3.94	1.94	4.44	-0.26	5.04	-2.06	-2.06	6.14	1.74	3.14	11.74	1.74	2.94	5.74	-2.06	0.94	1.74	-0.36	3.84	4.84	0.24	-0.66	0.64	-2.06	1.74
Momelotinib	-9.62	2.68	2.48	-0.92	-3.92	-0.12	-5.22	-5.82	-0.12	-1.62	-4.62	-2.22	-9.42	-1.12	-7.22	-6.72	-8.32	-0.32	1.58	5.78	-4.82	1.48	0.88	-9.62	-4.72	-1.82	-2.52	1.08	0.28	-0.82	-0.32	-8.52	-0.12	-5.12	0.18	0.98	-3.92	0.28	-4.72	1.08	-3.42	-0.82	-5.32
Binimetinib	1.58	-1.62	3.08	5.58	0.48	3.88	8.28	-2.22	-0.92	10.28	2.18	5.28	7.18	4.98	-2.22	-2.22	-0.12	5.78	-2.22	-2.22	4.48	-2.22	11.18	-0.82	2.38	-1.02	1.38	-0.32	2.98	-2.22	-2.22	-2.22	-0.42	-2.02	-1.82	0.28	4.38	-0.42	-2.02	0.58	-1.82	-2.22	-2.12
AR-42	10.08	9.58	10.68	6.68	2.08	10.78	3.28	15.98	8.08	10.58	6.88	10.98	14.28	8.08	1.48	3.68	1.68	4.48	5.18	13.88	5.38	9.08	9.58	-4.22	5.28	10.18	6.68	7.28	10.78	4.68	6.98	9.78	8.28	5.28	10.78	6.88	8.48	8.38	7.08	9.18	5.78	8.18	6.48
Gilteritinib	-2.52	1.88	2.28	2.38	1.78	1.58	-1.82	-2.52	2.88	3.08	0.38	-1.32	-2.52	-2.52	-2.52	-2.52	-2.52	-2.52	7.38	2.58	-2.52	4.38	-2.42	-2.52	-2.52	-2.52	-2.42	0.08	13.58	-2.52	-2.52	-1.62	-2.52	-2.52	-2.12	10.38	-2.52	-2.52	-2.52	-2.22	-2.52	-1.32	-2.52
AZD-5363	8.82	5.32	5.82	5.92	-1.08	5.62	4.02	7.32	3.52	6.72	1.22	7.82	6.72	5.52	0.12	4.72	0.12	7.12	5.22	10.92	11.32	4.82	0.42	-2.88	6.62	3.52	9.32	4.02	4.72	4.02	-1.88	1.82	3.52	6.72	5.82	1.62	-1.88	13.32	7.42	-0.88	4.42	3.52	8.82
VLX1570	6.88	-1.02	0.38	6.08	-1.92	5.28	-2.52	-2.62	0.88	3.88	0.68	-3.32	5.98	-1.22	-5.32	-4.52	-3.72	4.08	1.88	1.58	1.98	3.38	1.38	-6.32	-2.62	-3.62	1.58	-2.12	2.08	-0.52	1.18	-1.22	-4.92	-8.52	-1.02	1.58	-0.92	-1.32	-5.62	-4.72	-1.72	-6.52	2.78
Brigatinib	-3.34	-1.84	4.16	2.86	-1.84	-2.04	6.06	-3.24	3.56	-3.34	-0.94	7.66	-3.34	-3.34	-2.54	-3.34	-3.14	0.26	-3.34	8.86	-3.34	4.06	-3.34	-3.34	-2.04	-3.34	-3.34	-1.14	3.26	-3.34	7.16	3.06	-3.34	-3.34	-1.74	4.76	3.16	-3.34	0.36	-3.34	-2.84	-2.44	-2.34
Masitinib	-4.38	1.32	-1.28	-1.78	3.32	-1.48	0.72	-4.38	1.22	-1.58	-2.18	-1.68	-4.38	-4.38	-1.58	-4.38	-4.38	0.32	1.22	0.02	-0.98	0.22	7.52	-4.38	1.82	11.62	2.42	6.02	-3.88	5.52	-0.28	-4.18	0.32	0.92	3.22	-3.48	1.12	3.42	-0.38	6.62	1.42	1.82	3.32
SGC-CBP30	0.38	2.48	4.38	9.88	5.38	7.78	3.98	-2.12	5.58	6.18	7.48	5.88	9.48	1.68	2.78	-0.62	0.48	0.08	1.88	7.88	-0.02	6.48	6.28	-3.12	-2.62	4.68	4.28	2.38	16.38	0.28	2.88	1.88	1.68	2.18	4.98	4.78	4.58	6.58	1.88	4.08	3.08	5.08	5.98
Bleomycin	4.34	4.74	-1.76	4.14	2.24	2.84	8.44	6.44	6.24	7.34	0.54	3.14	4.14	4.54	-1.86	-1.56	-1.86	5.74	4.44	7.54	9.44	11.14	6.44	-1.86	7.34	-1.36	1.04	-0.06	7.84	8.04	1.14	-1.86	-0.56	-0.96	1.94	1.14	0.94	4.54	2.24	-0.66	1.94	-1.36	5.14
Ganetespib	2.74	1.24	3.84	1.34	-3.26	4.54	0.74	6.04	0.14	10.14	1.44	-1.36	6.64	-0.56	-5.06	-1.86	-2.76	2.34	2.24	3.44	0.54	1.24	1.74	-8.36	-5.36	1.14	2.04	4.34	1.14	6.64	2.94	0.64	-0.96	-2.46	-0.26	4.64	1.74	4.74	3.14	-1.86	1.64	-1.66	8.64
Deferoxamine	1.96	6.26	2.56	1.46	0.76	5.76	8.46	-0.74	1.16	10.36	1.76	7.66	-0.54	-0.84	5.16	-0.74	4.66	5.06	0.76	3.86	2.46	2.66	4.76	3.46	-0.24	3.56	6.86	4.86	7.86	10.36	5.16	4.06	3.66	2.26	5.16	3.06	8.76	6.26	3.56	2.16	4.66	2.06	18.36
Cilengitide	11.3	0	0	0	0	0	6.5	0	0	13.8	0	7.1	0	5.5	0	11.8	0	0	4.2	0	0	0	0	0	7.5	0	0	0	0	0	0	0	0	0	0	0	0	0	0	0	0	0	0
BMS863233	13.1	6.2	-0.2	2.1	0.5	-1.5	0.2	7.2	-1	8.1	1.8	1	-0.7	-1.2	-2.7	0.8	-1.9	-0.4	1.2	5.1	0.3	-1.6	1.8	-2.8	-2.8	0.6	5.8	3.7	2	6.7	-1.1	-2.4	0.1	-2.8	0.9	-2.7	6.4	-0.5	-2.8	0.3	2.4	6.2	3.3
VE-821	2.54	-0.66	2.64	5.64	-0.66	0.34	4.54	-0.66	0.84	8.74	4.64	7.84	-0.06	-0.66	-0.66	-0.66	-0.66	-0.66	-0.16	7.94	7.14	2.44	6.94	0.64	-0.66	4.94	-0.66	4.44	11.24	4.74	-0.66	5.04	3.14	1.64	1.54	2.54	0.74	7.94	3.94	0.54	-0.56	5.54	12.74
8-amino-adenosine	9.38	6.48	5.48	-1.42	6.58	5.78	7.08	6.08	7.08	7.48	7.78	3.28	5.38	2.18	1.58	2.08	4.48	6.68	6.18	6.68	2.88	5.08	7.28	0.98	2.68	2.68	6.48	6.98	6.78	3.18	-0.62	-3.82	0.38	-5.42	-3.32	3.28	5.18	5.68	-2.52	5.98	0.18	0.18	3.28
CUDC-305	3.22	2.92	7.52	2.42	-1.28	3.92	3.32	-0.28	0.22	4.32	-0.98	1.02	-11.68	0.92	1.42	0.42	1.12	4.72	1.72	4.02	3.32	5.12	3.22	-6.68	1.82	3.02	3.32	8.12	-2.48	3.82	5.92	4.42	2.82	1.22	5.02	3.52	5.12	4.42	6.02	0.42	3.82	1.42	7.62
Filgotinib	11.66	0.06	6.16	0.96	-3.34	-1.54	5.66	-0.74	0.26	5.46	-1.94	5.36	1.26	2.86	-2.64	5.86	-5.34	-2.44	2.56	1.56	1.16	1.96	-0.64	-5.34	0.16	-0.24	-1.34	-2.54	-3.74	-1.84	1.66	-1.34	-1.64	-1.34	-1.04	1.46	-0.44	4.86	-5.34	-2.04	-2.24	-2.24	1.16
Sonidegib	-3.92	1.28	3.98	-3.92	-0.02	-3.92	-3.92	-1.42	1.48	10.48	1.08	7.48	-3.92	2.28	-1.42	7.58	-3.92	0.98	5.68	5.78	0.98	-3.92	1.68	-2.42	-3.92	1.08	-0.12	-1.42	4.98	-1.42	5.08	3.08	0.38	2.48	0.68	1.38	0.38	3.18	1.08	0.88	2.28	1.88	-1.02
LY-2584702	12.26	0.76	0.66	-0.14	-0.14	-0.14	1.66	13.26	0.66	9.76	5.56	0.26	5.16	1.86	-0.14	0.46	-0.14	-0.14	-0.14	8.26	-0.14	-0.14	8.76	0.96	-0.14	0.06	0.86	-0.14	3.76	1.56	1.16	-0.14	-0.14	-0.14	0.06	-0.14	-0.14	0.36	0.36	1.66	-0.14	-0.14	1.76
Carfilzomib	0.06	0.66	4.76	5.06	0.26	2.86	-8.84	-0.04	1.76	1.46	2.36	1.56	2.86	1.56	-7.34	0.56	-3.64	1.06	3.46	0.86	3.16	8.56	4.56	-8.24	0.16	1.66	4.86	3.86	2.56	5.16	5.36	3.96	1.26	-4.04	0.66	0.36	1.16	1.36	0.86	2.56	1.86	-2.74	1.06
CC-223	13.02	5.02	0.22	1.12	-2.28	2.92	6.32	7.92	5.12	8.12	0.42	6.42	8.82	1.52	1.32	5.52	0.72	1.42	3.12	9.62	4.22	0.72	-1.38	-3.88	6.12	1.32	4.42	2.62	5.12	1.92	1.32	-0.28	1.92	0.02	2.22	-1.38	0.62	4.12	-0.48	1.02	1.42	0.62	-0.48
Azacitidine	5.44	10.94	6.94	5.14	-2.26	1.74	3.84	-0.36	5.14	8.74	6.04	5.84	4.24	6.14	0.84	4.14	1.84	3.34	6.54	5.24	9.44	8.74	11.64	-0.86	-2.26	5.94	9.34	-0.56	7.84	3.64	2.14	7.94	3.74	4.04	-1.16	3.64	9.04	7.14	4.94	6.64	4.44	3.34	7.74
Ralimetinib	-0.84	5.66	8.56	7.86	4.16	2.26	-0.74	1.56	8.76	4.26	4.76	1.46	-0.84	-0.84	-0.14	-0.84	-0.84	-0.24	4.66	11.46	2.36	1.76	7.36	-0.44	-0.74	3.36	2.26	1.26	4.06	2.56	5.36	3.66	1.86	1.76	5.36	0.86	6.96	12.56	8.36	2.26	2.06	4.26	0.96
Galiellalactone	12.96	3.26	-0.34	3.66	-0.74	3.76	6.06	-0.44	6.76	4.16	7.16	4.16	11.36	-3.84	2.46	-4.54	6.06	5.16	5.26	7.76	3.66	3.56	3.46	-0.94	1.46	5.56	5.86	2.76	7.46	6.06	3.86	5.16	1.86	1.66	5.16	4.56	5.26	3.36	-0.44	1.66	4.16	0.06	7.36
Rocilinostat	8.54	5.84	5.84	4.84	3.74	8.14	-0.56	10.24	6.64	13.84	8.24	11.24	14.54	3.74	1.04	-0.66	3.34	4.84	5.04	9.24	6.04	4.74	5.64	-0.26	0.04	9.14	4.64	6.54	8.24	3.34	3.54	5.54	5.34	2.74	10.04	4.24	8.44	6.94	5.04	7.14	4.84	4.64	5.14
AZD-8186	2.84	3.64	0.34	5.04	-0.26	5.14	8.14	7.54	6.04	3.44	-0.26	4.64	3.84	4.34	-0.26	2.34	-0.06	5.14	7.24	14.94	9.54	2.44	-0.26	-0.26	-0.26	-0.26	-0.26	1.64	0.74	-0.26	-0.26	1.94	-0.26	-0.26	2.14	-0.26	-0.26	-0.26	-0.06	-0.26	0.54	0.44	-0.26
Rucaparib	11.52	6.42	-0.58	0.92	0.92	2.42	4.32	3.02	2.72	5.12	0.32	9.02	13.82	5.92	-0.58	-0.58	-0.58	0.62	0.42	1.02	1.52	2.72	5.42	-0.58	-0.38	0.22	1.32	1.22	6.32	1.52	-0.38	-0.58	-0.58	-0.58	0.72	1.12	1.62	2.72	-0.58	-0.08	-0.58	0.32	6.52
NVP-BHG712	1.28	3.78	2.48	4.48	-2.32	-2.32	2.98	2.38	5.18	7.78	3.38	5.28	1.48	1.18	0.68	2.98	-2.32	-2.32	5.98	7.78	6.18	2.48	7.98	-2.32	7.28	13.28	3.38	10.28	3.68	5.98	5.38	0.18	3.08	2.98	3.48	3.38	2.28	3.68	3.08	8.18	3.38	5.08	1.48
Amcasertib	7.8	2.4	6.7	6.8	1.3	-3.2	7.4	0.8	-0.2	-1.1	0.9	4.9	-3.2	2.2	-0.2	5.2	-2.1	0	3.9	3.3	3.6	3	0.5	-2.6	-1.7	3.6	6.7	3.1	-0.1	7.2	6.8	4.3	0	-2.2	6.4	5.2	3.4	3.5	-2.4	4	2.7	-1.5	7.7
Erlotinib	2.36	5.86	5.46	3.46	2.66	4.06	0.46	3.96	3.26	7.06	8.66	1.76	1.66	-1.24	0.96	-1.24	-1.24	-1.24	2.96	4.26	-0.84	1.86	8.96	-1.24	-0.34	5.36	2.06	4.66	16.16	1.96	-1.24	0.66	1.56	2.26	2.86	4.06	4.06	4.36	1.56	5.16	0.46	2.26	0.16
Afuresertib	2.46	0.76	4.26	2.76	-0.94	4.56	3.96	10.16	1.86	6.06	0.86	7.36	-1.94	5.06	-0.54	-2.34	1.46	4.66	5.56	5.36	3.56	0.36	5.66	-1.94	-2.34	3.66	5.36	0.86	7.76	2.86	-2.34	2.86	-0.44	3.86	3.06	-2.34	0.16	10.36	6.26	-1.34	2.66	1.16	5.26
Mepacrine	-1.7	-3.7	0.2	-3.3	-5.7	2.7	-3.5	-9.5	-3.6	0.1	-4	-5.6	-1.2	-8.4	-5.7	-10	-7.9	-5.5	-0.3	-4.5	-3.3	-0.1	-1.1	-10.8	-7.6	-7.3	-5	-4.8	-2.9	-0.4	-5.1	-6.8	-7.8	-7.7	-0.8	0.6	-0.7	-0.8	-0.6	-5.9	-4.6	-7.1	-0.5
MK-2206	4.76	3.76	5.46	5.06	-1.64	2.76	6.96	6.46	4.36	3.46	0.06	9.66	3.86	5.76	-1.64	6.26	2.46	2.76	6.36	13.16	6.26	4.36	-0.44	-1.64	7.36	2.96	6.36	3.26	3.56	2.86	-1.64	1.06	1.66	-0.24	2.26	-0.44	-1.64	6.16	2.76	-1.64	3.26	1.96	3.56
Miltefosine	-1.54	1.46	2.26	1.36	-1.54	0.46	-1.34	1.76	0.46	7.56	7.46	6.96	-2.94	-1.34	3.26	5.26	-0.34	1.66	2.26	3.16	2.76	4.36	2.36	1.76	-1.64	3.36	-0.04	7.26	2.76	0.76	2.66	-2.94	6.56	-1.14	2.26	-1.14	0.76	-1.34	0.26	13.06	1.16	1.46	1.06
Ixazomib	5.56	5.56	8.46	6.56	5.26	3.46	8.26	4.66	6.56	6.26	6.46	5.26	8.96	7.96	-1.84	6.56	0.66	6.66	6.66	7.36	6.76	13.06	11.46	-6.64	4.06	7.56	10.46	8.86	6.06	8.16	9.36	8.46	5.76	4.86	5.96	3.16	4.96	7.06	5.46	7.66	7.86	6.56	6.26
AT13148	13.88	9.78	3.98	3.28	-1.22	5.78	1.08	2.78	3.78	3.38	1.28	2.58	5.78	1.78	0.58	-1.22	-1.22	1.28	3.68	7.58	2.88	6.58	6.78	-1.22	4.98	-1.22	3.88	5.28	1.48	2.68	-1.22	-0.72	3.58	2.58	2.78	-1.22	-1.22	0.38	-0.42	3.08	1.28	3.28	0.98
Silmitasertib	7.7	3.5	1.9	6.3	2.3	0.2	3.8	-1.4	3.3	11.4	3.9	6.6	-1.4	2.2	3.7	2.2	-1.4	4	1.8	0.8	4.8	1.4	3	-0.3	-2.2	6.2	4.1	4.4	15.8	4	3.6	1.9	0.6	3.2	4.1	3.8	4.1	4.8	0.6	3.6	2	3.3	4
KD025	-5.36	-0.66	5.24	-0.86	-1.36	-5.36	-3.26	-5.06	4.04	0.74	6.44	3.94	-5.36	1.04	-5.36	2.54	-1.16	1.14	1.84	-2.16	-5.36	-2.96	2.14	-5.36	-3.16	1.24	-0.66	-3.86	-1.06	-0.56	-5.36	-3.26	-4.06	-3.06	-2.76	-5.36	-3.36	0.64	-2.76	-1.56	1.04	-2.36	-5.36
TIC10	-1.02	2.58	-3.92	-0.82	-0.12	1.08	-0.62	-6.62	-1.92	4.18	-2.02	7.68	0.48	-2.72	-2.32	-0.12	-4.62	-2.22	-0.22	-0.42	0.58	2.08	-1.52	-5.12	5.18	-0.02	1.08	-1.12	-2.12	-0.02	-1.32	0.98	0.88	5.38	2.38	-5.32	2.98	8.48	-4.22	0.88	0.18	-0.32	-1.82
Ulixertinib	-4.38	1.62	6.72	3.82	-0.18	-0.38	1.92	7.82	1.82	5.42	0.32	2.72	-4.38	2.22	-4.38	3.92	3.22	0.12	-0.18	2.82	-1.08	1.62	6.62	-4.38	2.12	3.02	2.82	1.32	-0.78	1.92	4.72	-2.68	1.22	-1.08	-0.18	-3.08	6.12	2.42	1.72	3.62	-0.28	-1.38	-4.38
Canertinib	3.16	1.66	2.86	5.96	1.56	4.86	2.76	1.86	3.76	4.36	2.76	3.16	12.56	1.66	-4.14	-0.94	-0.14	-1.34	2.26	1.26	0.26	2.56	3.16	-7.24	4.96	5.16	1.56	6.36	3.36	1.86	1.36	0.76	-1.54	-1.14	-0.24	4.66	-0.04	1.86	-2.14	2.26	-0.54	-1.54	2.96
CEP-37440	2.06	2.86	5.76	6.96	3.16	-0.84	0.46	-3.24	0.26	0.76	2.96	1.66	-1.94	-0.94	-2.24	-3.34	-2.44	-1.04	6.36	0.46	-2.24	3.06	3.96	-5.34	-2.74	1.36	-2.54	-1.44	8.86	-1.54	0.06	1.66	-2.84	-2.54	1.26	5.66	1.56	2.06	-0.74	-1.44	-2.54	-0.74	-2.14
SNS-032	-6.64	-2.64	-6.74	0.16	-2.04	3.06	-8.04	-5.44	-0.54	-2.54	-3.24	2.96	-4.44	-1.04	-8.64	-4.94	-6.04	-2.44	-0.34	1.26	-5.44	-3.24	-3.14	-14.04	-4.54	-3.84	-1.74	-2.24	-2.24	-3.54	-2.44	-4.74	-5.04	-6.54	-2.24	-2.64	-4.74	-0.64	-4.84	-4.94	-5.34	-4.74	1.66
NVP-AEW541	4.48	-2.72	3.98	5.38	2.48	-0.72	0.58	-3.62	-2.72	-2.62	-0.92	3.28	-7.62	0.08	-3.22	-0.42	-1.42	-4.02	-2.02	1.18	0.88	1.38	-2.02	-6.02	-7.62	4.58	-2.42	-0.62	5.08	-1.52	-1.12	1.58	-2.72	-4.72	-0.92	3.58	-1.62	-2.92	-3.22	0.38	-1.52	-1.32	-2.32
Bortezomib	1.42	2.62	4.82	5.92	2.42	1.32	4.12	1.42	3.22	3.42	3.32	3.82	2.72	3.92	-3.38	2.52	2.32	1.82	4.72	3.42	4.92	12.92	8.42	-9.68	2.32	4.72	6.52	5.82	4.02	4.22	6.02	5.22	2.22	1.72	1.42	2.92	1.52	2.02	2.22	2.32	1.82	2.72	3.02
Ibrutinib	0.9	2.2	1.8	0	0	9.1	1.9	0	1.3	2.7	1	0.1	0	0	0	0	0	2.4	1.2	15	0	0	10	0	0.1	0	0.1	7	5.2	2.4	0	1.5	0	0	3.4	0	2.6	2	1.4	0.6	0	1.1	0
Veliparib	-2.78	-1.08	-1.78	2.82	-4.18	-3.48	1.02	2.82	1.72	5.52	-4.18	5.02	0.42	6.72	-3.38	-4.18	-4.18	-2.48	4.42	-2.58	-4.18	-4.18	-1.08	-4.18	-4.18	-4.18	-4.18	-2.18	1.02	-1.48	-4.18	-0.28	-4.18	-3.28	-4.18	-1.08	0.22	0.32	-2.88	-4.18	-4.08	-3.88	1.72
Cobimetinib	0.82	-2.58	0.92	5.02	-2.48	-0.98	0.32	4.22	-2.38	2.12	-0.68	0.42	6.22	2.62	-3.68	-1.88	-1.38	2.62	-3.68	-3.68	-3.68	-2.48	6.62	-3.68	1.32	-2.98	-3.58	-0.28	-1.28	-3.08	2.62	-3.68	-1.88	-3.68	-3.68	-3.68	5.22	-3.68	-3.68	-2.78	-3.28	-3.68	-3.68
Mitomycin_C	-1.36	2.34	-0.76	0.44	-2.86	-2.86	0.74	4.24	4.04	4.24	2.34	1.54	-2.86	-1.66	-2.86	-2.86	-2.86	-2.86	2.24	4.84	3.74	3.84	1.24	-2.86	-1.96	-2.86	-2.86	-2.86	9.74	-2.86	-2.86	-1.16	-2.86	-2.86	-2.86	-2.86	-2.86	-2.86	-2.86	-2.86	-2.86	-2.86	-2.66
Pexidartinib	-2.22	3.18	6.68	-1.92	-1.32	-2.22	2.08	-2.22	1.18	0.68	1.98	-0.92	-2.22	-2.22	-1.52	-1.92	-1.22	0.18	4.48	1.58	0.38	12.58	-0.22	-2.22	-2.22	-0.52	-0.72	1.38	-2.22	-2.22	-2.12	-1.92	0.18	1.48	-0.02	8.78	-2.02	-0.72	-1.92	-0.32	-1.22	0.58	-0.52
GSK650394	0.86	0.96	5.86	-0.44	-1.44	-1.44	4.26	-1.44	0.66	4.16	-0.94	11.66	3.76	-1.44	-1.44	7.66	-1.44	-1.44	3.36	5.76	-1.44	7.56	-1.44	-1.44	1.66	4.26	3.66	3.16	1.36	2.86	-1.24	0.06	3.46	0.16	4.36	5.46	2.46	3.66	-0.94	2.56	-0.34	1.66	2.36
Dabrafenib	-1.52	11.48	-0.22	0.38	-0.22	0.48	1.18	-1.52	3.58	8.48	6.48	9.18	-1.52	3.08	-0.92	-1.42	-1.52	-0.52	5.18	0.88	-1.52	-1.52	1.88	0.48	1.18	3.48	0.58	4.48	-0.92	1.68	-1.52	2.98	1.18	1.08	2.18	0.58	1.48	4.68	-1.52	3.48	0.38	-1.12	0.18
TGX-221	-1.64	0.16	1.16	2.96	-1.24	1.76	7.86	-1.64	1.16	-1.64	-1.64	5.16	-1.64	-1.44	-1.64	-0.44	-1.64	3.56	3.36	13.46	-0.84	5.46	0.36	-0.94	-1.64	-1.64	-0.54	2.36	-1.64	-1.54	-1.64	-1.64	-1.64	-0.74	1.46	-1.64	-1.14	-1.34	0.66	-0.74	-0.84	-0.04	-1.64
Napabucasin	-2.08	-0.88	0.92	-0.18	-9.68	-3.48	-0.38	-3.38	-1.28	3.72	-0.38	3.72	-3.28	0.12	-2.08	-7.38	-11.78	-1.48	0.42	-1.38	-1.58	0.52	1.22	-4.88	-1.28	2.22	-1.08	0.12	-0.18	2.32	-0.18	-0.98	-1.28	0.52	1.22	0.92	-0.98	0.12	-1.28	0.62	-0.28	-6.08	-0.18
AT-101	-0.22	3.08	8.98	4.98	3.78	4.18	0.58	-0.32	6.48	14.58	9.28	4.18	-0.92	3.98	3.28	4.58	0.98	6.38	5.18	0.98	5.28	3.78	5.78	0.98	0.18	5.08	4.88	2.48	4.48	4.08	4.68	10.88	2.78	4.28	5.98	2.48	4.98	5.88	1.98	4.18	1.98	1.88	8.08
NVP-RAF265	2.68	9.68	6.68	10.28	5.98	5.98	5.68	-0.22	4.48	4.18	7.48	11.98	7.68	7.48	-0.22	2.88	6.18	-0.22	4.38	6.68	2.18	4.48	7.78	0.68	6.28	8.28	4.88	5.98	5.08	3.28	3.58	0.08	2.58	2.88	7.68	6.08	6.38	8.68	3.48	9.78	1.48	0.98	7.28
PF-670462	1.4	4.8	3	0	0	0.7	1	12.6	1.7	9.2	3.1	4.1	0.1	0	0	0.1	0.9	0	4.3	13.5	0.8	1.2	2.4	0	1.5	1.5	0.7	3.4	2.5	3.1	3.3	0.4	0.1	0.1	0.6	2.5	0	2.6	0.4	1.4	0.8	0.6	4.4
Regorafenib	8.54	7.94	7.14	6.74	5.94	1.24	2.04	10.04	2.04	10.94	6.74	1.64	-1.56	2.74	1.34	3.24	1.54	4.04	4.04	10.94	4.44	10.04	9.14	4.44	2.74	10.04	3.74	6.14	1.84	6.74	4.44	1.34	3.24	4.04	3.44	7.34	4.04	3.34	3.24	7.64	4.34	3.44	2.54
Sotrastaurin	4.5	8	5	5.7	0.2	5.2	2.3	2.8	0.5	6.4	1.7	9.9	5.8	4.2	-2.3	1.9	1.8	0.8	3.1	3.4	4.8	6.7	2.2	-2.3	2.9	2.7	-0.1	3.5	4.7	2	0.3	2.6	-1.3	-1.7	-0.4	7.7	-2	4.4	-1.7	4	-1.9	0	0
A-1210477	0.86	4.36	8.86	15.26	4.56	4.26	2.46	-0.74	5.66	10.06	6.56	7.86	2.56	5.06	3.16	5.46	4.36	4.26	4.46	4.66	8.46	4.96	8.16	2.56	4.26	7.26	9.06	5.36	5.26	4.16	4.56	2.16	6.76	5.86	8.16	3.86	6.96	12.56	6.56	10.16	3.16	4.86	2.16
Sorafenib	0	1.7	5.5	0	0	0	2.9	0	0	2	0	0.3	0	0	0	0	0	0.2	2.2	1.4	0.2	15.1	0	0	0	0	0	0	0	0.1	0	0.1	0	0.4	0.5	12.2	0	0	0	0.1	1.3	0	0
Buparlisib	7.18	7.38	9.58	5.68	0.38	5.58	4.98	2.08	6.58	7.28	6.08	5.28	-1.22	2.78	2.68	1.28	3.98	4.78	7.28	13.28	5.18	7.08	4.38	-1.22	-1.82	8.28	5.28	4.18	4.58	3.58	-0.32	6.38	3.28	8.18	5.28	2.48	5.48	4.08	4.38	6.48	5.38	6.88	1.08
PCI-34051	10.24	4.34	2.84	0.74	0.94	5.44	5.84	-1.06	2.24	8.74	4.54	6.24	1.74	0.64	3.44	-0.86	2.44	1.54	2.24	1.54	2.54	2.94	3.64	1.34	-0.96	2.64	3.34	6.64	8.04	8.14	2.94	0.84	2.34	2.84	2.94	3.14	5.64	4.04	1.44	2.24	1.84	1.54	13.74
Tirabrutinib	1.2	0	0	0	0	5.2	6.5	2.9	0	4.1	0.7	0	1.7	1.5	0	3.7	0	0	0	11	0	1.1	14.7	0	1	0	0	0.8	3.7	1.8	2.3	0	0	0	2.5	0	0	0.9	0	0	0	0	0
DEL-22379	-4.62	-0.02	5.18	0.28	0.18	1.18	-3.42	-4.72	1.28	1.38	-0.42	-2.82	-5.32	-1.82	0.28	-2.52	-2.42	-2.12	0.38	1.08	-1.62	2.18	2.48	-2.22	0.28	1.58	-0.02	6.68	-4.42	4.68	1.38	-3.32	-0.52	-3.22	7.98	1.78	0.98	-2.32	-1.12	2.18	1.18	2.68	2.58
Amuvatinib	3.76	7.86	1.16	2.06	7.36	2.36	2.96	10.76	1.26	8.76	4.56	3.66	5.06	2.16	5.46	2.16	0.86	3.86	4.26	9.26	5.56	2.26	5.46	6.16	4.16	6.66	1.56	3.96	5.96	2.96	4.16	2.66	7.46	11.06	5.06	-1.44	3.56	8.36	4.66	9.36	5.06	10.86	0.96
Toremifene	1.58	0.28	3.18	2.28	0.58	-2.72	3.18	5.68	0.58	0.98	1.08	9.68	-2.52	0.48	0.78	8.98	-0.82	1.68	0.58	6.88	-1.52	0.48	2.58	-2.62	0.78	1.28	-0.02	1.48	3.48	0.98	6.78	-1.72	-1.12	-0.42	0.38	-5.42	2.48	3.38	2.58	1.28	1.08	0.58	-0.22
BMS-911543	-4.36	-3.76	8.14	1.14	-4.36	-4.36	1.04	-4.36	0.04	-4.36	-4.36	3.44	-4.36	-1.56	-4.36	0.44	-4.36	-4.36	-3.66	-3.06	-4.36	0.94	-4.36	-4.36	-4.36	-4.36	-3.96	5.14	-4.36	-4.36	-3.86	-3.16	-4.36	-4.36	-3.06	-0.66	-4.36	-4.36	-3.36	-4.36	-4.36	-4.16	-4.36
GSK2656157	-0.68	3.42	0.22	-0.28	5.42	-0.68	2.92	-0.68	2.92	-0.68	4.72	5.02	-0.68	4.22	1.82	-0.68	-0.68	4.32	3.52	7.02	9.62	0.32	7.22	2.52	-0.68	0.32	-0.08	2.82	0.52	0.32	-0.68	-0.68	2.82	8.22	1.32	-0.68	1.22	5.62	3.22	7.02	3.72	5.22	-0.68
Omaveloxolone	10.88	4.78	3.08	4.88	0.48	3.38	3.58	6.38	1.88	8.68	7.38	0.58	10.08	1.28	1.08	3.98	4.58	2.58	0.68	6.28	2.58	4.88	8.38	-0.52	1.48	1.28	0.78	3.78	10.48	3.48	3.98	3.58	1.88	0.88	1.68	2.58	1.58	4.88	2.18	4.38	1.08	0.88	4.88
Atorvastatin	-3	-2.4	1.1	4.2	-1.2	-1.8	-1.9	-3.7	-3.7	6.6	4.9	0	-3.7	0.1	-2.5	0.1	-3.7	1.4	-2.2	-1	1	0.4	0.8	-3.7	-1.6	4.2	0.3	-2.1	-1	1.2	1.9	-1.5	0.7	-3.7	3.5	-1.8	-0.9	2	-2.1	2	-1	2.9	8
Alpelisib	3.18	1.08	3.28	5.98	0.78	4.18	0.78	1.98	1.18	5.38	0.98	1.68	-0.82	-0.22	1.18	-0.82	1.38	3.88	2.78	8.98	-0.12	-0.82	-0.82	-0.82	-0.82	6.28	0.48	1.68	12.48	0.18	-0.82	2.88	-0.32	-0.82	0.38	-0.12	-0.82	-0.72	0.88	-0.42	0.48	-0.02	-0.42
AZD3965	4.2	3.6	3.8	0	0	0	1	3.8	2.7	0	1.5	1.4	0	0	0.9	3.8	0	11.1	1.8	0	3.6	0	7.1	2.6	2.6	0	0.3	0	0	0	0	0.1	0	0	0	0	0	0	0	0	1.7	12.6	0.3
Taladegib	4.08	1.88	-0.52	1.48	2.08	-1.12	2.78	10.98	-1.12	6.68	4.58	3.18	-0.32	-1.12	-1.12	-1.12	0.88	2.68	-0.02	-0.52	3.58	-1.12	3.78	4.98	-1.02	0.08	-0.82	-0.92	5.78	1.08	-1.12	7.08	-0.22	2.78	-0.92	-1.12	-1.12	3.88	-0.12	1.88	0.78	2.38	-1.12
SGI-1776	-2.38	-0.68	7.02	1.72	0.82	-2.48	1.92	0.62	-1.68	-0.78	-1.08	1.22	-3.98	0.32	-3.78	-2.18	-1.38	-3.08	0.12	0.62	-2.78	6.92	-0.88	-8.18	-0.98	-1.48	0.52	3.12	-1.28	0.22	-1.18	-4.08	-2.98	-3.28	-2.08	4.82	0.32	-3.28	-2.88	-0.58	-2.68	-2.68	0.02
TGR-1202	-2.56	0.44	3.84	5.14	-1.46	-1.96	3.04	-2.36	1.44	4.54	-1.76	-0.06	-2.56	-0.06	-2.56	1.24	2.24	-1.16	5.14	9.14	-1.76	-2.56	1.14	-2.56	-2.56	-0.36	-1.16	-2.06	1.64	-1.56	2.74	-2.56	-2.56	-2.56	-2.36	-2.56	-2.56	-2.46	-2.56	-1.86	-2.56	-2.06	-2.56
Pazopanib	-0.86	4.94	-1.06	-1.26	-0.76	-1.26	-0.16	3.44	3.64	5.64	5.24	6.24	-1.26	-1.26	-0.86	-1.26	-1.26	-1.26	5.14	10.54	4.14	4.54	-0.96	-1.26	4.54	2.64	0.04	4.34	0.74	0.14	0.04	0.64	1.04	2.84	1.74	2.24	-1.26	1.94	-1.06	2.84	1.74	2.44	-1.26
Vactosertib (TEW-7197)	0.8	-0.5	-0.5	1.2	-0.5	1.1	0	-0.5	1.4	-0.5	-0.1	-0.3	-0.5	7.2	-0.1	-0.4	-0.4	-0.5	-0.4	-0.5	-0.5	4.5	9	-0.5	-0.5	-0.5	-0.5	5.1	7.2	-0.2	3	-0.5	-0.5	0	-0.5	-0.5	0.8	10.7	2.3	-0.5	-0.5	-0.5	-0.3
Exemestane	7.7	-0.9	-1.9	1	-0.4	2.2	3.8	2.3	-0.8	5.8	3.6	-0.9	0.1	-1.9	-1.9	-1.9	-1.9	1.5	-0.4	0.4	-1.9	-1.9	1.1	-0.7	-0.1	-1.9	-0.9	-1	10	2.4	-1.9	5.5	-1.9	-1.4	-1.2	-1.9	1	-1.7	-1.9	-1.5	-0.4	-1.9	0
PF-00562271	4.02	2.62	6.62	0.82	-0.08	2.42	-0.18	-0.38	0.12	1.02	3.82	-1.28	4.82	-0.78	-1.08	2.42	0.42	5.22	2.72	3.62	5.12	7.22	4.62	-3.98	-3.28	4.92	-0.28	1.42	4.52	2.02	0.62	-1.18	-0.08	1.52	2.72	6.62	-0.08	2.82	1.02	7.22	-0.78	1.52	-1.28
Encorafenib	0	8	0	1.4	0.2	0	0	0	1.4	16.2	2.9	1.7	0	0	0	0	0	3.5	1.3	1	1.6	0.1	0.9	0	0	0	0.2	1.8	0	0	0	1.1	1.7	1.7	2.6	0	0	1	0	0.9	1.5	0	0
Fedratinib	-6.96	-0.76	3.24	3.84	0.14	1.24	-1.96	-6.16	-0.86	-0.76	-0.36	-0.26	2.54	-1.36	-4.06	-1.56	-2.16	-1.26	-2.16	-1.06	-2.76	2.74	-0.66	-7.06	-2.26	0.84	-1.76	0.54	4.64	-2.26	3.94	0.14	-2.56	-2.06	0.04	4.94	-0.06	-1.06	-2.86	-0.16	-3.06	-2.16	-3.36
Vismodegib	0.76	-0.84	3.56	2.26	-1.14	-1.14	-1.14	3.96	-0.74	6.76	5.26	2.86	-1.14	0.16	-1.14	1.06	-1.14	-1.14	0.36	3.46	-1.14	2.06	11.26	-1.14	1.26	0.36	-1.14	-1.14	5.56	-1.14	2.76	0.76	-1.14	-1.14	-1.14	-1.14	-1.14	-1.14	-0.44	-0.94	-1.14	-1.14	-1.14
Lenalidomide	1.62	-2.28	-2.28	2.82	-2.28	-2.28	4.22	-2.28	7.42	1.02	-0.58	1.92	-2.28	5.42	-2.28	-2.28	-0.38	-2.28	-2.28	4.42	-2.28	3.82	-2.28	-2.28	5.02	-0.88	0.92	0.22	-1.78	0.22	2.12	-2.28	-2.28	-2.28	-2.28	3.22	0.12	-0.88	-2.28	-1.28	-2.28	-2.08	2.92
Alvocidib	-4.3	1.3	-6.7	-0.1	-2.5	-2.1	-3.5	-2.8	-0.7	-1.2	-3.3	-3.5	-3.6	-3.8	-3.9	-7.1	-3.6	-1.2	1.1	2.7	-2	-3.5	0.1	-11	-5.7	-3.3	0.6	2.2	-2.7	-0.3	-4.1	-3.1	-2.1	-2.6	2	-2.9	1.3	0.7	-2.5	-2.1	-3.3	-1	1.7
UNC0638	0.06	-0.84	-1.74	1.86	0.16	1.16	-4.64	-4.34	-1.64	-4.44	-2.84	-2.84	0.86	-3.94	-2.64	-5.14	-3.04	-3.64	0.86	0.66	-0.24	-2.94	-1.04	-5.14	-4.84	2.16	0.46	0.16	8.26	0.66	3.36	-3.44	-2.84	-2.64	2.36	-3.34	-0.94	-1.04	-3.74	1.26	-0.54	-0.04	0.06
Ceritinib	0.36	-2.24	-0.94	2.86	5.16	2.86	-1.44	-3.44	-2.04	-3.44	3.06	-0.04	-3.44	-0.74	-2.64	-2.14	-3.44	-0.74	-2.44	-2.04	-2.84	-3.44	-3.44	-3.44	-3.44	4.36	-3.34	-3.44	6.66	-3.44	-3.44	1.86	-3.44	-3.44	-2.54	0.36	-3.44	-3.44	-3.44	-3.44	-3.24	-1.84	-3.44
Ruboxistaurin	3.96	2.36	6.86	1.26	0.76	0.96	1.16	-3.34	1.36	0.86	0.16	3.66	-4.24	1.46	-5.44	-3.04	-3.74	-2.64	0.46	1.06	-0.54	0.66	0.06	-8.24	0.46	-2.94	-0.34	1.36	-1.04	1.16	-0.44	-5.14	-1.74	-1.84	-0.14	1.96	1.66	-0.34	-1.24	0.46	-1.34	-1.74	1.16
BCI	5.58	-0.22	-2.22	3.68	-0.82	6.38	2.68	-3.62	4.68	6.98	2.68	1.98	6.08	1.08	-1.62	1.58	-0.32	2.18	3.08	2.18	1.68	2.28	-2.32	-0.92	-0.02	1.38	1.98	1.58	3.88	0.88	0.08	1.98	-1.22	-2.02	0.18	3.18	2.68	0.88	-4.02	-0.82	-0.42	-4.22	3.38
Tasquinimod	-0.42	-0.42	-0.32	-0.42	-0.42	-0.42	-0.42	-0.42	-0.42	-0.42	-0.42	0.88	-0.42	0.68	-0.22	-0.42	-0.42	-0.42	-0.42	-0.42	-0.42	-0.42	2.78	1.58	-0.42	3.48	-0.42	2.38	16.58	0.48	1.08	-0.42	-0.42	-0.42	-0.22	-0.42	-0.42	-0.42	-0.42	-0.32	-0.32	-0.42	0.28
Acitretin	15.2	0.6	-0.3	2.3	-1.6	-0.1	-1.6	-1.6	2.9	1.8	-0.9	-0.7	-0.2	-1.6	-1.6	-1.6	-1.6	-1.5	-1.6	-1.6	-1.6	0.4	-1.6	-1.6	-1.6	-1.6	-1	0	-1.6	0	-1.6	-0.1	-0.8	-1.2	0.2	-1.6	-1.4	-0.4	-1.2	-0.6	-1.4	-1.6	-0.5
Entospletinib	-0.64	3.16	7.26	1.06	-0.64	0.36	-0.64	-0.64	2.96	1.46	-0.64	-0.64	-0.64	-0.64	-0.64	-0.64	-0.64	1.26	6.96	12.26	-0.64	4.56	1.36	-0.64	-0.64	-0.64	-0.64	-0.64	-0.64	-0.64	-0.64	-0.64	-0.64	-0.64	-0.64	-0.64	-0.64	-0.64	-0.64	-0.64	-0.64	-0.64	-0.64
Pomalidomide	-0.26	1.74	8.14	5.24	0.04	0.64	-0.26	-0.26	6.84	-0.26	4.54	-0.16	-0.26	7.54	-0.26	-0.06	-0.26	-0.26	0.54	9.54	2.74	3.64	-0.26	-0.26	-0.26	-0.26	-0.26	-0.26	-0.26	-0.26	4.24	1.44	-0.26	-0.26	-0.26	0.24	-0.26	-0.26	-0.26	-0.26	-0.26	-0.26	-0.26
BGB324	-0.88	3.52	6.02	3.82	2.82	2.32	-1.58	-1.58	5.22	0.02	1.52	-1.58	-0.98	-2.88	-2.48	-2.68	-1.58	1.92	5.82	5.02	0.92	5.72	3.02	-3.88	-2.98	3.12	1.92	2.32	0.22	2.22	1.32	-2.88	0.02	1.02	1.92	0.32	1.62	2.92	3.22	4.42	0.32	2.92	-0.38
PTC-209	-1.48	5.62	-0.98	-0.38	-2.58	-0.78	0.42	-2.68	1.92	4.82	0.12	1.92	-5.08	-2.68	0.42	-1.78	-2.38	2.22	4.52	7.12	3.62	2.42	-0.18	-2.58	-2.18	0.42	0.52	0.72	4.12	-1.08	-1.18	6.92	0.42	0.62	0.02	0.92	-0.88	0.72	-0.48	-0.38	-0.68	1.02	0.42
AZ191	-2.42	1.08	3.58	-0.02	-0.72	-0.22	0.88	-5.12	1.58	2.18	-2.72	3.88	-2.72	1.98	-1.92	2.88	-3.72	-1.72	-0.72	2.38	0.48	5.58	-2.72	-4.62	-4.32	-1.52	-1.42	1.18	-2.92	-0.02	0.08	-4.72	-2.22	-3.02	0.98	5.38	-1.32	-1.32	-3.32	-1.92	-1.82	0.18	0.58
KU-60019	-1.88	0.42	2.02	3.02	-0.68	1.92	-0.18	-2.08	1.22	5.72	4.12	0.92	-2.18	0.12	-2.18	-2.18	-2.18	2.92	3.42	8.12	6.12	2.22	-0.58	-2.18	-2.18	3.32	2.62	0.42	6.72	2.02	4.02	2.22	-0.58	0.92	1.72	-2.18	0.32	0.32	-0.08	2.62	0.82	1.82	-1.78
Rociletinib	-0.16	3.54	10.34	5.84	5.24	5.24	0.14	-2.46	5.14	1.14	3.94	1.94	-1.06	2.14	-0.76	3.14	4.04	4.94	4.24	2.54	0.84	6.34	1.44	-3.16	-2.06	3.64	2.44	1.24	0.24	1.84	-0.56	1.74	1.94	2.64	3.14	6.94	2.54	2.04	2.04	4.24	0.64	2.24	1.44
PF-04708671	-0.84	4.16	3.86	-0.14	4.56	-0.84	4.76	2.76	3.86	8.36	4.16	5.56	2.46	5.46	1.96	8.66	0.06	1.96	5.26	6.46	6.26	9.76	3.46	3.26	-0.84	1.76	0.36	4.16	1.46	1.46	0.56	0.96	3.66	7.36	2.46	2.76	0.16	4.86	2.16	4.56	2.96	5.96	1.26
Acalabrutinib	9.6	0.8	-0.1	-0.1	-0.1	-0.1	7.2	-0.1	1.2	-0.1	-0.1	9	0	7.4	-0.1	-0.1	-0.1	-0.1	1.3	1.8	-0.1	3.2	3.7	-0.1	5.9	-0.1	0.8	-0.1	0	-0.1	-0.1	-0.1	-0.1	0	0.7	1.8	-0.1	-0.1	-0.1	-0.1	0	-0.1	-0.1
Vidofludimus	5	6	2.6	0	0	0	2	6.2	2.7	5.5	6.1	3	0.7	2.8	12.3	1.9	3.5	3.4	3	8.8	8.9	5.6	6	3	0	3.2	3.1	4	6.9	4.9	5.3	3.2	6.5	8.2	3.9	0.5	3.5	5.4	3.6	5.1	4.8	3.9	4.3
Darapladib	-1.42	-1.42	-1.42	-1.42	-1.42	-1.42	0.58	0.98	-1.32	7.18	-1.42	3.68	-1.42	2.68	-1.42	6.18	-0.52	-1.42	0.68	7.28	-1.42	-1.42	-1.42	-1.42	6.98	-1.42	-1.42	-0.52	-1.42	-0.92	-0.72	-1.42	-1.42	-1.42	-1.32	-1.22	-1.42	3.28	-1.42	-1.42	-1.22	-1.32	-1.42
Ribociclib	-2.02	8.18	0.98	0.18	-2.02	4.58	0.38	-0.92	6.38	1.68	4.18	3.68	3.18	-1.42	-1.62	-1.62	1.48	1.18	6.58	8.08	-0.42	2.28	1.58	-2.02	0.78	-1.12	3.08	1.48	2.18	1.58	1.68	2.78	2.18	0.48	0.68	0.08	1.18	4.88	-1.02	3.18	2.88	2.98	0.38
Marimastat	-1.28	-0.68	5.22	-1.28	-0.88	-0.38	-1.28	-0.98	-1.28	7.22	-1.28	9.42	-1.28	0.92	1.02	4.12	4.22	-1.28	-0.18	2.02	-1.28	-1.08	4.52	-1.28	3.72	-1.28	-0.48	-0.78	-1.28	-0.18	0.12	-1.08	1.22	2.42	3.32	0.22	2.92	2.82	0.62	1.42	-0.68	-0.68	-1.28
PHA-408	5.68	0.78	0.78	3.38	-1.22	-3.92	2.58	4.48	2.48	3.88	3.98	1.58	-0.72	2.18	-4.12	-0.82	-4.62	0.78	1.48	5.28	0.08	-2.02	3.08	-4.92	-1.22	2.58	0.48	1.88	5.08	2.98	3.48	-0.92	-0.02	0.18	0.98	0.18	-0.22	1.28	0.58	3.18	1.48	1.88	-1.22
Triapine	5.88	5.88	2.28	1.08	0.88	9.28	2.18	2.38	3.98	1.78	1.78	3.48	2.08	2.18	1.48	3.48	2.68	4.48	2.88	7.38	3.88	2.18	2.48	-1.32	2.28	6.78	2.68	8.48	10.58	2.78	7.38	1.58	5.18	2.28	-0.12	6.88	2.08	4.68	1.98	2.08	1.28	2.38	0.88
Chloroquine	-4.94	-2.14	-1.64	-0.34	-4.54	-3.94	0.36	-8.14	-1.94	-1.14	-3.74	1.06	-6.04	-1.44	-2.74	-8.84	-5.24	-2.74	0.26	-0.14	0.96	-0.74	-4.14	-6.04	-4.54	-0.74	-2.94	-2.34	-5.84	-0.64	-0.94	-6.64	-3.94	-5.04	1.26	-4.24	-2.84	-3.14	-7.24	-0.94	-2.34	-1.74	0.36
AT-406	-1.26	-1.26	-1.26	8.04	5.84	-0.86	3.04	0.34	-1.26	-1.26	-1.26	2.14	-1.26	-1.26	-1.26	5.34	-1.26	-1.26	-1.06	0.84	5.74	-1.26	-1.26	-1.26	6.54	-1.26	1.34	1.94	-1.06	2.54	-1.26	-1.26	-1.26	-1.26	-1.26	-1.26	-1.26	-1.26	-1.26	-1.16	-1.26	-0.96	0.64
Fluorouracil	1.86	3.46	8.56	1.76	-0.34	3.36	-0.44	1.56	3.26	2.96	5.16	-0.04	-0.24	-0.14	-0.64	-0.24	-0.24	1.86	3.16	2.96	1.76	2.76	3.46	-0.64	-0.64	-0.64	3.06	-0.64	6.56	4.26	-0.64	-0.24	0.46	0.16	0.46	2.96	5.76	6.36	2.76	-0.64	-0.64	2.66	8.26
Temozolomide	5.66	3.76	-0.04	-0.04	-0.04	-0.04	-0.04	-0.04	6.16	-0.04	-0.04	3.36	4.76	-0.04	-0.04	-0.04	-0.04	2.26	3.36	6.66	6.66	6.46	-0.04	-0.04	-0.04	4.66	7.16	2.06	-0.04	-0.04	-0.04	-0.04	4.96	2.36	5.76	-0.04	3.36	5.16	1.86	-0.04	3.16	1.46	-0.04
Avadomide (CC122)	0	2.7	0	2.6	0	0.2	1.6	0	10.7	1.3	3.5	0	0	3.9	2.3	0	0	0	5.9	10.5	3.6	0.9	0	0	3.5	0	0.9	0	0	0	0	0	0	0	0	2.3	0	0	0	0	0	0	0
PAC-1	0.38	4.08	0.98	2.08	1.08	4.98	3.38	-0.72	0.38	5.28	0.18	5.58	-0.22	1.18	4.08	-0.42	3.58	2.18	1.18	1.18	3.48	2.98	2.08	2.08	0.98	3.18	5.18	1.78	1.18	7.08	4.78	0.98	1.68	1.28	3.28	0.98	8.28	2.68	2.58	2.58	2.78	1.78	12.68
OTS-964	3.42	2.42	0.32	1.52	-1.58	2.82	1.42	2.32	1.12	1.72	-0.48	1.62	-0.38	0.12	0.52	-2.48	-3.18	2.02	2.32	4.72	1.32	2.52	3.42	-2.18	-10.98	-1.08	1.22	1.82	2.02	1.92	0.82	-0.98	0.02	0.12	-0.58	0.82	0.82	2.12	-1.28	0.82	-0.28	1.42	3.42
Losmapimod	-0.18	2.72	-0.18	1.92	-0.18	0.42	-0.08	-0.18	6.92	4.42	3.32	-0.18	-0.18	-0.18	-0.18	-0.18	-0.18	0.82	7.82	11.52	-0.18	-0.18	0.42	1.32	-0.18	-0.18	-0.18	-0.08	-0.18	-0.18	-0.18	2.32	-0.18	-0.18	-0.18	-0.18	-0.18	0.12	-0.18	-0.08	0.02	-0.18	-0.18
RSL3	14.2	0	0	3.8	0	0	3.5	0	0	0	0	0.1	0.7	0	0	5.2	0	1.5	2.7	4.5	3.1	0	0	0	0	0	0.2	0	0	0	0	0.4	0	0	0	0.3	0	0	0	0	0.9	1.2	0.3
Fingolimod	-1.12	-0.22	2.28	6.88	1.68	-0.92	1.88	-0.82	0.08	3.18	0.88	8.88	-3.42	1.58	1.28	6.18	-0.02	1.58	1.38	0.98	-1.52	0.48	7.48	0.78	0.48	1.98	0.98	0.48	0.28	1.38	1.28	1.68	-0.92	-1.12	-0.02	-0.72	2.08	5.38	1.78	1.78	-0.62	-1.12	1.08
Doramapimod	-0.24	4.96	4.16	1.26	2.16	2.66	-0.24	-0.24	4.56	3.76	1.76	4.56	-0.24	-0.24	0.66	-0.24	7.06	-0.24	4.26	4.56	5.36	1.06	5.16	1.16	-0.14	-0.24	-0.24	2.76	1.06	4.36	-0.24	2.76	0.26	1.16	-0.24	1.16	-0.24	4.16	2.46	1.86	0.46	1.96	10.86
Tamoxifen	0.02	1.62	2.72	1.82	2.32	1.22	1.82	5.72	1.52	7.92	4.12	0.82	-2.48	0.52	-1.58	3.82	-3.18	0.42	3.32	4.42	1.02	-1.28	3.02	-2.28	-0.48	3.12	0.82	0.92	5.42	1.32	3.72	6.02	0.32	-1.48	1.92	-3.28	0.62	2.82	-0.98	1.02	1.72	0.42	1.42
PF-06463922	-0.72	-0.72	-0.72	2.18	-0.72	-0.72	4.18	4.68	-0.72	11.28	-0.72	-0.72	-0.72	-0.72	-0.72	-0.72	-0.72	-0.72	-0.02	3.38	-0.72	-0.72	-0.72	-0.72	-0.62	-0.32	-0.72	-0.72	7.38	-0.72	-0.72	-0.72	-0.72	-0.72	-0.72	-0.72	-0.72	-0.32	-0.72	-0.72	-0.72	-0.72	-0.72
SH-4-54	6.06	-2.64	-6.04	-0.54	-5.34	-2.14	-6.34	-2.84	-6.14	-1.94	-3.34	-7.24	-0.84	-5.44	-6.54	-6.84	-5.04	-3.34	-5.24	-2.24	-5.04	-6.14	-5.94	-4.04	-5.94	-3.84	-4.54	-5.04	-3.04	-0.04	-2.74	-6.84	-6.04	-6.14	-4.24	-3.64	-4.34	-6.74	-6.04	-4.54	-3.74	-5.74	-5.44
Simvastatin	4.88	-0.22	-0.72	3.48	-0.72	0.08	3.08	-0.72	4.18	4.48	2.18	9.58	6.08	2.58	-0.72	3.48	-0.72	0.08	1.28	2.18	0.88	1.58	-0.72	-0.72	5.78	2.38	2.38	0.08	0.68	0.68	-0.72	0.38	2.18	-0.52	2.58	-0.72	-0.22	2.18	-0.72	1.48	0.08	2.08	6.68
AZ3146	-2.86	1.04	3.44	2.94	1.04	-0.56	2.24	-4.16	-0.36	4.54	3.14	1.94	-4.16	0.64	-0.16	-2.16	-2.56	3.04	-0.06	1.24	1.14	2.04	1.34	-4.16	-4.06	2.14	0.94	1.84	7.04	1.34	0.24	3.14	0.64	0.24	0.94	3.64	2.04	0.44	1.84	2.54	-0.86	1.94	0.74
UNC0642	0.86	0.76	2.96	4.36	2.76	2.66	-3.54	-0.84	0.76	-0.74	-1.14	0.96	-1.64	1.46	-3.74	-0.74	-3.74	-2.24	2.06	2.56	-0.14	-0.14	3.36	-3.74	-0.84	-0.04	-0.54	-0.54	-1.44	1.46	5.56	-2.84	-0.14	-3.64	3.56	-1.64	-1.24	-2.94	-3.44	-0.74	-2.14	-0.74	1.66
Flutamide	-0.56	1.94	-0.56	-0.56	-0.26	-0.56	3.94	0.34	1.64	4.24	-0.46	9.74	-0.56	1.24	-0.56	8.04	-0.56	-0.46	0.94	0.14	-0.56	2.44	-0.56	0.04	6.64	-0.26	-0.16	-0.46	-0.56	-0.56	-0.16	-0.56	0.74	1.84	0.74	-0.56	-0.56	0.34	-0.46	0.94	0.14	0.74	-0.56
Lovastatin	7.8	0.1	-0.1	0	-0.1	-0.1	2.5	-0.1	2.7	4.3	0.8	8.7	8.4	-0.1	-0.1	-0.1	-0.1	-0.1	2.5	0.2	1	5	-0.1	-0.1	-0.1	0.9	0	-0.1	-0.1	0.1	-0.1	-0.1	1.4	0.1	3	-0.1	-0.1	1.7	-0.1	1.2	0	1.8	3.6
Linsitinib	1.72	-2.68	3.92	3.12	-0.68	-3.18	-1.78	-0.28	-2.98	-0.38	0.92	2.32	-3.18	0.22	-3.18	-0.08	-3.18	-3.18	-0.68	0.72	-3.18	0.62	-3.18	-3.18	1.62	2.22	-3.18	-2.28	-1.78	-2.78	4.82	2.22	-3.18	-3.18	-3.18	-2.28	-3.18	-3.18	-2.58	-0.98	-2.88	-2.08	-3.18
Capmatinib	2.04	-0.06	-0.06	0.04	-0.06	0.74	2.34	-0.06	-0.06	-0.06	0.64	-0.06	-0.06	-0.06	-0.06	-0.06	-0.06	0.24	-0.06	-0.06	-0.06	-0.06	-0.06	0.44	-0.06	-0.06	0.04	-0.06	14.94	-0.06	0.34	-0.06	-0.06	-0.06	-0.06	-0.06	-0.06	0.04	-0.06	-0.06	-0.06	-0.06	0.34
NVP-LGK974	1	5.6	3.4	3.3	6.2	-0.1	-0.8	1	0.1	2.6	1.2	1.9	2	3.5	4.7	1.5	0.7	3.7	2.1	5.6	4	2.2	3.9	5.7	3.4	0	-0.5	0.5	-1.3	0.5	1.3	-0.6	3.2	7.3	4.6	0.8	1	4.9	3.9	6.9	2.7	4.9	-1.2
Gefitinib	-3.04	2.26	4.16	0.96	0.16	0.96	-0.14	-3.04	0.16	2.96	1.16	1.86	-2.94	-3.04	0.66	1.06	-3.04	-0.44	-0.04	1.66	2.36	0.66	1.56	-1.84	-2.14	3.66	0.56	6.16	5.66	2.56	1.16	-1.14	0.96	-1.44	3.36	1.36	1.96	3.36	-0.34	2.76	0.26	3.96	0.36
PF-3845	-1.34	4.06	2.36	-0.54	3.96	-0.84	-0.84	-0.24	-0.84	0.46	-0.54	-0.24	-1.34	0.96	3.06	-1.24	0.36	2.86	0.46	5.66	2.96	0.96	3.16	3.66	-0.94	-0.84	-0.44	3.26	-0.04	2.16	-0.24	-0.14	3.26	6.36	3.96	-1.34	2.26	2.66	2.36	7.06	1.96	4.66	0.26
Pilocarpine	-1.56	-1.56	-1.56	-1.56	-1.56	-1.56	-1.56	-1.56	-1.56	-1.56	-1.56	4.44	-1.56	-1.56	-1.56	7.44	-1.56	-1.56	-1.56	-1.56	-1.56	-1.56	-1.56	-0.36	-1.56	-0.76	-1.56	-1.56	-1.56	-1.56	4.34	7.34	-1.56	-1.56	-1.56	-1.56	-0.36	1.94	-1.26	-1.56	-1.56	-1.56	-1.56
ASP3026	-2.74	-0.84	5.36	1.36	2.36	1.76	1.76	-4.04	-0.84	-2.64	-0.44	-0.84	-4.04	-3.94	0.66	-2.64	-2.64	1.86	-1.04	-0.74	3.26	1.66	1.16	-2.64	-1.84	0.16	-0.14	5.06	-4.04	-0.04	0.56	1.26	-1.44	-1.54	0.56	2.86	1.36	-1.54	-0.14	-0.24	-0.04	0.56	-1.44
Osimertinib	-3.82	-1.42	-0.72	2.98	1.68	0.78	-0.42	-3.52	3.88	-0.82	-0.42	3.18	-4.62	-1.12	-3.02	0.58	-4.42	-1.62	1.08	-1.02	0.88	0.58	-2.02	-5.22	2.98	-2.52	-0.52	0.08	-4.12	-0.32	-0.82	-0.92	-3.02	-4.22	-1.92	2.18	0.08	-0.82	-3.12	1.28	-2.12	-0.42	0.78
Clomifene	1.42	0.92	0.62	0.52	-0.08	-0.88	4.32	0.82	1.72	8.92	4.62	4.12	6.52	2.72	-0.18	1.22	-2.88	-0.28	3.22	3.22	0.72	2.32	0.12	-2.98	1.32	0.12	-0.08	1.52	-0.48	0.42	1.62	-0.78	0.32	-1.28	1.22	-1.78	-0.28	0.92	-1.08	1.02	0.72	0.32	0.22
4-hydroxytamoxifen	-1.48	1.32	3.12	1.72	2.12	-3.48	1.92	-3.78	3.62	3.22	0.72	2.12	-2.58	0.42	-2.08	-1.78	-2.88	0.02	4.12	0.72	4.02	1.62	0.92	-2.88	-1.78	1.22	1.52	1.82	-4.48	0.82	2.72	0.52	2.02	2.02	1.52	-1.78	0.32	3.02	0.62	2.32	2.52	2.62	0.62
Neratinib	4.98	6.28	5.28	5.68	5.48	7.78	-0.42	-0.72	3.68	2.28	3.58	2.58	4.98	-0.22	0.38	-0.32	1.78	0.48	2.78	5.38	-0.12	1.28	1.48	-0.72	-0.52	1.08	2.48	1.78	6.58	1.88	-0.62	2.38	1.28	1.48	2.28	3.68	4.28	1.98	1.38	2.88	0.88	3.08	1.18
Bicalutamide	1.72	-0.68	3.92	2.62	-0.18	-1.68	-1.68	-1.68	0.52	4.92	-1.68	-1.68	-1.68	-1.68	1.42	-1.68	0.62	2.02	-1.68	-1.68	-1.68	-1.68	4.62	-1.28	-0.88	-1.68	-0.38	-1.28	3.72	0.72	-1.68	-1.68	-0.88	0.42	-0.88	-1.68	2.52	6.92	2.32	-0.18	-1.38	1.02	0.52
EPZ015666	-0.06	0.84	-0.06	-0.06	-0.06	0.34	-0.06	-0.06	-0.06	-0.06	-0.06	0.04	-0.06	-0.06	-0.06	-0.06	-0.06	-0.06	0.84	1.24	-0.06	-0.06	1.54	-0.06	-0.06	-0.06	-0.06	1.64	9.34	1.54	-0.06	3.44	0.24	-0.06	0.04	-0.06	-0.06	1.54	2.74	-0.06	-0.06	-0.06	10.64
Selonsertib	1	0.3	0	0	0	0	6.6	0	1.2	0	0	11.5	0	0.2	0	0	0	0	0.9	0.5	0	0	0	0	6.7	0	0	0	0	0	0	0	0	0	0	0	0	0	0	0	0	0	0
AZD-1080	-0.02	4.38	2.18	3.98	-0.02	2.08	-0.02	3.48	4.08	4.28	3.28	-0.02	5.18	-0.02	-0.02	-0.02	0.48	1.78	1.78	3.98	8.28	4.58	5.08	-0.02	-0.02	-0.02	-0.02	1.08	6.28	-0.02	-0.02	-0.02	-0.02	-0.02	-0.02	1.88	-0.02	0.38	-0.02	-0.02	-0.02	-0.02	3.38
Vemurafenib	-1.14	5.16	2.46	0.86	-1.14	-1.14	0.16	-1.14	1.66	6.56	3.56	3.56	-1.14	-0.94	-1.14	-0.34	-1.14	-1.14	3.86	3.36	4.86	3.26	2.26	-1.14	1.26	3.06	3.46	4.06	0.36	2.96	3.66	-0.44	4.16	2.26	4.16	-0.84	2.66	3.76	2.26	2.56	3.56	2.06	3.26
A-366	-1.84	-1.34	1.76	0.76	2.06	-1.84	-1.84	-1.84	2.36	-0.64	-1.24	-1.14	-1.84	-0.34	-1.84	-1.84	-1.84	-1.84	2.56	0.06	0.36	0.46	-1.14	-1.84	-1.84	-0.34	2.16	0.16	3.16	4.86	4.56	-1.84	-0.84	-1.04	5.16	1.46	3.16	3.46	1.36	1.46	-0.84	4.06	3.06
Spebrutinib	-0.16	1.94	4.14	0.64	-0.16	0.84	8.34	-0.16	4.84	-0.16	0.54	5.84	2.34	3.24	-0.16	6.34	-0.16	2.04	4.64	4.14	-0.16	3.74	0.04	-0.16	-0.16	1.64	1.64	0.04	-0.06	-0.16	-0.16	-0.16	-0.16	0.74	1.14	3.64	-0.16	0.64	-0.16	0.74	-0.16	-0.16	-0.16
APR-246	4.54	0.24	-1.16	2.44	-1.16	-1.16	-0.36	-1.16	-0.66	0.54	0.74	6.84	0.14	0.64	-1.16	-1.16	2.44	1.14	-0.76	-1.16	-1.16	-1.16	0.44	4.54	-1.16	-1.16	-0.86	-1.16	7.44	-0.56	-1.16	2.14	-1.16	-1.16	-1.16	-1.16	-1.16	1.04	-1.16	-1.16	-1.16	-1.16	-1.16
Vinflunine	5.98	4.68	1.68	2.68	2.38	2.78	1.38	5.68	6.78	7.08	4.48	2.88	-0.12	0.58	0.58	2.98	4.08	5.18	3.68	3.98	4.18	6.28	3.48	-1.32	0.28	10.28	3.98	4.48	2.98	3.78	0.18	6.18	3.98	4.48	4.48	4.08	3.78	3.98	3.48	5.08	2.68	4.78	3.88
StemRegenin_1	-1.8	-0.5	1.9	-0.1	-1.8	-1.8	2.4	-1.8	-0.5	0.1	-0.1	2.5	-1.8	-1.8	2.7	-1.4	-1.8	1.1	2.2	-0.6	1.8	-0.5	-0.2	4.2	-1.8	3.8	1.4	1.9	-1.8	0.8	4.5	6.4	0.2	1	3.9	-1.8	-0.2	4.4	2.5	1.5	0.9	-0.7	-0.3
AZD7545	-0.2	4.3	2.6	-0.2	4.1	-0.2	-0.2	5.3	-0.2	3.1	1.6	-0.2	0.1	-0.2	3.3	-0.2	0.3	3.7	0.6	3	4.4	0.6	4.9	3.4	-0.2	3.4	0	1.3	0.8	0.5	0.1	0.3	2.7	7	2.9	-0.2	1	5.3	1.6	6.2	3.1	5.7	0.7
Dovitinib	-0.14	1.56	6.86	3.66	1.36	2.96	-0.14	-0.14	0.56	-0.14	0.06	-0.14	-0.14	-0.14	-0.14	-0.14	0.96	-0.14	0.36	0.46	-0.14	10.06	0.26	-0.14	-0.14	-0.14	0.26	1.86	-0.14	0.36	0.16	-0.14	-0.14	-0.14	0.26	6.46	0.46	-0.14	-0.14	0.66	-0.14	-0.14	-0.04
Enzastaurin	3.96	5.76	5.96	6.76	6.86	5.16	-0.34	2.06	4.36	2.46	3.26	0.66	3.86	-0.04	5.16	-0.34	5.56	5.26	3.46	2.36	3.66	6.76	4.86	2.46	0.06	3.96	5.06	5.06	2.26	6.16	4.56	-0.24	4.66	4.26	4.86	4.56	6.06	4.66	6.26	6.66	3.36	5.86	7.26
Tivantinib	6.18	5.18	2.08	0.18	-0.42	2.38	5.78	0.68	5.38	3.08	4.08	8.48	0.78	4.88	3.78	4.78	4.28	5.08	6.58	4.28	7.78	7.18	2.88	-1.32	5.38	7.18	3.98	3.58	3.58	3.48	0.78	2.88	3.68	3.98	4.08	1.98	3.18	3.48	3.28	4.38	2.78	3.68	3.68
Erdafitinib	-0.56	-0.06	-0.46	-0.56	-0.56	0.04	6.94	-0.56	0.34	-0.56	-0.56	8.24	0.64	-0.46	-0.56	5.34	-0.56	-0.56	1.74	2.04	0.44	0.24	-0.46	-0.56	4.74	2.74	-0.56	3.04	0.44	-0.46	-0.26	1.64	-0.56	-0.56	-0.06	-0.06	-0.56	-0.56	-0.56	-0.36	-0.56	-0.56	-0.56
Lucitanib	1.18	5.48	2.08	-0.62	1.58	3.58	3.88	3.48	6.28	6.38	1.68	4.18	-0.62	-0.62	-0.62	0.58	-0.62	1.58	5.88	6.38	6.88	4.98	3.48	0.28	0.98	4.88	3.08	3.88	1.98	2.88	5.08	3.18	1.28	2.78	3.18	5.18	2.28	3.98	4.18	3.08	1.38	1.88	2.78
Raloxifene	-2.28	-0.28	-0.38	3.92	0.42	-1.68	1.82	-2.28	-0.68	0.52	-0.38	0.22	-2.28	-2.28	1.92	-2.28	-2.28	-0.88	1.82	0.02	4.62	1.62	-2.18	-1.38	-1.88	1.72	1.42	2.42	-2.28	0.92	4.52	5.02	-0.48	-0.58	3.32	-2.28	2.92	1.02	1.42	0.82	-0.58	1.92	0.42
Vandetanib	-0.22	0.18	-0.22	-0.22	-0.22	0.18	1.68	-0.22	-0.22	-0.22	-0.22	4.38	0.78	-0.22	-0.22	2.28	-0.22	-0.22	0.38	-0.22	-0.22	-0.12	1.08	-0.22	5.38	2.68	-0.22	11.58	-0.22	0.28	-0.22	-0.22	-0.22	-0.22	0.68	-0.22	0.48	-0.22	-0.22	1.38	0.48	-0.22	-0.22
Bentamapimod	-0.46	5.14	6.24	1.84	3.44	1.54	2.74	-0.46	6.24	5.64	2.34	4.94	-0.46	-0.46	2.44	1.14	-0.46	2.44	5.34	4.44	6.54	3.24	2.34	0.84	0.74	2.34	3.94	4.04	-0.06	2.94	3.64	3.34	2.94	3.94	5.54	-0.46	2.74	4.04	1.74	5.64	3.84	4.94	3.34
Glasdegib	0	0	0	0	0	0	0	11.9	0	0	0	0	0.7	0	4.7	0.1	0	0	0	0	1.6	0	0	2.9	0.3	0.8	0	0	4.1	1	2.9	0.1	0	0	0	0	0	0	0	0	0	0	1.5
Tofacitinib	-7.86	-6.86	-7.86	0.44	-7.86	-7.86	-7.86	-7.86	-7.86	-7.66	-7.86	-7.86	-7.86	-4.96	-7.86	-7.86	-7.86	-7.86	-6.66	-7.86	-7.66	-7.86	-7.86	-7.86	-7.86	-7.86	-7.86	-3.56	-7.86	-7.86	1.74	-7.86	-7.86	-7.86	-7.86	-7.86	-7.66	-7.86	-7.86	-4.66	-7.36	-7.86	-7.86
Seliciclib	-1.04	1.16	-1.04	2.46	-1.04	-1.04	-0.34	-1.04	-0.44	4.26	1.06	1.26	-1.04	0.16	-1.04	-0.74	-1.04	-1.04	-0.14	2.16	-0.14	-0.04	3.26	-1.04	-1.04	3.06	2.06	0.56	1.66	2.16	9.26	-0.64	-0.94	-0.84	1.96	0.86	-1.04	0.26	-1.04	-0.24	-1.04	-0.54	3.56
Upadacitinib	-0.16	-6.06	-7.16	-7.16	-7.16	-7.16	-6.76	-6.56	-2.76	-7.16	-5.16	-7.16	-0.46	-6.46	-7.16	-7.16	-7.16	-5.96	-3.16	-7.16	-7.16	-7.16	-7.16	-6.86	-7.16	-7.16	-4.66	-5.06	-7.16	-6.66	0.84	-7.16	-7.16	-6.86	-7.16	-7.16	-7.16	-7.16	-7.16	-6.66	-6.06	-7.16	-7.16
Serabelisib	-0.44	2.96	4.96	4.06	-1.54	-0.14	-1.54	2.96	2.56	2.56	0.86	3.06	-1.54	0.46	-1.54	-0.64	-1.44	-1.44	1.46	6.56	0.76	1.56	1.26	-1.54	-1.54	0.36	0.76	-1.24	-0.44	-1.14	0.66	0.66	-1.54	-1.54	0.06	-1.54	0.96	-0.94	-1.54	-1.04	0.36	-1.54	-1.54
Saridegib	-0.96	1.24	1.74	-0.96	5.34	0.94	1.14	5.04	-0.06	-1.16	0.54	3.14	0.34	3.14	-1.16	-0.26	0.04	-1.16	-0.66	6.64	-1.16	-1.16	0.64	-1.16	1.74	-1.16	-0.46	0.24	-0.06	-0.06	4.74	0.34	-0.06	-0.56	3.44	-1.16	1.04	-0.26	-0.86	2.94	0.34	0.54	-1.16
GDC-0623	-0.4	-2.5	-3.3	-0.4	-3.4	-3.2	3.1	0.3	-0.4	-1.2	-2.3	0.6	1.7	-2.1	-3.4	-0.5	0.1	3.8	-2.4	-3.4	-3.4	-3.4	-3	-3.4	-0.7	-3.4	-1	0.8	-2.1	-1.8	0.2	3.6	-1.7	-3.2	-3.1	-3.4	-1.6	-1.6	-3.3	-0.1	-3.3	-3.3	-0.8
Peficitinb	-5.46	-4.96	0.24	-5.46	-5.46	-5.46	-5.46	-5.46	-5.46	-5.26	-5.46	-5.46	-5.46	-5.06	-5.46	-5.06	-5.46	-4.86	-0.86	-3.46	-5.46	0.54	-3.86	-5.46	-5.46	-1.46	-4.76	-0.16	-1.86	-1.56	-0.46	-5.46	-2.96	-5.46	-1.36	-2.56	-4.76	-4.36	-5.46	-0.36	-5.46	-4.66	-5.46
RO5126766	-1.18	0.02	-1.18	0.02	1.12	-1.18	0.82	1.12	0.02	2.42	-0.18	1.32	-1.18	1.02	-1.18	2.22	0.72	-0.88	-1.18	0.42	-0.38	1.82	10.12	-1.18	-1.18	0.42	-1.18	-1.18	-1.18	-1.08	3.92	-1.18	-0.98	0.92	-0.28	-1.18	-0.98	1.42	-1.18	0.22	-0.18	0.12	-1.08
ODM-201	-0.08	0.12	0.52	2.52	-0.28	4.62	1.42	-0.28	-0.18	0.02	1.62	0.02	0.82	-0.28	-0.28	-0.28	-0.28	1.22	0.22	1.12	0.02	-0.28	4.22	2.32	-0.28	4.72	1.52	1.62	10.62	1.52	2.12	0.12	0.22	0.72	2.32	-0.28	0.82	1.82	-0.18	1.02	0.52	0.12	1.22
PS-1145	-0.46	0.44	-0.36	-0.46	-0.46	-0.46	2.14	-0.46	0.44	-0.46	-0.46	6.74	-0.46	-0.46	-0.46	9.14	-0.46	-0.46	1.94	3.04	1.94	0.04	-0.46	-0.46	-0.46	-0.46	-0.46	1.34	-0.46	-0.46	-0.46	-0.46	-0.46	-0.36	0.34	3.44	-0.46	-0.16	-0.46	-0.46	-0.46	-0.46	-0.46
GSK2256098	1.16	-0.94	-0.14	1.66	-0.94	-0.94	2.96	-0.94	-0.94	3.86	3.36	-0.94	-0.94	-0.94	-0.94	-0.94	-0.94	0.56	-0.94	-0.94	-0.94	-0.94	-0.94	0.36	-0.94	0.86	-0.94	-0.94	9.66	-0.94	0.56	-0.94	-0.94	-0.94	-0.94	-0.94	-0.94	-0.94	-0.94	-0.94	-0.94	-0.94	-0.94
GDC-0919	5.6	0.9	3.1	6.7	3.1	0	0.3	0	1.6	6.4	0	0	0	0	0.9	1.2	0	0	3.3	0	4.3	6.5	0.1	1	4.4	0.2	0	0.8	0	0.4	1.4	1.4	1.8	2.9	1.8	0.2	0	1.3	0	1.1	2.2	1.8	0
Lenvatinib	0.06	2.16	3.86	-0.24	0.26	1.56	0.76	-0.14	1.36	0.86	-0.24	1.46	-0.24	-0.24	-0.24	-0.24	-0.24	-0.24	-0.14	5.36	-0.24	0.36	6.46	-0.24	0.66	5.56	0.16	5.06	6.16	1.66	-0.24	-0.24	-0.24	-0.24	0.16	1.86	-0.14	-0.04	0.36	2.26	-0.24	-0.24	-0.24
Icotinib	3.6	3.2	0.7	0.1	0	0	1.2	2.9	4.9	5.7	3.2	4.8	1.3	0	0.6	6.5	0	0	2.1	1.2	0	3	1.2	0	7.5	0.8	0.3	2.6	1.8	0.3	0	0	0.6	0	1.4	0	0	2.2	0.2	0.7	0.5	2.3	0
Tarenflurbil	-0.16	-0.16	-0.16	-0.16	-0.16	-0.16	4.74	-0.16	6.84	-0.16	0.64	-0.16	-0.16	-0.16	-0.16	4.34	0.04	3.44	-0.16	-0.16	-0.06	-0.16	0.44	4.74	3.64	-0.16	-0.16	-0.16	-0.16	4.14	0.54	-0.16	-0.16	-0.16	-0.16	-0.16	-0.16	5.04	0.14	-0.16	-0.16	-0.16	-0.16
Ivosidenib	3	0.1	0	0	0	0	3.2	0.6	0.9	0.2	0	11.9	0	0	0	0	0	0	1.1	0	0.6	0	0	0	1.8	2	1	1.6	0	1	0	0	1	0.7	0.5	0	0.1	1	0.2	0.6	0.8	0.8	1.8
EPZ-5687	-0.36	-0.36	0.24	-0.36	-0.36	-0.36	3.24	-0.36	3.14	-0.36	-0.36	5.14	-0.36	-0.36	-0.36	5.34	-0.36	-0.36	2.24	-0.36	6.64	-0.36	-0.36	-0.36	5.74	-0.36	0.14	-0.06	-0.36	-0.36	-0.36	-0.36	-0.36	-0.36	-0.26	-0.36	-0.36	-0.36	-0.36	-0.36	-0.36	-0.16	-0.36
MK-8776	3.64	1.54	4.44	0.54	-0.96	2.64	-0.46	-1.46	1.54	-0.46	0.54	2.54	0.04	-0.46	-1.46	-1.46	1.14	-1.36	-1.16	3.94	0.24	2.64	-0.06	-1.46	-1.46	2.04	1.04	0.64	1.04	0.34	3.84	-1.46	-0.36	-1.46	0.34	2.24	-1.26	1.44	-1.46	-0.26	0.14	1.44	6.14
Ensartinib	0.06	0.26	0.26	1.86	0.86	-2.34	-2.84	-1.54	0.76	1.16	-1.44	-2.84	-2.84	-2.84	-2.84	-2.84	-2.14	-0.44	2.06	-1.44	-2.24	-0.34	3.86	-2.84	-1.84	1.06	-0.34	-0.64	-2.64	2.76	-2.84	-2.84	-2.54	-2.54	2.36	-2.84	-1.74	-0.74	-0.54	1.96	-2.64	0.06	-2.34
Rabusertib	-0.74	-0.74	0.46	1.96	-0.74	1.36	3.06	-0.74	-0.04	1.66	0.16	0.66	-0.74	0.16	3.56	-0.74	-0.74	1.16	-0.74	2.06	0.06	1.26	-0.74	0.46	-0.74	-0.74	0.06	-0.74	4.26	-0.74	6.16	-0.74	-0.74	-0.74	0.36	-0.74	0.16	-0.14	-0.74	-0.74	-0.64	0.46	7.36
PF-4800567	5.46	0.26	0.66	2.06	-0.64	1.56	4.06	2.46	1.06	5.66	0.26	1.76	0.66	-0.64	2.96	-0.64	-0.64	-0.54	0.56	6.06	-0.64	-0.64	0.16	1.16	-0.64	-0.64	-0.44	2.96	3.96	-0.14	-0.64	1.26	-0.54	0.06	0.26	-0.64	-0.64	-0.64	0.16	-0.64	-0.24	0.46	-0.64
Nilutamide	-0.48	0.22	-0.08	-0.48	-0.48	-0.48	2.82	-0.48	-0.28	-0.48	-0.48	7.92	-0.48	2.02	-0.48	7.02	-0.48	1.82	-0.18	-0.48	0.22	-0.48	-0.48	-0.48	3.42	0.82	-0.48	-0.48	-0.48	-0.48	-0.38	-0.48	-0.48	1.32	-0.48	0.22	-0.48	2.72	-0.48	0.32	-0.08	-0.18	-0.48
Lapatinib	0	0	0	0	0	0	2.2	0	0.2	0	0	12.1	0	0	0	0	0	0	0.3	0	0	0	0	0	0	0	0	0	0	0	0	0	0	0	0	0	0	0	0	0	0	0	0
NVP-SHP099	-2.78	-2.78	-2.78	-2.18	-0.68	0.82	-1.98	-2.78	-2.58	-2.78	-2.78	-2.68	-2.78	-2.78	-2.78	-2.78	-1.88	0.52	-0.78	-2.78	-2.78	-2.78	3.92	-2.78	-1.08	-2.78	-2.78	3.22	5.02	-2.78	-2.78	-1.68	-2.78	-2.48	-2.48	-2.78	-2.78	-2.78	-1.68	-2.78	-2.78	-2.78	-2.38
IOX-2	8.98	2.28	-0.22	-0.82	-0.82	-0.82	-0.82	3.38	-0.42	2.48	-0.82	1.78	0.88	-0.82	-0.42	-0.82	-0.62	-0.32	-0.12	1.18	-0.82	-0.82	-0.82	-0.82	-0.82	-0.82	-0.82	-0.82	4.18	-0.62	-0.82	0.68	-0.42	-0.82	-0.82	-0.82	-0.82	-0.82	-0.82	-0.82	-0.82	-0.82	-0.82
Golvatinib	-0.14	1.76	3.16	-0.14	2.26	-0.14	0.76	-0.14	0.66	-0.14	2.46	0.26	-0.14	-0.14	-0.14	-0.14	-0.14	1.06	0.56	4.26	2.46	6.56	3.56	-0.14	0.76	4.56	-0.14	2.96	-0.14	0.86	-0.04	6.76	-0.14	-0.14	0.76	3.26	-0.14	-0.14	-0.14	2.46	-0.14	0.26	-0.14
PH-797804	0	2	0	0	0	0	2.6	0	2.3	0.7	0	4.9	0	5	0	0.3	0	0.1	4.5	7.4	4	1.9	0	0	0	0	0	0	0	0	0	4.6	0	0.9	0	0	0	0	0	0	0	0	0
TG100-115	2.1	0.7	-0.2	3.7	-0.4	-0.4	3.2	-0.4	1.6	2.7	0.1	5.2	-0.4	-0.4	-0.4	4.6	0.5	-0.4	3.6	5.6	5.1	0.7	-0.3	-0.4	3	0.7	0.4	3.9	0.6	0.2	0.1	-0.4	-0.3	-0.3	0.8	0.1	-0.4	1.1	-0.4	-0.2	-0.2	0	-0.1
Ixabepilone	2.08	4.68	2.28	2.48	2.18	1.58	1.78	1.48	2.58	6.98	5.08	1.88	-0.42	0.58	1.48	1.68	2.88	4.48	3.78	6.78	3.78	3.58	5.08	-1.92	0.28	2.98	3.08	3.18	3.68	4.08	1.28	7.08	2.58	3.28	3.68	1.58	4.58	4.68	3.98	3.28	1.68	2.78	2.98
Celecoxib	7.74	-0.06	2.84	-0.06	-0.06	-0.06	0.04	7.54	-0.06	0.74	1.24	0.34	5.24	-0.06	-0.06	-0.06	-0.06	-0.06	-0.06	0.64	-0.06	-0.06	2.44	-0.06	1.34	0.54	-0.06	-0.06	0.04	0.34	1.24	-0.06	0.24	0.14	0.34	-0.06	-0.06	0.34	0.14	0.94	0.24	0.54	-0.06
IOX-1	8.64	5.64	3.74	3.24	-1.56	3.64	3.34	2.04	2.94	2.84	3.24	3.64	0.24	2.24	4.54	2.24	4.64	3.74	3.04	3.74	2.54	1.84	4.24	2.24	0.64	6.24	3.74	5.34	2.94	7.54	6.24	2.94	4.34	3.54	4.04	1.54	5.64	3.74	3.34	4.34	4.44	2.64	4.54
Resiquimod	-4.62	-4.62	-4.92	-4.92	-4.42	-4.32	-4.62	-4.92	-4.92	-4.92	-4.12	-4.92	-4.82	-4.92	-1.82	-4.92	-4.92	-4.42	-2.82	-4.92	-4.92	-4.92	-1.22	-3.02	-4.92	-4.92	-4.92	-4.92	5.68	-4.72	-4.92	-4.92	-4.92	-4.52	-4.92	-2.72	-4.92	-3.22	-4.92	-4.92	-4.72	-4.92	-4.02
Epacadostat	-0.26	-0.26	-0.26	-0.26	-0.26	-0.26	0.84	-0.26	0.74	2.44	-0.26	1.64	-0.26	4.24	1.44	3.74	-0.26	-0.26	-0.06	-0.26	3.34	8.34	-0.26	-0.26	4.44	-0.26	-0.26	-0.26	-0.26	-0.26	-0.26	-0.16	-0.26	-0.16	-0.26	-0.06	-0.26	-0.06	-0.16	0.14	-0.26	0.54	1.14
PF06650833	-1.32	1.88	2.08	1.28	0.38	3.08	-1.32	-1.32	0.08	1.78	0.08	-0.22	1.58	-0.92	5.88	-1.32	-1.32	4.48	2.38	2.58	-1.32	1.48	0.98	-0.22	-1.32	-1.32	1.58	1.88	2.88	-0.42	-1.32	-1.32	0.18	0.48	2.58	3.68	1.38	0.98	2.48	1.08	-0.42	1.38	1.28
Enzalutamide	-0.82	1.48	0.88	-0.82	-0.32	0.68	-0.82	-0.82	-0.82	5.18	0.28	-0.12	-0.82	-0.72	-0.22	-0.82	-0.82	0.68	-0.52	-0.72	-0.82	-0.82	3.38	-0.32	-0.82	-0.82	-0.52	-0.52	1.58	-0.12	1.58	8.28	-0.42	1.18	-0.82	-0.82	-0.02	1.48	-0.82	0.48	0.18	0.48	1.18
Perifosine	-0.16	-0.36	0.94	0.64	-0.36	4.04	-0.26	8.74	-0.36	-0.26	4.04	-0.26	-0.36	-0.16	-0.36	-0.36	-0.36	-0.36	-0.36	2.34	-0.36	-0.36	1.04	-0.36	-0.36	-0.36	-0.16	-0.36	-0.26	-0.36	-0.36	3.64	-0.36	-0.36	-0.26	-0.36	-0.36	-0.36	-0.36	-0.36	-0.36	-0.36	-0.36
Hydroxyfasudil	3.98	1.18	-0.92	-0.92	-0.92	-0.92	1.38	0.08	-0.12	0.78	-0.92	5.88	3.88	-0.12	-0.92	2.58	-0.92	-0.92	-0.52	-0.72	-0.62	0.08	-0.52	-0.92	5.68	-0.92	-0.32	0.98	-0.72	-0.82	-0.92	-0.92	-0.92	-0.92	0.48	-0.82	-0.92	-0.02	-0.72	0.08	-0.92	-0.72	-0.22
Imiquimod	9	0.4	0.4	0.6	0.8	0	2.6	1.5	0.9	2.7	0.3	1.7	0	0.9	0	0	0	0.4	0	1.7	5.1	0	0.3	0.1	4.4	0	0	0.4	0	0	0	2.6	0	0	0	0	0	0.5	0	0	0	0	0
BMS-777607	0	0.4	2.7	0	0.8	0	0.1	0	0	0	0	0	0	0	0	0	1	2	1.5	1	1.3	4.9	3.5	0	0	8	0.6	3.2	0	3.2	0	0	3	0	2.2	2.6	0	0	0.1	3.9	0	0.4	0
SGC0946	-1.12	-0.02	1.58	1.88	-0.82	-0.62	0.68	-1.12	0.28	-0.72	-1.02	2.18	-1.12	-1.12	-0.72	5.58	-0.62	-0.82	2.58	-0.82	5.18	-0.72	-0.62	-1.12	3.98	-0.92	0.88	0.68	-1.12	0.18	-1.02	1.18	0.08	-0.42	3.98	-0.12	-0.02	0.78	0.08	0.88	0.28	1.78	-1.12
Poziotinib	-0.22	-0.22	-0.22	-0.22	-0.22	1.58	1.18	5.98	0.98	-0.22	0.78	-0.22	3.08	0.68	-0.22	3.28	-0.22	-0.22	-0.22	4.98	-0.22	3.88	2.98	-0.22	1.28	3.48	-0.22	3.68	3.98	1.48	2.08	-0.12	-0.22	-0.22	-0.22	-0.22	0.78	-0.22	-0.22	-0.22	-0.22	-0.22	2.68
ABC294640	0.38	3.78	3.28	0.48	2.88	0.08	4.28	-0.42	4.28	4.48	0.18	4.38	2.78	2.78	-0.02	3.58	-0.72	-0.22	3.18	4.08	5.18	3.88	0.18	-0.72	0.68	2.08	2.28	2.68	-0.62	2.08	4.08	1.88	3.68	3.18	3.28	0.98	1.38	1.58	1.98	2.88	0.48	2.68	-0.12
Tazemetostat	-0.08	0.32	0.32	-0.08	-0.08	-0.08	3.82	-0.08	0.92	-0.08	-0.08	6.72	-0.08	-0.08	-0.08	8.22	-0.08	-0.08	0.42	-0.08	-0.08	2.42	-0.08	-0.08	-0.08	0.12	1.02	1.42	-0.08	-0.08	0.02	-0.08	0.02	0.02	1.32	-0.08	0.32	-0.08	-0.08	0.32	-0.08	0.22	-0.08
GSK2636771	-0.02	1.28	0.08	1.98	-0.02	3.68	9.28	-0.02	1.08	0.38	-0.02	0.58	-0.02	0.58	-0.02	0.68	-0.02	-0.02	2.38	5.18	0.68	0.58	0.38	-0.02	-0.02	-0.02	0.38	-0.02	-0.02	0.98	1.78	-0.02	-0.02	-0.02	0.08	-0.02	0.38	-0.02	-0.02	-0.02	-0.02	-0.02	2.28
MK-0752	4.6	0	0	0	0	0	3.5	0	0	0	0	3.8	0	0	0	8.6	0	0	2.5	0.3	0	0	0	0	0	0	0	1	0	0	0.4	0	0	0	0	0	0	0	0	0	0	3.2	0
Roxadustat	7.48	-0.92	-0.82	-1.12	-1.12	-1.12	1.08	-0.92	-0.82	-0.92	-1.12	-1.12	-1.12	-1.12	-1.12	-1.12	-1.12	-1.12	-1.12	-1.12	-1.12	-1.12	-1.12	-1.12	-1.12	-1.12	-1.02	-0.52	2.28	-1.02	-1.12	5.28	-0.82	-0.42	-1.12	-1.12	-0.32	0.88	-1.12	0.58	-0.52	-0.82	-1.12
AZD1480	-0.58	-3.78	0.72	0.42	-4.18	-3.98	-0.98	-4.28	-0.68	-4.28	-4.08	-1.38	-1.28	-0.78	-4.28	-1.48	-4.28	-3.58	-4.18	-2.18	-4.08	-1.98	0.02	-4.28	-1.98	-0.28	-3.98	-1.78	-1.68	-3.08	0.72	-3.48	-4.28	-3.68	0.32	-0.48	-4.28	-4.28	-3.28	-3.48	-4.08	-3.18	-2.78
UNC2881	0	1	7.2	0	0	0	0.3	0	0	0.2	0	0	0	0.5	0	0.6	0	0	0	0.4	0.2	6.3	3.9	0	0.5	2.8	0	0	0	0.1	0	0	0	0	0.5	4.9	0	0.2	0.4	1.5	0	0	0.6
Alectinib	0.38	2.48	7.28	-0.02	2.58	1.48	1.28	1.08	0.88	1.38	3.18	-0.12	-0.22	-0.12	0.98	-0.22	-0.22	1.28	1.68	4.98	-0.02	0.58	-0.22	-0.22	-0.22	-0.22	0.18	-0.22	2.48	0.18	0.08	-0.22	-0.22	-0.22	1.28	1.68	1.08	-0.22	-0.22	0.78	-0.22	2.08	5.48
Finasteride	-0.52	-0.52	0.48	-0.52	-0.52	-0.52	1.08	0.78	-0.12	8.18	2.08	0.98	-0.52	1.88	-0.52	3.48	-0.52	-0.52	-0.52	-0.52	-0.52	1.48	3.08	-0.52	0.58	1.78	-0.52	-0.52	-0.42	-0.52	2.98	0.28	-0.52	-0.52	-0.52	-0.42	-0.52	-0.52	-0.52	-0.52	-0.52	-0.52	-0.52
AMG-337	3.04	-0.06	-0.06	-0.06	-0.06	-0.06	5.24	2.14	0.14	1.54	-0.06	7.54	4.94	-0.06	-0.06	2.14	-0.06	-0.06	0.84	-0.06	1.24	-0.06	-0.06	-0.06	-0.06	-0.06	-0.06	-0.06	-0.06	-0.06	-0.06	1.54	-0.06	-0.06	-0.06	-0.06	-0.06	-0.06	-0.06	-0.06	-0.06	-0.06	-0.06
Olmutinib	-0.02	-0.02	-0.02	1.78	-0.02	1.28	5.78	-0.02	1.68	-0.02	-0.02	6.88	-0.02	-0.02	-0.02	5.88	-0.02	-0.02	1.38	1.58	2.28	-0.02	-0.02	-0.02	-0.02	-0.02	-0.02	-0.02	-0.02	-0.02	-0.02	-0.02	-0.02	-0.02	0.28	-0.02	-0.02	-0.02	-0.02	-0.02	-0.02	-0.02	0.48
Cediranib	0	0.9	0	0	0	0	5.7	0	3.6	0	0	7.2	0	0	0	0	0	0	2.7	0	0	0.2	0	0	3.6	0	0.1	3.4	0	0	0	0	0	0	0.2	0	0	0	0.1	0	0	0	0.1
TAK-530	-0.08	-0.08	-0.08	1.42	0.12	2.22	-0.08	-0.08	-0.08	-0.08	-0.08	-0.08	-0.08	-0.08	-0.08	-0.08	-0.08	-0.08	-0.08	-0.08	-0.08	-0.08	3.12	-0.08	-0.08	9.12	-0.08	3.12	-0.08	1.22	-0.08	-0.08	-0.08	-0.08	-0.08	-0.08	0.52	0.02	-0.08	3.02	-0.08	-0.08	-0.08
UM729	5.74	1.64	2.54	1.44	4.34	6.34	-0.06	-0.06	2.44	2.84	1.54	-0.06	0.54	0.44	1.04	-0.06	0.44	0.34	1.44	3.24	0.24	2.14	2.24	-0.06	-0.06	1.44	3.84	2.84	-0.06	1.94	0.64	0.64	-0.06	-0.06	2.34	2.74	3.94	0.94	2.04	1.84	1.24	2.34	0.94
Fulvestrant	0	0	2.3	1.3	0	0	0	0	0	0	0	1.5	0	0	0	1.6	0	0	0	0	0.2	0	0	0	2.3	5.3	0	0	0	0	8.3	0.2	0	0	0	0	0	0	0	0	0	0	0
BAY-1436032	-0.14	-0.14	2.86	2.16	-0.14	-0.14	1.16	-0.14	0.66	0.06	0.76	0.96	-0.14	-0.14	-0.04	-0.14	-0.14	0.16	-0.14	-0.14	0.36	0.16	2.16	-0.14	-0.14	1.06	1.56	2.56	-0.14	1.36	-0.14	5.56	1.26	4.26	2.76	-0.14	2.96	5.66	3.06	2.16	0.66	1.46	2.56
Neflamapimod	4.7	2.9	5	2.2	1.3	0.1	2.5	0	3.1	4	0.9	1.8	0	0	1	2.1	0	0.6	2.2	6.7	3.1	1.5	0.5	1.4	0	1.3	0	0.5	0	0.3	0.5	0.8	1	1.7	0.1	0	0	2.1	0	2.3	0.5	2.1	1.7
Afatinib	-0.84	-0.34	-0.64	0.46	-0.84	0.46	3.06	-0.84	2.16	-0.74	-0.84	0.16	3.96	-0.84	-0.84	-0.84	-0.84	-0.84	1.56	1.26	5.46	0.96	-0.84	-0.84	3.56	-0.84	0.66	1.96	-0.84	-0.84	-0.84	-0.84	-0.74	0.16	1.06	-0.84	-0.84	-0.34	-0.84	0.66	-0.84	-0.84	-0.84
Lasofoxifene	-1.28	-1.28	-1.28	-1.28	-1.28	-0.18	-0.08	-1.28	-1.28	-1.28	-1.28	-1.28	-1.28	-1.28	-1.28	-1.28	-1.28	-1.28	-1.28	-1.28	-1.28	-1.28	-1.28	-1.08	-1.28	-1.28	-1.08	-1.28	2.62	-1.28	-1.28	7.52	-1.28	-1.28	-1.28	-1.28	-1.28	1.12	-1.28	-1.28	-0.98	-1.28	-1.28
ML323	-0.36	3.54	3.14	2.04	3.64	-0.36	0.04	0.14	0.04	1.14	0.54	0.24	-0.36	-0.36	0.04	0.14	0.64	1.84	0.54	3.34	3.44	1.14	2.94	1.44	-0.26	2.64	0.44	1.84	1.14	2.04	1.34	0.64	1.74	4.14	4.64	-0.36	1.94	3.04	1.34	4.24	3.04	3.44	1.04
Crizotinib	-0.54	-0.24	1.46	2.16	0.86	-0.54	-0.54	-0.54	-0.54	-0.54	-0.54	-0.54	-0.54	-0.54	-0.54	-0.54	-0.54	0.96	-0.54	-0.54	-0.54	-0.54	3.86	-0.54	1.66	5.46	-0.54	4.26	-0.54	2.76	-0.54	-0.54	-0.54	-0.54	-0.24	-0.54	-0.54	-0.54	-0.54	1.86	-0.54	-0.54	-0.54
AZD0156	2.24	1.04	2.24	0.74	-0.06	3.34	0.64	2.84	1.04	2.04	1.04	1.84	-0.06	1.54	-0.06	2.54	-0.06	-0.06	2.04	7.24	0.84	1.14	1.14	-0.06	-0.06	1.84	1.74	0.94	3.84	0.64	4.14	0.24	0.14	-0.06	0.14	-0.06	0.14	0.54	-0.06	-0.06	0.64	0.14	-0.06
Dacomitinib	-1.64	-0.34	3.06	1.06	-1.64	0.96	2.66	-1.64	0.96	-0.34	-0.94	2.06	2.06	1.86	-1.64	-1.64	-1.54	-1.64	0.96	0.16	-1.04	0.86	-1.34	-1.64	1.46	-1.04	0.26	3.76	-1.24	-0.84	-1.04	-1.54	-1.44	-1.64	0.36	-0.54	0.86	-1.04	-1.54	-0.14	-0.94	-0.34	-0.44
Tesevatinib	-0.96	-0.66	2.34	2.04	-0.36	1.64	2.44	-1.36	0.74	-0.86	-1.16	1.44	3.64	2.34	0.24	-0.06	-1.36	-0.16	0.94	0.64	-1.36	1.44	-1.36	-1.36	3.24	-0.26	1.34	3.44	-1.36	-0.86	1.44	0.64	-0.46	-0.16	0.74	-1.06	-0.56	1.74	-0.86	1.84	-1.06	0.44	0.04
Enasidenib	-0.8	-0.2	2.7	-0.6	1.7	-0.7	-0.8	4	-0.8	1.2	3.9	-0.4	0.8	-0.8	-0.8	-0.8	-0.8	-0.8	1.2	2.2	-0.8	2.3	-0.3	-0.8	-0.8	1.8	-0.1	-0.1	2	-0.5	0.4	-0.5	0.2	-0.7	4.1	-0.8	-0.8	0.1	-0.8	0.6	-0.1	0.4	0.8
Motolimod	-4.38	-2.68	-3.88	-2.38	0.42	-4.48	-4.18	-4.48	1.22	1.52	-3.58	-3.98	-4.48	-4.48	-4.48	-4.48	-4.48	-3.38	-1.58	-1.68	-2.48	-3.38	-3.58	-4.48	-3.48	-3.48	-3.38	-3.48	-4.18	-3.18	-4.08	-3.38	-3.18	-2.58	-3.48	-2.28	-4.28	-2.78	-4.08	-3.18	-2.28	-2.28	-4.08
Baricitinib	-1.94	-1.94	-1.94	-1.94	-1.94	-1.94	-1.94	-1.94	-1.94	-1.94	-1.94	-1.94	-1.94	-1.24	-1.94	-1.94	-1.94	-1.94	-1.94	-1.94	-1.94	-1.94	-1.94	-1.94	-1.94	4.66	-1.94	-1.94	-1.94	0.16	3.66	-1.94	-1.94	-1.94	-1.94	-1.94	-1.94	-1.94	-1.94	0.96	-1.94	-1.94	-1.94
Galunisertib	0	0	0	0	0	0	1.6	0	1.3	0	0	8.5	0	0	0	0	0	0	2.9	0	0	0.1	0	0	0	0	0	0	0	0	0	0	0	0	0	0	0	0	0	0	0	0	0
GSK2801	3.44	-0.16	0.04	-0.36	-0.16	-0.36	-0.36	4.84	-0.36	1.94	0.24	-0.16	-0.36	-0.36	-0.36	-0.36	-0.36	-0.36	-0.36	3.24	-0.36	-0.36	-0.36	-0.36	-0.36	-0.36	-0.26	-0.36	4.44	2.04	-0.26	-0.36	-0.16	-0.26	0.44	-0.36	2.64	-0.16	-0.16	0.34	0.54	-0.16	0.84
Senexin_B	-0.6	2.1	-0.6	-0.6	1	-0.4	-0.6	-0.6	-0.6	-0.6	-0.6	-0.1	-0.1	-0.6	1.4	-0.6	-0.6	0.9	0.4	2	-0.6	-0.6	2.8	1.1	-0.6	-0.6	1.7	3.8	-0.6	0.6	-0.6	-0.6	0.4	3.1	1.4	4.5	2.1	1.8	-0.6	1.8	-0.1	1.1	0.5
Decernotinib	2.56	-1.54	-3.94	-3.94	-3.94	-3.94	-3.94	-1.84	-3.74	-3.94	-3.94	-3.94	-1.94	-3.94	-3.94	-3.94	-3.94	-3.94	-3.94	-3.14	-3.94	-2.74	-3.94	-3.94	-1.74	-2.44	-3.94	1.16	-3.94	-3.34	-2.64	-3.94	-3.94	-3.94	-3.94	-3.84	-3.94	-3.94	-3.94	-3.84	-3.94	-3.44	-3.94
BRD7116	-0.24	0.56	-0.24	-0.24	3.16	-0.24	3.36	-0.24	4.46	-0.24	1.76	0.16	-0.24	-0.24	-0.04	-0.24	1.06	1.96	4.46	-0.14	2.86	-0.24	-0.14	-0.24	0.66	-0.24	1.16	0.16	1.26	-0.24	-0.24	3.26	0.66	1.76	-0.04	0.86	2.16	1.26	0.66	-0.14	0.36	0.96	-0.24
Varespladib	-0.84	-0.84	-0.84	-0.84	-0.84	6.36	-0.84	-0.84	-0.84	-0.84	-0.84	-0.84	-0.84	3.56	-0.84	-0.84	0.56	-0.84	-0.84	-0.84	-0.84	-0.84	-0.84	-0.84	-0.84	-0.84	-0.84	0.36	-0.84	-0.64	-0.84	-0.84	-0.84	-0.74	-0.84	-0.84	-0.84	1.76	-0.84	-0.84	-0.84	-0.84	-0.74
Orteronel	1.4	0	0	0	0	0	0	4.6	0	1	4.9	0	0	0	0	0	0	0	0	0	0	0	2.1	0	0	0	0	0	4.9	0	0	0	0	0	0	0	0	0	0	0	0	0	0
Tretinoin	1.7	-1.1	-2.3	-1	-2.4	-2.4	1.2	-2.4	3.4	0.4	-2.4	-1.7	-1.2	-2.4	-2.4	-2.4	-2.4	-2.4	-2.4	-2.4	-1.8	0	-2.4	-2.4	-2.4	-2.4	-2.3	-2.4	-2.4	-2.4	-2.4	-1.7	-2.4	-2.4	-1.8	-1.8	-2.4	-2.4	-2.4	-2.4	-2.4	-2.4	-1.8
Entrectinib	-1.2	-1.2	3.3	1.5	0.2	-0.7	0	-1.2	-1.1	0.1	-1.2	-0.8	-1.2	0.4	-1.2	-0.3	0.5	-1.2	-1.1	-1.2	-1.2	3.5	-0.7	-1.2	-0.5	-0.6	-1.2	0.9	-1.2	-0.5	-1.2	-1.2	-1.2	-1.2	-0.9	3.2	-0.7	-1.2	-1.2	0.9	-1.2	-1.2	-0.7
Allopurinol	-0.64	-0.64	-0.64	-0.64	-0.64	-0.64	-0.64	-0.64	-0.64	-0.64	0.06	-0.64	-0.64	-0.64	-0.64	-0.64	-0.64	-0.04	0.96	-0.64	-0.64	-0.54	0.36	-0.64	-0.64	-0.14	-0.24	-0.64	3.56	-0.64	-0.64	6.06	-0.64	-0.64	-0.24	-0.64	-0.64	-0.64	-0.64	-0.64	-0.64	-0.64	-0.64
URB597	2.44	-0.36	-0.46	-0.06	-0.46	-0.46	0.64	-0.46	0.04	-0.36	0.44	0.54	-0.46	-0.46	-0.46	-0.46	-0.46	2.44	-0.46	-0.46	-0.46	-0.46	0.94	2.84	-0.46	-0.46	-0.46	-0.46	5.14	-0.46	-0.26	-0.26	-0.46	-0.46	-0.46	-0.46	-0.46	2.34	-0.46	-0.46	-0.46	-0.46	-0.46
Sonolisib	-0.56	0.24	2.44	0.94	-0.66	-0.76	1.94	-0.76	0.14	-0.16	-0.56	0.34	-0.76	-0.06	-0.76	-0.76	-0.56	-0.56	-0.16	2.14	-0.76	-0.76	-0.76	-0.76	-0.76	2.64	-0.66	-0.76	4.24	-0.66	1.64	-0.76	-0.76	-0.76	-0.76	-0.76	-0.76	-0.76	-0.76	-0.76	-0.76	-0.76	-0.06
Larotrectinib	-0.62	-0.62	-0.62	0.48	-0.62	2.78	0.68	-0.62	0.98	-0.62	1.28	-0.52	-0.62	-0.62	-0.62	-0.62	-0.62	0.48	-0.52	1.48	-0.62	-0.62	0.08	-0.62	-0.62	-0.62	-0.62	-0.62	3.78	-0.62	-0.62	4.18	-0.62	-0.62	-0.62	-0.62	-0.62	-0.62	-0.62	-0.62	-0.62	-0.62	-0.62
Linifanib	-1.12	-1.12	-1.12	-1.12	-1.12	-1.12	-1.12	-1.12	-1.12	-1.12	-1.12	-1.12	-1.12	-1.12	-1.12	-1.12	-1.12	-1.12	-1.12	-1.12	-1.12	1.28	-1.12	-1.12	-1.12	-1.12	-1.02	-1.12	-1.12	-1.12	-0.02	-1.12	-1.12	-1.12	-1.12	6.08	-1.12	-1.12	-1.12	-1.12	-1.12	-1.12	-1.12
GSK2879552	-0.62	-0.42	2.08	0.58	-0.62	-0.62	-0.62	-0.62	-0.62	-0.62	-0.02	-0.02	-0.62	0.58	-0.62	-0.32	-0.62	-0.62	-0.62	-0.62	-0.22	0.28	-0.52	-0.62	-0.62	-0.62	-0.02	-0.12	-0.62	0.08	-0.62	-0.62	-0.62	-0.62	-0.32	-0.62	-0.62	0.28	-0.62	-0.22	-0.42	-0.22	6.48
Ripasudil	3.28	2.68	-0.22	-0.22	-0.22	-0.22	-0.22	-0.22	-0.22	0.88	-0.22	-0.02	-0.22	0.18	-0.22	-0.22	-0.22	-0.22	-0.22	-0.22	-0.22	-0.22	4.88	-0.22	0.98	0.78	-0.12	1.58	1.18	1.78	-0.22	-0.22	1.18	-0.22	0.88	-0.22	-0.22	-0.22	-0.22	1.88	-0.22	0.98	-0.22
Talmapimod	0	1	3.2	0	0.7	0	0	0	0	0	0	0	0	0	0	0	0	0	0.2	4.9	2.8	0.4	2.8	0	0	2.1	0	0	0	0	0.5	0	0	0.9	0	0	0	0	0	0	0	0.8	0
Tandutinib	0	0	3.1	0	0.3	0	0	0	0	0	0	0	0	0	0	0	0.8	0	0	0	0	4.2	0.5	0	0	0	0	0	0	0	2.3	0	0	0	0	4.5	0	0	0	0	0	0	0.7
Pixantrone	-2.76	-0.36	-2.76	0.34	-2.66	-2.76	-1.36	-2.76	-0.36	-0.56	-2.76	1.34	-2.76	-2.56	-2.76	-2.76	-2.76	-2.76	-1.06	-2.76	0.24	-1.36	-2.76	-2.76	-2.06	-2.76	-2.06	-2.16	-2.76	-2.46	-1.76	-2.66	-2.76	-2.76	-0.86	-1.36	-2.76	-2.46	-2.76	-2.76	-1.86	-2.76	-2.76
Mitotane	-0.08	-0.08	-0.08	0.02	-0.08	-0.08	0.62	-0.08	-0.08	4.32	-0.08	1.32	-0.08	0.12	-0.08	-0.08	-0.08	-0.08	-0.08	-0.08	-0.08	-0.08	-0.08	-0.08	-0.08	-0.08	-0.08	-0.08	-0.08	0.92	-0.08	5.12	-0.08	-0.08	0.02	-0.08	0.32	-0.08	-0.08	-0.08	0.12	-0.08	-0.08
Arsenic(III)_oxide	-0.22	-0.42	-0.42	-0.42	-0.42	-0.42	2.38	1.38	2.78	0.08	-0.42	1.48	0.28	-0.42	-0.42	-0.42	-0.42	-0.42	3.78	-0.42	-0.42	-0.42	-0.42	-0.42	-0.42	-0.42	1.98	-0.42	-0.42	-0.42	-0.42	1.28	-0.42	-0.32	-0.42	-0.42	-0.42	-0.42	-0.42	-0.42	-0.42	-0.42	-0.42
Anagrelide	0.1	0	1	4.6	0	0	0	0	0	3.4	0	1.5	0	0.6	0	1.1	0	0	0	0	0	0	0	0	0	2.8	0	0	0	0	0	0	0	0	0	0	0	0	0	0	0	0	0
Bimatoprost	0	0	0	0	0	0	0	2.5	0	0	0	0	0	0.5	0	0	0	0	0	0	1.4	0	0	0	0	0	0	0	0	0	5.6	0.5	0	0	0	0	0	0	0	0	0	0	0
AZD3759	-0.04	-0.04	1.26	-0.04	-0.04	-0.04	-0.04	-0.04	-0.04	-0.04	-0.04	1.56	-0.04	-0.04	-0.04	0.86	-0.04	-0.04	-0.04	-0.04	0.66	-0.04	-0.04	-0.04	0.06	5.76	-0.04	-0.04	0.96	-0.04	-0.04	-0.04	-0.04	-0.04	-0.04	-0.04	-0.04	-0.04	-0.04	-0.04	-0.04	-0.04	-0.04
Tucatinib	-0.08	-0.08	1.12	0.02	0.02	0.52	-0.08	0.22	-0.08	0.22	4.02	0.22	-0.08	0.22	-0.08	-0.08	0.52	-0.08	-0.08	2.22	0.22	-0.08	-0.08	-0.08	-0.08	-0.08	0.12	-0.08	3.82	-0.08	-0.08	-0.08	-0.08	-0.08	-0.08	-0.08	-0.08	-0.08	-0.08	-0.08	-0.08	-0.08	-0.08
JPH203	1.2	0	0	1.5	0	0	0.4	0	2.2	0	0	0	0	1.2	0	0	0	0	2.2	4.5	0.2	0	0	0	2.1	0	0	0	0	0	0	0	0	0	0	0.2	0	0	0	0	0	0.5	0
1-methyl-D-tryptophan	-0.02	-0.62	-0.62	-0.62	-0.62	-0.62	0.58	0.38	-0.62	1.18	-0.62	2.28	1.48	-0.62	-0.62	-0.62	-0.62	-0.62	0.58	-0.62	3.68	-0.32	-0.62	-0.62	-0.62	-0.62	-0.62	-0.62	-0.62	-0.62	-0.62	-0.62	-0.62	-0.62	-0.62	-0.62	-0.62	-0.62	-0.62	-0.62	-0.62	-0.62	-0.62
GNE-7915	-0.06	-0.06	-0.06	-0.06	-0.06	-0.06	1.04	-0.06	-0.06	-0.06	-0.06	1.74	-0.06	-0.06	-0.06	-0.06	-0.06	-0.06	-0.06	-0.06	-0.06	-0.06	-0.06	-0.06	5.44	-0.06	-0.06	-0.06	-0.06	-0.06	-0.06	-0.06	-0.06	-0.06	-0.06	-0.06	-0.06	-0.06	-0.06	-0.06	-0.06	-0.06	0.34
Pravastatin	3.04	-0.66	-0.66	-0.56	-0.66	-0.46	0.64	-0.66	-0.66	-0.66	3.04	-0.36	0.74	-0.66	-0.66	-0.66	-0.66	-0.66	-0.66	-0.56	-0.66	-0.66	0.04	-0.66	-0.66	-0.66	-0.46	-0.66	0.64	-0.66	-0.66	-0.66	-0.66	-0.66	-0.66	-0.66	-0.16	-0.66	-0.66	-0.66	-0.66	-0.66	0.94
Vesatolimod	-3.52	-3.42	-3.52	0.28	-3.32	-3.52	-3.52	-3.52	-2.92	-3.22	-3.52	-3.52	-3.52	-3.52	-2.32	-3.52	-3.52	-3.52	-3.52	-3.52	-3.52	-3.52	-3.52	-3.32	-3.52	-3.52	-3.52	-3.52	0.38	-3.52	-2.12	-3.52	-3.52	-3.42	-3.52	-3.52	-3.52	-3.52	-3.52	-3.52	-3.52	-3.52	-2.92
CPI-360	5.1	0	0	0	0	0	1.3	0	0	0	0	1.1	0	0	0	0	0	0	1.8	0	0	0	0	0	0	0	0	0	0	0	0	0	0	0.1	0	0	0	0	0	0	0	0	0
Tepotinib	-0.08	-0.08	-0.08	-0.08	-0.08	-0.08	-0.08	2.02	-0.08	-0.08	4.62	-0.08	-0.08	-0.08	-0.08	-0.08	-0.08	-0.08	-0.08	0.42	-0.08	0.22	-0.08	-0.08	-0.08	-0.08	-0.08	0.02	2.22	-0.08	-0.08	-0.08	-0.08	-0.08	-0.08	-0.08	-0.08	-0.08	-0.08	0.02	-0.08	-0.08	0.52
Tideglusib	-0.3	-0.3	-0.3	-0.3	-0.3	-0.3	-0.3	-0.3	-0.3	-0.3	-0.3	0.5	-0.3	0.9	-0.3	-0.3	-0.3	-0.3	-0.3	-0.3	0.4	-0.3	-0.3	-0.3	-0.3	3.7	-0.3	-0.3	-0.3	-0.3	3.4	-0.3	-0.3	-0.3	-0.3	0.3	-0.3	-0.3	-0.3	-0.3	-0.3	-0.3	-0.3
TAK-285	0	0	0	0	0	0	3.1	0	3.3	0	0	1.6	0	0	0	0.1	0	0	0	0	0.1	0	0	0	3.1	0	0.2	0	0	0	0	0	0	0	0	0	0	0	0	0	0	0	0
Abiraterone	0.58	-0.12	3.48	-0.12	-0.12	-0.12	-0.12	-0.12	-0.12	1.78	1.18	0.88	-0.12	0.28	-0.12	3.08	-0.12	-0.12	1.48	-0.02	-0.12	-0.12	-0.02	-0.12	-0.12	-0.12	-0.12	-0.12	0.08	-0.12	-0.12	-0.12	-0.12	0.18	-0.12	-0.12	-0.12	1.28	-0.12	-0.12	-0.12	-0.12	-0.12
Letrozole	-0.04	-0.04	-0.04	-0.04	-0.04	-0.04	-0.04	0.76	-0.04	-0.04	-0.04	-0.04	-0.04	-0.04	-0.04	-0.04	-0.04	-0.04	-0.04	-0.04	4.76	-0.04	0.36	1.16	-0.04	-0.04	-0.04	-0.04	-0.04	-0.04	1.06	-0.04	-0.04	-0.04	-0.04	-0.04	-0.04	-0.04	-0.04	-0.04	-0.04	-0.04	-0.04
Goserelin	-0.06	-0.06	-0.06	-0.06	-0.06	-0.06	-0.06	-0.06	-0.06	-0.06	-0.06	-0.06	-0.06	0.14	-0.06	-0.06	-0.06	-0.06	-0.06	-0.06	0.14	-0.06	-0.06	-0.06	-0.06	-0.06	-0.06	0.04	4.84	-0.06	-0.06	-0.06	-0.06	-0.06	-0.06	-0.06	-0.06	0.14	-0.06	-0.06	-0.06	-0.06	-0.06
Telatinib	0	1.6	0	0	0	0	1.8	0	1	0.9	0.7	0.4	0	0	0	0	0	0	2.9	0.2	2.6	0.2	0	0	0.9	0	0	0	0	0	0	0.9	0	0	0	0	0	0	0	0	0	0	0
EPZ031686	0	0	0	0.9	0	0	0	0	0.6	0	0	0	0	0	0	0.6	0	0	0.5	0	3.5	0	0	0	2.6	0	0	0	0	0	0	0.5	0	0	0	0	0	0	0	0	0	0	0
AZD4547	-0.14	-0.04	0.46	-0.14	0.16	-0.14	-0.14	0.26	-0.14	-0.14	0.66	-0.14	-0.14	-0.14	-0.14	-0.14	0.56	-0.14	-0.14	3.46	-0.14	0.36	-0.14	-0.14	-0.14	0.56	-0.14	-0.14	-0.04	-0.04	1.66	-0.14	-0.14	-0.14	-0.14	1.36	-0.14	-0.14	-0.14	-0.14	-0.14	-0.14	-0.14
Apatinib	0	0	2.4	0	0	0	0	2.1	0	0.1	1.2	1.2	0	0	0	0	0	0.4	0	1.1	0.1	1	0.1	0	0	0	0	0.3	0.6	0	1	1	0	0	0	0	0	0	0	2.2	0	0.1	0
Devimistat (CPI-613)	1.9	0	0	2.4	0	0	0	0	0	0	2.1	0.8	1	0	0.1	0.1	0.4	0	0	0	0	0.6	0	1.8	0	0	0	0.3	1.3	0	0.6	0	0	0	0	0	0	0	0	0.1	0	0	0
TRAM-34	-0.08	-0.08	-0.08	-0.08	-0.08	-0.08	2.72	-0.08	2.52	-0.08	-0.08	1.12	-0.08	-0.08	-0.08	-0.08	-0.08	-0.08	1.12	-0.08	0.22	-0.08	-0.08	-0.08	-0.08	-0.08	-0.08	-0.08	-0.08	-0.08	-0.08	-0.08	-0.08	-0.08	-0.08	-0.08	-0.08	-0.08	-0.08	-0.08	-0.08	-0.08	-0.08
Pentostatin	-0.44	-0.44	-0.44	1.26	-0.44	-0.44	0.36	-0.44	-0.44	-0.14	-0.44	-0.44	-0.44	-0.44	-0.44	-0.44	-0.44	-0.44	-0.44	-0.44	-0.44	-0.44	0.66	0.36	-0.24	-0.44	-0.34	-0.44	3.06	-0.44	-0.44	-0.44	-0.44	-0.44	-0.14	-0.44	-0.24	-0.34	-0.44	-0.44	-0.44	-0.44	-0.44
Brivanib	-0.04	0.66	-0.04	-0.04	-0.04	-0.04	-0.04	-0.04	-0.04	0.16	-0.04	-0.04	-0.04	-0.04	2.76	-0.04	-0.04	-0.04	-0.04	1.96	0.96	-0.04	-0.04	-0.04	-0.04	-0.04	-0.04	-0.04	-0.04	0.16	-0.04	-0.04	1.56	1.46	0.06	-0.04	0.26	-0.04	-0.04	-0.04	0.06	0.46	-0.04
Motesanib	-0.22	-0.22	-0.22	-0.22	0.78	1.98	-0.22	-0.22	-0.22	-0.22	-0.22	-0.22	-0.22	-0.22	-0.22	-0.22	-0.22	1.28	-0.22	-0.22	-0.22	-0.22	-0.22	1.58	-0.22	-0.22	-0.22	1.08	0.08	-0.22	-0.22	-0.22	-0.22	-0.22	-0.22	-0.22	-0.22	-0.22	-0.22	0.38	-0.22	-0.22	-0.22
GDC-0853	0	0	0	0	0	1.1	0	0	0	0	0	0	0	0.2	0	0	0	0	0	0	0.2	0	0	0	0	1.6	0	0	2.8	0	0	0.4	0	0	0	0	0	0	0	0	0	0	0
Sapitinib	0	0	0	0	0	0	0	0	0	0	0	0	0.1	0	0	0	0	0	0	0	0	0	0	0	0	0	0	3.3	0	0	0	0	0	0	0	0	0	0	0	0	0	0	0
XAV939	1.96	-0.14	0.06	0.46	0.36	0.16	-0.14	1.46	-0.14	0.66	0.56	0.26	-0.14	-0.14	-0.14	-0.14	-0.14	-0.14	-0.14	0.06	-0.04	0.56	-0.14	-0.14	-0.14	-0.14	-0.14	0.36	-0.14	-0.14	-0.14	-0.14	-0.14	-0.14	-0.14	-0.14	-0.14	-0.14	-0.14	0.96	-0.14	-0.14	-0.14
Anastrozole	0	0	0	0	0	0	0	0	0	0	0	0	0	0	0	0	0	0	0	0	0	0	0	0	0.6	0	0	0	0	0	2.9	0.2	0	0	0	0	0	0	0	0	0	0	0
Tanzisertib	0	0	1.9	0.8	0	0	0	0	0	1.4	0	0.9	0	0.2	0	0	1.2	0	0	0	0	0	0	0	0	0	0	0.2	0	0	0	0	0	0	0	0	0	0	0	0	0	0	0
Aminoglutethimide	0	0	0	0.6	0	0	0	0	0.6	0	0	2.4	0	0.5	0	0	0	0	0	0	0.6	0.3	0	0	0	0	0	0	0	0	0	0.4	0	0	0	0	0	0	0	0	0	0	0
Teniposide	0	0	0	0	0	0.1	0	2.4	0	0	0	0	0	0	0	0	0	0	0	0	0	0	0	0	0	0	0	0	0	0	0	0	0	0	0	0	0	0	0	0	0	0	0
Capecitabine	-0.06	-0.06	-0.06	-0.06	-0.06	-0.06	0.44	-0.06	-0.06	-0.06	-0.06	1.04	-0.06	0.04	-0.06	-0.06	-0.06	-0.06	-0.06	-0.06	-0.06	0.04	-0.06	-0.06	-0.06	-0.06	-0.06	-0.06	-0.06	-0.06	1.84	0.64	-0.06	-0.06	-0.06	-0.06	-0.06	-0.06	-0.06	-0.06	-0.06	-0.06	-0.06
GSK343	0	0	0.1	0	0.1	0	0	0	0	0	0	0	0	0	0	0	0	0	0	0	0	0	0	0	0	0	0	0	0	0	0	0	0	0	0	0	2	0	0	0	0	0	0
Lomeguatrib	0	0.4	0.5	1	0	0	0	0	0	0	0.8	0	0	0	0	0	0	0	0	0.8	1.2	0	0	0	0	0	0	0	0	0	0	0.1	0	0	0	0	0	0	0	0	0	0	0
Vatalanib	0	0	0	0	0	0	0	0	0	0	0	0.1	0	0.1	0.1	0	0	0	0	0	0	0	0	0	0	0.1	0	1.1	0	0.7	0	0	0	0	0	0	0	0	0	0.7	0	0	0.5
GNE-0877	0	0	0	0	0	0	0	1	0	0	0	0	0	0	0	0	0	0	0	0	0.8	0	0	0	0	0	0	0	0	0	0	0	0	0	0	0	0	0	0	0	0	0	0
Pirfenidone	0	0	0	0	0	0	0	0	0	0	0	0	0	0	0	0	0	0	0	0	0	0	0	0	0	0	0	0	1.2	0	0	0	0	0	0	0	0	0	0	0	0	0	0
Plerixafor	0	0.7	0	0	0	0	0	0	0	0	0	0	0	0	0	0	0	0.3	0	0	0.1	0	0	0	0	0	0	0	0	0	0	0	0	0	0	0	0	0	0	0	0	0	0
UNC1215	0	0	0	0	0	0	0	0	0	0	0	0	0	0	0	0	0	0	0	0	0.5	0	0	0	0	0.4	0	0	0	0	0	0	0	0	0	0	0	0	0	0	0	0	0
Metformin	-0.02	-0.02	-0.02	-0.02	-0.02	-0.02	-0.02	-0.02	-0.02	-0.02	-0.02	0.58	-0.02	-0.02	-0.02	-0.02	-0.02	-0.02	-0.02	-0.02	0.08	-0.02	-0.02	-0.02	-0.02	-0.02	-0.02	-0.02	-0.02	-0.02	0.08	-0.02	-0.02	-0.02	-0.02	-0.02	-0.02	-0.02	-0.02	-0.02	-0.02	-0.02	-0.02
Thalidomide	-0.14	-0.14	-0.14	0.16	-0.14	-0.14	0.36	-0.14	-0.14	-0.14	-0.14	-0.14	-0.14	-0.14	-0.14	-0.14	-0.14	-0.14	-0.14	-0.14	-0.04	-0.14	-0.14	-0.14	-0.14	-0.14	-0.14	-0.14	-0.14	-0.14	-0.14	-0.14	-0.14	-0.14	-0.14	-0.14	-0.14	-0.14	-0.14	-0.14	-0.14	-0.14	-0.14
Resatorvid	0	0	0	0	0	0.4	0	0	0	0.2	0	0	0	0	0	0	0	0	0	0	0	0	0	0	0	0	0	0	0	0	0	0	0	0	0	0	0	0	0	0	0	0	0
Pinometostat	0	0	0	0	0	0	0	0	0	0	0	0	0	0	0.3	0	0	0	0	0	0	0	0	0	0	0.2	0	0	0	0	0	0	0	0	0	0	0	0	0	0	0	0	0
Apalutamide	0	0	0	0	0	0.2	0	0	0	0	0	0	0	0	0	0	0	0	0	0	0	0	0	0.1	0	0	0	0	0	0	0	0	0	0	0	0	0	0	0	0.1	0	0	0
VGX-1027	-0.04	-0.04	-0.04	-0.04	-0.04	-0.04	-0.04	-0.04	-0.04	-0.04	-0.04	-0.04	-0.04	-0.04	-0.04	-0.04	-0.04	-0.04	-0.04	-0.04	-0.04	-0.04	-0.04	-0.04	-0.04	-0.04	-0.04	-0.04	-0.04	-0.04	-0.04	-0.04	-0.04	-0.04	-0.04	-0.04	-0.04	0.16	-0.04	-0.04	-0.04	-0.04	-0.04
Necrostatin_2	-0.08	-0.08	-0.08	-0.08	-0.08	-0.08	-0.08	-0.08	-0.08	-0.08	-0.08	-0.08	-0.08	-0.08	-0.08	-0.08	-0.08	-0.08	-0.08	-0.08	-0.08	-0.08	-0.08	-0.08	-0.08	-0.08	-0.08	-0.08	-0.08	-0.08	-0.08	-0.08	-0.08	-0.08	-0.08	-0.08	-0.08	-0.08	-0.08	-0.08	-0.08	-0.08	-0.08
Infigratinib	0	0	0	0	0	0	0	0	0	0	0	0	0	0	0	0	0	0	0	0	0	0	0	0	0	0	0	0	0	0	0	0	0	0	0	0	0	0	0	0	0	0	0
Valproic_acid	0	0	0	0	0	0	0	0	0	0	0	0	0	0	0	0	0	0	0	0	0	0	0	0	0	0	0	0	0	0	0	0	0	0	0	0	0	0	0	0	0	0	0
