# Supplementary material for: Integrative multi-omics and drug response profiling of childhood acute lymphoblastic leukemia cell lines
Source: Nat Commun. 2022 Mar 30;13:1691. doi: 10.1038/s41467-022-29224-5 (PMC8967900; doi:10.1038/s41467-022-29224-5)
Supplement: Supplementary file 15 — Supplementary Data 14 [file 41467_2022_29224_MOESM15_ESM.xlsx]

## Sheet: Supp_Data_14
Supplementary Data 14: Differential Gene Correlation Analysis of sDSS-protein correlations of BCP-ALL and T-ALL cell lines
Protein	Drug Name	B_cor	B_pVal	T_cor	T_pVal	zScoreDiff	pValDiff	empPVals	pValDiff_adj	Classes	Mechanism Targets	Putative Target Protein(s)	Drug Class
TXNDC9	SN_38	0.749	1.63e-05	-0.713	0.00194	-5.33	9.83e-08	2.5e-07	0.0293	+/-	Active metabolite of irinotecan, Topoisomerase I inhibitor	TOP1	Conv.Chemo
TXNDC9	Raltitrexed	0.81	9.26e-07	-0.62	0.0104	-5.29	1.19e-07	2.5e-07	0.0293	+/-	Antimetabolite, Antifolate, Dihydrofolate reductase inhibitor, thymidylate synthase inhibitor	TYMS;DHFR	Conv.Chemo
CSTF2	Imiquimod	0.0553	0.793	-0.968	8.52e-10	-6.04	1.5e-09	2.49e-07	0.0299	0/-	Immunomodulatory agent, TLR7 agonist	TLR7;TLR8	Immunomodulatory
CDC7	Cytarabine	0.751	1.51e-05	-0.812	0.000135	-6.02	1.71e-09	2.49e-07	0.0299	+/-	Antimetabolite, Pyrimidine analog, interferes with DNA synthesis	POLB;DNA	Conv.Chemo
DDX5	8_amino_adenosine	0.487	0.0136	-0.916	6.39e-07	-5.99	2.13e-09	2.49e-07	0.0299	+/-	Antimetabolite, Nucleoside analog, RNA synthesis inhibitor	RNA	Conv.Chemo
DIAPH2	Losmapimod	0.174	0.405	-0.943	4.36e-08	-5.55	2.8e-08	4.98e-07	0.0359	0/-	p38MAPK inhibitor	MAPK14	Kinase inhibitor
DNA2	Cytarabine	0.664	0.000294	-0.814	0.000122	-5.55	2.91e-08	4.98e-07	0.0359	+/-	Antimetabolite, Pyrimidine analog, interferes with DNA synthesis	POLB;DNA	Conv.Chemo
DIAPH2	Mitomycin_C	0.262	0.206	-0.927	2.51e-07	-5.44	5.38e-08	7.48e-07	0.0384	0/-	Antineoplastic anatibiotic, DNA crosslinker	DNA	Conv.Chemo
CSTF2	IOX_2	0.289	0.161	-0.92	4.39e-07	-5.4	6.67e-08	7.48e-07	0.0384	0/-	PHD2 inhibitor	EGLN1	Differentiating.epigenetic modifier
RELL1	Amsacrine	-0.728	3.66e-05	0.841	4.53e-05	6.14	8.14e-10	2.49e-07	0.059	-/+	DNA intercalation, Topoisomerase II inhibitor	TOP2A;TOP2B;DNA	Conv.Chemo
RAD51	Gemcitabine	0.736	2.8e-05	-0.75	0.000812	-5.47	4.44e-08	7.48e-07	0.059	+/-	Antimetabolite, Nucleoside analog	TYMS	Conv.Chemo
RELL1	Cytarabine.Idarubicin	-0.713	6.23e-05	0.761	0.000625	5.41	6.38e-08	9.97e-07	0.059	-/+	Antimetabolite, interferes with DNA synthesis, Topoisomerase II inhibitor	TOP2A;TOP2B;DNA;POLB	Other
RELL1	Etoposide	-0.573	0.00275	0.844	3.98e-05	5.39	6.97e-08	9.97e-07	0.059	-/+	Topoisomerase II inhibitor	TOP2A;TOP2B	Conv.Chemo
RAD51	Pemetrexed	0.726	3.95e-05	-0.746	0.000909	-5.39	7.18e-08	9.97e-07	0.059	+/-	Antimetabolite, Antifolate, Dihydrofolate reductase inhibitor, thymidylate synthase inhibitor	TYMS;DHFR	Metabolic modifier
RELL1	Cytarabine	-0.647	0.00047	0.803	0.000183	5.36	8.16e-08	9.97e-07	0.059	-/+	Antimetabolite, Pyrimidine analog, interferes with DNA synthesis	POLB;DNA	Conv.Chemo
ZNF507	Tozasertib	0.81	9.06e-07	-0.587	0.0168	-5.15	2.61e-07	1.25e-06	0.078	+/-	pan-Aurora inhibitor	AURKA;AURKB;AURKC;FLT3;ABL1	Kinase inhibitor
TRIO	Prexasertib	0.474	0.0167	-0.854	2.5e-05	-5.11	3.23e-07	1.75e-06	0.078	+/-	CHEK1 inhibitor	CHEK1	Kinase inhibitor
VAC14	GSK_461364	-0.585	0.00213	0.803	0.000177	5.08	3.7e-07	1.75e-06	0.078	-/+	PLK1 inhibitor	PLK1	Kinase inhibitor
TXNDC9	Cytarabine	0.742	2.2e-05	-0.676	0.00405	-5.08	3.85e-07	1.75e-06	0.078	+/-	Antimetabolite, Pyrimidine analog, interferes with DNA synthesis	POLB;DNA	Conv.Chemo
ZNF185	A_1155463	0.602	0.00147	-0.784	0.000324	-5.01	5.53e-07	2e-06	0.078	+/-	Bcl-XL inhibitor	BCL2L1;BCL2;BCL2L2	Apoptotic modulator
TXNDC9	Pemetrexed	0.778	4.78e-06	-0.609	0.0123	-4.99	5.99e-07	2e-06	0.078	+/-	Antimetabolite, Antifolate, Dihydrofolate reductase inhibitor, thymidylate synthase inhibitor	TYMS;DHFR	Metabolic modifier
DST	PF_670462	0.737	2.6e-05	-0.719	0.00169	-5.29	1.22e-07	1.99e-06	0.0797	+/-	CK1epsilon and CK1delta inhibitor	CSNK1D;CSNK1E	Kinase inhibitor
DIAPH2	Perifosine	0.136	0.518	-0.937	8.86e-08	-5.29	1.23e-07	1.99e-06	0.0797	0/-	AKT, PI3K inhibitor	PIK3CA;PIK3CB;PIK3CD;PIK3CG;AKT1;AKT2;AKT3	Kinase inhibitor
IDH3A	Sitravatinib	0.535	0.00586	-0.858	2.08e-05	-5.39	7.16e-08	1.25e-06	0.0826	+/-	RET, TRK, PDGFR, VEGFR, KIT, DDR inhibitor	DDR2;RET;KIT;EPHA3;AXL;MERTK;NTRK1;FLT1;FLT3;FLT4;KDR;NTRK2;EPHB2;EPHB4;MST1R;RET;PDGFRA;DDR1;EPHA2;EPHA4;SRC;ROS1	Kinase inhibitor
MIS18A	Prexasertib	0.79	2.67e-06	-0.671	0.00444	-5.38	7.29e-08	1.25e-06	0.0826	+/-	CHEK1 inhibitor	CHEK1	Kinase inhibitor
KLHL26	Mitomycin_C	0.204	0.328	-0.931	1.67e-07	-5.35	8.68e-08	1.5e-06	0.0826	0/-	Antineoplastic anatibiotic, DNA crosslinker	DNA	Conv.Chemo
MIS18A	Gemcitabine	0.659	0.000342	-0.783	0.000334	-5.27	1.35e-07	2.24e-06	0.0826	+/-	Antimetabolite, Nucleoside analog	TYMS	Conv.Chemo
LAT2	AZD_5438	-0.549	0.00452	0.83	6.97e-05	5.16	2.51e-07	2.24e-06	0.0826	-/+	CDK1, 2, 9 inhibitor	CDK1;CDK2;CDK9	Kinase inhibitor
MAGED1	Onalespib	0.63	0.000736	-0.779	0.000373	-5.1	3.34e-07	2.24e-06	0.0826	+/-	HSP90 inhibitor	HSP90AA1	HSP inhibitor
KLHL26	Losmapimod	0.188	0.368	-0.92	4.5e-07	-5.09	3.61e-07	2.49e-06	0.0826	0/-	p38MAPK inhibitor	MAPK14	Kinase inhibitor
IMMP1L	Tamatinib	0.523	0.00734	-0.826	8.11e-05	-5.02	5.25e-07	3.49e-06	0.0826	+/-	SYK inhibitor	SYK	Kinase inhibitor
MCPH1	Cytarabine	0.786	3.19e-06	-0.598	0.0144	-5.01	5.52e-07	3.49e-06	0.0826	+/-	Antimetabolite, Pyrimidine analog, interferes with DNA synthesis	POLB;DNA	Conv.Chemo
KNSTRN	Cytarabine	0.723	4.5e-05	-0.682	0.00361	-4.99	5.99e-07	3.49e-06	0.0826	+/-	Antimetabolite, Pyrimidine analog, interferes with DNA synthesis	POLB;DNA	Conv.Chemo
LDAH	Losmapimod	0.341	0.0948	-0.883	5.94e-06	-4.99	6.18e-07	3.49e-06	0.0826	0/-	p38MAPK inhibitor	MAPK14	Kinase inhibitor
ITPR3	Foretinib	-0.719	5.16e-05	0.685	0.00343	4.98	6.25e-07	3.49e-06	0.0826	-/+	MET, VEGFR2 inhibitor	MET;KDR	Kinase inhibitor
KLHL26	Vinblastine	0.296	0.151	-0.893	3.18e-06	-4.98	6.33e-07	3.49e-06	0.0826	0/-	Mitotic inhibitor, Vinca alkaloid microtubule depolymerizer	TUBA1A;TUBB;TUBD1;TUBG1;TUBE1	Conv.Chemo
LRR1	Cytarabine	0.593	0.0018	-0.785	0.000313	-4.98	6.48e-07	3.49e-06	0.0826	+/-	Antimetabolite, Pyrimidine analog, interferes with DNA synthesis	POLB;DNA	Conv.Chemo
KNSTRN	Pemetrexed	0.825	3.98e-07	-0.508	0.0448	-4.95	7.52e-07	3.49e-06	0.0826	+/-	Antimetabolite, Antifolate, Dihydrofolate reductase inhibitor, thymidylate synthase inhibitor	TYMS;DHFR	Metabolic modifier
CALD1	AMG319	0.484	0.0141	-0.949	2.02e-08	-6.73	1.73e-11	2.49e-07	0.0858	+/-	PI3K delta inhibitor	PIK3CD	Kinase inhibitor
ARIH2	Losmapimod	0.286	0.165	-0.939	6.79e-08	-5.8	6.71e-09	4.98e-07	0.0858	0/-	p38MAPK inhibitor	MAPK14	Kinase inhibitor
ACO2	PS_1145	-0.235	0.257	0.937	9.41e-08	5.57	2.54e-08	7.48e-07	0.0858	0/+	IKK-2 inhibitor	IKBKB	Kinase inhibitor
SORBS2	AZD3965	0.116	0.581	0.974	2.15e-10	5.84	5.18e-09	4.98e-07	0.0862	0/+	MCT1 inhibitor	SLC16A1	Metabolic modifier
SIRT1	Prexasertib	0.752	1.47e-05	-0.749	0.000835	-5.57	2.56e-08	4.98e-07	0.0862	+/-	CHEK1 inhibitor	CHEK1	Kinase inhibitor
TIMM29	Perifosine	0.277	0.181	-0.925	2.89e-07	-5.45	4.94e-08	9.97e-07	0.0862	0/-	AKT, PI3K inhibitor	PIK3CA;PIK3CB;PIK3CD;PIK3CG;AKT1;AKT2;AKT3	Kinase inhibitor
SLC25A29	Losmapimod	0.498	0.0113	-0.876	8.71e-06	-5.44	5.24e-08	9.97e-07	0.0862	+/-	p38MAPK inhibitor	MAPK14	Kinase inhibitor
RAD51	Cytarabine	0.646	0.000489	-0.786	0.000305	-5.23	1.7e-07	2.24e-06	0.0885	+/-	Antimetabolite, Pyrimidine analog, interferes with DNA synthesis	POLB;DNA	Conv.Chemo
PWP1	GSK_1070916	0.39	0.0538	-0.889	4.25e-06	-5.22	1.77e-07	2.24e-06	0.0885	0/-	Aurora B, Aurora C inhibitor	AURKB;AURKC	Kinase inhibitor
SAP30L	Mitomycin_C	-0.342	0.0943	0.894	3.09e-06	5.13	2.82e-07	2.49e-06	0.0885	0/+	Antineoplastic anatibiotic, DNA crosslinker	DNA	Conv.Chemo
RAB15	PS_1145	-0.549	0.00448	0.827	7.7e-05	5.13	2.82e-07	2.49e-06	0.0885	-/+	IKK-2 inhibitor	IKBKB	Kinase inhibitor
FGFR1OP	Clofarabine	0.399	0.0482	-0.931	1.65e-07	-5.97	2.35e-09	4.98e-07	0.0964	+/-	Antimetabolite, Purine analog	RRM1	Conv.Chemo
EPB41L5	Floxuridine	0.51	0.00926	-0.877	8.23e-06	-5.5	3.76e-08	1.5e-06	0.0964	+/-	Antimetabolite, Analog of 5-fluorouracil	TYMS	Conv.Chemo
GMNN	Gemcitabine	0.622	0.000893	-0.819	0.000103	-5.38	7.31e-08	1.5e-06	0.0964	+/-	Antimetabolite, Nucleoside analog	TYMS	Conv.Chemo
EIF4G2	Cytarabine	0.773	5.89e-06	-0.684	0.00348	-5.33	9.84e-08	1.99e-06	0.0964	+/-	Antimetabolite, Pyrimidine analog, interferes with DNA synthesis	POLB;DNA	Conv.Chemo
FGFR1OP	Topotecan	0.402	0.0465	-0.893	3.26e-06	-5.32	1.03e-07	1.99e-06	0.0964	+/-	Topoisomerase I inhibitor, Camptothecin analog	TOP1	Conv.Chemo
GMNN	Cytarabine.Idarubicin	0.626	0.000807	-0.807	0.000155	-5.3	1.14e-07	2.24e-06	0.0964	+/-	Antimetabolite, interferes with DNA synthesis, Topoisomerase II inhibitor	TOP2A;TOP2B;DNA;POLB	Other
FGFR1OP	Cytarabine	0.383	0.0591	-0.892	3.44e-06	-5.24	1.57e-07	2.74e-06	0.0964	0/-	Antimetabolite, Pyrimidine analog, interferes with DNA synthesis	POLB;DNA	Conv.Chemo
FGFR1OP	Gemcitabine	0.431	0.0314	-0.879	7.52e-06	-5.23	1.66e-07	2.74e-06	0.0964	+/-	Antimetabolite, Nucleoside analog	TYMS	Conv.Chemo
FGFR1OP	SN_38	0.456	0.0219	-0.869	1.26e-05	-5.21	1.94e-07	2.74e-06	0.0964	+/-	Active metabolite of irinotecan, Topoisomerase I inhibitor	TOP1	Conv.Chemo
GMNN	Cytarabine	0.685	0.000157	-0.753	0.000767	-5.2	2.03e-07	2.74e-06	0.0964	+/-	Antimetabolite, Pyrimidine analog, interferes with DNA synthesis	POLB;DNA	Conv.Chemo
WSB1	Losmapimod	-0.259	0.21	0.897	2.51e-06	4.92	8.57e-07	2.75e-06	0.0965	0/+	p38MAPK inhibitor	MAPK14	Kinase inhibitor
ZNF518B	ODM_201	0.503	0.0103	-0.821	9.73e-05	-4.9	9.7e-07	3.25e-06	0.0975	+/-	AR antagonist	AR	Hormone therapy
ZEB1	Quizartinib	-0.691	0.00013	0.692	0.00298	4.87	1.14e-06	3.99e-06	0.0975	-/+	FLT3 inhibitor	FLT3	Kinase inhibitor
WDR62	Cladribine	0.704	8.63e-05	-0.676	0.00402	-4.85	1.23e-06	4.49e-06	0.0975	+/-	Antimetabolite, Purine analog	RRM1;RRM2;RRM2B	Conv.Chemo
WASHC4	Cytarabine	-0.598	0.00159	0.764	0.000563	4.85	1.23e-06	4.49e-06	0.0975	-/+	Antimetabolite, Pyrimidine analog, interferes with DNA synthesis	POLB;DNA	Conv.Chemo
WDR62	Niraparib	0.667	0.000275	-0.708	0.00216	-4.82	1.42e-06	4.99e-06	0.0975	+/-	PARP inhibitor	PARP1	Differentiating.epigenetic modifier
TXNDC9	Cytarabine.Idarubicin	0.737	2.6e-05	-0.628	0.00916	-4.81	1.49e-06	4.99e-06	0.0975	+/-	Antimetabolite, interferes with DNA synthesis, Topoisomerase II inhibitor	TOP2A;TOP2B;DNA;POLB	Other
ZNF292	Belinostat	-0.533	0.00608	0.796	0.000228	4.81	1.55e-06	4.99e-06	0.0975	-/+	HDAC inhibitor	HDAC1;HDAC2;HDAC3	Differentiating.epigenetic modifier
ZNF77	Perifosine	-0.106	0.613	-0.945	3.38e-08	-4.8	1.59e-06	4.99e-06	0.0975	0/-	AKT, PI3K inhibitor	PIK3CA;PIK3CB;PIK3CD;PIK3CG;AKT1;AKT2;AKT3	Kinase inhibitor
CDCA4	Tipifarnib	0.532	0.00625	-0.84	4.62e-05	-5.19	2.14e-07	2.99e-06	0.106	+/-	Farnesyltransferase inhibitor	FNTA	Differentiating.epigenetic modifier
CDR2	Prexasertib	0.616	0.00105	-0.798	0.000214	-5.17	2.28e-07	3.24e-06	0.106	+/-	CHEK1 inhibitor	CHEK1	Kinase inhibitor
ASB7	Losmapimod	-0.48	0.0151	0.87	1.21e-05	5.3	1.15e-07	1.74e-06	0.11	-/+	p38MAPK inhibitor	MAPK14	Kinase inhibitor
CASP10	BX_912	-0.64	0.00057	0.797	0.000215	5.29	1.24e-07	1.99e-06	0.11	-/+	PDK1 inhibitor	PDK1	Kinase inhibitor
BUB1	Niraparib	0.561	0.00353	-0.836	5.57e-05	-5.26	1.43e-07	2.24e-06	0.11	+/-	PARP inhibitor	PARP1	Differentiating.epigenetic modifier
CBL	AZD7762	-0.714	6.17e-05	0.738	0.00111	5.26	1.44e-07	2.24e-06	0.11	-/+	CHEK1 inhibitor	CHEK1;CHEK2	Kinase inhibitor
KIAA1191	WEHI_539	0.778	4.72e-06	-0.584	0.0175	-4.88	1.04e-06	4.98e-06	0.111	+/-	Bcl-XL inhibitor	BCL2L1	Apoptotic modulator
CDC25C	Cytarabine	0.641	0.00056	-0.773	0.000441	-5.11	3.2e-07	3.74e-06	0.112	+/-	Antimetabolite, Pyrimidine analog, interferes with DNA synthesis	POLB;DNA	Conv.Chemo
MCM10	Cytarabine	0.726	4.06e-05	-0.657	0.00572	-4.88	1.07e-06	5.48e-06	0.115	+/-	Antimetabolite, Pyrimidine analog, interferes with DNA synthesis	POLB;DNA	Conv.Chemo
AP3S1	Gemcitabine	-0.664	0.000298	0.755	0.000725	5.1	3.42e-07	4.73e-06	0.116	-/+	Antimetabolite, Nucleoside analog	TYMS	Conv.Chemo
ABI3	Cladribine	-0.681	0.000177	0.739	0.00108	5.09	3.64e-07	4.73e-06	0.116	-/+	Antimetabolite, Purine analog	RRM1;RRM2;RRM2B	Conv.Chemo
ABI3	Cytarabine	-0.751	1.51e-05	0.657	0.00571	5.04	4.68e-07	5.48e-06	0.116	-/+	Antimetabolite, Pyrimidine analog, interferes with DNA synthesis	POLB;DNA	Conv.Chemo
ARHGAP1	8_amino_adenosine	-0.48	0.0151	0.841	4.42e-05	5	5.74e-07	6.48e-06	0.116	-/+	Antimetabolite, Nucleoside analog, RNA synthesis inhibitor	RNA	Conv.Chemo
AGO1	Cytarabine	-0.631	0.000717	0.763	0.000584	4.99	5.92e-07	6.73e-06	0.116	-/+	Antimetabolite, Pyrimidine analog, interferes with DNA synthesis	POLB;DNA	Conv.Chemo
CAMKMT	A_1155463	-0.572	0.0028	0.798	0.000211	4.99	6.18e-07	6.98e-06	0.116	-/+	Bcl-XL inhibitor	BCL2L1;BCL2;BCL2L2	Apoptotic modulator
CASP10	Tozasertib	-0.682	0.000172	0.721	0.00164	4.98	6.37e-07	7.23e-06	0.116	-/+	pan-Aurora inhibitor	AURKA;AURKB;AURKC;FLT3;ABL1	Kinase inhibitor
ARHGAP23	Amsacrine	0.487	0.0136	-0.836	5.45e-05	-4.97	6.56e-07	7.23e-06	0.116	+/-	DNA intercalation, Topoisomerase II inhibitor	TOP2A;TOP2B;DNA	Conv.Chemo
AP3S1	Topotecan	-0.591	0.00185	0.785	0.000317	4.97	6.8e-07	7.23e-06	0.116	-/+	Topoisomerase I inhibitor, Camptothecin analog	TOP1	Conv.Chemo
CASP10	Danusertib	-0.637	0.000616	0.754	0.000744	4.96	7.07e-07	7.73e-06	0.116	-/+	Aurora, Ret, TrkA, FGFR-1 inhibitor	AURKA;AURKB;RET;FGFR1;ABL1;NTRK1	Kinase inhibitor
ARIH2	Perifosine	0.122	0.561	-0.923	3.46e-07	-4.95	7.32e-07	7.97e-06	0.116	0/-	AKT, PI3K inhibitor	PIK3CA;PIK3CB;PIK3CD;PIK3CG;AKT1;AKT2;AKT3	Kinase inhibitor
CBX6	Cisplatin	-0.435	0.0298	0.853	2.72e-05	4.95	7.41e-07	7.97e-06	0.116	-/+	Platinum-based antineoplastic agent	DNA	Conv.Chemo
C21orf91	BI_2536	0.685	0.000157	-0.713	0.00195	-4.95	7.46e-07	7.97e-06	0.116	+/-	PLK1 inhibitor	PLK1	Kinase inhibitor
BUB1	Cytarabine	0.783	3.78e-06	-0.586	0.0171	-4.93	8.38e-07	8.22e-06	0.116	+/-	Antimetabolite, Pyrimidine analog, interferes with DNA synthesis	POLB;DNA	Conv.Chemo
ARHGAP32	KU_60019	0.493	0.0123	-0.827	7.75e-05	-4.91	8.95e-07	8.47e-06	0.116	+/-	ATM inhibitor	ATM	Kinase inhibitor
CCDC117	BMS_754807	0.371	0.0678	-0.866	1.45e-05	-4.88	1.07e-06	8.97e-06	0.116	0/-	IGF1R inhibitor	IGF1R	Kinase inhibitor
ABCD1	Pomalidomide	0.666	0.000279	-0.717	0.00176	-4.88	1.08e-06	8.97e-06	0.116	+/-	Immunomodulatory agent, anti-angiogenic	CRBN;PTGS2;TNF	Immunomodulatory
ATP5F1A	Litronesib	-0.25	0.228	0.895	2.84e-06	4.87	1.14e-06	9.47e-06	0.116	0/+	Eg5 inhibitor	KIF11	Kinesin inhibitor
BUB1	Cytarabine.Idarubicin	0.764	8.95e-06	-0.602	0.0137	-4.86	1.17e-06	9.47e-06	0.116	+/-	Antimetabolite, interferes with DNA synthesis, Topoisomerase II inhibitor	TOP2A;TOP2B;DNA;POLB	Other
CASP10	VER_155008	-0.686	0.000156	0.694	0.00287	4.84	1.27e-06	9.47e-06	0.116	-/+	HSP70 inhibitor	HSPA1A;HSPA1B;HSPA8;HSPA5	HSP inhibitor
CHORDC1	Pemetrexed	0.819	5.45e-07	-0.547	0.0283	-5.06	4.24e-07	4.98e-06	0.128	+/-	Antimetabolite, Antifolate, Dihydrofolate reductase inhibitor, thymidylate synthase inhibitor	TYMS;DHFR	Metabolic modifier
CDC7	Cytarabine.Idarubicin	0.642	0.000547	-0.764	0.000569	-5.05	4.4e-07	4.98e-06	0.128	+/-	Antimetabolite, interferes with DNA synthesis, Topoisomerase II inhibitor	TOP2A;TOP2B;DNA;POLB	Other
EEF1D	Cytarabine	0.625	0.00083	-0.769	0.0005	-5.01	5.56e-07	5.98e-06	0.128	+/-	Antimetabolite, Pyrimidine analog, interferes with DNA synthesis	POLB;DNA	Conv.Chemo
DNA2	SN_38	0.523	0.00736	-0.821	9.6e-05	-4.98	6.51e-07	6.73e-06	0.128	+/-	Active metabolite of irinotecan, Topoisomerase I inhibitor	TOP1	Conv.Chemo
CSTF2	Mitomycin_C	-0.212	0.309	-0.961	3.47e-09	-4.98	6.52e-07	6.73e-06	0.128	0/-	Antineoplastic anatibiotic, DNA crosslinker	DNA	Conv.Chemo
CSTF2	Losmapimod	-0.131	0.533	-0.954	1.1e-08	-4.97	6.75e-07	6.73e-06	0.128	0/-	p38MAPK inhibitor	MAPK14	Kinase inhibitor
CHORDC1	Raltitrexed	0.826	3.59e-07	-0.503	0.0472	-4.94	7.64e-07	7.23e-06	0.128	+/-	Antimetabolite, Antifolate, Dihydrofolate reductase inhibitor, thymidylate synthase inhibitor	TYMS;DHFR	Conv.Chemo
CHORDC1	Gemcitabine	0.713	6.43e-05	-0.683	0.00353	-4.94	7.87e-07	7.23e-06	0.128	+/-	Antimetabolite, Nucleoside analog	TYMS	Conv.Chemo
EAPP	ODM_201	0.169	0.42	-0.915	7.06e-07	-4.93	8.14e-07	7.48e-06	0.128	0/-	AR antagonist	AR	Hormone therapy
ARIH2	Mitomycin_C	0.0964	0.647	-0.92	4.61e-07	-4.82	1.47e-06	1.12e-05	0.129	0/-	Antineoplastic anatibiotic, DNA crosslinker	DNA	Conv.Chemo
AGO1	SN_38	-0.563	0.00337	0.776	0.000408	4.78	1.73e-06	1.17e-05	0.129	-/+	Active metabolite of irinotecan, Topoisomerase I inhibitor	TOP1	Conv.Chemo
BTD	VER_155008	-0.241	0.245	0.891	3.74e-06	4.78	1.78e-06	1.22e-05	0.129	0/+	HSP70 inhibitor	HSPA1A;HSPA1B;HSPA8;HSPA5	HSP inhibitor
ATP5F1B	Litronesib	-0.229	0.27	0.893	3.23e-06	4.77	1.8e-06	1.25e-05	0.129	0/+	Eg5 inhibitor	KIF11	Kinesin inhibitor
ABI3	Gemcitabine	-0.638	0.000594	0.72	0.00166	4.75	1.99e-06	1.37e-05	0.129	-/+	Antimetabolite, Nucleoside analog	TYMS	Conv.Chemo
ADGRE5	8_amino_adenosine	-0.513	0.00875	0.798	0.000211	4.75	2.08e-06	1.42e-05	0.129	-/+	Antimetabolite, Nucleoside analog, RNA synthesis inhibitor	RNA	Conv.Chemo
APAF1	Cytarabine	-0.797	1.84e-06	0.511	0.0433	4.73	2.26e-06	1.45e-05	0.129	-/+	Antimetabolite, Pyrimidine analog, interferes with DNA synthesis	POLB;DNA	Conv.Chemo
CAPRIN1	Raltitrexed	0.845	1.09e-07	-0.393	0.132	-4.73	2.29e-06	1.47e-05	0.129	+/0	Antimetabolite, Antifolate, Dihydrofolate reductase inhibitor, thymidylate synthase inhibitor	TYMS;DHFR	Conv.Chemo
ABI3	Cytarabine.Idarubicin	-0.741	2.24e-05	0.604	0.0133	4.72	2.32e-06	1.5e-05	0.129	-/+	Antimetabolite, interferes with DNA synthesis, Topoisomerase II inhibitor	TOP2A;TOP2B;DNA;POLB	Other
ARIH2	Imiquimod	-0.283	0.171	-0.96	4.18e-09	-4.72	2.36e-06	1.5e-05	0.129	0/-	Immunomodulatory agent, TLR7 agonist	TLR7;TLR8	Immunomodulatory
AK6	Pemetrexed	0.601	0.00147	-0.742	0.001	-4.72	2.4e-06	1.5e-05	0.129	+/-	Antimetabolite, Antifolate, Dihydrofolate reductase inhibitor, thymidylate synthase inhibitor	TYMS;DHFR	Metabolic modifier
ABHD12	IOX_1	-0.666	0.000276	0.685	0.00344	4.69	2.69e-06	1.59e-05	0.129	-/+	2-Oxoglutarate Oxygenase Inhibitor	KDM3A;KDM4C;KDM6B;KDM2A;KDM4E;KDM5C;EGLN1	Differentiating.epigenetic modifier
AP3S1	Fludarabine	-0.552	0.00419	0.768	0.000509	4.68	2.84e-06	1.67e-05	0.129	-/+	Antimetabolite, Purine analog	RRM1	Conv.Chemo
CBL	Crenolanib	-0.437	0.0287	0.824	8.84e-05	4.68	2.88e-06	1.67e-05	0.129	-/+	PDGFRA and PDGFRB inhibitor	PDGFRA	Kinase inhibitor
ADA2	Raltitrexed	-0.351	0.0856	0.854	2.59e-05	4.68	2.92e-06	1.69e-05	0.129	0/+	Antimetabolite, Antifolate, Dihydrofolate reductase inhibitor, thymidylate synthase inhibitor	TYMS;DHFR	Conv.Chemo
AGO1	Clofarabine	-0.549	0.0045	0.769	0.000505	4.67	3.02e-06	1.72e-05	0.129	-/+	Antimetabolite, Purine analog	RRM1	Conv.Chemo
AFAP1L2	Glasdegib	0.599	0.00157	-0.736	0.00115	-4.67	3.05e-06	1.72e-05	0.129	+/-	Smo inhibitor	SMO	Hedgehog inhibitor
BRPF1	Docetaxel	-0.353	0.0834	0.852	2.79e-05	4.67	3.06e-06	1.72e-05	0.129	0/+	Mitotic inhibitor, taxane microtubule stabilizer	TUBB1;MAP2;MAP4;MAPT	Conv.Chemo
RNF213	Gemcitabine	-0.447	0.0252	0.853	2.72e-05	4.99	6.01e-07	3.99e-06	0.129	-/+	Antimetabolite, Nucleoside analog	TYMS	Conv.Chemo
ATP5PO	Filanesib	-0.425	0.0342	0.826	8.17e-05	4.65	3.25e-06	1.79e-05	0.13	-/+	KSP, Eg5 inhibitor	KIF11	Kinesin inhibitor
AP3S1	Clofarabine	-0.561	0.00351	0.758	0.000661	4.65	3.29e-06	1.87e-05	0.13	-/+	Antimetabolite, Purine analog	RRM1	Conv.Chemo
ABI3	Clofarabine	-0.721	4.77e-05	0.614	0.0113	4.65	3.36e-06	1.89e-05	0.13	-/+	Antimetabolite, Purine analog	RRM1	Conv.Chemo
BUB1	Etoposide	0.747	1.81e-05	-0.578	0.019	-4.64	3.41e-06	1.92e-05	0.13	+/-	Topoisomerase II inhibitor	TOP2A;TOP2B	Conv.Chemo
ATP13A1	Pomalidomide	0.202	0.334	-0.889	4.03e-06	-4.64	3.47e-06	1.92e-05	0.13	0/-	Immunomodulatory agent, anti-angiogenic	CRBN;PTGS2;TNF	Immunomodulatory
CHORDC1	Cytarabine	0.746	1.85e-05	-0.641	0.0075	-4.93	8.37e-07	7.97e-06	0.13	+/-	Antimetabolite, Pyrimidine analog, interferes with DNA synthesis	POLB;DNA	Conv.Chemo
ABRAXAS1	Foretinib	0.247	0.235	-0.878	7.79e-06	-4.63	3.71e-06	1.99e-05	0.132	0/-	MET, VEGFR2 inhibitor	MET;KDR	Kinase inhibitor
MAPK8	Fulvestrant	-0.584	0.00216	0.773	0.000442	4.85	1.22e-06	6.73e-06	0.133	-/+	Estrogen receptor antagonist	ESR1	Hormone therapy
RELL1	SN_38	-0.49	0.0129	0.829	7.11e-05	4.92	8.5e-07	4.49e-06	0.133	-/+	Active metabolite of irinotecan, Topoisomerase I inhibitor	TOP1	Conv.Chemo
SASS6	Prexasertib	0.849	8.22e-08	-0.434	0.0932	-4.91	9.26e-07	5.23e-06	0.133	+/0	CHEK1 inhibitor	CHEK1	Kinase inhibitor
RELB	Imiquimod	-0.105	0.617	0.923	3.45e-07	4.9	9.36e-07	5.23e-06	0.133	0/+	Immunomodulatory agent, TLR7 agonist	TLR7;TLR8	Immunomodulatory
TNS3	AZD3965	-0.051	0.809	0.945	3.45e-08	5.25	1.55e-07	2.74e-06	0.134	0/+	MCT1 inhibitor	SLC16A1	Metabolic modifier
THAP7	Perifosine	-0.572	0.00282	0.826	8.13e-05	5.22	1.82e-07	2.99e-06	0.134	-/+	AKT, PI3K inhibitor	PIK3CA;PIK3CB;PIK3CD;PIK3CG;AKT1;AKT2;AKT3	Kinase inhibitor
TIAM1	AT_406	-0.413	0.0403	0.879	7.48e-06	5.17	2.33e-07	3.24e-06	0.134	-/+	XIAP, cIAP1, cIAP2 inhibitor	XIAP;BIRC2;BIRC3	Apoptotic modulator
SPAG5	Cladribine	0.654	0.000395	-0.768	0.000512	-5.14	2.79e-07	3.49e-06	0.134	+/-	Antimetabolite, Purine analog	RRM1;RRM2;RRM2B	Conv.Chemo
CDC45	Raltitrexed	0.617	0.00101	-0.757	0.00069	-4.89	1.03e-06	9.22e-06	0.136	+/-	Antimetabolite, Antifolate, Dihydrofolate reductase inhibitor, thymidylate synthase inhibitor	TYMS;DHFR	Conv.Chemo
EEF1D	Cytarabine.Idarubicin	0.643	0.000526	-0.737	0.00113	-4.88	1.07e-06	9.47e-06	0.136	+/-	Antimetabolite, interferes with DNA synthesis, Topoisomerase II inhibitor	TOP2A;TOP2B;DNA;POLB	Other
CSTF2	Perifosine	-0.216	0.3	-0.958	5.17e-09	-4.88	1.07e-06	9.47e-06	0.136	0/-	AKT, PI3K inhibitor	PIK3CA;PIK3CB;PIK3CD;PIK3CG;AKT1;AKT2;AKT3	Kinase inhibitor
C11orf98	GSK_461364	0.541	0.00521	-0.764	0.000568	-4.61	4.07e-06	2.12e-05	0.137	+/-	PLK1 inhibitor	PLK1	Kinase inhibitor
AGO1	Topotecan	-0.454	0.0225	0.807	0.000158	4.6	4.27e-06	2.24e-05	0.137	-/+	Topoisomerase I inhibitor, Camptothecin analog	TOP1	Conv.Chemo
BOP1	BMS863233	0.231	0.266	-0.879	7.35e-06	-4.59	4.36e-06	2.29e-05	0.137	0/-	Cdc7 inhibitor	CDC7	Kinase inhibitor
CBX6	Cytarabine.Idarubicin	-0.571	0.00286	0.742	0.000992	4.59	4.49e-06	2.39e-05	0.137	-/+	Antimetabolite, interferes with DNA synthesis, Topoisomerase II inhibitor	TOP2A;TOP2B;DNA;POLB	Other
C1orf112	Dactinomycin	0.588	0.002	-0.731	0.0013	-4.59	4.5e-06	2.39e-05	0.137	+/-	RNA and DNA synthesis inhibitor	DNA	Conv.Chemo
ABCD1	GSK_461364	-0.376	0.0641	0.835	5.81e-05	4.57	4.92e-06	2.54e-05	0.137	0/+	PLK1 inhibitor	PLK1	Kinase inhibitor
CASP10	TAK_901	-0.587	0.00203	0.728	0.00139	4.57	4.96e-06	2.54e-05	0.137	-/+	Aurora, Src family, JAK3, RTK inhibitor	AURKA;AURKB;JAK3;SRC;CLK2;FGR;LRRK2;YES1;LCK;FYN;ABL1;AXL;ABL2;HCK;RET;FRK;NTRK1;FGFR2	Kinase inhibitor
CARNMT1	Cabozantinib	0.381	0.0606	-0.832	6.53e-05	-4.56	5.21e-06	2.77e-05	0.137	0/-	VEGFR2, Met, FLT3, Tie2, Kit and Ret inhibitor	KDR;MET;FLT3;KIT;RET;TEK	Kinase inhibitor
ANKRD44	PF_670462	-0.457	0.0217	0.8	0.000198	4.55	5.32e-06	2.77e-05	0.137	-/+	CK1epsilon and CK1delta inhibitor	CSNK1D;CSNK1E	Kinase inhibitor
C1orf112	Cisplatin	0.573	0.00277	-0.734	0.00119	-4.55	5.49e-06	2.82e-05	0.137	+/-	Platinum-based antineoplastic agent	DNA	Conv.Chemo
AGO1	Gemcitabine	-0.631	0.00072	0.689	0.00319	4.54	5.63e-06	2.89e-05	0.137	-/+	Antimetabolite, Nucleoside analog	TYMS	Conv.Chemo
ACYP2	Prexasertib	-0.755	1.27e-05	0.537	0.032	4.53	5.88e-06	2.94e-05	0.137	-/+	CHEK1 inhibitor	CHEK1	Kinase inhibitor
ACBD3	Ganetespib	0.519	0.00789	-0.763	0.000585	-4.51	6.45e-06	3.04e-05	0.137	+/-	HSP90 inhibitor	HSP90AA1	HSP inhibitor
ATP13A1	Paclitaxel	-0.318	0.122	0.848	3.39e-05	4.51	6.6e-06	3.04e-05	0.137	0/+	Mitotic inhibitor, taxane microtubule stabilizer	TUBB1;BCL2;MAP2;MAP4;MAPT	Conv.Chemo
AURKB	Cytarabine	0.762	9.68e-06	-0.517	0.0401	-4.5	6.88e-06	3.12e-05	0.137	+/-	Antimetabolite, Pyrimidine analog, interferes with DNA synthesis	POLB;DNA	Conv.Chemo
ATP13A1	Brigatinib	0.167	0.425	-0.886	4.86e-06	-4.5	6.91e-06	3.14e-05	0.137	0/-	ALK inhibitor, including gatekeeper mutant ALK	ALK;ROS1;IGF1R;EGFR;INSR;ABL1;FLT3;MET;ERBB2;ERBB4	Kinase inhibitor
C10orf88	Eltanexor	0.552	0.00422	-0.74	0.00105	-4.49	7.06e-06	3.16e-05	0.137	+/-	XPO1 CRM1 inhibitor	XPO1	Apoptotic modulator
CC2D1B	Cytarabine	-0.555	0.00401	0.737	0.00112	4.49	7.25e-06	3.16e-05	0.137	-/+	Antimetabolite, Pyrimidine analog, interferes with DNA synthesis	POLB;DNA	Conv.Chemo
CBX6	Cytarabine	-0.624	0.000856	0.684	0.00347	4.48	7.34e-06	3.19e-05	0.137	-/+	Antimetabolite, Pyrimidine analog, interferes with DNA synthesis	POLB;DNA	Conv.Chemo
C10orf88	Mitoxantrone	0.514	0.00859	-0.762	0.000606	-4.48	7.35e-06	3.19e-05	0.137	+/-	Topoisomerase II inhibitor	TOP2A;TOP2B	Conv.Chemo
BABAM2	Foretinib	0.421	0.0362	-0.807	0.000157	-4.48	7.43e-06	3.24e-05	0.137	+/-	MET, VEGFR2 inhibitor	MET;KDR	Kinase inhibitor
AHSA1	Tipifarnib	0.239	0.251	-0.867	1.35e-05	-4.48	7.61e-06	3.34e-05	0.137	0/-	Farnesyltransferase inhibitor	FNTA	Differentiating.epigenetic modifier
BABAM2	Sitravatinib	0.547	0.00466	-0.739	0.00106	-4.47	7.86e-06	3.39e-05	0.137	+/-	RET, TRK, PDGFR, VEGFR, KIT, DDR inhibitor	DDR2;RET;KIT;EPHA3;AXL;MERTK;NTRK1;FLT1;FLT3;FLT4;KDR;NTRK2;EPHB2;EPHB4;MST1R;RET;PDGFRA;DDR1;EPHA2;EPHA4;SRC;ROS1	Kinase inhibitor
APAF1	Prexasertib	-0.723	4.39e-05	0.57	0.0212	4.47	7.98e-06	3.39e-05	0.137	-/+	CHEK1 inhibitor	CHEK1	Kinase inhibitor
BRPF1	Paclitaxel	-0.338	0.0981	0.836	5.39e-05	4.46	8.08e-06	3.41e-05	0.137	0/+	Mitotic inhibitor, taxane microtubule stabilizer	TUBB1;BCL2;MAP2;MAP4;MAPT	Conv.Chemo
ADAM10	Mercaptopurine	-0.29	0.16	0.852	2.84e-05	4.46	8.15e-06	3.41e-05	0.137	0/+	Antimetabolite, Purine analog	HPRT1;PPAT	Conv.Chemo
AP3S1	Cladribine	-0.584	0.00218	0.712	0.00196	4.46	8.2e-06	3.44e-05	0.137	-/+	Antimetabolite, Purine analog	RRM1;RRM2;RRM2B	Conv.Chemo
ATP13A1	Docetaxel	-0.341	0.0956	0.835	5.68e-05	4.46	8.26e-06	3.44e-05	0.137	0/+	Mitotic inhibitor, taxane microtubule stabilizer	TUBB1;MAP2;MAP4;MAPT	Conv.Chemo
CAPRIN1	Pemetrexed	0.816	6.48e-07	-0.392	0.134	-4.46	8.26e-06	3.44e-05	0.137	+/0	Antimetabolite, Antifolate, Dihydrofolate reductase inhibitor, thymidylate synthase inhibitor	TYMS;DHFR	Metabolic modifier
ADA2	Cytarabine	-0.432	0.0311	0.8	0.000202	4.46	8.27e-06	3.44e-05	0.137	-/+	Antimetabolite, Pyrimidine analog, interferes with DNA synthesis	POLB;DNA	Conv.Chemo
APOE	Daporinad	-0.636	0.000626	0.666	0.00483	4.45	8.65e-06	3.46e-05	0.137	-/+	NAMPT inhibitor	NAMPT	Metabolic modifier
ARHGEF2	Pomalidomide	0.233	0.262	-0.866	1.42e-05	-4.45	8.67e-06	3.46e-05	0.137	0/-	Immunomodulatory agent, anti-angiogenic	CRBN;PTGS2;TNF	Immunomodulatory
BAZ1A	8_amino_adenosine	0.628	0.000769	-0.672	0.00435	-4.44	9.01e-06	3.49e-05	0.137	+/-	Antimetabolite, Nucleoside analog, RNA synthesis inhibitor	RNA	Conv.Chemo
AP3S1	Cytarabine	-0.522	0.00747	0.749	0.000836	4.43	9.39e-06	3.49e-05	0.137	-/+	Antimetabolite, Pyrimidine analog, interferes with DNA synthesis	POLB;DNA	Conv.Chemo
BRPF1	Cabazitaxel	-0.379	0.0621	0.818	0.000107	4.43	9.4e-06	3.49e-05	0.137	0/+	Mitotic inhibitor, taxane microtubule stabilizer, antimitotic	TUBB1;TUBA4A	Conv.Chemo
CASP10	Axitinib	-0.63	0.000744	0.667	0.00473	4.42	9.78e-06	3.61e-05	0.138	-/+	VEGFR, PDGFR, KIT inhibitor	KDR;FLT1;FLT4;KIT;PDGFRA;PDGFRB	Kinase inhibitor
ADA2	Pemetrexed	-0.331	0.106	0.834	5.88e-05	4.42	9.88e-06	3.64e-05	0.138	0/+	Antimetabolite, Antifolate, Dihydrofolate reductase inhibitor, thymidylate synthase inhibitor	TYMS;DHFR	Metabolic modifier
ARIH2	Enzalutamide	0.19	0.362	-0.874	9.85e-06	-4.4	1.06e-05	3.71e-05	0.138	0/-	AR antagonist	AR	Hormone therapy
AGPAT2	Temsirolimus	-0.344	0.0922	0.828	7.48e-05	4.4	1.07e-05	3.74e-05	0.138	0/+	binds FKBP12, causes inhibition of mTORC1	FKBP1A	Rapalog
ATP5PO	Litronesib	-0.316	0.124	0.836	5.43e-05	4.39	1.14e-05	3.86e-05	0.14	0/+	Eg5 inhibitor	KIF11	Kinesin inhibitor
BTG3	BX_912	0.548	0.00453	-0.724	0.00153	-4.38	1.2e-05	3.94e-05	0.14	+/-	PDK1 inhibitor	PDK1	Kinase inhibitor
AK6	Prexasertib	0.65	0.000435	-0.637	0.00802	-4.37	1.26e-05	4.04e-05	0.14	+/-	CHEK1 inhibitor	CHEK1	Kinase inhibitor
CASP10	Midostaurin	-0.673	0.000228	0.61	0.0122	4.36	1.32e-05	4.11e-05	0.14	-/+	Broad TK (FLT3, KIT, RET, JAK, EGFR) inhibitor	PRKCA;PRKCB;PRKCG;FLT3;KIT;RET;EGFR;JAK1;KDR	Kinase inhibitor
ADGRE5	Tozasertib	-0.518	0.008	0.74	0.00105	4.35	1.33e-05	4.14e-05	0.14	-/+	pan-Aurora inhibitor	AURKA;AURKB;AURKC;FLT3;ABL1	Kinase inhibitor
ARIH2	IOX_2	0.164	0.434	-0.876	8.71e-06	-4.35	1.34e-05	4.14e-05	0.14	0/-	PHD2 inhibitor	EGLN1	Differentiating.epigenetic modifier
CBX6	Gemcitabine	-0.544	0.00493	0.721	0.00161	4.35	1.39e-05	4.14e-05	0.14	-/+	Antimetabolite, Nucleoside analog	TYMS	Conv.Chemo
ATF2	AZD7762	-0.688	0.000146	0.589	0.0164	4.34	1.4e-05	4.14e-05	0.14	-/+	CHEK1 inhibitor	CHEK1;CHEK2	Kinase inhibitor
CARNMT1	Glesatinib	0.57	0.00294	-0.702	0.00245	-4.34	1.43e-05	4.19e-05	0.14	+/-	MET, AXL, TIE, VEGFR, RON inhibitor	MET;MST1R;KDR;FLT4;TEK	Kinase inhibitor
ZBTB10	Ibrutinib	0.606	0.00133	-0.739	0.00107	-4.72	2.38e-06	7.99e-06	0.14	+/-	BTK inhibitor	BTK;BLK;EGFR;FYN;LYN;LCK;BRAF;WNK1	Kinase inhibitor
UTP20	Quizartinib	0.535	0.00581	-0.781	0.000354	-4.71	2.54e-06	8.24e-06	0.14	+/-	FLT3 inhibitor	FLT3	Kinase inhibitor
ZNF823	AR_42	-0.537	0.00565	0.777	0.000399	4.68	2.86e-06	9.24e-06	0.14	-/+	HDAC inhibitor	HDAC1;HDAC2;HDAC3;HDAC8	Differentiating.epigenetic modifier
USP10	Prexasertib	0.789	2.77e-06	-0.509	0.0439	-4.66	3.13e-06	9.99e-06	0.14	+/-	CHEK1 inhibitor	CHEK1	Kinase inhibitor
ZNF77	Losmapimod	-0.0649	0.758	-0.935	1.13e-07	-4.66	3.16e-06	9.99e-06	0.14	0/-	p38MAPK inhibitor	MAPK14	Kinase inhibitor
ZBTB4	AT13148	-0.198	0.342	0.891	3.71e-06	4.65	3.32e-06	1.07e-05	0.14	0/+	p70S6K, PKA, ROCK (AKT) inhibitor	AKT1;AKT2;AKT3;RPS6KB1;ROCK1;ROCK2;PRKACA;PRKACB;PRKACG	Kinase inhibitor
VHL	Vincristine	0.676	0.000208	-0.666	0.00489	-4.64	3.42e-06	1.15e-05	0.14	+/-	Mitotic inhibitor, Vinca alkaloid microtubule depolymerizer	TUBB;TUBA4A	Conv.Chemo
ZNF77	Mitomycin_C	-0.174	0.407	-0.947	2.91e-08	-4.64	3.54e-06	1.15e-05	0.14	0/-	Antineoplastic anatibiotic, DNA crosslinker	DNA	Conv.Chemo
UBASH3A	Valrubicin	-0.431	0.0314	0.821	9.65e-05	4.64	3.56e-06	1.15e-05	0.14	-/+	Topoisomerase II inhibitor	TOP2A;TOP2B	Conv.Chemo
ZNF518B	UNC0638	0.534	0.00592	-0.772	0.000459	-4.64	3.57e-06	1.15e-05	0.14	+/-	G9a, GLP inhibitor	EHMT2	Differentiating.epigenetic modifier
WDR37	Prexasertib	-0.771	6.56e-06	0.536	0.0325	4.63	3.64e-06	1.2e-05	0.14	-/+	CHEK1 inhibitor	CHEK1	Kinase inhibitor
TRIM23	Tasquinimod	-0.762	9.63e-06	0.55	0.0274	4.63	3.7e-06	1.2e-05	0.14	-/+	S100A9 inhibitor, immunomodulatory, anti-angiogenic	S100A9	Immunomodulatory
CAPRIN1	Prexasertib	0.86	3.55e-08	-0.219	0.415	-4.34	1.45e-05	4.26e-05	0.141	+/0	CHEK1 inhibitor	CHEK1	Kinase inhibitor
DDX5	Cytarabine	0.778	4.81e-06	-0.58	0.0185	-4.86	1.15e-06	1.02e-05	0.141	+/-	Antimetabolite, Pyrimidine analog, interferes with DNA synthesis	POLB;DNA	Conv.Chemo
C10orf88	Epirubicin	0.638	0.000606	-0.641	0.00745	-4.33	1.5e-05	4.34e-05	0.142	+/-	Topoisomerase II inhibitor	TOP2A;TOP2B	Conv.Chemo
FOXP1	IOX_2	0.278	0.178	-0.905	1.47e-06	-5.1	3.39e-07	4.73e-06	0.144	0/-	PHD2 inhibitor	EGLN1	Differentiating.epigenetic modifier
GLYR1	Imiquimod	0.334	0.103	-0.892	3.39e-06	-5.09	3.63e-07	4.98e-06	0.144	0/-	Immunomodulatory agent, TLR7 agonist	TLR7;TLR8	Immunomodulatory
GNG2	Tozasertib	-0.844	1.17e-07	0.478	0.0611	5.02	5.29e-07	5.73e-06	0.144	-/0	pan-Aurora inhibitor	AURKA;AURKB;AURKC;FLT3;ABL1	Kinase inhibitor
FKTN	Sunitinib	0.47	0.0179	-0.846	3.63e-05	-5.01	5.55e-07	6.23e-06	0.144	+/-	Broad TK inhibitor	FLT3;KIT;KDR;PDGFRB;FLT1;FLT4;CSF1R;PDGFRA	Kinase inhibitor
FKTN	Glesatinib	0.545	0.00485	-0.806	0.000161	-4.94	7.83e-07	7.73e-06	0.144	+/-	MET, AXL, TIE, VEGFR, RON inhibitor	MET;MST1R;KDR;FLT4;TEK	Kinase inhibitor
FBXO7	ODM_201	-0.854	5.5e-08	0.412	0.113	4.89	1.02e-06	8.97e-06	0.144	-/0	AR antagonist	AR	Hormone therapy
EIF4G2	Raltitrexed	0.759	1.1e-05	-0.606	0.0129	-4.85	1.25e-06	9.47e-06	0.144	+/-	Antimetabolite, Antifolate, Dihydrofolate reductase inhibitor, thymidylate synthase inhibitor	TYMS;DHFR	Conv.Chemo
EIF3I	Pemetrexed	0.682	0.000174	-0.697	0.00272	-4.84	1.3e-06	9.72e-06	0.144	+/-	Antimetabolite, Antifolate, Dihydrofolate reductase inhibitor, thymidylate synthase inhibitor	TYMS;DHFR	Metabolic modifier
GMNN	Carboplatin	0.517	0.00812	-0.808	0.000154	-4.84	1.31e-06	9.72e-06	0.144	+/-	Platinum-based antineoplastic agent	DNA	Conv.Chemo
EIF3G	Pemetrexed	0.717	5.56e-05	-0.653	0.00615	-4.8	1.56e-06	9.97e-06	0.144	+/-	Antimetabolite, Antifolate, Dihydrofolate reductase inhibitor, thymidylate synthase inhibitor	TYMS;DHFR	Metabolic modifier
EIF3G	Raltitrexed	0.704	8.51e-05	-0.665	0.00492	-4.8	1.61e-06	1.02e-05	0.144	+/-	Antimetabolite, Antifolate, Dihydrofolate reductase inhibitor, thymidylate synthase inhibitor	TYMS;DHFR	Conv.Chemo
GMNN	Cisplatin	0.483	0.0145	-0.818	0.000109	-4.79	1.64e-06	1.02e-05	0.144	+/-	Platinum-based antineoplastic agent	DNA	Conv.Chemo
FGFR1OP	Cytarabine.Idarubicin	0.431	0.0313	-0.836	5.48e-05	-4.77	1.82e-06	1.12e-05	0.144	+/-	Antimetabolite, interferes with DNA synthesis, Topoisomerase II inhibitor	TOP2A;TOP2B;DNA;POLB	Other
HOXB4	Romidepsin	0.438	0.0284	-0.833	6.1e-05	-4.77	1.83e-06	1.12e-05	0.144	+/-	HDAC inhibitor	HDAC1;HDAC2	Differentiating.epigenetic modifier
EIF4G2	Cytarabine.Idarubicin	0.74	2.37e-05	-0.616	0.0111	-4.77	1.84e-06	1.12e-05	0.144	+/-	Antimetabolite, interferes with DNA synthesis, Topoisomerase II inhibitor	TOP2A;TOP2B;DNA;POLB	Other
FMR1	Imiquimod	0.11	0.601	-0.915	6.99e-07	-4.76	1.91e-06	1.15e-05	0.144	0/-	Immunomodulatory agent, TLR7 agonist	TLR7;TLR8	Immunomodulatory
HMBS	SN_38	0.382	0.0594	-0.851	2.9e-05	-4.75	2e-06	1.22e-05	0.144	0/-	Active metabolite of irinotecan, Topoisomerase I inhibitor	TOP1	Conv.Chemo
EIF2AK4	Litronesib	-0.598	0.00159	0.747	0.000893	4.73	2.23e-06	1.27e-05	0.144	-/+	Eg5 inhibitor	KIF11	Kinesin inhibitor
EIF3I	Raltitrexed	0.629	0.000764	-0.723	0.00154	-4.73	2.27e-06	1.27e-05	0.144	+/-	Antimetabolite, Antifolate, Dihydrofolate reductase inhibitor, thymidylate synthase inhibitor	TYMS;DHFR	Conv.Chemo
HIRIP3	IOX_2	0.292	0.157	-0.875	9.3e-06	-4.73	2.3e-06	1.27e-05	0.144	0/-	PHD2 inhibitor	EGLN1	Differentiating.epigenetic modifier
AGPAT2	Ridaforolimus	-0.277	0.181	0.842	4.26e-05	4.32	1.53e-05	4.51e-05	0.145	0/+	binds FKBP12, causes inhibition of mTORC1	FKBP1A	Rapalog
AGO1	Pemetrexed	-0.741	2.24e-05	0.507	0.0449	4.32	1.53e-05	4.54e-05	0.145	-/+	Antimetabolite, Antifolate, Dihydrofolate reductase inhibitor, thymidylate synthase inhibitor	TYMS;DHFR	Metabolic modifier
CASC3	8_amino_adenosine	0.42	0.0367	-0.787	0.0003	-4.32	1.58e-05	4.66e-05	0.145	+/-	Antimetabolite, Nucleoside analog, RNA synthesis inhibitor	RNA	Conv.Chemo
ABRAXAS1	Sitravatinib	0.353	0.0832	-0.815	0.000121	-4.32	1.59e-05	4.69e-05	0.145	0/-	RET, TRK, PDGFR, VEGFR, KIT, DDR inhibitor	DDR2;RET;KIT;EPHA3;AXL;MERTK;NTRK1;FLT1;FLT3;FLT4;KDR;NTRK2;EPHB2;EPHB4;MST1R;RET;PDGFRA;DDR1;EPHA2;EPHA4;SRC;ROS1	Kinase inhibitor
AP3D1	Cytarabine	-0.529	0.00652	0.726	0.00145	4.31	1.6e-05	4.71e-05	0.145	-/+	Antimetabolite, Pyrimidine analog, interferes with DNA synthesis	POLB;DNA	Conv.Chemo
BRK1	Tasquinimod	-0.752	1.45e-05	0.486	0.0562	4.31	1.61e-05	4.73e-05	0.145	-/0	S100A9 inhibitor, immunomodulatory, anti-angiogenic	S100A9	Immunomodulatory
ATG9A	Ridaforolimus	-0.344	0.0922	0.818	0.000109	4.31	1.62e-05	4.76e-05	0.145	0/+	binds FKBP12, causes inhibition of mTORC1	FKBP1A	Rapalog
CAPRIN1	Cytarabine	0.754	1.33e-05	-0.481	0.0591	-4.31	1.64e-05	4.76e-05	0.145	+/0	Antimetabolite, Pyrimidine analog, interferes with DNA synthesis	POLB;DNA	Conv.Chemo
ABRAXAS1	Ponatinib	0.273	0.187	-0.842	4.34e-05	-4.31	1.65e-05	4.78e-05	0.145	0/-	Broad TK inhibitor	ABL1;PDGFRA;KDR;FGFR1;SRC;KIT	Kinase inhibitor
ATP5PD	Litronesib	-0.343	0.0934	0.817	0.000112	4.3	1.69e-05	4.86e-05	0.145	0/+	Eg5 inhibitor	KIF11	Kinesin inhibitor
FMR1	Losmapimod	-0.174	0.404	-0.949	1.97e-08	-4.72	2.39e-06	1.32e-05	0.145	0/-	p38MAPK inhibitor	MAPK14	Kinase inhibitor
TMEM192	Cabazitaxel	-0.508	0.00946	0.84	4.74e-05	5.09	3.59e-07	4.73e-06	0.146	-/+	Mitotic inhibitor, taxane microtubule stabilizer, antimitotic	TUBB1;TUBA4A	Conv.Chemo
SLC8A1	Filanesib	0.606	0.00132	-0.787	0.000298	-5.05	4.45e-07	5.23e-06	0.146	+/-	KSP, Eg5 inhibitor	KIF11	Kinesin inhibitor
TNKS1BP1	Cabazitaxel	0.377	0.0634	-0.878	7.82e-06	-5.04	4.68e-07	5.48e-06	0.146	0/-	Mitotic inhibitor, taxane microtubule stabilizer, antimitotic	TUBB1;TUBA4A	Conv.Chemo
TAF4B	Quisinostat	-0.272	0.189	0.902	1.82e-06	5.03	4.84e-07	5.48e-06	0.146	0/+	HDAC inhibitor	HDAC1;HDAC2;HDAC4;HDAC10;HDAC11	Differentiating.epigenetic modifier
ABCC10	Pevonedistat	-0.349	0.087	0.814	0.000124	4.3	1.72e-05	4.96e-05	0.147	0/+	NAE inhibitor	NAE1	Metabolic modifier
ARL8A	A_1331852	0.729	3.55e-05	-0.52	0.0392	-4.3	1.74e-05	5.01e-05	0.147	+/-	Bcl-XL inhibitor	BCL2L1;BCL2;BCL2L2;MCL1	Apoptotic modulator
BCL9	PF_670462	0.518	0.00799	-0.73	0.00134	-4.29	1.77e-05	5.11e-05	0.149	+/-	CK1epsilon and CK1delta inhibitor	CSNK1D;CSNK1E	Kinase inhibitor
BUB1	Carboplatin	0.585	0.00214	-0.681	0.00368	-4.29	1.79e-05	5.16e-05	0.149	+/-	Platinum-based antineoplastic agent	DNA	Conv.Chemo
CDC7	Prexasertib	0.782	3.85e-06	-0.567	0.0221	-4.84	1.29e-06	1.15e-05	0.153	+/-	CHEK1 inhibitor	CHEK1	Kinase inhibitor
TSR1	Cladribine	0.483	0.0144	-0.793	0.00025	-4.59	4.43e-06	1.35e-05	0.153	+/-	Antimetabolite, Purine analog	RRM1;RRM2;RRM2B	Conv.Chemo
ATPAF1	C646	0.277	0.18	-0.838	5.09e-05	-4.28	1.85e-05	5.38e-05	0.154	0/-	EP300, CREB-binding protein (CBP) inhibitor	EP300	Differentiating.epigenetic modifier
BTD	8_amino_adenosine	-0.47	0.0177	0.756	0.000699	4.28	1.85e-05	5.41e-05	0.154	-/+	Antimetabolite, Nucleoside analog, RNA synthesis inhibitor	RNA	Conv.Chemo
ACTR1A	RGFP966	0.588	0.00201	-0.677	0.00399	-4.28	1.88e-05	5.46e-05	0.154	+/-	HDAC3 inhibitor	HDAC3	Differentiating.epigenetic modifier
CASC3	RGFP966	0.588	0.00199	-0.676	0.00407	-4.28	1.91e-05	5.51e-05	0.154	+/-	HDAC3 inhibitor	HDAC3	Differentiating.epigenetic modifier
CDC25C	Clofarabine	0.561	0.0035	-0.784	0.000326	-4.83	1.35e-06	1.2e-05	0.154	+/-	Antimetabolite, Purine analog	RRM1	Conv.Chemo
JPT2	Mitomycin_C	0.538	0.00556	-0.796	0.000225	-4.83	1.38e-06	8.22e-06	0.154	+/-	Antineoplastic anatibiotic, DNA crosslinker	DNA	Conv.Chemo
JADE3	Gemcitabine	0.373	0.0663	-0.857	2.18e-05	-4.79	1.67e-06	9.47e-06	0.154	0/-	Antimetabolite, Nucleoside analog	TYMS	Conv.Chemo
MICU2	Temsirolimus	-0.417	0.0379	0.841	4.43e-05	4.77	1.81e-06	9.97e-06	0.154	-/+	binds FKBP12, causes inhibition of mTORC1	FKBP1A	Rapalog
IDH3A	Merestinib	0.613	0.00113	-0.741	0.00102	-4.76	1.89e-06	1.02e-05	0.154	+/-	MET inhibitor	MET	Kinase inhibitor
KNSTRN	Cladribine	0.624	0.000849	-0.726	0.00146	-4.72	2.34e-06	1.2e-05	0.154	+/-	Antimetabolite, Purine analog	RRM1;RRM2;RRM2B	Conv.Chemo
KPNA2	Cytarabine	0.742	2.14e-05	-0.602	0.0137	-4.72	2.34e-06	1.25e-05	0.154	+/-	Antimetabolite, Pyrimidine analog, interferes with DNA synthesis	POLB;DNA	Conv.Chemo
MCM10	Pemetrexed	0.657	0.000359	-0.698	0.00264	-4.72	2.36e-06	1.25e-05	0.154	+/-	Antimetabolite, Antifolate, Dihydrofolate reductase inhibitor, thymidylate synthase inhibitor	TYMS;DHFR	Metabolic modifier
LSM11	GSK_461364	0.542	0.00517	-0.78	0.00037	-4.72	2.38e-06	1.27e-05	0.154	+/-	PLK1 inhibitor	PLK1	Kinase inhibitor
JPT2	Vinblastine	0.533	0.00613	-0.782	0.00034	-4.7	2.56e-06	1.27e-05	0.154	+/-	Mitotic inhibitor, Vinca alkaloid microtubule depolymerizer	TUBA1A;TUBB;TUBD1;TUBG1;TUBE1	Conv.Chemo
IDH3B	Sitravatinib	0.522	0.00739	-0.787	0.000294	-4.7	2.61e-06	1.27e-05	0.154	+/-	RET, TRK, PDGFR, VEGFR, KIT, DDR inhibitor	DDR2;RET;KIT;EPHA3;AXL;MERTK;NTRK1;FLT1;FLT3;FLT4;KDR;NTRK2;EPHB2;EPHB4;MST1R;RET;PDGFRA;DDR1;EPHA2;EPHA4;SRC;ROS1	Kinase inhibitor
MED26	BMS863233	0.364	0.0739	-0.852	2.85e-05	-4.7	2.65e-06	1.3e-05	0.154	0/-	Cdc7 inhibitor	CDC7	Kinase inhibitor
KIF4A	Pemetrexed	0.773	5.91e-06	-0.545	0.0289	-4.69	2.77e-06	1.32e-05	0.154	+/-	Antimetabolite, Antifolate, Dihydrofolate reductase inhibitor, thymidylate synthase inhibitor	TYMS;DHFR	Metabolic modifier
LCP2	Cytarabine.Idarubicin	-0.34	0.0959	0.856	2.3e-05	4.67	3e-06	1.35e-05	0.154	0/+	Antimetabolite, interferes with DNA synthesis, Topoisomerase II inhibitor	TOP2A;TOP2B;DNA;POLB	Other
ARID5B	PD0325901	0.294	0.154	-0.831	6.7e-05	-4.27	1.95e-05	5.68e-05	0.157	0/-	MEK1 and 2 inhibitor	MAP2K1	Kinase inhibitor
CCDC167	Cytarabine.Idarubicin	0.858	4.2e-08	-0.204	0.448	-4.27	1.98e-05	5.73e-05	0.157	+/0	Antimetabolite, interferes with DNA synthesis, Topoisomerase II inhibitor	TOP2A;TOP2B;DNA;POLB	Other
ACAA2	Omacetaxine	-0.252	0.224	0.844	3.94e-05	4.27	1.98e-05	5.73e-05	0.157	0/+	Protein synthesis inhib (80 S ribosome)	RPL3	Conv.Chemo
ADAM9	Altiratinib	0.726	3.99e-05	-0.516	0.0408	-4.26	2.03e-05	5.83e-05	0.157	+/-	MET, Tie-2 inhibitor	MET;NTRK1;NTRK3;NTRK2;TEK;FLT3;KIT;KDR	Kinase inhibitor
ASB6	VER_155008	0.526	0.00697	-0.719	0.00168	-4.26	2.04e-05	5.83e-05	0.157	+/-	HSP70 inhibitor	HSPA1A;HSPA1B;HSPA8;HSPA5	HSP inhibitor
FKBP15	MK_2206	-0.37	0.0687	0.848	3.35e-05	4.68	2.89e-06	1.47e-05	0.157	0/+	AKT inhibitor	AKT1;AKT2;AKT3	Kinase inhibitor
ARHGAP17	Mitomycin_C	-0.22	0.29	0.853	2.72e-05	4.26	2.06e-05	5.93e-05	0.158	0/+	Antineoplastic anatibiotic, DNA crosslinker	DNA	Conv.Chemo
ATP6V1G1	Vidofludimus	-0.404	0.045	0.785	0.000311	4.25	2.1e-05	5.98e-05	0.158	-/+	DHODH inhibitor	DHODH	Differentiating.epigenetic modifier
KLHL26	IOX_2	0.318	0.121	-0.862	1.75e-05	-4.66	3.11e-06	1.42e-05	0.158	0/-	PHD2 inhibitor	EGLN1	Differentiating.epigenetic modifier
BUB1	Amsacrine	0.652	0.000411	-0.609	0.0122	-4.25	2.13e-05	6.13e-05	0.159	+/-	DNA intercalation, Topoisomerase II inhibitor	TOP2A;TOP2B;DNA	Conv.Chemo
C16orf72	Rigosertib	0.72	4.9e-05	-0.521	0.0386	-4.25	2.17e-05	6.23e-05	0.159	+/-	PLK1 Inhibitor, Ras-Raf interaction inhibitor, contaminated by microtubile depolymerizer	PLK1;SRC;FLT1;PDGFRB;ABL1	Other
CASP1	Glasdegib	-0.359	0.0778	0.803	0.000182	4.24	2.26e-05	6.35e-05	0.159	0/+	Smo inhibitor	SMO	Hedgehog inhibitor
BABAM2	Lifirafenib_BGB_283	0.318	0.121	-0.818	0.000106	-4.24	2.28e-05	6.4e-05	0.159	0/-	Raf inhibitor	RAF1;BRAF;EGFR	Kinase inhibitor
APAF1	Raltitrexed	-0.651	0.000424	0.607	0.0127	4.23	2.29e-05	6.4e-05	0.159	-/+	Antimetabolite, Antifolate, Dihydrofolate reductase inhibitor, thymidylate synthase inhibitor	TYMS;DHFR	Conv.Chemo
BIRC6	Glasdegib	-0.895	1.65e-09	0.0368	0.892	4.23	2.3e-05	6.4e-05	0.159	-/0	Smo inhibitor	SMO	Hedgehog inhibitor
ARHGAP23	Etoposide	0.311	0.131	-0.82	9.94e-05	-4.23	2.36e-05	6.53e-05	0.159	0/-	Topoisomerase II inhibitor	TOP2A;TOP2B	Conv.Chemo
ACBD3	Onalespib	0.325	0.113	-0.815	0.00012	-4.23	2.36e-05	6.53e-05	0.159	0/-	HSP90 inhibitor	HSP90AA1	HSP inhibitor
AGO1	Prexasertib	-0.705	8.4e-05	0.539	0.0313	4.23	2.37e-05	6.53e-05	0.159	-/+	CHEK1 inhibitor	CHEK1	Kinase inhibitor
ANKRD46	Sunitinib	0.585	0.00212	-0.668	0.00464	-4.23	2.38e-05	6.58e-05	0.159	+/-	Broad TK inhibitor	FLT3;KIT;KDR;PDGFRB;FLT1;FLT4;CSF1R;PDGFRA	Kinase inhibitor
AP3S1	Cytarabine.Idarubicin	-0.477	0.0158	0.743	0.000963	4.22	2.39e-05	6.58e-05	0.159	-/+	Antimetabolite, interferes with DNA synthesis, Topoisomerase II inhibitor	TOP2A;TOP2B;DNA;POLB	Other
AP3D1	Gemcitabine	-0.558	0.00374	0.689	0.00313	4.22	2.42e-05	6.6e-05	0.159	-/+	Antimetabolite, Nucleoside analog	TYMS	Conv.Chemo
BCAT2	GSK_461364	-0.523	0.00726	0.714	0.00188	4.22	2.43e-05	6.63e-05	0.159	-/+	PLK1 inhibitor	PLK1	Kinase inhibitor
BTD	IOX_1	-0.614	0.00111	0.641	0.00744	4.22	2.49e-05	6.68e-05	0.159	-/+	2-Oxoglutarate Oxygenase Inhibitor	KDM3A;KDM4C;KDM6B;KDM2A;KDM4E;KDM5C;EGLN1	Differentiating.epigenetic modifier
ACAA2	RGFP966	-0.356	0.0812	0.802	0.000189	4.22	2.49e-05	6.8e-05	0.159	0/+	HDAC3 inhibitor	HDAC3	Differentiating.epigenetic modifier
ARL8A	A_1155463	0.723	4.51e-05	-0.508	0.0443	-4.21	2.52e-05	6.8e-05	0.159	+/-	Bcl-XL inhibitor	BCL2L1;BCL2;BCL2L2	Apoptotic modulator
ASAH1	OSU_03012	-0.639	0.000589	0.615	0.0112	4.21	2.52e-05	6.88e-05	0.159	-/+	PDPK1 inhibitor	PDPK1	Kinase inhibitor
ABRAXAS1	Glesatinib	0.232	0.264	-0.845	3.87e-05	-4.21	2.53e-05	6.88e-05	0.159	0/-	MET, AXL, TIE, VEGFR, RON inhibitor	MET;MST1R;KDR;FLT4;TEK	Kinase inhibitor
AFG3L2	Belinostat	-0.422	0.0358	0.771	0.000472	4.21	2.56e-05	6.88e-05	0.159	-/+	HDAC inhibitor	HDAC1;HDAC2;HDAC3	Differentiating.epigenetic modifier
ACSL5	C646	-0.508	0.00959	0.722	0.00158	4.21	2.59e-05	6.98e-05	0.159	-/+	EP300, CREB-binding protein (CBP) inhibitor	EP300	Differentiating.epigenetic modifier
ARIH2	Exemestane	0.259	0.211	-0.835	5.72e-05	-4.2	2.67e-05	6.98e-05	0.159	0/-	Aromatase inhibitor	CYP19A1	Hormone therapy
UBASH3A	Etoposide	-0.375	0.0649	0.836	5.52e-05	4.58	4.71e-06	1.45e-05	0.159	0/+	Topoisomerase II inhibitor	TOP2A;TOP2B	Conv.Chemo
TBCC	Radotinib	-0.385	0.0571	0.867	1.36e-05	4.94	7.81e-07	6.73e-06	0.161	0/+	ABL, PDGFR inhibitor	ABL1;PDGFRA;PDGFRB	Kinase inhibitor
SH2D3C	Midostaurin	-0.525	0.007	0.815	0.000121	4.93	8.16e-07	6.98e-06	0.161	-/+	Broad TK (FLT3, KIT, RET, JAK, EGFR) inhibitor	PRKCA;PRKCB;PRKCG;FLT3;KIT;RET;EGFR;JAK1;KDR	Kinase inhibitor
TBCC	Imatinib	-0.551	0.00434	0.801	0.000192	4.92	8.72e-07	7.73e-06	0.162	-/+	ABL, Kit, PDGFRB inhibitor	ABL1	Kinase inhibitor
SPDL1	Prexasertib	0.677	0.000202	-0.714	0.00189	-4.91	8.91e-07	7.97e-06	0.162	+/-	CHEK1 inhibitor	CHEK1	Kinase inhibitor
SIRT1	SN_38	0.57	0.00295	-0.787	0.000296	-4.89	1e-06	8.97e-06	0.163	+/-	Active metabolite of irinotecan, Topoisomerase I inhibitor	TOP1	Conv.Chemo
BCAS4	Bleomycin	-0.446	0.0253	0.756	0.000695	4.2	2.71e-05	7.23e-05	0.164	-/+	Glycopeptide antibiotic, causes DNA breaks	DNA	Conv.Chemo
AP3D1	Clofarabine	-0.477	0.0159	0.739	0.00107	4.19	2.74e-05	7.38e-05	0.165	-/+	Antimetabolite, Purine analog	RRM1	Conv.Chemo
C1orf112	Ganetespib	0.51	0.00922	-0.718	0.00172	-4.19	2.75e-05	7.45e-05	0.165	+/-	HSP90 inhibitor	HSP90AA1	HSP inhibitor
ACSS1	GSK2256098	0.102	0.626	0.917	5.96e-07	4.19	2.81e-05	7.48e-05	0.165	0/+	FAK inhibitor	PTK2	Kinase inhibitor
BZW1	Methotrexate	0.281	0.173	-0.826	8.19e-05	-4.18	2.88e-05	7.53e-05	0.165	0/-	Antimetabolite, Antifolate, Dihydrofolate reductase inhibitor	DHFR;TYMS	Metabolic modifier
CASP10	8_amino_adenosine	-0.224	0.282	0.844	3.94e-05	4.18	2.89e-05	7.58e-05	0.165	0/+	Antimetabolite, Nucleoside analog, RNA synthesis inhibitor	RNA	Conv.Chemo
AGO1	Floxuridine	-0.687	0.000147	0.55	0.0272	4.18	2.92e-05	7.6e-05	0.165	-/+	Antimetabolite, Analog of 5-fluorouracil	TYMS	Conv.Chemo
ANKRD50	Rocilinostat	0.529	0.00661	-0.703	0.00237	-4.18	2.93e-05	7.7e-05	0.165	+/-	HDAC6 selective inhibitor	HDAC6	Differentiating.epigenetic modifier
CBX4	Tacedinaline	-0.428	0.033	0.763	0.000585	4.17	2.98e-05	7.7e-05	0.165	-/+	HDAC inhibitor	HDAC1;HDAC2;HDAC3;HDAC8	Differentiating.epigenetic modifier
ANKRD40	Hydroxyurea	0.524	0.00714	-0.705	0.00228	-4.17	3.01e-05	7.82e-05	0.165	+/-	Antineoplastic agent	RRM1	Conv.Chemo
BRF1	AZD_5438	-0.301	0.143	0.817	0.000111	4.17	3.02e-05	7.82e-05	0.165	0/+	CDK1, 2, 9 inhibitor	CDK1;CDK2;CDK9	Kinase inhibitor
ABCC10	TAK_901	-0.577	0.00251	0.663	0.00508	4.17	3.09e-05	7.87e-05	0.165	-/+	Aurora, Src family, JAK3, RTK inhibitor	AURKA;AURKB;JAK3;SRC;CLK2;FGR;LRRK2;YES1;LCK;FYN;ABL1;AXL;ABL2;HCK;RET;FRK;NTRK1;FGFR2	Kinase inhibitor
CC2D1B	OSU_03012	-0.602	0.00146	0.642	0.00739	4.16	3.12e-05	7.97e-05	0.165	-/+	PDPK1 inhibitor	PDPK1	Kinase inhibitor
APAF1	SN_38	-0.669	0.000254	0.569	0.0214	4.16	3.18e-05	8.07e-05	0.165	-/+	Active metabolite of irinotecan, Topoisomerase I inhibitor	TOP1	Conv.Chemo
BUB1	Clofarabine	0.628	0.000774	-0.615	0.0112	-4.16	3.18e-05	8.15e-05	0.165	+/-	Antimetabolite, Purine analog	RRM1	Conv.Chemo
ASB7	Perifosine	-0.107	0.61	0.873	9.94e-06	4.16	3.2e-05	8.15e-05	0.165	0/+	AKT, PI3K inhibitor	PIK3CA;PIK3CB;PIK3CD;PIK3CG;AKT1;AKT2;AKT3	Kinase inhibitor
ARHGAP23	Idarubicin	0.313	0.128	-0.811	0.000137	-4.16	3.23e-05	8.15e-05	0.165	0/-	Topoisomerase II inhibitor	TOP2A;TOP2B	Conv.Chemo
AKAP8L	Fluorouracil	0.313	0.127	-0.811	0.000139	-4.16	3.25e-05	8.15e-05	0.165	0/-	Antimetabolite, Pyrimidine analog, interferes with DNA synthesis	TYMS	Conv.Chemo
BSCL2	Selumetinib	-0.503	0.0103	0.716	0.00181	4.16	3.25e-05	8.17e-05	0.165	-/+	MEK1 and 2 inhibitor	MAP2K1	Kinase inhibitor
ATP5IF1	Tirabrutinib	-0.375	0.0647	0.785	0.000318	4.15	3.32e-05	8.17e-05	0.165	0/+	BTK inhibitor	BTK	Kinase inhibitor
TXNDC9	Carboplatin	0.728	3.73e-05	-0.587	0.0168	-4.57	4.98e-06	1.6e-05	0.165	+/-	Platinum-based antineoplastic agent	DNA	Conv.Chemo
USP20	AT_406	-0.552	0.00421	0.751	0.000804	4.56	5.05e-06	1.6e-05	0.165	-/+	XIAP, cIAP1, cIAP2 inhibitor	XIAP;BIRC2;BIRC3	Apoptotic modulator
TRMU	Sepantronium_bromide	-0.598	0.00161	0.719	0.0017	4.56	5.14e-06	1.65e-05	0.165	-/+	Survivin inhibitor	BIRC5	Apoptotic modulator
KLHL26	Perifosine	-0.0423	0.841	-0.931	1.63e-07	-4.65	3.39e-06	1.55e-05	0.166	0/-	AKT, PI3K inhibitor	PIK3CA;PIK3CB;PIK3CD;PIK3CG;AKT1;AKT2;AKT3	Kinase inhibitor
FAIM	Clofarabine	0.581	0.00231	-0.747	0.000873	-4.66	3.11e-06	1.62e-05	0.167	+/-	Antimetabolite, Purine analog	RRM1	Conv.Chemo
FBXO28	Panobinostat	0.667	0.000272	-0.677	0.004	-4.65	3.27e-06	1.67e-05	0.168	+/-	HDAC inhibitor	HDAC1;HDAC2;HDAC3	Differentiating.epigenetic modifier
IMMP2L	Tamatinib	0.333	0.103	-0.855	2.47e-05	-4.63	3.63e-06	1.62e-05	0.168	0/-	SYK inhibitor	SYK	Kinase inhibitor
MELK	Prexasertib	0.681	0.000177	-0.654	0.00599	-4.61	3.95e-06	1.74e-05	0.168	+/-	CHEK1 inhibitor	CHEK1	Kinase inhibitor
LCP2	Gemcitabine	-0.111	0.596	0.905	1.4e-06	4.61	3.97e-06	1.74e-05	0.168	0/+	Antimetabolite, Nucleoside analog	TYMS	Conv.Chemo
MBOAT7	Raltitrexed	-0.698	0.000105	0.632	0.00856	4.6	4.24e-06	1.77e-05	0.168	-/+	Antimetabolite, Antifolate, Dihydrofolate reductase inhibitor, thymidylate synthase inhibitor	TYMS;DHFR	Conv.Chemo
MBOAT7	8_amino_adenosine	-0.438	0.0287	0.813	0.000128	4.59	4.43e-06	1.79e-05	0.168	-/+	Antimetabolite, Nucleoside analog, RNA synthesis inhibitor	RNA	Conv.Chemo
MCPH1	Cytarabine.Idarubicin	0.768	7.34e-06	-0.529	0.0351	-4.59	4.49e-06	1.84e-05	0.168	+/-	Antimetabolite, interferes with DNA synthesis, Topoisomerase II inhibitor	TOP2A;TOP2B;DNA;POLB	Other
CAPN7	Prexasertib	-0.618	0.00099	0.623	0.01	4.15	3.35e-05	8.47e-05	0.17	-/+	CHEK1 inhibitor	CHEK1	Kinase inhibitor
CBX6	Carboplatin	-0.39	0.0538	0.777	0.000399	4.14	3.41e-05	8.52e-05	0.17	0/+	Platinum-based antineoplastic agent	DNA	Conv.Chemo
GNG2	BX_912	-0.731	3.37e-05	0.601	0.0138	4.64	3.41e-06	1.74e-05	0.17	-/+	PDK1 inhibitor	PDK1	Kinase inhibitor
ARHGEF2	Vismodegib	0.0313	0.882	-0.889	4.07e-06	-4.14	3.42e-05	8.67e-05	0.171	0/-	Smothened (Hh) inhibitor	SMO	Hedgehog inhibitor
ADD3	AZD1152_HQPA	-0.196	0.348	0.848	3.4e-05	4.13	3.59e-05	8.67e-05	0.171	0/+	Aurora B inhibitor	AURKB	Kinase inhibitor
RDH10	Finasteride	-0.339	0.0971	0.874	9.68e-06	4.87	1.13e-06	7.73e-06	0.174	0/+	type II 5-alpha reductase inhibitor	SRD5A2	Hormone therapy
RELL1	Mitoxantrone	-0.532	0.00625	0.802	0.000188	4.85	1.25e-06	8.47e-06	0.174	-/+	Topoisomerase II inhibitor	TOP2A;TOP2B	Conv.Chemo
RAB5C	Prexasertib	-0.873	1.29e-08	0.334	0.206	4.84	1.33e-06	8.47e-06	0.174	-/0	CHEK1 inhibitor	CHEK1	Kinase inhibitor
RAB5C	Cabazitaxel	-0.806	1.14e-06	0.508	0.0448	4.79	1.67e-06	9.72e-06	0.174	-/+	Mitotic inhibitor, taxane microtubule stabilizer, antimitotic	TUBB1;TUBA4A	Conv.Chemo
PRKAR1A	Silmitasertib	0.0123	0.954	0.934	1.27e-07	4.79	1.7e-06	9.72e-06	0.174	0/+	CSNK2A1 inhibitor	CSNK2A1	Kinase inhibitor
RAB34	Losmapimod	-0.227	0.275	0.893	3.21e-06	4.77	1.86e-06	1.05e-05	0.174	0/+	p38MAPK inhibitor	MAPK14	Kinase inhibitor
PPIF	Quizartinib	0.808	1.07e-06	-0.495	0.0514	-4.75	2.02e-06	1.1e-05	0.174	+/0	FLT3 inhibitor	FLT3	Kinase inhibitor
RELL1	Oxaliplatin	-0.533	0.00607	0.788	0.000291	4.74	2.09e-06	1.15e-05	0.174	-/+	Platinum-based antineoplastic agent	DNA	Conv.Chemo
PPP1R12C	Tozasertib	-0.65	0.000439	0.709	0.00212	4.74	2.11e-06	1.15e-05	0.174	-/+	pan-Aurora inhibitor	AURKA;AURKB;AURKC;FLT3;ABL1	Kinase inhibitor
ROR1	Pracinostat	0.697	0.000109	-0.662	0.00519	-4.74	2.14e-06	1.2e-05	0.174	+/-	HDAC inhibitor	HDAC1;HDAC2;HDAC3;HDAC8	Differentiating.epigenetic modifier
RAD51	Raltitrexed	0.724	4.22e-05	-0.619	0.0106	-4.69	2.74e-06	1.27e-05	0.174	+/-	Antimetabolite, Antifolate, Dihydrofolate reductase inhibitor, thymidylate synthase inhibitor	TYMS;DHFR	Conv.Chemo
SEC11A	Ridaforolimus	-0.54	0.00535	0.776	0.000408	4.69	2.78e-06	1.3e-05	0.174	-/+	binds FKBP12, causes inhibition of mTORC1	FKBP1A	Rapalog
RELL1	Idarubicin	-0.56	0.00362	0.764	0.000567	4.68	2.81e-06	1.35e-05	0.174	-/+	Topoisomerase II inhibitor	TOP2A;TOP2B	Conv.Chemo
RDH10	Vismodegib	-0.285	0.167	0.871	1.1e-05	4.67	3.07e-06	1.45e-05	0.174	0/+	Smothened (Hh) inhibitor	SMO	Hedgehog inhibitor
RAB11B	IOX_1	-0.563	0.00337	0.759	0.000655	4.66	3.13e-06	1.45e-05	0.174	-/+	2-Oxoglutarate Oxygenase Inhibitor	KDM3A;KDM4C;KDM6B;KDM2A;KDM4E;KDM5C;EGLN1	Differentiating.epigenetic modifier
RAD51	Cytarabine.Idarubicin	0.52	0.0077	-0.783	0.00034	-4.65	3.25e-06	1.47e-05	0.174	+/-	Antimetabolite, interferes with DNA synthesis, Topoisomerase II inhibitor	TOP2A;TOP2B;DNA;POLB	Other
RRM2B	Tivantinib	-0.532	0.00615	0.775	0.00042	4.65	3.32e-06	1.52e-05	0.174	-/+	MET inhibitor	MET	Kinase inhibitor
RELB	Losmapimod	-0.113	0.592	0.907	1.27e-06	4.64	3.5e-06	1.57e-05	0.174	0/+	p38MAPK inhibitor	MAPK14	Kinase inhibitor
EIF2AK4	Paclitaxel	-0.608	0.00126	0.724	0.00152	4.64	3.57e-06	1.84e-05	0.175	-/+	Mitotic inhibitor, taxane microtubule stabilizer	TUBB1;BCL2;MAP2;MAP4;MAPT	Conv.Chemo
TPM2	Pevonedistat	-0.461	0.0202	0.795	0.000233	4.53	5.98e-06	1.85e-05	0.176	-/+	NAE inhibitor	NAE1	Metabolic modifier
ZNF711	Dabrafenib	0.234	0.26	-0.873	1.03e-05	-4.53	6.02e-06	1.85e-05	0.176	0/-	BRAF(V600E) inhibitor	BRAF;RAF1	Kinase inhibitor
FGFR1OP	Carboplatin	0.699	0.0001	-0.636	0.00804	-4.63	3.75e-06	1.97e-05	0.177	+/-	Platinum-based antineoplastic agent	DNA	Conv.Chemo
GMNN	Pemetrexed	0.747	1.77e-05	-0.57	0.0212	-4.61	3.95e-06	1.97e-05	0.177	+/-	Antimetabolite, Antifolate, Dihydrofolate reductase inhibitor, thymidylate synthase inhibitor	TYMS;DHFR	Metabolic modifier
EIF2AK4	Cabazitaxel	-0.587	0.00204	0.735	0.00118	4.61	4.06e-06	2.02e-05	0.177	-/+	Mitotic inhibitor, taxane microtubule stabilizer, antimitotic	TUBB1;TUBA4A	Conv.Chemo
GOLGA2	ZSTK474	-0.185	0.375	0.89	3.98e-06	4.6	4.32e-06	2.07e-05	0.177	0/+	PI3K gamma selective inhibitor	PIK3CG	Kinase inhibitor
EIF4G2	Pemetrexed	0.719	5.1e-05	-0.605	0.0131	-4.59	4.39e-06	2.12e-05	0.177	+/-	Antimetabolite, Antifolate, Dihydrofolate reductase inhibitor, thymidylate synthase inhibitor	TYMS;DHFR	Metabolic modifier
GDAP2	ML390	-0.339	0.0972	0.848	3.28e-05	4.58	4.58e-06	2.17e-05	0.177	0/+	DHODH inhibitor	DHODH	Differentiating.epigenetic modifier
EIF4G2	Clofarabine	0.592	0.00182	-0.727	0.00142	-4.58	4.6e-06	2.22e-05	0.177	+/-	Antimetabolite, Purine analog	RRM1	Conv.Chemo
PLEKHM3	Losmapimod	-0.342	0.0939	0.942	4.94e-08	6.04	1.51e-09	4.98e-07	0.177	0/+	p38MAPK inhibitor	MAPK14	Kinase inhibitor
OIP5	Gemcitabine	0.648	0.000456	-0.833	6.11e-05	-5.63	1.75e-08	1.5e-06	0.177	+/-	Antimetabolite, Nucleoside analog	TYMS	Conv.Chemo
MSN	Cytarabine	-0.755	1.27e-05	0.743	0.000969	5.55	2.79e-08	1.99e-06	0.177	-/+	Antimetabolite, Pyrimidine analog, interferes with DNA synthesis	POLB;DNA	Conv.Chemo
PLEKHM3	Mitomycin_C	-0.14	0.505	0.942	4.89e-08	5.43	5.67e-08	2.99e-06	0.177	0/+	Antineoplastic anatibiotic, DNA crosslinker	DNA	Conv.Chemo
PIP4K2B	SN_38	-0.588	0.002	0.835	5.61e-05	5.38	7.65e-08	3.74e-06	0.177	-/+	Active metabolite of irinotecan, Topoisomerase I inhibitor	TOP1	Conv.Chemo
PLCB2	8_amino_adenosine	-0.358	0.0789	0.9	2.04e-06	5.28	1.29e-07	4.49e-06	0.177	0/+	Antimetabolite, Nucleoside analog, RNA synthesis inhibitor	RNA	Conv.Chemo
POLK	Gedatolisib	-0.315	0.125	0.907	1.3e-06	5.24	1.59e-07	4.73e-06	0.177	0/+	PI3K, mTOR inhibitor	PIK3CA;PIK3CG;MTOR	Kinase inhibitor
PLEKHM3	Perifosine	0.147	0.484	0.961	3.3e-09	5.18	2.24e-07	4.98e-06	0.177	0/+	AKT, PI3K inhibitor	PIK3CA;PIK3CB;PIK3CD;PIK3CG;AKT1;AKT2;AKT3	Kinase inhibitor
MTFR1	BMS_911543	-0.309	0.133	0.903	1.62e-06	5.18	2.28e-07	4.98e-06	0.177	0/+	JAK2 inhibitor	JAK2;SETD2;TYK2;JAK3	Kinase inhibitor
MTFP1	Tasquinimod	-0.828	3.17e-07	0.547	0.0284	5.14	2.79e-07	5.48e-06	0.177	-/+	S100A9 inhibitor, immunomodulatory, anti-angiogenic	S100A9	Immunomodulatory
OSER1	BMS_754807	0.213	0.306	-0.917	5.69e-07	-5.11	3.2e-07	5.98e-06	0.177	0/-	IGF1R inhibitor	IGF1R	Kinase inhibitor
PBK	Cytarabine	0.837	1.81e-07	-0.516	0.0408	-5.09	3.49e-07	5.98e-06	0.177	+/-	Antimetabolite, Pyrimidine analog, interferes with DNA synthesis	POLB;DNA	Conv.Chemo
TIMM29	Mitomycin_C	0.11	0.599	-0.92	4.37e-07	-4.87	1.13e-06	1.02e-05	0.177	0/-	Antineoplastic anatibiotic, DNA crosslinker	DNA	Conv.Chemo
C4orf3	Dactinomycin	-0.413	0.04	0.764	0.000573	4.13	3.62e-05	9.15e-05	0.178	-/+	RNA and DNA synthesis inhibitor	DNA	Conv.Chemo
ATP5F1B	Filanesib	-0.338	0.0985	0.798	0.000213	4.13	3.65e-05	9.15e-05	0.178	0/+	KSP, Eg5 inhibitor	KIF11	Kinesin inhibitor
ANO10	AT13148	-0.445	0.0258	0.746	0.000904	4.12	3.73e-05	9.25e-05	0.179	-/+	p70S6K, PKA, ROCK (AKT) inhibitor	AKT1;AKT2;AKT3;RPS6KB1;ROCK1;ROCK2;PRKACA;PRKACB;PRKACG	Kinase inhibitor
FAAP20	Decitabine	0.385	0.0577	-0.832	6.44e-05	-4.57	4.81e-06	2.29e-05	0.179	0/-	Antimetabolite, Nucleoside analog, DNA methyl transferase inhibitor	TYMS	Differentiating.epigenetic modifier
VPS35	GSK_461364	-0.72	4.99e-05	0.587	0.0167	4.52	6.22e-06	1.95e-05	0.18	-/+	PLK1 inhibitor	PLK1	Kinase inhibitor
ABRAXAS1	Bosutinib	0.192	0.359	-0.848	3.35e-05	-4.12	3.73e-05	9.44e-05	0.181	0/-	ABL, Src inhibitor	ABL1;LYN;HCK;SRC;EPHB2;NTRK1;NTRK2;TXK	Kinase inhibitor
C1orf112	Cabazitaxel	0.738	2.55e-05	-0.459	0.074	-4.12	3.79e-05	9.44e-05	0.181	+/0	Mitotic inhibitor, taxane microtubule stabilizer, antimitotic	TUBB1;TUBA4A	Conv.Chemo
AAK1	AZD1208	-0.624	0.000853	0.609	0.0122	4.12	3.86e-05	9.52e-05	0.181	-/+	PIM1, 2, 3 kinase inhibitor	PIM1	Kinase inhibitor
RNF213	Topotecan	-0.142	0.499	0.9	2.01e-06	4.62	3.82e-06	1.69e-05	0.182	0/+	Topoisomerase I inhibitor, Camptothecin analog	TOP1	Conv.Chemo
RNF213	Clofarabine	-0.388	0.0554	0.835	5.61e-05	4.62	3.9e-06	1.77e-05	0.182	0/+	Antimetabolite, Purine analog	RRM1	Conv.Chemo
RBM15	Losmapimod	-0.308	0.134	0.861	1.88e-05	4.61	3.95e-06	1.79e-05	0.182	0/+	p38MAPK inhibitor	MAPK14	Kinase inhibitor
ACO2	TGX_221	-0.327	0.11	0.8	0.000197	4.11	3.89e-05	9.67e-05	0.183	0/+	PI3K beta selective inhibitor	PIK3CB	Kinase inhibitor
AP1B1	Alisertib	-0.554	0.00407	0.672	0.00435	4.11	3.93e-05	9.72e-05	0.183	-/+	Aurora A inhibitor	AURKA	Kinase inhibitor
TBCC	Bafetinib	-0.519	0.00782	0.806	0.000163	4.83	1.34e-06	1.17e-05	0.183	-/+	ABL, Lyn inhibitor	ABL1;LYN	Kinase inhibitor
TIGD2	Tivozanib	0.113	0.59	-0.918	5.57e-07	-4.82	1.41e-06	1.2e-05	0.183	0/-	VEGFR1, 2, 3, c-Kit, PDGFRB inhibitor	KDR;FLT1;FLT4;KIT;PDGFRA;PDGFRB;EPHB2;TEK	Kinase inhibitor
SFT2D3	Oxaliplatin	0.692	0.000127	-0.682	0.00362	-4.81	1.48e-06	1.25e-05	0.183	+/-	Platinum-based antineoplastic agent	DNA	Conv.Chemo
STX7	Ribociclib	-0.691	0.000129	0.679	0.00379	4.8	1.6e-06	1.27e-05	0.183	-/+	CDK4, 6 inhibitor	CDK4;CDK6	Kinase inhibitor
TDP2	Gemcitabine	0.464	0.0196	-0.826	8.14e-05	-4.79	1.65e-06	1.32e-05	0.183	+/-	Antimetabolite, Nucleoside analog	TYMS	Conv.Chemo
TNFRSF1B	Triapine	-0.552	0.0042	0.781	0.000353	4.77	1.81e-06	1.4e-05	0.183	-/+	ribonucleotide reductase inhibitor	RRM1;RRM2	Metabolic modifier
TIGD2	Agerafenib_CEP_32496	0.156	0.455	-0.906	1.32e-06	-4.76	1.97e-06	1.5e-05	0.183	0/-	BRAF(V600E) inhibitor	BRAF;RAF1;KIT;RET;LCK;ABL1;PDGFRB;CSF1R;MET;EGFR;KDR;EPHA2	Kinase inhibitor
SIGIRR	Cytarabine	-0.679	0.000189	0.674	0.00417	4.71	2.53e-06	1.69e-05	0.183	-/+	Antimetabolite, Pyrimidine analog, interferes with DNA synthesis	POLB;DNA	Conv.Chemo
TMEM192	GSK923295	-0.449	0.0245	0.822	9.36e-05	4.7	2.54e-06	1.69e-05	0.183	-/+	CENP-E inhibitor	CENPE	Kinesin inhibitor
SLC38A5	Tipifarnib	0.52	0.00775	-0.789	0.000279	-4.7	2.57e-06	1.69e-05	0.183	+/-	Farnesyltransferase inhibitor	FNTA	Differentiating.epigenetic modifier
SIPA1	Everolimus	-0.196	0.349	0.892	3.35e-06	4.66	3.09e-06	1.97e-05	0.183	0/+	binds FKBP12, causes inhibition of mTORC1	FKBP1A	Rapalog
TDP2	Cytarabine	0.541	0.00519	-0.771	0.000475	-4.65	3.25e-06	1.99e-05	0.183	+/-	Antimetabolite, Pyrimidine analog, interferes with DNA synthesis	POLB;DNA	Conv.Chemo
SPECC1L	Idelalisib	0.479	0.0154	-0.803	0.000182	-4.65	3.27e-06	1.99e-05	0.183	+/-	PI3K inhibitor, p110-selective	PIK3CD	Kinase inhibitor
SPN	CC_223	-0.541	0.00518	0.77	0.000479	4.65	3.28e-06	1.99e-05	0.183	-/+	mTOR inhibitor	MTOR;CSF1R	Kinase inhibitor
SNX22	Rocilinostat	0.531	0.00627	-0.775	0.000417	-4.65	3.36e-06	2.02e-05	0.183	+/-	HDAC6 selective inhibitor	HDAC6	Differentiating.epigenetic modifier
TMEM192	Rigosertib	-0.539	0.00541	0.769	0.000502	4.63	3.63e-06	2.09e-05	0.183	-/+	PLK1 Inhibitor, Ras-Raf interaction inhibitor, contaminated by microtubile depolymerizer	PLK1;SRC;FLT1;PDGFRB;ABL1	Other
TAF10	Pomalidomide	-0.701	9.49e-05	0.632	0.00861	4.61	3.94e-06	2.22e-05	0.183	-/+	Immunomodulatory agent, anti-angiogenic	CRBN;PTGS2;TNF	Immunomodulatory
TMEM102	Tubastatin_A	0.458	0.0212	-0.806	0.000161	-4.61	4.06e-06	2.27e-05	0.183	+/-	HDAC6 inhibitor	HDAC6	Differentiating.epigenetic modifier
SRPRA	Megestrol_acetate	0.6	0.00152	-0.724	0.00151	-4.6	4.2e-06	2.29e-05	0.183	+/-	Progestogen	PGR;AR;NR3C1;ESR1	Hormone therapy
STYX	Pomalidomide	-0.563	0.00336	0.749	0.000835	4.6	4.23e-06	2.29e-05	0.183	-/+	Immunomodulatory agent, anti-angiogenic	CRBN;PTGS2;TNF	Immunomodulatory
STAT5A	BX_912	-0.405	0.0448	0.826	8.03e-05	4.59	4.47e-06	2.42e-05	0.183	-/+	PDK1 inhibitor	PDK1	Kinase inhibitor
TDP2	Cytarabine.Idarubicin	0.474	0.0166	-0.797	0.000222	-4.59	4.5e-06	2.42e-05	0.183	+/-	Antimetabolite, interferes with DNA synthesis, Topoisomerase II inhibitor	TOP2A;TOP2B;DNA;POLB	Other
SOS1	Glesatinib	-0.489	0.0131	0.789	0.000281	4.58	4.61e-06	2.47e-05	0.183	-/+	MET, AXL, TIE, VEGFR, RON inhibitor	MET;MST1R;KDR;FLT4;TEK	Kinase inhibitor
SIRT1	Cytarabine	0.692	0.000127	-0.635	0.00827	-4.58	4.73e-06	2.52e-05	0.183	+/-	Antimetabolite, Pyrimidine analog, interferes with DNA synthesis	POLB;DNA	Conv.Chemo
TGS1	AMG319	0.628	0.00078	-0.697	0.00271	-4.57	4.89e-06	2.57e-05	0.183	+/-	PI3K delta inhibitor	PIK3CD	Kinase inhibitor
SNX22	Pracinostat	0.692	0.000127	-0.633	0.00848	-4.57	4.91e-06	2.57e-05	0.183	+/-	HDAC inhibitor	HDAC1;HDAC2;HDAC3;HDAC8	Differentiating.epigenetic modifier
TMEM131L	Cytarabine.Idarubicin	0.635	0.000652	-0.689	0.00317	-4.56	5.13e-06	2.59e-05	0.183	+/-	Antimetabolite, interferes with DNA synthesis, Topoisomerase II inhibitor	TOP2A;TOP2B;DNA;POLB	Other
STK11IP	ABT_751	-0.724	4.36e-05	0.591	0.0159	4.56	5.19e-06	2.62e-05	0.183	-/+	Mitotic inhibitor, Colchicine site binding microtubule depolymerizer	TUBB	Conv.Chemo
SLC25A20	Thioguanine	-0.437	0.0289	0.809	0.000148	4.55	5.31e-06	2.67e-05	0.183	-/+	Antimetabolite, Purine analog	DNMT1	Conv.Chemo
SMIM20	Merestinib	0.277	0.179	-0.864	1.63e-05	-4.55	5.34e-06	2.67e-05	0.183	0/-	MET inhibitor	MET	Kinase inhibitor
TMEM39A	Gilteritinib	-0.227	0.276	0.876	8.54e-06	4.55	5.47e-06	2.72e-05	0.183	0/+	FLT3, AXL inhibitor	FLT3	Kinase inhibitor
SPAG5	Pemetrexed	0.839	1.66e-07	-0.354	0.179	-4.53	5.81e-06	2.82e-05	0.183	+/0	Antimetabolite, Antifolate, Dihydrofolate reductase inhibitor, thymidylate synthase inhibitor	TYMS;DHFR	Metabolic modifier
TOM1L2	AZD8055	-0.406	0.0438	0.818	0.000107	4.53	6.02e-06	2.87e-05	0.183	-/+	mTOR inhibitor	MTOR	Kinase inhibitor
TIGD2	Bosutinib	0.14	0.504	-0.894	3.03e-06	-4.52	6.05e-06	2.87e-05	0.183	0/-	ABL, Src inhibitor	ABL1;LYN;HCK;SRC;EPHB2;NTRK1;NTRK2;TXK	Kinase inhibitor
CKAP5	Cytarabine	0.691	0.000131	-0.67	0.00454	-4.75	2.08e-06	1.59e-05	0.184	+/-	Antimetabolite, Pyrimidine analog, interferes with DNA synthesis	POLB;DNA	Conv.Chemo
CTNND1	AZD3965	0.0231	0.913	0.933	1.37e-07	4.74	2.16e-06	1.62e-05	0.184	0/+	MCT1 inhibitor	SLC16A1	Metabolic modifier
DENND5B	Megestrol_acetate	-0.439	0.028	0.827	7.8e-05	4.72	2.41e-06	1.79e-05	0.184	-/+	Progestogen	PGR;AR;NR3C1;ESR1	Hormone therapy
EEA1	CC_223	-0.52	0.00773	0.789	0.000279	4.7	2.56e-06	1.89e-05	0.184	-/+	mTOR inhibitor	MTOR;CSF1R	Kinase inhibitor
DDRGK1	VS_4718	0.546	0.00478	-0.775	0.000421	-4.7	2.57e-06	1.89e-05	0.184	+/-	FAK inhibitor	PTK2	Kinase inhibitor
EEF1A1	SN_38	0.443	0.0265	-0.824	8.74e-05	-4.7	2.58e-06	1.89e-05	0.184	+/-	Active metabolite of irinotecan, Topoisomerase I inhibitor	TOP1	Conv.Chemo
DNAJA1	Midostaurin	0.583	0.0022	-0.751	0.000797	-4.7	2.64e-06	1.89e-05	0.184	+/-	Broad TK (FLT3, KIT, RET, JAK, EGFR) inhibitor	PRKCA;PRKCB;PRKCG;FLT3;KIT;RET;EGFR;JAK1;KDR	Kinase inhibitor
CEBPG	Perifosine	-0.411	0.0412	0.835	5.61e-05	4.7	2.66e-06	1.89e-05	0.184	-/+	AKT, PI3K inhibitor	PIK3CA;PIK3CB;PIK3CD;PIK3CG;AKT1;AKT2;AKT3	Kinase inhibitor
DDX60	Cladribine	-0.502	0.0106	0.797	0.000219	4.69	2.7e-06	1.89e-05	0.184	-/+	Antimetabolite, Purine analog	RRM1;RRM2;RRM2B	Conv.Chemo
ABHD16A	ABT_751	-0.646	0.000481	0.584	0.0176	4.11	4e-05	9.89e-05	0.185	-/+	Mitotic inhibitor, Colchicine site binding microtubule depolymerizer	TUBB	Conv.Chemo
BUB1B	Cytarabine	0.763	9.25e-06	-0.408	0.117	-4.1	4.05e-05	9.99e-05	0.185	+/0	Antimetabolite, Pyrimidine analog, interferes with DNA synthesis	POLB;DNA	Conv.Chemo
BMPR1A	Quizartinib	0.416	0.0388	-0.759	0.000656	-4.1	4.06e-05	0.000101	0.185	+/-	FLT3 inhibitor	FLT3	Kinase inhibitor
CALHM2	Cladribine	-0.252	0.225	0.827	7.79e-05	4.1	4.07e-05	0.000102	0.185	0/+	Antimetabolite, Purine analog	RRM1;RRM2;RRM2B	Conv.Chemo
AC093323.1	GSK_1070916	0.2	0.337	-0.843	4.09e-05	-4.1	4.1e-05	0.000102	0.185	0/-	Aurora B, Aurora C inhibitor	AURKB;AURKC	Kinase inhibitor
ABRAXAS1	FRAX486	0.305	0.139	-0.808	0.000154	-4.1	4.1e-05	0.000102	0.185	0/-	PAK1, 2, 3 inhibitor	PAK1	Kinase inhibitor
ARFGAP2	Lonafarnib	0.506	0.00991	-0.705	0.00229	-4.1	4.14e-05	0.000102	0.185	+/-	Farnesyl transferase inhibitor	FNTA	Differentiating.epigenetic modifier
ARHGEF40	Vandetanib	-0.423	0.035	0.754	0.000747	4.1	4.19e-05	0.000103	0.186	-/+	VEGFR, EGFR, RET inhibitor	KDR;FLT4;EGFR;RET	Kinase inhibitor
AC091230.1	8_amino_adenosine	-0.563	0.00336	0.661	0.00528	4.1	4.2e-05	0.000104	0.186	-/+	Antimetabolite, Nucleoside analog, RNA synthesis inhibitor	RNA	Conv.Chemo
ARHGAP23	Daunorubicin	0.266	0.199	-0.821	9.85e-05	-4.09	4.29e-05	0.000104	0.186	0/-	Topoisomerase II inhibitor	TOP2A;TOP2B	Conv.Chemo
APOE	Mercaptopurine	-0.662	0.000312	0.561	0.0237	4.09	4.3e-05	0.000105	0.186	-/+	Antimetabolite, Purine analog	HPRT1;PPAT	Conv.Chemo
ALDH5A1	GSK_461364	-0.503	0.0104	0.705	0.00228	4.09	4.32e-05	0.000105	0.186	-/+	PLK1 inhibitor	PLK1	Kinase inhibitor
BABAM2	Merestinib	0.408	0.0431	-0.76	0.000628	-4.09	4.36e-05	0.000106	0.186	+/-	MET inhibitor	MET	Kinase inhibitor
CASP10	AT9283	-0.547	0.00466	0.672	0.00433	4.09	4.41e-05	0.000107	0.186	-/+	Aurora A and B, Jak2, Flt, ABL inhibitor	AURKA;AURKB;JAK2;JAK3;ABL1;ABL2;FGFR2;GSK3B;MERTK;FLT4;FLT1;RPS6KA3;RPS6KA2;RET;TYK2;YES1;FGFR1;PDGFRA;FLT1;STK17A;RPS6KA6;FLT3;KDR;SRC	Kinase inhibitor
CAPZB	Tamatinib	-0.377	0.0634	0.774	0.000433	4.08	4.54e-05	0.000107	0.186	0/+	SYK inhibitor	SYK	Kinase inhibitor
KIDINS220	Cytarabine	0.652	0.000408	-0.674	0.00423	-4.56	5e-06	2.09e-05	0.186	+/-	Antimetabolite, Pyrimidine analog, interferes with DNA synthesis	POLB;DNA	Conv.Chemo
ALDH5A1	Tipifarnib	-0.447	0.0251	0.737	0.00112	4.08	4.6e-05	0.000111	0.188	-/+	Farnesyltransferase inhibitor	FNTA	Differentiating.epigenetic modifier
APAF1	Gemcitabine	-0.578	0.0025	0.645	0.00698	4.08	4.6e-05	0.000112	0.188	-/+	Antimetabolite, Nucleoside analog	TYMS	Conv.Chemo
AKR1A1	Cladribine	-0.73	3.42e-05	0.458	0.0746	4.07	4.71e-05	0.000113	0.188	-/0	Antimetabolite, Purine analog	RRM1;RRM2;RRM2B	Conv.Chemo
C12orf45	8_amino_adenosine	0.194	0.353	-0.842	4.34e-05	-4.07	4.72e-05	0.000114	0.188	0/-	Antimetabolite, Nucleoside analog, RNA synthesis inhibitor	RNA	Conv.Chemo
ARMH3	Volasertib	-0.439	0.0281	0.74	0.00104	4.07	4.77e-05	0.000114	0.188	-/+	PLK1 inhibitor	PLK1	Kinase inhibitor
ARHGEF40	BMS_911543	-0.307	0.135	0.802	0.000184	4.07	4.77e-05	0.000115	0.188	0/+	JAK2 inhibitor	JAK2;SETD2;TYK2;JAK3	Kinase inhibitor
AAK1	PIM_447	-0.427	0.0335	0.747	0.000881	4.07	4.8e-05	0.000115	0.188	-/+	PIM1, 2, 3 kinase inhibitor	PIM1	Kinase inhibitor
AURKB	Prexasertib	0.717	5.51e-05	-0.478	0.0612	-4.06	4.83e-05	0.000116	0.188	+/0	CHEK1 inhibitor	CHEK1	Kinase inhibitor
APOBEC3F	8_amino_adenosine	-0.179	0.391	0.845	3.72e-05	4.06	4.85e-05	0.000116	0.188	0/+	Antimetabolite, Nucleoside analog, RNA synthesis inhibitor	RNA	Conv.Chemo
AP3S1	SN_38	-0.514	0.00857	0.693	0.00295	4.06	4.86e-05	0.000117	0.188	-/+	Active metabolite of irinotecan, Topoisomerase I inhibitor	TOP1	Conv.Chemo
ATP2B4	Cytarabine	-0.462	0.0201	0.726	0.00145	4.06	4.9e-05	0.000118	0.188	-/+	Antimetabolite, Pyrimidine analog, interferes with DNA synthesis	POLB;DNA	Conv.Chemo
ARHGAP18	Temsirolimus	-0.276	0.182	0.813	0.000127	4.06	4.92e-05	0.000118	0.188	0/+	binds FKBP12, causes inhibition of mTORC1	FKBP1A	Rapalog
ATP5IF1	Daporinad	-0.565	0.00328	0.653	0.00613	4.06	4.95e-05	0.000118	0.188	-/+	NAMPT inhibitor	NAMPT	Metabolic modifier
BSCL2	SCH772984	-0.483	0.0144	0.712	0.00196	4.06	4.98e-05	0.000118	0.188	-/+	ERK1 and 2 inhibitor	MAPK3	Kinase inhibitor
APAF1	Pemetrexed	-0.623	0.000876	0.597	0.0146	4.06	5e-05	0.000119	0.188	-/+	Antimetabolite, Antifolate, Dihydrofolate reductase inhibitor, thymidylate synthase inhibitor	TYMS;DHFR	Metabolic modifier
ARF4	Vinblastine	0.367	0.0715	-0.776	0.000415	-4.05	5.01e-05	0.000119	0.188	0/-	Mitotic inhibitor, Vinca alkaloid microtubule depolymerizer	TUBA1A;TUBB;TUBD1;TUBG1;TUBE1	Conv.Chemo
C1QBP	Agerafenib_CEP_32496	0.346	0.0902	-0.785	0.00032	-4.05	5.04e-05	0.000119	0.188	0/-	BRAF(V600E) inhibitor	BRAF;RAF1;KIT;RET;LCK;ABL1;PDGFRB;CSF1R;MET;EGFR;KDR;EPHA2	Kinase inhibitor
C10orf88	Daunorubicin	0.614	0.0011	-0.605	0.013	-4.05	5.14e-05	0.00012	0.188	+/-	Topoisomerase II inhibitor	TOP2A;TOP2B	Conv.Chemo
CCDC186	PD0325901	0.407	0.0432	-0.755	0.00073	-4.05	5.17e-05	0.000122	0.188	+/-	MEK1 and 2 inhibitor	MAP2K1	Kinase inhibitor
CCDC124	BMS863233	0.324	0.114	-0.793	0.000247	-4.05	5.18e-05	0.000122	0.188	0/-	Cdc7 inhibitor	CDC7	Kinase inhibitor
ATP5F1A	Filanesib	-0.354	0.0829	0.78	0.000366	4.04	5.25e-05	0.000122	0.188	0/+	KSP, Eg5 inhibitor	KIF11	Kinesin inhibitor
CCDC47	Erlotinib	-0.372	0.0671	0.771	0.000465	4.04	5.26e-05	0.000123	0.188	0/+	EGFR inhibitor	EGFR	Kinase inhibitor
BUD13	Verdinexor	0.362	0.0755	-0.776	0.000411	-4.04	5.3e-05	0.000123	0.188	0/-	XPO1 CRM1 inhibitor	XPO1	Apoptotic modulator
ADA2	Cytarabine.Idarubicin	-0.396	0.0503	0.759	0.000651	4.04	5.41e-05	0.000124	0.188	0/+	Antimetabolite, interferes with DNA synthesis, Topoisomerase II inhibitor	TOP2A;TOP2B;DNA;POLB	Other
ACP2	SCH772984	-0.608	0.00125	0.608	0.0125	4.04	5.42e-05	0.000125	0.188	-/+	ERK1 and 2 inhibitor	MAPK3	Kinase inhibitor
C11orf68	Resminostat	-0.244	0.239	0.822	9.41e-05	4.04	5.44e-05	0.000125	0.188	0/+	HDAC1, 3, 6 inhibitor	HDAC1;HDAC3;HDAC6	Differentiating.epigenetic modifier
AKAP5	Methotrexate	0.466	0.019	-0.719	0.00168	-4.03	5.52e-05	0.000126	0.188	+/-	Antimetabolite, Antifolate, Dihydrofolate reductase inhibitor	DHFR;TYMS	Metabolic modifier
ATP5MD	Alisertib	-0.505	0.0101	0.693	0.0029	4.03	5.57e-05	0.000127	0.188	-/+	Aurora A inhibitor	AURKA	Kinase inhibitor
AC091230.1	Tozasertib	-0.44	0.0279	0.734	0.0012	4.03	5.59e-05	0.000128	0.188	-/+	pan-Aurora inhibitor	AURKA;AURKB;AURKC;FLT3;ABL1	Kinase inhibitor
BCLAF1	Everolimus	0.327	0.111	-0.79	0.000274	-4.03	5.6e-05	0.000128	0.188	0/-	binds FKBP12, causes inhibition of mTORC1	FKBP1A	Rapalog
AGPAT2	Everolimus	-0.272	0.188	0.811	0.000138	4.03	5.6e-05	0.000128	0.188	0/+	binds FKBP12, causes inhibition of mTORC1	FKBP1A	Rapalog
CBX6	Etoposide	-0.438	0.0284	0.735	0.00119	4.03	5.64e-05	0.000128	0.188	-/+	Topoisomerase II inhibitor	TOP2A;TOP2B	Conv.Chemo
AGPAT2	Sirolimus	-0.202	0.334	0.835	5.74e-05	4.03	5.68e-05	0.000129	0.188	0/+	binds FKBP12, causes inhibition of mTORC1	FKBP1A	Rapalog
ACBD3	Dactinomycin	0.481	0.015	-0.708	0.00214	-4.02	5.73e-05	0.00013	0.188	+/-	RNA and DNA synthesis inhibitor	DNA	Conv.Chemo
ACADM	Navitoclax	0.455	0.0222	-0.724	0.00152	-4.02	5.74e-05	0.000131	0.188	+/-	Bcl-2,Bcl-XL inhibitor	BCL2;BCL2L2;BAD;BCL2L1;MCL1	Apoptotic modulator
C1orf112	Hydroxyurea	0.676	0.000207	-0.527	0.0361	-4.02	5.75e-05	0.000131	0.188	+/-	Antineoplastic agent	RRM1	Conv.Chemo
BRPF1	GSK923295	-0.407	0.0435	0.75	0.000814	4.02	5.87e-05	0.000132	0.188	-/+	CENP-E inhibitor	CENPE	Kinesin inhibitor
ABI3	Fludarabine	-0.68	0.000185	0.52	0.0389	4.02	5.89e-05	0.000134	0.188	-/+	Antimetabolite, Purine analog	RRM1	Conv.Chemo
AP1B1	Tozasertib	-0.541	0.00527	0.663	0.0051	4.01	6.01e-05	0.000134	0.188	-/+	pan-Aurora inhibitor	AURKA;AURKB;AURKC;FLT3;ABL1	Kinase inhibitor
BTG3	Danusertib	0.633	0.000691	-0.577	0.0193	-4.01	6.04e-05	0.000135	0.188	+/-	Aurora, Ret, TrkA, FGFR-1 inhibitor	AURKA;AURKB;RET;FGFR1;ABL1;NTRK1	Kinase inhibitor
ABRAXAS1	Agerafenib_CEP_32496	0.203	0.331	-0.833	6.2e-05	-4.01	6.04e-05	0.000136	0.188	0/-	BRAF(V600E) inhibitor	BRAF;RAF1;KIT;RET;LCK;ABL1;PDGFRB;CSF1R;MET;EGFR;KDR;EPHA2	Kinase inhibitor
ATL3	Cytarabine	-0.714	6.06e-05	0.468	0.0676	4.01	6.04e-05	0.000136	0.188	-/0	Antimetabolite, Pyrimidine analog, interferes with DNA synthesis	POLB;DNA	Conv.Chemo
C1QBP	Tivozanib	0.293	0.155	-0.801	0.000193	-4.01	6.07e-05	0.000136	0.188	0/-	VEGFR1, 2, 3, c-Kit, PDGFRB inhibitor	KDR;FLT1;FLT4;KIT;PDGFRA;PDGFRB;EPHB2;TEK	Kinase inhibitor
ADGRE5	Docetaxel	-0.496	0.0116	0.695	0.0028	4.01	6.1e-05	0.000136	0.188	-/+	Mitotic inhibitor, taxane microtubule stabilizer	TUBB1;MAP2;MAP4;MAPT	Conv.Chemo
ASB9	Omacetaxine	-0.671	0.000242	0.53	0.0348	4.01	6.13e-05	0.000136	0.188	-/+	Protein synthesis inhib (80 S ribosome)	RPL3	Conv.Chemo
CARMIL2	Itraconazole	0.134	0.524	-0.853	2.67e-05	-4.01	6.15e-05	0.000136	0.188	0/-	antifungal, hedgehog signaling inhibitor	CYP51A1;CYP3A4	Other
APOM	PAC_1	-0.445	0.0259	0.728	0.0014	4.01	6.18e-05	0.000137	0.188	-/+	procaspase-3 activator	CASP3	Apoptotic modulator
ATG14	Selinexor	-0.569	0.00299	0.638	0.00785	4	6.24e-05	0.000137	0.188	-/+	XPO1 CRM1 inhibitor	XPO1	Apoptotic modulator
C8orf33	Filanesib	0.46	0.0208	-0.718	0.00174	-4	6.3e-05	0.000138	0.188	+/-	KSP, Eg5 inhibitor	KIF11	Kinesin inhibitor
ACAD11	Abemaciclib	-0.162	0.438	0.844	3.98e-05	4	6.44e-05	0.00014	0.188	0/+	CDK4, 6 inhibitor	CDK4;CDK6	Kinase inhibitor
AK6	Raltitrexed	0.606	0.00132	-0.601	0.0138	-3.99	6.51e-05	0.000141	0.188	+/-	Antimetabolite, Antifolate, Dihydrofolate reductase inhibitor, thymidylate synthase inhibitor	TYMS;DHFR	Conv.Chemo
ANKS6	UNC0638	0.0579	0.783	-0.871	1.1e-05	-3.99	6.53e-05	0.000143	0.188	0/-	G9a, GLP inhibitor	EHMT2	Differentiating.epigenetic modifier
ASB7	Mitomycin_C	-0.0876	0.677	0.864	1.61e-05	3.99	6.56e-05	0.000143	0.188	0/+	Antineoplastic anatibiotic, DNA crosslinker	DNA	Conv.Chemo
AURKB	Cytarabine.Idarubicin	0.716	5.77e-05	-0.46	0.073	-3.99	6.58e-05	0.000144	0.188	+/0	Antimetabolite, interferes with DNA synthesis, Topoisomerase II inhibitor	TOP2A;TOP2B;DNA;POLB	Other
ACSL4	Sitravatinib	0.788	2.95e-06	-0.318	0.23	-3.99	6.67e-05	0.000144	0.188	+/0	RET, TRK, PDGFR, VEGFR, KIT, DDR inhibitor	DDR2;RET;KIT;EPHA3;AXL;MERTK;NTRK1;FLT1;FLT3;FLT4;KDR;NTRK2;EPHB2;EPHB4;MST1R;RET;PDGFRA;DDR1;EPHA2;EPHA4;SRC;ROS1	Kinase inhibitor
ATXN2L	Lonafarnib	0.441	0.0272	-0.726	0.00144	-3.99	6.67e-05	0.000144	0.188	+/-	Farnesyl transferase inhibitor	FNTA	Differentiating.epigenetic modifier
BTD	BMS863233	-0.599	0.00155	0.606	0.0128	3.99	6.71e-05	0.000144	0.188	-/+	Cdc7 inhibitor	CDC7	Kinase inhibitor
ABCC10	Danusertib	-0.519	0.0078	0.674	0.00416	3.99	6.72e-05	0.000145	0.188	-/+	Aurora, Ret, TrkA, FGFR-1 inhibitor	AURKA;AURKB;RET;FGFR1;ABL1;NTRK1	Kinase inhibitor
APOE	Prexasertib	-0.874	1.11e-08	0.0425	0.876	3.98	6.77e-05	0.000145	0.188	-/0	CHEK1 inhibitor	CHEK1	Kinase inhibitor
AKIRIN1	BX_912	0.439	0.0281	-0.727	0.00142	-3.98	6.78e-05	0.000146	0.188	+/-	PDK1 inhibitor	PDK1	Kinase inhibitor
ACAA2	Bleomycin	-0.519	0.00791	0.675	0.00415	3.98	6.79e-05	0.000146	0.188	-/+	Glycopeptide antibiotic, causes DNA breaks	DNA	Conv.Chemo
ASXL1	E7820	0.481	0.0148	-0.701	0.0025	-3.98	6.8e-05	0.000146	0.188	+/-	Integrin alpha2 expression inhibitor	ITGA2	Other
ADGRE5	Cytarabine	-0.748	1.72e-05	0.401	0.124	3.98	6.82e-05	0.000146	0.188	-/0	Antimetabolite, Pyrimidine analog, interferes with DNA synthesis	POLB;DNA	Conv.Chemo
ACOT2	AR_42	-0.427	0.0335	0.734	0.00121	3.98	6.83e-05	0.000146	0.188	-/+	HDAC inhibitor	HDAC1;HDAC2;HDAC3;HDAC8	Differentiating.epigenetic modifier
BUB1	Cladribine	0.618	0.001	-0.586	0.0171	-3.98	6.85e-05	0.000147	0.188	+/-	Antimetabolite, Purine analog	RRM1;RRM2;RRM2B	Conv.Chemo
CCDC136	AZD3965	0.0885	0.674	-0.863	1.71e-05	-3.98	6.89e-05	0.000147	0.188	0/-	MCT1 inhibitor	SLC16A1	Metabolic modifier
AKIRIN2	GSK_461364	0.433	0.0305	-0.73	0.00134	-3.98	6.95e-05	0.000148	0.188	+/-	PLK1 inhibitor	PLK1	Kinase inhibitor
C1QBP	Ponatinib	0.288	0.163	-0.799	0.000206	-3.98	6.97e-05	0.000149	0.188	0/-	Broad TK inhibitor	ABL1;PDGFRA;KDR;FGFR1;SRC;KIT	Kinase inhibitor
ABCC4	TGR_1202	0.354	0.0828	-0.771	0.000477	-3.98	6.97e-05	0.00015	0.188	0/-	PI3Kdelta inhibitor	PIK3CD	Kinase inhibitor
C10orf88	Niraparib	0.331	0.107	-0.781	0.000358	-3.98	7.03e-05	0.00015	0.188	0/-	PARP inhibitor	PARP1	Differentiating.epigenetic modifier
ATP5PD	Filanesib	-0.407	0.0433	0.743	0.000965	3.97	7.05e-05	0.000151	0.188	-/+	KSP, Eg5 inhibitor	KIF11	Kinesin inhibitor
BRCC3	Foretinib	0.407	0.0436	-0.744	0.000959	-3.97	7.06e-05	0.000151	0.188	+/-	MET, VEGFR2 inhibitor	MET;KDR	Kinase inhibitor
AGPAT3	Cerdulatinib	-0.528	0.00662	0.665	0.00491	3.97	7.06e-05	0.000151	0.188	-/+	JAK, SYK inhibitor	JAK1;JAK2;JAK3;TYK2;SYK	Kinase inhibitor
ANXA7	Sirolimus	-0.518	0.00801	0.673	0.00424	3.97	7.06e-05	0.000151	0.188	-/+	binds FKBP12, causes inhibition of mTORC1	FKBP1A	Rapalog
BUB1	Prexasertib	0.783	3.79e-06	-0.325	0.22	-3.97	7.18e-05	0.000151	0.188	+/0	CHEK1 inhibitor	CHEK1	Kinase inhibitor
CARNMT1	Sunitinib	0.387	0.056	-0.753	0.000754	-3.97	7.2e-05	0.000153	0.188	0/-	Broad TK inhibitor	FLT3;KIT;KDR;PDGFRB;FLT1;FLT4;CSF1R;PDGFRA	Kinase inhibitor
ARHGAP18	CC_223	-0.428	0.0329	0.731	0.00129	3.97	7.22e-05	0.000153	0.188	-/+	mTOR inhibitor	MTOR;CSF1R	Kinase inhibitor
C1orf112	Carboplatin	0.573	0.00278	-0.626	0.00949	-3.96	7.43e-05	0.000154	0.188	+/-	Platinum-based antineoplastic agent	DNA	Conv.Chemo
AMER1	GSK_461364	0.689	0.000138	-0.491	0.0533	-3.96	7.58e-05	0.000157	0.188	+/0	PLK1 inhibitor	PLK1	Kinase inhibitor
ABRACL	Pemetrexed	-0.726	4e-05	0.433	0.0936	3.96	7.6e-05	0.000158	0.188	-/0	Antimetabolite, Antifolate, Dihydrofolate reductase inhibitor, thymidylate synthase inhibitor	TYMS;DHFR	Metabolic modifier
ADD3	GSK_1070916	-0.259	0.211	0.807	0.000157	3.96	7.6e-05	0.000159	0.188	0/+	Aurora B, Aurora C inhibitor	AURKB;AURKC	Kinase inhibitor
ACSF2	Raltitrexed	-0.706	8.12e-05	0.466	0.0687	3.96	7.62e-05	0.000159	0.188	-/0	Antimetabolite, Antifolate, Dihydrofolate reductase inhibitor, thymidylate synthase inhibitor	TYMS;DHFR	Conv.Chemo
ADGRE5	Cabazitaxel	-0.66	0.000327	0.529	0.0351	3.95	7.75e-05	0.000159	0.188	-/+	Mitotic inhibitor, taxane microtubule stabilizer, antimitotic	TUBB1;TUBA4A	Conv.Chemo
AP1B1	GSK_1070916	-0.48	0.015	0.695	0.00279	3.95	7.84e-05	0.000161	0.188	-/+	Aurora B, Aurora C inhibitor	AURKB;AURKC	Kinase inhibitor
ARPC1B	Cytarabine	-0.577	0.00252	0.619	0.0106	3.95	7.85e-05	0.000163	0.188	-/+	Antimetabolite, Pyrimidine analog, interferes with DNA synthesis	POLB;DNA	Conv.Chemo
ATXN7L2	Vistusertib	0.422	0.0356	-0.731	0.00129	-3.95	7.86e-05	0.000163	0.188	+/-	mTOR inhibitor, ATP-competitive	MTOR	Kinase inhibitor
BTBD10	Vinflunine	0.65	0.00044	-0.542	0.0302	-3.95	7.86e-05	0.000163	0.188	+/-	Mitotic inhibitor, Vinca alkaloid microtubule depolymerizer	TUBB	Conv.Chemo
CALHM2	8_amino_adenosine	-0.334	0.103	0.776	0.000415	3.95	7.87e-05	0.000163	0.188	0/+	Antimetabolite, Nucleoside analog, RNA synthesis inhibitor	RNA	Conv.Chemo
ACAP2	8_amino_adenosine	-0.494	0.0121	0.686	0.00337	3.95	7.89e-05	0.000163	0.188	-/+	Antimetabolite, Nucleoside analog, RNA synthesis inhibitor	RNA	Conv.Chemo
BYSL	Pemetrexed	0.749	1.68e-05	-0.389	0.136	-3.95	7.93e-05	0.000163	0.188	+/0	Antimetabolite, Antifolate, Dihydrofolate reductase inhibitor, thymidylate synthase inhibitor	TYMS;DHFR	Metabolic modifier
AGO1	Cytarabine.Idarubicin	-0.526	0.00695	0.662	0.00522	3.95	7.95e-05	0.000163	0.188	-/+	Antimetabolite, interferes with DNA synthesis, Topoisomerase II inhibitor	TOP2A;TOP2B;DNA;POLB	Other
CACYBP	8_amino_adenosine	0.442	0.0268	-0.718	0.00172	-3.94	8.03e-05	0.000164	0.188	+/-	Antimetabolite, Nucleoside analog, RNA synthesis inhibitor	RNA	Conv.Chemo
CAPG	Everolimus	-0.216	0.3	0.821	9.72e-05	3.94	8.08e-05	0.000165	0.188	0/+	binds FKBP12, causes inhibition of mTORC1	FKBP1A	Rapalog
APAF1	Topotecan	-0.546	0.00477	0.645	0.007	3.94	8.1e-05	0.000166	0.188	-/+	Topoisomerase I inhibitor, Camptothecin analog	TOP1	Conv.Chemo
BYSL	Raltitrexed	0.694	0.00012	-0.48	0.0599	-3.94	8.17e-05	0.000166	0.188	+/0	Antimetabolite, Antifolate, Dihydrofolate reductase inhibitor, thymidylate synthase inhibitor	TYMS;DHFR	Conv.Chemo
APLF	Bafetinib	0.508	0.0096	-0.674	0.00418	-3.94	8.19e-05	0.000168	0.188	+/-	ABL, Lyn inhibitor	ABL1;LYN	Kinase inhibitor
BUB1	Pemetrexed	0.712	6.5e-05	-0.451	0.0796	-3.94	8.22e-05	0.000168	0.188	+/0	Antimetabolite, Antifolate, Dihydrofolate reductase inhibitor, thymidylate synthase inhibitor	TYMS;DHFR	Metabolic modifier
APOBR	Erastin	-0.402	0.0464	0.74	0.00104	3.94	8.23e-05	0.000168	0.188	-/+	VDAC inhibitor, induces ferroptosis	VDAC2	Metabolic modifier
CCDC167	Etoposide	0.78	4.19e-06	-0.319	0.228	-3.94	8.23e-05	0.000168	0.188	+/0	Topoisomerase II inhibitor	TOP2A;TOP2B	Conv.Chemo
BEND3	A_1155463	-0.477	0.016	0.695	0.00279	3.94	8.3e-05	0.000168	0.188	-/+	Bcl-XL inhibitor	BCL2L1;BCL2;BCL2L2	Apoptotic modulator
ANXA7	Palbociclib	-0.675	0.000214	0.505	0.0458	3.94	8.32e-05	0.00017	0.188	-/+	Topoisomerase I inhibitor, Camptothecin analog	CDK4;CDK6	Kinase inhibitor
CAPG	Pemetrexed	-0.489	0.0131	0.687	0.00329	3.94	8.32e-05	0.00017	0.188	-/+	Antimetabolite, Antifolate, Dihydrofolate reductase inhibitor, thymidylate synthase inhibitor	TYMS;DHFR	Metabolic modifier
BUB1	Gemcitabine	0.667	0.000273	-0.516	0.0407	-3.93	8.38e-05	0.00017	0.188	+/-	Antimetabolite, Nucleoside analog	TYMS	Conv.Chemo
ATXN7L3B	Everolimus	0.445	0.026	-0.715	0.00184	-3.93	8.39e-05	0.000171	0.188	+/-	binds FKBP12, causes inhibition of mTORC1	FKBP1A	Rapalog
BAZ2A	Daporinad	0.766	8.17e-06	-0.35	0.184	-3.93	8.45e-05	0.000172	0.188	+/0	NAMPT inhibitor	NAMPT	Metabolic modifier
APLF	Nilotinib	0.493	0.0124	-0.683	0.00353	-3.93	8.5e-05	0.000172	0.188	+/-	ABL inhibitor	ABL1;KIT	Kinase inhibitor
CBR3	Dovitinib	-0.3	0.145	0.787	0.000294	3.93	8.53e-05	0.000173	0.188	0/+	FGFR inhibitor	FGFR1;FGFR3;KIT;FLT3;FLT4	Kinase inhibitor
AC091230.1	Danusertib	-0.427	0.0333	0.725	0.00149	3.93	8.57e-05	0.000173	0.188	-/+	Aurora, Ret, TrkA, FGFR-1 inhibitor	AURKA;AURKB;RET;FGFR1;ABL1;NTRK1	Kinase inhibitor
AKR1A1	Niraparib	-0.529	0.00654	0.655	0.00589	3.92	8.7e-05	0.000174	0.188	-/+	PARP inhibitor	PARP1	Differentiating.epigenetic modifier
BACH2	Cisplatin	-0.149	0.478	0.84	4.59e-05	3.92	8.74e-05	0.000175	0.188	0/+	Platinum-based antineoplastic agent	DNA	Conv.Chemo
CCDC138	Cytarabine.Idarubicin	0.631	0.000725	-0.557	0.0249	-3.92	8.84e-05	0.000176	0.188	+/-	Antimetabolite, interferes with DNA synthesis, Topoisomerase II inhibitor	TOP2A;TOP2B;DNA;POLB	Other
ATG16L2	UCN_01	-0.55	0.00443	0.637	0.00793	3.92	8.86e-05	0.000179	0.188	-/+	PKCbeta, PDK1, Chk, Cdk2 inhibitor	PRKCB;PDPK1	Kinase inhibitor
C1orf112	Cytarabine.Idarubicin	0.738	2.58e-05	-0.401	0.123	-3.92	8.94e-05	0.000179	0.188	+/0	Antimetabolite, interferes with DNA synthesis, Topoisomerase II inhibitor	TOP2A;TOP2B;DNA;POLB	Other
CASP1	TGR_1202	-0.13	0.536	0.845	3.73e-05	3.92	8.95e-05	0.000179	0.188	0/+	PI3Kdelta inhibitor	PIK3CD	Kinase inhibitor
ADIPOR2	Pracinostat	-0.303	0.14	0.784	0.000321	3.92	8.99e-05	0.000179	0.188	0/+	HDAC inhibitor	HDAC1;HDAC2;HDAC3;HDAC8	Differentiating.epigenetic modifier
ARID3B	VER_155008	-0.159	0.447	0.837	5.37e-05	3.92	8.99e-05	0.000179	0.188	0/+	HSP70 inhibitor	HSPA1A;HSPA1B;HSPA8;HSPA5	HSP inhibitor
BRPF1	ENMD_2076	-0.647	0.000472	0.537	0.032	3.92	9.01e-05	0.000179	0.188	-/+	pan-Aurora, VEGFR inhibitor	AURKA;FLT3;RET;FLT4;SRC;CSF1R;NTRK1;PDGFRA;BLK;KDR;YES1;FYN;AURKB;PTK2;FGFR2;FGFR1;JAK2;KIT;ABL1	Kinase inhibitor
CCDC117	Tozasertib	0.0306	0.885	-0.871	1.11e-05	-3.91	9.15e-05	0.000179	0.188	0/-	pan-Aurora inhibitor	AURKA;AURKB;AURKC;FLT3;ABL1	Kinase inhibitor
AASDHPPT	Dovitinib	0.447	0.0251	-0.71	0.00205	-3.91	9.16e-05	0.000183	0.188	+/-	FGFR inhibitor	FGFR1;FGFR3;KIT;FLT3;FLT4	Kinase inhibitor
ABI3	Prexasertib	-0.611	0.00117	0.577	0.0194	3.91	9.17e-05	0.000183	0.188	-/+	CHEK1 inhibitor	CHEK1	Kinase inhibitor
AP3D1	Topotecan	-0.426	0.0338	0.723	0.00157	3.91	9.23e-05	0.000183	0.188	-/+	Topoisomerase I inhibitor, Camptothecin analog	TOP1	Conv.Chemo
ACSF2	Pemetrexed	-0.682	0.000171	0.489	0.0548	3.91	9.23e-05	0.000184	0.188	-/0	Antimetabolite, Antifolate, Dihydrofolate reductase inhibitor, thymidylate synthase inhibitor	TYMS;DHFR	Metabolic modifier
ARF4	Mitomycin_C	0.2	0.337	-0.822	9.18e-05	-3.91	9.25e-05	0.000184	0.188	0/-	Antineoplastic anatibiotic, DNA crosslinker	DNA	Conv.Chemo
CCDC138	8_amino_adenosine	0.612	0.00114	-0.575	0.0198	-3.91	9.25e-05	0.000184	0.188	+/-	Antimetabolite, Nucleoside analog, RNA synthesis inhibitor	RNA	Conv.Chemo
BNIP3	KU_60019	0.373	0.0663	-0.751	0.000804	-3.91	9.35e-05	0.000184	0.188	0/-	ATM inhibitor	ATM	Kinase inhibitor
C1orf112	Etoposide	0.63	0.00073	-0.554	0.0259	-3.91	9.36e-05	0.000185	0.188	+/-	Topoisomerase II inhibitor	TOP2A;TOP2B	Conv.Chemo
AC004151.1	Ivosidenib	-0.0746	0.723	0.86	1.97e-05	3.91	9.37e-05	0.000185	0.188	0/+	IDH1 R132H and R132C inhibitor	IDH1	Differentiating.epigenetic modifier
BUB1	Aldoxorubicin	0.466	0.0188	-0.697	0.00272	-3.91	9.42e-05	0.000185	0.188	+/-	Topoisomerase II inhibitor, Albumin binding	TOP2A;TOP2B	Conv.Chemo
C1orf52	Uprosertib	0.499	0.0112	-0.674	0.0042	-3.9	9.49e-05	0.000186	0.188	+/-	AKT inhibitor	AKT1;AKT2;AKT3	Kinase inhibitor
CASP1	GSK2256098	-0.305	0.138	0.782	0.000345	3.9	9.51e-05	0.000186	0.188	0/+	FAK inhibitor	PTK2	Kinase inhibitor
APAF1	Cladribine	-0.41	0.0418	0.73	0.00131	3.9	9.51e-05	0.000186	0.188	-/+	Antimetabolite, Purine analog	RRM1;RRM2;RRM2B	Conv.Chemo
ARHGAP23	Cytarabine	0.441	0.0273	-0.712	0.00197	-3.9	9.52e-05	0.000186	0.188	+/-	Antimetabolite, Pyrimidine analog, interferes with DNA synthesis	POLB;DNA	Conv.Chemo
AP3D1	Cytarabine.Idarubicin	-0.464	0.0196	0.698	0.00266	3.9	9.6e-05	0.000186	0.188	-/+	Antimetabolite, interferes with DNA synthesis, Topoisomerase II inhibitor	TOP2A;TOP2B;DNA;POLB	Other
BSCL2	PD0325901	-0.621	0.000914	0.563	0.0232	3.9	9.6e-05	0.000187	0.188	-/+	MEK1 and 2 inhibitor	MAP2K1	Kinase inhibitor
ATM	Midostaurin	-0.2	0.339	0.822	9.49e-05	3.9	9.65e-05	0.000187	0.188	0/+	Broad TK (FLT3, KIT, RET, JAK, EGFR) inhibitor	PRKCA;PRKCB;PRKCG;FLT3;KIT;RET;EGFR;JAK1;KDR	Kinase inhibitor
ALDH7A1	AZD3965	-0.371	0.0677	0.75	0.000812	3.9	9.69e-05	0.000187	0.188	0/+	MCT1 inhibitor	SLC16A1	Metabolic modifier
BEND3	WEHI_539	-0.451	0.0236	0.705	0.00228	3.9	9.7e-05	0.000189	0.188	-/+	Bcl-XL inhibitor	BCL2L1	Apoptotic modulator
BCHE	Pevonedistat	0.494	0.012	-0.676	0.00408	-3.89	9.83e-05	0.000189	0.188	+/-	NAE inhibitor	NAE1	Metabolic modifier
AGO1	Raltitrexed	-0.746	1.89e-05	0.379	0.147	3.89	9.84e-05	0.00019	0.188	-/0	Antimetabolite, Antifolate, Dihydrofolate reductase inhibitor, thymidylate synthase inhibitor	TYMS;DHFR	Conv.Chemo
AURKB	Gemcitabine	0.706	8.06e-05	-0.449	0.0814	-3.89	9.89e-05	0.00019	0.188	+/0	Antimetabolite, Nucleoside analog	TYMS	Conv.Chemo
ATIC	Cytarabine	0.572	0.00279	-0.611	0.0119	-3.89	9.92e-05	0.00019	0.188	+/-	Antimetabolite, Pyrimidine analog, interferes with DNA synthesis	POLB;DNA	Conv.Chemo
ARHGAP42	Resminostat	0.69	0.000134	-0.472	0.0648	-3.89	9.97e-05	0.00019	0.188	+/0	HDAC1, 3, 6 inhibitor	HDAC1;HDAC3;HDAC6	Differentiating.epigenetic modifier
ARHGAP18	Everolimus	-0.309	0.133	0.779	0.000379	3.89	9.99e-05	0.000191	0.188	0/+	binds FKBP12, causes inhibition of mTORC1	FKBP1A	Rapalog
BRCA2	Prexasertib	0.839	1.66e-07	-0.144	0.596	-3.89	0.0001	0.000191	0.188	+/0	CHEK1 inhibitor	CHEK1	Kinase inhibitor
BABAM2	Agerafenib_CEP_32496	0.288	0.162	-0.787	0.000296	-3.89	0.0001	0.000192	0.188	0/-	BRAF(V600E) inhibitor	BRAF;RAF1;KIT;RET;LCK;ABL1;PDGFRB;CSF1R;MET;EGFR;KDR;EPHA2	Kinase inhibitor
CAPN1	VER_155008	-0.346	0.0903	0.762	0.000609	3.89	0.0001	0.000192	0.188	0/+	HSP70 inhibitor	HSPA1A;HSPA1B;HSPA8;HSPA5	HSP inhibitor
APLF	TAK_530	0.455	0.0221	-0.701	0.00249	-3.89	0.000101	0.000192	0.188	+/-	Pan-HER inhibitor	EGFR;ERBB2;ERBB3	Kinase inhibitor
C1orf112	Cytarabine	0.751	1.51e-05	-0.367	0.163	-3.89	0.000101	0.000192	0.188	+/0	Antimetabolite, Pyrimidine analog, interferes with DNA synthesis	POLB;DNA	Conv.Chemo
BUD31	BMS863233	0.353	0.0835	-0.758	0.000672	-3.89	0.000101	0.000193	0.188	0/-	Cdc7 inhibitor	CDC7	Kinase inhibitor
CBR1	GSK_1070916	-0.835	2.04e-07	0.153	0.572	3.89	0.000102	0.000193	0.188	-/0	Aurora B, Aurora C inhibitor	AURKB;AURKC	Kinase inhibitor
BRAT1	BIIB021	0.58	0.00236	-0.602	0.0136	-3.89	0.000102	0.000194	0.188	+/-	HSP90 inhibitor	HSP90AA1	HSP inhibitor
AKIRIN1	Pemetrexed	0.697	0.000109	-0.461	0.0723	-3.89	0.000102	0.000194	0.188	+/0	Antimetabolite, Antifolate, Dihydrofolate reductase inhibitor, thymidylate synthase inhibitor	TYMS;DHFR	Metabolic modifier
AKT1	Carfilzomib	-0.231	0.267	0.809	0.000147	3.89	0.000102	0.000194	0.188	0/+	Proteasome inhibitor (20S subunit)	PSMB5;PSMB8;PSMB1;PSMB2;PSMB9;PSMB10	Protease.proteasome inhibitor
CARHSP1	Disulfiram_CuCl2	0.377	0.0635	-0.745	0.000929	-3.88	0.000104	0.000194	0.188	0/-	alcohol dehydrogenase inhibitor	ALDH1A1	Metabolic modifier
BRPF1	Rigosertib	-0.537	0.00562	0.639	0.00766	3.88	0.000104	0.000196	0.189	-/+	PLK1 Inhibitor, Ras-Raf interaction inhibitor, contaminated by microtubile depolymerizer	PLK1;SRC;FLT1;PDGFRB;ABL1	Other
ABRAXAS2	Foretinib	0.284	0.169	-0.788	0.000291	-3.88	0.000105	0.000196	0.189	0/-	MET, VEGFR2 inhibitor	MET;KDR	Kinase inhibitor
C10orf88	8_amino_adenosine	0.433	0.0305	-0.713	0.00194	-3.88	0.000105	0.000197	0.189	+/-	Antimetabolite, Nucleoside analog, RNA synthesis inhibitor	RNA	Conv.Chemo
ADGRE5	RGFP966	-0.636	0.000636	0.541	0.0306	3.88	0.000106	0.000198	0.189	-/+	HDAC3 inhibitor	HDAC3	Differentiating.epigenetic modifier
ABRAXAS1	Merestinib	0.271	0.19	-0.793	0.000251	-3.88	0.000106	0.000198	0.189	0/-	MET inhibitor	MET	Kinase inhibitor
ATP9B	Auranofin	-0.22	0.29	0.812	0.000135	3.88	0.000106	0.000198	0.189	0/+	Antirheumatic agent	PRDX5;IKBKB	Conv.Chemo
ARFGEF1	AMG319	0.571	0.0029	-0.609	0.0124	-3.87	0.000107	0.000199	0.189	+/-	PI3K delta inhibitor	PIK3CD	Kinase inhibitor
ARHGAP1	Cytarabine	-0.667	0.000273	0.5	0.0483	3.87	0.000108	0.000201	0.189	-/+	Antimetabolite, Pyrimidine analog, interferes with DNA synthesis	POLB;DNA	Conv.Chemo
ARHGAP17	Losmapimod	-0.0448	0.831	0.864	1.58e-05	3.87	0.000108	0.000202	0.189	0/+	p38MAPK inhibitor	MAPK14	Kinase inhibitor
AC091230.1	AT9283	-0.278	0.178	0.789	0.00028	3.87	0.000108	0.000202	0.189	0/+	Aurora A and B, Jak2, Flt, ABL inhibitor	AURKA;AURKB;JAK2;JAK3;ABL1;ABL2;FGFR2;GSK3B;MERTK;FLT4;FLT1;RPS6KA3;RPS6KA2;RET;TYK2;YES1;FGFR1;PDGFRA;FLT1;STK17A;RPS6KA6;FLT3;KDR;SRC	Kinase inhibitor
AKIRIN2	Eribulin	0.27	0.192	-0.792	0.000255	-3.87	0.000109	0.000202	0.189	0/-	Mitotic inhibitor, microtubule depolymerizer	TUBB1	Conv.Chemo
ARL8A	Navitoclax	0.525	0.00701	-0.647	0.00675	-3.87	0.000109	0.000203	0.189	+/-	Bcl-2,Bcl-XL inhibitor	BCL2;BCL2L2;BAD;BCL2L1;MCL1	Apoptotic modulator
BRCA2	Cytarabine	0.739	2.49e-05	-0.385	0.141	-3.87	0.000109	0.000203	0.189	+/0	Antimetabolite, Pyrimidine analog, interferes with DNA synthesis	POLB;DNA	Conv.Chemo
C10orf88	Idarubicin	0.592	0.00184	-0.587	0.0169	-3.87	0.00011	0.000203	0.189	+/-	Topoisomerase II inhibitor	TOP2A;TOP2B	Conv.Chemo
APAF1	Cytarabine.Idarubicin	-0.692	0.000127	0.463	0.0711	3.87	0.00011	0.000205	0.189	-/0	Antimetabolite, interferes with DNA synthesis, Topoisomerase II inhibitor	TOP2A;TOP2B;DNA;POLB	Other
BUB1	RGFP966	0.764	8.93e-06	-0.334	0.206	-3.87	0.000111	0.000205	0.189	+/0	HDAC3 inhibitor	HDAC3	Differentiating.epigenetic modifier
ATRNL1	SB743921	0.435	0.0299	-0.71	0.00208	-3.86	0.000111	0.000205	0.189	+/-	Mitotic inhibitor, Eg5, KSP inhibitor	KIF11	Kinesin inhibitor
CHD1	VER_155008	0.496	0.0116	-0.798	0.00021	-4.68	2.83e-06	1.99e-05	0.189	+/-	HSP70 inhibitor	HSPA1A;HSPA1B;HSPA8;HSPA5	HSP inhibitor
DNA2	Prexasertib	0.745	1.92e-05	-0.587	0.0167	-4.68	2.93e-06	2.04e-05	0.189	+/-	CHEK1 inhibitor	CHEK1	Kinase inhibitor
SNX22	Abexinostat	0.574	0.00269	-0.728	0.00139	-4.51	6.45e-06	3.02e-05	0.189	+/-	HDAC1 selective inhibitor	HDAC1	Differentiating.epigenetic modifier
SPAG5	Clofarabine	0.617	0.00102	-0.694	0.00285	-4.51	6.6e-06	3.07e-05	0.189	+/-	Antimetabolite, Purine analog	RRM1	Conv.Chemo
BRPF1	ABT_751	-0.591	0.00188	0.587	0.0169	3.86	0.000112	0.000206	0.19	-/+	Mitotic inhibitor, Colchicine site binding microtubule depolymerizer	TUBB	Conv.Chemo
ASXL1	Litronesib	0.505	0.01	-0.661	0.00527	-3.86	0.000112	0.000207	0.19	+/-	Eg5 inhibitor	KIF11	Kinesin inhibitor
CCDC138	Alisertib	0.489	0.0132	-0.673	0.00426	-3.86	0.000112	0.000208	0.19	+/-	Aurora A inhibitor	AURKA	Kinase inhibitor
ANKRD50	Vorinostat	0.602	0.00144	-0.574	0.02	-3.86	0.000113	0.000208	0.19	+/-	HDAC inhibitor	HDAC1;HDAC3	Differentiating.epigenetic modifier
APBB2	Carfilzomib	0.312	0.129	-0.773	0.000444	-3.86	0.000113	0.000208	0.19	0/-	Proteasome inhibitor (20S subunit)	PSMB5;PSMB8;PSMB1;PSMB2;PSMB9;PSMB10	Protease.proteasome inhibitor
ASXL1	Filanesib	0.429	0.0324	-0.712	0.00198	-3.86	0.000114	0.000209	0.19	+/-	KSP, Eg5 inhibitor	KIF11	Kinesin inhibitor
DDX5	Prexasertib	0.813	8e-07	-0.456	0.0759	-4.65	3.3e-06	2.22e-05	0.19	+/0	CHEK1 inhibitor	CHEK1	Kinase inhibitor
CKB	Tacrolimus	-0.295	0.153	0.868	1.34e-05	4.65	3.31e-06	2.22e-05	0.19	0/+	binds FKBP12, causes inhibition of calcineurin	FKBP1A	Rapalog
CDC25C	Gemcitabine	0.577	0.00252	-0.748	0.00087	-4.65	3.36e-06	2.22e-05	0.19	+/-	Antimetabolite, Nucleoside analog	TYMS	Conv.Chemo
FIP1L1	Eltanexor	0.579	0.00245	-0.732	0.00126	-4.56	5.24e-06	2.59e-05	0.19	+/-	XPO1 CRM1 inhibitor	XPO1	Apoptotic modulator
GRN	Prexasertib	-0.703	8.92e-05	0.617	0.0109	4.55	5.24e-06	2.59e-05	0.19	-/+	CHEK1 inhibitor	CHEK1	Kinase inhibitor
FMR1	IOX_2	0.0971	0.644	-0.904	1.58e-06	-4.55	5.48e-06	2.62e-05	0.19	0/-	PHD2 inhibitor	EGLN1	Differentiating.epigenetic modifier
GNPDA1	A_1210477	0.59	0.00189	-0.72	0.00165	-4.54	5.74e-06	2.69e-05	0.19	+/-	MCL-1 inhibitor	MCL1	Apoptotic modulator
FIGNL1	PCI_34051	0.389	0.0543	-0.825	8.3e-05	-4.53	5.95e-06	2.74e-05	0.19	0/-	HDAC8 inhibitor	HDAC8	Differentiating.epigenetic modifier
GLB1	Prexasertib	-0.754	1.37e-05	0.538	0.0316	4.52	6.07e-06	2.82e-05	0.19	-/+	CHEK1 inhibitor	CHEK1	Kinase inhibitor
FOXP1	Exemestane	0.391	0.0534	-0.822	9.4e-05	-4.5	6.7e-06	3.02e-05	0.19	0/-	Aromatase inhibitor	CYP19A1	Hormone therapy
GRK5	Acitretin	0.495	0.0118	-0.774	0.000436	-4.5	6.92e-06	3.04e-05	0.19	+/-	Retinoic acid receptor agonist	RARA;RARB;RXRA;RXRB;RXRG	Differentiating.epigenetic modifier
GNL2	VER_155008	0.624	0.000859	-0.686	0.00332	-4.5	6.96e-06	3.07e-05	0.19	+/-	HSP70 inhibitor	HSPA1A;HSPA1B;HSPA8;HSPA5	HSP inhibitor
GMNN	Raltitrexed	0.731	3.27e-05	-0.565	0.0227	-4.49	7.05e-06	3.09e-05	0.19	+/-	Antimetabolite, Antifolate, Dihydrofolate reductase inhibitor, thymidylate synthase inhibitor	TYMS;DHFR	Conv.Chemo
FOXP1	Enzalutamide	0.466	0.0188	-0.787	0.000297	-4.49	7.29e-06	3.12e-05	0.19	+/-	AR antagonist	AR	Hormone therapy
FEN1	Cabazitaxel	-0.266	0.199	0.861	1.87e-05	4.48	7.33e-06	3.14e-05	0.19	0/+	Mitotic inhibitor, taxane microtubule stabilizer, antimitotic	TUBB1;TUBA4A	Conv.Chemo
NSRP1	GSK_461364	0.49	0.0129	-0.84	4.57e-05	-5.03	4.96e-07	7.48e-06	0.19	+/-	PLK1 inhibitor	PLK1	Kinase inhibitor
MTMR14	Cytarabine	-0.685	0.00016	0.725	0.00148	5.02	5.15e-07	7.48e-06	0.19	-/+	Antimetabolite, Pyrimidine analog, interferes with DNA synthesis	POLB;DNA	Conv.Chemo
VAMP5	Perifosine	0.0132	0.95	-0.915	6.92e-07	-4.49	7.2e-06	2.17e-05	0.19	0/-	AKT, PI3K inhibitor	PIK3CA;PIK3CB;PIK3CD;PIK3CG;AKT1;AKT2;AKT3	Kinase inhibitor
VPS51	Fulvestrant	0.187	0.372	-0.88	6.95e-06	-4.47	7.72e-06	2.3e-05	0.19	0/-	Estrogen receptor antagonist	ESR1	Hormone therapy
WASHC5	Raltitrexed	-0.533	0.00608	0.748	0.000863	4.47	7.93e-06	2.37e-05	0.19	-/+	Antimetabolite, Antifolate, Dihydrofolate reductase inhibitor, thymidylate synthase inhibitor	TYMS;DHFR	Conv.Chemo
TXNDC9	Gemcitabine	0.687	0.000148	-0.615	0.0112	-4.46	8.18e-06	2.5e-05	0.19	+/-	Antimetabolite, Nucleoside analog	TYMS	Conv.Chemo
TXNDC9	Clofarabine	0.585	0.00213	-0.711	0.00203	-4.46	8.35e-06	2.55e-05	0.19	+/-	Antimetabolite, Purine analog	RRM1	Conv.Chemo
WDR37	Pemetrexed	-0.624	0.000865	0.679	0.00384	4.45	8.45e-06	2.55e-05	0.19	-/+	Antimetabolite, Antifolate, Dihydrofolate reductase inhibitor, thymidylate synthase inhibitor	TYMS;DHFR	Metabolic modifier
TTC1	TAK_901	0.496	0.0117	-0.767	0.000519	-4.45	8.47e-06	2.55e-05	0.19	+/-	Aurora, Src family, JAK3, RTK inhibitor	AURKA;AURKB;JAK3;SRC;CLK2;FGR;LRRK2;YES1;LCK;FYN;ABL1;AXL;ABL2;HCK;RET;FRK;NTRK1;FGFR2	Kinase inhibitor
ZNF77	Imiquimod	-0.068	0.747	-0.925	2.85e-07	-4.45	8.6e-06	2.62e-05	0.19	0/-	Immunomodulatory agent, TLR7 agonist	TLR7;TLR8	Immunomodulatory
TXNDC9	Cisplatin	0.722	4.6e-05	-0.568	0.0217	-4.45	8.63e-06	2.62e-05	0.19	+/-	Platinum-based antineoplastic agent	DNA	Conv.Chemo
TPX2	Carboplatin	0.683	0.000169	-0.618	0.0108	-4.45	8.73e-06	2.67e-05	0.19	+/-	Platinum-based antineoplastic agent	DNA	Conv.Chemo
ZNF101	Eribulin	0.537	0.0056	-0.742	0.001	-4.44	8.8e-06	2.7e-05	0.19	+/-	Mitotic inhibitor, microtubule depolymerizer	TUBB1	Conv.Chemo
ABRAXAS1	Tivozanib	0.0638	0.762	-0.858	2.15e-05	-3.86	0.000115	0.000211	0.191	0/-	VEGFR1, 2, 3, c-Kit, PDGFRB inhibitor	KDR;FLT1;FLT4;KIT;PDGFRA;PDGFRB;EPHB2;TEK	Kinase inhibitor
ABCD4	Tozasertib	-0.504	0.0101	0.66	0.00539	3.85	0.000116	0.000212	0.191	-/+	pan-Aurora inhibitor	AURKA;AURKB;AURKC;FLT3;ABL1	Kinase inhibitor
ATXN2L	MK_8745	0.286	0.166	-0.783	0.000332	-3.85	0.000117	0.000214	0.191	0/-	Aurora A inhibitor	AURKA	Kinase inhibitor
AP3S1	Carboplatin	-0.572	0.00281	0.603	0.0135	3.85	0.000117	0.000214	0.191	-/+	Platinum-based antineoplastic agent	DNA	Conv.Chemo
C9orf78	Mocetinostat	0.383	0.0587	-0.737	0.00114	-3.85	0.000118	0.000214	0.191	0/-	HDAC inhibitor (HDAC1 and 2-selective)	HDAC1;HDAC2;HDAC3;HDAC11	Differentiating.epigenetic modifier
BIRC5	Cytarabine	0.637	0.000623	-0.533	0.0336	-3.85	0.000118	0.000216	0.191	+/-	Antimetabolite, Pyrimidine analog, interferes with DNA synthesis	POLB;DNA	Conv.Chemo
CCDC174	Exemestane	0.463	0.0197	-0.688	0.00319	-3.85	0.000119	0.000216	0.191	+/-	Aromatase inhibitor	CYP19A1	Hormone therapy
BUB1	Olaparib	0.456	0.0219	-0.693	0.00293	-3.85	0.00012	0.000217	0.191	+/-	PARP inhibitor	PARP1	Differentiating.epigenetic modifier
AASDHPPT	Tamatinib	0.63	0.000746	-0.541	0.0306	-3.85	0.00012	0.000218	0.191	+/-	SYK inhibitor	SYK	Kinase inhibitor
ACO2	Ibrutinib	-0.201	0.334	0.815	0.00012	3.85	0.00012	0.000218	0.191	0/+	BTK inhibitor	BTK;BLK;EGFR;FYN;LYN;LCK;BRAF;WNK1	Kinase inhibitor
ANKRD63	Glasdegib	0.0916	0.663	-0.849	3.15e-05	-3.85	0.00012	0.000218	0.191	0/-	Smo inhibitor	SMO	Hedgehog inhibitor
BCL7A	Triapine	0.614	0.0011	-0.558	0.0247	-3.85	0.00012	0.000219	0.191	+/-	ribonucleotide reductase inhibitor	RRM1;RRM2	Metabolic modifier
C10orf88	Selinexor	0.503	0.0104	-0.66	0.00543	-3.85	0.00012	0.000219	0.191	+/-	XPO1 CRM1 inhibitor	XPO1	Apoptotic modulator
ARID5B	Vismodegib	0.241	0.245	-0.8	0.000198	-3.84	0.000121	0.000219	0.191	0/-	Smothened (Hh) inhibitor	SMO	Hedgehog inhibitor
ATP2B4	Pemetrexed	-0.551	0.00434	0.62	0.0104	3.84	0.000122	0.000219	0.191	-/+	Antimetabolite, Antifolate, Dihydrofolate reductase inhibitor, thymidylate synthase inhibitor	TYMS;DHFR	Metabolic modifier
ARID5B	Finasteride	0.202	0.333	-0.814	0.000123	-3.84	0.000122	0.000221	0.191	0/-	type II 5-alpha reductase inhibitor	SRD5A2	Hormone therapy
ARL8B	Prexasertib	-0.713	6.25e-05	0.422	0.104	3.84	0.000122	0.000221	0.191	-/0	CHEK1 inhibitor	CHEK1	Kinase inhibitor
AC093323.1	Paclitaxel	0.503	0.0104	-0.659	0.00551	-3.84	0.000122	0.000221	0.191	+/-	Mitotic inhibitor, taxane microtubule stabilizer	TUBB1;BCL2;MAP2;MAP4;MAPT	Conv.Chemo
ARHGAP23	Valrubicin	0.196	0.347	-0.816	0.000116	-3.84	0.000123	0.000221	0.191	0/-	Topoisomerase II inhibitor	TOP2A;TOP2B	Conv.Chemo
ATP5PO	Alisertib	-0.466	0.019	0.685	0.0034	3.84	0.000123	0.000222	0.191	-/+	Aurora A inhibitor	AURKA	Kinase inhibitor
C10orf88	SAR405838	0.547	0.00466	-0.622	0.0101	-3.84	0.000125	0.000223	0.191	+/-	MDM2 inhibitor	MDM2;TP53	Apoptotic modulator
CASC3	Filanesib	0.549	0.00448	-0.62	0.0105	-3.83	0.000126	0.000225	0.191	+/-	KSP, Eg5 inhibitor	KIF11	Kinesin inhibitor
AURKB	SN_38	0.664	0.000292	-0.493	0.0523	-3.83	0.000127	0.000226	0.191	+/0	Active metabolite of irinotecan, Topoisomerase I inhibitor	TOP1	Conv.Chemo
BLOC1S4	Indibulin	-0.633	0.000679	0.533	0.0336	3.83	0.000127	0.000227	0.191	-/+	Mitoric inhibitor, Microtubule depolymerizer	TUBB	Conv.Chemo
ARL8A	WEHI_539	0.713	6.28e-05	-0.419	0.106	-3.83	0.000127	0.000227	0.191	+/0	Bcl-XL inhibitor	BCL2L1	Apoptotic modulator
CAD	Doramapimod	0.323	0.115	-0.764	0.000575	-3.83	0.000128	0.000228	0.191	0/-	p38MAPK inhibitor	MAPK14	Kinase inhibitor
AHNAK	Erlotinib	-0.214	0.305	0.808	0.000151	3.83	0.000129	0.00023	0.191	0/+	EGFR inhibitor	EGFR	Kinase inhibitor
ADGRE5	Alisertib	-0.596	0.00165	0.573	0.0204	3.83	0.000129	0.00023	0.191	-/+	Aurora A inhibitor	AURKA	Kinase inhibitor
ACOT2	Tubastatin_A	-0.237	0.253	0.8	0.000201	3.83	0.000129	0.00023	0.191	0/+	HDAC6 inhibitor	HDAC6	Differentiating.epigenetic modifier
CBFA2T2	Selinexor	0.145	0.489	-0.831	6.55e-05	-3.83	0.000129	0.00023	0.191	0/-	XPO1 CRM1 inhibitor	XPO1	Apoptotic modulator
ACP2	PD0325901	-0.514	0.0086	0.648	0.00669	3.83	0.000129	0.000231	0.191	-/+	MEK1 and 2 inhibitor	MAP2K1	Kinase inhibitor
C5orf34	Cytarabine	0.694	0.000119	-0.449	0.0812	-3.83	0.000129	0.000231	0.191	+/0	Antimetabolite, Pyrimidine analog, interferes with DNA synthesis	POLB;DNA	Conv.Chemo
ABI3	Cisplatin	-0.519	0.00789	0.643	0.00717	3.83	0.00013	0.000232	0.191	-/+	Platinum-based antineoplastic agent	DNA	Conv.Chemo
AASDHPPT	Glesatinib	0.576	0.00259	-0.593	0.0155	-3.83	0.00013	0.000232	0.191	+/-	MET, AXL, TIE, VEGFR, RON inhibitor	MET;MST1R;KDR;FLT4;TEK	Kinase inhibitor
ABRACL	Topotecan	-0.47	0.0176	0.679	0.0038	3.83	0.00013	0.000233	0.191	-/+	Topoisomerase I inhibitor, Camptothecin analog	TOP1	Conv.Chemo
ADGRE5	Ridaforolimus	-0.465	0.0192	0.683	0.00354	3.83	0.00013	0.000233	0.191	-/+	binds FKBP12, causes inhibition of mTORC1	FKBP1A	Rapalog
ADGRE5	Cytarabine.Idarubicin	-0.69	0.000137	0.455	0.0766	3.83	0.000131	0.000234	0.191	-/0	Antimetabolite, interferes with DNA synthesis, Topoisomerase II inhibitor	TOP2A;TOP2B;DNA;POLB	Other
ARPC2	Cytarabine	-0.402	0.0461	0.722	0.00159	3.82	0.000131	0.000234	0.191	-/+	Antimetabolite, Pyrimidine analog, interferes with DNA synthesis	POLB;DNA	Conv.Chemo
APLF	Imatinib	0.503	0.0104	-0.655	0.00584	-3.82	0.000131	0.000234	0.191	+/-	ABL, Kit, PDGFRB inhibitor	ABL1	Kinase inhibitor
C1orf112	Vinorelbine	0.687	0.000149	-0.459	0.0738	-3.82	0.000131	0.000234	0.191	+/0	Mitotic inhibitor, Vinca alkaloid microtubule depolymerizer	TUBB	Conv.Chemo
BTG3	AZD6738	0.638	0.0006	-0.525	0.0369	-3.82	0.000132	0.000235	0.191	+/-	ATR inihibitor	ATR	Kinase inhibitor
BTBD10	Givinostat	0.311	0.13	-0.768	0.000509	-3.82	0.000132	0.000235	0.191	0/-	HDAC inhibitor	HDAC1;HDAC2;HDAC3;HDAC4;HDAC5;HDAC6;HDAC7;HDAC8;HDAC10	Differentiating.epigenetic modifier
ASB6	GSK_461364	0.538	0.00556	-0.627	0.00936	-3.82	0.000132	0.000235	0.191	+/-	PLK1 inhibitor	PLK1	Kinase inhibitor
ATP13A1	RGFP966	-0.597	0.00161	0.57	0.0211	3.82	0.000133	0.000235	0.191	-/+	HDAC3 inhibitor	HDAC3	Differentiating.epigenetic modifier
CALD1	Tirabrutinib	0.398	0.0485	-0.724	0.00153	-3.82	0.000133	0.000236	0.191	+/-	BTK inhibitor	BTK	Kinase inhibitor
APBA3	Tubastatin_A	-0.49	0.0129	0.664	0.00503	3.82	0.000134	0.000236	0.191	-/+	HDAC6 inhibitor	HDAC6	Differentiating.epigenetic modifier
KLHL12	Prexasertib	0.652	0.000412	-0.67	0.00453	-4.54	5.53e-06	2.29e-05	0.191	+/-	CHEK1 inhibitor	CHEK1	Kinase inhibitor
IDH3B	Foretinib	0.588	0.002	-0.723	0.00156	-4.54	5.65e-06	2.37e-05	0.191	+/-	MET, VEGFR2 inhibitor	MET;KDR	Kinase inhibitor
LAT2	Palbociclib	-0.623	0.000875	0.694	0.00286	4.53	5.81e-06	2.47e-05	0.191	-/+	Topoisomerase I inhibitor, Camptothecin analog	CDK4;CDK6	Kinase inhibitor
MICU2	Sirolimus	-0.381	0.0601	0.829	7.33e-05	4.53	5.88e-06	2.49e-05	0.191	0/+	binds FKBP12, causes inhibition of mTORC1	FKBP1A	Rapalog
MIS18A	Cytarabine	0.634	0.000672	-0.684	0.00347	-4.53	5.93e-06	2.52e-05	0.191	+/-	Antimetabolite, Pyrimidine analog, interferes with DNA synthesis	POLB;DNA	Conv.Chemo
KLHL26	Imiquimod	-0.0412	0.845	-0.925	2.84e-07	-4.53	5.98e-06	2.59e-05	0.191	0/-	Immunomodulatory agent, TLR7 agonist	TLR7;TLR8	Immunomodulatory
IDH3A	Sunitinib	0.65	0.000442	-0.669	0.00461	-4.53	6.03e-06	2.62e-05	0.191	+/-	Broad TK inhibitor	FLT3;KIT;KDR;PDGFRB;FLT1;FLT4;CSF1R;PDGFRA	Kinase inhibitor
KNSTRN	Clofarabine	0.592	0.00184	-0.718	0.00175	-4.52	6.07e-06	2.62e-05	0.191	+/-	Antimetabolite, Purine analog	RRM1	Conv.Chemo
MAP9	AMG319	0.0815	0.698	-0.905	1.44e-06	-4.52	6.16e-06	2.64e-05	0.191	0/-	PI3K delta inhibitor	PIK3CD	Kinase inhibitor
ASRGL1	Tirabrutinib	0.257	0.215	-0.791	0.000267	-3.82	0.000134	0.000239	0.192	0/-	BTK inhibitor	BTK	Kinase inhibitor
BSCL2	Binimetinib	-0.42	0.0366	0.71	0.00204	3.82	0.000135	0.000239	0.192	-/+	MEK1 and 2 inhibitor	MAP2K1	Kinase inhibitor
ABCD3	Selinexor	0.253	0.223	-0.792	0.000255	-3.82	0.000135	0.000239	0.192	0/-	XPO1 CRM1 inhibitor	XPO1	Apoptotic modulator
ADD3	AT9283	-0.197	0.345	0.813	0.000129	3.82	0.000135	0.000239	0.192	0/+	Aurora A and B, Jak2, Flt, ABL inhibitor	AURKA;AURKB;JAK2;JAK3;ABL1;ABL2;FGFR2;GSK3B;MERTK;FLT4;FLT1;RPS6KA3;RPS6KA2;RET;TYK2;YES1;FGFR1;PDGFRA;FLT1;STK17A;RPS6KA6;FLT3;KDR;SRC	Kinase inhibitor
ZBTB18	Triapine	0.525	0.00705	-0.748	0.000866	-4.43	9.25e-06	2.9e-05	0.192	+/-	ribonucleotide reductase inhibitor	RRM1;RRM2	Metabolic modifier
TRIP4	Onalespib	-0.4	0.0474	0.81	0.000142	4.43	9.25e-06	2.9e-05	0.192	-/+	HSP90 inhibitor	HSP90AA1	HSP inhibitor
UBASH3A	Gemcitabine	-0.212	0.308	0.871	1.15e-05	4.43	9.26e-06	2.9e-05	0.192	0/+	Antimetabolite, Nucleoside analog	TYMS	Conv.Chemo
TRIM11	Cytarabine	0.708	7.6e-05	-0.582	0.018	-4.43	9.62e-06	2.95e-05	0.192	+/-	Antimetabolite, Pyrimidine analog, interferes with DNA synthesis	POLB;DNA	Conv.Chemo
ADD3	Docetaxel	-0.0128	0.952	0.867	1.36e-05	3.82	0.000136	0.000241	0.193	0/+	Mitotic inhibitor, taxane microtubule stabilizer	TUBB1;MAP2;MAP4;MAPT	Conv.Chemo
BUB1	Fludarabine	0.569	0.003	-0.597	0.0146	-3.81	0.000136	0.000242	0.194	+/-	Antimetabolite, Purine analog	RRM1	Conv.Chemo
ALDH1B1	Trametinib	-0.538	0.00559	0.625	0.00968	3.81	0.000138	0.000243	0.194	-/+	MEK1 and 2 inhibitor	MAP2K1	Kinase inhibitor
ITPR3	Glesatinib	-0.668	0.000262	0.648	0.00665	4.51	6.37e-06	2.77e-05	0.194	-/+	MET, AXL, TIE, VEGFR, RON inhibitor	MET;MST1R;KDR;FLT4;TEK	Kinase inhibitor
KIFC1	Selinexor	0.536	0.00576	-0.753	0.000762	-4.51	6.46e-06	2.79e-05	0.194	+/-	XPO1 CRM1 inhibitor	XPO1	Apoptotic modulator
SRPK1	Pemetrexed	0.759	1.08e-05	-0.519	0.0392	-4.49	7.2e-06	3.29e-05	0.194	+/-	Antimetabolite, Antifolate, Dihydrofolate reductase inhibitor, thymidylate synthase inhibitor	TYMS;DHFR	Metabolic modifier
TIMM29	Losmapimod	0.165	0.431	-0.886	4.95e-06	-4.49	7.25e-06	3.29e-05	0.194	0/-	p38MAPK inhibitor	MAPK14	Kinase inhibitor
STAU1	Mercaptopurine	0.587	0.00205	-0.714	0.0019	-4.48	7.44e-06	3.31e-05	0.194	+/-	Antimetabolite, Purine analog	HPRT1;PPAT	Conv.Chemo
CBX1	Vorinostat	0.778	4.59e-06	-0.284	0.287	-3.81	0.000138	0.000246	0.196	+/0	HDAC inhibitor	HDAC1;HDAC3	Differentiating.epigenetic modifier
BUB1B	Pemetrexed	0.741	2.25e-05	-0.362	0.168	-3.81	0.000139	0.000247	0.196	+/0	Antimetabolite, Antifolate, Dihydrofolate reductase inhibitor, thymidylate synthase inhibitor	TYMS;DHFR	Metabolic modifier
ADGRE5	Litronesib	-0.568	0.00308	0.597	0.0146	3.81	0.000139	0.000248	0.196	-/+	Eg5 inhibitor	KIF11	Kinesin inhibitor
BUB1	Epirubicin	0.468	0.0184	-0.678	0.0039	-3.81	0.00014	0.000249	0.196	+/-	Topoisomerase II inhibitor	TOP2A;TOP2B	Conv.Chemo
BLM	Cytarabine	0.608	0.00126	-0.555	0.0255	-3.81	0.00014	0.00025	0.196	+/-	Antimetabolite, Pyrimidine analog, interferes with DNA synthesis	POLB;DNA	Conv.Chemo
BLZF1	AZD8055	-0.141	0.5	0.83	6.81e-05	3.81	0.00014	0.000251	0.196	0/+	mTOR inhibitor	MTOR	Kinase inhibitor
ANKRD50	AZD1152_HQPA	0.311	0.13	-0.766	0.000543	-3.81	0.000141	0.000251	0.196	0/-	Aurora B inhibitor	AURKB	Kinase inhibitor
ARL3	Lonafarnib	-0.313	0.127	0.765	0.000559	3.81	0.000141	0.000251	0.196	0/+	Farnesyl transferase inhibitor	FNTA	Differentiating.epigenetic modifier
ABCC10	BX_912	-0.277	0.18	0.78	0.000361	3.8	0.000142	0.000251	0.196	0/+	PDK1 inhibitor	PDK1	Kinase inhibitor
ASB3	Vincristine	0.656	0.000374	-0.497	0.0499	-3.8	0.000142	0.000253	0.196	+/-	Mitotic inhibitor, Vinca alkaloid microtubule depolymerizer	TUBB;TUBA4A	Conv.Chemo
ATP5F1B	Alisertib	-0.366	0.0723	0.739	0.00108	3.8	0.000142	0.000253	0.196	0/+	Aurora A inhibitor	AURKA	Kinase inhibitor
BRAT1	Carboplatin	0.484	0.0142	-0.665	0.00493	-3.8	0.000143	0.000253	0.196	+/-	Platinum-based antineoplastic agent	DNA	Conv.Chemo
CAPRIN1	Gemcitabine	0.701	9.57e-05	-0.431	0.0956	-3.8	0.000144	0.000253	0.196	+/0	Antimetabolite, Nucleoside analog	TYMS	Conv.Chemo
TMEM245	MK_2206	-0.636	0.000639	0.671	0.00444	4.47	7.89e-06	3.44e-05	0.196	-/+	AKT inhibitor	AKT1;AKT2;AKT3	Kinase inhibitor
SPAG5	Cytarabine	0.736	2.76e-05	-0.552	0.0266	-4.47	7.92e-06	3.46e-05	0.196	+/-	Antimetabolite, Pyrimidine analog, interferes with DNA synthesis	POLB;DNA	Conv.Chemo
SWAP70	Venetoclax	0.649	0.000454	-0.655	0.00587	-4.45	8.54e-06	3.61e-05	0.196	+/-	Bcl-2 selective inhibitor	BCL2	Apoptotic modulator
SKA3	Prexasertib	0.792	2.43e-06	-0.446	0.0835	-4.45	8.73e-06	3.66e-05	0.196	+/0	CHEK1 inhibitor	CHEK1	Kinase inhibitor
SLC22A5	Digoxin	-0.437	0.029	0.795	0.000232	4.44	8.94e-06	3.74e-05	0.196	-/+	Cardiac glycoside	ATP1A1;ITGB1;ITGB3;ITGA3;ITGA1	Other
SLIRP	A_1155463	-0.756	1.26e-05	0.51	0.0436	4.43	9.58e-06	3.86e-05	0.196	-/+	Bcl-XL inhibitor	BCL2L1;BCL2;BCL2L2	Apoptotic modulator
TCF3	Fludarabine	0.615	0.00107	-0.681	0.00371	-4.42	9.76e-06	3.96e-05	0.196	+/-	Antimetabolite, Purine analog	RRM1	Conv.Chemo
TLK1	AZD8055	-0.308	0.135	0.842	4.32e-05	4.42	1e-05	4.04e-05	0.196	0/+	mTOR inhibitor	MTOR	Kinase inhibitor
TARDBP	Trifluridine	0.323	0.115	-0.837	5.33e-05	-4.42	1e-05	4.04e-05	0.196	0/-	Antimetabolite, Nucleoside analog	TYMS	Conv.Chemo
SPRTN	Cytarabine	0.636	0.000639	-0.66	0.00538	-4.41	1.02e-05	4.09e-05	0.196	+/-	Antimetabolite, Pyrimidine analog, interferes with DNA synthesis	POLB;DNA	Conv.Chemo
TIGD2	Ponatinib	0.0732	0.728	-0.9	2.11e-06	-4.41	1.03e-05	4.09e-05	0.196	0/-	Broad TK inhibitor	ABL1;PDGFRA;KDR;FGFR1;SRC;KIT	Kinase inhibitor
TMEM219	UNC0638	-0.52	0.0077	0.747	0.000877	4.41	1.03e-05	4.09e-05	0.196	-/+	G9a, GLP inhibitor	EHMT2	Differentiating.epigenetic modifier
TMEM106A	Digoxin	0.163	0.436	-0.881	6.76e-06	-4.41	1.04e-05	4.09e-05	0.196	0/-	Cardiac glycoside	ATP1A1;ITGB1;ITGB3;ITGA3;ITGA1	Other
ARPP21	Cabozantinib	0.631	0.000713	-0.527	0.0361	-3.8	0.000145	0.000255	0.197	+/-	VEGFR2, Met, FLT3, Tie2, Kit and Ret inhibitor	KDR;MET;FLT3;KIT;RET;TEK	Kinase inhibitor
ATP6V0D1	GSK_461364	-0.54	0.0053	0.619	0.0105	3.8	0.000146	0.000257	0.198	-/+	PLK1 inhibitor	PLK1	Kinase inhibitor
ARPC5	Cytarabine	-0.385	0.0574	0.727	0.00141	3.8	0.000146	0.000259	0.198	0/+	Antimetabolite, Pyrimidine analog, interferes with DNA synthesis	POLB;DNA	Conv.Chemo
CARM1	RGFP966	0.42	0.0367	-0.707	0.00219	-3.8	0.000146	0.000259	0.198	+/-	HDAC3 inhibitor	HDAC3	Differentiating.epigenetic modifier
AASDHPPT	BMS_911543	0.584	0.00216	-0.578	0.0191	-3.8	0.000147	0.000259	0.198	+/-	JAK2 inhibitor	JAK2;SETD2;TYK2;JAK3	Kinase inhibitor
ACTR2	Cytarabine	-0.415	0.0392	0.71	0.00208	3.8	0.000147	0.00026	0.198	-/+	Antimetabolite, Pyrimidine analog, interferes with DNA synthesis	POLB;DNA	Conv.Chemo
AK4	Omacetaxine	-0.136	0.518	0.831	6.69e-05	3.8	0.000148	0.00026	0.198	0/+	Protein synthesis inhib (80 S ribosome)	RPL3	Conv.Chemo
CBX6	Amsacrine	-0.407	0.0435	0.714	0.00189	3.8	0.000148	0.000261	0.198	-/+	DNA intercalation, Topoisomerase II inhibitor	TOP2A;TOP2B;DNA	Conv.Chemo
BTG3	AT9283	0.517	0.00812	-0.638	0.00782	-3.79	0.000148	0.000261	0.198	+/-	Aurora A and B, Jak2, Flt, ABL inhibitor	AURKA;AURKB;JAK2;JAK3;ABL1;ABL2;FGFR2;GSK3B;MERTK;FLT4;FLT1;RPS6KA3;RPS6KA2;RET;TYK2;YES1;FGFR1;PDGFRA;FLT1;STK17A;RPS6KA6;FLT3;KDR;SRC	Kinase inhibitor
ADGRE5	Danusertib	-0.363	0.0742	0.738	0.00109	3.79	0.000148	0.000262	0.198	0/+	Aurora, Ret, TrkA, FGFR-1 inhibitor	AURKA;AURKB;RET;FGFR1;ABL1;NTRK1	Kinase inhibitor
CBR1	Tozasertib	-0.785	3.32e-06	0.262	0.327	3.79	0.000148	0.000262	0.198	-/0	pan-Aurora inhibitor	AURKA;AURKB;AURKC;FLT3;ABL1	Kinase inhibitor
AASDHPPT	Pexidartinib	0.702	9.29e-05	-0.427	0.0989	-3.79	0.000149	0.000263	0.198	+/0	KIT, CSF1R, FLT3 inhibitor	CSF1R;FLT3;KIT	Kinase inhibitor
AKR1A1	Prexasertib	-0.737	2.68e-05	0.366	0.163	3.79	0.000149	0.000263	0.198	-/0	CHEK1 inhibitor	CHEK1	Kinase inhibitor
C10orf88	Amsacrine	0.473	0.0169	-0.671	0.00443	-3.79	0.00015	0.000263	0.198	+/-	DNA intercalation, Topoisomerase II inhibitor	TOP2A;TOP2B;DNA	Conv.Chemo
BRAT1	Aldoxorubicin	0.468	0.0184	-0.675	0.00415	-3.79	0.00015	0.000264	0.198	+/-	Topoisomerase II inhibitor, Albumin binding	TOP2A;TOP2B	Conv.Chemo
ACAA2	Hydroxyurea	-0.257	0.215	0.787	0.0003	3.79	0.000151	0.000265	0.198	0/+	Antineoplastic agent	RRM1	Conv.Chemo
ATE1	Pomalidomide	-0.479	0.0154	0.666	0.00484	3.79	0.000151	0.000266	0.198	-/+	Immunomodulatory agent, anti-angiogenic	CRBN;PTGS2;TNF	Immunomodulatory
CAPRIN1	SN_38	0.681	0.000177	-0.457	0.0751	-3.79	0.000152	0.000266	0.198	+/0	Active metabolite of irinotecan, Topoisomerase I inhibitor	TOP1	Conv.Chemo
BUB1	Doxorubicin	0.423	0.0351	-0.703	0.00238	-3.79	0.000152	0.000266	0.198	+/-	Topoisomerase II inhibitor	TOP2A;NOLC1	Conv.Chemo
CARM1	Cisplatin	0.416	0.0388	-0.708	0.00216	-3.79	0.000152	0.000269	0.198	+/-	Platinum-based antineoplastic agent	DNA	Conv.Chemo
ARHGAP1	Cytarabine.Idarubicin	-0.601	0.00148	0.558	0.0248	3.79	0.000153	0.000269	0.198	-/+	Antimetabolite, interferes with DNA synthesis, Topoisomerase II inhibitor	TOP2A;TOP2B;DNA;POLB	Other
ANPEP	AZD8055	-0.229	0.272	0.797	0.000215	3.79	0.000154	0.000269	0.198	0/+	mTOR inhibitor	MTOR	Kinase inhibitor
AASDHPPT	Crenolanib	0.502	0.0105	-0.648	0.00664	-3.78	0.000154	0.00027	0.198	+/-	PDGFRA and PDGFRB inhibitor	PDGFRA	Kinase inhibitor
CCDC167	Cytarabine	0.792	2.38e-06	-0.242	0.367	-3.78	0.000154	0.00027	0.198	+/0	Antimetabolite, Pyrimidine analog, interferes with DNA synthesis	POLB;DNA	Conv.Chemo
BRCC3	Sitravatinib	0.515	0.00845	-0.638	0.00786	-3.78	0.000154	0.000271	0.198	+/-	RET, TRK, PDGFR, VEGFR, KIT, DDR inhibitor	DDR2;RET;KIT;EPHA3;AXL;MERTK;NTRK1;FLT1;FLT3;FLT4;KDR;NTRK2;EPHB2;EPHB4;MST1R;RET;PDGFRA;DDR1;EPHA2;EPHA4;SRC;ROS1	Kinase inhibitor
CCDC167	ML390	0.695	0.000116	-0.435	0.0924	-3.78	0.000156	0.000271	0.198	+/0	DHODH inhibitor	DHODH	Differentiating.epigenetic modifier
CAPRIN1	Cladribine	0.559	0.00365	-0.598	0.0143	-3.78	0.000157	0.000272	0.198	+/-	Antimetabolite, Purine analog	RRM1;RRM2;RRM2B	Conv.Chemo
ARF4	Losmapimod	0.284	0.169	-0.774	0.000435	-3.78	0.000157	0.000274	0.199	0/-	p38MAPK inhibitor	MAPK14	Kinase inhibitor
CBX6	Clofarabine	-0.598	0.0016	0.56	0.0242	3.78	0.000157	0.000275	0.199	-/+	Antimetabolite, Purine analog	RRM1	Conv.Chemo
CAPN7	Imiquimod	0.243	0.242	-0.791	0.000265	-3.78	0.000158	0.000275	0.199	0/-	Immunomodulatory agent, TLR7 agonist	TLR7;TLR8	Immunomodulatory
ADA2	Floxuridine	-0.223	0.285	0.798	0.000209	3.78	0.00016	0.000275	0.199	0/+	Antimetabolite, Analog of 5-fluorouracil	TYMS	Conv.Chemo
CAD	Abexinostat	-0.646	0.000483	0.502	0.0477	3.77	0.00016	0.000276	0.199	-/+	HDAC1 selective inhibitor	HDAC1	Differentiating.epigenetic modifier
DNAJA1	Raltitrexed	0.852	6.54e-08	-0.336	0.203	-4.61	3.99e-06	2.47e-05	0.199	+/0	Antimetabolite, Antifolate, Dihydrofolate reductase inhibitor, thymidylate synthase inhibitor	TYMS;DHFR	Conv.Chemo
DDX39A	Methotrexate	0.685	0.000158	-0.65	0.00646	-4.61	4e-06	2.47e-05	0.199	+/-	Antimetabolite, Antifolate, Dihydrofolate reductase inhibitor	DHFR;TYMS	Metabolic modifier
CD247	AT_101	-0.111	0.599	0.905	1.46e-06	4.6	4.18e-06	2.49e-05	0.199	0/+	pan Bcl-2 family inhibitor	BCL2;BCL2L1;MCL1	Apoptotic modulator
FEN1	Paclitaxel	-0.328	0.109	0.84	4.59e-05	4.47	7.87e-06	3.34e-05	0.199	0/+	Mitotic inhibitor, taxane microtubule stabilizer	TUBB1;BCL2;MAP2;MAP4;MAPT	Conv.Chemo
FAM83D	Rigosertib	0.746	1.86e-05	-0.535	0.0326	-4.46	8.07e-06	3.41e-05	0.199	+/-	PLK1 Inhibitor, Ras-Raf interaction inhibitor, contaminated by microtubile depolymerizer	PLK1;SRC;FLT1;PDGFRB;ABL1	Other
FMR1	Mitomycin_C	-0.131	0.532	-0.934	1.25e-07	-4.45	8.77e-06	3.69e-05	0.199	0/-	Antineoplastic anatibiotic, DNA crosslinker	DNA	Conv.Chemo
EIF3J	Pemetrexed	0.535	0.0059	-0.743	0.000976	-4.44	8.95e-06	3.74e-05	0.199	+/-	Antimetabolite, Antifolate, Dihydrofolate reductase inhibitor, thymidylate synthase inhibitor	TYMS;DHFR	Metabolic modifier
ETHE1	Tozasertib	-0.647	0.000474	0.655	0.00593	4.44	8.99e-06	3.74e-05	0.199	-/+	pan-Aurora inhibitor	AURKA;AURKB;AURKC;FLT3;ABL1	Kinase inhibitor
EIF4G2	Prexasertib	0.772	6.26e-06	-0.483	0.058	-4.44	9.17e-06	3.79e-05	0.199	+/0	CHEK1 inhibitor	CHEK1	Kinase inhibitor
FKTN	Cabozantinib	0.495	0.0119	-0.764	0.000564	-4.43	9.51e-06	3.91e-05	0.199	+/-	VEGFR2, Met, FLT3, Tie2, Kit and Ret inhibitor	KDR;MET;FLT3;KIT;RET;TEK	Kinase inhibitor
GOLGA2	MK_2206	-0.481	0.015	0.771	0.000466	4.43	9.64e-06	3.99e-05	0.199	-/+	AKT inhibitor	AKT1;AKT2;AKT3	Kinase inhibitor
EIF3B	SN_38	0.391	0.0532	-0.813	0.00013	-4.42	9.67e-06	3.99e-05	0.199	0/-	Active metabolite of irinotecan, Topoisomerase I inhibitor	TOP1	Conv.Chemo
GAB2	LY_2874455	-0.0659	0.754	0.902	1.85e-06	4.42	9.85e-06	4.06e-05	0.199	0/+	FGFR inhibitor	FGFR1;FGFR2;FGFR3	Kinase inhibitor
EPB41L5	Prexasertib	0.637	0.000617	-0.659	0.00553	-4.41	1.02e-05	4.24e-05	0.199	+/-	CHEK1 inhibitor	CHEK1	Kinase inhibitor
FIGNL1	Hydroxyurea	0.602	0.00145	-0.69	0.00312	-4.41	1.02e-05	4.24e-05	0.199	+/-	Antineoplastic agent	RRM1	Conv.Chemo
GPANK1	Methotrexate	0.302	0.142	-0.843	4.18e-05	-4.41	1.04e-05	4.31e-05	0.199	0/-	Antimetabolite, Antifolate, Dihydrofolate reductase inhibitor	DHFR;TYMS	Metabolic modifier
HLA-DOA	Gandotinib	-0.627	0.000792	0.667	0.0048	4.41	1.05e-05	4.31e-05	0.199	-/+	JAK2 inhibitor	JAK2;JAK1;FLT3;FLT4;FGFR2;TYK2;NTRK2;FGFR3;KDR;ALK	Kinase inhibitor
FAM102A	Ivosidenib	-0.255	0.218	0.856	2.31e-05	4.4	1.07e-05	4.36e-05	0.199	0/+	IDH1 R132H and R132C inhibitor	IDH1	Differentiating.epigenetic modifier
HSPA8	Raltitrexed	0.757	1.2e-05	-0.501	0.0478	-4.4	1.08e-05	4.41e-05	0.199	+/-	Antimetabolite, Antifolate, Dihydrofolate reductase inhibitor, thymidylate synthase inhibitor	TYMS;DHFR	Conv.Chemo
ERLEC1	Dactolisib	-0.82	5.14e-07	0.363	0.167	4.4	1.09e-05	4.44e-05	0.199	-/0	PI3K, mTOR inhibitor	PIK3CA;PIK3CB;PIK3CD;PIK3CG;MTOR;ATR;RPS6KB1	Kinase inhibitor
HDHD5	Fulvestrant	0.566	0.00319	-0.714	0.00187	-4.4	1.11e-05	4.49e-05	0.199	+/-	Estrogen receptor antagonist	ESR1	Hormone therapy
HOXB4	Vismodegib	0.247	0.233	-0.857	2.2e-05	-4.39	1.14e-05	4.54e-05	0.199	0/-	Smothened (Hh) inhibitor	SMO	Hedgehog inhibitor
EIF4G2	Gemcitabine	0.663	0.000305	-0.626	0.00952	-4.38	1.19e-05	4.64e-05	0.199	+/-	Antimetabolite, Nucleoside analog	TYMS	Conv.Chemo
HES1	EPZ015666	0.558	0.00373	-0.717	0.00178	-4.38	1.2e-05	4.66e-05	0.199	+/-	PRMT5 inhibitor	PRMT5	Differentiating.epigenetic modifier
FIGNL1	Cisplatin	0.49	0.0129	-0.759	0.000652	-4.37	1.23e-05	4.76e-05	0.199	+/-	Platinum-based antineoplastic agent	DNA	Conv.Chemo
GSPT1	Prexasertib	0.669	0.000257	-0.618	0.0108	-4.37	1.23e-05	4.76e-05	0.199	+/-	CHEK1 inhibitor	CHEK1	Kinase inhibitor
HEMGN	Doramapimod	-0.627	0.000799	0.66	0.00542	4.37	1.24e-05	4.88e-05	0.199	-/+	p38MAPK inhibitor	MAPK14	Kinase inhibitor
GRN	Selinexor	-0.275	0.184	0.847	3.42e-05	4.37	1.25e-05	4.88e-05	0.199	0/+	XPO1 CRM1 inhibitor	XPO1	Apoptotic modulator
GNG7	Binimetinib	0.358	0.0793	-0.819	0.000105	-4.37	1.27e-05	4.88e-05	0.199	0/-	MEK1 and 2 inhibitor	MAP2K1	Kinase inhibitor
HPCAL1	E7820	-0.637	0.000609	0.648	0.00658	4.36	1.28e-05	4.91e-05	0.199	-/+	Integrin alpha2 expression inhibitor	ITGA2	Other
GTPBP10	A_1155463	-0.771	6.49e-06	0.465	0.0695	4.36	1.28e-05	4.93e-05	0.199	-/0	Bcl-XL inhibitor	BCL2L1;BCL2;BCL2L2	Apoptotic modulator
KNL1	Prexasertib	0.772	6.24e-06	-0.498	0.0496	-4.49	7.04e-06	2.97e-05	0.199	+/-	CHEK1 inhibitor	CHEK1	Kinase inhibitor
IGHD	AMG319	0.302	0.142	-0.851	2.96e-05	-4.49	7.09e-06	2.97e-05	0.199	0/-	PI3K delta inhibitor	PIK3CD	Kinase inhibitor
NEU1	GSK269962	-0.256	0.217	0.897	2.44e-06	4.92	8.8e-07	1.02e-05	0.199	0/+	ROCK1 and ROCK2 inhibitor	ROCK1;ROCK2;RPS6KA5;RPS6KA1	Kinase inhibitor
PFDN2	Tozasertib	0.544	0.00493	-0.804	0.000175	-4.91	8.91e-07	1.02e-05	0.199	+/-	pan-Aurora inhibitor	AURKA;AURKB;AURKC;FLT3;ABL1	Kinase inhibitor
OIP5	Cytarabine	0.628	0.000779	-0.752	0.000781	-4.9	9.44e-07	1.05e-05	0.199	+/-	Antimetabolite, Pyrimidine analog, interferes with DNA synthesis	POLB;DNA	Conv.Chemo
NFKB2	Imiquimod	-0.253	0.222	0.895	2.76e-06	4.88	1.05e-06	1.1e-05	0.199	0/+	Immunomodulatory agent, TLR7 agonist	TLR7;TLR8	Immunomodulatory
NBEA	Vincristine	0.425	0.0342	-0.844	3.94e-05	-4.83	1.38e-06	1.2e-05	0.199	+/-	Mitotic inhibitor, Vinca alkaloid microtubule depolymerizer	TUBB;TUBA4A	Conv.Chemo
OIP5	Prexasertib	0.743	2.06e-05	-0.622	0.01	-4.82	1.42e-06	1.2e-05	0.199	+/-	CHEK1 inhibitor	CHEK1	Kinase inhibitor
OIP5	SN_38	0.556	0.00392	-0.78	0.000369	-4.78	1.78e-06	1.4e-05	0.199	+/-	Active metabolite of irinotecan, Topoisomerase I inhibitor	TOP1	Conv.Chemo
PLEKHM3	Imiquimod	-0.109	0.604	0.915	6.89e-07	4.76	1.9e-06	1.45e-05	0.199	0/+	Immunomodulatory agent, TLR7 agonist	TLR7;TLR8	Immunomodulatory
NFKBIL1	Panobinostat	-0.614	0.0011	0.74	0.00105	4.76	1.94e-06	1.47e-05	0.199	-/+	HDAC inhibitor	HDAC1;HDAC2;HDAC3	Differentiating.epigenetic modifier
PIP4K2B	Cytarabine	-0.594	0.00173	0.751	0.000793	4.75	2.07e-06	1.52e-05	0.199	-/+	Antimetabolite, Pyrimidine analog, interferes with DNA synthesis	POLB;DNA	Conv.Chemo
PLD3	Lovastatin	-0.417	0.0379	0.837	5.34e-05	4.73	2.25e-06	1.64e-05	0.199	-/+	HMG-CoA reductase inhibitor	HMGCR	Metabolic modifier
PIP4K2B	Topotecan	-0.491	0.0128	0.806	0.000161	4.73	2.27e-06	1.64e-05	0.199	-/+	Topoisomerase I inhibitor, Camptothecin analog	TOP1	Conv.Chemo
MSN	Cytarabine.Idarubicin	-0.707	7.72e-05	0.646	0.00684	4.72	2.39e-06	1.74e-05	0.199	-/+	Antimetabolite, interferes with DNA synthesis, Topoisomerase II inhibitor	TOP2A;TOP2B;DNA;POLB	Other
MTFR1	PS_1145	-0.254	0.221	0.883	6.04e-06	4.71	2.52e-06	1.82e-05	0.199	0/+	IKK-2 inhibitor	IKBKB	Kinase inhibitor
P2RX4	8_amino_adenosine	-0.563	0.00342	0.765	0.000558	4.7	2.6e-06	1.82e-05	0.199	-/+	Antimetabolite, Nucleoside analog, RNA synthesis inhibitor	RNA	Conv.Chemo
MTFP1	Erlotinib	-0.706	8.15e-05	0.644	0.00715	4.7	2.66e-06	1.82e-05	0.199	-/+	EGFR inhibitor	EGFR	Kinase inhibitor
NUCB2	GSK2636771	-0.448	0.0246	0.819	0.000103	4.68	2.86e-06	1.92e-05	0.199	-/+	PI3K beta selective inhibitor	PIK3CB	Kinase inhibitor
MTX1	BX_912	0.584	0.00215	-0.747	0.000879	-4.68	2.93e-06	1.97e-05	0.199	+/-	PDK1 inhibitor	PDK1	Kinase inhibitor
NAT10	Prexasertib	0.878	8.45e-09	-0.264	0.324	-4.67	2.96e-06	1.97e-05	0.199	+/0	CHEK1 inhibitor	CHEK1	Kinase inhibitor
POLK	NVP_BGT226	-0.316	0.124	0.863	1.68e-05	4.67	3.08e-06	1.99e-05	0.199	0/+	PI3K, mTOR inhibitor	PIK3CA;PIK3CB;PIK3CG;MTOR	Kinase inhibitor
PLEKHM3	IOX_2	-0.0359	0.865	0.921	4.21e-07	4.66	3.13e-06	2.02e-05	0.199	0/+	PHD2 inhibitor	EGLN1	Differentiating.epigenetic modifier
UBASH3A	Daunorubicin	-0.418	0.0374	0.799	0.000203	4.41	1.04e-05	3.15e-05	0.199	-/+	Topoisomerase II inhibitor	TOP2A;TOP2B	Conv.Chemo
WDR62	Fludarabine	0.588	0.002	-0.7	0.00253	-4.41	1.05e-05	3.17e-05	0.199	+/-	Antimetabolite, Purine analog	RRM1	Conv.Chemo
ARHGAP17	Imiquimod	0.00229	0.991	0.867	1.36e-05	3.77	0.000161	0.000279	0.201	0/+	Immunomodulatory agent, TLR7 agonist	TLR7;TLR8	Immunomodulatory
BYSL	Cladribine	0.446	0.0253	-0.685	0.00339	-3.77	0.000163	0.000279	0.201	+/-	Antimetabolite, Purine analog	RRM1;RRM2;RRM2B	Conv.Chemo
C10orf88	Doxorubicin	0.528	0.00669	-0.624	0.00979	-3.77	0.000164	0.000281	0.201	+/-	Topoisomerase II inhibitor	TOP2A;NOLC1	Conv.Chemo
RAB15	BMS_911543	-0.0607	0.773	0.912	8.36e-07	4.58	4.61e-06	2.07e-05	0.201	0/+	JAK2 inhibitor	JAK2;SETD2;TYK2;JAK3	Kinase inhibitor
SREBF2	Daporinad	0.475	0.0165	-0.77	0.000491	-4.39	1.14e-05	4.31e-05	0.201	+/-	NAMPT inhibitor	NAMPT	Metabolic modifier
SLC35B2	Everolimus	-0.547	0.00465	0.726	0.00145	4.39	1.15e-05	4.31e-05	0.201	-/+	binds FKBP12, causes inhibition of mTORC1	FKBP1A	Rapalog
ABHD17C	Perifosine	-0.237	0.254	0.792	0.000258	3.77	0.000165	0.000283	0.202	0/+	AKT, PI3K inhibitor	PIK3CA;PIK3CB;PIK3CD;PIK3CG;AKT1;AKT2;AKT3	Kinase inhibitor
CDC7	Gemcitabine	0.505	0.0101	-0.782	0.000347	-4.59	4.44e-06	2.64e-05	0.202	+/-	Antimetabolite, Nucleoside analog	TYMS	Conv.Chemo
DPP7	Prexasertib	-0.736	2.75e-05	0.578	0.019	4.58	4.7e-06	2.69e-05	0.202	-/+	CHEK1 inhibitor	CHEK1	Kinase inhibitor
DROSHA	Cytarabine	0.632	0.000696	-0.694	0.00285	-4.58	4.71e-06	2.69e-05	0.202	+/-	Antimetabolite, Pyrimidine analog, interferes with DNA synthesis	POLB;DNA	Conv.Chemo
FAM3A	Sirolimus	-0.436	0.0295	0.784	0.000325	4.35	1.35e-05	5.11e-05	0.202	-/+	binds FKBP12, causes inhibition of mTORC1	FKBP1A	Rapalog
FIG4	GSK_461364	-0.518	0.00803	0.739	0.00106	4.35	1.35e-05	5.16e-05	0.202	-/+	PLK1 inhibitor	PLK1	Kinase inhibitor
GNAI2	Prexasertib	-0.68	0.000182	0.6	0.0141	4.35	1.35e-05	5.16e-05	0.202	-/+	CHEK1 inhibitor	CHEK1	Kinase inhibitor
FBRS	Prexasertib	0.608	0.00126	-0.671	0.00444	-4.34	1.42e-05	5.43e-05	0.202	+/-	CHEK1 inhibitor	CHEK1	Kinase inhibitor
HELLS	RGFP966	0.634	0.000674	-0.646	0.00685	-4.33	1.47e-05	5.56e-05	0.202	+/-	HDAC3 inhibitor	HDAC3	Differentiating.epigenetic modifier
HMGXB4	Daporinad	-0.582	0.00226	0.691	0.00303	4.33	1.47e-05	5.56e-05	0.202	-/+	NAMPT inhibitor	NAMPT	Metabolic modifier
FKBP5	WEHI_539	-0.673	0.000225	0.603	0.0134	4.33	1.49e-05	5.61e-05	0.202	-/+	Bcl-XL inhibitor	BCL2L1	Apoptotic modulator
FABP5	GSK269962	0.648	0.000466	-0.631	0.00871	-4.33	1.49e-05	5.61e-05	0.202	+/-	ROCK1 and ROCK2 inhibitor	ROCK1;ROCK2;RPS6KA5;RPS6KA1	Kinase inhibitor
FBXO7	Tasquinimod	-0.836	1.92e-07	0.297	0.265	4.33	1.49e-05	5.63e-05	0.202	-/0	S100A9 inhibitor, immunomodulatory, anti-angiogenic	S100A9	Immunomodulatory
GLYR1	Perifosine	0.0263	0.901	-0.903	1.72e-06	-4.32	1.54e-05	5.68e-05	0.202	0/-	AKT, PI3K inhibitor	PIK3CA;PIK3CB;PIK3CD;PIK3CG;AKT1;AKT2;AKT3	Kinase inhibitor
GMNN	Etoposide	0.461	0.0204	-0.767	0.000522	-4.32	1.55e-05	5.68e-05	0.202	+/-	Topoisomerase II inhibitor	TOP2A;TOP2B	Conv.Chemo
GNL3L	Tipifarnib	0.616	0.00103	-0.66	0.00542	-4.32	1.55e-05	5.68e-05	0.202	+/-	Farnesyltransferase inhibitor	FNTA	Differentiating.epigenetic modifier
ANXA7	Temsirolimus	-0.626	0.000826	0.525	0.0369	3.76	0.000167	0.000284	0.203	-/+	binds FKBP12, causes inhibition of mTORC1	FKBP1A	Rapalog
STK4	Cytarabine.Idarubicin	-0.424	0.0345	0.793	0.00025	4.38	1.2e-05	4.41e-05	0.203	-/+	Antimetabolite, interferes with DNA synthesis, Topoisomerase II inhibitor	TOP2A;TOP2B;DNA;POLB	Other
TMEM192	Eribulin	-0.364	0.0738	0.818	0.000109	4.38	1.21e-05	4.51e-05	0.203	0/+	Mitotic inhibitor, microtubule depolymerizer	TUBB1	Conv.Chemo
SETD5	Gilteritinib	-0.157	0.455	0.879	7.2e-06	4.38	1.21e-05	4.51e-05	0.203	0/+	FLT3, AXL inhibitor	FLT3	Kinase inhibitor
EPB41L5	Cytarabine	0.656	0.000367	-0.619	0.0105	-4.32	1.59e-05	5.81e-05	0.204	+/-	Antimetabolite, Pyrimidine analog, interferes with DNA synthesis	POLB;DNA	Conv.Chemo
HNRNPDL	MK_8745	0.339	0.097	-0.82	0.000102	-4.31	1.61e-05	5.88e-05	0.204	0/-	Aurora A inhibitor	AURKA	Kinase inhibitor
FIGNL1	Etoposide	0.657	0.000359	-0.617	0.0108	-4.31	1.62e-05	5.93e-05	0.204	+/-	Topoisomerase II inhibitor	TOP2A;TOP2B	Conv.Chemo
GAB3	Pomalidomide	-0.412	0.0406	0.788	0.000291	4.3	1.72e-05	6.18e-05	0.204	-/+	Immunomodulatory agent, anti-angiogenic	CRBN;PTGS2;TNF	Immunomodulatory
FOXP1	Perifosine	0.00743	0.972	-0.904	1.51e-06	-4.3	1.73e-05	6.21e-05	0.204	0/-	AKT, PI3K inhibitor	PIK3CA;PIK3CB;PIK3CD;PIK3CG;AKT1;AKT2;AKT3	Kinase inhibitor
HMBS	Topotecan	0.255	0.218	-0.846	3.62e-05	-4.3	1.73e-05	6.21e-05	0.204	0/-	Topoisomerase I inhibitor, Camptothecin analog	TOP1	Conv.Chemo
H3-2	Quizartinib	-0.331	0.106	0.821	9.86e-05	4.29	1.75e-05	6.21e-05	0.204	0/+	FLT3 inhibitor	FLT3	Kinase inhibitor
GLCE	Quizartinib	0.465	0.0193	-0.761	0.000617	-4.29	1.76e-05	6.21e-05	0.204	+/-	FLT3 inhibitor	FLT3	Kinase inhibitor
NAGA	8_amino_adenosine	-0.475	0.0164	0.804	0.000177	4.65	3.38e-06	2.14e-05	0.204	-/+	Antimetabolite, Nucleoside analog, RNA synthesis inhibitor	RNA	Conv.Chemo
MTMR2	GSK_461364	0.558	0.00375	-0.757	0.000679	-4.63	3.64e-06	2.19e-05	0.204	+/-	PLK1 inhibitor	PLK1	Kinase inhibitor
PHF20L1	Pracinostat	0.162	0.44	-0.897	2.57e-06	-4.62	3.75e-06	2.32e-05	0.204	0/-	HDAC inhibitor	HDAC1;HDAC2;HDAC3;HDAC8	Differentiating.epigenetic modifier
NFKBIL1	Givinostat	-0.615	0.00108	0.716	0.0018	4.62	3.84e-06	2.34e-05	0.204	-/+	HDAC inhibitor	HDAC1;HDAC2;HDAC3;HDAC4;HDAC5;HDAC6;HDAC7;HDAC8;HDAC10	Differentiating.epigenetic modifier
MTFP1	ODM_201	-0.734	2.91e-05	0.587	0.0169	4.61	4.12e-06	2.39e-05	0.204	-/+	AR antagonist	AR	Hormone therapy
NFKBIL1	Tubastatin_A	-0.486	0.0137	0.793	0.000251	4.6	4.22e-06	2.42e-05	0.204	-/+	HDAC6 inhibitor	HDAC6	Differentiating.epigenetic modifier
OXSM	Perifosine	0.3	0.145	-0.861	1.88e-05	-4.59	4.44e-06	2.52e-05	0.204	0/-	AKT, PI3K inhibitor	PIK3CA;PIK3CB;PIK3CD;PIK3CG;AKT1;AKT2;AKT3	Kinase inhibitor
OIP5	Pemetrexed	0.549	0.00448	-0.753	0.000755	-4.57	4.96e-06	2.59e-05	0.204	+/-	Antimetabolite, Antifolate, Dihydrofolate reductase inhibitor, thymidylate synthase inhibitor	TYMS;DHFR	Metabolic modifier
NPTN	Cytarabine.Idarubicin	-0.387	0.0562	0.83	7e-05	4.56	5.12e-06	2.64e-05	0.204	0/+	Antimetabolite, interferes with DNA synthesis, Topoisomerase II inhibitor	TOP2A;TOP2B;DNA;POLB	Other
PCGF1	Vandetanib	0.217	0.298	-0.879	7.29e-06	-4.55	5.33e-06	2.72e-05	0.204	0/-	VEGFR, EGFR, RET inhibitor	KDR;FLT4;EGFR;RET	Kinase inhibitor
PM20D2	Rocilinostat	-0.727	3.9e-05	0.584	0.0174	4.55	5.44e-06	2.84e-05	0.204	-/+	HDAC6 selective inhibitor	HDAC6	Differentiating.epigenetic modifier
OPTN	Tozasertib	-0.739	2.5e-05	0.566	0.0223	4.54	5.6e-06	2.87e-05	0.204	-/+	pan-Aurora inhibitor	AURKA;AURKB;AURKC;FLT3;ABL1	Kinase inhibitor
NIBAN1	Dabrafenib	-0.506	0.00994	0.774	0.000433	4.54	5.71e-06	2.89e-05	0.204	-/+	BRAF(V600E) inhibitor	BRAF;RAF1	Kinase inhibitor
PLEKHA3	Sunitinib	0.593	0.0018	-0.719	0.00171	-4.54	5.74e-06	2.89e-05	0.204	+/-	Broad TK inhibitor	FLT3;KIT;KDR;PDGFRB;FLT1;FLT4;CSF1R;PDGFRA	Kinase inhibitor
NOVA2	MK_8745	0.388	0.0555	-0.826	7.97e-05	-4.53	5.84e-06	2.94e-05	0.204	0/-	Aurora A inhibitor	AURKA	Kinase inhibitor
PLEKHO2	Dasatinib	-0.467	0.0185	0.792	0.000256	4.52	6.05e-06	2.99e-05	0.204	-/+	ABL, Src, Kit, EphR Inhibitor	ABL1	Kinase inhibitor
ZNF823	Abexinostat	-0.349	0.0869	0.825	8.43e-05	4.39	1.12e-05	3.42e-05	0.204	0/+	HDAC1 selective inhibitor	HDAC1	Differentiating.epigenetic modifier
WASHC5	Cytarabine	-0.641	0.000558	0.65	0.00636	4.39	1.13e-05	3.49e-05	0.204	-/+	Antimetabolite, Pyrimidine analog, interferes with DNA synthesis	POLB;DNA	Conv.Chemo
USP1	8_amino_adenosine	0.635	0.000642	-0.655	0.00591	-4.39	1.16e-05	3.52e-05	0.204	+/-	Antimetabolite, Nucleoside analog, RNA synthesis inhibitor	RNA	Conv.Chemo
VPS16	ABT_751	-0.561	0.00354	0.715	0.00184	4.38	1.19e-05	3.57e-05	0.204	-/+	Mitotic inhibitor, Colchicine site binding microtubule depolymerizer	TUBB	Conv.Chemo
XRCC1	Vandetanib	0.44	0.0277	-0.786	0.000311	-4.38	1.19e-05	3.59e-05	0.204	+/-	VEGFR, EGFR, RET inhibitor	KDR;FLT4;EGFR;RET	Kinase inhibitor
TXNDC17	Cladribine	0.483	0.0145	-0.763	0.000578	-4.38	1.2e-05	3.59e-05	0.204	+/-	Antimetabolite, Purine analog	RRM1;RRM2;RRM2B	Conv.Chemo
AP3M2	Carboplatin	-0.546	0.00471	0.606	0.0129	3.76	0.000169	0.000288	0.205	-/+	Platinum-based antineoplastic agent	DNA	Conv.Chemo
ANXA4	Triapine	-0.47	0.0177	0.667	0.00478	3.76	0.000169	0.00029	0.205	-/+	ribonucleotide reductase inhibitor	RRM1;RRM2	Metabolic modifier
BUB1	Raltitrexed	0.719	5.12e-05	-0.388	0.137	-3.76	0.00017	0.000291	0.205	+/0	Antimetabolite, Antifolate, Dihydrofolate reductase inhibitor, thymidylate synthase inhibitor	TYMS;DHFR	Conv.Chemo
C5orf51	Axitinib	0.314	0.127	-0.757	0.000677	-3.76	0.00017	0.000292	0.205	0/-	VEGFR, PDGFR, KIT inhibitor	KDR;FLT1;FLT4;KIT;PDGFRA;PDGFRB	Kinase inhibitor
ARIH2	Vinblastine	0.244	0.24	-0.788	0.00029	-3.76	0.000171	0.000292	0.205	0/-	Mitotic inhibitor, Vinca alkaloid microtubule depolymerizer	TUBA1A;TUBB;TUBD1;TUBG1;TUBE1	Conv.Chemo
AHSA1	Lonafarnib	0.249	0.23	-0.786	0.000309	-3.76	0.000172	0.000293	0.205	0/-	Farnesyl transferase inhibitor	FNTA	Differentiating.epigenetic modifier
AC093323.1	AZD1152_HQPA	0.0569	0.787	-0.85	3.02e-05	-3.76	0.000173	0.000295	0.205	0/-	Aurora B inhibitor	AURKB	Kinase inhibitor
ACAA2	PF_03758309	-0.178	0.394	0.812	0.000133	3.75	0.000174	0.000295	0.205	0/+	PAK4 inhibitor	PAK4	Kinase inhibitor
ANKRD46	Dovitinib	0.49	0.0128	-0.651	0.00631	-3.75	0.000174	0.000296	0.205	+/-	FGFR inhibitor	FGFR1;FGFR3;KIT;FLT3;FLT4	Kinase inhibitor
CACYBP	BX_912	0.355	0.0819	-0.736	0.00114	-3.75	0.000174	0.000296	0.205	0/-	PDK1 inhibitor	PDK1	Kinase inhibitor
BRD9	GSK_1070916	0.439	0.028	-0.687	0.0033	-3.75	0.000174	0.000297	0.205	+/-	Aurora B, Aurora C inhibitor	AURKB;AURKC	Kinase inhibitor
ARHGAP18	LY3023414	-0.26	0.21	0.781	0.000357	3.75	0.000174	0.000297	0.205	0/+	PI3K, mTOR, DNA-PK inhibitor	PIK3CA;PIK3CB;PIK3CD;PIK3CG;MTOR;PRKDC	Kinase inhibitor
ARHGAP1	Tozasertib	-0.444	0.0262	0.684	0.0035	3.75	0.000175	0.000297	0.205	-/+	pan-Aurora inhibitor	AURKA;AURKB;AURKC;FLT3;ABL1	Kinase inhibitor
ATAT1	UCN_01	0.494	0.0121	-0.648	0.00666	-3.75	0.000175	0.000298	0.205	+/-	PKCbeta, PDK1, Chk, Cdk2 inhibitor	PRKCB;PDPK1	Kinase inhibitor
ACTR3	Cytarabine	-0.405	0.0445	0.708	0.00216	3.75	0.000175	0.000298	0.205	-/+	Antimetabolite, Pyrimidine analog, interferes with DNA synthesis	POLB;DNA	Conv.Chemo
ARHGAP23	Cytarabine.Idarubicin	0.489	0.0132	-0.652	0.00622	-3.75	0.000175	0.000298	0.205	+/-	Antimetabolite, interferes with DNA synthesis, Topoisomerase II inhibitor	TOP2A;TOP2B;DNA;POLB	Other
APLP2	Tucidinostat	-0.252	0.224	0.784	0.000328	3.75	0.000175	0.000299	0.205	0/+	HDAC1, 2, 3 and 10 inhibitor	HDAC1;HDAC2;HDAC3;HDAC10	Differentiating.epigenetic modifier
CASP10	Pemetrexed	-0.622	0.000909	0.526	0.0363	3.75	0.000176	0.000299	0.205	-/+	Antimetabolite, Antifolate, Dihydrofolate reductase inhibitor, thymidylate synthase inhibitor	TYMS;DHFR	Metabolic modifier
ALDH3A2	BMS_911543	-0.522	0.0075	0.625	0.00959	3.75	0.000176	0.000299	0.205	-/+	JAK2 inhibitor	JAK2;SETD2;TYK2;JAK3	Kinase inhibitor
C1orf159	Rigosertib	0.536	0.00579	-0.613	0.0115	-3.75	0.000176	0.000299	0.205	+/-	PLK1 Inhibitor, Ras-Raf interaction inhibitor, contaminated by microtubile depolymerizer	PLK1;SRC;FLT1;PDGFRB;ABL1	Other
AAGAB	Lonafarnib	0.491	0.0126	-0.649	0.0065	-3.75	0.000177	0.0003	0.205	+/-	Farnesyl transferase inhibitor	FNTA	Differentiating.epigenetic modifier
AK6	Cytarabine	0.515	0.00844	-0.63	0.00887	-3.75	0.000178	0.0003	0.205	+/-	Antimetabolite, Pyrimidine analog, interferes with DNA synthesis	POLB;DNA	Conv.Chemo
AKIRIN2	Cabazitaxel	0.286	0.166	-0.768	0.000508	-3.75	0.00018	0.000301	0.205	0/-	Mitotic inhibitor, taxane microtubule stabilizer, antimitotic	TUBB1;TUBA4A	Conv.Chemo
ALDH5A1	MK_8745	-0.587	0.00202	0.562	0.0233	3.74	0.00018	0.000303	0.205	-/+	Aurora A inhibitor	AURKA	Kinase inhibitor
GAB1	GSK_690693	-0.563	0.0034	0.697	0.00269	4.28	1.83e-05	6.43e-05	0.205	-/+	AKT, PKA, PKC inhibitor	AKT1;AKT2;AKT3;PRKCE;PRKCB;PRKCD;PRKCH;PRKCQ;PRKX;PRKG1	Kinase inhibitor
GSPT1	SN_38	0.528	0.00663	-0.721	0.00161	-4.28	1.85e-05	6.45e-05	0.205	+/-	Active metabolite of irinotecan, Topoisomerase I inhibitor	TOP1	Conv.Chemo
GMNN	Amsacrine	0.438	0.0286	-0.773	0.000443	-4.28	1.86e-05	6.48e-05	0.205	+/-	DNA intercalation, Topoisomerase II inhibitor	TOP2A;TOP2B;DNA	Conv.Chemo
GNS	Raltitrexed	-0.778	4.76e-06	0.428	0.0981	4.28	1.87e-05	6.48e-05	0.205	-/0	Antimetabolite, Antifolate, Dihydrofolate reductase inhibitor, thymidylate synthase inhibitor	TYMS;DHFR	Conv.Chemo
STAT4	PF_670462	-0.443	0.0267	0.782	0.00034	4.37	1.27e-05	4.76e-05	0.205	-/+	CK1epsilon and CK1delta inhibitor	CSNK1D;CSNK1E	Kinase inhibitor
SPN	8_amino_adenosine	-0.247	0.235	0.855	2.49e-05	4.36	1.31e-05	4.81e-05	0.205	0/+	Antimetabolite, Nucleoside analog, RNA synthesis inhibitor	RNA	Conv.Chemo
STX12	Cabozantinib	0.525	0.00705	-0.735	0.00117	-4.35	1.34e-05	4.81e-05	0.205	+/-	VEGFR2, Met, FLT3, Tie2, Kit and Ret inhibitor	KDR;MET;FLT3;KIT;RET;TEK	Kinase inhibitor
TIMM29	IOX_2	-0.0432	0.838	-0.916	6.12e-07	-4.35	1.34e-05	4.81e-05	0.205	0/-	PHD2 inhibitor	EGLN1	Differentiating.epigenetic modifier
TXNRD2	Cytarabine	-0.727	3.79e-05	0.541	0.0303	4.37	1.23e-05	3.69e-05	0.206	-/+	Antimetabolite, Pyrimidine analog, interferes with DNA synthesis	POLB;DNA	Conv.Chemo
ARHGAP17	Perifosine	0.0505	0.811	0.876	8.53e-06	3.74	0.000183	0.000306	0.207	0/+	AKT, PI3K inhibitor	PIK3CA;PIK3CB;PIK3CD;PIK3CG;AKT1;AKT2;AKT3	Kinase inhibitor
C9orf78	AT_406	-0.553	0.00416	0.596	0.0149	3.74	0.000183	0.000307	0.207	-/+	XIAP, cIAP1, cIAP2 inhibitor	XIAP;BIRC2;BIRC3	Apoptotic modulator
POLK	Dactolisib	-0.199	0.34	0.88	6.78e-06	4.52	6.31e-06	3.16e-05	0.208	0/+	PI3K, mTOR inhibitor	PIK3CA;PIK3CB;PIK3CD;PIK3CG;MTOR;ATR;RPS6KB1	Kinase inhibitor
NSUN2	Trifluridine	0.751	1.52e-05	-0.54	0.0308	-4.52	6.32e-06	3.16e-05	0.208	+/-	Antimetabolite, Nucleoside analog	TYMS	Conv.Chemo
UBR5	Rigosertib	0.625	0.000847	-0.661	0.00531	-4.36	1.27e-05	3.82e-05	0.208	+/-	PLK1 Inhibitor, Ras-Raf interaction inhibitor, contaminated by microtubile depolymerizer	PLK1;SRC;FLT1;PDGFRB;ABL1	Other
TRIP13	Alisertib	0.517	0.0082	-0.741	0.00101	-4.36	1.3e-05	3.89e-05	0.208	+/-	Aurora A inhibitor	AURKA	Kinase inhibitor
TXNDC9	Prexasertib	0.821	5.01e-07	-0.346	0.189	-4.35	1.38e-05	4.12e-05	0.208	+/0	CHEK1 inhibitor	CHEK1	Kinase inhibitor
WDCP	Ridaforolimus	0.27	0.191	-0.846	3.6e-05	-4.34	1.4e-05	4.17e-05	0.208	0/-	binds FKBP12, causes inhibition of mTORC1	FKBP1A	Rapalog
TOP2A	Prexasertib	0.787	3.12e-06	-0.428	0.0985	-4.34	1.4e-05	4.19e-05	0.208	+/0	CHEK1 inhibitor	CHEK1	Kinase inhibitor
XPNPEP1	Filanesib	-0.594	0.00172	0.681	0.00365	4.33	1.46e-05	4.24e-05	0.208	-/+	KSP, Eg5 inhibitor	KIF11	Kinesin inhibitor
ZNRD2	Cladribine	0.584	0.00217	-0.688	0.00319	-4.33	1.51e-05	4.34e-05	0.208	+/-	Antimetabolite, Purine analog	RRM1;RRM2;RRM2B	Conv.Chemo
WDR81	WEHI_539	0.579	0.0024	-0.692	0.00297	-4.33	1.51e-05	4.34e-05	0.208	+/-	Bcl-XL inhibitor	BCL2L1	Apoptotic modulator
WRAP73	BMS863233	0.409	0.0422	-0.792	0.000255	-4.32	1.55e-05	4.42e-05	0.208	+/-	Cdc7 inhibitor	CDC7	Kinase inhibitor
WASHC5	SN_38	-0.516	0.00825	0.734	0.0012	4.31	1.61e-05	4.52e-05	0.208	-/+	Active metabolite of irinotecan, Topoisomerase I inhibitor	TOP1	Conv.Chemo
TUT1	Spebrutinib	-0.572	0.00284	0.695	0.00279	4.31	1.63e-05	4.67e-05	0.208	-/+	BTK inhibitor	BTK	Kinase inhibitor
ZNF101	Cabazitaxel	0.44	0.0279	-0.776	0.000407	-4.31	1.63e-05	4.67e-05	0.208	+/-	Mitotic inhibitor, taxane microtubule stabilizer, antimitotic	TUBB1;TUBA4A	Conv.Chemo
UBASH3A	Mitoxantrone	-0.47	0.0178	0.76	0.000631	4.31	1.66e-05	4.82e-05	0.208	-/+	Topoisomerase II inhibitor	TOP2A;TOP2B	Conv.Chemo
USP1	GSK_461364	0.609	0.00124	-0.661	0.00527	-4.29	1.75e-05	4.89e-05	0.208	+/-	PLK1 inhibitor	PLK1	Kinase inhibitor
ZNF185	A_1331852	0.524	0.00713	-0.725	0.00148	-4.29	1.79e-05	4.94e-05	0.208	+/-	Bcl-XL inhibitor	BCL2L1;BCL2;BCL2L2;MCL1	Apoptotic modulator
ZCCHC10	Selumetinib	0.706	8.16e-05	-0.553	0.0264	-4.29	1.8e-05	4.94e-05	0.208	+/-	MEK1 and 2 inhibitor	MAP2K1	Kinase inhibitor
WDR55	Fingolimod	-0.335	0.102	0.819	0.000106	4.29	1.8e-05	4.94e-05	0.208	0/+	S1PR antagonist	S1PR1	Other
TXNDC9	Etoposide	0.686	0.000153	-0.578	0.0191	-4.29	1.82e-05	5.04e-05	0.208	+/-	Topoisomerase II inhibitor	TOP2A;TOP2B	Conv.Chemo
TP53BP2	Alpelisib	0.319	0.12	-0.824	8.81e-05	-4.28	1.83e-05	5.07e-05	0.208	0/-	PI3Kalpha selective inhibitor	PIK3CA	Kinase inhibitor
WASHC4	Cytarabine.Idarubicin	-0.509	0.00931	0.734	0.00122	4.28	1.85e-05	5.09e-05	0.208	-/+	Antimetabolite, interferes with DNA synthesis, Topoisomerase II inhibitor	TOP2A;TOP2B;DNA;POLB	Other
VAMP5	Imiquimod	0.0835	0.691	-0.888	4.32e-06	-4.28	1.87e-05	5.14e-05	0.208	0/-	Immunomodulatory agent, TLR7 agonist	TLR7;TLR8	Immunomodulatory
VBP1	Tozasertib	0.506	0.0099	-0.735	0.00118	-4.28	1.89e-05	5.17e-05	0.208	+/-	pan-Aurora inhibitor	AURKA;AURKB;AURKC;FLT3;ABL1	Kinase inhibitor
TROAP	Cytarabine	0.57	0.00294	-0.69	0.0031	-4.27	1.92e-05	5.22e-05	0.208	+/-	Antimetabolite, Pyrimidine analog, interferes with DNA synthesis	POLB;DNA	Conv.Chemo
TSPO	Everolimus	-0.0913	0.664	0.886	4.94e-06	4.27	1.94e-05	5.22e-05	0.208	0/+	binds FKBP12, causes inhibition of mTORC1	FKBP1A	Rapalog
ATG9A	AZD1152_HQPA	-0.277	0.18	0.772	0.000463	3.74	0.000183	0.00031	0.209	0/+	Aurora B inhibitor	AURKB	Kinase inhibitor
ADD1	NVP_RAF265	-0.365	0.0726	0.729	0.00137	3.74	0.000183	0.00031	0.209	0/+	C-Raf inhibitor, unclear MoA	RAF1;BRAF;KDR	Kinase inhibitor
BUB1	Cisplatin	0.526	0.00698	-0.62	0.0104	-3.74	0.000184	0.000311	0.209	+/-	Platinum-based antineoplastic agent	DNA	Conv.Chemo
BTG3	Midostaurin	0.58	0.00238	-0.569	0.0215	-3.74	0.000184	0.000312	0.209	+/-	Broad TK (FLT3, KIT, RET, JAK, EGFR) inhibitor	PRKCA;PRKCB;PRKCG;FLT3;KIT;RET;EGFR;JAK1;KDR	Kinase inhibitor
BCAP31	AT13148	-0.519	0.00783	0.625	0.00968	3.74	0.000185	0.000312	0.209	-/+	p70S6K, PKA, ROCK (AKT) inhibitor	AKT1;AKT2;AKT3;RPS6KB1;ROCK1;ROCK2;PRKACA;PRKACB;PRKACG	Kinase inhibitor
ALG2	BMS863233	-0.35	0.0858	0.736	0.00116	3.74	0.000186	0.000314	0.209	0/+	Cdc7 inhibitor	CDC7	Kinase inhibitor
BANF1	AMG319	-0.528	0.00665	0.617	0.011	3.74	0.000187	0.000314	0.209	-/+	PI3K delta inhibitor	PIK3CD	Kinase inhibitor
CAPZB	OSU_03012	-0.69	0.000137	0.43	0.0964	3.74	0.000187	0.000315	0.209	-/0	PDPK1 inhibitor	PDPK1	Kinase inhibitor
C10orf88	Onalespib	0.616	0.00104	-0.528	0.0353	-3.74	0.000187	0.000315	0.209	+/-	HSP90 inhibitor	HSP90AA1	HSP inhibitor
ACAA2	Amsacrine	-0.381	0.0601	0.719	0.0017	3.74	0.000187	0.000316	0.209	0/+	DNA intercalation, Topoisomerase II inhibitor	TOP2A;TOP2B;DNA	Conv.Chemo
BLM	Prexasertib	0.7	9.84e-05	-0.413	0.112	-3.73	0.000188	0.000317	0.209	+/0	CHEK1 inhibitor	CHEK1	Kinase inhibitor
ARHGAP23	Oxaliplatin	0.281	0.173	-0.769	0.000501	-3.73	0.000188	0.000317	0.209	0/-	Platinum-based antineoplastic agent	DNA	Conv.Chemo
AMN1	Prexasertib	0.547	0.00468	-0.599	0.0141	-3.73	0.000189	0.000317	0.209	+/-	CHEK1 inhibitor	CHEK1	Kinase inhibitor
ATP9B	Exemestane	-0.432	0.0312	0.688	0.00324	3.73	0.00019	0.000319	0.21	-/+	Aromatase inhibitor	CYP19A1	Hormone therapy
DOCK8	8_amino_adenosine	-0.584	0.00215	0.729	0.00136	4.56	5.1e-06	2.87e-05	0.21	-/+	Antimetabolite, Nucleoside analog, RNA synthesis inhibitor	RNA	Conv.Chemo
AP2A2	NVP_RAF265	-0.106	0.613	0.833	6.1e-05	3.73	0.00019	0.00032	0.211	0/+	C-Raf inhibitor, unclear MoA	RAF1;BRAF;KDR	Kinase inhibitor
CAPRIN1	RGFP966	0.713	6.39e-05	-0.39	0.135	-3.73	0.000192	0.000322	0.211	+/0	HDAC3 inhibitor	HDAC3	Differentiating.epigenetic modifier
BEND3	A_1331852	-0.439	0.0279	0.682	0.0036	3.73	0.000192	0.000322	0.211	-/+	Bcl-XL inhibitor	BCL2L1;BCL2;BCL2L2;MCL1	Apoptotic modulator
ABI3	Amsacrine	-0.59	0.00191	0.556	0.0253	3.73	0.000192	0.000324	0.211	-/+	DNA intercalation, Topoisomerase II inhibitor	TOP2A;TOP2B;DNA	Conv.Chemo
ATP5PF	Litronesib	-0.199	0.341	0.802	0.000189	3.73	0.000193	0.000324	0.211	0/+	Eg5 inhibitor	KIF11	Kinesin inhibitor
C1orf112	PCI_34051	0.357	0.0798	-0.731	0.0013	-3.73	0.000193	0.000324	0.211	0/-	HDAC8 inhibitor	HDAC8	Differentiating.epigenetic modifier
AP1B1	BX_912	-0.338	0.0982	0.741	0.00103	3.73	0.000194	0.000326	0.212	0/+	PDK1 inhibitor	PDK1	Kinase inhibitor
ASB7	Imiquimod	0.0887	0.673	0.884	5.64e-06	3.73	0.000194	0.000327	0.212	0/+	Immunomodulatory agent, TLR7 agonist	TLR7;TLR8	Immunomodulatory
ATF6	Quizartinib	0.476	0.0162	-0.656	0.00581	-3.73	0.000195	0.000328	0.212	+/-	FLT3 inhibitor	FLT3	Kinase inhibitor
ATAT1	Duvelisib	0.611	0.00118	-0.531	0.0341	-3.72	0.000197	0.000328	0.212	+/-	PI3K inhibitor	PIK3CD	Kinase inhibitor
CAPZB	Pemetrexed	-0.589	0.00193	0.555	0.0257	3.72	0.000197	0.000329	0.212	-/+	Antimetabolite, Antifolate, Dihydrofolate reductase inhibitor, thymidylate synthase inhibitor	TYMS;DHFR	Metabolic modifier
CC2D1B	Gemcitabine	-0.334	0.103	0.742	0.000999	3.72	0.000197	0.000331	0.212	0/+	Antimetabolite, Nucleoside analog	TYMS	Conv.Chemo
C10orf88	AZD1775	0.532	0.00619	-0.61	0.0121	-3.72	0.000198	0.000332	0.212	+/-	Wee1 inhibitor	WEE1	Kinase inhibitor
CAPZA1	Tamatinib	-0.439	0.028	0.681	0.00371	3.72	0.000198	0.000332	0.212	-/+	SYK inhibitor	SYK	Kinase inhibitor
APEH	Perifosine	0.11	0.6	-0.831	6.69e-05	-3.72	0.000198	0.000333	0.212	0/-	AKT, PI3K inhibitor	PIK3CA;PIK3CB;PIK3CD;PIK3CG;AKT1;AKT2;AKT3	Kinase inhibitor
ADD3	Litronesib	-0.23	0.268	0.788	0.000287	3.72	0.000199	0.000333	0.212	0/+	Eg5 inhibitor	KIF11	Kinesin inhibitor
ANPEP	NVP_BGT226	-0.212	0.308	0.795	0.000232	3.72	0.0002	0.000333	0.212	0/+	PI3K, mTOR inhibitor	PIK3CA;PIK3CB;PIK3CG;MTOR	Kinase inhibitor
MTFR1	Vandetanib	-0.136	0.516	0.893	3.2e-06	4.5	6.77e-06	3.29e-05	0.212	0/+	VEGFR, EGFR, RET inhibitor	KDR;FLT4;EGFR;RET	Kinase inhibitor
STAM	Rigosertib	-0.407	0.0436	0.796	0.000226	4.34	1.41e-05	5.06e-05	0.212	-/+	PLK1 Inhibitor, Ras-Raf interaction inhibitor, contaminated by microtubile depolymerizer	PLK1;SRC;FLT1;PDGFRB;ABL1	Other
SPG21	Eribulin	-0.578	0.00247	0.694	0.00283	4.33	1.46e-05	5.21e-05	0.212	-/+	Mitotic inhibitor, microtubule depolymerizer	TUBB1	Conv.Chemo
TMEM134	Nelarabine	-0.512	0.00892	0.74	0.00105	4.33	1.48e-05	5.26e-05	0.212	-/+	Antimetabolite, Nucleoside analog, DNA, RNA synth inhibitor	DNA	Conv.Chemo
SPAG5	Raltitrexed	0.798	1.76e-06	-0.398	0.127	-4.33	1.49e-05	5.28e-05	0.212	+/0	Antimetabolite, Antifolate, Dihydrofolate reductase inhibitor, thymidylate synthase inhibitor	TYMS;DHFR	Conv.Chemo
TFDP1	Imiquimod	0.311	0.13	-0.831	6.76e-05	-4.32	1.54e-05	5.36e-05	0.212	0/-	Immunomodulatory agent, TLR7 agonist	TLR7;TLR8	Immunomodulatory
TIGD2	TAK_530	0.142	0.498	-0.878	7.93e-06	-4.31	1.62e-05	5.61e-05	0.212	0/-	Pan-HER inhibitor	EGFR;ERBB2;ERBB3	Kinase inhibitor
SKP1	Cytarabine.Idarubicin	0.605	0.00134	-0.666	0.00486	-4.3	1.69e-05	5.83e-05	0.212	+/-	Antimetabolite, interferes with DNA synthesis, Topoisomerase II inhibitor	TOP2A;TOP2B;DNA;POLB	Other
TIGD2	Dasatinib	0.0693	0.742	-0.893	3.32e-06	-4.3	1.72e-05	5.93e-05	0.212	0/-	ABL, Src, Kit, EphR Inhibitor	ABL1	Kinase inhibitor
SLC8A1	Megestrol_acetate	-0.125	0.551	0.88	7.02e-06	4.29	1.79e-05	6.11e-05	0.212	0/+	Progestogen	PGR;AR;NR3C1;ESR1	Hormone therapy
TFDP1	IOX_2	0.33	0.107	-0.82	9.94e-05	-4.29	1.79e-05	6.11e-05	0.212	0/-	PHD2 inhibitor	EGLN1	Differentiating.epigenetic modifier
SRP19	Itraconazole	-0.529	0.0065	0.722	0.0016	4.29	1.79e-05	6.11e-05	0.212	-/+	antifungal, hedgehog signaling inhibitor	CYP51A1;CYP3A4	Other
TIGD2	Glesatinib	0.047	0.823	-0.896	2.6e-06	-4.29	1.79e-05	6.11e-05	0.212	0/-	MET, AXL, TIE, VEGFR, RON inhibitor	MET;MST1R;KDR;FLT4;TEK	Kinase inhibitor
TNFAIP8	Vismodegib	0.338	0.0982	-0.816	0.000117	-4.28	1.89e-05	6.25e-05	0.212	0/-	Smothened (Hh) inhibitor	SMO	Hedgehog inhibitor
SPG21	GSK923295	-0.565	0.00325	0.693	0.0029	4.27	1.94e-05	6.35e-05	0.212	-/+	CENP-E inhibitor	CENPE	Kinesin inhibitor
SLC27A1	Everolimus	-0.599	0.00156	0.665	0.00493	4.27	1.97e-05	6.43e-05	0.212	-/+	binds FKBP12, causes inhibition of mTORC1	FKBP1A	Rapalog
SLC8A1	Litronesib	0.229	0.271	-0.851	2.91e-05	-4.27	1.97e-05	6.43e-05	0.212	0/-	Eg5 inhibitor	KIF11	Kinesin inhibitor
SPG11	AT9283	-0.593	0.00177	0.67	0.00456	4.27	1.99e-05	6.43e-05	0.212	-/+	Aurora A and B, Jak2, Flt, ABL inhibitor	AURKA;AURKB;JAK2;JAK3;ABL1;ABL2;FGFR2;GSK3B;MERTK;FLT4;FLT1;RPS6KA3;RPS6KA2;RET;TYK2;YES1;FGFR1;PDGFRA;FLT1;STK17A;RPS6KA6;FLT3;KDR;SRC	Kinase inhibitor
SPAG5	Fludarabine	0.549	0.00447	-0.704	0.00233	-4.27	1.99e-05	6.43e-05	0.212	+/-	Antimetabolite, Purine analog	RRM1	Conv.Chemo
TNKS1BP1	GSK923295	0.38	0.0607	-0.797	0.000216	-4.26	2e-05	6.48e-05	0.212	0/-	CENP-E inhibitor	CENPE	Kinesin inhibitor
TMEM68	Alpelisib	-0.278	0.179	0.836	5.59e-05	4.26	2.02e-05	6.48e-05	0.212	0/+	PI3Kalpha selective inhibitor	PIK3CA	Kinase inhibitor
SLC25A3	Tubastatin_A	-0.595	0.00171	0.665	0.00493	4.25	2.13e-05	6.7e-05	0.212	-/+	HDAC6 inhibitor	HDAC6	Differentiating.epigenetic modifier
SIDT2	Cytarabine	-0.73	3.39e-05	0.506	0.0457	4.25	2.15e-05	6.73e-05	0.212	-/+	Antimetabolite, Pyrimidine analog, interferes with DNA synthesis	POLB;DNA	Conv.Chemo
SRPK1	Thioguanine	0.565	0.00325	-0.689	0.00316	-4.25	2.16e-05	6.73e-05	0.212	+/-	Antimetabolite, Purine analog	DNMT1	Conv.Chemo
SGO2	Prexasertib	0.774	5.62e-06	-0.426	0.1	-4.25	2.18e-05	6.75e-05	0.212	+/0	CHEK1 inhibitor	CHEK1	Kinase inhibitor
STK11IP	GSK923295	-0.47	0.0176	0.75	0.00081	4.24	2.2e-05	6.8e-05	0.212	-/+	CENP-E inhibitor	CENPE	Kinesin inhibitor
TBCCD1	MK_8745	0.448	0.0248	-0.762	0.000598	-4.24	2.22e-05	6.88e-05	0.212	+/-	Aurora A inhibitor	AURKA	Kinase inhibitor
TMEM134	Clofarabine	-0.539	0.00545	0.707	0.0022	4.24	2.23e-05	6.88e-05	0.212	-/+	Antimetabolite, Purine analog	RRM1	Conv.Chemo
SMYD3	Cytarabine.Idarubicin	0.467	0.0185	-0.751	0.000801	-4.24	2.28e-05	6.95e-05	0.212	+/-	Antimetabolite, interferes with DNA synthesis, Topoisomerase II inhibitor	TOP2A;TOP2B;DNA;POLB	Other
SGPL1	AT_406	-0.608	0.00128	0.65	0.00639	4.23	2.31e-05	7e-05	0.212	-/+	XIAP, cIAP1, cIAP2 inhibitor	XIAP;BIRC2;BIRC3	Apoptotic modulator
TFDP1	Mitomycin_C	0.129	0.538	-0.874	9.58e-06	-4.23	2.32e-05	7.03e-05	0.212	0/-	Antineoplastic anatibiotic, DNA crosslinker	DNA	Conv.Chemo
SP2	AZD_8186	-0.404	0.0452	0.782	0.00034	4.23	2.33e-05	7.03e-05	0.212	-/+	PI3K beta inhibitor	PIK3CG	Kinase inhibitor
ST6GALNAC4	SB743921	-0.272	0.189	0.834	5.97e-05	4.23	2.35e-05	7.1e-05	0.212	0/+	Mitotic inhibitor, Eg5, KSP inhibitor	KIF11	Kinesin inhibitor
SWAP70	Navitoclax	0.766	8.06e-06	-0.436	0.091	-4.23	2.38e-05	7.18e-05	0.212	+/0	Bcl-2,Bcl-XL inhibitor	BCL2;BCL2L2;BAD;BCL2L1;MCL1	Apoptotic modulator
SIDT2	GSK269962	-0.6	0.00153	0.656	0.00583	4.22	2.4e-05	7.2e-05	0.212	-/+	ROCK1 and ROCK2 inhibitor	ROCK1;ROCK2;RPS6KA5;RPS6KA1	Kinase inhibitor
SKP1	Oxaliplatin	0.615	0.00107	-0.641	0.00746	-4.22	2.43e-05	7.28e-05	0.212	+/-	Platinum-based antineoplastic agent	DNA	Conv.Chemo
TMEM192	Pomalidomide	0.317	0.123	-0.817	0.000112	-4.22	2.47e-05	7.35e-05	0.212	0/-	Immunomodulatory agent, anti-angiogenic	CRBN;PTGS2;TNF	Immunomodulatory
SMIM20	TAK_530	0.038	0.857	-0.893	3.22e-06	-4.22	2.49e-05	7.45e-05	0.212	0/-	Pan-HER inhibitor	EGFR;ERBB2;ERBB3	Kinase inhibitor
SLC27A1	Cytarabine.Idarubicin	-0.79	2.62e-06	0.381	0.145	4.21	2.54e-05	7.6e-05	0.212	-/0	Antimetabolite, interferes with DNA synthesis, Topoisomerase II inhibitor	TOP2A;TOP2B;DNA;POLB	Other
SRGAP3	Rucaparib	-0.379	0.062	0.791	0.000264	4.21	2.56e-05	7.68e-05	0.212	0/+	PARP inhibitor	PARP1	Differentiating.epigenetic modifier
SPN	Everolimus	-0.436	0.0294	0.764	0.000573	4.21	2.57e-05	7.68e-05	0.212	-/+	binds FKBP12, causes inhibition of mTORC1	FKBP1A	Rapalog
SYNE2	CCT196969	-0.643	0.000525	0.61	0.0122	4.21	2.58e-05	7.7e-05	0.212	-/+	pan-RAF, Src inhibitor	RAF1;BRAF;SRC;LCK	Kinase inhibitor
SIRT1	Raltitrexed	0.686	0.000152	-0.559	0.0245	-4.21	2.58e-05	7.7e-05	0.212	+/-	Antimetabolite, Antifolate, Dihydrofolate reductase inhibitor, thymidylate synthase inhibitor	TYMS;DHFR	Conv.Chemo
STRN	Pemetrexed	-0.481	0.0149	0.739	0.00108	4.21	2.58e-05	7.7e-05	0.212	-/+	Antimetabolite, Antifolate, Dihydrofolate reductase inhibitor, thymidylate synthase inhibitor	TYMS;DHFR	Metabolic modifier
SYNE1	A_1155463	0.711	6.74e-05	-0.524	0.0371	-4.21	2.58e-05	7.7e-05	0.212	+/-	Bcl-XL inhibitor	BCL2L1;BCL2;BCL2L2	Apoptotic modulator
ST6GALNAC4	Imiquimod	-0.0555	0.792	0.889	4.19e-06	4.21	2.59e-05	7.73e-05	0.212	0/+	Immunomodulatory agent, TLR7 agonist	TLR7;TLR8	Immunomodulatory
TMC6	RGFP966	-0.52	0.00772	0.714	0.00189	4.21	2.59e-05	7.78e-05	0.212	-/+	HDAC3 inhibitor	HDAC3	Differentiating.epigenetic modifier
STYX	TGR_1202	-0.281	0.174	0.828	7.56e-05	4.2	2.67e-05	7.92e-05	0.212	0/+	PI3Kdelta inhibitor	PIK3CD	Kinase inhibitor
TMC6	8_amino_adenosine	-0.572	0.00283	0.674	0.00416	4.2	2.68e-05	7.97e-05	0.212	-/+	Antimetabolite, Nucleoside analog, RNA synthesis inhibitor	RNA	Conv.Chemo
STK11IP	Rigosertib	-0.619	0.00098	0.632	0.0086	4.2	2.72e-05	8.07e-05	0.212	-/+	PLK1 Inhibitor, Ras-Raf interaction inhibitor, contaminated by microtubile depolymerizer	PLK1;SRC;FLT1;PDGFRB;ABL1	Other
SPG11	RGFP966	-0.77	6.69e-06	0.418	0.107	4.19	2.76e-05	8.1e-05	0.212	-/0	HDAC3 inhibitor	HDAC3	Differentiating.epigenetic modifier
TMEM43	Cytarabine	-0.748	1.73e-05	0.461	0.0725	4.19	2.77e-05	8.17e-05	0.212	-/0	Antimetabolite, Pyrimidine analog, interferes with DNA synthesis	POLB;DNA	Conv.Chemo
SPN	Sirolimus	-0.398	0.0489	0.78	0.000366	4.19	2.77e-05	8.17e-05	0.212	-/+	binds FKBP12, causes inhibition of mTORC1	FKBP1A	Rapalog
ACSF3	Vidofludimus	-0.533	0.00612	0.608	0.0124	3.72	0.000202	0.000334	0.213	-/+	DHODH inhibitor	DHODH	Differentiating.epigenetic modifier
GNG2	AT9283	-0.708	7.54e-05	0.544	0.0293	4.27	1.97e-05	6.78e-05	0.213	-/+	Aurora A and B, Jak2, Flt, ABL inhibitor	AURKA;AURKB;JAK2;JAK3;ABL1;ABL2;FGFR2;GSK3B;MERTK;FLT4;FLT1;RPS6KA3;RPS6KA2;RET;TYK2;YES1;FGFR1;PDGFRA;FLT1;STK17A;RPS6KA6;FLT3;KDR;SRC	Kinase inhibitor
LRPPRC	A_1155463	-0.756	1.22e-05	0.523	0.0378	4.48	7.43e-06	3.24e-05	0.213	-/+	Bcl-XL inhibitor	BCL2L1;BCL2;BCL2L2	Apoptotic modulator
C12orf45	RGFP966	0.456	0.0219	-0.668	0.0047	-3.71	0.000204	0.000336	0.214	+/-	HDAC3 inhibitor	HDAC3	Differentiating.epigenetic modifier
METTL17	Pracinostat	-0.767	7.79e-06	0.502	0.0477	4.47	7.77e-06	3.34e-05	0.214	-/+	HDAC inhibitor	HDAC1;HDAC2;HDAC3;HDAC8	Differentiating.epigenetic modifier
KCNAB2	Cytarabine.Idarubicin	-0.733	3.11e-05	0.555	0.0257	4.46	8.24e-06	3.46e-05	0.214	-/+	Antimetabolite, interferes with DNA synthesis, Topoisomerase II inhibitor	TOP2A;TOP2B;DNA;POLB	Other
MGST2	VER_155008	-0.507	0.00974	0.762	0.000601	4.46	8.29e-06	3.49e-05	0.214	-/+	HSP70 inhibitor	HSPA1A;HSPA1B;HSPA8;HSPA5	HSP inhibitor
MAP3K1	AMG319	0.543	0.00506	-0.739	0.00106	-4.45	8.53e-06	3.54e-05	0.214	+/-	PI3K delta inhibitor	PIK3CD	Kinase inhibitor
LIPA	Prexasertib	-0.801	1.54e-06	0.426	0.0998	4.45	8.72e-06	3.59e-05	0.214	-/0	CHEK1 inhibitor	CHEK1	Kinase inhibitor
KATNA1	GSK_461364	0.568	0.00307	-0.721	0.00162	-4.44	8.85e-06	3.61e-05	0.214	+/-	PLK1 inhibitor	PLK1	Kinase inhibitor
SF3A2	MK_2206	0.507	0.00966	-0.719	0.00169	-4.19	2.83e-05	8.3e-05	0.214	+/-	AKT inhibitor	AKT1;AKT2;AKT3	Kinase inhibitor
STAM	Eribulin	-0.19	0.364	0.854	2.57e-05	4.18	2.91e-05	8.57e-05	0.214	0/+	Mitotic inhibitor, microtubule depolymerizer	TUBB1	Conv.Chemo
TNKS2	8_amino_adenosine	0.414	0.0398	-0.77	0.00048	-4.18	2.95e-05	8.6e-05	0.214	+/-	Antimetabolite, Nucleoside analog, RNA synthesis inhibitor	RNA	Conv.Chemo
TAF8	Prexasertib	0.668	0.000265	-0.574	0.0201	-4.17	3.01e-05	8.65e-05	0.214	+/-	CHEK1 inhibitor	CHEK1	Kinase inhibitor
TBCC	Nilotinib	-0.388	0.0556	0.781	0.00035	4.17	3.07e-05	8.77e-05	0.214	0/+	ABL inhibitor	ABL1;KIT	Kinase inhibitor
STRAP	RGFP966	0.362	0.0749	-0.792	0.000257	-4.16	3.15e-05	8.92e-05	0.214	0/-	HDAC3 inhibitor	HDAC3	Differentiating.epigenetic modifier
SSR1	Sirolimus	-0.593	0.00178	0.648	0.00661	4.16	3.2e-05	9.02e-05	0.214	-/+	binds FKBP12, causes inhibition of mTORC1	FKBP1A	Rapalog
SKA2	Prexasertib	0.782	3.83e-06	-0.381	0.145	-4.15	3.28e-05	9.17e-05	0.214	+/0	CHEK1 inhibitor	CHEK1	Kinase inhibitor
SERPINB6	Volasertib	-0.518	0.008	0.706	0.00224	4.15	3.29e-05	9.22e-05	0.214	-/+	PLK1 inhibitor	PLK1	Kinase inhibitor
TNKS1BP1	Rigosertib	0.378	0.0626	-0.784	0.000329	-4.15	3.31e-05	9.22e-05	0.214	0/-	PLK1 Inhibitor, Ras-Raf interaction inhibitor, contaminated by microtubile depolymerizer	PLK1;SRC;FLT1;PDGFRB;ABL1	Other
SNX22	Givinostat	0.534	0.00599	-0.694	0.00284	-4.15	3.33e-05	9.25e-05	0.214	+/-	HDAC inhibitor	HDAC1;HDAC2;HDAC3;HDAC4;HDAC5;HDAC6;HDAC7;HDAC8;HDAC10	Differentiating.epigenetic modifier
TNKS2	Cytarabine.Idarubicin	0.587	0.00206	-0.652	0.00619	-4.15	3.34e-05	9.25e-05	0.214	+/-	Antimetabolite, interferes with DNA synthesis, Topoisomerase II inhibitor	TOP2A;TOP2B;DNA;POLB	Other
TNFAIP8L2	Cytarabine.Idarubicin	-0.51	0.00919	0.71	0.00204	4.15	3.37e-05	9.27e-05	0.214	-/+	Antimetabolite, interferes with DNA synthesis, Topoisomerase II inhibitor	TOP2A;TOP2B;DNA;POLB	Other
TMEM219	Capmatinib	-0.821	5.02e-07	0.282	0.29	4.14	3.45e-05	9.52e-05	0.214	-/0	MET inhibitor	MET	Kinase inhibitor
SLC35B2	Sirolimus	-0.488	0.0132	0.723	0.00154	4.14	3.47e-05	9.57e-05	0.214	-/+	binds FKBP12, causes inhibition of mTORC1	FKBP1A	Rapalog
SF3B4	CC_223	0.543	0.00503	-0.686	0.00336	-4.14	3.47e-05	9.57e-05	0.214	+/-	mTOR inhibitor	MTOR;CSF1R	Kinase inhibitor
SLC4A2	Saracatinib	-0.394	0.0516	0.775	0.000424	4.14	3.47e-05	9.57e-05	0.214	0/+	Src, ABL inhibitor	ABL1;SRC;LCK;YES1;LYN;FYN;BLK;EGFR;KIT;EPHA2	Kinase inhibitor
TCEAL4	Nelarabine	-0.265	0.201	0.826	7.93e-05	4.14	3.48e-05	9.57e-05	0.214	0/+	Antimetabolite, Nucleoside analog, DNA, RNA synth inhibitor	DNA	Conv.Chemo
SNRPA	Quizartinib	-0.538	0.0055	0.689	0.00316	4.14	3.5e-05	9.62e-05	0.214	-/+	FLT3 inhibitor	FLT3	Kinase inhibitor
SORD	Merestinib	0.429	0.0325	-0.757	0.000685	-4.14	3.51e-05	9.62e-05	0.214	+/-	MET inhibitor	MET	Kinase inhibitor
STYX	KU_60019	-0.471	0.0174	0.733	0.00123	4.14	3.52e-05	9.62e-05	0.214	-/+	ATM inhibitor	ATM	Kinase inhibitor
TMEM192	Paclitaxel	-0.323	0.116	0.805	0.000171	4.13	3.57e-05	9.77e-05	0.214	0/+	Mitotic inhibitor, taxane microtubule stabilizer	TUBB1;BCL2;MAP2;MAP4;MAPT	Conv.Chemo
SIRT1	Pemetrexed	0.62	0.000956	-0.618	0.0108	-4.13	3.58e-05	9.84e-05	0.214	+/-	Antimetabolite, Antifolate, Dihydrofolate reductase inhibitor, thymidylate synthase inhibitor	TYMS;DHFR	Metabolic modifier
SLC38A1	Enzalutamide	0.399	0.0482	-0.771	0.000474	-4.13	3.64e-05	9.94e-05	0.214	+/-	AR antagonist	AR	Hormone therapy
SMIM20	Lifirafenib_BGB_283	0.0926	0.66	-0.874	9.43e-06	-4.13	3.65e-05	9.94e-05	0.214	0/-	Raf inhibitor	RAF1;BRAF;EGFR	Kinase inhibitor
SYNE2	Glesatinib	-0.53	0.00648	0.692	0.00299	4.12	3.81e-05	0.000101	0.214	-/+	MET, AXL, TIE, VEGFR, RON inhibitor	MET;MST1R;KDR;FLT4;TEK	Kinase inhibitor
SPG11	Tozasertib	-0.703	8.75e-05	0.513	0.0422	4.12	3.82e-05	0.000101	0.214	-/+	pan-Aurora inhibitor	AURKA;AURKB;AURKC;FLT3;ABL1	Kinase inhibitor
SETD1A	Trifluridine	-0.638	0.000602	0.595	0.015	4.12	3.83e-05	0.000101	0.214	-/+	Antimetabolite, Nucleoside analog	TYMS	Conv.Chemo
SHQ1	BIIB021	0.447	0.0253	-0.744	0.000948	-4.12	3.85e-05	0.000101	0.214	+/-	HSP90 inhibitor	HSP90AA1	HSP inhibitor
SLC27A1	Cytarabine	-0.789	2.74e-06	0.354	0.178	4.12	3.85e-05	0.000101	0.214	-/0	Antimetabolite, Pyrimidine analog, interferes with DNA synthesis	POLB;DNA	Conv.Chemo
SLC35F2	Seliciclib	0.257	0.216	-0.827	7.91e-05	-4.12	3.87e-05	0.000102	0.214	0/-	CDK2, 7, 9 inhibitor	CDK2;CDK1;CDK5;MAPK1;MAPK3	Kinase inhibitor
SLC35B2	NVP_BGT226	-0.595	0.00172	0.637	0.00791	4.11	3.91e-05	0.000103	0.214	-/+	PI3K, mTOR inhibitor	PIK3CA;PIK3CB;PIK3CG;MTOR	Kinase inhibitor
SH3BP2	Tozasertib	-0.56	0.00362	0.668	0.00472	4.11	3.91e-05	0.000103	0.214	-/+	pan-Aurora inhibitor	AURKA;AURKB;AURKC;FLT3;ABL1	Kinase inhibitor
SRC	Dabrafenib	0.292	0.156	-0.813	0.000127	-4.11	3.95e-05	0.000103	0.214	0/-	BRAF(V600E) inhibitor	BRAF;RAF1	Kinase inhibitor
ATL3	Ribociclib	-0.571	0.00287	0.572	0.0207	3.71	0.000204	0.000339	0.215	-/+	CDK4, 6 inhibitor	CDK4;CDK6	Kinase inhibitor
AP3S1	Pemetrexed	-0.482	0.0146	0.649	0.00658	3.71	0.000205	0.000342	0.216	-/+	Antimetabolite, Antifolate, Dihydrofolate reductase inhibitor, thymidylate synthase inhibitor	TYMS;DHFR	Metabolic modifier
ARID3B	Nilotinib	-0.165	0.43	0.812	0.000135	3.71	0.000206	0.000342	0.216	0/+	ABL inhibitor	ABL1;KIT	Kinase inhibitor
ACSF2	8_amino_adenosine	-0.59	0.00189	0.551	0.0269	3.71	0.000206	0.000344	0.216	-/+	Antimetabolite, Nucleoside analog, RNA synthesis inhibitor	RNA	Conv.Chemo
BCKDK	CC_223	-0.462	0.0202	0.664	0.00507	3.71	0.000206	0.000344	0.216	-/+	mTOR inhibitor	MTOR;CSF1R	Kinase inhibitor
ACSL4	Glesatinib	0.763	9.29e-06	-0.287	0.281	-3.71	0.000207	0.000344	0.216	+/0	MET, AXL, TIE, VEGFR, RON inhibitor	MET;MST1R;KDR;FLT4;TEK	Kinase inhibitor
C1QBP	Masitinib	0.287	0.164	-0.763	0.000589	-3.71	0.000207	0.000345	0.216	0/-	KIT inhibitor	KIT	Kinase inhibitor
ACSF2	Cytarabine	-0.626	0.000826	0.511	0.0431	3.71	0.000207	0.000345	0.216	-/+	Antimetabolite, Pyrimidine analog, interferes with DNA synthesis	POLB;DNA	Conv.Chemo
AC118549.1	Crenolanib	0.511	0.00909	-0.625	0.00957	-3.71	0.000208	0.000345	0.216	+/-	PDGFRA and PDGFRB inhibitor	PDGFRA	Kinase inhibitor
ABRACL	Cisplatin	-0.436	0.0292	0.68	0.00374	3.71	0.000209	0.000346	0.216	-/+	Platinum-based antineoplastic agent	DNA	Conv.Chemo
ATP5F1A	Alisertib	-0.366	0.0724	0.723	0.00156	3.71	0.00021	0.000347	0.216	0/+	Aurora A inhibitor	AURKA	Kinase inhibitor
ANXA7	NVP_BGT226	-0.712	6.59e-05	0.385	0.141	3.71	0.000211	0.000347	0.216	-/0	PI3K, mTOR inhibitor	PIK3CA;PIK3CB;PIK3CG;MTOR	Kinase inhibitor
CCDC136	Pictilisib	0.639	0.000589	-0.493	0.0524	-3.7	0.000212	0.000348	0.216	+/0	PI3K inhibitor, pan-class I	PIK3CA;PIK3CB;PIK3CG;PIK3CD;MTOR	Kinase inhibitor
ABHD16A	GSK923295	-0.427	0.0334	0.686	0.00337	3.7	0.000213	0.000349	0.216	-/+	CENP-E inhibitor	CENPE	Kinesin inhibitor
ADCK1	AMG319	-0.506	0.0099	0.628	0.00916	3.7	0.000213	0.000349	0.216	-/+	PI3K delta inhibitor	PIK3CD	Kinase inhibitor
ARHGAP26	Ipatasertib	-0.452	0.0233	0.668	0.00465	3.7	0.000214	0.000351	0.216	-/+	AKT inhibitor	AKT1;AKT2;AKT3	Kinase inhibitor
SFT2D3	Doxorubicin	0.656	0.00037	-0.572	0.0206	-4.11	4.04e-05	0.000105	0.216	+/-	Topoisomerase II inhibitor	TOP2A;NOLC1	Conv.Chemo
BZW2	Sabutoclax	0.148	0.48	0.894	2.95e-06	3.7	0.000216	0.000352	0.217	0/+	pan Bcl-2 family inhibitor	BCL2;BCL2L1;MCL1;BCL2A1	Apoptotic modulator
CASP10	GSK_1070916	-0.555	0.004	0.584	0.0175	3.7	0.000216	0.000353	0.217	-/+	Aurora B, Aurora C inhibitor	AURKB;AURKC	Kinase inhibitor
TSPO	Sirolimus	-0.159	0.449	0.869	1.22e-05	4.26	2.03e-05	5.49e-05	0.217	0/+	binds FKBP12, causes inhibition of mTORC1	FKBP1A	Rapalog
ZC4H2	Pexidartinib	0.758	1.12e-05	-0.459	0.0737	-4.25	2.1e-05	5.67e-05	0.217	+/0	KIT, CSF1R, FLT3 inhibitor	CSF1R;FLT3;KIT	Kinase inhibitor
USP42	Amsacrine	0.259	0.211	-0.84	4.58e-05	-4.25	2.11e-05	5.67e-05	0.217	0/-	DNA intercalation, Topoisomerase II inhibitor	TOP2A;TOP2B;DNA	Conv.Chemo
TROAP	SN_38	0.629	0.000756	-0.632	0.00856	-4.25	2.18e-05	5.74e-05	0.217	+/-	Active metabolite of irinotecan, Topoisomerase I inhibitor	TOP1	Conv.Chemo
ZNF507	Cabazitaxel	0.604	0.00138	-0.656	0.00583	-4.24	2.19e-05	5.77e-05	0.217	+/-	Mitotic inhibitor, taxane microtubule stabilizer, antimitotic	TUBB1;TUBA4A	Conv.Chemo
ZNHIT6	VER_155008	0.484	0.0143	-0.742	0.001	-4.24	2.26e-05	5.92e-05	0.217	+/-	HSP70 inhibitor	HSPA1A;HSPA1B;HSPA8;HSPA5	HSP inhibitor
UNC93B1	Everolimus	-0.519	0.00789	0.72	0.00167	4.24	2.28e-05	5.97e-05	0.217	-/+	binds FKBP12, causes inhibition of mTORC1	FKBP1A	Rapalog
XPNPEP1	Decitabine	-0.688	0.000143	0.563	0.0232	4.24	2.28e-05	5.97e-05	0.217	-/+	Antimetabolite, Nucleoside analog, DNA methyl transferase inhibitor	TYMS	Differentiating.epigenetic modifier
ZNF485	ENMD_2076	0.605	0.00136	-0.651	0.00632	-4.22	2.4e-05	6.24e-05	0.217	+/-	pan-Aurora, VEGFR inhibitor	AURKA;FLT3;RET;FLT4;SRC;CSF1R;NTRK1;PDGFRA;BLK;KDR;YES1;FYN;AURKB;PTK2;FGFR2;FGFR1;JAK2;KIT;ABL1	Kinase inhibitor
ZNF101	Hydroxyurea	0.679	0.00019	-0.572	0.0207	-4.22	2.41e-05	6.27e-05	0.217	+/-	Antineoplastic agent	RRM1	Conv.Chemo
ZNF507	AT9283	0.627	0.000791	-0.629	0.00901	-4.22	2.42e-05	6.29e-05	0.217	+/-	Aurora A and B, Jak2, Flt, ABL inhibitor	AURKA;AURKB;JAK2;JAK3;ABL1;ABL2;FGFR2;GSK3B;MERTK;FLT4;FLT1;RPS6KA3;RPS6KA2;RET;TYK2;YES1;FGFR1;PDGFRA;FLT1;STK17A;RPS6KA6;FLT3;KDR;SRC	Kinase inhibitor
WDR55	BI_2536	0.465	0.0193	-0.749	0.000832	-4.22	2.5e-05	6.49e-05	0.217	+/-	PLK1 inhibitor	PLK1	Kinase inhibitor
ZNF101	Docetaxel	0.507	0.00971	-0.724	0.00153	-4.21	2.52e-05	6.52e-05	0.217	+/-	Mitotic inhibitor, taxane microtubule stabilizer	TUBB1;MAP2;MAP4;MAPT	Conv.Chemo
TRIP10	Canertinib	-0.544	0.00492	0.698	0.00263	4.21	2.52e-05	6.54e-05	0.217	-/+	Pan-HER inhibitor	EGFR;ERBB2	Kinase inhibitor
USP16	Gemcitabine	0.582	0.00226	-0.668	0.0047	-4.21	2.56e-05	6.57e-05	0.217	+/-	Antimetabolite, Nucleoside analog	TYMS	Conv.Chemo
WDR62	Clofarabine	0.618	0.000988	-0.634	0.00829	-4.21	2.61e-05	6.67e-05	0.217	+/-	Antimetabolite, Purine analog	RRM1	Conv.Chemo
TUBGCP6	Sepantronium_bromide	-0.354	0.0829	0.801	0.000195	4.2	2.65e-05	6.84e-05	0.217	0/+	Survivin inhibitor	BIRC5	Apoptotic modulator
ZNF512B	Disulfiram_CuCl2	0.127	0.545	-0.872	1.07e-05	-4.2	2.67e-05	6.96e-05	0.217	0/-	alcohol dehydrogenase inhibitor	ALDH1A1	Metabolic modifier
USP35	Ravoxertinib	-0.131	0.532	0.871	1.13e-05	4.2	2.68e-05	6.99e-05	0.217	0/+	ERK inhibitor	MAPK3	Kinase inhibitor
VTA1	Mercaptopurine	0.568	0.00303	-0.677	0.00397	-4.2	2.68e-05	6.99e-05	0.217	+/-	Antimetabolite, Purine analog	HPRT1;PPAT	Conv.Chemo
ZC4H2	ENMD_2076	0.586	0.00207	-0.662	0.00521	-4.2	2.69e-05	6.99e-05	0.217	+/-	pan-Aurora, VEGFR inhibitor	AURKA;FLT3;RET;FLT4;SRC;CSF1R;NTRK1;PDGFRA;BLK;KDR;YES1;FYN;AURKB;PTK2;FGFR2;FGFR1;JAK2;KIT;ABL1	Kinase inhibitor
ZZEF1	Alisertib	-0.554	0.00405	0.688	0.00323	4.2	2.71e-05	6.99e-05	0.217	-/+	Aurora A inhibitor	AURKA	Kinase inhibitor
TROAP	Topotecan	0.526	0.0069	-0.708	0.00217	-4.19	2.74e-05	7.01e-05	0.217	+/-	Topoisomerase I inhibitor, Camptothecin analog	TOP1	Conv.Chemo
ZNF430	Ganetespib	-0.503	0.0104	0.723	0.00156	4.19	2.78e-05	7.09e-05	0.217	-/+	HSP90 inhibitor	HSP90AA1	HSP inhibitor
VBP1	AT9283	0.369	0.0691	-0.792	0.000254	-4.19	2.81e-05	7.21e-05	0.217	0/-	Aurora A and B, Jak2, Flt, ABL inhibitor	AURKA;AURKB;JAK2;JAK3;ABL1;ABL2;FGFR2;GSK3B;MERTK;FLT4;FLT1;RPS6KA3;RPS6KA2;RET;TYK2;YES1;FGFR1;PDGFRA;FLT1;STK17A;RPS6KA6;FLT3;KDR;SRC	Kinase inhibitor
ZBTB10	GSK_461364	0.612	0.00116	-0.637	0.00795	-4.19	2.82e-05	7.29e-05	0.217	+/-	PLK1 inhibitor	PLK1	Kinase inhibitor
TRMT11	Salinomycin	0.614	0.00108	-0.634	0.00829	-4.19	2.82e-05	7.29e-05	0.217	+/-	Ionophore	ABCB1	Other
WASHC4	SN_38	-0.408	0.0429	0.775	0.000426	4.19	2.82e-05	7.29e-05	0.217	-/+	Active metabolite of irinotecan, Topoisomerase I inhibitor	TOP1	Conv.Chemo
XPR1	Cytarabine	0.629	0.000762	-0.62	0.0105	-4.18	2.86e-05	7.39e-05	0.217	+/-	Antimetabolite, Pyrimidine analog, interferes with DNA synthesis	POLB;DNA	Conv.Chemo
VPS51	Glasdegib	0.421	0.036	-0.768	0.000517	-4.18	2.87e-05	7.39e-05	0.217	+/-	Smo inhibitor	SMO	Hedgehog inhibitor
TOPORS	Bleomycin	0.547	0.00463	-0.689	0.00313	-4.18	2.95e-05	7.41e-05	0.217	+/-	Glycopeptide antibiotic, causes DNA breaks	DNA	Conv.Chemo
ANKS6	Vistusertib	0.415	0.0392	-0.692	0.00296	-3.7	0.000217	0.000356	0.218	+/-	mTOR inhibitor, ATP-competitive	MTOR	Kinase inhibitor
ATIC	Pemetrexed	0.41	0.0416	-0.695	0.00281	-3.7	0.000218	0.000356	0.218	+/-	Antimetabolite, Antifolate, Dihydrofolate reductase inhibitor, thymidylate synthase inhibitor	TYMS;DHFR	Metabolic modifier
CAMKMT	A_1331852	-0.477	0.0159	0.649	0.00649	3.7	0.000218	0.000357	0.218	-/+	Bcl-XL inhibitor	BCL2L1;BCL2;BCL2L2;MCL1	Apoptotic modulator
ATF2	Tamatinib	-0.511	0.00898	0.622	0.0101	3.7	0.00022	0.000358	0.218	-/+	SYK inhibitor	SYK	Kinase inhibitor
ARID3B	Dasatinib	-0.17	0.416	0.808	0.000154	3.69	0.00022	0.000358	0.218	0/+	ABL, Src, Kit, EphR Inhibitor	ABL1	Kinase inhibitor
EIF4B	Cabazitaxel	0.408	0.0431	-0.784	0.000321	-4.26	2.06e-05	7e-05	0.218	+/-	Mitotic inhibitor, taxane microtubule stabilizer, antimitotic	TUBB1;TUBA4A	Conv.Chemo
SLC35B2	LY3023414	-0.592	0.00182	0.637	0.0079	4.1	4.11e-05	0.000106	0.218	-/+	PI3K, mTOR, DNA-PK inhibitor	PIK3CA;PIK3CB;PIK3CD;PIK3CG;MTOR;PRKDC	Kinase inhibitor
TMEM268	LY3009120	0.315	0.125	-0.803	0.000178	-4.1	4.16e-05	0.000107	0.218	0/-	Pan-RAF, (Pan-HER inhibitor)	BRAF;RAF1	Kinase inhibitor
TBC1D10C	Cytarabine	-0.429	0.0322	0.751	0.000807	4.1	4.17e-05	0.000108	0.218	-/+	Antimetabolite, Pyrimidine analog, interferes with DNA synthesis	POLB;DNA	Conv.Chemo
ATE1	GSK_2334470	-0.617	0.00102	0.517	0.0403	3.69	0.00022	0.00036	0.219	-/+	PDK1 inhibitor	PDK1	Kinase inhibitor
C8orf82	AZD3965	-0.194	0.352	0.799	0.000207	3.69	0.000222	0.000361	0.219	0/+	MCT1 inhibitor	SLC16A1	Metabolic modifier
C10orf88	Talazoparib	0.28	0.175	-0.763	0.000587	-3.69	0.000224	0.000361	0.219	0/-	PARP1 and 2 inhibitor	PARP1;PARP2	Differentiating.epigenetic modifier
ASB6	AT9283	0.251	0.227	-0.776	0.000412	-3.69	0.000224	0.000362	0.219	0/-	Aurora A and B, Jak2, Flt, ABL inhibitor	AURKA;AURKB;JAK2;JAK3;ABL1;ABL2;FGFR2;GSK3B;MERTK;FLT4;FLT1;RPS6KA3;RPS6KA2;RET;TYK2;YES1;FGFR1;PDGFRA;FLT1;STK17A;RPS6KA6;FLT3;KDR;SRC	Kinase inhibitor
IMPA1	LY_2584702	0.283	0.17	-0.851	2.96e-05	-4.43	9.42e-06	3.84e-05	0.219	0/-	p70S6K inhibitor	RPS6KB1	Kinase inhibitor
MIGA1	BMS_754807	0.371	0.0675	-0.819	0.000103	-4.42	1.01e-05	4.14e-05	0.219	0/-	IGF1R inhibitor	IGF1R	Kinase inhibitor
ICAM1	8_amino_adenosine	-0.511	0.00908	0.753	0.000753	4.41	1.01e-05	4.14e-05	0.219	-/+	Antimetabolite, Nucleoside analog, RNA synthesis inhibitor	RNA	Conv.Chemo
LRR1	Cytarabine.Idarubicin	0.555	0.00396	-0.725	0.00148	-4.41	1.01e-05	4.14e-05	0.219	+/-	Antimetabolite, interferes with DNA synthesis, Topoisomerase II inhibitor	TOP2A;TOP2B;DNA;POLB	Other
MED27	Ganetespib	0.519	0.00779	-0.747	0.000889	-4.41	1.06e-05	4.29e-05	0.219	+/-	HSP90 inhibitor	HSP90AA1	HSP inhibitor
MCPH1	Prexasertib	0.645	0.0005	-0.646	0.00689	-4.39	1.15e-05	4.66e-05	0.219	+/-	CHEK1 inhibitor	CHEK1	Kinase inhibitor
KIFC1	Olaparib	0.834	2.17e-07	-0.319	0.229	-4.38	1.18e-05	4.76e-05	0.219	+/0	PARP inhibitor	PARP1	Differentiating.epigenetic modifier
LRRC40	ARV_825	-0.646	0.000481	0.643	0.0072	4.38	1.18e-05	4.76e-05	0.219	-/+	BET-targeting PROTAC	BRD4	Differentiating.epigenetic modifier
MCTP2	Oprozomib	-0.111	0.599	0.89	3.92e-06	4.38	1.19e-05	4.81e-05	0.219	0/+	proteasome (20 S) inhibitor	PSMB5;PSMB8	Protease.proteasome inhibitor
KIF14	Cytarabine	0.756	1.26e-05	-0.497	0.0502	-4.38	1.21e-05	4.88e-05	0.219	+/0	Antimetabolite, Pyrimidine analog, interferes with DNA synthesis	POLB;DNA	Conv.Chemo
KIF11	Cytarabine	0.795	2.08e-06	-0.418	0.107	-4.37	1.23e-05	4.91e-05	0.219	+/0	Antimetabolite, Pyrimidine analog, interferes with DNA synthesis	POLB;DNA	Conv.Chemo
MAN2B2	Cisplatin	-0.411	0.0413	0.797	0.000219	4.36	1.27e-05	5.03e-05	0.219	-/+	Platinum-based antineoplastic agent	DNA	Conv.Chemo
LXN	Onalespib	-0.562	0.00346	0.712	0.00198	4.36	1.28e-05	5.03e-05	0.219	-/+	HSP90 inhibitor	HSP90AA1	HSP inhibitor
MCRIP1	MK_8745	0.546	0.00476	-0.722	0.00159	-4.36	1.32e-05	5.18e-05	0.219	+/-	Aurora A inhibitor	AURKA	Kinase inhibitor
KNSTRN	Gemcitabine	0.613	0.00111	-0.669	0.00464	-4.35	1.35e-05	5.31e-05	0.219	+/-	Antimetabolite, Nucleoside analog	TYMS	Conv.Chemo
KCTD3	Dasatinib	0.355	0.0818	-0.816	0.000117	-4.33	1.49e-05	5.81e-05	0.219	0/-	ABL, Src, Kit, EphR Inhibitor	ABL1	Kinase inhibitor
KNSTRN	Raltitrexed	0.785	3.36e-06	-0.424	0.101	-4.32	1.56e-05	6.03e-05	0.219	+/0	Antimetabolite, Antifolate, Dihydrofolate reductase inhibitor, thymidylate synthase inhibitor	TYMS;DHFR	Conv.Chemo
IDH3B	Sunitinib	0.64	0.000576	-0.637	0.00799	-4.32	1.58e-05	6.11e-05	0.219	+/-	Broad TK inhibitor	FLT3;KIT;KDR;PDGFRB;FLT1;FLT4;CSF1R;PDGFRA	Kinase inhibitor
KLF6	Digoxin	0.437	0.029	-0.779	0.00038	-4.32	1.58e-05	6.11e-05	0.219	+/-	Cardiac glycoside	ATP1A1;ITGB1;ITGB3;ITGA3;ITGA1	Other
LGALS3BP	SN_38	-0.246	0.236	0.851	2.95e-05	4.32	1.58e-05	6.11e-05	0.219	0/+	Active metabolite of irinotecan, Topoisomerase I inhibitor	TOP1	Conv.Chemo
MICAL3	GSK2256098	0.336	0.1	-0.821	9.71e-05	-4.31	1.6e-05	6.13e-05	0.219	0/-	FAK inhibitor	PTK2	Kinase inhibitor
KIF20B	RGFP966	0.827	3.45e-07	-0.318	0.23	-4.31	1.62e-05	6.21e-05	0.219	+/0	HDAC3 inhibitor	HDAC3	Differentiating.epigenetic modifier
LDAH	Imiquimod	0.0144	0.945	-0.904	1.58e-06	-4.31	1.65e-05	6.23e-05	0.219	0/-	Immunomodulatory agent, TLR7 agonist	TLR7;TLR8	Immunomodulatory
MED12L	Vismodegib	0.156	0.455	-0.874	9.71e-06	-4.31	1.65e-05	6.23e-05	0.219	0/-	Smothened (Hh) inhibitor	SMO	Hedgehog inhibitor
MAGED1	BIIB021	0.451	0.0237	-0.77	0.000483	-4.31	1.66e-05	6.25e-05	0.219	+/-	HSP90 inhibitor	HSP90AA1	HSP inhibitor
MICU2	Everolimus	-0.413	0.04	0.788	0.000291	4.3	1.69e-05	6.33e-05	0.219	-/+	binds FKBP12, causes inhibition of mTORC1	FKBP1A	Rapalog
KNSTRN	SN_38	0.547	0.00469	-0.712	0.00198	-4.3	1.7e-05	6.33e-05	0.219	+/-	Active metabolite of irinotecan, Topoisomerase I inhibitor	TOP1	Conv.Chemo
LARP1B	RGFP966	0.663	0.000304	-0.608	0.0125	-4.3	1.72e-05	6.5e-05	0.219	+/-	HDAC3 inhibitor	HDAC3	Differentiating.epigenetic modifier
MKRN2	Imiquimod	0.358	0.0787	-0.811	0.00014	-4.3	1.72e-05	6.5e-05	0.219	0/-	Immunomodulatory agent, TLR7 agonist	TLR7;TLR8	Immunomodulatory
MBOAT7	Cytarabine	-0.783	3.66e-06	0.421	0.104	4.3	1.73e-05	6.53e-05	0.219	-/0	Antimetabolite, Pyrimidine analog, interferes with DNA synthesis	POLB;DNA	Conv.Chemo
METTL17	Abexinostat	-0.705	8.23e-05	0.551	0.0271	4.28	1.87e-05	6.98e-05	0.219	-/+	HDAC1 selective inhibitor	HDAC1	Differentiating.epigenetic modifier
MCM10	Cytarabine.Idarubicin	0.654	0.000392	-0.614	0.0115	-4.28	1.88e-05	6.98e-05	0.219	+/-	Antimetabolite, interferes with DNA synthesis, Topoisomerase II inhibitor	TOP2A;TOP2B;DNA;POLB	Other
MIS18A	SN_38	0.528	0.00667	-0.721	0.00163	-4.28	1.89e-05	6.98e-05	0.219	+/-	Active metabolite of irinotecan, Topoisomerase I inhibitor	TOP1	Conv.Chemo
MED30	Capmatinib	-0.93	1.67e-11	-0.165	0.543	4.27	1.92e-05	6.98e-05	0.219	-/0	MET inhibitor	MET	Kinase inhibitor
MICU1	Everolimus	-0.431	0.0314	0.775	0.000422	4.27	1.95e-05	7.05e-05	0.219	-/+	binds FKBP12, causes inhibition of mTORC1	FKBP1A	Rapalog
IDH3B	Merestinib	0.625	0.000832	-0.641	0.00742	-4.27	1.95e-05	7.05e-05	0.219	+/-	MET inhibitor	MET	Kinase inhibitor
LARS2	Losmapimod	0.375	0.0647	-0.8	0.000197	-4.27	1.96e-05	7.1e-05	0.219	0/-	p38MAPK inhibitor	MAPK14	Kinase inhibitor
MED30	Tasquinimod	-0.906	4.53e-10	-0.0138	0.96	4.27	1.99e-05	7.2e-05	0.219	-/0	S100A9 inhibitor, immunomodulatory, anti-angiogenic	S100A9	Immunomodulatory
KIF20B	Cytarabine	0.727	3.83e-05	-0.515	0.0413	-4.26	2e-05	7.23e-05	0.219	+/-	Antimetabolite, Pyrimidine analog, interferes with DNA synthesis	POLB;DNA	Conv.Chemo
MIS18A	Carboplatin	0.515	0.00837	-0.726	0.00145	-4.26	2.04e-05	7.28e-05	0.219	+/-	Platinum-based antineoplastic agent	DNA	Conv.Chemo
KCNAB2	Cytarabine	-0.754	1.36e-05	0.467	0.0681	4.25	2.1e-05	7.53e-05	0.219	-/0	Antimetabolite, Pyrimidine analog, interferes with DNA synthesis	POLB;DNA	Conv.Chemo
LSM1	Sitravatinib	-0.294	0.154	0.828	7.34e-05	4.25	2.16e-05	7.7e-05	0.219	0/+	RET, TRK, PDGFR, VEGFR, KIT, DDR inhibitor	DDR2;RET;KIT;EPHA3;AXL;MERTK;NTRK1;FLT1;FLT3;FLT4;KDR;NTRK2;EPHB2;EPHB4;MST1R;RET;PDGFRA;DDR1;EPHA2;EPHA4;SRC;ROS1	Kinase inhibitor
IFNAR1	Alisertib	-0.691	0.00013	0.562	0.0236	4.25	2.17e-05	7.7e-05	0.219	-/+	Aurora A inhibitor	AURKA	Kinase inhibitor
KLHDC4	Ivosidenib	-0.765	8.28e-06	0.442	0.0864	4.24	2.21e-05	7.75e-05	0.219	-/0	IDH1 R132H and R132C inhibitor	IDH1	Differentiating.epigenetic modifier
LCP2	Cytarabine	-0.305	0.139	0.824	8.71e-05	4.24	2.23e-05	7.78e-05	0.219	0/+	Antimetabolite, Pyrimidine analog, interferes with DNA synthesis	POLB;DNA	Conv.Chemo
LY86	A_1155463	0.491	0.0127	-0.737	0.00112	-4.24	2.27e-05	7.95e-05	0.219	+/-	Bcl-XL inhibitor	BCL2L1;BCL2;BCL2L2	Apoptotic modulator
MAP3K3	Triapine	-0.618	0.000987	0.64	0.00754	4.23	2.3e-05	8.07e-05	0.219	-/+	ribonucleotide reductase inhibitor	RRM1;RRM2	Metabolic modifier
METTL17	AR_42	-0.759	1.07e-05	0.451	0.0796	4.23	2.31e-05	8.12e-05	0.219	-/0	HDAC inhibitor	HDAC1;HDAC2;HDAC3;HDAC8	Differentiating.epigenetic modifier
MAPK7	Fostamatinib	-0.314	0.126	0.819	0.000102	4.23	2.32e-05	8.15e-05	0.219	0/+	SYK inhibitor	SYK	Kinase inhibitor
KNSTRN	Topotecan	0.413	0.04	-0.778	0.000386	-4.23	2.33e-05	8.15e-05	0.219	+/-	Topoisomerase I inhibitor, Camptothecin analog	TOP1	Conv.Chemo
MBOAT7	Pemetrexed	-0.676	0.000206	0.577	0.0194	4.23	2.34e-05	8.25e-05	0.219	-/+	Antimetabolite, Antifolate, Dihydrofolate reductase inhibitor, thymidylate synthase inhibitor	TYMS;DHFR	Metabolic modifier
ITGA2	Tasquinimod	-0.135	0.521	0.873	1.04e-05	4.23	2.35e-05	8.3e-05	0.219	0/+	S100A9 inhibitor, immunomodulatory, anti-angiogenic	S100A9	Immunomodulatory
KIDINS220	Clofarabine	0.523	0.00731	-0.716	0.00182	-4.23	2.35e-05	8.35e-05	0.219	+/-	Antimetabolite, Purine analog	RRM1	Conv.Chemo
IRS1	Prexasertib	0.447	0.0252	-0.76	0.000626	-4.23	2.39e-05	8.45e-05	0.219	+/-	CHEK1 inhibitor	CHEK1	Kinase inhibitor
ICE1	Tozasertib	0.297	0.149	-0.825	8.46e-05	-4.22	2.39e-05	8.45e-05	0.219	0/-	pan-Aurora inhibitor	AURKA;AURKB;AURKC;FLT3;ABL1	Kinase inhibitor
INCENP	Cytarabine	0.679	0.00019	-0.572	0.0207	-4.22	2.42e-05	8.47e-05	0.219	+/-	Antimetabolite, Pyrimidine analog, interferes with DNA synthesis	POLB;DNA	Conv.Chemo
ITPR3	Sitravatinib	-0.688	0.000142	0.559	0.0243	4.22	2.43e-05	8.47e-05	0.219	-/+	RET, TRK, PDGFR, VEGFR, KIT, DDR inhibitor	DDR2;RET;KIT;EPHA3;AXL;MERTK;NTRK1;FLT1;FLT3;FLT4;KDR;NTRK2;EPHB2;EPHB4;MST1R;RET;PDGFRA;DDR1;EPHA2;EPHA4;SRC;ROS1	Kinase inhibitor
MCM10	Prexasertib	0.705	8.25e-05	-0.535	0.0326	-4.22	2.47e-05	8.5e-05	0.219	+/-	CHEK1 inhibitor	CHEK1	Kinase inhibitor
KNSTRN	Prexasertib	0.747	1.79e-05	-0.469	0.0669	-4.22	2.48e-05	8.52e-05	0.219	+/0	CHEK1 inhibitor	CHEK1	Kinase inhibitor
ICE1	Ridaforolimus	0.469	0.0181	-0.747	0.000886	-4.21	2.5e-05	8.55e-05	0.219	+/-	binds FKBP12, causes inhibition of mTORC1	FKBP1A	Rapalog
MED30	EPZ015666	-0.91	2.96e-10	-0.0518	0.849	4.21	2.5e-05	8.55e-05	0.219	-/0	PRMT5 inhibitor	PRMT5	Differentiating.epigenetic modifier
LARS1	AT9283	0.369	0.0697	-0.796	0.000226	-4.21	2.51e-05	8.55e-05	0.219	0/-	Aurora A and B, Jak2, Flt, ABL inhibitor	AURKA;AURKB;JAK2;JAK3;ABL1;ABL2;FGFR2;GSK3B;MERTK;FLT4;FLT1;RPS6KA3;RPS6KA2;RET;TYK2;YES1;FGFR1;PDGFRA;FLT1;STK17A;RPS6KA6;FLT3;KDR;SRC	Kinase inhibitor
LAMTOR4	Milciclib	-0.263	0.204	0.835	5.67e-05	4.21	2.51e-05	8.55e-05	0.219	0/+	CDK2 inhibitor	CDK2;CDK4;CDK5;CDK7;NTRK1	Kinase inhibitor
IPP	Vinblastine	0.51	0.00927	-0.722	0.00159	-4.21	2.52e-05	8.55e-05	0.219	+/-	Mitotic inhibitor, Vinca alkaloid microtubule depolymerizer	TUBA1A;TUBB;TUBD1;TUBG1;TUBE1	Conv.Chemo
MCM10	Gemcitabine	0.501	0.0108	-0.727	0.00143	-4.21	2.57e-05	8.67e-05	0.219	+/-	Antimetabolite, Nucleoside analog	TYMS	Conv.Chemo
KNL1	Cytarabine	0.752	1.45e-05	-0.457	0.0749	-4.21	2.58e-05	8.67e-05	0.219	+/0	Antimetabolite, Pyrimidine analog, interferes with DNA synthesis	POLB;DNA	Conv.Chemo
KLC2	AT_406	-0.497	0.0115	0.729	0.00137	4.21	2.61e-05	8.67e-05	0.219	-/+	XIAP, cIAP1, cIAP2 inhibitor	XIAP;BIRC2;BIRC3	Apoptotic modulator
MPV17	Erlotinib	-0.462	0.0199	0.749	0.000847	4.2	2.63e-05	8.72e-05	0.219	-/+	EGFR inhibitor	EGFR	Kinase inhibitor
MORF4L2	Imiquimod	-0.143	0.496	0.868	1.28e-05	4.2	2.63e-05	8.75e-05	0.219	0/+	Immunomodulatory agent, TLR7 agonist	TLR7;TLR8	Immunomodulatory
LRR1	Gemcitabine	0.426	0.0337	-0.767	0.00052	-4.2	2.68e-05	8.87e-05	0.219	+/-	Antimetabolite, Nucleoside analog	TYMS	Conv.Chemo
KRT4	AZD3965	-0.263	0.203	0.833	6.08e-05	4.2	2.68e-05	8.87e-05	0.219	0/+	MCT1 inhibitor	SLC16A1	Metabolic modifier
MROH1	Tozasertib	-0.535	0.00588	0.702	0.00242	4.2	2.69e-05	8.87e-05	0.219	-/+	pan-Aurora inhibitor	AURKA;AURKB;AURKC;FLT3;ABL1	Kinase inhibitor
ISOC1	Tivantinib	0.175	0.404	-0.859	2.07e-05	-4.19	2.84e-05	9.22e-05	0.219	0/-	MET inhibitor	MET	Kinase inhibitor
IP6K2	Abexinostat	0.613	0.00112	-0.635	0.00816	-4.19	2.85e-05	9.27e-05	0.219	+/-	HDAC1 selective inhibitor	HDAC1	Differentiating.epigenetic modifier
LRFN4	Losmapimod	0.164	0.434	-0.861	1.84e-05	-4.18	2.9e-05	9.35e-05	0.219	0/-	p38MAPK inhibitor	MAPK14	Kinase inhibitor
LARS1	BX_912	0.439	0.028	-0.758	0.00067	-4.18	2.9e-05	9.35e-05	0.219	+/-	PDK1 inhibitor	PDK1	Kinase inhibitor
IFI30	VER_155008	-0.429	0.0322	0.762	0.000598	4.18	2.98e-05	9.44e-05	0.219	-/+	HSP70 inhibitor	HSPA1A;HSPA1B;HSPA8;HSPA5	HSP inhibitor
ISOC1	Axitinib	0.231	0.266	-0.841	4.49e-05	-4.17	3e-05	9.47e-05	0.219	0/-	VEGFR, PDGFR, KIT inhibitor	KDR;FLT1;FLT4;KIT;PDGFRA;PDGFRB	Kinase inhibitor
MIER2	Imiquimod	0.257	0.215	-0.833	6.25e-05	-4.17	3.01e-05	9.49e-05	0.219	0/-	Immunomodulatory agent, TLR7 agonist	TLR7;TLR8	Immunomodulatory
KIF14	Prexasertib	0.729	3.62e-05	-0.488	0.055	-4.17	3.02e-05	9.52e-05	0.219	+/0	CHEK1 inhibitor	CHEK1	Kinase inhibitor
ISOC1	TAK_901	0.365	0.0725	-0.792	0.000256	-4.17	3.02e-05	9.52e-05	0.219	0/-	Aurora, Src family, JAK3, RTK inhibitor	AURKA;AURKB;JAK3;SRC;CLK2;FGR;LRRK2;YES1;LCK;FYN;ABL1;AXL;ABL2;HCK;RET;FRK;NTRK1;FGFR2	Kinase inhibitor
METTL2B	Pemetrexed	0.695	0.000115	-0.537	0.0318	-4.17	3.06e-05	9.62e-05	0.219	+/-	Antimetabolite, Antifolate, Dihydrofolate reductase inhibitor, thymidylate synthase inhibitor	TYMS;DHFR	Metabolic modifier
MRFAP1	VER_155008	0.74	2.33e-05	-0.467	0.0684	-4.16	3.11e-05	9.64e-05	0.219	+/0	HSP70 inhibitor	HSPA1A;HSPA1B;HSPA8;HSPA5	HSP inhibitor
LARS1	Tozasertib	0.494	0.012	-0.723	0.00156	-4.16	3.18e-05	9.77e-05	0.219	+/-	pan-Aurora inhibitor	AURKA;AURKB;AURKC;FLT3;ABL1	Kinase inhibitor
MAVS	Prexasertib	-0.723	4.45e-05	0.494	0.0519	4.16	3.2e-05	9.79e-05	0.219	-/0	CHEK1 inhibitor	CHEK1	Kinase inhibitor
JADE3	Carboplatin	0.325	0.112	-0.806	0.000161	-4.16	3.22e-05	9.84e-05	0.219	0/-	Platinum-based antineoplastic agent	DNA	Conv.Chemo
KIF4A	Cytarabine	0.557	0.00386	-0.678	0.00387	-4.16	3.23e-05	9.84e-05	0.219	+/-	Antimetabolite, Pyrimidine analog, interferes with DNA synthesis	POLB;DNA	Conv.Chemo
KAT6A	Sorafenib	-0.86	3.74e-08	0.16	0.554	4.15	3.28e-05	9.94e-05	0.219	-/0	BRAF, FGFR-1, VEGFR-2 and -3, PDGFR-beta, KIT, and FLT3 inhibitor	BRAF;FGFR1;KDR;FLT3;KIT;FLT4;PDGFRB	Kinase inhibitor
LCOR	VER_155008	0.584	0.00216	-0.655	0.0059	-4.15	3.28e-05	9.94e-05	0.219	+/-	HSP70 inhibitor	HSPA1A;HSPA1B;HSPA8;HSPA5	HSP inhibitor
KLHL24	AZD3965	-0.41	0.0416	0.769	0.000505	4.15	3.29e-05	9.97e-05	0.219	-/+	MCT1 inhibitor	SLC16A1	Metabolic modifier
IDH3A	Cabozantinib	0.284	0.169	-0.821	9.83e-05	-4.15	3.36e-05	0.000101	0.219	0/-	VEGFR2, Met, FLT3, Tie2, Kit and Ret inhibitor	KDR;MET;FLT3;KIT;RET;TEK	Kinase inhibitor
MIEF1	Daporinad	0.519	0.0079	-0.705	0.00231	-4.15	3.37e-05	0.000102	0.219	+/-	NAMPT inhibitor	NAMPT	Metabolic modifier
MIS18A	Pemetrexed	0.538	0.00554	-0.691	0.00306	-4.15	3.39e-05	0.000103	0.219	+/-	Antimetabolite, Antifolate, Dihydrofolate reductase inhibitor, thymidylate synthase inhibitor	TYMS;DHFR	Metabolic modifier
KIF20B	SN_38	0.718	5.29e-05	-0.498	0.0497	-4.15	3.39e-05	0.000103	0.219	+/-	Active metabolite of irinotecan, Topoisomerase I inhibitor	TOP1	Conv.Chemo
MORF4L2	Perifosine	-0.299	0.146	0.814	0.000122	4.14	3.44e-05	0.000104	0.219	0/+	AKT, PI3K inhibitor	PIK3CA;PIK3CB;PIK3CD;PIK3CG;AKT1;AKT2;AKT3	Kinase inhibitor
KIF4A	Prexasertib	0.676	0.000211	-0.557	0.0251	-4.14	3.44e-05	0.000104	0.219	+/-	CHEK1 inhibitor	CHEK1	Kinase inhibitor
KCNAB2	Decitabine	-0.477	0.016	0.731	0.0013	4.14	3.44e-05	0.000104	0.219	-/+	Antimetabolite, Nucleoside analog, DNA methyl transferase inhibitor	TYMS	Differentiating.epigenetic modifier
MIS18A	Etoposide	0.295	0.152	-0.816	0.000117	-4.14	3.5e-05	0.000105	0.219	0/-	Topoisomerase II inhibitor	TOP2A;TOP2B	Conv.Chemo
MANBA	VER_155008	-0.528	0.00662	0.696	0.00276	4.14	3.52e-05	0.000106	0.219	-/+	HSP70 inhibitor	HSPA1A;HSPA1B;HSPA8;HSPA5	HSP inhibitor
MICU2	Ridaforolimus	-0.453	0.0231	0.744	0.000954	4.14	3.53e-05	0.000106	0.219	-/+	binds FKBP12, causes inhibition of mTORC1	FKBP1A	Rapalog
MICU1	Temsirolimus	-0.382	0.0593	0.779	0.000372	4.13	3.55e-05	0.000106	0.219	0/+	binds FKBP12, causes inhibition of mTORC1	FKBP1A	Rapalog
LAX1	Trifluridine	-0.642	0.000534	0.594	0.0152	4.13	3.55e-05	0.000106	0.219	-/+	Antimetabolite, Nucleoside analog	TYMS	Conv.Chemo
METTL9	Enzalutamide	-0.241	0.245	0.834	6.02e-05	4.13	3.56e-05	0.000106	0.219	0/+	AR antagonist	AR	Hormone therapy
LAMTOR2	Daporinad	-0.689	0.000138	0.537	0.0321	4.13	3.56e-05	0.000106	0.219	-/+	NAMPT inhibitor	NAMPT	Metabolic modifier
MCM10	OSU_03012	0.694	0.00012	-0.53	0.0347	-4.13	3.59e-05	0.000107	0.219	+/-	PDPK1 inhibitor	PDPK1	Kinase inhibitor
KIF11	Prexasertib	0.753	1.4e-05	-0.434	0.0928	-4.13	3.61e-05	0.000107	0.219	+/0	CHEK1 inhibitor	CHEK1	Kinase inhibitor
MICU1	Pevonedistat	-0.4	0.0477	0.771	0.000477	4.13	3.61e-05	0.000107	0.219	-/+	NAE inhibitor	NAE1	Metabolic modifier
ISOC2	RGFP966	-0.698	0.000103	0.523	0.0377	4.13	3.64e-05	0.000108	0.219	-/+	HDAC3 inhibitor	HDAC3	Differentiating.epigenetic modifier
KLC2	NVP_LCL161	-0.267	0.196	0.824	8.59e-05	4.13	3.66e-05	0.000109	0.219	0/+	IAPs, SMAC mimetic	XIAP;BIRC2	Apoptotic modulator
LRR1	Etoposide	0.512	0.00888	-0.705	0.00228	-4.12	3.71e-05	0.000109	0.219	+/-	Topoisomerase II inhibitor	TOP2A;TOP2B	Conv.Chemo
MFSD10	Tasquinimod	-0.638	0.000605	0.596	0.0147	4.12	3.76e-05	0.00011	0.219	-/+	S100A9 inhibitor, immunomodulatory, anti-angiogenic	S100A9	Immunomodulatory
LIMK2	Cisplatin	-0.424	0.0347	0.757	0.000685	4.12	3.78e-05	0.00011	0.219	-/+	Platinum-based antineoplastic agent	DNA	Conv.Chemo
MON2	GSK269962	-0.281	0.174	0.818	0.000106	4.12	3.82e-05	0.00011	0.219	0/+	ROCK1 and ROCK2 inhibitor	ROCK1;ROCK2;RPS6KA5;RPS6KA1	Kinase inhibitor
ILVBL	Vorinostat	-0.488	0.0134	0.719	0.00168	4.11	3.89e-05	0.000112	0.219	-/+	HDAC inhibitor	HDAC1;HDAC3	Differentiating.epigenetic modifier
MIS18A	Topotecan	0.487	0.0135	-0.72	0.00167	-4.11	3.9e-05	0.000112	0.219	+/-	Topoisomerase I inhibitor, Camptothecin analog	TOP1	Conv.Chemo
KCTD15	Binimetinib	-0.273	0.186	0.82	9.9e-05	4.11	3.91e-05	0.000113	0.219	0/+	MEK1 and 2 inhibitor	MAP2K1	Kinase inhibitor
MBOAT7	Everolimus	-0.524	0.00715	0.694	0.00284	4.11	3.93e-05	0.000113	0.219	-/+	binds FKBP12, causes inhibition of mTORC1	FKBP1A	Rapalog
MAPKAPK3	Cytarabine	-0.731	3.34e-05	0.467	0.0681	4.11	4e-05	0.000114	0.219	-/0	Antimetabolite, Pyrimidine analog, interferes with DNA synthesis	POLB;DNA	Conv.Chemo
MLLT11	AZD8055	0.625	0.000833	-0.607	0.0127	-4.11	4e-05	0.000114	0.219	+/-	mTOR inhibitor	MTOR	Kinase inhibitor
ILVBL	Docetaxel	-0.283	0.171	0.816	0.000115	4.1	4.04e-05	0.000115	0.219	0/+	Mitotic inhibitor, taxane microtubule stabilizer	TUBB1;MAP2;MAP4;MAPT	Conv.Chemo
L2HGDH	Gandotinib	-0.454	0.0226	0.738	0.0011	4.1	4.06e-05	0.000115	0.219	-/+	JAK2 inhibitor	JAK2;JAK1;FLT3;FLT4;FGFR2;TYK2;NTRK2;FGFR3;KDR;ALK	Kinase inhibitor
ICE1	Docetaxel	0.349	0.087	-0.79	0.000273	-4.1	4.07e-05	0.000115	0.219	0/-	Mitotic inhibitor, taxane microtubule stabilizer	TUBB1;MAP2;MAP4;MAPT	Conv.Chemo
INIP	Brigatinib	-0.112	0.594	0.867	1.35e-05	4.1	4.08e-05	0.000115	0.219	0/+	ALK inhibitor, including gatekeeper mutant ALK	ALK;ROS1;IGF1R;EGFR;INSR;ABL1;FLT3;MET;ERBB2;ERBB4	Kinase inhibitor
KNSTRN	Cytarabine.Idarubicin	0.625	0.000842	-0.605	0.013	-4.1	4.14e-05	0.000116	0.219	+/-	Antimetabolite, interferes with DNA synthesis, Topoisomerase II inhibitor	TOP2A;TOP2B;DNA;POLB	Other
IFT46	MST_312	0.166	0.429	-0.853	2.69e-05	-4.1	4.16e-05	0.000116	0.219	0/-	Telomerase inhibitor	TERT	Other
METTL21A	Methotrexate	0.447	0.025	-0.74	0.00104	-4.1	4.22e-05	0.000117	0.219	+/-	Antimetabolite, Antifolate, Dihydrofolate reductase inhibitor	DHFR;TYMS	Metabolic modifier
LRRC42	Itraconazole	-0.156	0.457	0.855	2.42e-05	4.09	4.23e-05	0.000117	0.219	0/+	antifungal, hedgehog signaling inhibitor	CYP51A1;CYP3A4	Other
KPNA1	Olaparib	0.171	0.413	-0.851	2.95e-05	-4.09	4.26e-05	0.000118	0.219	0/-	PARP inhibitor	PARP1	Differentiating.epigenetic modifier
KAT6B	Azacitidine	-0.483	0.0144	0.718	0.00172	4.09	4.27e-05	0.000118	0.219	-/+	Antimetabolite, Nucleoside analog, DNA methyl transferase inhibitor	TYMS	Differentiating.epigenetic modifier
MRPL9	Quizartinib	0.606	0.00132	-0.622	0.0101	-4.09	4.29e-05	0.000119	0.219	+/-	FLT3 inhibitor	FLT3	Kinase inhibitor
PET100	Azacitidine	0.39	0.0539	-0.82	0.0001	-4.49	7.29e-06	3.56e-05	0.219	0/-	Antimetabolite, Nucleoside analog, DNA methyl transferase inhibitor	TYMS	Differentiating.epigenetic modifier
PBK	Cytarabine.Idarubicin	0.758	1.15e-05	-0.52	0.039	-4.48	7.48e-06	3.56e-05	0.219	+/-	Antimetabolite, interferes with DNA synthesis, Topoisomerase II inhibitor	TOP2A;TOP2B;DNA;POLB	Other
NDRG1	Cytarabine.Idarubicin	-0.659	0.000341	0.648	0.00663	4.47	7.9e-06	3.86e-05	0.219	-/+	Antimetabolite, interferes with DNA synthesis, Topoisomerase II inhibitor	TOP2A;TOP2B;DNA;POLB	Other
PIK3CD	Cerdulatinib	-0.277	0.18	0.856	2.33e-05	4.47	7.95e-06	3.86e-05	0.219	0/+	JAK, SYK inhibitor	JAK1;JAK2;JAK3;TYK2;SYK	Kinase inhibitor
OIP5	Topotecan	0.517	0.0081	-0.756	0.000701	-4.46	8.25e-06	3.86e-05	0.219	+/-	Topoisomerase I inhibitor, Camptothecin analog	TOP1	Conv.Chemo
PIK3AP1	Ribociclib	-0.508	0.00952	0.761	0.000621	4.45	8.41e-06	3.99e-05	0.219	-/+	CDK4, 6 inhibitor	CDK4;CDK6	Kinase inhibitor
PFDN5	Axitinib	0.553	0.00412	-0.729	0.00135	-4.43	9.39e-06	4.26e-05	0.219	+/-	VEGFR, PDGFR, KIT inhibitor	KDR;FLT1;FLT4;KIT;PDGFRA;PDGFRB	Kinase inhibitor
NSL1	S_63845	0.536	0.00571	-0.739	0.00107	-4.42	9.65e-06	4.26e-05	0.219	+/-	MCL-1 inhibitor	MCL1	Apoptotic modulator
PFDN6	Tozasertib	0.434	0.0302	-0.794	0.000242	-4.42	9.89e-06	4.34e-05	0.219	+/-	pan-Aurora inhibitor	AURKA;AURKB;AURKC;FLT3;ABL1	Kinase inhibitor
PLD3	I_BET151	-0.238	0.252	0.863	1.71e-05	4.42	9.89e-06	4.34e-05	0.219	0/+	BET family inhibitor	BRD2;BRD3;BRD4	Differentiating.epigenetic modifier
MTMR14	Clofarabine	-0.456	0.0219	0.782	0.000342	4.41	1.02e-05	4.41e-05	0.219	-/+	Antimetabolite, Purine analog	RRM1	Conv.Chemo
POLK	AZD8055	-0.367	0.0709	0.82	9.93e-05	4.41	1.03e-05	4.49e-05	0.219	0/+	mTOR inhibitor	MTOR	Kinase inhibitor
NDRG1	OTS167	-0.503	0.0103	0.756	0.000696	4.41	1.05e-05	4.59e-05	0.219	-/+	MELK inhibitor	MELK	Kinase inhibitor
PM20D2	Givinostat	-0.75	1.58e-05	0.507	0.0449	4.38	1.19e-05	4.81e-05	0.219	-/+	HDAC inhibitor	HDAC1;HDAC2;HDAC3;HDAC4;HDAC5;HDAC6;HDAC7;HDAC8;HDAC10	Differentiating.epigenetic modifier
PLA2G4A	Merestinib	0.814	7.4e-07	-0.373	0.155	-4.38	1.21e-05	4.83e-05	0.219	+/0	MET inhibitor	MET	Kinase inhibitor
NUCB1	Hydroxyurea	-0.411	0.0413	0.798	0.00021	4.37	1.22e-05	4.83e-05	0.219	-/+	Antineoplastic agent	RRM1	Conv.Chemo
PLEKHA8	Vinblastine	0.498	0.0113	-0.754	0.000732	-4.37	1.22e-05	4.83e-05	0.219	+/-	Mitotic inhibitor, Vinca alkaloid microtubule depolymerizer	TUBA1A;TUBB;TUBD1;TUBG1;TUBE1	Conv.Chemo
PDGFRB	GSK2256098	-0.236	0.256	0.859	2.07e-05	4.37	1.25e-05	4.86e-05	0.219	0/+	FAK inhibitor	PTK2	Kinase inhibitor
NOLC1	Pemetrexed	0.588	0.00198	-0.692	0.00296	-4.37	1.26e-05	4.91e-05	0.219	+/-	Antimetabolite, Antifolate, Dihydrofolate reductase inhibitor, thymidylate synthase inhibitor	TYMS;DHFR	Metabolic modifier
PDIA3	Sirolimus	-0.389	0.0545	0.806	0.000163	4.36	1.28e-05	4.91e-05	0.219	0/+	binds FKBP12, causes inhibition of mTORC1	FKBP1A	Rapalog
NPRL2	Prexasertib	-0.547	0.0047	0.722	0.00157	4.36	1.29e-05	4.93e-05	0.219	-/+	CHEK1 inhibitor	CHEK1	Kinase inhibitor
PFDN2	BX_912	0.456	0.0219	-0.775	0.00042	-4.36	1.29e-05	4.96e-05	0.219	+/-	PDK1 inhibitor	PDK1	Kinase inhibitor
PFDN4	RGFP966	0.526	0.00688	-0.735	0.00118	-4.36	1.32e-05	5.06e-05	0.219	+/-	HDAC3 inhibitor	HDAC3	Differentiating.epigenetic modifier
PFDN2	AT9283	0.331	0.106	-0.827	7.64e-05	-4.36	1.33e-05	5.06e-05	0.219	0/-	Aurora A and B, Jak2, Flt, ABL inhibitor	AURKA;AURKB;JAK2;JAK3;ABL1;ABL2;FGFR2;GSK3B;MERTK;FLT4;FLT1;RPS6KA3;RPS6KA2;RET;TYK2;YES1;FGFR1;PDGFRA;FLT1;STK17A;RPS6KA6;FLT3;KDR;SRC	Kinase inhibitor
ORAI1	Pemetrexed	-0.592	0.00182	0.687	0.00329	4.35	1.35e-05	5.13e-05	0.219	-/+	Antimetabolite, Antifolate, Dihydrofolate reductase inhibitor, thymidylate synthase inhibitor	TYMS;DHFR	Metabolic modifier
OPTN	Danusertib	-0.688	0.000143	0.59	0.0162	4.35	1.36e-05	5.16e-05	0.219	-/+	Aurora, Ret, TrkA, FGFR-1 inhibitor	AURKA;AURKB;RET;FGFR1;ABL1;NTRK1	Kinase inhibitor
MSN	Gemcitabine	-0.507	0.00971	0.746	0.000913	4.35	1.36e-05	5.16e-05	0.219	-/+	Antimetabolite, Nucleoside analog	TYMS	Conv.Chemo
NSRP1	Tipifarnib	0.348	0.0886	-0.819	0.000103	-4.34	1.44e-05	5.41e-05	0.219	0/-	Farnesyltransferase inhibitor	FNTA	Differentiating.epigenetic modifier
MYBL2	Prexasertib	0.733	3.09e-05	-0.524	0.0371	-4.34	1.45e-05	5.41e-05	0.219	+/-	CHEK1 inhibitor	CHEK1	Kinase inhibitor
MTRR	ABT_751	0.692	0.000129	-0.581	0.0181	-4.33	1.47e-05	5.46e-05	0.219	+/-	Mitotic inhibitor, Colchicine site binding microtubule depolymerizer	TUBB	Conv.Chemo
PLCL2	Glesatinib	-0.534	0.00594	0.725	0.00147	4.33	1.49e-05	5.46e-05	0.219	-/+	MET, AXL, TIE, VEGFR, RON inhibitor	MET;MST1R;KDR;FLT4;TEK	Kinase inhibitor
NUP93	Vinblastine	0.464	0.0196	-0.767	0.000532	-4.33	1.51e-05	5.51e-05	0.219	+/-	Mitotic inhibitor, Vinca alkaloid microtubule depolymerizer	TUBA1A;TUBB;TUBD1;TUBG1;TUBE1	Conv.Chemo
PIP4K2B	Gemcitabine	-0.575	0.00263	0.695	0.00278	4.33	1.51e-05	5.53e-05	0.219	-/+	Antimetabolite, Nucleoside analog	TYMS	Conv.Chemo
OFD1	GSK_1070916	-0.361	0.0758	0.812	0.000132	4.32	1.54e-05	5.58e-05	0.219	0/+	Aurora B, Aurora C inhibitor	AURKB;AURKC	Kinase inhibitor
NAP1L5	Romidepsin	0.494	0.012	-0.749	0.000844	-4.32	1.55e-05	5.61e-05	0.219	+/-	HDAC inhibitor	HDAC1;HDAC2	Differentiating.epigenetic modifier
PBX1	AMG319	0.297	0.149	-0.835	5.75e-05	-4.32	1.58e-05	5.78e-05	0.219	0/-	PI3K delta inhibitor	PIK3CD	Kinase inhibitor
PLPP1	Etoposide	-0.606	0.00132	0.668	0.0047	4.32	1.59e-05	5.81e-05	0.219	-/+	Topoisomerase II inhibitor	TOP2A;TOP2B	Conv.Chemo
OPTN	TAK_901	-0.676	0.000211	0.597	0.0147	4.31	1.61e-05	5.81e-05	0.219	-/+	Aurora, Src family, JAK3, RTK inhibitor	AURKA;AURKB;JAK3;SRC;CLK2;FGR;LRRK2;YES1;LCK;FYN;ABL1;AXL;ABL2;HCK;RET;FRK;NTRK1;FGFR2	Kinase inhibitor
PISD	AT_406	0.305	0.138	-0.832	6.5e-05	-4.31	1.62e-05	5.81e-05	0.219	0/-	XIAP, cIAP1, cIAP2 inhibitor	XIAP;BIRC2;BIRC3	Apoptotic modulator
PACC1	AZD1152_HQPA	0.288	0.162	-0.836	5.39e-05	-4.3	1.67e-05	5.96e-05	0.219	0/-	Aurora B inhibitor	AURKB	Kinase inhibitor
PDXK	8_amino_adenosine	-0.399	0.0481	0.794	0.00024	4.3	1.69e-05	5.96e-05	0.219	-/+	Antimetabolite, Nucleoside analog, RNA synthesis inhibitor	RNA	Conv.Chemo
NMRAL1	Losmapimod	0.115	0.585	-0.883	6e-06	-4.3	1.74e-05	6.08e-05	0.219	0/-	p38MAPK inhibitor	MAPK14	Kinase inhibitor
PFDN2	Axitinib	0.601	0.00148	-0.668	0.00469	-4.29	1.76e-05	6.08e-05	0.219	+/-	VEGFR, PDGFR, KIT inhibitor	KDR;FLT1;FLT4;KIT;PDGFRA;PDGFRB	Kinase inhibitor
PLK1	Cytarabine	0.688	0.000143	-0.576	0.0195	-4.29	1.78e-05	6.11e-05	0.219	+/-	Antimetabolite, Pyrimidine analog, interferes with DNA synthesis	POLB;DNA	Conv.Chemo
RAD54B	Regorafenib	0.193	0.356	-0.885	5.31e-06	-4.55	5.32e-06	2.37e-05	0.219	0/-	BRAF, c-Kit, VEGFR2 inhibitor	BRAF;RAF1;KIT;KDR;FLT1;RET;PDGFRB;FLT4	Kinase inhibitor
RAB5C	GSK_461364	-0.662	0.000311	0.658	0.00561	4.53	5.82e-06	2.67e-05	0.219	-/+	PLK1 inhibitor	PLK1	Kinase inhibitor
RAB22A	Cytarabine	-0.623	0.000887	0.688	0.0032	4.5	6.8e-06	3.02e-05	0.219	-/+	Antimetabolite, Pyrimidine analog, interferes with DNA synthesis	POLB;DNA	Conv.Chemo
PRKCD	Quizartinib	0.663	0.000304	-0.65	0.00639	-4.5	6.83e-06	3.04e-05	0.219	+/-	FLT3 inhibitor	FLT3	Kinase inhibitor
SEC11A	Erastin	-0.809	9.63e-07	0.42	0.106	4.49	6.97e-06	3.07e-05	0.219	-/0	VDAC inhibitor, induces ferroptosis	VDAC2	Metabolic modifier
RFX3	Gedatolisib	0.57	0.00291	-0.727	0.00143	-4.49	7.21e-06	3.09e-05	0.219	+/-	PI3K, mTOR inhibitor	PIK3CA;PIK3CG;MTOR	Kinase inhibitor
REX1BD	Imiquimod	-0.183	0.383	0.882	6.2e-06	4.49	7.24e-06	3.09e-05	0.219	0/+	Immunomodulatory agent, TLR7 agonist	TLR7;TLR8	Immunomodulatory
PRKCB	Cytarabine	-0.591	0.00185	0.71	0.00207	4.48	7.54e-06	3.21e-05	0.219	-/+	Antimetabolite, Pyrimidine analog, interferes with DNA synthesis	POLB;DNA	Conv.Chemo
SCPEP1	Merestinib	0.458	0.0213	-0.79	0.000273	-4.48	7.6e-06	3.21e-05	0.219	+/-	MET inhibitor	MET	Kinase inhibitor
SAAL1	RGFP966	0.643	0.000526	-0.664	0.00499	-4.47	7.78e-06	3.26e-05	0.219	+/-	HDAC3 inhibitor	HDAC3	Differentiating.epigenetic modifier
PSMD7	Mercaptopurine	0.453	0.0228	-0.789	0.000278	-4.45	8.39e-06	3.31e-05	0.219	+/-	Antimetabolite, Purine analog	HPRT1;PPAT	Conv.Chemo
PTPMT1	AR_42	-0.566	0.00317	0.724	0.00151	4.45	8.41e-06	3.31e-05	0.219	-/+	HDAC inhibitor	HDAC1;HDAC2;HDAC3;HDAC8	Differentiating.epigenetic modifier
RAD54B	Tivozanib	0.248	0.231	-0.863	1.69e-05	-4.45	8.44e-06	3.34e-05	0.219	0/-	VEGFR1, 2, 3, c-Kit, PDGFRB inhibitor	KDR;FLT1;FLT4;KIT;PDGFRA;PDGFRB;EPHB2;TEK	Kinase inhibitor
RELL1	Gemcitabine	-0.432	0.0309	0.797	0.000216	4.44	8.93e-06	3.46e-05	0.219	-/+	Antimetabolite, Nucleoside analog	TYMS	Conv.Chemo
RAD51	Prexasertib	0.835	2.14e-07	-0.337	0.202	-4.44	8.96e-06	3.49e-05	0.219	+/0	CHEK1 inhibitor	CHEK1	Kinase inhibitor
PRMT2	PIM_447	-0.224	0.282	0.868	1.3e-05	4.44	9.02e-06	3.49e-05	0.219	0/+	PIM1, 2, 3 kinase inhibitor	PIM1	Kinase inhibitor
RAB22A	SN_38	-0.542	0.0051	0.737	0.00111	4.44	9.1e-06	3.49e-05	0.219	-/+	Active metabolite of irinotecan, Topoisomerase I inhibitor	TOP1	Conv.Chemo
PWP1	AT9283	0.298	0.148	-0.846	3.69e-05	-4.43	9.61e-06	3.71e-05	0.219	0/-	Aurora A and B, Jak2, Flt, ABL inhibitor	AURKA;AURKB;JAK2;JAK3;ABL1;ABL2;FGFR2;GSK3B;MERTK;FLT4;FLT1;RPS6KA3;RPS6KA2;RET;TYK2;YES1;FGFR1;PDGFRA;FLT1;STK17A;RPS6KA6;FLT3;KDR;SRC	Kinase inhibitor
RELL1	Pemetrexed	-0.556	0.00387	0.725	0.00147	4.42	9.84e-06	3.74e-05	0.219	-/+	Antimetabolite, Antifolate, Dihydrofolate reductase inhibitor, thymidylate synthase inhibitor	TYMS;DHFR	Metabolic modifier
PYCR2	Cladribine	0.72	4.91e-05	-0.562	0.0234	-4.41	1.01e-05	3.74e-05	0.219	+/-	Antimetabolite, Purine analog	RRM1;RRM2;RRM2B	Conv.Chemo
PSMG1	Pemetrexed	0.422	0.0354	-0.798	0.000213	-4.41	1.03e-05	3.84e-05	0.219	+/-	Antimetabolite, Antifolate, Dihydrofolate reductase inhibitor, thymidylate synthase inhibitor	TYMS;DHFR	Metabolic modifier
RESF1	Clofarabine	0.658	0.00035	-0.637	0.00799	-4.41	1.04e-05	3.89e-05	0.219	+/-	Antimetabolite, Purine analog	RRM1	Conv.Chemo
REX1BD	Perifosine	-0.107	0.61	0.891	3.57e-06	4.39	1.13e-05	4.16e-05	0.219	0/+	AKT, PI3K inhibitor	PIK3CA;PIK3CB;PIK3CD;PIK3CG;AKT1;AKT2;AKT3	Kinase inhibitor
RNF213	Cytarabine	-0.438	0.0286	0.788	0.000287	4.39	1.13e-05	4.16e-05	0.219	-/+	Antimetabolite, Pyrimidine analog, interferes with DNA synthesis	POLB;DNA	Conv.Chemo
S100A16	Selinexor	-0.363	0.0743	0.819	0.000103	4.39	1.13e-05	4.16e-05	0.219	0/+	XPO1 CRM1 inhibitor	XPO1	Apoptotic modulator
SAP30L	Losmapimod	-0.26	0.209	0.853	2.62e-05	4.39	1.15e-05	4.16e-05	0.219	0/+	p38MAPK inhibitor	MAPK14	Kinase inhibitor
SCPEP1	Foretinib	0.465	0.0192	-0.774	0.000436	-4.38	1.17e-05	4.19e-05	0.219	+/-	MET, VEGFR2 inhibitor	MET;KDR	Kinase inhibitor
RALGAPB	Clofarabine	-0.655	0.000379	0.634	0.00836	4.38	1.19e-05	4.21e-05	0.219	-/+	Antimetabolite, Purine analog	RRM1	Conv.Chemo
RELL1	Topotecan	-0.365	0.0727	0.817	0.00011	4.38	1.2e-05	4.24e-05	0.219	0/+	Topoisomerase I inhibitor, Camptothecin analog	TOP1	Conv.Chemo
SCAMP2	8_amino_adenosine	-0.746	1.88e-05	0.513	0.042	4.38	1.21e-05	4.29e-05	0.219	-/+	Antimetabolite, Nucleoside analog, RNA synthesis inhibitor	RNA	Conv.Chemo
RAF1	Imiquimod	0.349	0.0872	-0.822	9.23e-05	-4.37	1.25e-05	4.39e-05	0.219	0/-	Immunomodulatory agent, TLR7 agonist	TLR7;TLR8	Immunomodulatory
RELL1	Raltitrexed	-0.556	0.00388	0.717	0.00178	4.37	1.25e-05	4.39e-05	0.219	-/+	Antimetabolite, Antifolate, Dihydrofolate reductase inhibitor, thymidylate synthase inhibitor	TYMS;DHFR	Conv.Chemo
SH2D3C	Tozasertib	-0.568	0.00305	0.656	0.00575	4.09	4.29e-05	0.00011	0.219	-/+	pan-Aurora inhibitor	AURKA;AURKB;AURKC;FLT3;ABL1	Kinase inhibitor
SLC29A1	Pemetrexed	0.718	5.28e-05	-0.483	0.0581	-4.09	4.32e-05	0.000111	0.219	+/0	Antimetabolite, Antifolate, Dihydrofolate reductase inhibitor, thymidylate synthase inhibitor	TYMS;DHFR	Metabolic modifier
SYNE2	LY_2874455	-0.49	0.0129	0.713	0.00192	4.09	4.35e-05	0.000111	0.219	-/+	FGFR inhibitor	FGFR1;FGFR2;FGFR3	Kinase inhibitor
SYVN1	IOX_2	0.412	0.0409	-0.758	0.000665	-4.09	4.38e-05	0.000111	0.219	+/-	PHD2 inhibitor	EGLN1	Differentiating.epigenetic modifier
SPAG5	SN_38	0.532	0.00618	-0.684	0.00349	-4.09	4.39e-05	0.000111	0.219	+/-	Active metabolite of irinotecan, Topoisomerase I inhibitor	TOP1	Conv.Chemo
SOWAHD	CC_223	-0.353	0.0834	0.786	0.00031	4.08	4.42e-05	0.000112	0.219	0/+	mTOR inhibitor	MTOR;CSF1R	Kinase inhibitor
SMYD3	Cytarabine	0.543	0.00507	-0.675	0.00413	-4.08	4.5e-05	0.000115	0.219	+/-	Antimetabolite, Pyrimidine analog, interferes with DNA synthesis	POLB;DNA	Conv.Chemo
SRPK1	Hydroxyurea	0.384	0.0579	-0.771	0.000475	-4.08	4.51e-05	0.000115	0.219	0/-	Antineoplastic agent	RRM1	Conv.Chemo
TESC	Prexasertib	-0.325	0.112	0.796	0.000222	4.08	4.54e-05	0.000115	0.219	0/+	CHEK1 inhibitor	CHEK1	Kinase inhibitor
TIGD2	Tasquinimod	0.11	0.601	-0.866	1.47e-05	-4.08	4.58e-05	0.000116	0.219	0/-	S100A9 inhibitor, immunomodulatory, anti-angiogenic	S100A9	Immunomodulatory
TMEM9	Milciclib	0.569	0.00298	-0.652	0.00619	-4.07	4.61e-05	0.000116	0.219	+/-	CDK2 inhibitor	CDK2;CDK4;CDK5;CDK7;NTRK1	Kinase inhibitor
SPINT2	Tipifarnib	-0.497	0.0115	0.706	0.00222	4.07	4.63e-05	0.000117	0.219	-/+	Farnesyltransferase inhibitor	FNTA	Differentiating.epigenetic modifier
TIGD2	Imatinib	0.125	0.552	-0.861	1.8e-05	-4.07	4.66e-05	0.000117	0.219	0/-	ABL, Kit, PDGFRB inhibitor	ABL1	Kinase inhibitor
TMEM131L	Amsacrine	0.684	0.000164	-0.528	0.0354	-4.07	4.68e-05	0.000118	0.219	+/-	DNA intercalation, Topoisomerase II inhibitor	TOP2A;TOP2B;DNA	Conv.Chemo
SRSF3	Quizartinib	-0.468	0.0184	0.724	0.00152	4.07	4.75e-05	0.000119	0.219	-/+	FLT3 inhibitor	FLT3	Kinase inhibitor
STK4	Cytarabine	-0.467	0.0185	0.724	0.00153	4.07	4.8e-05	0.00012	0.219	-/+	Antimetabolite, Pyrimidine analog, interferes with DNA synthesis	POLB;DNA	Conv.Chemo
SPRTN	Cytarabine.Idarubicin	0.668	0.00026	-0.547	0.0285	-4.06	4.85e-05	0.000121	0.219	+/-	Antimetabolite, interferes with DNA synthesis, Topoisomerase II inhibitor	TOP2A;TOP2B;DNA;POLB	Other
TMC8	Tozasertib	-0.365	0.0725	0.777	0.000397	4.06	4.86e-05	0.000121	0.219	0/+	pan-Aurora inhibitor	AURKA;AURKB;AURKC;FLT3;ABL1	Kinase inhibitor
SIPA1	Temsirolimus	-0.172	0.411	0.847	3.42e-05	4.06	4.89e-05	0.000121	0.219	0/+	binds FKBP12, causes inhibition of mTORC1	FKBP1A	Rapalog
SOS1	Nintedanib	-0.275	0.183	0.814	0.000126	4.06	4.92e-05	0.000122	0.219	0/+	VEGFR, PDGFR, FGFR inhibitor	FGFR1;FGFR2;FLT1;FLT4;KDR;PDGFRA;PDGFRB	Kinase inhibitor
TNKS	Etoposide	0.691	0.000133	-0.516	0.0407	-4.06	4.92e-05	0.000122	0.219	+/-	Topoisomerase II inhibitor	TOP2A;TOP2B	Conv.Chemo
TMEM268	Bosutinib	0.341	0.0956	-0.787	0.000297	-4.05	5.02e-05	0.000124	0.219	0/-	ABL, Src inhibitor	ABL1;LYN;HCK;SRC;EPHB2;NTRK1;NTRK2;TXK	Kinase inhibitor
SIPA1	Sirolimus	-0.1	0.633	0.866	1.43e-05	4.05	5.02e-05	0.000124	0.219	0/+	binds FKBP12, causes inhibition of mTORC1	FKBP1A	Rapalog
TNFRSF1B	CC_223	-0.523	0.00734	0.684	0.00344	4.05	5.07e-05	0.000125	0.219	-/+	mTOR inhibitor	MTOR;CSF1R	Kinase inhibitor
TMC8	8_amino_adenosine	-0.53	0.00645	0.679	0.00384	4.05	5.13e-05	0.000126	0.219	-/+	Antimetabolite, Nucleoside analog, RNA synthesis inhibitor	RNA	Conv.Chemo
TEDC2	RGFP966	0.561	0.00351	-0.653	0.00605	-4.05	5.17e-05	0.000127	0.219	+/-	HDAC3 inhibitor	HDAC3	Differentiating.epigenetic modifier
SLC27A1	BMS863233	-0.47	0.0178	0.719	0.00169	4.05	5.18e-05	0.000127	0.219	-/+	Cdc7 inhibitor	CDC7	Kinase inhibitor
SYK	Lonafarnib	-0.242	0.244	0.824	8.75e-05	4.05	5.2e-05	0.000127	0.219	0/+	Farnesyl transferase inhibitor	FNTA	Differentiating.epigenetic modifier
STN1	UNC0638	-0.416	0.0386	0.75	0.000823	4.05	5.21e-05	0.000127	0.219	-/+	G9a, GLP inhibitor	EHMT2	Differentiating.epigenetic modifier
TMEM120B	Pomalidomide	0.441	0.0274	-0.735	0.00118	-4.04	5.35e-05	0.000131	0.219	+/-	Immunomodulatory agent, anti-angiogenic	CRBN;PTGS2;TNF	Immunomodulatory
TET3	Mercaptopurine	-0.261	0.207	0.816	0.000115	4.04	5.36e-05	0.000131	0.219	0/+	Antimetabolite, Purine analog	HPRT1;PPAT	Conv.Chemo
TOM1L2	Dactolisib	-0.584	0.00218	0.632	0.00863	4.04	5.37e-05	0.000131	0.219	-/+	PI3K, mTOR inhibitor	PIK3CA;PIK3CB;PIK3CD;PIK3CG;MTOR;ATR;RPS6KB1	Kinase inhibitor
SMARCA5	Vidofludimus	0.617	0.00102	-0.6	0.0141	-4.04	5.37e-05	0.000131	0.219	+/-	DHODH inhibitor	DHODH	Differentiating.epigenetic modifier
TBP	Palomid_529	-0.61	0.00122	0.607	0.0127	4.04	5.45e-05	0.000133	0.219	-/+	AKT, MTOR, PI3K inhibitor	PIK3CA;PIK3CB;PIK3CD;PIK3CG;AKT1;AKT2;AKT3;MTOR	Kinase inhibitor
SMG1	Prexasertib	0.563	0.00336	-0.649	0.00653	-4.03	5.48e-05	0.000133	0.219	+/-	CHEK1 inhibitor	CHEK1	Kinase inhibitor
SRPK1	Prexasertib	0.72	4.91e-05	-0.464	0.0699	-4.03	5.48e-05	0.000133	0.219	+/0	CHEK1 inhibitor	CHEK1	Kinase inhibitor
SYVN1	Exemestane	0.414	0.0396	-0.749	0.000842	-4.03	5.5e-05	0.000134	0.219	+/-	Aromatase inhibitor	CYP19A1	Hormone therapy
SPN	Ridaforolimus	-0.406	0.0438	0.753	0.000768	4.03	5.55e-05	0.000134	0.219	-/+	binds FKBP12, causes inhibition of mTORC1	FKBP1A	Rapalog
TMC6	Tozasertib	-0.472	0.0171	0.715	0.00186	4.03	5.58e-05	0.000135	0.219	-/+	pan-Aurora inhibitor	AURKA;AURKB;AURKC;FLT3;ABL1	Kinase inhibitor
SLC25A29	Perifosine	-0.0397	0.851	-0.896	2.75e-06	-4.03	5.59e-05	0.000135	0.219	0/-	AKT, PI3K inhibitor	PIK3CA;PIK3CB;PIK3CD;PIK3CG;AKT1;AKT2;AKT3	Kinase inhibitor
SFT2D3	Carboplatin	0.6	0.00152	-0.614	0.0113	-4.03	5.6e-05	0.000135	0.219	+/-	Platinum-based antineoplastic agent	DNA	Conv.Chemo
SH3BP2	AT9283	-0.605	0.00135	0.609	0.0122	4.03	5.6e-05	0.000135	0.219	-/+	Aurora A and B, Jak2, Flt, ABL inhibitor	AURKA;AURKB;JAK2;JAK3;ABL1;ABL2;FGFR2;GSK3B;MERTK;FLT4;FLT1;RPS6KA3;RPS6KA2;RET;TYK2;YES1;FGFR1;PDGFRA;FLT1;STK17A;RPS6KA6;FLT3;KDR;SRC	Kinase inhibitor
SETD2	SB743921	0.419	0.0373	-0.746	0.000914	-4.03	5.63e-05	0.000137	0.219	+/-	Mitotic inhibitor, Eg5, KSP inhibitor	KIF11	Kinesin inhibitor
SLC25A40	Flutamide	0.111	0.597	-0.861	1.84e-05	-4.03	5.65e-05	0.000137	0.219	0/-	Nonsteroidal antiandrogen	AR;AHR;NR1I2	Hormone therapy
STX7	Palbociclib	-0.59	0.00189	0.623	0.00989	4.03	5.65e-05	0.000137	0.219	-/+	Topoisomerase I inhibitor, Camptothecin analog	CDK4;CDK6	Kinase inhibitor
CDC45	Pemetrexed	0.609	0.00123	-0.709	0.00212	-4.55	5.38e-06	3.19e-05	0.22	+/-	Antimetabolite, Antifolate, Dihydrofolate reductase inhibitor, thymidylate synthase inhibitor	TYMS;DHFR	Metabolic modifier
CENPJ	Prexasertib	0.675	0.000215	-0.648	0.00668	-4.55	5.43e-06	3.24e-05	0.22	+/-	CHEK1 inhibitor	CHEK1	Kinase inhibitor
CLIC1	8_amino_adenosine	-0.282	0.172	0.861	1.86e-05	4.53	5.76e-06	3.41e-05	0.22	0/+	Antimetabolite, Nucleoside analog, RNA synthesis inhibitor	RNA	Conv.Chemo
EEF1AKNMT	AZD_8186	0.354	0.0829	-0.839	4.91e-05	-4.53	5.76e-06	3.41e-05	0.22	0/-	PI3K beta inhibitor	PIK3CG	Kinase inhibitor
CPOX	Gilteritinib	-0.164	0.433	0.889	4.03e-06	4.53	5.89e-06	3.44e-05	0.22	0/+	FLT3, AXL inhibitor	FLT3	Kinase inhibitor
CKAP2	Prexasertib	0.729	3.55e-05	-0.574	0.0202	-4.52	6.31e-06	3.61e-05	0.22	+/-	CHEK1 inhibitor	CHEK1	Kinase inhibitor
CTU2	A_1331852	-0.603	0.00142	0.707	0.00218	4.52	6.33e-06	3.61e-05	0.22	-/+	Bcl-XL inhibitor	BCL2L1;BCL2;BCL2L2;MCL1	Apoptotic modulator
CHORDC1	Midostaurin	0.659	0.000344	-0.657	0.00565	-4.51	6.39e-06	3.64e-05	0.22	+/-	Broad TK (FLT3, KIT, RET, JAK, EGFR) inhibitor	PRKCA;PRKCB;PRKCG;FLT3;KIT;RET;EGFR;JAK1;KDR	Kinase inhibitor
CYBB	I_BET151	-0.656	0.000369	0.659	0.00551	4.51	6.57e-06	3.74e-05	0.22	-/+	BET family inhibitor	BRD2;BRD3;BRD4	Differentiating.epigenetic modifier
DNAJA1	Pemetrexed	0.803	1.37e-06	-0.438	0.0895	-4.51	6.58e-06	3.74e-05	0.22	+/0	Antimetabolite, Antifolate, Dihydrofolate reductase inhibitor, thymidylate synthase inhibitor	TYMS;DHFR	Metabolic modifier
DNA2	Pemetrexed	0.636	0.000634	-0.677	0.004	-4.5	6.81e-06	3.84e-05	0.22	+/-	Antimetabolite, Antifolate, Dihydrofolate reductase inhibitor, thymidylate synthase inhibitor	TYMS;DHFR	Metabolic modifier
DNA2	Cytarabine.Idarubicin	0.593	0.00178	-0.712	0.00198	-4.5	6.89e-06	3.91e-05	0.22	+/-	Antimetabolite, interferes with DNA synthesis, Topoisomerase II inhibitor	TOP2A;TOP2B;DNA;POLB	Other
CHORDC1	BX_912	0.627	0.000791	-0.682	0.00358	-4.49	7.15e-06	4.09e-05	0.22	+/-	PDK1 inhibitor	PDK1	Kinase inhibitor
CKAP5	Clofarabine	0.532	0.00622	-0.752	0.000778	-4.49	7.15e-06	4.09e-05	0.22	+/-	Antimetabolite, Purine analog	RRM1	Conv.Chemo
CD200	GSK_461364	-0.61	0.00119	0.697	0.00272	4.49	7.17e-06	4.09e-05	0.22	-/+	PLK1 inhibitor	PLK1	Kinase inhibitor
DDX5	Raltitrexed	0.646	0.000487	-0.665	0.00494	-4.49	7.19e-06	4.09e-05	0.22	+/-	Antimetabolite, Antifolate, Dihydrofolate reductase inhibitor, thymidylate synthase inhibitor	TYMS;DHFR	Conv.Chemo
CLEC2B	Merestinib	0.832	2.47e-07	-0.352	0.181	-4.47	7.83e-06	4.24e-05	0.22	+/0	MET inhibitor	MET	Kinase inhibitor
CIZ1	NVP_CGM097	0.506	0.00987	-0.763	0.000579	-4.46	8.04e-06	4.31e-05	0.22	+/-	p53-MDM2 inhibitor	TP53;MDM2	Apoptotic modulator
DCAF12	Hydroxyurea	0.785	3.33e-06	-0.461	0.0722	-4.45	8.48e-06	4.49e-05	0.22	+/0	Antineoplastic agent	RRM1	Conv.Chemo
DPYSL4	AZD7762	-0.442	0.0271	0.794	0.000239	4.45	8.59e-06	4.49e-05	0.22	-/+	CHEK1 inhibitor	CHEK1;CHEK2	Kinase inhibitor
DDX5	Cytarabine.Idarubicin	0.717	5.53e-05	-0.575	0.0198	-4.45	8.64e-06	4.51e-05	0.22	+/-	Antimetabolite, interferes with DNA synthesis, Topoisomerase II inhibitor	TOP2A;TOP2B;DNA;POLB	Other
CWC27	AT9283	0.591	0.00186	-0.704	0.00234	-4.44	8.86e-06	4.56e-05	0.22	+/-	Aurora A and B, Jak2, Flt, ABL inhibitor	AURKA;AURKB;JAK2;JAK3;ABL1;ABL2;FGFR2;GSK3B;MERTK;FLT4;FLT1;RPS6KA3;RPS6KA2;RET;TYK2;YES1;FGFR1;PDGFRA;FLT1;STK17A;RPS6KA6;FLT3;KDR;SRC	Kinase inhibitor
CKAP5	Cytarabine.Idarubicin	0.693	0.000122	-0.604	0.0133	-4.44	8.96e-06	4.59e-05	0.22	+/-	Antimetabolite, interferes with DNA synthesis, Topoisomerase II inhibitor	TOP2A;TOP2B;DNA;POLB	Other
CSPP1	Cytarabine.Idarubicin	0.632	0.000707	-0.669	0.00461	-4.44	9.05e-06	4.61e-05	0.22	+/-	Antimetabolite, interferes with DNA synthesis, Topoisomerase II inhibitor	TOP2A;TOP2B;DNA;POLB	Other
CD200	Tipifarnib	-0.565	0.00324	0.722	0.00158	4.44	9.07e-06	4.61e-05	0.22	-/+	Farnesyltransferase inhibitor	FNTA	Differentiating.epigenetic modifier
CHAF1B	Cytarabine	0.512	0.0089	-0.756	0.000711	-4.43	9.25e-06	4.66e-05	0.22	+/-	Antimetabolite, Pyrimidine analog, interferes with DNA synthesis	POLB;DNA	Conv.Chemo
DDX19A	Cabazitaxel	0.432	0.0311	-0.796	0.000224	-4.43	9.32e-06	4.71e-05	0.22	+/-	Mitotic inhibitor, taxane microtubule stabilizer, antimitotic	TUBB1;TUBA4A	Conv.Chemo
DPP7	Gemcitabine	-0.663	0.000304	0.637	0.00801	4.43	9.32e-06	4.71e-05	0.22	-/+	Antimetabolite, Nucleoside analog	TYMS	Conv.Chemo
ERGIC1	Uprosertib	-0.351	0.0856	0.808	0.000153	4.25	2.12e-05	7.2e-05	0.22	0/+	AKT inhibitor	AKT1;AKT2;AKT3	Kinase inhibitor
ERLEC1	AZD8055	-0.725	4.15e-05	0.515	0.0413	4.25	2.13e-05	7.2e-05	0.22	-/+	mTOR inhibitor	MTOR	Kinase inhibitor
ITIH3	Thioguanine	-0.439	0.0282	0.744	0.000955	4.09	4.37e-05	0.000121	0.22	-/+	Antimetabolite, Purine analog	DNMT1	Conv.Chemo
ITPR3	Nintedanib	-0.579	0.00241	0.646	0.00692	4.08	4.41e-05	0.000121	0.22	-/+	VEGFR, PDGFR, FGFR inhibitor	FGFR1;FGFR2;FLT1;FLT4;KDR;PDGFRA;PDGFRB	Kinase inhibitor
LRR1	Tubacin	0.273	0.187	-0.817	0.000111	-4.08	4.41e-05	0.000122	0.22	0/-	HDAC6 inhibitor	HDAC6	Differentiating.epigenetic modifier
BCLAF3	Erdafitinib	-0.359	0.0781	0.724	0.00153	3.69	0.000224	0.000366	0.221	0/+	FGFR inhibitor	FGFR1;FGFR2;FGFR3;FGFR4	Kinase inhibitor
ARHGAP23	Epirubicin	0.256	0.217	-0.774	0.000439	-3.69	0.000225	0.000367	0.221	0/-	Topoisomerase II inhibitor	TOP2A;TOP2B	Conv.Chemo
AC093323.1	Docetaxel	0.416	0.0384	-0.69	0.00311	-3.69	0.000225	0.000368	0.221	+/-	Mitotic inhibitor, taxane microtubule stabilizer	TUBB1;MAP2;MAP4;MAPT	Conv.Chemo
CC2D1B	SN_38	-0.341	0.0949	0.733	0.00125	3.69	0.000226	0.000369	0.221	0/+	Active metabolite of irinotecan, Topoisomerase I inhibitor	TOP1	Conv.Chemo
AMMECR1L	GSK650394	0.159	0.448	-0.811	0.000138	-3.69	0.000226	0.000369	0.221	0/-	SGK1 and 2 inhibitor	SGK1	Kinase inhibitor
ANKRD13A	SN_38	-0.368	0.0699	0.718	0.00174	3.69	0.000226	0.00037	0.221	0/+	Active metabolite of irinotecan, Topoisomerase I inhibitor	TOP1	Conv.Chemo
ACOT2	Abexinostat	-0.344	0.0921	0.731	0.00129	3.69	0.000227	0.000371	0.221	0/+	HDAC1 selective inhibitor	HDAC1	Differentiating.epigenetic modifier
BTG3	Tozasertib	0.535	0.00588	-0.6	0.014	-3.69	0.000227	0.000371	0.221	+/-	pan-Aurora inhibitor	AURKA;AURKB;AURKC;FLT3;ABL1	Kinase inhibitor
CASC3	BMS863233	0.274	0.186	-0.765	0.000551	-3.69	0.000228	0.000371	0.221	0/-	Cdc7 inhibitor	CDC7	Kinase inhibitor
AASDHPPT	GSK_461364	0.589	0.00195	-0.546	0.0285	-3.69	0.000228	0.000372	0.221	+/-	PLK1 inhibitor	PLK1	Kinase inhibitor
AC207582.2	SN_38	-0.356	0.0807	0.724	0.0015	3.69	0.000228	0.000373	0.221	0/+	Active metabolite of irinotecan, Topoisomerase I inhibitor	TOP1	Conv.Chemo
ANXA11	Gemcitabine	-0.544	0.00495	0.591	0.0159	3.68	0.000229	0.000373	0.221	-/+	Antimetabolite, Nucleoside analog	TYMS	Conv.Chemo
ARHGEF11	Tirabrutinib	0.395	0.0505	-0.702	0.00245	-3.68	0.00023	0.000373	0.221	0/-	BTK inhibitor	BTK	Kinase inhibitor
GNPDA2	Pemetrexed	-0.696	0.00011	0.555	0.0256	4.25	2.16e-05	7.33e-05	0.221	-/+	Antimetabolite, Antifolate, Dihydrofolate reductase inhibitor, thymidylate synthase inhibitor	TYMS;DHFR	Metabolic modifier
HIRIP3	Imiquimod	0.211	0.312	-0.854	2.52e-05	-4.25	2.16e-05	7.35e-05	0.221	0/-	Immunomodulatory agent, TLR7 agonist	TLR7;TLR8	Immunomodulatory
FBLL1	BMS863233	0.0675	0.748	-0.889	4.1e-06	-4.25	2.18e-05	7.4e-05	0.221	0/-	Cdc7 inhibitor	CDC7	Kinase inhibitor
LLPH	VER_155008	0.611	0.00119	-0.616	0.0111	-4.08	4.47e-05	0.000124	0.221	+/-	HSP70 inhibitor	HSPA1A;HSPA1B;HSPA8;HSPA5	HSP inhibitor
KIF18A	Cytarabine	0.769	6.93e-06	-0.387	0.138	-4.08	4.48e-05	0.000124	0.221	+/0	Antimetabolite, Pyrimidine analog, interferes with DNA synthesis	POLB;DNA	Conv.Chemo
L3HYPDH	Crenolanib	0.779	4.53e-06	-0.367	0.162	-4.08	4.52e-05	0.000125	0.221	+/0	PDGFRA and PDGFRB inhibitor	PDGFRA	Kinase inhibitor
MLLT11	NVP_BGT226	0.622	0.000909	-0.604	0.0133	-4.08	4.55e-05	0.000126	0.221	+/-	PI3K, mTOR inhibitor	PIK3CA;PIK3CB;PIK3CG;MTOR	Kinase inhibitor
KNSTRN	Trifluridine	0.804	1.3e-06	-0.307	0.247	-4.08	4.55e-05	0.000126	0.221	+/0	Antimetabolite, Nucleoside analog	TYMS	Conv.Chemo
MGMT	Asciminib	0.129	0.538	-0.861	1.87e-05	-4.08	4.56e-05	0.000126	0.221	0/-	Allosteric ABL inhibitor, blocks myristoyl binding	ABL1	Kinase inhibitor
MMS19	Erlotinib	-0.454	0.0227	0.734	0.00122	4.08	4.59e-05	0.000127	0.221	-/+	EGFR inhibitor	EGFR	Kinase inhibitor
KLHL25	Ribociclib	0.695	0.000114	-0.513	0.042	-4.07	4.61e-05	0.000127	0.221	+/-	CDK4, 6 inhibitor	CDK4;CDK6	Kinase inhibitor
MANBA	8_amino_adenosine	-0.442	0.0269	0.74	0.00106	4.07	4.67e-05	0.000128	0.221	-/+	Antimetabolite, Nucleoside analog, RNA synthesis inhibitor	RNA	Conv.Chemo
KIF11	SN_38	0.668	0.00026	-0.547	0.0283	-4.07	4.8e-05	0.00013	0.221	+/-	Active metabolite of irinotecan, Topoisomerase I inhibitor	TOP1	Conv.Chemo
LXN	Ganetespib	-0.666	0.00028	0.549	0.0276	4.06	4.92e-05	0.000133	0.221	-/+	HSP90 inhibitor	HSP90AA1	HSP inhibitor
KIF23	Prexasertib	0.634	0.000662	-0.586	0.0171	-4.06	4.93e-05	0.000134	0.221	+/-	CHEK1 inhibitor	CHEK1	Kinase inhibitor
KATNA1	Imiquimod	-0.321	0.117	0.795	0.00023	4.06	4.99e-05	0.000135	0.221	0/+	Immunomodulatory agent, TLR7 agonist	TLR7;TLR8	Immunomodulatory
KMO	Belinostat	0.622	0.000912	-0.598	0.0143	-4.05	5.03e-05	0.000136	0.221	+/-	HDAC inhibitor	HDAC1;HDAC2;HDAC3	Differentiating.epigenetic modifier
KIAA1143	Exemestane	0.525	0.007	-0.683	0.00356	-4.05	5.04e-05	0.000136	0.221	+/-	Aromatase inhibitor	CYP19A1	Hormone therapy
LAMTOR3	Prexasertib	-0.803	1.36e-06	0.301	0.257	4.05	5.09e-05	0.000137	0.221	-/0	CHEK1 inhibitor	CHEK1	Kinase inhibitor
LAMTOR2	Prexasertib	-0.822	4.62e-07	0.248	0.354	4.05	5.09e-05	0.000137	0.221	-/0	CHEK1 inhibitor	CHEK1	Kinase inhibitor
METTL7A	Lonafarnib	-0.496	0.0117	0.703	0.00239	4.05	5.1e-05	0.000137	0.221	-/+	Farnesyl transferase inhibitor	FNTA	Differentiating.epigenetic modifier
JPT2	Losmapimod	0.396	0.0499	-0.761	0.000624	-4.05	5.12e-05	0.000138	0.221	+/-	p38MAPK inhibitor	MAPK14	Kinase inhibitor
ITGAL	Masitinib	-0.0636	0.763	0.875	9.32e-06	4.05	5.16e-05	0.000138	0.221	0/+	KIT inhibitor	KIT	Kinase inhibitor
KIDINS220	Cytarabine.Idarubicin	0.632	0.000707	-0.586	0.0171	-4.05	5.18e-05	0.000138	0.221	+/-	Antimetabolite, interferes with DNA synthesis, Topoisomerase II inhibitor	TOP2A;TOP2B;DNA;POLB	Other
MAP3K8	NVP_LCL161	-0.0336	0.873	0.881	6.52e-06	4.04	5.27e-05	0.000139	0.221	0/+	IAPs, SMAC mimetic	XIAP;BIRC2	Apoptotic modulator
IDH3A	Foretinib	0.549	0.00446	-0.662	0.00518	-4.04	5.28e-05	0.00014	0.221	+/-	MET, VEGFR2 inhibitor	MET;KDR	Kinase inhibitor
KPNA2	Cytarabine.Idarubicin	0.687	0.000148	-0.517	0.0405	-4.04	5.28e-05	0.00014	0.221	+/-	Antimetabolite, interferes with DNA synthesis, Topoisomerase II inhibitor	TOP2A;TOP2B;DNA;POLB	Other
IL2RG	Simvastatin	-0.135	0.519	0.856	2.33e-05	4.04	5.29e-05	0.00014	0.221	0/+	HMG CoA reductase inhibitor	HMGCR	Metabolic modifier
MAT2A	Raltitrexed	0.752	1.49e-05	-0.412	0.113	-4.04	5.3e-05	0.00014	0.221	+/0	Antimetabolite, Antifolate, Dihydrofolate reductase inhibitor, thymidylate synthase inhibitor	TYMS;DHFR	Conv.Chemo
MICU1	Ridaforolimus	-0.431	0.0316	0.741	0.00102	4.04	5.31e-05	0.00014	0.221	-/+	binds FKBP12, causes inhibition of mTORC1	FKBP1A	Rapalog
KIF2C	Prexasertib	0.773	6.03e-06	-0.368	0.16	-4.04	5.36e-05	0.00014	0.221	+/0	CHEK1 inhibitor	CHEK1	Kinase inhibitor
MBOAT7	Cytarabine.Idarubicin	-0.718	5.3e-05	0.47	0.0665	4.04	5.36e-05	0.00014	0.221	-/0	Antimetabolite, interferes with DNA synthesis, Topoisomerase II inhibitor	TOP2A;TOP2B;DNA;POLB	Other
ZNHIT3	Trifluridine	0.673	0.00023	-0.568	0.0217	-4.17	2.99e-05	7.61e-05	0.221	+/-	Antimetabolite, Nucleoside analog	TYMS	Conv.Chemo
BCL7C	Dovitinib	-0.558	0.00373	0.577	0.0193	3.68	0.00023	0.000376	0.222	-/+	FGFR inhibitor	FGFR1;FGFR3;KIT;FLT3;FLT4	Kinase inhibitor
KLF12	GSK269962	0.393	0.0521	-0.76	0.000628	-4.04	5.42e-05	0.000141	0.222	0/-	ROCK1 and ROCK2 inhibitor	ROCK1;ROCK2;RPS6KA5;RPS6KA1	Kinase inhibitor
KCMF1	AT9283	0.233	0.263	-0.825	8.27e-05	-4.03	5.55e-05	0.000144	0.222	0/-	Aurora A and B, Jak2, Flt, ABL inhibitor	AURKA;AURKB;JAK2;JAK3;ABL1;ABL2;FGFR2;GSK3B;MERTK;FLT4;FLT1;RPS6KA3;RPS6KA2;RET;TYK2;YES1;FGFR1;PDGFRA;FLT1;STK17A;RPS6KA6;FLT3;KDR;SRC	Kinase inhibitor
IGSF8	Fostamatinib	0.222	0.287	-0.829	7.22e-05	-4.03	5.56e-05	0.000145	0.222	0/-	SYK inhibitor	SYK	Kinase inhibitor
IDS	Cytarabine	-0.533	0.00608	0.672	0.00433	4.03	5.62e-05	0.000145	0.222	-/+	Antimetabolite, Pyrimidine analog, interferes with DNA synthesis	POLB;DNA	Conv.Chemo
LRCH4	8_amino_adenosine	-0.509	0.00931	0.69	0.00312	4.03	5.64e-05	0.000146	0.222	-/+	Antimetabolite, Nucleoside analog, RNA synthesis inhibitor	RNA	Conv.Chemo
KIFC1	Verdinexor	0.503	0.0104	-0.694	0.00287	-4.03	5.68e-05	0.000146	0.222	+/-	XPO1 CRM1 inhibitor	XPO1	Apoptotic modulator
KIF18A	Prexasertib	0.8	1.56e-06	-0.299	0.261	-4.02	5.72e-05	0.000147	0.222	+/0	CHEK1 inhibitor	CHEK1	Kinase inhibitor
M6PR	Everolimus	-0.319	0.12	0.792	0.000255	4.02	5.76e-05	0.000147	0.222	0/+	binds FKBP12, causes inhibition of mTORC1	FKBP1A	Rapalog
MCFD2	Sabutoclax	0.0821	0.696	-0.868	1.32e-05	-4.02	5.78e-05	0.000148	0.222	0/-	pan Bcl-2 family inhibitor	BCL2;BCL2L1;MCL1;BCL2A1	Apoptotic modulator
LGALS3BP	Cladribine	-0.436	0.0293	0.735	0.00118	4.02	5.78e-05	0.000148	0.222	-/+	Antimetabolite, Purine analog	RRM1;RRM2;RRM2B	Conv.Chemo
APH1A	8_amino_adenosine	-0.526	0.00687	0.606	0.0128	3.68	0.000231	0.000379	0.223	-/+	Antimetabolite, Nucleoside analog, RNA synthesis inhibitor	RNA	Conv.Chemo
BCOR	AZD1208	0.339	0.0973	-0.733	0.00124	-3.68	0.000232	0.000379	0.223	0/-	PIM1, 2, 3 kinase inhibitor	PIM1	Kinase inhibitor
C12orf45	Tozasertib	0.345	0.0911	-0.73	0.00134	-3.68	0.000233	0.00038	0.223	0/-	pan-Aurora inhibitor	AURKA;AURKB;AURKC;FLT3;ABL1	Kinase inhibitor
AFF3	Cytarabine	-0.188	0.367	0.799	0.000203	3.68	0.000234	0.000381	0.223	0/+	Antimetabolite, Pyrimidine analog, interferes with DNA synthesis	POLB;DNA	Conv.Chemo
ATM	VER_155008	-0.591	0.00185	0.542	0.03	3.68	0.000234	0.000381	0.223	-/+	HSP70 inhibitor	HSPA1A;HSPA1B;HSPA8;HSPA5	HSP inhibitor
BRPF1	Eribulin	-0.352	0.084	0.725	0.00148	3.68	0.000235	0.000382	0.223	0/+	Mitotic inhibitor, microtubule depolymerizer	TUBB1	Conv.Chemo
C1orf112	AZD_1080	0.608	0.00125	-0.523	0.0378	-3.68	0.000236	0.000384	0.223	+/-	GSK3 inhibitor	GSK3B;GSK3A	Kinase inhibitor
ARID4A	Tivozanib	-0.62	0.00095	0.509	0.044	3.68	0.000236	0.000386	0.223	-/+	VEGFR1, 2, 3, c-Kit, PDGFRB inhibitor	KDR;FLT1;FLT4;KIT;PDGFRA;PDGFRB;EPHB2;TEK	Kinase inhibitor
ATG9A	Temsirolimus	-0.395	0.0505	0.7	0.00252	3.68	0.000237	0.000386	0.223	0/+	binds FKBP12, causes inhibition of mTORC1	FKBP1A	Rapalog
ATP13A1	Cabazitaxel	-0.363	0.0741	0.719	0.00171	3.68	0.000237	0.000387	0.223	0/+	Mitotic inhibitor, taxane microtubule stabilizer, antimitotic	TUBB1;TUBA4A	Conv.Chemo
ABRACL	Gemcitabine	-0.493	0.0123	0.632	0.0086	3.67	0.000239	0.000387	0.223	-/+	Antimetabolite, Nucleoside analog	TYMS	Conv.Chemo
BABAM2	Glesatinib	0.48	0.0151	-0.642	0.00733	-3.67	0.000239	0.000388	0.223	+/-	MET, AXL, TIE, VEGFR, RON inhibitor	MET;MST1R;KDR;FLT4;TEK	Kinase inhibitor
ARHGEF40	Erdafitinib	-0.418	0.0377	0.686	0.00335	3.67	0.000239	0.00039	0.223	-/+	FGFR inhibitor	FGFR1;FGFR2;FGFR3;FGFR4	Kinase inhibitor
CAB39	VER_155008	-0.427	0.0331	0.679	0.00379	3.67	0.00024	0.000391	0.223	-/+	HSP70 inhibitor	HSPA1A;HSPA1B;HSPA8;HSPA5	HSP inhibitor
CBX4	Sitravatinib	-0.38	0.0607	0.708	0.00213	3.67	0.00024	0.000391	0.223	0/+	RET, TRK, PDGFR, VEGFR, KIT, DDR inhibitor	DDR2;RET;KIT;EPHA3;AXL;MERTK;NTRK1;FLT1;FLT3;FLT4;KDR;NTRK2;EPHB2;EPHB4;MST1R;RET;PDGFRA;DDR1;EPHA2;EPHA4;SRC;ROS1	Kinase inhibitor
C1QBP	Canertinib	0.144	0.491	-0.814	0.000124	-3.67	0.000241	0.000392	0.223	0/-	Pan-HER inhibitor	EGFR;ERBB2	Kinase inhibitor
AP3S1	8_amino_adenosine	-0.466	0.0189	0.652	0.00616	3.67	0.000241	0.000393	0.223	-/+	Antimetabolite, Nucleoside analog, RNA synthesis inhibitor	RNA	Conv.Chemo
ANXA4	Mitoxantrone	-0.617	0.00101	0.511	0.0432	3.67	0.000241	0.000393	0.223	-/+	Topoisomerase II inhibitor	TOP2A;TOP2B	Conv.Chemo
ATP5MD	MK_8745	-0.374	0.0654	0.712	0.00198	3.67	0.000241	0.000393	0.223	0/+	Aurora A inhibitor	AURKA	Kinase inhibitor
AC207582.2	WEHI_539	0.713	6.42e-05	-0.373	0.155	-3.67	0.000241	0.000393	0.223	+/0	Bcl-XL inhibitor	BCL2L1	Apoptotic modulator
CC2D1B	Cytarabine.Idarubicin	-0.423	0.0352	0.682	0.00361	3.67	0.000242	0.000393	0.223	-/+	Antimetabolite, interferes with DNA synthesis, Topoisomerase II inhibitor	TOP2A;TOP2B;DNA;POLB	Other
ATP2B4	Raltitrexed	-0.543	0.00505	0.589	0.0164	3.67	0.000243	0.000394	0.223	-/+	Antimetabolite, Antifolate, Dihydrofolate reductase inhibitor, thymidylate synthase inhibitor	TYMS;DHFR	Conv.Chemo
AARS1	Fludarabine	0.515	0.00842	-0.613	0.0115	-3.67	0.000243	0.000394	0.223	+/-	Antimetabolite, Purine analog	RRM1	Conv.Chemo
C10orf88	Aldoxorubicin	0.545	0.00483	-0.586	0.017	-3.67	0.000244	0.000394	0.223	+/-	Topoisomerase II inhibitor, Albumin binding	TOP2A;TOP2B	Conv.Chemo
ATP6V1D	Vidofludimus	-0.471	0.0174	0.648	0.00666	3.67	0.000244	0.000395	0.223	-/+	DHODH inhibitor	DHODH	Differentiating.epigenetic modifier
ARID4A	CCT196969	-0.622	0.000911	0.505	0.0463	3.67	0.000245	0.000396	0.223	-/+	pan-RAF, Src inhibitor	RAF1;BRAF;SRC;LCK	Kinase inhibitor
CAB39L	Sotrastaurin	-0.494	0.0122	0.63	0.00884	3.67	0.000245	0.000396	0.223	-/+	PKC inhibitor	PRKCB;PRKCQ;PRKCH;PRKCA;PRKCE;PRKCA	Kinase inhibitor
ASRGL1	Seliciclib	0.283	0.17	-0.758	0.000666	-3.67	0.000245	0.000397	0.223	0/-	CDK2, 7, 9 inhibitor	CDK2;CDK1;CDK5;MAPK1;MAPK3	Kinase inhibitor
ALKBH3	Valrubicin	-0.262	0.206	0.768	0.000517	3.67	0.000246	0.000397	0.223	0/+	Topoisomerase II inhibitor	TOP2A;TOP2B	Conv.Chemo
BUB1	8_amino_adenosine	0.572	0.00281	-0.559	0.0243	-3.67	0.000246	0.000397	0.223	+/-	Antimetabolite, Nucleoside analog, RNA synthesis inhibitor	RNA	Conv.Chemo
BTBD10	Rocilinostat	0.393	0.0517	-0.699	0.00257	-3.66	0.000248	0.000398	0.223	0/-	HDAC6 selective inhibitor	HDAC6	Differentiating.epigenetic modifier
BRD9	Pevonedistat	0.361	0.0761	-0.718	0.00174	-3.66	0.000249	0.000398	0.223	0/-	NAE inhibitor	NAE1	Metabolic modifier
CCDC12	Exemestane	0.291	0.159	-0.754	0.000741	-3.66	0.000249	0.000399	0.223	0/-	Aromatase inhibitor	CYP19A1	Hormone therapy
AC005747.1	Finasteride	0.366	0.0724	-0.715	0.00184	-3.66	0.00025	0.000401	0.223	0/-	type II 5-alpha reductase inhibitor	SRD5A2	Hormone therapy
C10orf88	Cytarabine.Idarubicin	0.581	0.00232	-0.549	0.0277	-3.66	0.000251	0.000401	0.223	+/-	Antimetabolite, interferes with DNA synthesis, Topoisomerase II inhibitor	TOP2A;TOP2B;DNA;POLB	Other
GMNN	WEHI_539	-0.598	0.00159	0.661	0.00533	4.24	2.21e-05	7.58e-05	0.223	-/+	Bcl-XL inhibitor	BCL2L1	Apoptotic modulator
FADS3	ENMD_2076	-0.523	0.00733	0.717	0.00177	4.24	2.27e-05	7.68e-05	0.223	-/+	pan-Aurora, VEGFR inhibitor	AURKA;FLT3;RET;FLT4;SRC;CSF1R;NTRK1;PDGFRA;BLK;KDR;YES1;FYN;AURKB;PTK2;FGFR2;FGFR1;JAK2;KIT;ABL1	Kinase inhibitor
FRMD4A	Dovitinib	0.687	0.000147	-0.564	0.0228	-4.24	2.28e-05	7.68e-05	0.223	+/-	FGFR inhibitor	FGFR1;FGFR3;KIT;FLT3;FLT4	Kinase inhibitor
FAM221A	Masitinib	0.338	0.0989	-0.811	0.00014	-4.23	2.33e-05	7.75e-05	0.223	0/-	KIT inhibitor	KIT	Kinase inhibitor
FGD3	Mercaptopurine	-0.487	0.0136	0.738	0.00109	4.23	2.38e-05	7.87e-05	0.223	-/+	Antimetabolite, Purine analog	HPRT1;PPAT	Conv.Chemo
FIP1L1	Selinexor	0.513	0.00874	-0.722	0.00159	-4.23	2.38e-05	7.87e-05	0.223	+/-	XPO1 CRM1 inhibitor	XPO1	Apoptotic modulator
LGALS9	Tubastatin_A	0.468	0.0184	-0.716	0.00181	-4.02	5.82e-05	0.000149	0.223	+/-	HDAC6 inhibitor	HDAC6	Differentiating.epigenetic modifier
KIAA0319L	Pexidartinib	0.751	1.52e-05	-0.405	0.119	-4.02	5.89e-05	0.00015	0.223	+/0	KIT, CSF1R, FLT3 inhibitor	CSF1R;FLT3;KIT	Kinase inhibitor
TAF9B	Pomalidomide	-0.318	0.121	0.792	0.000258	4.02	5.85e-05	0.000141	0.223	0/+	Immunomodulatory agent, anti-angiogenic	CRBN;PTGS2;TNF	Immunomodulatory
SURF2	Tipifarnib	0.604	0.00138	-0.608	0.0125	-4.02	5.88e-05	0.000142	0.223	+/-	Farnesyltransferase inhibitor	FNTA	Differentiating.epigenetic modifier
TMEM189	Pomalidomide	0.412	0.0409	-0.748	0.000867	-4.02	5.89e-05	0.000142	0.223	+/-	Immunomodulatory agent, anti-angiogenic	CRBN;PTGS2;TNF	Immunomodulatory
TMEM259	Pomalidomide	0.208	0.319	-0.832	6.44e-05	-4.02	5.9e-05	0.000142	0.223	0/-	Immunomodulatory agent, anti-angiogenic	CRBN;PTGS2;TNF	Immunomodulatory
TXNDC12	Paclitaxel	0.409	0.0425	-0.771	0.000466	-4.17	3.08e-05	7.74e-05	0.223	+/-	Mitotic inhibitor, taxane microtubule stabilizer	TUBB1;BCL2;MAP2;MAP4;MAPT	Conv.Chemo
C18orf25	Dexamethasone	-0.168	0.423	0.805	0.000171	3.66	0.000251	0.000402	0.224	0/+	Glucocorticoid, immunomodulatory agent	NR3C1	Immunomodulatory
ATP5F1B	Paclitaxel	-0.216	0.3	0.786	0.000306	3.66	0.000253	0.000403	0.224	0/+	Mitotic inhibitor, taxane microtubule stabilizer	TUBB1;BCL2;MAP2;MAP4;MAPT	Conv.Chemo
BCDIN3D	Methotrexate	0.232	0.265	-0.779	0.000372	-3.66	0.000254	0.000404	0.224	0/-	Antimetabolite, Antifolate, Dihydrofolate reductase inhibitor	DHFR;TYMS	Metabolic modifier
BLZF1	Gedatolisib	-0.243	0.243	0.775	0.000424	3.66	0.000254	0.000405	0.224	0/+	PI3K, mTOR inhibitor	PIK3CA;PIK3CG;MTOR	Kinase inhibitor
ABRAXAS1	Nintedanib	0.194	0.352	-0.794	0.000238	-3.66	0.000254	0.000406	0.224	0/-	VEGFR, PDGFR, FGFR inhibitor	FGFR1;FGFR2;FLT1;FLT4;KDR;PDGFRA;PDGFRB	Kinase inhibitor
C4orf3	Fludarabine	-0.267	0.197	0.764	0.000572	3.66	0.000256	0.000406	0.224	0/+	Antimetabolite, Purine analog	RRM1	Conv.Chemo
ATAD5	Prexasertib	0.733	3.05e-05	-0.33	0.211	-3.66	0.000256	0.000406	0.224	+/0	CHEK1 inhibitor	CHEK1	Kinase inhibitor
ANXA11	Cytarabine	-0.509	0.00938	0.615	0.0112	3.66	0.000256	0.000407	0.224	-/+	Antimetabolite, Pyrimidine analog, interferes with DNA synthesis	POLB;DNA	Conv.Chemo
LAT2	Ribociclib	-0.592	0.00184	0.62	0.0105	4.01	5.95e-05	0.000151	0.224	-/+	CDK4, 6 inhibitor	CDK4;CDK6	Kinase inhibitor
ORAI1	Cytarabine	-0.601	0.00148	0.666	0.00488	4.28	1.85e-05	6.38e-05	0.224	-/+	Antimetabolite, Pyrimidine analog, interferes with DNA synthesis	POLB;DNA	Conv.Chemo
OIP5	Etoposide	0.304	0.14	-0.829	7.31e-05	-4.28	1.87e-05	6.38e-05	0.224	0/-	Topoisomerase II inhibitor	TOP2A;TOP2B	Conv.Chemo
PDXK	AZD_5438	-0.468	0.0184	0.757	0.000685	4.28	1.89e-05	6.43e-05	0.224	-/+	CDK1, 2, 9 inhibitor	CDK1;CDK2;CDK9	Kinase inhibitor
SNUPN	Megestrol_acetate	0.446	0.0254	-0.728	0.00139	-4.01	5.97e-05	0.000145	0.224	+/-	Progestogen	PGR;AR;NR3C1;ESR1	Hormone therapy
TIGD2	Bafetinib	0.129	0.537	-0.855	2.47e-05	-4.01	6e-05	0.000145	0.224	0/-	ABL, Lyn inhibitor	ABL1;LYN	Kinase inhibitor
SLC35B2	Temsirolimus	-0.57	0.00293	0.637	0.00791	4.01	6.18e-05	0.000148	0.224	-/+	binds FKBP12, causes inhibition of mTORC1	FKBP1A	Rapalog
TMEM192	ABT_751	-0.557	0.00386	0.649	0.00656	4	6.21e-05	0.000149	0.224	-/+	Mitotic inhibitor, Colchicine site binding microtubule depolymerizer	TUBB	Conv.Chemo
SIRT1	Gemcitabine	0.593	0.0018	-0.616	0.011	-4	6.22e-05	0.000149	0.224	+/-	Antimetabolite, Nucleoside analog	TYMS	Conv.Chemo
TNFAIP8L2	Cytarabine	-0.566	0.0032	0.641	0.0075	4	6.23e-05	0.00015	0.224	-/+	Antimetabolite, Pyrimidine analog, interferes with DNA synthesis	POLB;DNA	Conv.Chemo
TBC1D31	Tivozanib	0.746	1.9e-05	-0.412	0.113	-4	6.23e-05	0.00015	0.224	+/0	VEGFR1, 2, 3, c-Kit, PDGFRB inhibitor	KDR;FLT1;FLT4;KIT;PDGFRA;PDGFRB;EPHB2;TEK	Kinase inhibitor
TMEM39B	Triapine	0.843	1.2e-07	-0.165	0.541	-4	6.32e-05	0.000151	0.224	+/0	ribonucleotide reductase inhibitor	RRM1;RRM2	Metabolic modifier
STX7	Navitoclax	0.499	0.0111	-0.691	0.00301	-4	6.37e-05	0.000152	0.224	+/-	Bcl-2,Bcl-XL inhibitor	BCL2;BCL2L2;BAD;BCL2L1;MCL1	Apoptotic modulator
TMEM219	ODM_201	-0.617	0.00101	0.59	0.0161	4	6.37e-05	0.000152	0.224	-/+	AR antagonist	AR	Hormone therapy
SGO2	Cytarabine	0.746	1.88e-05	-0.409	0.116	-4	6.45e-05	0.000153	0.224	+/0	Antimetabolite, Pyrimidine analog, interferes with DNA synthesis	POLB;DNA	Conv.Chemo
SIGIRR	Cytarabine.Idarubicin	-0.601	0.00149	0.606	0.0128	3.99	6.5e-05	0.000154	0.224	-/+	Antimetabolite, interferes with DNA synthesis, Topoisomerase II inhibitor	TOP2A;TOP2B;DNA;POLB	Other
SUGP1	Cytarabine	0.457	0.0216	-0.718	0.00173	-3.99	6.51e-05	0.000154	0.224	+/-	Antimetabolite, Pyrimidine analog, interferes with DNA synthesis	POLB;DNA	Conv.Chemo
SH3BP2	Danusertib	-0.572	0.00282	0.633	0.00847	3.99	6.52e-05	0.000154	0.224	-/+	Aurora, Ret, TrkA, FGFR-1 inhibitor	AURKA;AURKB;RET;FGFR1;ABL1;NTRK1	Kinase inhibitor
TIAM1	NVP_LCL161	-0.301	0.144	0.796	0.000228	3.99	6.55e-05	0.000154	0.224	0/+	IAPs, SMAC mimetic	XIAP;BIRC2	Apoptotic modulator
TMEM161A	Tamatinib	0.55	0.00443	-0.651	0.00627	-3.99	6.64e-05	0.000155	0.224	+/-	SYK inhibitor	SYK	Kinase inhibitor
TDP2	Clofarabine	0.495	0.0118	-0.692	0.003	-3.99	6.73e-05	0.000156	0.224	+/-	Antimetabolite, Purine analog	RRM1	Conv.Chemo
TMCC1	A_1210477	0.379	0.0615	-0.759	0.000643	-3.99	6.74e-05	0.000156	0.224	0/-	MCL-1 inhibitor	MCL1	Apoptotic modulator
SOS1	Dovitinib	-0.379	0.0614	0.759	0.000656	3.98	6.88e-05	0.000157	0.224	0/+	FGFR inhibitor	FGFR1;FGFR3;KIT;FLT3;FLT4	Kinase inhibitor
STRIP1	Topotecan	-0.498	0.0112	0.688	0.00319	3.98	6.9e-05	0.000158	0.224	-/+	Topoisomerase I inhibitor, Camptothecin analog	TOP1	Conv.Chemo
SPTBN2	Itraconazole	0.255	0.219	-0.812	0.000135	-3.98	6.91e-05	0.000158	0.224	0/-	antifungal, hedgehog signaling inhibitor	CYP51A1;CYP3A4	Other
SKA1	Prexasertib	0.746	1.9e-05	-0.405	0.12	-3.98	6.91e-05	0.000158	0.224	+/0	CHEK1 inhibitor	CHEK1	Kinase inhibitor
SRPRA	Finasteride	0.548	0.00461	-0.651	0.0063	-3.98	6.91e-05	0.000158	0.224	+/-	type II 5-alpha reductase inhibitor	SRD5A2	Hormone therapy
TRAPPC6B	Fostamatinib	-0.419	0.0369	0.766	0.00054	4.17	3.09e-05	7.96e-05	0.224	-/+	SYK inhibitor	SYK	Kinase inhibitor
USP16	Clofarabine	0.469	0.0181	-0.739	0.00107	-4.17	3.11e-05	8.01e-05	0.224	+/-	Antimetabolite, Purine analog	RRM1	Conv.Chemo
UNC119	Alpelisib	0.479	0.0155	-0.733	0.00124	-4.16	3.13e-05	8.11e-05	0.224	+/-	PI3Kalpha selective inhibitor	PIK3CA	Kinase inhibitor
VPS13B	AMG_925	0.719	5.1e-05	-0.501	0.0481	-4.16	3.13e-05	8.14e-05	0.224	+/-	FLT3, CDK4 inhibitor	FLT3;CDK4	Kinase inhibitor
ZNF516	Axitinib	0.471	0.0174	-0.737	0.00112	-4.16	3.14e-05	8.14e-05	0.224	+/-	VEGFR, PDGFR, KIT inhibitor	KDR;FLT1;FLT4;KIT;PDGFRA;PDGFRB	Kinase inhibitor
ZNF710	Filanesib	-0.51	0.00919	0.713	0.00194	4.16	3.16e-05	8.14e-05	0.224	-/+	KSP, Eg5 inhibitor	KIF11	Kinesin inhibitor
ZIK1	Vidofludimus	0.386	0.057	-0.781	0.000357	-4.16	3.24e-05	8.21e-05	0.224	0/-	DHODH inhibitor	DHODH	Differentiating.epigenetic modifier
USP22	GSK_461364	0.637	0.000611	-0.604	0.0132	-4.15	3.27e-05	8.41e-05	0.224	+/-	PLK1 inhibitor	PLK1	Kinase inhibitor
VAT1L	Ribociclib	0.0103	0.961	0.898	2.32e-06	4.15	3.3e-05	8.49e-05	0.224	0/+	CDK4, 6 inhibitor	CDK4;CDK6	Kinase inhibitor
ZNF592	Vinflunine	-0.42	0.0367	0.763	0.000581	4.15	3.34e-05	8.51e-05	0.224	-/+	Mitotic inhibitor, Vinca alkaloid microtubule depolymerizer	TUBB	Conv.Chemo
UBE2E2	PIM_447	0.576	0.00256	-0.66	0.00542	-4.14	3.42e-05	8.59e-05	0.224	+/-	PIM1, 2, 3 kinase inhibitor	PIM1	Kinase inhibitor
ZDHHC17	RO5126766	0.483	0.0145	-0.725	0.00147	-4.13	3.57e-05	8.69e-05	0.224	+/-	dual RAF and MEK inhibitor	RAF1;BRAF;MAP2K1;MAP2K2	Kinase inhibitor
WDR41	Altiratinib	-0.421	0.0363	0.76	0.000628	4.13	3.59e-05	8.99e-05	0.224	-/+	MET, Tie-2 inhibitor	MET;NTRK1;NTRK3;NTRK2;TEK;FLT3;KIT;KDR	Kinase inhibitor
UNC93B1	PF_03758309	-0.36	0.0775	0.789	0.000279	4.13	3.6e-05	9.04e-05	0.224	0/+	PAK4 inhibitor	PAK4	Kinase inhibitor
UBASH3A	Oxaliplatin	-0.366	0.0719	0.786	0.000307	4.13	3.64e-05	9.09e-05	0.224	0/+	Platinum-based antineoplastic agent	DNA	Conv.Chemo
USP13	Topotecan	0.461	0.0203	-0.738	0.0011	-4.13	3.65e-05	9.16e-05	0.224	+/-	Topoisomerase I inhibitor, Camptothecin analog	TOP1	Conv.Chemo
WASHC5	Pemetrexed	-0.516	0.00824	0.703	0.00239	4.13	3.66e-05	9.21e-05	0.224	-/+	Antimetabolite, Antifolate, Dihydrofolate reductase inhibitor, thymidylate synthase inhibitor	TYMS;DHFR	Metabolic modifier
ZHX3	Digoxin	-0.59	0.00189	0.644	0.00707	4.13	3.67e-05	9.21e-05	0.224	-/+	Cardiac glycoside	ATP1A1;ITGB1;ITGB3;ITGA3;ITGA1	Other
UBASH3A	Idarubicin	-0.441	0.0275	0.749	0.000844	4.13	3.69e-05	9.21e-05	0.224	-/+	Topoisomerase II inhibitor	TOP2A;TOP2B	Conv.Chemo
ZNF646	Methotrexate	0.177	0.397	-0.852	2.82e-05	-4.12	3.77e-05	9.21e-05	0.224	0/-	Antimetabolite, Antifolate, Dihydrofolate reductase inhibitor	DHFR;TYMS	Metabolic modifier
TUBB	CCT196969	-0.671	0.000239	0.557	0.0251	4.12	3.8e-05	9.39e-05	0.224	-/+	pan-RAF, Src inhibitor	RAF1;BRAF;SRC;LCK	Kinase inhibitor
WDR59	Resminostat	-0.026	0.902	0.888	4.28e-06	4.12	3.83e-05	9.51e-05	0.224	0/+	HDAC1, 3, 6 inhibitor	HDAC1;HDAC3;HDAC6	Differentiating.epigenetic modifier
TXNDC9	Topotecan	0.593	0.0018	-0.64	0.00756	-4.12	3.84e-05	9.51e-05	0.224	+/-	Topoisomerase I inhibitor, Camptothecin analog	TOP1	Conv.Chemo
TPX2	Cisplatin	0.532	0.00618	-0.689	0.00317	-4.11	3.91e-05	9.54e-05	0.224	+/-	Platinum-based antineoplastic agent	DNA	Conv.Chemo
XRCC5	PF_00477736	0.107	0.612	-0.869	1.22e-05	-4.11	3.95e-05	9.61e-05	0.224	0/-	CHEK1 inhibitor	CHEK1;KDR;FLT3;YES1;CHEK2	Kinase inhibitor
ZNF362	BMS863233	-0.344	0.0921	0.793	0.000249	4.11	3.97e-05	9.69e-05	0.224	0/+	Cdc7 inhibitor	CDC7	Kinase inhibitor
ZNF507	Alisertib	0.738	2.54e-05	-0.455	0.0767	-4.11	3.99e-05	9.71e-05	0.224	+/0	Aurora A inhibitor	AURKA	Kinase inhibitor
TSPO	Temsirolimus	-0.184	0.377	0.848	3.28e-05	4.11	4e-05	9.79e-05	0.224	0/+	binds FKBP12, causes inhibition of mTORC1	FKBP1A	Rapalog
TPX2	Niraparib	0.563	0.0034	-0.664	0.00503	-4.11	4.01e-05	9.86e-05	0.224	+/-	PARP inhibitor	PARP1	Differentiating.epigenetic modifier
TONSL	Pemetrexed	0.688	0.000145	-0.532	0.0341	-4.1	4.04e-05	9.86e-05	0.224	+/-	Antimetabolite, Antifolate, Dihydrofolate reductase inhibitor, thymidylate synthase inhibitor	TYMS;DHFR	Metabolic modifier
TRIM11	Niraparib	0.41	0.0416	-0.761	0.000612	-4.1	4.07e-05	9.94e-05	0.224	+/-	PARP inhibitor	PARP1	Differentiating.epigenetic modifier
TRIM11	Prexasertib	0.75	1.58e-05	-0.432	0.0947	-4.1	4.07e-05	9.94e-05	0.224	+/0	CHEK1 inhibitor	CHEK1	Kinase inhibitor
ZSCAN21	Ipatasertib	0.553	0.00416	-0.67	0.00451	-4.1	4.18e-05	9.94e-05	0.224	+/-	AKT inhibitor	AKT1;AKT2;AKT3	Kinase inhibitor
ZZEF1	RGFP966	-0.432	0.0311	0.749	0.00085	4.09	4.25e-05	0.000101	0.224	-/+	HDAC3 inhibitor	HDAC3	Differentiating.epigenetic modifier
UBXN1	Megestrol_acetate	-0.361	0.0761	0.783	0.000339	4.09	4.35e-05	0.000103	0.224	0/+	Progestogen	PGR;AR;NR3C1;ESR1	Hormone therapy
ZADH2	Fludarabine	-0.466	0.0188	0.728	0.0014	4.08	4.41e-05	0.000105	0.224	-/+	Antimetabolite, Purine analog	RRM1	Conv.Chemo
WASHC4	Raltitrexed	-0.408	0.0427	0.76	0.000642	4.08	4.43e-05	0.000107	0.224	-/+	Antimetabolite, Antifolate, Dihydrofolate reductase inhibitor, thymidylate synthase inhibitor	TYMS;DHFR	Conv.Chemo
WSB1	Perifosine	-0.0716	0.734	0.876	8.83e-06	4.08	4.44e-05	0.000107	0.224	0/+	AKT, PI3K inhibitor	PIK3CA;PIK3CB;PIK3CD;PIK3CG;AKT1;AKT2;AKT3	Kinase inhibitor
ZNF480	Pazopanib	0.529	0.00654	-0.685	0.00338	-4.08	4.45e-05	0.000107	0.224	+/-	VEGFR inhibitor	FLT1;KDR;FLT4;KIT;PDGFRA;PDGFRB;CSF1R;FGFR3;ITK	Kinase inhibitor
USP1	Pemetrexed	0.756	1.24e-05	-0.415	0.11	-4.08	4.46e-05	0.000107	0.224	+/0	Antimetabolite, Antifolate, Dihydrofolate reductase inhibitor, thymidylate synthase inhibitor	TYMS;DHFR	Metabolic modifier
VKORC1L1	BX_912	-0.592	0.00183	0.633	0.00845	4.08	4.49e-05	0.000108	0.224	-/+	PDK1 inhibitor	PDK1	Kinase inhibitor
ZNF398	AZD3965	-0.203	0.33	0.84	4.66e-05	4.08	4.51e-05	0.000108	0.224	0/+	MCT1 inhibitor	SLC16A1	Metabolic modifier
ZPR1	Onalespib	0.249	0.23	-0.825	8.47e-05	-4.08	4.6e-05	0.000108	0.224	0/-	HSP90 inhibitor	HSP90AA1	HSP inhibitor
TRAPPC10	RGFP966	-0.588	0.00201	0.635	0.00818	4.07	4.68e-05	0.00011	0.224	-/+	HDAC3 inhibitor	HDAC3	Differentiating.epigenetic modifier
ZNF101	Vinorelbine	0.465	0.0193	-0.726	0.00144	-4.07	4.68e-05	0.000111	0.224	+/-	Mitotic inhibitor, Vinca alkaloid microtubule depolymerizer	TUBB	Conv.Chemo
WASHC2A	Cytarabine	-0.482	0.0147	0.716	0.00182	4.07	4.69e-05	0.000111	0.224	-/+	Antimetabolite, Pyrimidine analog, interferes with DNA synthesis	POLB;DNA	Conv.Chemo
ZNF644	Cabazitaxel	0.636	0.000641	-0.587	0.0168	-4.07	4.7e-05	0.000111	0.224	+/-	Mitotic inhibitor, taxane microtubule stabilizer, antimitotic	TUBB1;TUBA4A	Conv.Chemo
ZNF518B	VER_155008	0.621	0.000928	-0.603	0.0135	-4.07	4.7e-05	0.000111	0.224	+/-	HSP70 inhibitor	HSPA1A;HSPA1B;HSPA8;HSPA5	HSP inhibitor
WSB1	Vinblastine	-0.142	0.498	0.856	2.29e-05	4.07	4.76e-05	0.000111	0.224	0/+	Mitotic inhibitor, Vinca alkaloid microtubule depolymerizer	TUBA1A;TUBB;TUBD1;TUBG1;TUBE1	Conv.Chemo
USP37	Cytarabine	0.591	0.00187	-0.63	0.00886	-4.06	4.88e-05	0.000113	0.224	+/-	Antimetabolite, Pyrimidine analog, interferes with DNA synthesis	POLB;DNA	Conv.Chemo
ZNRD2	Raltitrexed	0.763	9.29e-06	-0.395	0.13	-4.06	4.92e-05	0.000114	0.224	+/0	Antimetabolite, Antifolate, Dihydrofolate reductase inhibitor, thymidylate synthase inhibitor	TYMS;DHFR	Conv.Chemo
UBR5	Cabazitaxel	0.608	0.00126	-0.612	0.0117	-4.06	5.01e-05	0.000115	0.224	+/-	Mitotic inhibitor, taxane microtubule stabilizer, antimitotic	TUBB1;TUBA4A	Conv.Chemo
UBASH3A	Doxorubicin	-0.456	0.022	0.729	0.00137	4.05	5.05e-05	0.000116	0.224	-/+	Topoisomerase II inhibitor	TOP2A;NOLC1	Conv.Chemo
VKORC1L1	Prexasertib	-0.809	9.6e-07	0.284	0.286	4.05	5.08e-05	0.000116	0.224	-/0	CHEK1 inhibitor	CHEK1	Kinase inhibitor
ZFAND6	Imiquimod	-0.272	0.189	0.814	0.000125	4.05	5.1e-05	0.000117	0.224	0/+	Immunomodulatory agent, TLR7 agonist	TLR7;TLR8	Immunomodulatory
TXNRD3	Azacitidine	-0.421	0.0361	0.748	0.000868	4.05	5.13e-05	0.000117	0.224	-/+	Antimetabolite, Nucleoside analog, DNA methyl transferase inhibitor	TYMS	Differentiating.epigenetic modifier
ZNF771	Enzalutamide	-0.158	0.45	0.85	3.02e-05	4.05	5.13e-05	0.000117	0.224	0/+	AR antagonist	AR	Hormone therapy
USP33	AZD7762	0.683	0.00017	-0.524	0.0373	-4.05	5.19e-05	0.000117	0.224	+/-	CHEK1 inhibitor	CHEK1;CHEK2	Kinase inhibitor
ZCCHC7	Mitomycin_C	0.213	0.306	-0.833	6.09e-05	-4.05	5.2e-05	0.000119	0.224	0/-	Antineoplastic anatibiotic, DNA crosslinker	DNA	Conv.Chemo
ZNF32	Enzalutamide	-0.704	8.7e-05	0.494	0.0519	4.05	5.21e-05	0.000119	0.224	-/0	AR antagonist	AR	Hormone therapy
WIPF1	BIIB021	-0.464	0.0195	0.722	0.00158	4.04	5.26e-05	0.000119	0.224	-/+	HSP90 inhibitor	HSP90AA1	HSP inhibitor
ZADH2	AT_101	-0.462	0.0199	0.722	0.00158	4.04	5.37e-05	0.00012	0.224	-/+	pan Bcl-2 family inhibitor	BCL2;BCL2L1;MCL1	Apoptotic modulator
ZFYVE26	Tozasertib	-0.775	5.43e-06	0.363	0.167	4.04	5.38e-05	0.000122	0.224	-/0	pan-Aurora inhibitor	AURKA;AURKB;AURKC;FLT3;ABL1	Kinase inhibitor
TXNDC17	Onalespib	0.729	3.52e-05	-0.45	0.08	-4.04	5.39e-05	0.000122	0.224	+/0	HSP90 inhibitor	HSP90AA1	HSP inhibitor
USP10	SN_38	0.711	6.81e-05	-0.48	0.0597	-4.04	5.41e-05	0.000122	0.224	+/0	Active metabolite of irinotecan, Topoisomerase I inhibitor	TOP1	Conv.Chemo
UPF3A	Glesatinib	-0.561	0.00354	0.651	0.00626	4.04	5.44e-05	0.000123	0.224	-/+	MET, AXL, TIE, VEGFR, RON inhibitor	MET;MST1R;KDR;FLT4;TEK	Kinase inhibitor
TXNDC9	Amsacrine	0.65	0.000439	-0.562	0.0234	-4.03	5.49e-05	0.000124	0.224	+/-	DNA intercalation, Topoisomerase II inhibitor	TOP2A;TOP2B;DNA	Conv.Chemo
ZNF654	Tipifarnib	-0.38	0.0611	0.766	0.00054	4.03	5.53e-05	0.000124	0.224	0/+	Farnesyltransferase inhibitor	FNTA	Differentiating.epigenetic modifier
UFL1	VS_4718	0.432	0.031	-0.739	0.00108	-4.03	5.57e-05	0.000124	0.224	+/-	FAK inhibitor	PTK2	Kinase inhibitor
WDR37	Carboplatin	-0.382	0.0593	0.765	0.000562	4.03	5.57e-05	0.000125	0.224	0/+	Platinum-based antineoplastic agent	DNA	Conv.Chemo
ZC3HAV1L	Uprosertib	0.403	0.0457	-0.754	0.000744	-4.03	5.61e-05	0.000125	0.224	+/-	AKT inhibitor	AKT1;AKT2;AKT3	Kinase inhibitor
ZNF101	Paclitaxel	0.437	0.0288	-0.735	0.00117	-4.03	5.62e-05	0.000125	0.224	+/-	Mitotic inhibitor, taxane microtubule stabilizer	TUBB1;BCL2;MAP2;MAP4;MAPT	Conv.Chemo
TXNDC17	Fludarabine	0.509	0.00929	-0.689	0.00313	-4.03	5.65e-05	0.000125	0.224	+/-	Antimetabolite, Purine analog	RRM1	Conv.Chemo
UNC13D	Danusertib	-0.235	0.258	0.824	8.78e-05	4.02	5.71e-05	0.000126	0.224	0/+	Aurora, Ret, TrkA, FGFR-1 inhibitor	AURKA;AURKB;RET;FGFR1;ABL1;NTRK1	Kinase inhibitor
ZNF507	GSK_1070916	0.637	0.000624	-0.575	0.0197	-4.02	5.71e-05	0.000127	0.224	+/-	Aurora B, Aurora C inhibitor	AURKB;AURKC	Kinase inhibitor
WASHC4	Clofarabine	-0.262	0.206	0.814	0.000124	4.02	5.78e-05	0.000127	0.224	0/+	Antimetabolite, Purine analog	RRM1	Conv.Chemo
BRWD1	Rigosertib	0.528	0.00666	-0.599	0.0143	-3.66	0.000257	0.00041	0.225	+/-	PLK1 Inhibitor, Ras-Raf interaction inhibitor, contaminated by microtubile depolymerizer	PLK1;SRC;FLT1;PDGFRB;ABL1	Other
ATP5F1A	Paclitaxel	-0.24	0.249	0.775	0.000416	3.65	0.000258	0.000411	0.225	0/+	Mitotic inhibitor, taxane microtubule stabilizer	TUBB1;BCL2;MAP2;MAP4;MAPT	Conv.Chemo
BUB1	SN_38	0.617	0.00102	-0.506	0.0454	-3.65	0.000259	0.000411	0.225	+/-	Active metabolite of irinotecan, Topoisomerase I inhibitor	TOP1	Conv.Chemo
C1orf112	Eribulin	0.726	4.01e-05	-0.343	0.193	-3.65	0.000261	0.000412	0.225	+/0	Mitotic inhibitor, microtubule depolymerizer	TUBB1	Conv.Chemo
AEBP2	Resminostat	0.419	0.0373	-0.681	0.00367	-3.65	0.000261	0.000414	0.225	+/-	HDAC1, 3, 6 inhibitor	HDAC1;HDAC3;HDAC6	Differentiating.epigenetic modifier
APLF	Masitinib	0.374	0.0657	-0.709	0.00212	-3.65	0.000261	0.000415	0.225	0/-	KIT inhibitor	KIT	Kinase inhibitor
C12orf45	Raltitrexed	0.637	0.000612	-0.48	0.0598	-3.65	0.000262	0.000417	0.225	+/0	Antimetabolite, Antifolate, Dihydrofolate reductase inhibitor, thymidylate synthase inhibitor	TYMS;DHFR	Conv.Chemo
BCAT2	MK_8745	-0.448	0.0248	0.661	0.00529	3.65	0.000262	0.000417	0.225	-/+	Aurora A inhibitor	AURKA	Kinase inhibitor
CADM4	Ribociclib	0.635	0.000648	-0.483	0.0581	-3.65	0.000262	0.000418	0.225	+/0	CDK4, 6 inhibitor	CDK4;CDK6	Kinase inhibitor
ABCB8	Cladribine	0.23	0.27	-0.779	0.000376	-3.65	0.000263	0.000419	0.225	0/-	Antimetabolite, Purine analog	RRM1;RRM2;RRM2B	Conv.Chemo
BLOC1S3	Cerdulatinib	-0.204	0.327	0.789	0.000278	3.65	0.000263	0.000419	0.225	0/+	JAK, SYK inhibitor	JAK1;JAK2;JAK3;TYK2;SYK	Kinase inhibitor
AC091230.1	BX_912	-0.29	0.16	0.752	0.000772	3.65	0.000263	0.000419	0.225	0/+	PDK1 inhibitor	PDK1	Kinase inhibitor
BAK1	BX_912	-0.509	0.00942	0.614	0.0114	3.65	0.000265	0.000419	0.225	-/+	PDK1 inhibitor	PDK1	Kinase inhibitor
ADD3	Paclitaxel	-0.156	0.456	0.807	0.000158	3.65	0.000265	0.000419	0.225	0/+	Mitotic inhibitor, taxane microtubule stabilizer	TUBB1;BCL2;MAP2;MAP4;MAPT	Conv.Chemo
ARHGAP25	Cytarabine	-0.695	0.000117	0.396	0.129	3.65	0.000265	0.000419	0.225	-/0	Antimetabolite, Pyrimidine analog, interferes with DNA synthesis	POLB;DNA	Conv.Chemo
CHAF1B	Cytarabine.Idarubicin	0.407	0.0432	-0.806	0.000164	-4.42	9.71e-06	4.88e-05	0.225	+/-	Antimetabolite, interferes with DNA synthesis, Topoisomerase II inhibitor	TOP2A;TOP2B;DNA;POLB	Other
CHMP5	BX_912	0.449	0.0243	-0.786	0.000302	-4.42	9.91e-06	4.93e-05	0.225	+/-	PDK1 inhibitor	PDK1	Kinase inhibitor
LGALS3BP	Gemcitabine	-0.518	0.00803	0.68	0.00374	4.01	6.08e-05	0.000153	0.225	-/+	Antimetabolite, Nucleoside analog	TYMS	Conv.Chemo
KIF4A	Gemcitabine	0.534	0.00593	-0.667	0.0048	-4	6.22e-05	0.000155	0.225	+/-	Antimetabolite, Nucleoside analog	TYMS	Conv.Chemo
IQSEC1	Acitretin	0.494	0.0122	-0.696	0.00274	-4	6.23e-05	0.000155	0.225	+/-	Retinoic acid receptor agonist	RARA;RARB;RXRA;RXRB;RXRG	Differentiating.epigenetic modifier
INO80D	MK_8745	-0.154	0.463	0.847	3.49e-05	4	6.26e-05	0.000155	0.225	0/+	Aurora A inhibitor	AURKA	Kinase inhibitor
ICAM3	8_amino_adenosine	-0.21	0.313	0.829	7.07e-05	4	6.28e-05	0.000156	0.225	0/+	Antimetabolite, Nucleoside analog, RNA synthesis inhibitor	RNA	Conv.Chemo
LAT2	CPI_0610	-0.701	9.58e-05	0.486	0.0563	4	6.31e-05	0.000156	0.225	-/0	BET family inhibitor	BRD2;BRD3;BRD4	Differentiating.epigenetic modifier
KANK2	Trametinib	0.461	0.0204	-0.716	0.0018	-4	6.38e-05	0.000157	0.225	+/-	MEK1 and 2 inhibitor	MAP2K1	Kinase inhibitor
LSM12	GSK_1070916	0.275	0.183	-0.806	0.000163	-4	6.41e-05	0.000158	0.225	0/-	Aurora B, Aurora C inhibitor	AURKB;AURKC	Kinase inhibitor
KPNA3	AZD3965	0.467	0.0186	-0.712	0.00197	-4	6.45e-05	0.00016	0.225	+/-	MCT1 inhibitor	SLC16A1	Metabolic modifier
LRRC1	Litronesib	0.499	0.0112	-0.691	0.00303	-4	6.45e-05	0.00016	0.225	+/-	Eg5 inhibitor	KIF11	Kinesin inhibitor
JRKL	Nintedanib	0.0926	0.66	-0.863	1.69e-05	-3.99	6.5e-05	0.000161	0.225	0/-	VEGFR, PDGFR, FGFR inhibitor	FGFR1;FGFR2;FLT1;FLT4;KDR;PDGFRA;PDGFRB	Kinase inhibitor
ITIH2	Prexasertib	-0.783	3.8e-06	0.332	0.209	3.99	6.5e-05	0.000161	0.225	-/0	CHEK1 inhibitor	CHEK1	Kinase inhibitor
MCRIP1	CC_223	0.461	0.0205	-0.715	0.00183	-3.99	6.56e-05	0.000162	0.225	+/-	mTOR inhibitor	MTOR;CSF1R	Kinase inhibitor
METTL16	Birinapant	0.316	0.124	-0.789	0.00028	-3.99	6.59e-05	0.000162	0.225	0/-	IAPs, SMAC mimetic	XIAP;BIRC2;BIRC3	Apoptotic modulator
LRRK1	Tamatinib	-0.412	0.0409	0.743	0.000965	3.99	6.62e-05	0.000163	0.225	-/+	SYK inhibitor	SYK	Kinase inhibitor
ITPR3	Agerafenib_CEP_32496	-0.569	0.00299	0.635	0.00826	3.99	6.64e-05	0.000164	0.225	-/+	BRAF(V600E) inhibitor	BRAF;RAF1;KIT;RET;LCK;ABL1;PDGFRB;CSF1R;MET;EGFR;KDR;EPHA2	Kinase inhibitor
MBOAT7	AZD_5438	-0.232	0.264	0.821	9.83e-05	3.99	6.66e-05	0.000164	0.225	0/+	CDK1, 2, 9 inhibitor	CDK1;CDK2;CDK9	Kinase inhibitor
IL6ST	Uprosertib	-0.35	0.0865	0.774	0.000435	3.99	6.67e-05	0.000164	0.225	0/+	AKT inhibitor	AKT1;AKT2;AKT3	Kinase inhibitor
KNL1	Gemcitabine	0.743	2.1e-05	-0.412	0.113	-3.99	6.68e-05	0.000164	0.225	+/0	Antimetabolite, Nucleoside analog	TYMS	Conv.Chemo
KDSR	Nelarabine	-0.264	0.203	0.809	0.000147	3.99	6.69e-05	0.000165	0.225	0/+	Antimetabolite, Nucleoside analog, DNA, RNA synth inhibitor	DNA	Conv.Chemo
KHNYN	LY_2874455	-0.556	0.00393	0.646	0.0069	3.99	6.72e-05	0.000166	0.225	-/+	FGFR inhibitor	FGFR1;FGFR2;FGFR3	Kinase inhibitor
MCM10	Raltitrexed	0.652	0.000414	-0.548	0.0281	-3.98	6.77e-05	0.000166	0.225	+/-	Antimetabolite, Antifolate, Dihydrofolate reductase inhibitor, thymidylate synthase inhibitor	TYMS;DHFR	Conv.Chemo
KMO	AMG319	0.428	0.0327	-0.733	0.00124	-3.98	6.87e-05	0.000168	0.225	+/-	PI3K delta inhibitor	PIK3CD	Kinase inhibitor
KIF2C	IOX_1	0.394	0.0512	-0.75	0.000813	-3.97	7.05e-05	0.000171	0.225	0/-	2-Oxoglutarate Oxygenase Inhibitor	KDM3A;KDM4C;KDM6B;KDM2A;KDM4E;KDM5C;EGLN1	Differentiating.epigenetic modifier
LDAH	IOX_2	0.0963	0.647	-0.86	1.93e-05	-3.97	7.05e-05	0.000172	0.225	0/-	PHD2 inhibitor	EGLN1	Differentiating.epigenetic modifier
MROH1	BX_912	-0.314	0.126	0.787	0.000293	3.97	7.08e-05	0.000172	0.225	0/+	PDK1 inhibitor	PDK1	Kinase inhibitor
METTL5	GSK_1070916	0.395	0.051	-0.75	0.000822	-3.97	7.09e-05	0.000172	0.225	0/-	Aurora B, Aurora C inhibitor	AURKB;AURKC	Kinase inhibitor
IDS	8_amino_adenosine	-0.34	0.0966	0.776	0.000408	3.97	7.14e-05	0.000172	0.225	0/+	Antimetabolite, Nucleoside analog, RNA synthesis inhibitor	RNA	Conv.Chemo
MAVS	Cytarabine	-0.754	1.35e-05	0.386	0.139	3.97	7.15e-05	0.000172	0.225	-/0	Antimetabolite, Pyrimidine analog, interferes with DNA synthesis	POLB;DNA	Conv.Chemo
LIAS	Entinostat	-0.482	0.0147	0.698	0.00264	3.97	7.21e-05	0.000173	0.225	-/+	HDAC inhibitor	HDAC1;HDAC3	Differentiating.epigenetic modifier
LGALS3BP	Clofarabine	-0.442	0.027	0.723	0.00156	3.97	7.23e-05	0.000173	0.225	-/+	Antimetabolite, Purine analog	RRM1	Conv.Chemo
METTL17	Givinostat	-0.75	1.61e-05	0.394	0.131	3.97	7.25e-05	0.000173	0.225	-/0	HDAC inhibitor	HDAC1;HDAC2;HDAC3;HDAC4;HDAC5;HDAC6;HDAC7;HDAC8;HDAC10	Differentiating.epigenetic modifier
MIER2	Losmapimod	0.0775	0.713	-0.864	1.59e-05	-3.97	7.33e-05	0.000176	0.225	0/-	p38MAPK inhibitor	MAPK14	Kinase inhibitor
ILVBL	GSK923295	-0.321	0.117	0.783	0.000331	3.97	7.33e-05	0.000176	0.225	0/+	CENP-E inhibitor	CENPE	Kinesin inhibitor
MGAT1	MST_312	-0.238	0.252	0.816	0.000117	3.97	7.34e-05	0.000176	0.225	0/+	Telomerase inhibitor	TERT	Other
LPCAT4	Idarubicin	-0.682	0.000171	0.503	0.047	3.96	7.34e-05	0.000176	0.225	-/+	Topoisomerase II inhibitor	TOP2A;TOP2B	Conv.Chemo
MIS18A	Cisplatin	0.361	0.0761	-0.765	0.000551	-3.96	7.34e-05	0.000176	0.225	0/-	Platinum-based antineoplastic agent	DNA	Conv.Chemo
MIS18A	Clofarabine	0.596	0.00166	-0.604	0.0133	-3.96	7.39e-05	0.000176	0.225	+/-	Antimetabolite, Purine analog	RRM1	Conv.Chemo
KIF4A	OSU_03012	0.556	0.00392	-0.641	0.0075	-3.96	7.43e-05	0.000177	0.225	+/-	PDPK1 inhibitor	PDPK1	Kinase inhibitor
MAP3K3	IOX_1	-0.482	0.0146	0.696	0.00275	3.96	7.48e-05	0.000177	0.225	-/+	2-Oxoglutarate Oxygenase Inhibitor	KDM3A;KDM4C;KDM6B;KDM2A;KDM4E;KDM5C;EGLN1	Differentiating.epigenetic modifier
PSMG1	Cytarabine.Idarubicin	0.294	0.154	-0.84	4.61e-05	-4.36	1.31e-05	4.64e-05	0.225	0/-	Antimetabolite, interferes with DNA synthesis, Topoisomerase II inhibitor	TOP2A;TOP2B;DNA;POLB	Other
RELL1	Valrubicin	-0.454	0.0226	0.773	0.000442	4.34	1.43e-05	4.88e-05	0.225	-/+	Topoisomerase II inhibitor	TOP2A;TOP2B	Conv.Chemo
PTOV1	Idarubicin	0.539	0.00545	-0.724	0.00152	-4.34	1.43e-05	4.88e-05	0.225	+/-	Topoisomerase II inhibitor	TOP2A;TOP2B	Conv.Chemo
PTBP1	Onalespib	-0.746	1.87e-05	0.503	0.0469	4.34	1.44e-05	4.96e-05	0.225	-/+	HSP90 inhibitor	HSP90AA1	HSP inhibitor
RDH14	AT_406	0.608	0.00128	-0.67	0.00455	-4.33	1.49e-05	5.11e-05	0.225	+/-	XIAP, cIAP1, cIAP2 inhibitor	XIAP;BIRC2;BIRC3	Apoptotic modulator
PPP1CA	EPZ015666	-0.8	1.55e-06	0.393	0.133	4.33	1.49e-05	5.11e-05	0.225	-/0	PRMT5 inhibitor	PRMT5	Differentiating.epigenetic modifier
RAD51	SN_38	0.622	0.000908	-0.657	0.00573	-4.33	1.5e-05	5.13e-05	0.225	+/-	Active metabolite of irinotecan, Topoisomerase I inhibitor	TOP1	Conv.Chemo
PSMG1	Cytarabine	0.362	0.0752	-0.812	0.000132	-4.32	1.53e-05	5.21e-05	0.225	0/-	Antimetabolite, Pyrimidine analog, interferes with DNA synthesis	POLB;DNA	Conv.Chemo
RMDN2	Tucidinostat	0.528	0.00669	-0.728	0.00137	-4.32	1.53e-05	5.21e-05	0.225	+/-	HDAC1, 2, 3 and 10 inhibitor	HDAC1;HDAC2;HDAC3;HDAC10	Differentiating.epigenetic modifier
RUNX3	Birinapant	-0.351	0.0853	0.816	0.000114	4.32	1.54e-05	5.23e-05	0.225	0/+	IAPs, SMAC mimetic	XIAP;BIRC2;BIRC3	Apoptotic modulator
RAB15	Vandetanib	-0.0645	0.759	0.895	2.83e-06	4.32	1.55e-05	5.23e-05	0.225	0/+	VEGFR, EGFR, RET inhibitor	KDR;FLT4;EGFR;RET	Kinase inhibitor
RHOT2	Masitinib	-0.425	0.034	0.784	0.000321	4.32	1.57e-05	5.26e-05	0.225	-/+	KIT inhibitor	KIT	Kinase inhibitor
RBM15B	Losmapimod	0.42	0.0367	-0.787	0.000302	-4.32	1.59e-05	5.33e-05	0.225	+/-	p38MAPK inhibitor	MAPK14	Kinase inhibitor
STK35	BMS863233	0.39	0.054	-0.753	0.000765	-3.98	7e-05	0.000161	0.225	0/-	Cdc7 inhibitor	CDC7	Kinase inhibitor
SRPRA	Fulvestrant	0.53	0.00647	-0.665	0.00498	-3.98	7.02e-05	0.000161	0.225	+/-	Estrogen receptor antagonist	ESR1	Hormone therapy
TDP2	Pemetrexed	0.522	0.00742	-0.67	0.00449	-3.98	7.03e-05	0.000161	0.225	+/-	Antimetabolite, Antifolate, Dihydrofolate reductase inhibitor, thymidylate synthase inhibitor	TYMS;DHFR	Metabolic modifier
SLC35B2	Ridaforolimus	-0.493	0.0123	0.691	0.00305	3.97	7.13e-05	0.000163	0.225	-/+	binds FKBP12, causes inhibition of mTORC1	FKBP1A	Rapalog
SLC35F6	Prexasertib	-0.719	5.18e-05	0.45	0.0805	3.97	7.13e-05	0.000163	0.225	-/0	CHEK1 inhibitor	CHEK1	Kinase inhibitor
TLR1	8_amino_adenosine	-0.549	0.00446	0.648	0.00665	3.97	7.18e-05	0.000163	0.225	-/+	Antimetabolite, Nucleoside analog, RNA synthesis inhibitor	RNA	Conv.Chemo
SLC35B2	AZD8055	-0.59	0.00193	0.612	0.0118	3.97	7.2e-05	0.000163	0.225	-/+	mTOR inhibitor	MTOR	Kinase inhibitor
SIDT2	Cytarabine.Idarubicin	-0.651	0.000429	0.545	0.0289	3.97	7.23e-05	0.000163	0.225	-/+	Antimetabolite, interferes with DNA synthesis, Topoisomerase II inhibitor	TOP2A;TOP2B;DNA;POLB	Other
SFT2D3	Valrubicin	0.551	0.00432	-0.646	0.00688	-3.97	7.28e-05	0.000165	0.225	+/-	Topoisomerase II inhibitor	TOP2A;TOP2B	Conv.Chemo
SSR1	Temsirolimus	-0.576	0.00257	0.623	0.00987	3.97	7.29e-05	0.000165	0.225	-/+	binds FKBP12, causes inhibition of mTORC1	FKBP1A	Rapalog
SETD2	Exemestane	0.3	0.145	-0.793	0.000251	-3.97	7.3e-05	0.000165	0.225	0/-	Aromatase inhibitor	CYP19A1	Hormone therapy
SLC27A1	8_amino_adenosine	-0.527	0.00681	0.665	0.00498	3.96	7.36e-05	0.000167	0.225	-/+	Antimetabolite, Nucleoside analog, RNA synthesis inhibitor	RNA	Conv.Chemo
SNX16	Dasatinib	0.721	4.76e-05	-0.442	0.0862	-3.96	7.5e-05	0.000168	0.225	+/0	ABL, Src, Kit, EphR Inhibitor	ABL1	Kinase inhibitor
SIDT2	RGFP966	-0.674	0.000219	0.513	0.0422	3.96	7.51e-05	0.000168	0.225	-/+	HDAC3 inhibitor	HDAC3	Differentiating.epigenetic modifier
TES	Quizartinib	0.779	4.4e-06	-0.329	0.214	-3.96	7.52e-05	0.000168	0.225	+/0	FLT3 inhibitor	FLT3	Kinase inhibitor
SPN	Temsirolimus	-0.454	0.0226	0.714	0.0019	3.96	7.56e-05	0.000169	0.225	-/+	binds FKBP12, causes inhibition of mTORC1	FKBP1A	Rapalog
SNX16	Bafetinib	0.735	2.86e-05	-0.418	0.107	-3.96	7.58e-05	0.000169	0.225	+/0	ABL, Lyn inhibitor	ABL1;LYN	Kinase inhibitor
TNFAIP8	Glasdegib	0.0851	0.686	-0.861	1.82e-05	-3.96	7.64e-05	0.00017	0.225	0/-	Smo inhibitor	SMO	Hedgehog inhibitor
SYF2	MK_8745	0.232	0.264	-0.817	0.000113	-3.95	7.68e-05	0.00017	0.225	0/-	Aurora A inhibitor	AURKA	Kinase inhibitor
TSPYL1	VER_155008	0.431	0.0316	-0.738	0.0011	-4.02	5.79e-05	0.000129	0.225	+/-	HSP70 inhibitor	HSPA1A;HSPA1B;HSPA8;HSPA5	HSP inhibitor
UBASH3A	SN_38	-0.262	0.205	0.813	0.000128	4.02	5.9e-05	0.000129	0.225	0/+	Active metabolite of irinotecan, Topoisomerase I inhibitor	TOP1	Conv.Chemo
ASAH1	WEHI_539	0.55	0.0044	-0.576	0.0195	-3.65	0.000267	0.000423	0.226	+/-	Bcl-XL inhibitor	BCL2L1	Apoptotic modulator
BLM	Pemetrexed	0.535	0.00584	-0.59	0.0161	-3.64	0.000268	0.000423	0.226	+/-	Antimetabolite, Antifolate, Dihydrofolate reductase inhibitor, thymidylate synthase inhibitor	TYMS;DHFR	Metabolic modifier
AURKB	Clofarabine	0.633	0.00069	-0.484	0.0572	-3.64	0.000269	0.000423	0.226	+/0	Antimetabolite, Purine analog	RRM1	Conv.Chemo
FARSA	Pemetrexed	0.715	5.86e-05	-0.522	0.0381	-4.22	2.42e-05	8.12e-05	0.226	+/-	Antimetabolite, Antifolate, Dihydrofolate reductase inhibitor, thymidylate synthase inhibitor	TYMS;DHFR	Metabolic modifier
GLCE	KU_60019	0.285	0.167	-0.828	7.34e-05	-4.22	2.43e-05	8.17e-05	0.226	0/-	ATM inhibitor	ATM	Kinase inhibitor
EIF3B	Pemetrexed	0.609	0.00123	-0.646	0.00684	-4.22	2.44e-05	8.17e-05	0.226	+/-	Antimetabolite, Antifolate, Dihydrofolate reductase inhibitor, thymidylate synthase inhibitor	TYMS;DHFR	Metabolic modifier
EIF4G2	Floxuridine	0.651	0.000428	-0.604	0.0133	-4.22	2.46e-05	8.25e-05	0.226	+/-	Antimetabolite, Analog of 5-fluorouracil	TYMS	Conv.Chemo
GNL3L	GSK_461364	0.451	0.0238	-0.757	0.000685	-4.22	2.49e-05	8.32e-05	0.226	+/-	PLK1 inhibitor	PLK1	Kinase inhibitor
FERMT3	Hydroxyurea	-0.411	0.0412	0.777	0.000401	4.21	2.51e-05	8.4e-05	0.226	-/+	Antineoplastic agent	RRM1	Conv.Chemo
GIT1	Fulvestrant	0.486	0.0137	-0.736	0.00114	-4.21	2.52e-05	8.42e-05	0.226	+/-	Estrogen receptor antagonist	ESR1	Hormone therapy
IL6ST	GSK_690693	-0.261	0.208	0.807	0.00016	3.96	7.56e-05	0.000179	0.226	0/+	AKT, PKA, PKC inhibitor	AKT1;AKT2;AKT3;PRKCE;PRKCB;PRKCD;PRKCH;PRKCQ;PRKX;PRKG1	Kinase inhibitor
INCENP	SN_38	0.652	0.000415	-0.541	0.0304	-3.96	7.59e-05	0.00018	0.226	+/-	Active metabolite of irinotecan, Topoisomerase I inhibitor	TOP1	Conv.Chemo
KIAA0930	Mubritinib	-0.529	0.00655	0.661	0.00526	3.96	7.61e-05	0.00018	0.226	-/+	HER2 inhibitor	ERBB2	Kinase inhibitor
LARP4	VER_155008	0.627	0.000799	-0.57	0.0211	-3.96	7.63e-05	0.000181	0.226	+/-	HSP70 inhibitor	HSPA1A;HSPA1B;HSPA8;HSPA5	HSP inhibitor
SLC25A20	Hydroxyurea	-0.202	0.334	0.827	7.8e-05	3.95	7.74e-05	0.000172	0.226	0/+	Antineoplastic agent	RRM1	Conv.Chemo
TNFAIP8	Seliciclib	0.446	0.0256	-0.718	0.00175	-3.95	7.78e-05	0.000172	0.226	+/-	CDK2, 7, 9 inhibitor	CDK2;CDK1;CDK5;MAPK1;MAPK3	Kinase inhibitor
TMEM131L	Cytarabine	0.544	0.0049	-0.647	0.00671	-3.95	7.88e-05	0.000174	0.226	+/-	Antimetabolite, Pyrimidine analog, interferes with DNA synthesis	POLB;DNA	Conv.Chemo
THUMPD1	Brigatinib	-0.0852	0.686	0.861	1.89e-05	3.95	7.9e-05	0.000174	0.226	0/+	ALK inhibitor, including gatekeeper mutant ALK	ALK;ROS1;IGF1R;EGFR;INSR;ABL1;FLT3;MET;ERBB2;ERBB4	Kinase inhibitor
CC2D1A	AZD_5363	-0.384	0.058	0.701	0.00247	3.64	0.000269	0.000425	0.227	0/+	AKT inhibitor	AKT1;AKT2;AKT3;ROCK2	Kinase inhibitor
APLP2	Givinostat	-0.264	0.202	0.763	0.000586	3.64	0.000271	0.000426	0.227	0/+	HDAC inhibitor	HDAC1;HDAC2;HDAC3;HDAC4;HDAC5;HDAC6;HDAC7;HDAC8;HDAC10	Differentiating.epigenetic modifier
BLZF1	Dactolisib	-0.222	0.286	0.781	0.000354	3.64	0.000271	0.000428	0.227	0/+	PI3K, mTOR inhibitor	PIK3CA;PIK3CB;PIK3CD;PIK3CG;MTOR;ATR;RPS6KB1	Kinase inhibitor
AP2A1	Cytarabine	-0.642	0.000538	0.471	0.0654	3.64	0.000272	0.000428	0.227	-/0	Antimetabolite, Pyrimidine analog, interferes with DNA synthesis	POLB;DNA	Conv.Chemo
KCTD3	A_419259	0.37	0.0686	-0.759	0.000645	-3.95	7.69e-05	0.000182	0.227	0/-	HCK and other SRC family kinase inhibitor	SRC;LCK;LYN;HCK	Kinase inhibitor
MMS19	Mocetinostat	-0.588	0.002	0.61	0.0122	3.95	7.73e-05	0.000184	0.227	-/+	HDAC inhibitor (HDAC1 and 2-selective)	HDAC1;HDAC2;HDAC3;HDAC11	Differentiating.epigenetic modifier
LSM1	Regorafenib	-0.247	0.235	0.811	0.000137	3.95	7.78e-05	0.000184	0.227	0/+	BRAF, c-Kit, VEGFR2 inhibitor	BRAF;RAF1;KIT;KDR;FLT1;RET;PDGFRB;FLT4	Kinase inhibitor
MAT2A	Prexasertib	0.774	5.53e-06	-0.337	0.202	-3.95	7.79e-05	0.000184	0.227	+/0	CHEK1 inhibitor	CHEK1	Kinase inhibitor
MTFR2	Prexasertib	0.876	9.26e-09	-0.133	0.623	-4.27	1.94e-05	6.65e-05	0.227	+/0	CHEK1 inhibitor	CHEK1	Kinase inhibitor
NPM1	GSK269962	0.445	0.0257	-0.767	0.000522	-4.27	1.99e-05	6.65e-05	0.227	+/-	ROCK1 and ROCK2 inhibitor	ROCK1;ROCK2;RPS6KA5;RPS6KA1	Kinase inhibitor
REL	Pemetrexed	-0.674	0.000221	0.598	0.0144	4.31	1.62e-05	5.48e-05	0.227	-/+	Antimetabolite, Antifolate, Dihydrofolate reductase inhibitor, thymidylate synthase inhibitor	TYMS;DHFR	Metabolic modifier
RELL1	Clofarabine	-0.388	0.0553	0.8	0.000198	4.31	1.62e-05	5.51e-05	0.227	0/+	Antimetabolite, Purine analog	RRM1	Conv.Chemo
SNUPN	Toremifene	0.636	0.000631	-0.557	0.0249	-3.95	7.93e-05	0.000175	0.227	+/-	Selective estrogen receptor modulator	ESR1;SHBG	Hormone therapy
SKP1	Epirubicin	0.598	0.00159	-0.598	0.0144	-3.94	8e-05	0.000176	0.227	+/-	Topoisomerase II inhibitor	TOP2A;TOP2B	Conv.Chemo
TMX1	Ridaforolimus	-0.436	0.0292	0.722	0.0016	3.94	8.09e-05	0.000178	0.227	-/+	binds FKBP12, causes inhibition of mTORC1	FKBP1A	Rapalog
TBC1D10C	Cytarabine.Idarubicin	-0.375	0.0645	0.755	0.000724	3.94	8.09e-05	0.000178	0.227	0/+	Antimetabolite, interferes with DNA synthesis, Topoisomerase II inhibitor	TOP2A;TOP2B;DNA;POLB	Other
SPG21	Vinorelbine	-0.518	0.00795	0.666	0.00483	3.94	8.17e-05	0.000178	0.227	-/+	Mitotic inhibitor, Vinca alkaloid microtubule depolymerizer	TUBB	Conv.Chemo
SYMPK	AMG319	-0.361	0.0765	0.761	0.000612	3.94	8.26e-05	0.000179	0.227	0/+	PI3K delta inhibitor	PIK3CD	Kinase inhibitor
TENT2	Panobinostat	-0.492	0.0125	0.685	0.00342	3.94	8.28e-05	0.00018	0.227	-/+	HDAC inhibitor	HDAC1;HDAC2;HDAC3	Differentiating.epigenetic modifier
TOM1L2	CC_223	-0.578	0.00247	0.615	0.0113	3.93	8.35e-05	0.000182	0.227	-/+	mTOR inhibitor	MTOR;CSF1R	Kinase inhibitor
TMEM245	AZD_5363	-0.548	0.00461	0.642	0.00737	3.93	8.38e-05	0.000182	0.227	-/+	AKT inhibitor	AKT1;AKT2;AKT3;ROCK2	Kinase inhibitor
SFXN5	Omaveloxolone	-0.249	0.23	0.808	0.000152	3.93	8.42e-05	0.000183	0.227	0/+	Nrf2 activator	NFE2L2	Other
SFPQ	GSK269962	0.524	0.00721	-0.66	0.00538	-3.93	8.52e-05	0.000185	0.227	+/-	ROCK1 and ROCK2 inhibitor	ROCK1;ROCK2;RPS6KA5;RPS6KA1	Kinase inhibitor
SNX22	Belinostat	0.566	0.00319	-0.625	0.00966	-3.93	8.53e-05	0.000185	0.227	+/-	HDAC inhibitor	HDAC1;HDAC2;HDAC3	Differentiating.epigenetic modifier
TMEM134	Cladribine	-0.646	0.000488	0.541	0.0303	3.93	8.54e-05	0.000185	0.227	-/+	Antimetabolite, Purine analog	RRM1;RRM2;RRM2B	Conv.Chemo
SH3BP2	TAK_901	-0.604	0.00139	0.588	0.0165	3.93	8.55e-05	0.000186	0.227	-/+	Aurora, Src family, JAK3, RTK inhibitor	AURKA;AURKB;JAK3;SRC;CLK2;FGR;LRRK2;YES1;LCK;FYN;ABL1;AXL;ABL2;HCK;RET;FRK;NTRK1;FGFR2	Kinase inhibitor
TBC1D31	Radotinib	0.719	5.08e-05	-0.436	0.0914	-3.93	8.64e-05	0.000187	0.227	+/0	ABL, PDGFR inhibitor	ABL1;PDGFRA;PDGFRB	Kinase inhibitor
SERPINC1	Hydroxyurea	-0.529	0.00659	0.656	0.00583	3.93	8.65e-05	0.000188	0.227	-/+	Antineoplastic agent	RRM1	Conv.Chemo
SPG11	VER_155008	-0.561	0.00352	0.628	0.00918	3.92	8.71e-05	0.000189	0.227	-/+	HSP70 inhibitor	HSPA1A;HSPA1B;HSPA8;HSPA5	HSP inhibitor
TMED9	Prexasertib	-0.296	0.152	0.789	0.000282	3.92	8.72e-05	0.000189	0.227	0/+	CHEK1 inhibitor	CHEK1	Kinase inhibitor
TARS2	Mocetinostat	-0.486	0.0138	0.687	0.00329	3.92	8.72e-05	0.000189	0.227	-/+	HDAC inhibitor (HDAC1 and 2-selective)	HDAC1;HDAC2;HDAC3;HDAC11	Differentiating.epigenetic modifier
TMA7	Perifosine	0.189	0.364	-0.828	7.61e-05	-3.92	8.77e-05	0.000189	0.227	0/-	AKT, PI3K inhibitor	PIK3CA;PIK3CB;PIK3CD;PIK3CG;AKT1;AKT2;AKT3	Kinase inhibitor
SLC12A2	IOX_1	0.419	0.037	-0.728	0.00138	-3.92	8.8e-05	0.00019	0.227	+/-	2-Oxoglutarate Oxygenase Inhibitor	KDM3A;KDM4C;KDM6B;KDM2A;KDM4E;KDM5C;EGLN1	Differentiating.epigenetic modifier
TFB2M	Glasdegib	0.45	0.0239	-0.71	0.00208	-3.92	8.84e-05	0.00019	0.227	+/-	Smo inhibitor	SMO	Hedgehog inhibitor
SIKE1	Tipifarnib	0.314	0.127	-0.781	0.00036	-3.92	8.84e-05	0.00019	0.227	0/-	Farnesyltransferase inhibitor	FNTA	Differentiating.epigenetic modifier
SPRTN	Clofarabine	0.535	0.00585	-0.649	0.00652	-3.92	8.9e-05	0.000191	0.227	+/-	Antimetabolite, Purine analog	RRM1	Conv.Chemo
TDP2	SN_38	0.47	0.0178	-0.697	0.00271	-3.92	8.95e-05	0.000192	0.227	+/-	Active metabolite of irinotecan, Topoisomerase I inhibitor	TOP1	Conv.Chemo
SERPINB6	AZD3965	-0.0491	0.816	0.867	1.38e-05	3.92	8.97e-05	0.000193	0.227	0/+	MCT1 inhibitor	SLC16A1	Metabolic modifier
SIGIRR	Clofarabine	-0.472	0.0172	0.695	0.00282	3.92	9.01e-05	0.000193	0.227	-/+	Antimetabolite, Purine analog	RRM1	Conv.Chemo
SKP1	Amsacrine	0.577	0.00252	-0.612	0.0118	-3.92	9.02e-05	0.000193	0.227	+/-	DNA intercalation, Topoisomerase II inhibitor	TOP2A;TOP2B;DNA	Conv.Chemo
CANX	Fimepinostat_CUDC_907	-0.45	0.0239	0.657	0.00567	3.64	0.000274	0.00043	0.228	-/+	HDAC1, 2, 3, 10 and 11, PI3Kalpha inhibitor	HDAC1;HDAC2;HDAC3;HDAC10;HDAC11;PIK3CA	Differentiating.epigenetic modifier
AC091230.1	Docetaxel	-0.441	0.0275	0.663	0.00509	3.64	0.000278	0.000431	0.228	-/+	Mitotic inhibitor, taxane microtubule stabilizer	TUBB1;MAP2;MAP4;MAPT	Conv.Chemo
AIMP1	Prexasertib	0.627	0.000794	-0.489	0.0547	-3.63	0.00028	0.000432	0.228	+/0	CHEK1 inhibitor	CHEK1	Kinase inhibitor
LRR1	Amsacrine	0.492	0.0125	-0.686	0.00331	-3.94	8.01e-05	0.000186	0.228	+/-	DNA intercalation, Topoisomerase II inhibitor	TOP2A;TOP2B;DNA	Conv.Chemo
METTL2B	Raltitrexed	0.638	0.000597	-0.554	0.0259	-3.94	8.04e-05	0.000186	0.228	+/-	Antimetabolite, Antifolate, Dihydrofolate reductase inhibitor, thymidylate synthase inhibitor	TYMS;DHFR	Conv.Chemo
OSTM1	Temsirolimus	-0.507	0.00976	0.732	0.00126	4.26	2.02e-05	6.85e-05	0.228	-/+	binds FKBP12, causes inhibition of mTORC1	FKBP1A	Rapalog
ORAI1	Raltitrexed	-0.544	0.00497	0.707	0.00219	4.26	2.03e-05	6.88e-05	0.228	-/+	Antimetabolite, Antifolate, Dihydrofolate reductase inhibitor, thymidylate synthase inhibitor	TYMS;DHFR	Conv.Chemo
PLEKHO2	Saracatinib	-0.361	0.076	0.805	0.00017	4.26	2.04e-05	6.88e-05	0.228	0/+	Src, ABL inhibitor	ABL1;SRC;LCK;YES1;LYN;FYN;BLK;EGFR;KIT;EPHA2	Kinase inhibitor
MTX1	Prexasertib	0.68	0.000182	-0.578	0.019	-4.26	2.07e-05	6.95e-05	0.229	+/-	CHEK1 inhibitor	CHEK1	Kinase inhibitor
ATG9A	Everolimus	-0.427	0.0333	0.672	0.00433	3.63	0.00028	0.000435	0.23	-/+	binds FKBP12, causes inhibition of mTORC1	FKBP1A	Rapalog
FOXP1	Mitomycin_C	0.0172	0.935	-0.896	2.6e-06	-4.2	2.61e-05	8.7e-05	0.23	0/-	Antineoplastic anatibiotic, DNA crosslinker	DNA	Conv.Chemo
FER	Gemcitabine	-0.405	0.0448	0.779	0.00038	4.2	2.61e-05	8.7e-05	0.23	-/+	Antimetabolite, Nucleoside analog	TYMS	Conv.Chemo
HASPIN	SN_38	0.572	0.0028	-0.674	0.00419	-4.2	2.68e-05	8.77e-05	0.23	+/-	Active metabolite of irinotecan, Topoisomerase I inhibitor	TOP1	Conv.Chemo
FABP6	Doramapimod	-0.619	0.00097	0.632	0.00862	4.2	2.7e-05	8.82e-05	0.23	-/+	p38MAPK inhibitor	MAPK14	Kinase inhibitor
ITPR3	Sunitinib	-0.756	1.26e-05	0.374	0.154	3.94	8.13e-05	0.000189	0.23	-/0	Broad TK inhibitor	FLT3;KIT;KDR;PDGFRB;FLT1;FLT4;CSF1R;PDGFRA	Kinase inhibitor
MICAL1	A_1155463	0.475	0.0164	-0.697	0.00268	-3.94	8.14e-05	0.000189	0.23	+/-	Bcl-XL inhibitor	BCL2L1;BCL2;BCL2L2	Apoptotic modulator
WDR90	BX_912	-0.33	0.108	0.786	0.000302	4.01	5.95e-05	0.000132	0.23	0/+	PDK1 inhibitor	PDK1	Kinase inhibitor
TP53BP2	TAK_530	0.0888	0.673	-0.866	1.48e-05	-4.01	5.99e-05	0.000133	0.23	0/-	Pan-HER inhibitor	EGFR;ERBB2;ERBB3	Kinase inhibitor
YTHDF1	Megestrol_acetate	0.609	0.00123	-0.6	0.014	-4.01	6.19e-05	0.000134	0.23	+/-	Progestogen	PGR;AR;NR3C1;ESR1	Hormone therapy
CARNMT1	Miltefosine	0.456	0.0221	-0.652	0.00617	-3.63	0.00028	0.000439	0.231	+/-	Antimicrobial, inhibits PI3K and AKT	PIK3CA;PIK3CB;PIK3CD;PIK3CG;AKT1;AKT2;AKT3	Other
CCDC85C	Vinblastine	0.24	0.248	-0.86	1.9e-05	-4.4	1.08e-05	5.13e-05	0.231	0/-	Mitotic inhibitor, Vinca alkaloid microtubule depolymerizer	TUBA1A;TUBB;TUBD1;TUBG1;TUBE1	Conv.Chemo
LIAS	Pracinostat	-0.626	0.000823	0.567	0.0219	3.94	8.19e-05	0.000191	0.231	-/+	HDAC inhibitor	HDAC1;HDAC2;HDAC3;HDAC8	Differentiating.epigenetic modifier
KLHL12	Cladribine	0.521	0.00764	-0.664	0.00502	-3.94	8.25e-05	0.000192	0.231	+/-	Antimetabolite, Purine analog	RRM1;RRM2;RRM2B	Conv.Chemo
LLPH	GSK_1070916	0.262	0.206	-0.804	0.000177	-3.94	8.26e-05	0.000192	0.231	0/-	Aurora B, Aurora C inhibitor	AURKB;AURKC	Kinase inhibitor
LNPK	CC_115	-0.565	0.00328	0.628	0.00925	3.94	8.28e-05	0.000193	0.231	-/+	mTOR, DNA-PK inhibitor	MTOR;PIK3CA;PRKDC	Kinase inhibitor
RNF213	Cladribine	-0.387	0.0562	0.799	0.000204	4.3	1.71e-05	5.81e-05	0.231	0/+	Antimetabolite, Purine analog	RRM1;RRM2;RRM2B	Conv.Chemo
RNF5	SGC_CBP30	0.55	0.00444	-0.709	0.00212	-4.29	1.76e-05	5.93e-05	0.231	+/-	CREBBP, EP300 bromodomain inhibitor	CREBBP	Differentiating.epigenetic modifier
RABIF	PS_1145	-0.592	0.00183	0.676	0.00406	4.29	1.76e-05	5.93e-05	0.231	-/+	IKK-2 inhibitor	IKBKB	Kinase inhibitor
RELL1	Epirubicin	-0.418	0.0374	0.784	0.000325	4.29	1.77e-05	5.96e-05	0.231	-/+	Topoisomerase II inhibitor	TOP2A;TOP2B	Conv.Chemo
PPT1	Cytarabine	-0.361	0.0766	0.809	0.000149	4.29	1.78e-05	5.96e-05	0.231	0/+	Antimetabolite, Pyrimidine analog, interferes with DNA synthesis	POLB;DNA	Conv.Chemo
RMDN2	Entinostat	0.539	0.0054	-0.715	0.00185	-4.29	1.79e-05	5.98e-05	0.231	+/-	HDAC inhibitor	HDAC1;HDAC3	Differentiating.epigenetic modifier
ARHGAP1	Prexasertib	-0.678	0.000197	0.418	0.107	3.63	0.000281	0.000442	0.232	-/0	CHEK1 inhibitor	CHEK1	Kinase inhibitor
ARHGAP42	Tucidinostat	0.607	0.00129	-0.513	0.0423	-3.63	0.000281	0.000442	0.232	+/-	HDAC1, 2, 3 and 10 inhibitor	HDAC1;HDAC2;HDAC3;HDAC10	Differentiating.epigenetic modifier
BCL7A	OTS167	0.507	0.00966	-0.612	0.0118	-3.63	0.000281	0.000442	0.232	+/-	MELK inhibitor	MELK	Kinase inhibitor
ACSM3	AMG319	-0.374	0.0657	0.705	0.00231	3.63	0.000286	0.000444	0.232	0/+	PI3K delta inhibitor	PIK3CD	Kinase inhibitor
CASP3	Axitinib	-0.633	0.000684	0.48	0.0601	3.63	0.000286	0.000444	0.232	-/0	VEGFR, PDGFR, KIT inhibitor	KDR;FLT1;FLT4;KIT;PDGFRA;PDGFRB	Kinase inhibitor
ANKIB1	Quizartinib	0.375	0.0644	-0.703	0.00236	-3.63	0.000287	0.000447	0.232	0/-	FLT3 inhibitor	FLT3	Kinase inhibitor
AC004151.1	Cytarabine	-0.532	0.00618	0.589	0.0164	3.63	0.000287	0.00045	0.232	-/+	Antimetabolite, Pyrimidine analog, interferes with DNA synthesis	POLB;DNA	Conv.Chemo
AHCYL2	GSK_461364	-0.56	0.00362	0.562	0.0234	3.63	0.000288	0.00045	0.232	-/+	PLK1 inhibitor	PLK1	Kinase inhibitor
ABI3	Etoposide	-0.557	0.00379	0.564	0.0228	3.63	0.000288	0.000451	0.232	-/+	Topoisomerase II inhibitor	TOP2A;TOP2B	Conv.Chemo
BMS1	Quizartinib	0.163	0.436	-0.802	0.000188	-3.63	0.000289	0.000451	0.232	0/-	FLT3 inhibitor	FLT3	Kinase inhibitor
BCKDK	GSK_1070916	-0.43	0.032	0.669	0.00463	3.62	0.000289	0.000451	0.232	-/+	Aurora B, Aurora C inhibitor	AURKB;AURKC	Kinase inhibitor
AAMDC	BI_2536	-0.598	0.00159	0.521	0.0385	3.62	0.000289	0.000451	0.232	-/+	PLK1 inhibitor	PLK1	Kinase inhibitor
ABRAXAS1	Dasatinib	0.107	0.611	-0.821	9.59e-05	-3.62	0.000289	0.000452	0.232	0/-	ABL, Src, Kit, EphR Inhibitor	ABL1	Kinase inhibitor
ACAP2	A_1155463	0.553	0.00416	-0.568	0.0216	-3.62	0.000291	0.000452	0.232	+/-	Bcl-XL inhibitor	BCL2L1;BCL2;BCL2L2	Apoptotic modulator
ACSF2	Niraparib	-0.349	0.0871	0.718	0.00174	3.62	0.000291	0.000452	0.232	0/+	PARP inhibitor	PARP1	Differentiating.epigenetic modifier
ATG9A	Sirolimus	-0.35	0.0859	0.717	0.00177	3.62	0.000291	0.000452	0.232	0/+	binds FKBP12, causes inhibition of mTORC1	FKBP1A	Rapalog
BIN1	AZD_5438	-0.354	0.0822	0.715	0.00186	3.62	0.000292	0.000454	0.232	0/+	CDK1, 2, 9 inhibitor	CDK1;CDK2;CDK9	Kinase inhibitor
CARD19	OSU_03012	-0.638	0.000601	0.472	0.065	3.62	0.000292	0.000454	0.232	-/0	PDPK1 inhibitor	PDPK1	Kinase inhibitor
ATE1	TGR_1202	-0.606	0.00131	0.511	0.0433	3.62	0.000293	0.000454	0.232	-/+	PI3Kdelta inhibitor	PIK3CD	Kinase inhibitor
C10orf88	Fimepinostat_CUDC_907	0.454	0.0225	-0.65	0.00636	-3.62	0.000295	0.000456	0.232	+/-	HDAC1, 2, 3, 10 and 11, PI3Kalpha inhibitor	HDAC1;HDAC2;HDAC3;HDAC10;HDAC11;PIK3CA	Differentiating.epigenetic modifier
ACADM	OSU_03012	-0.726	4e-05	0.333	0.208	3.62	0.000295	0.000458	0.232	-/0	PDPK1 inhibitor	PDPK1	Kinase inhibitor
ACP1	Daunorubicin	0.422	0.0355	-0.673	0.0043	-3.62	0.000296	0.000461	0.232	+/-	Topoisomerase II inhibitor	TOP2A;TOP2B	Conv.Chemo
ACSF2	Cytarabine.Idarubicin	-0.609	0.00122	0.506	0.0453	3.62	0.000296	0.000461	0.232	-/+	Antimetabolite, interferes with DNA synthesis, Topoisomerase II inhibitor	TOP2A;TOP2B;DNA;POLB	Other
BUB1	Cabazitaxel	0.695	0.000114	-0.386	0.14	-3.62	0.000297	0.000462	0.232	+/0	Mitotic inhibitor, taxane microtubule stabilizer, antimitotic	TUBB1;TUBA4A	Conv.Chemo
ATP6V0D1	Prexasertib	-0.702	9.11e-05	0.375	0.153	3.62	0.000297	0.000462	0.232	-/0	CHEK1 inhibitor	CHEK1	Kinase inhibitor
ATAT1	PF_670462	0.463	0.0198	-0.644	0.00712	-3.62	0.000298	0.000463	0.232	+/-	CK1epsilon and CK1delta inhibitor	CSNK1D;CSNK1E	Kinase inhibitor
ANXA7	Ridaforolimus	-0.602	0.00145	0.514	0.0414	3.62	0.000298	0.000463	0.232	-/+	binds FKBP12, causes inhibition of mTORC1	FKBP1A	Rapalog
CAPN7	Fimepinostat_CUDC_907	-0.242	0.243	0.769	0.000497	3.62	0.000298	0.000465	0.232	0/+	HDAC1, 2, 3, 10 and 11, PI3Kalpha inhibitor	HDAC1;HDAC2;HDAC3;HDAC10;HDAC11;PIK3CA	Differentiating.epigenetic modifier
ADA2	Etoposide	-0.253	0.222	0.764	0.000567	3.62	0.000298	0.000466	0.232	0/+	Topoisomerase II inhibitor	TOP2A;TOP2B	Conv.Chemo
CAT	GSK_461364	-0.487	0.0135	0.625	0.00966	3.62	0.000299	0.000467	0.232	-/+	PLK1 inhibitor	PLK1	Kinase inhibitor
BSCL2	Trametinib	-0.559	0.00365	0.56	0.024	3.62	0.000299	0.000467	0.232	-/+	MEK1 and 2 inhibitor	MAP2K1	Kinase inhibitor
ABRACL	AZD7762	-0.401	0.0468	0.686	0.00337	3.62	0.0003	0.000467	0.232	-/+	CHEK1 inhibitor	CHEK1;CHEK2	Kinase inhibitor
C9orf78	Resminostat	0.329	0.108	-0.727	0.00142	-3.61	0.000301	0.000468	0.232	0/-	HDAC1, 3, 6 inhibitor	HDAC1;HDAC3;HDAC6	Differentiating.epigenetic modifier
AP3S1	Raltitrexed	-0.445	0.0259	0.656	0.00576	3.61	0.000301	0.000469	0.232	-/+	Antimetabolite, Antifolate, Dihydrofolate reductase inhibitor, thymidylate synthase inhibitor	TYMS;DHFR	Conv.Chemo
CBFB	Quisinostat	0.521	0.00753	-0.596	0.0149	-3.61	0.000301	0.000469	0.232	+/-	HDAC inhibitor	HDAC1;HDAC2;HDAC4;HDAC10;HDAC11	Differentiating.epigenetic modifier
ANXA7	Ribociclib	-0.501	0.0107	0.613	0.0116	3.61	0.000302	0.00047	0.232	-/+	CDK4, 6 inhibitor	CDK4;CDK6	Kinase inhibitor
C1orf131	Dasatinib	0.305	0.139	-0.739	0.00106	-3.61	0.000302	0.00047	0.232	0/-	ABL, Src, Kit, EphR Inhibitor	ABL1	Kinase inhibitor
BLVRA	Fostamatinib	-0.46	0.0206	0.645	0.00701	3.61	0.000303	0.000471	0.232	-/+	SYK inhibitor	SYK	Kinase inhibitor
AC233755.2	Ravoxertinib	0.294	0.154	-0.745	0.000933	-3.61	0.000303	0.000473	0.232	0/-	ERK inhibitor	MAPK3	Kinase inhibitor
C1QBP	Dasatinib	0.156	0.457	-0.803	0.000181	-3.61	0.000303	0.000474	0.232	0/-	ABL, Src, Kit, EphR Inhibitor	ABL1	Kinase inhibitor
ATP2B4	Gemcitabine	-0.531	0.00628	0.586	0.017	3.61	0.000304	0.000474	0.232	-/+	Antimetabolite, Nucleoside analog	TYMS	Conv.Chemo
AGO2	AT_406	0.652	0.000409	-0.449	0.0807	-3.61	0.000304	0.000474	0.232	+/0	XIAP, cIAP1, cIAP2 inhibitor	XIAP;BIRC2;BIRC3	Apoptotic modulator
C10orf88	ARV_825	0.566	0.0032	-0.553	0.0264	-3.61	0.000304	0.000475	0.232	+/-	BET-targeting PROTAC	BRD4	Differentiating.epigenetic modifier
AKR1A1	AT9283	-0.624	0.000851	0.486	0.0562	3.61	0.000305	0.000475	0.232	-/0	Aurora A and B, Jak2, Flt, ABL inhibitor	AURKA;AURKB;JAK2;JAK3;ABL1;ABL2;FGFR2;GSK3B;MERTK;FLT4;FLT1;RPS6KA3;RPS6KA2;RET;TYK2;YES1;FGFR1;PDGFRA;FLT1;STK17A;RPS6KA6;FLT3;KDR;SRC	Kinase inhibitor
CAPRIN1	Cytarabine.Idarubicin	0.666	0.000283	-0.43	0.0961	-3.61	0.000306	0.000476	0.232	+/0	Antimetabolite, interferes with DNA synthesis, Topoisomerase II inhibitor	TOP2A;TOP2B;DNA;POLB	Other
APBB1IP	Valrubicin	0.688	0.000145	-0.396	0.129	-3.61	0.000306	0.000476	0.232	+/0	Topoisomerase II inhibitor	TOP2A;TOP2B	Conv.Chemo
AMMECR1L	VER_155008	0.372	0.0674	-0.703	0.00241	-3.61	0.000307	0.000476	0.232	0/-	HSP70 inhibitor	HSPA1A;HSPA1B;HSPA8;HSPA5	HSP inhibitor
AREL1	Cisplatin	-0.536	0.00573	0.581	0.0183	3.61	0.000308	0.000476	0.232	-/+	Platinum-based antineoplastic agent	DNA	Conv.Chemo
ANXA5	Romidepsin	0.429	0.0323	-0.666	0.00485	-3.61	0.000308	0.000477	0.232	+/-	HDAC inhibitor	HDAC1;HDAC2	Differentiating.epigenetic modifier
ADGRE5	Saracatinib	-0.305	0.138	0.738	0.00109	3.61	0.000308	0.000478	0.232	0/+	Src, ABL inhibitor	ABL1;SRC;LCK;YES1;LYN;FYN;BLK;EGFR;KIT;EPHA2	Kinase inhibitor
ACSF2	Gemcitabine	-0.614	0.00109	0.498	0.0498	3.61	0.000309	0.000479	0.232	-/+	Antimetabolite, Nucleoside analog	TYMS	Conv.Chemo
BCL11A	Bryostatin_1	-0.815	7.09e-07	0.12	0.657	3.61	0.000309	0.000479	0.232	-/0	PKC activator	PRKCE;PRKCA;PRKCE;PRKD1;CASP8	Kinase inhibitor
ADA2	Clofarabine	-0.212	0.308	0.78	0.00036	3.61	0.000309	0.00048	0.232	0/+	Antimetabolite, Purine analog	RRM1	Conv.Chemo
ALYREF	Quizartinib	-0.547	0.00467	0.57	0.0211	3.61	0.000309	0.00048	0.232	-/+	FLT3 inhibitor	FLT3	Kinase inhibitor
AC091230.1	Axitinib	-0.208	0.319	0.782	0.000342	3.61	0.000309	0.00048	0.232	0/+	VEGFR, PDGFR, KIT inhibitor	KDR;FLT1;FLT4;KIT;PDGFRA;PDGFRB	Kinase inhibitor
CARNMT1	Dovitinib	0.43	0.0319	-0.665	0.00493	-3.61	0.00031	0.00048	0.232	+/-	FGFR inhibitor	FGFR1;FGFR3;KIT;FLT3;FLT4	Kinase inhibitor
ABHD17C	AT_101	-0.379	0.0615	0.698	0.00267	3.61	0.00031	0.000482	0.232	0/+	pan Bcl-2 family inhibitor	BCL2;BCL2L1;MCL1	Apoptotic modulator
ATIC	Clofarabine	0.637	0.00062	-0.469	0.0669	-3.61	0.000311	0.000482	0.232	+/0	Antimetabolite, Purine analog	RRM1	Conv.Chemo
ATL3	Sapanisertib	-0.52	0.00767	0.594	0.0152	3.61	0.000311	0.000482	0.232	-/+	mTOR inhibitor	PIK3CA;PIK3CB;PIK3CD;PIK3CG;MTOR	Kinase inhibitor
AAR2	OTS167	0.149	0.477	-0.804	0.000172	-3.61	0.000312	0.000483	0.232	0/-	MELK inhibitor	MELK	Kinase inhibitor
ABCD3	Eltanexor	0.25	0.228	-0.764	0.000569	-3.61	0.000312	0.000484	0.232	0/-	XPO1 CRM1 inhibitor	XPO1	Apoptotic modulator
BAG6	CUDC_305	0.243	0.242	-0.767	0.000523	-3.61	0.000312	0.000485	0.232	0/-	HSP90 inhibitor	HSP90AA1	HSP inhibitor
AKAP13	Midostaurin	-0.404	0.0452	0.682	0.00362	3.6	0.000312	0.000485	0.232	-/+	Broad TK (FLT3, KIT, RET, JAK, EGFR) inhibitor	PRKCA;PRKCB;PRKCG;FLT3;KIT;RET;EGFR;JAK1;KDR	Kinase inhibitor
ADGRE5	AZD1152_HQPA	-0.369	0.0693	0.703	0.00239	3.6	0.000314	0.000486	0.232	0/+	Aurora B inhibitor	AURKB	Kinase inhibitor
AASS	GSK_1070916	0.552	0.00426	-0.565	0.0227	-3.6	0.000315	0.000486	0.232	+/-	Aurora B, Aurora C inhibitor	AURKB;AURKC	Kinase inhibitor
ABRAXAS1	Canertinib	0.294	0.153	-0.743	0.000981	-3.6	0.000316	0.000486	0.232	0/-	Pan-HER inhibitor	EGFR;ERBB2	Kinase inhibitor
AKIRIN1	Paclitaxel	0.466	0.0188	-0.638	0.00785	-3.6	0.000316	0.000488	0.232	+/-	Mitotic inhibitor, taxane microtubule stabilizer	TUBB1;BCL2;MAP2;MAP4;MAPT	Conv.Chemo
ARF6	Fludarabine	-0.41	0.0421	0.678	0.00392	3.6	0.000317	0.00049	0.232	-/+	Antimetabolite, Purine analog	RRM1	Conv.Chemo
ASXL1	Ridaforolimus	0.499	0.0111	-0.612	0.0118	-3.6	0.000317	0.000491	0.232	+/-	binds FKBP12, causes inhibition of mTORC1	FKBP1A	Rapalog
BSPRY	Pexidartinib	-0.613	0.00112	0.497	0.0501	3.6	0.000318	0.000491	0.232	-/0	KIT, CSF1R, FLT3 inhibitor	CSF1R;FLT3;KIT	Kinase inhibitor
AKIRIN2	Paclitaxel	0.257	0.215	-0.76	0.000633	-3.6	0.000318	0.000492	0.232	0/-	Mitotic inhibitor, taxane microtubule stabilizer	TUBB1;BCL2;MAP2;MAP4;MAPT	Conv.Chemo
ALDH1A2	Tubastatin_A	0.145	0.488	-0.805	0.000168	-3.6	0.000319	0.000492	0.232	0/-	HDAC6 inhibitor	HDAC6	Differentiating.epigenetic modifier
ARL3	GSK_461364	-0.448	0.0248	0.651	0.0063	3.6	0.00032	0.000493	0.232	-/+	PLK1 inhibitor	PLK1	Kinase inhibitor
BRAT1	Onalespib	0.414	0.0397	-0.674	0.00418	-3.6	0.00032	0.000493	0.232	+/-	HSP90 inhibitor	HSP90AA1	HSP inhibitor
C11orf68	Entinostat	-0.345	0.0908	0.715	0.00184	3.6	0.000322	0.000494	0.232	0/+	HDAC inhibitor	HDAC1;HDAC3	Differentiating.epigenetic modifier
CDC7	SN_38	0.494	0.012	-0.759	0.000649	-4.39	1.13e-05	5.36e-05	0.232	+/-	Active metabolite of irinotecan, Topoisomerase I inhibitor	TOP1	Conv.Chemo
CHORDC1	Prexasertib	0.763	9.35e-06	-0.486	0.0566	-4.38	1.18e-05	5.51e-05	0.232	+/0	CHEK1 inhibitor	CHEK1	Kinase inhibitor
CS	SB743921	-0.377	0.0633	0.812	0.000132	4.37	1.22e-05	5.56e-05	0.232	0/+	Mitotic inhibitor, Eg5, KSP inhibitor	KIF11	Kinesin inhibitor
DNAJC7	Raltitrexed	0.818	5.82e-07	-0.361	0.169	-4.37	1.22e-05	5.56e-05	0.232	+/0	Antimetabolite, Antifolate, Dihydrofolate reductase inhibitor, thymidylate synthase inhibitor	TYMS;DHFR	Conv.Chemo
CIZ1	SAR405838	0.527	0.00682	-0.737	0.00113	-4.37	1.23e-05	5.56e-05	0.232	+/-	MDM2 inhibitor	MDM2;TP53	Apoptotic modulator
CYTH1	ML390	-0.393	0.0521	0.805	0.000166	4.37	1.24e-05	5.56e-05	0.232	0/+	DHODH inhibitor	DHODH	Differentiating.epigenetic modifier
POLL	VER_155008	-0.586	0.00207	0.679	0.00385	4.28	1.84e-05	6.18e-05	0.232	-/+	HSP70 inhibitor	HSPA1A;HSPA1B;HSPA8;HSPA5	HSP inhibitor
SASS6	Selinexor	0.339	0.0971	-0.816	0.000116	-4.28	1.84e-05	6.18e-05	0.232	0/-	XPO1 CRM1 inhibitor	XPO1	Apoptotic modulator
RELL1	Daunorubicin	-0.397	0.0494	0.792	0.000253	4.28	1.86e-05	6.21e-05	0.232	-/+	Topoisomerase II inhibitor	TOP2A;TOP2B	Conv.Chemo
RAD54B	Dasatinib	0.109	0.605	-0.883	5.98e-06	-4.28	1.88e-05	6.28e-05	0.232	0/-	ABL, Src, Kit, EphR Inhibitor	ABL1	Kinase inhibitor
TNKS2	Cytarabine	0.553	0.00412	-0.631	0.0087	-3.91	9.32e-05	0.000198	0.232	+/-	Antimetabolite, Pyrimidine analog, interferes with DNA synthesis	POLB;DNA	Conv.Chemo
TIGD2	Canertinib	0.239	0.25	-0.808	0.00015	-3.91	9.38e-05	0.000199	0.232	0/-	Pan-HER inhibitor	EGFR;ERBB2	Kinase inhibitor
ADD2	AZD_6482	0.446	0.0254	-0.652	0.00624	-3.6	0.000323	0.000495	0.233	+/-	PI3K beta selective inhibitor	PIK3CB	Kinase inhibitor
CBFA2T3	AZD1208	0.658	0.000347	-0.436	0.091	-3.59	0.000324	0.000496	0.233	+/0	PIM1, 2, 3 kinase inhibitor	PIM1	Kinase inhibitor
AGO1	Cisplatin	-0.559	0.00369	0.556	0.0254	3.59	0.000324	0.000498	0.233	-/+	Platinum-based antineoplastic agent	DNA	Conv.Chemo
LXN	UCN_01	-0.434	0.0303	0.722	0.0016	3.93	8.42e-05	0.000195	0.233	-/+	PKCbeta, PDK1, Chk, Cdk2 inhibitor	PRKCB;PDPK1	Kinase inhibitor
MROH1	Cytarabine	-0.518	0.00793	0.665	0.00497	3.93	8.45e-05	0.000196	0.233	-/+	Antimetabolite, Pyrimidine analog, interferes with DNA synthesis	POLB;DNA	Conv.Chemo
KIF23	Cytarabine	0.629	0.000751	-0.561	0.0236	-3.93	8.46e-05	0.000196	0.233	+/-	Antimetabolite, Pyrimidine analog, interferes with DNA synthesis	POLB;DNA	Conv.Chemo
KIAA0930	BAY_87_2243	-0.438	0.0285	0.718	0.00173	3.93	8.62e-05	0.0002	0.233	-/+	HIF1alpha inhibitor	HIF1A	Differentiating.epigenetic modifier
MRFAP1	GSK_461364	0.624	0.000852	-0.565	0.0225	-3.92	8.73e-05	0.000201	0.233	+/-	PLK1 inhibitor	PLK1	Kinase inhibitor
MND1	Pemetrexed	0.53	0.00642	-0.653	0.00606	-3.92	8.84e-05	0.000203	0.233	+/-	Antimetabolite, Antifolate, Dihydrofolate reductase inhibitor, thymidylate synthase inhibitor	TYMS;DHFR	Metabolic modifier
INPP5A	TGR_1202	-0.326	0.111	0.775	0.000422	3.92	8.84e-05	0.000203	0.233	0/+	PI3Kdelta inhibitor	PIK3CD	Kinase inhibitor
MICU1	Sirolimus	-0.355	0.0812	0.761	0.000611	3.92	8.86e-05	0.000204	0.233	0/+	binds FKBP12, causes inhibition of mTORC1	FKBP1A	Rapalog
LRR1	Clofarabine	0.434	0.0302	-0.719	0.00169	-3.92	8.9e-05	0.000204	0.233	+/-	Antimetabolite, Purine analog	RRM1	Conv.Chemo
LRRC1	Vorinostat	0.615	0.00106	-0.574	0.02	-3.92	8.9e-05	0.000204	0.233	+/-	HDAC inhibitor	HDAC1;HDAC3	Differentiating.epigenetic modifier
MRFAP1L1	Imiquimod	0.0422	0.841	0.888	4.38e-06	3.92	8.97e-05	0.000206	0.233	0/+	Immunomodulatory agent, TLR7 agonist	TLR7;TLR8	Immunomodulatory
MAVS	SN_38	-0.603	0.00142	0.586	0.017	3.92	8.98e-05	0.000206	0.233	-/+	Active metabolite of irinotecan, Topoisomerase I inhibitor	TOP1	Conv.Chemo
ICE1	Danusertib	0.291	0.159	-0.79	0.000274	-3.92	9e-05	0.000207	0.233	0/-	Aurora, Ret, TrkA, FGFR-1 inhibitor	AURKA;AURKB;RET;FGFR1;ABL1;NTRK1	Kinase inhibitor
MPV17	Tasquinimod	-0.841	1.36e-07	0.143	0.598	3.92	9e-05	0.000207	0.233	-/0	S100A9 inhibitor, immunomodulatory, anti-angiogenic	S100A9	Immunomodulatory
IDE	Prexasertib	0.789	2.73e-06	-0.291	0.273	-3.92	9.01e-05	0.000207	0.233	+/0	CHEK1 inhibitor	CHEK1	Kinase inhibitor
MARCKSL1	AZD8055	0.564	0.0033	-0.623	0.00988	-3.91	9.04e-05	0.000207	0.233	+/-	mTOR inhibitor	MTOR	Kinase inhibitor
LEPROTL1	GSK2636771	-0.588	0.00197	0.601	0.0139	3.91	9.06e-05	0.000207	0.233	-/+	PI3K beta selective inhibitor	PIK3CB	Kinase inhibitor
LIAS	S_63845	-0.575	0.00262	0.613	0.0116	3.91	9.12e-05	0.000208	0.233	-/+	MCL-1 inhibitor	MCL1	Apoptotic modulator
IRS1	Pevonedistat	0.304	0.14	-0.784	0.000327	-3.91	9.13e-05	0.000208	0.233	0/-	NAE inhibitor	NAE1	Metabolic modifier
MFSD10	ODM_201	-0.633	0.000676	0.552	0.0266	3.91	9.14e-05	0.000208	0.233	-/+	AR antagonist	AR	Hormone therapy
MIS18A	Raltitrexed	0.585	0.00212	-0.603	0.0134	-3.91	9.16e-05	0.000208	0.233	+/-	Antimetabolite, Antifolate, Dihydrofolate reductase inhibitor, thymidylate synthase inhibitor	TYMS;DHFR	Conv.Chemo
MAP4K5	Canertinib	-0.564	0.00332	0.623	0.00997	3.91	9.18e-05	0.000208	0.233	-/+	Pan-HER inhibitor	EGFR;ERBB2	Kinase inhibitor
L2HGDH	Saracatinib	-0.592	0.00182	0.596	0.0149	3.91	9.26e-05	0.00021	0.233	-/+	Src, ABL inhibitor	ABL1;SRC;LCK;YES1;LYN;FYN;BLK;EGFR;KIT;EPHA2	Kinase inhibitor
KIF4A	Raltitrexed	0.749	1.63e-05	-0.376	0.151	-3.91	9.31e-05	0.00021	0.233	+/0	Antimetabolite, Antifolate, Dihydrofolate reductase inhibitor, thymidylate synthase inhibitor	TYMS;DHFR	Conv.Chemo
MLLT11	GSK269962	0.395	0.0509	-0.74	0.00106	-3.91	9.33e-05	0.00021	0.233	0/-	ROCK1 and ROCK2 inhibitor	ROCK1;ROCK2;RPS6KA5;RPS6KA1	Kinase inhibitor
PPT1	Pemetrexed	-0.601	0.00148	0.664	0.00501	4.28	1.91e-05	6.38e-05	0.233	-/+	Antimetabolite, Antifolate, Dihydrofolate reductase inhibitor, thymidylate synthase inhibitor	TYMS;DHFR	Metabolic modifier
SPAG5	Gemcitabine	0.607	0.0013	-0.58	0.0185	-3.9	9.44e-05	0.000201	0.233	+/-	Antimetabolite, Nucleoside analog	TYMS	Conv.Chemo
TNKS	Palbociclib	0.756	1.25e-05	-0.362	0.168	-3.9	9.47e-05	0.000201	0.233	+/0	Topoisomerase I inhibitor, Camptothecin analog	CDK4;CDK6	Kinase inhibitor
TMEM9	OTS167	0.455	0.0223	-0.703	0.00236	-3.9	9.52e-05	0.000202	0.233	+/-	MELK inhibitor	MELK	Kinase inhibitor
TIMP1	CC_223	-0.468	0.0183	0.695	0.00282	3.9	9.57e-05	0.000204	0.233	-/+	mTOR inhibitor	MTOR;CSF1R	Kinase inhibitor
SLC25A25	Digoxin	-0.464	0.0196	0.698	0.00266	3.9	9.57e-05	0.000204	0.233	-/+	Cardiac glycoside	ATP1A1;ITGB1;ITGB3;ITGA3;ITGA1	Other
SSH3	Binimetinib	-0.104	0.62	0.851	2.93e-05	3.9	9.64e-05	0.000204	0.233	0/+	MEK1 and 2 inhibitor	MAP2K1	Kinase inhibitor
BIRC5	Cytarabine.Idarubicin	0.623	0.000871	-0.483	0.058	-3.59	0.000325	0.0005	0.234	+/0	Antimetabolite, interferes with DNA synthesis, Topoisomerase II inhibitor	TOP2A;TOP2B;DNA;POLB	Other
C10orf88	Vorinostat	0.676	0.000206	-0.409	0.115	-3.59	0.000326	0.000503	0.234	+/0	HDAC inhibitor	HDAC1;HDAC3	Differentiating.epigenetic modifier
ARPC1B	Prexasertib	-0.646	0.000492	0.454	0.0775	3.59	0.000327	0.000503	0.234	-/0	CHEK1 inhibitor	CHEK1	Kinase inhibitor
CCDC102A	Daporinad	0.697	0.000109	-0.375	0.152	-3.59	0.000331	0.000504	0.234	+/0	NAMPT inhibitor	NAMPT	Metabolic modifier
ARID3B	Tivozanib	-0.0942	0.654	0.821	9.55e-05	3.59	0.000331	0.000504	0.234	0/+	VEGFR1, 2, 3, c-Kit, PDGFRB inhibitor	KDR;FLT1;FLT4;KIT;PDGFRA;PDGFRB;EPHB2;TEK	Kinase inhibitor
CNP	GSK_461364	-0.596	0.00168	0.683	0.00353	4.35	1.37e-05	6.01e-05	0.234	-/+	PLK1 inhibitor	PLK1	Kinase inhibitor
CRELD2	Acitretin	-0.563	0.0034	0.708	0.00217	4.34	1.41e-05	6.08e-05	0.234	-/+	Retinoic acid receptor agonist	RARA;RARB;RXRA;RXRB;RXRG	Differentiating.epigenetic modifier
DDX60	Clofarabine	-0.486	0.0138	0.756	0.000703	4.34	1.44e-05	6.16e-05	0.234	-/+	Antimetabolite, Purine analog	RRM1	Conv.Chemo
CKAP2	Selinexor	0.528	0.00671	-0.73	0.00131	-4.34	1.46e-05	6.18e-05	0.234	+/-	XPO1 CRM1 inhibitor	XPO1	Apoptotic modulator
CUEDC2	Paclitaxel	0.587	0.00203	-0.687	0.00327	-4.33	1.46e-05	6.18e-05	0.234	+/-	Mitotic inhibitor, taxane microtubule stabilizer	TUBB1;BCL2;MAP2;MAP4;MAPT	Conv.Chemo
DCP1B	Miltefosine	0.372	0.0675	-0.81	0.000145	-4.33	1.47e-05	6.18e-05	0.234	0/-	Antimicrobial, inhibits PI3K and AKT	PIK3CA;PIK3CB;PIK3CD;PIK3CG;AKT1;AKT2;AKT3	Other
CTU2	WEHI_539	-0.492	0.0125	0.751	0.000792	4.33	1.49e-05	6.21e-05	0.234	-/+	Bcl-XL inhibitor	BCL2L1	Apoptotic modulator
CIZ1	Alisertib	0.545	0.00484	-0.718	0.00174	-4.33	1.5e-05	6.25e-05	0.234	+/-	Aurora A inhibitor	AURKA	Kinase inhibitor
CIZ1	Idasanutlin	0.499	0.0111	-0.746	0.000905	-4.32	1.54e-05	6.35e-05	0.234	+/-	p53-MDM2 inhibitor	TP53;MDM2	Apoptotic modulator
CS	AZD_8186	-0.309	0.133	0.831	6.69e-05	4.32	1.58e-05	6.48e-05	0.234	0/+	PI3K beta inhibitor	PIK3CG	Kinase inhibitor
DBF4	WEHI_539	-0.697	0.000107	0.569	0.0214	4.31	1.62e-05	6.55e-05	0.234	-/+	Bcl-XL inhibitor	BCL2L1	Apoptotic modulator
CTBS	Cytarabine	-0.661	0.000325	0.614	0.0115	4.31	1.62e-05	6.55e-05	0.234	-/+	Antimetabolite, Pyrimidine analog, interferes with DNA synthesis	POLB;DNA	Conv.Chemo
CD83	AZD1208	0.405	0.0447	-0.793	0.000251	-4.31	1.63e-05	6.58e-05	0.234	+/-	PIM1, 2, 3 kinase inhibitor	PIM1	Kinase inhibitor
CDC25A	Flutamide	-0.21	0.315	0.86	1.91e-05	4.31	1.64e-05	6.58e-05	0.234	0/+	Nonsteroidal antiandrogen	AR;AHR;NR1I2	Hormone therapy
DNAJC11	BX_912	0.529	0.00653	-0.725	0.00149	-4.31	1.65e-05	6.6e-05	0.234	+/-	PDK1 inhibitor	PDK1	Kinase inhibitor
DHX37	Quizartinib	0.6	0.00153	-0.672	0.00439	-4.31	1.66e-05	6.63e-05	0.234	+/-	FLT3 inhibitor	FLT3	Kinase inhibitor
ILVBL	Alisertib	-0.452	0.0234	0.706	0.00223	3.91	9.39e-05	0.000213	0.234	-/+	Aurora A inhibitor	AURKA	Kinase inhibitor
SH3BP2	Cytarabine.Idarubicin	-0.66	0.000334	0.516	0.0409	3.9	9.8e-05	0.000207	0.234	-/+	Antimetabolite, interferes with DNA synthesis, Topoisomerase II inhibitor	TOP2A;TOP2B;DNA;POLB	Other
STARD10	Trametinib	0.0751	0.721	-0.858	2.09e-05	-3.89	9.82e-05	0.000207	0.234	0/-	MEK1 and 2 inhibitor	MAP2K1	Kinase inhibitor
SLC27A1	Temsirolimus	-0.641	0.000552	0.539	0.0314	3.89	9.84e-05	0.000208	0.234	-/+	binds FKBP12, causes inhibition of mTORC1	FKBP1A	Rapalog
SLC4A2	8_amino_adenosine	-0.537	0.00559	0.642	0.00733	3.89	9.87e-05	0.000208	0.234	-/+	Antimetabolite, Nucleoside analog, RNA synthesis inhibitor	RNA	Conv.Chemo
UBA7	Raltitrexed	-0.435	0.0296	0.732	0.00126	4	6.27e-05	0.000137	0.234	-/+	Antimetabolite, Antifolate, Dihydrofolate reductase inhibitor, thymidylate synthase inhibitor	TYMS;DHFR	Conv.Chemo
VAMP5	Losmapimod	-0.0902	0.668	-0.903	1.65e-06	-4	6.37e-05	0.000138	0.234	0/-	p38MAPK inhibitor	MAPK14	Kinase inhibitor
ZPR1	Ganetespib	0.476	0.0162	-0.706	0.00224	-3.99	6.54e-05	0.00014	0.234	+/-	HSP90 inhibitor	HSP90AA1	HSP inhibitor
VPS29	Prexasertib	-0.744	1.99e-05	0.41	0.115	3.99	6.64e-05	0.000142	0.234	-/0	CHEK1 inhibitor	CHEK1	Kinase inhibitor
TRAPPC10	Alisertib	-0.678	0.000195	0.515	0.0413	3.99	6.66e-05	0.000144	0.234	-/+	Aurora A inhibitor	AURKA	Kinase inhibitor
UNK	Filanesib	-0.38	0.0608	0.759	0.000644	3.99	6.67e-05	0.000144	0.234	0/+	KSP, Eg5 inhibitor	KIF11	Kinesin inhibitor
UBR5	Ridaforolimus	0.48	0.0152	-0.703	0.0024	-3.99	6.67e-05	0.000144	0.234	+/-	binds FKBP12, causes inhibition of mTORC1	FKBP1A	Rapalog
WDR47	Vandetanib	-0.448	0.0245	0.722	0.00159	3.99	6.69e-05	0.000144	0.234	-/+	VEGFR, EGFR, RET inhibitor	KDR;FLT4;EGFR;RET	Kinase inhibitor
VAMP5	Floxuridine	-0.609	0.00124	0.596	0.0147	3.99	6.7e-05	0.000144	0.234	-/+	Antimetabolite, Analog of 5-fluorouracil	TYMS	Conv.Chemo
TSR1	IOX_1	0.407	0.0432	-0.745	0.000924	-3.99	6.71e-05	0.000144	0.234	+/-	2-Oxoglutarate Oxygenase Inhibitor	KDM3A;KDM4C;KDM6B;KDM2A;KDM4E;KDM5C;EGLN1	Differentiating.epigenetic modifier
YTHDF2	8_amino_adenosine	0.247	0.235	-0.815	0.000119	-3.99	6.73e-05	0.000145	0.234	0/-	Antimetabolite, Nucleoside analog, RNA synthesis inhibitor	RNA	Conv.Chemo
USP16	Cytarabine	0.416	0.0385	-0.74	0.00104	-3.98	6.76e-05	0.000145	0.234	+/-	Antimetabolite, Pyrimidine analog, interferes with DNA synthesis	POLB;DNA	Conv.Chemo
UBASH3A	Cisplatin	-0.333	0.104	0.781	0.000358	3.98	6.83e-05	0.000145	0.234	0/+	Platinum-based antineoplastic agent	DNA	Conv.Chemo
YTHDF2	BX_912	0.34	0.0968	-0.777	0.000393	-3.98	6.88e-05	0.000146	0.234	0/-	PDK1 inhibitor	PDK1	Kinase inhibitor
ZNF593	Pemetrexed	0.642	0.000542	-0.559	0.0245	-3.98	6.9e-05	0.000146	0.234	+/-	Antimetabolite, Antifolate, Dihydrofolate reductase inhibitor, thymidylate synthase inhibitor	TYMS;DHFR	Metabolic modifier
TPM3	Triapine	-0.239	0.251	0.817	0.000111	3.98	6.95e-05	0.000147	0.234	0/+	ribonucleotide reductase inhibitor	RRM1;RRM2	Metabolic modifier
[truncated: 241,684+ more rows]
