# Supplementary material for: Integrative multi-omics and drug response profiling of childhood acute lymphoblastic leukemia cell lines
Source: Nat Commun. 2022 Mar 30;13:1691. doi: 10.1038/s41467-022-29224-5 (PMC8967900; doi:10.1038/s41467-022-29224-5)
Supplement: Supplementary file 19 — Source Data [file 41467_2022_29224_MOESM19_ESM.zip]

Archive with 12 entries (12 files):
- Source_Data_File_1.xlsx
- Source_Data_File_2.xlsx
- Source_Data_File_3.xlsx
- Source_Data_File_4.xlsx
- Source_Data_File_5.xlsx
- Source_Data_File_6.xlsx
- Sup_Source_Data_File_1.xlsx
- Sup_Source_Data_File_2.xlsx
- Sup_Source_Data_File_3.xlsx
- Sup_Source_Data_File_4.xlsx
- Sup_Source_Data_File_5.xlsx
- Sup_Source_Data_File_6.xlsx
