# Supplementary material for: Integrative multi-omics and drug response profiling of childhood acute lymphoblastic leukemia cell lines
Source: Nat Commun. 2022 Mar 30;13:1691. doi: 10.1038/s41467-022-29224-5 (PMC8967900; doi:10.1038/s41467-022-29224-5)
Supplement: Supplementary file 19 — Source Data [file 41467_2022_29224_MOESM19_ESM.zip › Source_Data_File_1.xlsx]

## Sheet: fig.1a
Figure 1a
RNA	Count		Peptides	Count		Gene symbols	Count		Drug class	Freq
Transcripts	55239		all sets	95644		Total Proteins	12446		Kinase inhibitor	255
protein_coding	19583		>1 sets	183707		Proteins in all sets	9100		Differentiating.epigenetic modifier	74
lncRNA	16213					Proteins-mRNA	8981		Conv.Chemo	54
pseudogene	13140								Other	35
miRNA	1307								Apoptotic modulator	23
									Hormone therapy	22
									Immunomodulatory	18
									Metabolic modifier	18
									Protease.proteasome inhibitor	7
									HSP inhibitor	6
									Rapalog	5
									Hedgehog inhibitor	5
									Kinesin inhibitor	4
									NSAID	1
									Conv.Chemo Combo	1

## Sheet: fig.1b
Figure 1b
Annotations									Heatmap
Subtype	Type	LC-MS/MS and RNAseq	LC-MS/MS-Replicate	RNAseq-replicate	DSRT	Tissue	Subtype			KASUMI-2	MHH-CALL-3	RCH-ACV	697	COG-LL-319h	COG-LL-402h	KASUMI-9	LC4-1	P30-OHKUBO	ALL-PO	SEM	KASUMI-10	KOPN-8	COG-LL-355h	REH	SUP-B15	TMD5	COG-LL-394h	NALL-1	NALM-6	MHH-CALL-4	HAL-01	NALM-16	MHH-CALL-2	380	MN-60	TANOUE	CCRF-SB	COG-LL-356h	ALL-SIL	BE-13	PEER	TALL-104	DND-41	HPB-ALL	MOLT-13	MOLT-14	MOLT-16	MOLT-17	KARPAS-45
KASUMI-2	BCP-ALL	TRUE	TRUE	TRUE	TRUE	BM	TCF3-PBX1		TCF3-PBX1	TRUE	TRUE	TRUE	TRUE	TRUE	TRUE	FALSE	FALSE	FALSE	FALSE	FALSE	FALSE	FALSE	FALSE	FALSE	FALSE	FALSE	FALSE	FALSE	FALSE	FALSE	FALSE	FALSE	FALSE	FALSE	FALSE	FALSE	FALSE	FALSE	FALSE	FALSE	FALSE	FALSE	FALSE	FALSE	FALSE	FALSE	FALSE	FALSE	FALSE
MHH-CALL-3	BCP-ALL	TRUE	FALSE	FALSE	TRUE	BM	TCF3-PBX1		MEF2D-HNRNPUL1	FALSE	FALSE	FALSE	FALSE	FALSE	FALSE	TRUE	TRUE	TRUE	FALSE	FALSE	FALSE	FALSE	FALSE	FALSE	FALSE	FALSE	FALSE	FALSE	FALSE	FALSE	FALSE	FALSE	FALSE	FALSE	FALSE	FALSE	FALSE	FALSE	FALSE	FALSE	FALSE	FALSE	FALSE	FALSE	FALSE	FALSE	FALSE	FALSE	FALSE
RCH-ACV	BCP-ALL	TRUE	TRUE	TRUE	TRUE	BM	TCF3-PBX1		KMT2A-AFF1	FALSE	FALSE	FALSE	FALSE	FALSE	FALSE	FALSE	FALSE	FALSE	TRUE	TRUE	FALSE	FALSE	FALSE	FALSE	FALSE	FALSE	FALSE	FALSE	FALSE	FALSE	FALSE	FALSE	FALSE	FALSE	FALSE	FALSE	FALSE	FALSE	FALSE	FALSE	FALSE	FALSE	FALSE	FALSE	FALSE	FALSE	FALSE	FALSE	FALSE
697	BCP-ALL	TRUE	TRUE	TRUE	TRUE	BM	TCF3-PBX1		KMT2A-MLLT1	FALSE	FALSE	FALSE	FALSE	FALSE	FALSE	FALSE	FALSE	FALSE	FALSE	FALSE	TRUE	TRUE	FALSE	FALSE	FALSE	FALSE	FALSE	FALSE	FALSE	FALSE	FALSE	FALSE	FALSE	FALSE	FALSE	FALSE	FALSE	FALSE	FALSE	FALSE	FALSE	FALSE	FALSE	FALSE	FALSE	FALSE	FALSE	FALSE	FALSE
COG-LL-319h	BCP-ALL	TRUE	TRUE	TRUE	TRUE	BM	TCF3-PBX1		ETV6-RUNX1	FALSE	FALSE	FALSE	FALSE	FALSE	FALSE	FALSE	FALSE	FALSE	FALSE	FALSE	FALSE	FALSE	TRUE	TRUE	FALSE	FALSE	FALSE	FALSE	FALSE	FALSE	FALSE	FALSE	FALSE	FALSE	FALSE	FALSE	FALSE	FALSE	FALSE	FALSE	FALSE	FALSE	FALSE	FALSE	FALSE	FALSE	FALSE	FALSE	FALSE
COG-LL-402h	BCP-ALL	TRUE	FALSE	FALSE	TRUE	BM	TCF3-PBX1		BCR-ABL1	FALSE	FALSE	FALSE	FALSE	FALSE	FALSE	FALSE	FALSE	FALSE	FALSE	FALSE	FALSE	FALSE	FALSE	FALSE	TRUE	TRUE	FALSE	FALSE	FALSE	FALSE	FALSE	FALSE	FALSE	FALSE	FALSE	FALSE	FALSE	FALSE	FALSE	FALSE	FALSE	FALSE	FALSE	FALSE	FALSE	FALSE	FALSE	FALSE	FALSE
KASUMI-9	BCP-ALL	TRUE	TRUE	TRUE	TRUE	PB	MEF2D-HNRNPUL1		ABL1-ZMIZ1	FALSE	FALSE	FALSE	FALSE	FALSE	FALSE	FALSE	FALSE	FALSE	FALSE	FALSE	FALSE	FALSE	FALSE	FALSE	FALSE	FALSE	TRUE	FALSE	FALSE	FALSE	FALSE	FALSE	FALSE	FALSE	FALSE	FALSE	FALSE	FALSE	FALSE	FALSE	FALSE	FALSE	FALSE	FALSE	FALSE	FALSE	FALSE	FALSE	FALSE
LC4-1	BCP-ALL	TRUE	TRUE	TRUE	TRUE	PB	MEF2D-HNRNPUL1		PAX5-ETV6	FALSE	FALSE	FALSE	FALSE	FALSE	FALSE	FALSE	FALSE	FALSE	FALSE	FALSE	FALSE	FALSE	FALSE	FALSE	FALSE	FALSE	FALSE	TRUE	FALSE	FALSE	FALSE	FALSE	FALSE	FALSE	FALSE	FALSE	FALSE	FALSE	FALSE	FALSE	FALSE	FALSE	FALSE	FALSE	FALSE	FALSE	FALSE	FALSE	FALSE
P30-OHKUBO	BCP-ALL	TRUE	TRUE	TRUE	TRUE	BM	MEF2D-HNRNPUL1		ETV6-PDGFRB	FALSE	FALSE	FALSE	FALSE	FALSE	FALSE	FALSE	FALSE	FALSE	FALSE	FALSE	FALSE	FALSE	FALSE	FALSE	FALSE	FALSE	FALSE	FALSE	TRUE	FALSE	FALSE	FALSE	FALSE	FALSE	FALSE	FALSE	FALSE	FALSE	FALSE	FALSE	FALSE	FALSE	FALSE	FALSE	FALSE	FALSE	FALSE	FALSE	FALSE
ALL-PO	BCP-ALL	TRUE	TRUE	TRUE	TRUE	BM	KMT2A-AFF1		IGH-CRLF2	FALSE	FALSE	FALSE	FALSE	FALSE	FALSE	FALSE	FALSE	FALSE	FALSE	FALSE	FALSE	FALSE	FALSE	FALSE	FALSE	FALSE	FALSE	FALSE	FALSE	TRUE	FALSE	FALSE	FALSE	FALSE	FALSE	FALSE	FALSE	FALSE	FALSE	FALSE	FALSE	FALSE	FALSE	FALSE	FALSE	FALSE	FALSE	FALSE	FALSE
SEM	BCP-ALL	TRUE	TRUE	TRUE	TRUE	PB	KMT2A-AFF1		TCF3-HLF	FALSE	FALSE	FALSE	FALSE	FALSE	FALSE	FALSE	FALSE	FALSE	FALSE	FALSE	FALSE	FALSE	FALSE	FALSE	FALSE	FALSE	FALSE	FALSE	FALSE	FALSE	TRUE	FALSE	FALSE	FALSE	FALSE	FALSE	FALSE	FALSE	FALSE	FALSE	FALSE	FALSE	FALSE	FALSE	FALSE	FALSE	FALSE	FALSE	FALSE
KASUMI-10	BCP-ALL	TRUE	FALSE	FALSE	TRUE	PB	KMT2A-MLLT1		Unclear-B	FALSE	FALSE	FALSE	FALSE	FALSE	FALSE	FALSE	FALSE	FALSE	FALSE	FALSE	FALSE	FALSE	FALSE	FALSE	FALSE	FALSE	FALSE	FALSE	FALSE	FALSE	FALSE	TRUE	TRUE	FALSE	FALSE	FALSE	FALSE	FALSE	FALSE	FALSE	FALSE	FALSE	FALSE	FALSE	FALSE	FALSE	FALSE	FALSE	FALSE
KOPN-8	BCP-ALL	TRUE	TRUE	TRUE	TRUE	PB	KMT2A-MLLT1		IGH-MYC-2	FALSE	FALSE	FALSE	FALSE	FALSE	FALSE	FALSE	FALSE	FALSE	FALSE	FALSE	FALSE	FALSE	FALSE	FALSE	FALSE	FALSE	FALSE	FALSE	FALSE	FALSE	FALSE	FALSE	FALSE	TRUE	TRUE	TRUE	FALSE	FALSE	FALSE	FALSE	FALSE	FALSE	FALSE	FALSE	FALSE	FALSE	FALSE	FALSE	FALSE
COG-LL-355h	BCP-ALL	TRUE	TRUE	TRUE	TRUE	BM	ETV6-RUNX1		EBV	FALSE	FALSE	FALSE	FALSE	FALSE	FALSE	FALSE	FALSE	FALSE	FALSE	FALSE	FALSE	FALSE	FALSE	FALSE	FALSE	FALSE	FALSE	FALSE	FALSE	FALSE	FALSE	FALSE	FALSE	FALSE	FALSE	FALSE	TRUE	TRUE	FALSE	FALSE	FALSE	FALSE	FALSE	FALSE	FALSE	FALSE	FALSE	FALSE	FALSE
REH	BCP-ALL	TRUE	TRUE	TRUE	TRUE	PB	ETV6-RUNX1		NUP214-ABL1	FALSE	FALSE	FALSE	FALSE	FALSE	FALSE	FALSE	FALSE	FALSE	FALSE	FALSE	FALSE	FALSE	FALSE	FALSE	FALSE	FALSE	FALSE	FALSE	FALSE	FALSE	FALSE	FALSE	FALSE	FALSE	FALSE	FALSE	FALSE	FALSE	TRUE	TRUE	TRUE	TRUE	FALSE	FALSE	FALSE	FALSE	FALSE	FALSE	FALSE
SUP-B15	BCP-ALL	TRUE	TRUE	TRUE	TRUE	BM	BCR-ABL1		BCL11B-TLX3	FALSE	FALSE	FALSE	FALSE	FALSE	FALSE	FALSE	FALSE	FALSE	FALSE	FALSE	FALSE	FALSE	FALSE	FALSE	FALSE	FALSE	FALSE	FALSE	FALSE	FALSE	FALSE	FALSE	FALSE	FALSE	FALSE	FALSE	FALSE	FALSE	FALSE	FALSE	FALSE	FALSE	TRUE	TRUE	FALSE	FALSE	FALSE	FALSE	FALSE
TMD5	BCP-ALL	TRUE	TRUE	TRUE	TRUE	PB	BCR-ABL1		LMO2-STAG2	FALSE	FALSE	FALSE	FALSE	FALSE	FALSE	FALSE	FALSE	FALSE	FALSE	FALSE	FALSE	FALSE	FALSE	FALSE	FALSE	FALSE	FALSE	FALSE	FALSE	FALSE	FALSE	FALSE	FALSE	FALSE	FALSE	FALSE	FALSE	FALSE	FALSE	FALSE	FALSE	FALSE	FALSE	FALSE	TRUE	TRUE	FALSE	FALSE	FALSE
COG-LL-394h	BCP-ALL	TRUE	FALSE	FALSE	TRUE	BM	ABL1-ZMIZ1		TRA-MYC	FALSE	FALSE	FALSE	FALSE	FALSE	FALSE	FALSE	FALSE	FALSE	FALSE	FALSE	FALSE	FALSE	FALSE	FALSE	FALSE	FALSE	FALSE	FALSE	FALSE	FALSE	FALSE	FALSE	FALSE	FALSE	FALSE	FALSE	FALSE	FALSE	FALSE	FALSE	FALSE	FALSE	FALSE	FALSE	FALSE	FALSE	TRUE	TRUE	FALSE
NALL-1	BCP-ALL	TRUE	TRUE	TRUE	TRUE	PB	PAX5-ETV6		KMT2A-FOXO4	FALSE	FALSE	FALSE	FALSE	FALSE	FALSE	FALSE	FALSE	FALSE	FALSE	FALSE	FALSE	FALSE	FALSE	FALSE	FALSE	FALSE	FALSE	FALSE	FALSE	FALSE	FALSE	FALSE	FALSE	FALSE	FALSE	FALSE	FALSE	FALSE	FALSE	FALSE	FALSE	FALSE	FALSE	FALSE	FALSE	FALSE	FALSE	FALSE	TRUE
NALM-16	BCP-ALL	TRUE	FALSE	FALSE	TRUE	PB	B-Other		STIL-TAL1	FALSE	FALSE	FALSE	FALSE	FALSE	FALSE	FALSE	FALSE	FALSE	FALSE	FALSE	FALSE	FALSE	FALSE	FALSE	FALSE	FALSE	FALSE	FALSE	FALSE	FALSE	FALSE	FALSE	FALSE	FALSE	FALSE	FALSE	FALSE	FALSE	FALSE	FALSE	FALSE	FALSE	FALSE	FALSE	FALSE	FALSE	FALSE	FALSE	FALSE
NALM-6	BCP-ALL	TRUE	FALSE	FALSE	TRUE	PB	B-Other		SFPQ-ABL1	FALSE	FALSE	FALSE	FALSE	FALSE	FALSE	FALSE	FALSE	FALSE	FALSE	FALSE	FALSE	FALSE	FALSE	FALSE	FALSE	FALSE	FALSE	FALSE	FALSE	FALSE	FALSE	FALSE	FALSE	FALSE	FALSE	FALSE	FALSE	FALSE	FALSE	FALSE	FALSE	FALSE	FALSE	FALSE	FALSE	FALSE	FALSE	FALSE	FALSE
MHH-CALL-4	BCP-ALL	TRUE	TRUE	FALSE	TRUE	PB	B-Other		LCK-TRB	FALSE	FALSE	FALSE	FALSE	FALSE	FALSE	FALSE	FALSE	FALSE	FALSE	FALSE	FALSE	FALSE	FALSE	FALSE	FALSE	FALSE	FALSE	FALSE	FALSE	FALSE	FALSE	FALSE	FALSE	FALSE	FALSE	FALSE	FALSE	FALSE	FALSE	FALSE	FALSE	FALSE	FALSE	FALSE	FALSE	FALSE	FALSE	FALSE	FALSE
MHH-CALL-2	BCP-ALL	TRUE	TRUE	FALSE	TRUE	PB	B-Other		LMO1-TRA	FALSE	FALSE	FALSE	FALSE	FALSE	FALSE	FALSE	FALSE	FALSE	FALSE	FALSE	FALSE	FALSE	FALSE	FALSE	FALSE	FALSE	FALSE	FALSE	FALSE	FALSE	FALSE	FALSE	FALSE	FALSE	FALSE	FALSE	FALSE	FALSE	FALSE	FALSE	FALSE	FALSE	FALSE	FALSE	FALSE	FALSE	FALSE	FALSE	FALSE
HAL-01	BCP-ALL	TRUE	TRUE	FALSE	TRUE	PB	B-Other		Unclear-T	FALSE	FALSE	FALSE	FALSE	FALSE	FALSE	FALSE	FALSE	FALSE	FALSE	FALSE	FALSE	FALSE	FALSE	FALSE	FALSE	FALSE	FALSE	FALSE	FALSE	FALSE	FALSE	FALSE	FALSE	FALSE	FALSE	FALSE	FALSE	FALSE	FALSE	FALSE	FALSE	FALSE	FALSE	FALSE	FALSE	FALSE	FALSE	FALSE	FALSE
380	BCP-ALL	TRUE	FALSE	FALSE	TRUE	PB	IGH-MYC
MN-60	B-ALL	TRUE	TRUE	FALSE	TRUE	PB	IGH-MYC
TANOUE	B-ALL	TRUE	TRUE	FALSE	TRUE	PB	IGH-MYC
CCRF-SB	EBV	TRUE	TRUE	FALSE	FALSE	PB	EBV
COG-LL-356h	EBV	TRUE	TRUE	FALSE	FALSE	BM	EBV
ALL-SIL	T-ALL	TRUE	TRUE	FALSE	TRUE	BM	NUP214-ABL1
BE-13	T-ALL	TRUE	FALSE	FALSE	FALSE	BM	NUP214-ABL1
PEER	T-ALL	TRUE	TRUE	FALSE	TRUE	BM	NUP214-ABL1
TALL-104	T-ALL	TRUE	FALSE	FALSE	FALSE	PB	NUP214-ABL1
DND-41	T-ALL	TRUE	TRUE	FALSE	TRUE	PB	BCL11B-TLX3
HPB-ALL	T-ALL	TRUE	TRUE	FALSE	TRUE	PB	BCL11B-TLX3
MOLT-13	T-ALL	TRUE	FALSE	FALSE	FALSE	BM	T-Other
MOLT-14	T-ALL	TRUE	FALSE	FALSE	TRUE	BM	T-Other
MOLT-16	T-ALL	TRUE	FALSE	FALSE	TRUE	PB	T-Other
MOLT-17	T-ALL	TRUE	FALSE	FALSE	FALSE	PB	T-Other
KARPAS-45	T-ALL	TRUE	TRUE	FALSE	TRUE	BM	T-Other
CCRF-CEM	T-ALL	TRUE	TRUE	FALSE	TRUE	PB	T-Other
COG-LL-332h	T-ALL	TRUE	TRUE	FALSE	TRUE	BM	T-Other
CCRF-HSB2	T-ALL	TRUE	FALSE	FALSE	TRUE	PB	T-Other
RPMI-8402	T-ALL	TRUE	FALSE	FALSE	TRUE	BM	T-Other
COG-LL-317	T-ALL	TRUE	FALSE	FALSE	TRUE	BM	T-Other
P12-ICHIKAWA	T-ALL	TRUE	TRUE	FALSE	TRUE	PB	T-Other
PF-382	T-ALL	TRUE	TRUE	FALSE	TRUE	PE	T-Other
JURKAT	T-ALL	TRUE	FALSE	FALSE	TRUE	PB	T-Other
A3	T-ALL	TRUE	FALSE	FALSE	FALSE	PB	T-Other
MOLT-3	T-ALL	TRUE	FALSE	FALSE	FALSE	PB	T-Other
MOLT-4	T-ALL	TRUE	FALSE	FALSE	TRUE	PB	T-Other
[truncated: 11 more columns]

## Sheet: fig.1c
Figure 1c
Cell Line	Type	PC1	PC2
SEM	BCP-ALL	-15.1926	-2.75564
REH	BCP-ALL	-7.39571	-14.5905
CCRF-CEM	T-ALL	28.1507	2.30341
697	BCP-ALL	-13.9553	-23.535
P12-ICHIKAWA	T-ALL	37.2419	-3.17525
P30-OHKUBO	BCP-ALL	-15.9619	-13.5924
CCRF-SB	EBV	5.18235	44.7612
NALM-16	BCP-ALL	-15.7447	-4.13635
MOLT-3	T-ALL	33.8648	-6.68543
KASUMI-9_BR2	BCP-ALL	-19.0892	-14.19
COG-LL-319h_BR2	BCP-ALL	-24.3573	-15.8938
HPB-ALL_BR2	T-ALL	21.681	-12.2498
KARPAS-45_BR2	T-ALL	26.0894	-17.6792
TMD5_BR2	BCP-ALL	-25.9929	7.05725
MHH-CALL-2_BR2	BCP-ALL	-20.1406	2.46328
HAL-01_BR2	BCP-ALL	-20.1294	-7.76697
COG-LL-332h_BR2	T-ALL	31.4141	-1.24857
JURKAT	T-ALL	38.2762	-15.9757
KASUMI-2	BCP-ALL	-27.5315	-14.7672
TANOUE	B-ALL	8.73901	-4.3509
NALM-6	BCP-ALL	-13.8606	-19.6315
MOLT-4	T-ALL	33.3187	-18.3933
MHH-CALL-3	BCP-ALL	-26.7954	-17.6017
ALL-SIL	T-ALL	30.315	-5.05721
SUP-B15	BCP-ALL	-26.7498	-12.9298
MHH-CALL-2	BCP-ALL	-24.7282	1.52921
MOLT-16	T-ALL	22.9637	12.8331
COG-LL-356h	EBV	-3.53336	50.3276
PEER	T-ALL	29.9184	7.34754
LC4-1	BCP-ALL	-20.2615	-0.837086
KOPN-8	BCP-ALL	-13.0107	13.4506
PF-382	T-ALL	30.6658	-8.35684
RCH-ACV	BCP-ALL	-19.0337	-15.9682
DND-41	T-ALL	29.631	-6.82614
380	BCP-ALL	-21.6147	1.72733
HAL-01	BCP-ALL	-16.6133	-14.0393
TMD5	BCP-ALL	-29.3557	6.82646
COG-LL-317	T-ALL	29.3863	-1.09471
MOLT-13	T-ALL	23.8504	0.100318
TANOUE_BR2	B-ALL	6.2598	1.99763
SEM_BR2	BCP-ALL	-12.8811	-2.32152
HPB-ALL	T-ALL	30.3682	-15.5809
MN-60	B-ALL	-2.0165	7.47751
COG-LL-319h	BCP-ALL	-24.5502	-18.9324
COG-LL-332h	T-ALL	29.7254	3.72207
RPMI-8402	T-ALL	24.914	-10.664
MHH-CALL-4	BCP-ALL	-28.4855	7.5361
CCRF-SB_BR2	EBV	-2.74655	54.5239
NALL-1	BCP-ALL	-20.8341	-5.69778
ALL-PO	BCP-ALL	-8.77739	-6.99944
KARPAS-45	T-ALL	30.7378	-17.6639
KASUMI-9	BCP-ALL	-19.1601	-14.0049
A3	T-ALL	32.6642	-5.09359
COG-LL-355h	BCP-ALL	-30.602	19.7283
TALL-104	T-ALL	10.8451	55.4256
REH_BR2	BCP-ALL	-12.3654	-12.6388
BE-13	T-ALL	26.652	9.50713
KOPN-8_BR2	BCP-ALL	-17.1265	16.1914
MOLT-14	T-ALL	27.6334	-3.39781
COG-LL-356h_BR2	EBV	-4.92894	49.6173
MOLT-17	T-ALL	30.3326	6.83825
RCH-ACV_BR2	BCP-ALL	-21.1648	-10.512
CCRF-HSB2	T-ALL	23.0372	15.6811
KASUMI-10	BCP-ALL	-26.3404	23.5079
COG-LL-402h	BCP-ALL	-24.059	-4.80551
MN-60_BR2	B-ALL	-8.68846	18.4578
ALL-SIL_BR2	T-ALL	24.303	2.79742
KASUMI-2_BR2	BCP-ALL	-24.3579	-8.3696
P30-OHKUBO_BR2	BCP-ALL	-14.7461	-8.5802
CCRF-CEM_BR2	T-ALL	25.929	4.79162
PF-382_BR2	T-ALL	32.4547	-9.51366
NALL-1_BR2	BCP-ALL	-17.1592	-1.22633
COG-LL-355h_BR2	BCP-ALL	-26.2732	17.6032
COG-LL-394h	BCP-ALL	-28.2659	14.7096
697_BR2	BCP-ALL	-18.4721	-30.4458
PEER_BR2	T-ALL	25.9795	12.1479
ALL-PO_BR2	BCP-ALL	-9.95714	-5.28728
MHH-CALL-4_BR2	BCP-ALL	-27.4336	10.2463
P12-ICHIKAWA_BR2	T-ALL	33.6138	-0.335239
DND-41_BR2	T-ALL	25.0246	-2.96958
LC4-1_BR2	BCP-ALL	-19.1421	-7.4422
SUP-B15_BR2	BCP-ALL	-29.5806	-7.42467

## Sheet: fig.1d
Figure 1d
Cell line	COG-LL-319h	COG-LL-402h	KASUMI-2_BR2	697	KASUMI-2	COG-LL-319_BR2	697_BR2	MHH-CALL-3	RCH-ACV_BR2	RCH-ACV	COG-LL-355h	COG-LL-355h_BR2	REH_BR2	REH	KASUMI-10	KOPN-8_BR2	KOPN-8	SEM_BR2	SEM	ALL-PO_BR2	ALL-PO	TMD5	TMD5_BR2	SUP-B15	SUP-B15_BR2	BE-13	PEER	PEER_BR2	TALL-104	ALL-SIL_BR2	ALL-SIL
Type	TCF3-PBX1	TCF3-PBX1	TCF3-PBX1	TCF3-PBX1	TCF3-PBX1	TCF3-PBX1	TCF3-PBX1	TCF3-PBX1	TCF3-PBX1	TCF3-PBX1	ETV6-RUNX1	ETV6-RUNX1	ETV6-RUNX1	ETV6-RUNX1	KMT2A-MLLT1	KMT2A-MLLT1	KMT2A-MLLT1	KMT2A-AFF1	KMT2A-AFF1	KMT2A-AFF1	KMT2A-AFF1	BCR-ABL1	BCR-ABL1	BCR-ABL1	BCR-ABL1	NUP214-ABL1	NUP214-ABL1	NUP214-ABL1	NUP214-ABL1	NUP214-ABL1	NUP214-ABL1
Subtype	BCP-ALL	BCP-ALL	BCP-ALL	BCP-ALL	BCP-ALL	BCP-ALL	BCP-ALL	BCP-ALL	BCP-ALL	BCP-ALL	BCP-ALL	BCP-ALL	BCP-ALL	BCP-ALL	BCP-ALL	BCP-ALL	BCP-ALL	BCP-ALL	BCP-ALL	BCP-ALL	BCP-ALL	BCP-ALL	BCP-ALL	BCP-ALL	BCP-ALL	T-ALL	T-ALL	T-ALL	T-ALL	T-ALL	T-ALL
WNT16	1.685	1.45765	3.17517	4.26049	3.14187	3.02777	3.1116	0.530111	3.13541	2.94791	NA	-0.441725	NA	0.135487	0.408469	0.110442	0.385804	NA	-0.00660367	0.627536	NA	NA	-0.240487	-0.257131	-0.162845	0.0275006	0.273886	-0.154858	NA	-0.0659062	-0.47235
NLGN1	3.5229	2.3857	2.66267	NA	3.3485	NA	NA	2.74731	2.18132	NA	NA	-0.852442	NA	NA	-0.0305434	-0.892163	NA	NA	-0.801035	NA	NA	NA	NA	-0.317135	NA	-0.432074	NA	NA	NA	-0.270404	-0.29939
PHACTR3	2.87007	2.08528	2.14366	2.12243	2.57611	2.80598	1.38536	2.34446	3.12545	2.88439	NA	-0.413306	NA	-1.25946	-0.0160325	-0.578963	-0.144479	NA	-0.766803	-0.283589	NA	NA	-0.896614	-0.360873	-1.06143	-0.620035	-0.668046	-0.946838	NA	0.0294092	-0.381383
ANKS1B	2.3393	2.00483	2.21641	1.85614	1.97996	2.37332	1.82869	1.84258	2.54927	2.3686	-0.315818	-0.521015	-0.122647	-1.84697	-0.305718	-0.666651	-0.157697	NA	-0.673979	-0.533908	-0.226567	NA	-0.603099	-0.220652	-1.07161	-0.826921	-0.5446	-0.953886	-0.571153	-0.205136	-0.422284
FAT1	2.56193	1.80309	0.883099	1.46224	1.03834	1.57701	1.90389	1.62874	1.3167	1.78232	-0.978383	-0.682886	-1.25513	-1.29955	-1.09849	-1.42283	-0.848569	-0.911865	-1.23041	-0.664793	-1.25218	0.269089	0.433234	-0.683981	-1.3407	-1.18757	-1.0461	-1.23006	-0.0467612	0.081444	0.169079
RORB	1.70912	1.75604	1.27273	2.37602	1.28593	1.63704	2.37493	2.27525	2.17045	2.70258	-1.73723	-0.763347	-1.60531	-1.89771	-0.599425	-1.09831	-0.448786	-0.433778	-0.519583	0.519871	0.251314	-0.646435	-0.362291	-1.34946	-0.624182	0.738979	1.6886	1.53244	-1.00305	-0.269967	-1.49747
MERTK	1.58905	1.46956	2.37785	0.36418	2.09655	1.98663	0.469203	1.60414	0.892934	1.29591	-0.498755	-1.00151	0.206986	0.456014	-1.23459	-1.18793	-1.12028	-0.454964	-1.70064	-1.83847	-0.614727	-0.115439	-0.220487	-0.153034	-1.10064	0.657381	0.243512	0.420939	-0.635289	-0.789623	-0.840816
PBX1	1.17469	2.59601	2.27125	2.34044	1.14436	2.43343	2.58514	1.35723	0.902237	0.98188	-4.11952	-0.257947	-3.14698	-0.850528	0.0549702	0.310451	0.190387	0.659065	-0.148055	-0.461588	-4.21086	-0.219588	-0.965454	-0.136179	-1.54016	-0.743135	-1.25613	-1.40844	-3.20977	-0.00686812	-0.504585
ROR1	2.08448	2.44629	1.11062	1.24303	1.37206	2.1479	1.50966	1.57698	1.768	1.04153	-2.33776	-0.515469	-2.39829	-1.39492	-0.888012	0.452164	0.127843	-1.30814	-1.32145	-0.969395	-2.5948	-0.841464	-1.14353	-0.1896	-0.362739	-1.28749	-0.952989	-1.87523	-1.76002	0.0519076	-0.746628
SLC29A2	0.277083	-0.183144	1.35828	1.43208	1.18943	-0.0190024	1.06429	-0.040437	0.88781	0.791203	NA	-2.66331	NA	-2.66017	0.306415	0.62095	0.160499	-1.95423	-1.50898	-0.985099	NA	-0.288848	-0.628578	-0.314431	0.0263471	0.158815	-0.620198	-0.670903	NA	-0.454825	-1.07948
MYC	0.280337	-0.24156	0.155165	0.266419	0.0178034	0.172875	0.339299	-0.110108	-0.0473898	0.254479	-1.29113	-1.07093	-1.06322	0.222994	-0.233128	-0.298938	-0.177235	0.45987	0.756016	0.471415	0.734114	0.0511644	-0.434151	-0.0389995	-0.242794	-0.876784	0.134238	-0.790477	-1.60758	-0.321148	0.035567
ABI2	0.603787	-0.0678604	0.781457	0.500553	1.01059	0.501181	0.618989	0.747801	0.539493	0.164706	0.846494	0.443486	0.135758	-0.00300408	-0.265182	0.573592	0.147185	0.341376	0.435599	0.221252	0.438885	-0.583364	-0.72866	-0.773239	-0.553107	0.697628	-0.0773208	0.132398	-1.1959	-0.828143	-1.08968
TCEAL9	NA	-1.34972	1.22168	-0.564999	NA	NA	-0.994156	NA	NA	NA	NA	-1.04806	NA	-0.276725	NA	NA	NA	NA	-0.315987	-0.540609	NA	NA	NA	NA	-1.2194	NA	NA	-1.47858	NA	-1.59094	NA
CDKN3	-0.1157	-0.528805	0.00358986	0.100662	-0.256043	-0.0711921	0.431773	0.281613	-0.313565	-0.134555	-0.283719	-0.184729	0.0527178	-0.339835	-0.87089	0.0862576	0.252548	-0.344305	-0.00407039	-1.01195	-0.152483	-1.28674	-0.480438	-0.778483	-3.04444	0.403241	-0.101428	-2.1185	-0.190424	-0.157462	-0.203383
TFR2	NA	NA	NA	NA	NA	NA	-0.100011	NA	0.185494	0.398278	NA	NA	NA	NA	0.0369493	-0.0546338	0.680319	NA	-0.0256399	0.0384045	NA	NA	NA	NA	-0.250411	2.81246	2.73029	3.47732	NA	NA	NA
PTEN	0.969438	1.08166	-0.0537424	-0.14243	0.0963709	0.904758	0.0543968	0.858975	0.17538	0.347112	0.696561	0.644196	-0.896333	-0.827439	0.361823	0.321696	0.480961	0.140112	0.0137156	0.0510776	0.0818061	0.323427	0.283359	0.281165	0.184418	1.33819	1.62873	1.60869	0.172975	0.784429	0.811768
KIT	-0.0523429	NA	NA	NA	NA	-0.335098	-0.481724	NA	-0.0161827	0.122723	-0.265906	NA	-0.235277	NA	-0.0476391	0.0823489	0.447504	NA	-0.321425	-0.501393	-0.821962	NA	-0.159256	NA	-0.327465	2.67039	3.36072	2.82886	3.0589	NA	NA
EPCAM	NA	NA	NA	NA	NA	-0.540566	-1.39194	NA	-0.401676	-1.21797	1.42977	NA	0.267978	NA	-0.407709	-0.117132	0.217327	-0.665469	-0.69018	-0.772951	-1.67948	-0.656512	-0.168128	NA	-0.819956	1.40372	3.65722	2.51632	1.09216	NA	NA
PRSS57	NA	NA	NA	NA	NA	NA	-0.652593	NA	0.616519	-0.465247	-0.465364	NA	-0.752998	NA	3.71692	-0.246612	0.0213113	NA	0.927263	2.35337	0.644417	NA	NA	NA	1.63765	3.82388	3.47668	2.62214	3.6254	NA	NA
STAT3	-0.697833	-0.55609	-0.325469	-0.144593	-0.348135	-0.420587	-0.214743	-0.546167	-0.435468	-0.505564	-0.218809	0.0288705	-0.486547	-0.552149	0.0778471	-0.496883	-0.316695	-0.204597	-0.357547	0.386758	0.181595	0.162441	0.102664	0.0507678	0.194429	1.72487	1.55134	1.4308	0.700561	0.820426	0.673229
ABL1	-0.330333	-0.420247	-0.429326	-0.589388	-0.551438	-0.447434	-0.578616	-0.239642	-0.31873	-0.398211	-0.508552	-0.562355	-0.220035	-0.228437	-0.439935	-0.552174	-0.498562	-0.523788	-0.632319	-0.563632	-0.703584	1.2952	1.0131	0.914915	1.13336	0.595687	0.612344	0.629796	1.10345	1.21329	1.2184
PROM1	-0.192373	-0.306703	-0.0745417	-0.0162494	1.01226	1.01103	-0.721892	0.0437627	-0.0890997	0.0756512	1.7359	2.13172	-0.0311056	0.0235631	1.47829	0.628443	0.19211	2.6867	3.82647	-0.411866	0.848067	-0.0417362	-0.209934	0.845077	1.35376	-0.0117563	0.0612875	-0.499595	-0.160418	-0.507175	-0.0560829
FLT3	0.00898314	-1.11504	0.098187	0.0920819	1.00392	0.913954	0.599162	0.199231	-0.270094	-0.186816	-0.367743	-0.967762	0.25814	0.179073	0.838833	1.07064	0.620206	2.40996	3.37773	1.11095	0.915232	0.26694	0.566328	0.306688	0.450902	-0.103391	-0.264531	-1.02668	-0.242475	-1.26561	-0.395487
HMGA2	-0.515788	-1.43819	-1.32194	-1.94141	-0.420693	0.200785	NA	-1.56763	-1.68482	-2.43985	0.555105	0.374919	-0.195206	-1.45916	0.174645	0.0663725	-1.38521	2.74555	2.55183	NA	0.200767	1.09823	0.955263	0.103416	NA	-0.386345	-1.83495	NA	-1.13256	2.186	1.88393
RYBP	-0.376191	-0.552567	-0.560173	-0.327197	-0.0630271	-0.52013	-0.706688	-0.773518	-0.225309	-0.322554	0.0820421	0.170634	-0.604645	-0.826586	1.02736	1.99695	1.77587	-0.139608	-0.140406	-0.664941	-0.549569	0.592565	0.523838	-0.160371	-0.103018	-0.104692	-0.157698	0.0323874	0.0931109	0.543799	0.0480205
TAGLN2	-0.28856	-0.419955	-0.207011	0.151063	-0.0722023	-0.11302	0.0680242	0.227137	0.338107	0.308892	-1.35501	-1.36072	-1.61609	-1.71164	0.0218783	0.373614	0.297195	0.0923089	0.245411	0.692646	0.585939	0.00999175	0.102499	-0.851403	-0.975327	0.255054	0.256521	0.348473	1.00233	0.608993	0.309103
MEIS1	-0.45531	NA	NA	-0.554683	-0.00595984	0.0349382	-0.6547	-0.437718	-0.0921012	-0.209191	-0.391766	NA	-0.619048	-0.908864	1.80808	0.958254	1.49608	1.43923	1.94843	1.76229	0.710764	-0.0103751	-0.562551	-0.296477	-0.528155	-0.127158	-0.414277	-0.544342	-0.124986	NA	-0.551394
RUNX2	-0.608837	-1.2778	-0.0982416	-0.480237	-0.368654	-0.541348	-0.226385	-0.688326	-0.52648	-0.189111	-0.698311	-1.74514	-0.625891	-0.44851	0.867978	1.78632	1.46817	1.16928	1.14988	1.65346	1.9514	-0.946099	-0.796642	-0.552227	-0.750542	0.0356281	-0.148778	-0.419247	-0.553494	-1.49702	-0.51884
KLRK1	NA	NA	NA	-3.3468	-0.766278	-0.987551	-2.02564	-1.2405	-0.0446345	-1.84945	-0.338644	NA	-0.218007	-3.26454	2.6983	2.1472	1.41951	2.11832	2.08241	1.72841	0.406508	-2.97758	-1.8299	-1.29982	-2.09903	-0.914888	-0.845558	-1.91217	3.11828	NA	-1.63916
CD200	0.663798	0.323831	1.61518	0.490349	1.77217	1.18617	0.691757	0.447943	-0.202472	-0.59524	2.55015	3.01019	1.44645	1.5185	0.254506	-1.65241	-1.05545	-2.90288	-1.66448	-1.02009	-0.704629	0.987446	1.66799	0.263815	0.687143	-0.673993	0.223884	1.12702	0.0527971	-1.35199	-1.76142
DNTT	1.25483	0.686131	1.28377	1.2715	1.09984	1.07398	1.23104	1.44831	1.97894	1.60768	1.14996	1.32486	0.853967	0.869617	-0.874661	-1.23197	-1.38814	-1.34751	-1.48307	0.766288	0.507782	1.09093	0.375052	1.49174	1.56191	-1.15855	-1.80708	-0.832093	-0.937049	-0.88541	-0.840798
RAG1	-0.565691	-0.624099	0.06012	0.0295117	0.41427	-0.35028	-0.607171	-0.192683	1.30524	0.370249	2.01515	2.50967	2.137	1.79226	-1.33445	-1.05126	-1.27144	-1.11236	-1.24762	0.288707	0.172578	-0.824971	-1.94129	0.666504	1.18159	-1.45659	-1.66012	-1.1239	-0.345842	-0.908563	-0.932495
DUSP1	1.57183	0.753298	0.529534	0.431303	0.579863	0.412536	0.638237	0.543314	-0.577922	-0.0443542	0.220528	0.325227	2.04425	1.97115	-0.547493	0.484621	0.404692	-0.352211	-0.599315	-1.7834	-2.07177	0.872498	0.697946	-0.547686	-0.380852	-1.06694	-1.48699	-2.03143	-2.36743	-0.990624	-2.33022
SMAD1	-0.390811	0.650044	0.184495	0.330265	0.171581	0.281121	0.358225	0.286193	0.105623	0.52621	-0.209801	-0.442418	-0.166853	-0.0791117	-2.53324	-3.1142	-2.10624	-0.486562	-0.271547	-2.35428	-1.22111	-0.167616	0.311616	0.167784	0.0597386	-1.78308	-2.11563	-2.53412	-1.17341	-0.0616242	-0.0950589
PIK3C3	0.0482502	0.234029	-0.0263108	-0.0941924	-0.107079	0.0620603	-0.335593	-0.0518319	0.00321639	-0.134911	0.72916	0.78616	0.453956	0.927559	0.27748	-0.0315531	-0.128648	-0.141285	-0.133851	-0.0417816	-0.0590508	-0.0311825	-0.094587	-0.181375	-0.151477	-0.0829535	-0.264946	-0.0200914	0.0956204	-0.047958	-0.0683091
LMTK3	NA	-0.188535	-0.200515	NA	NA	NA	-0.486009	NA	NA	NA	2.37863	2.80339	1.44516	NA	NA	NA	NA	NA	-0.944045	-0.375367	-0.962375	NA	NA	NA	-0.839707	NA	NA	-0.65618	-1.19084	-0.0369991	NA
DSC3	NA	-0.361358	-0.626707	-0.0847749	-2.11292	NA	NA	-1.7565	-1.46451	NA	2.68447	2.72133	0.405657	1.79606	-0.592493	-1.37622	NA	NA	-1.13445	NA	-0.291546	NA	NA	-1.39408	NA	-1.21955	NA	NA	-0.348936	-0.60224	-1.57705
IGF2BP1	-1.5596	-0.834764	-0.383534	-0.0796724	-1.22027	-3.94916	-4.39067	-1.18967	-2.18508	-4.12552	2.0162	2.01801	1.99311	2.08482	-1.9208	-2.19761	-4.21196	-1.39485	-1.62224	-4.22891	-0.847353	-1.32005	-4.00748	-1.32306	-4.54089	-1.71569	-4.28002	-4.28085	-0.555683	-0.797506	-1.23068
HCK	-1.23047	-1.26635	-1.58134	-0.184614	-2.2918	-2.81159	-3.39536	-2.96588	-0.0276055	-1.93626	1.43073	1.84821	2.11021	1.78279	2.61287	0.0998646	0.512854	-1.5812	-1.0273	-1.89263	-1.15671	-1.65906	-3.36592	-2.91582	-3.14379	-0.382022	-2.35451	-2.53745	-0.873056	-1.62265	-2.75322
LIMD1	-0.180181	-0.0641923	-0.228564	-0.563683	-0.285722	-0.028761	-0.502055	-0.134914	0.182942	0.048216	0.263294	0.394245	-0.417866	-0.622841	0.355105	0.277538	0.100429	0.258135	0.207796	0.0257492	-0.031684	1.54675	1.58321	0.776471	1.4907	-0.151782	0.165331	0.123941	-0.105401	0.176522	-0.00164667
CDH4	NA	NA	NA	NA	-0.819842	-0.969939	-0.85778	-0.46778	NA	NA	NA	NA	NA	NA	NA	NA	NA	-0.650326	-1.10247	-1.00496	NA	2.35849	2.2128	2.11612	2.49889	NA	NA	-0.518345	NA	NA	-0.471481
PECAM1	-0.738053	-1.37386	-0.938084	-2.06122	-1.20163	-0.638743	-1.46027	-0.169846	-1.00006	-1.76024	2.61447	1.93566	-0.620575	-2.68153	-0.157228	-1.80548	-2.46084	-0.228483	-0.571577	-1.55731	-1.13785	2.08027	2.2299	1.86921	2.14009	-0.302528	-1.66336	-1.342	0.750391	0.55337	0.315012
CAV1	-2.94891	-5.0039	-4.13532	-3.13254	-0.683378	-3.00882	-0.672914	-0.362347	-1.28738	-2.52899	-0.893174	-1.63476	-0.184528	-1.2617	-1.54978	-1.09169	-2.58689	-1.52563	-1.34564	-0.495115	-0.525373	0.748948	0.925539	2.78997	2.2665	0.0265707	-0.802897	-0.441163	-1.91719	-4.64816	-0.637339
PBX3	0.717855	0.260982	-0.324741	-0.19365	0.194329	0.359114	-0.108419	0.355	-0.0170178	-0.521859	-0.702754	-0.533712	-0.243978	-0.50361	2.25698	0.749057	0.539964	0.966388	0.759898	-0.215318	-0.0534236	0.0557673	-0.0544935	-0.225157	0.0211969	-0.0198518	-0.589896	-1.00017	-0.726082	-0.313213	-0.712375
ULBP1	NA	0.564809	-1.83395	NA	NA	NA	-2.75476	NA	NA	NA	NA	-0.467124	NA	NA	NA	NA	NA	NA	NaN	-1.83992	NA	NA	NA	NA	-0.604972	NA	NA	-2.1732	NA	-1.93758	NA
