# Supplementary material for: Integrative multi-omics and drug response profiling of childhood acute lymphoblastic leukemia cell lines
Source: Nat Commun. 2022 Mar 30;13:1691. doi: 10.1038/s41467-022-29224-5 (PMC8967900; doi:10.1038/s41467-022-29224-5)
Supplement: Supplementary file 19 — Source Data [file 41467_2022_29224_MOESM19_ESM.zip › Source_Data_File_2.xlsx]

## Sheet: fig.2a
Figure 2a
Gene	spearman_corr	spearman_p-value	spearman_FDR	mean_RNA	mean_protein	sd_RNA	sd_protein	number_of_samples	rank		mean	0.52152
PRKCB	0.9661	3.695e-38	3.97e-34	55.45	0.09	61.33	0.87	64	1		median	0.5527
GBP4	0.9625	7.516e-37	4.04e-33	36.18	-0.21	41.63	0.8	64	2
CKAP4	0.9609	2.764e-36	9.9e-33	27.42	-0.02	28.98	0.9	64	3
FAM107B	0.9598	6.704e-36	1.8e-32	118.1	-0.15	86.21	0.94	64	4
PRKCA	0.9593	9.137e-36	1.96e-32	19.93	-0.38	21.79	0.93	64	5
SYNJ2	0.9578	2.862e-35	5.13e-32	13.49	-0.04	10.19	0.66	64	6
EXD2	0.9568	5.671e-35	6.99e-32	6.74	0.09	6.53	0.71	64	7
HNRNPLL	0.9568	5.723e-35	6.99e-32	23.46	-0.25	24.94	0.91	64	8
SPTBN1	0.9568	5.856e-35	6.99e-32	194.15	0.05	134	0.44	64	9
TTC9	0.956	1.007e-34	1.08e-31	9.15	-0.24	10.95	0.8	64	10
TRAF3IP3	0.9557	1.216e-34	1.19e-31	25.38	-0.02	20.3	0.7	64	11
HENMT1	0.9551	1.881e-34	1.65e-31	51.16	-0.22	44.76	0.83	64	12
CNN2	0.955	2.001e-34	1.65e-31	73.69	-0.36	78.72	1	64	13
PLCB1	0.952	1.434e-33	1.1e-30	10.31	-0.17	11.65	0.97	64	14
CAMK2D	0.9511	2.54e-33	1.71e-30	64.84	0.07	68.13	0.8	64	15
VPS26B	0.9511	2.469e-33	1.71e-30	53.48	0.1	35.65	0.56	64	16
TANC1	0.9505	3.463e-33	2.19e-30	4.43	-0.34	5.59	0.82	64	17
SALL2	0.9501	4.484e-33	2.68e-30	9.35	0.08	11.46	1.09	64	18
LRMP	0.9489	9.595e-33	5.43e-30	494.89	-0.03	519.22	0.97	64	19
RRAS2	0.9484	1.29e-32	6.6e-30	21.43	-0.12	22.22	0.73	64	20
TCEAL4	0.9484	1.239e-32	6.6e-30	15.6	-0.02	14.98	0.96	64	21
POGLUT3	0.9481	1.466e-32	7.16e-30	34.19	-0.15	26.86	0.7	64	22
RCSD1	0.9476	1.975e-32	9.23e-30	196.88	0.16	165.02	0.61	64	23
CBR3	0.9474	2.269e-32	1.02e-29	13.5	-0.14	13.77	0.85	64	24
DDX60	0.9447	1.022e-31	4.22e-29	17.84	-0.22	14.93	0.71	64	25
TOX	0.9447	9.969e-32	4.22e-29	47.28	-0.49	44.19	1.04	64	26
SRGAP3	0.9442	1.344e-31	5.35e-29	1.92	-0.2	2.92	1	64	27
PTPRC	0.9441	1.412e-31	5.42e-29	165.82	-0.33	224.17	0.92	64	28
CD84	0.9437	1.762e-31	6.53e-29	19.9	-0.68	20.56	1.11	64	29
VAV2	0.9435	1.943e-31	6.96e-29	9.99	-0.05	9.3	0.78	64	30
CARD11	0.9434	2.04e-31	7.07e-29	19.54	-0.55	25.01	0.86	64	31
PPFIBP1	0.9432	2.304e-31	7.74e-29	21.43	-0.05	17.66	0.8	64	32
IL7R	0.9429	2.715e-31	8.58e-29	206.31	-0.1	209.16	0.95	64	33
PTPN7	0.9429	2.665e-31	8.58e-29	91.58	-0.24	66.73	0.65	64	34
BSPRY	0.9428	2.797e-31	8.59e-29	18.4	-0.12	21.44	1.02	64	35
PXN	0.9427	3.007e-31	8.73e-29	7.74	0.08	13.75	0.73	64	36
RAB3D	0.9427	2.99e-31	8.73e-29	9.77	-0.29	10.74	0.99	64	37
GAB1	0.9424	3.557e-31	1.01e-28	70.19	-0.38	79.04	0.96	64	38
BCAT1	0.9422	3.914e-31	1.08e-28	223.23	-0.05	166.36	0.8	64	39
CPPED1	0.9421	4.108e-31	1.1e-28	6.74	0.01	6.97	0.84	64	40
TOP2B	0.9418	4.734e-31	1.24e-28	900.18	0.07	690.59	0.68	64	41
VAT1	0.9412	6.585e-31	1.69e-28	87.43	-0.15	78.14	0.59	64	42
CPNE2	0.941	7.064e-31	1.77e-28	31.58	-0.02	30.83	0.9	64	43
HOMER3	0.9402	1.073e-30	2.62e-28	4.63	0.1	4.1	0.87	64	44
KIF13A	0.9397	1.35e-30	3.22e-28	11.29	-0.04	10.79	0.92	64	45
SPINT1	0.9395	1.548e-30	3.62e-28	15.88	-0.37	18.38	1.01	64	46
RAI14	0.9394	1.632e-30	3.71e-28	8.98	0	10.25	1.06	64	47
PAG1	0.9393	1.657e-30	3.71e-28	103.66	-0.3	109.18	0.9	64	48
PDLIM1	0.939	1.942e-30	4.26e-28	190.37	-0.13	178.37	0.78	64	49
PRKAR2B	0.939	1.986e-30	4.27e-28	12.63	0.14	21.71	0.83	64	50
CCDC69	0.9389	2.078e-30	4.38e-28	77.58	-0.17	59.53	0.66	64	51
ICAM3	0.9388	2.174e-30	4.49e-28	56.24	-0.25	52.09	0.62	64	52
STIM1	0.9387	2.273e-30	4.61e-28	32.71	-0.05	18.52	0.57	64	53
TESC	0.9386	2.378e-30	4.73e-28	25.88	-0.38	37.12	0.84	64	54
TRIO	0.9385	2.543e-30	4.97e-28	29.42	-0.04	24.64	0.76	64	55
NRIP1	0.9384	2.66e-30	5.11e-28	153.54	-0.12	145.74	0.9	64	56
FAIM	0.9383	2.781e-30	5.24e-28	26.62	-0.18	27.92	0.64	64	57
ACO1	0.9382	2.829e-30	5.24e-28	18.85	0.17	11.32	0.42	64	58
PIP4K2A	0.9379	3.397e-30	6.19e-28	49.63	-0.12	44.56	0.45	64	59
MPP1	0.9378	3.473e-30	6.22e-28	72.02	0.18	51.67	0.67	64	60
MAPKAPK3	0.9376	3.794e-30	6.68e-28	74.97	0.05	45.49	0.57	64	61
SMIM24	0.9376	3.879e-30	6.72e-28	76.7	-0.17	88.29	0.88	64	62
RAB37	0.9374	4.236e-30	7.23e-28	29.14	-0.15	37.15	1.11	64	63
GLIPR2	0.9372	4.625e-30	7.77e-28	13.52	-0.03	21.23	1.13	64	64
BTBD11	0.937	5.048e-30	8.35e-28	10.77	-0.1	14.08	0.95	64	65
NEO1	0.937	5.274e-30	8.46e-28	14.06	0.04	13.68	0.64	64	66
SNTB1	0.937	5.274e-30	8.46e-28	23.56	-0.08	22.57	0.79	64	67
HERC5	0.9368	5.754e-30	9.09e-28	38.25	-0.15	29.33	0.67	64	68
IKZF2	0.9361	7.791e-30	1.21e-27	107.57	-0.32	100.41	0.71	64	69
OPTN	0.9357	9.452e-30	1.45e-27	18.29	-0.1	16.26	0.69	64	70
MAPK12	0.9352	1.22e-29	1.85e-27	10.39	-0.31	9.3	0.89	64	71
CPT1A	0.9351	1.247e-29	1.86e-27	62.53	0.01	38.46	0.6	64	72
FKBP4	0.9351	1.273e-29	1.87e-27	74.64	-0.31	66.89	0.75	64	73
RHOH	0.9349	1.386e-29	2.01e-27	45.43	-0.24	39.84	0.87	64	74
AC005747.1	0.9347	1.54e-29	2.21e-27	42.86	-0.24	28.5	0.68	64	75
SH3KBP1	0.9344	1.746e-29	2.47e-27	62.93	-0.03	32.47	0.5	64	76
ERG	0.9343	1.841e-29	2.57e-27	72.59	0.01	83.34	0.87	64	77
EVI5	0.9339	2.186e-29	3.01e-27	5.74	0.06	7.3	0.6	64	78
SCD	0.9338	2.243e-29	3.05e-27	322.74	-0.5	368.87	0.84	64	79
MID1	0.9336	2.488e-29	3.3e-27	3.36	-0.12	3.07	0.86	64	80
PGM2L1	0.9336	2.54e-29	3.33e-27	14.41	-0.01	11.3	0.67	64	81
PIP4K2C	0.9336	2.442e-29	3.28e-27	11.62	-0.59	11.22	0.88	64	82
RGS10	0.933	3.252e-29	4.21e-27	53.22	-0.32	47.66	0.68	64	83
SH2D2A	0.9328	3.602e-29	4.61e-27	12.11	-0.07	19.12	0.8	64	84
BCL2L1	0.9326	3.83e-29	4.84e-27	83.09	0.12	50.74	0.5	64	85
DGKA	0.9326	3.989e-29	4.99e-27	40.37	0.07	27.63	0.62	64	86
KBTBD11	0.9321	4.886e-29	6.04e-27	28.74	0.17	54.74	0.73	64	87
UBASH3B	0.9321	4.986e-29	6.09e-27	204.12	0.07	143.77	0.61	64	88
RAB34	0.9318	5.627e-29	6.8e-27	28.21	0.43	33.06	0.99	64	89
AACS	0.9315	6.476e-29	7.57e-27	6.12	-0.59	3.22	0.64	64	90
PLCL2	0.9315	6.476e-29	7.57e-27	65.85	-0.06	68.64	0.66	64	91
UBE2J1	0.9315	6.347e-29	7.57e-27	171.72	-0.06	128.09	0.5	64	92
HTATIP2	0.9313	6.844e-29	7.91e-27	15.96	-0.05	15.3	0.78	64	93
GRB10	0.9312	7.3e-29	8.35e-27	23.61	0.14	20.29	0.63	64	94
STON1	0.931	3.154e-14	1.9e-13	2.31	0.17	2.19	0.98	31	95
CLCC1	0.9307	8.905e-29	1.01e-26	29	-0.07	20.01	0.6	64	96
CAMK1D	0.9305	9.638e-29	1.07e-26	24.01	-0.1	17.54	0.56	64	97
MSRA	0.9305	9.843e-29	1.08e-26	9.39	-0.03	9.23	0.98	64	98
TMOD2	0.9305	9.638e-29	1.07e-26	8.85	0.05	8.27	0.6	64	99
DAGLB	0.9304	1.043e-28	1.13e-26	49.01	-0.11	43.89	0.77	64	100
MYLK	0.9303	1.085e-28	1.14e-26	22.85	-0.33	27.87	1.2	64	101
STAT3	0.9303	1.085e-28	1.14e-26	48.62	-0.02	31.97	0.58	64	102
TLE1	0.9303	1.064e-28	1.14e-26	24.84	-0.23	33.72	0.72	64	103
GNG7	0.9299	1.294e-28	1.35e-26	28.07	-0.02	26.51	0.77	64	104
RASGRP2	0.9297	1.372e-28	1.42e-26	39.37	0.01	36.08	0.57	64	105
PSD4	0.9293	1.603e-28	1.64e-26	43.53	-0.14	41.87	0.51	64	106
IL16	0.9289	1.908e-28	1.93e-26	20.31	-0.07	19.25	0.8	64	107
SPTBN2	0.9286	2.226e-28	2.24e-26	17.52	-0.11	13.9	0.8	64	108
RFTN1	0.9285	2.313e-28	2.3e-26	61.09	-0.11	48.72	0.66	64	109
PDLIM5	0.928	2.799e-28	2.76e-26	5.82	-0.6	6.78	0.9	64	110
RFLNB	0.9278	3.078e-28	3.01e-26	34.67	-0.11	47.55	0.93	64	111
ZMAT3	0.9276	3.384e-28	3.28e-26	24.03	0.11	25.32	0.79	64	112
FOXO1	0.9274	3.649e-28	3.47e-26	45.23	-0.13	43.69	0.87	64	113
MCTP2	0.9274	3.581e-28	3.44e-26	14.24	-0.08	21.8	0.8	64	114
DUSP6	0.9273	3.789e-28	3.57e-26	135.7	-0.57	163.94	1.1	64	115
ZNF608	0.9272	3.861e-28	3.61e-26	77.91	-0.36	97.17	1.11	64	116
RAG2	0.9271	4.085e-28	3.78e-26	93.46	-0.2	139.45	0.9	64	117
ALDH3A2	0.927	4.242e-28	3.86e-26	16.42	-0.14	14.91	0.87	64	118
SRC	0.927	4.242e-28	3.86e-26	6.62	-0.43	5.38	0.82	64	119
FHL1	0.9267	4.746e-28	4.29e-26	45.42	0.35	54.37	0.93	64	120
SLC9A3R1	0.9265	5.308e-28	4.75e-26	102.04	-0.19	117.78	0.79	64	121
AASS	0.9262	5.825e-28	5.13e-26	29.65	-0.09	32.85	0.91	64	122
CLMN	0.9262	5.934e-28	5.14e-26	5.75	-0.06	6.51	0.66	64	123
CMPK2	0.9262	5.825e-28	5.13e-26	19.48	-0.18	20.19	0.71	64	124
SPRY1	0.9262	5.934e-28	5.14e-26	16.94	-0.57	17.34	0.9	64	125
IGF2BP3	0.9261	6.045e-28	5.2e-26	33.3	-0.2	29.64	0.83	64	126
CECR2	0.926	6.509e-28	5.55e-26	9.61	-0.37	11.72	1.19	64	127
TRIM9	0.9257	7.307e-28	6.18e-26	5.15	0.17	5.41	0.84	64	128
AFDN	0.9256	7.544e-28	6.33e-26	26.35	0.05	24.61	0.73	64	129
BLVRA	0.9249	9.94e-28	8.28e-26	23.83	-0.31	35.16	0.79	64	130
FGD4	0.9248	1.048e-27	8.64e-26	5.49	-0.37	8.54	0.88	64	131
TLE3	0.9248	1.053e-27	8.64e-26	10.61	-0.32	10.72	0.89	64	132
SLFN5	0.9247	1.087e-27	8.85e-26	39.55	-0.26	56.86	0.86	64	133
MGST2	0.9246	1.124e-27	9.02e-26	16.28	-0.07	10.28	0.61	64	134
OCIAD2	0.9246	1.102e-27	8.91e-26	25.55	-0.29	22.93	0.81	64	135
BACH2	0.9243	1.257e-27	1e-25	48.21	0.13	68.3	0.76	64	136
PALD1	0.924	1.4e-27	1.11e-25	26	-0.04	21.44	0.71	64	137
ARHGEF11	0.9239	1.478e-27	1.15e-25	17.09	-0.03	17.49	0.68	64	138
LXN	0.9239	1.479e-27	1.15e-25	15.37	-0.02	12.46	0.88	64	139
ARRB1	0.9236	1.646e-27	1.27e-25	16.28	0.03	15.97	1.07	64	140
EPB41L2	0.9236	1.675e-27	1.29e-25	31.05	0.03	24.01	0.62	64	141
UNC13B	0.9232	1.942e-27	1.48e-25	6.83	-0.01	6.49	0.75	64	142
PECAM1	0.9231	2.058e-27	1.56e-25	30.88	-0.46	64.78	1.18	64	143
OAS2	0.9228	2.227e-27	1.67e-25	28.34	-0.37	22.89	0.63	64	144
ASPH	0.9225	2.52e-27	1.88e-25	7.98	-0.06	6.54	0.79	64	145
HSH2D	0.9225	2.565e-27	1.9e-25	85.53	-0.12	93.33	0.95	64	146
FAM111B	0.9222	2.851e-27	2.1e-25	105.88	-0.08	78.53	0.63	64	147
KLF3	0.9221	2.952e-27	2.16e-25	10.51	-0.09	10.65	0.73	64	148
NECTIN1	0.9217	3.396e-27	2.47e-25	15.74	-0.22	16.97	0.89	64	149
CD22	0.9215	3.705e-27	2.67e-25	95.48	-0.19	96.91	0.97	64	150
KHDRBS3	0.9214	3.922e-27	2.81e-25	13.28	0.1	15.75	1.07	64	151
TSC22D3	0.9212	4.257e-27	3.03e-25	17.07	0.01	16.61	0.82	64	152
GNAQ	0.9211	4.407e-27	3.12e-25	73.89	-0.02	50.11	0.53	64	153
PPP3CA	0.921	4.562e-27	3.2e-25	42.7	0.14	21.17	0.45	64	154
CEP68	0.9206	5.326e-27	3.69e-25	29.82	0.19	19.52	0.36	64	155
OAS3	0.9206	5.236e-27	3.65e-25	17.82	-0.48	18.67	0.68	64	156
EHD4	0.9205	5.538e-27	3.79e-25	6.94	-0.49	7.57	0.83	64	157
NUDT19	0.9205	5.531e-27	3.79e-25	14.98	0	17.35	0.8	64	158
CAPG	0.9202	6.005e-27	4.08e-25	132.24	-0.26	147.43	0.95	64	159
ALCAM	0.9201	6.321e-27	4.25e-25	26.4	-0.25	19.24	0.63	64	160
PTPRF	0.9201	6.214e-27	4.2e-25	7.91	-0.13	7.85	0.79	64	161
GRK3	0.92	6.541e-27	4.37e-25	73.36	-0.34	57.12	0.75	64	162
GAB2	0.9199	6.768e-27	4.49e-25	77.92	-0.25	55.98	0.72	64	163
GBP1	0.9198	7.002e-27	4.62e-25	23.12	-0.17	16.41	0.66	64	164
FLNB	0.9197	7.368e-27	4.8e-25	66.8	0.08	52.44	0.53	64	165
IL1RAP	0.9197	7.368e-27	4.8e-25	4.44	-0.15	5.02	0.72	64	166
HSPA2	0.9194	8.296e-27	5.34e-25	1.63	0.26	1.34	0.74	64	167
SLC8A1	0.9194	8.27e-27	5.34e-25	5.01	-0.09	7.49	1.03	64	168
VCL	0.9192	8.876e-27	5.68e-25	28.59	0.1	19.87	0.63	64	169
CASP1	0.919	9.495e-27	6.04e-25	13.17	-0.43	13.8	0.7	64	170
DENND2D	0.9189	9.82e-27	6.21e-25	58.41	-0.05	76.91	0.81	64	171
HK1	0.9188	1.016e-26	6.39e-25	44.88	-0.08	33.84	0.58	64	172
SH3PXD2B	0.9187	1.064e-26	6.65e-25	4.64	0.47	4.89	0.8	64	173
ADARB1	0.9186	1.104e-26	6.86e-25	26.26	-0.03	30.78	0.71	64	174
CYP2U1	0.9185	1.142e-26	7.05e-25	7.96	-0.06	9.74	0.74	64	175
TTC39C	0.9183	1.241e-26	7.62e-25	35.75	0	36.75	0.58	64	176
ANXA5	0.9182	1.29e-26	7.88e-25	56.78	-0.56	69.63	0.99	64	177
CTDSPL	0.9181	1.324e-26	7.99e-25	13.13	-0.35	17.67	0.96	64	178
ENO2	0.9181	1.344e-26	8.06e-25	33.02	0.11	27.46	0.69	64	179
PPP3CC	0.9181	1.305e-26	7.92e-25	68.2	-0.12	40.07	0.49	64	180
FSCN1	0.918	1.349e-26	8.06e-25	20.83	-0.08	25.87	0.94	64	181
TANC2	0.918	1.378e-26	8.14e-25	2.66	0.21	3.08	0.8	64	182
TPST1	0.918	1.372e-26	8.14e-25	21.37	-0.27	23.83	0.86	64	183
KIF16B	0.9176	1.592e-26	9.35e-25	18.55	0.29	16.77	0.7	64	184
CAMSAP2	0.9175	1.619e-26	9.46e-25	12.36	-0.35	11.92	0.81	64	185
ASAP2	0.9172	1.817e-26	1.05e-24	27.63	0.07	19.95	0.66	64	186
FNBP1	0.9172	1.817e-26	1.05e-24	91.31	-0.41	75.91	0.66	64	187
RASGRP1	0.9172	1.847e-26	1.06e-24	62.25	-0.36	104.71	0.71	64	188
CAPN5	0.9171	1.871e-26	1.06e-24	2.39	0.18	2.12	0.76	64	189
DNTT	0.9171	1.878e-26	1.06e-24	625.6	-0.06	792.31	1.13	64	190
PSD3	0.9171	1.878e-26	1.06e-24	52	0.21	74.4	1.01	64	191
ATP8A1	0.917	1.941e-26	1.09e-24	71.82	-0.05	53.34	0.73	64	192
CD44	0.9165	2.361e-26	1.31e-24	34.12	-0.11	36.74	0.87	64	193
ENAH	0.9165	2.323e-26	1.3e-24	13.52	0.19	16.41	0.75	64	194
LCP2	0.9164	2.4e-26	1.32e-24	45.33	-0.18	51.53	0.71	64	195
TNS3	0.9164	2.4e-26	1.32e-24	9.99	-0.07	12.48	0.96	64	196
PROSER2	0.9161	2.737e-26	1.5e-24	7.42	0.06	8.29	0.91	64	197
PRKCE	0.9159	2.87e-26	1.57e-24	43.46	-0.14	38.96	0.96	64	198
GALNT12	0.9158	3.061e-26	1.65e-24	7.65	-0.43	8.45	0.82	64	199
IRF2BPL	0.9158	3.062e-26	1.65e-24	10.71	-0.25	8.43	0.59	64	200
STRBP	0.9158	2.964e-26	1.61e-24	97.62	-0.04	61.73	0.42	64	201
PLS1	0.9156	3.214e-26	1.72e-24	12.96	-0.09	14.23	0.71	64	202
OSTF1	0.9152	3.655e-26	1.94e-24	105.76	-0.24	63.68	0.43	64	203
RAB11FIP1	0.9152	3.714e-26	1.97e-24	20.43	-0.21	26.3	0.59	64	204
LACTB2	0.9151	3.791e-26	2e-24	13.44	-0.46	14.82	0.86	64	205
BAG3	0.915	4.029e-26	2.1e-24	6.47	-0.2	7.23	0.88	64	206
DAPP1	0.915	3.96e-26	2.08e-24	11.15	-0.4	12.2	0.74	64	207
CSGALNACT1	0.9146	6.325e-17	5.44e-16	10.51	-0.32	15.24	1.01	41	208
APBB1IP	0.9145	4.796e-26	2.48e-24	93.19	0.04	70.3	0.58	64	209
PLEKHA8	0.9145	4.709e-26	2.45e-24	12.86	-0.19	10.39	0.66	64	210
ARHGEF40	0.9144	4.873e-26	2.49e-24	4.38	0.07	4.86	0.76	64	211
TRAF3IP2	0.9144	4.873e-26	2.49e-24	35.3	0.07	26.17	0.73	64	212
DSTN	0.9142	5.192e-26	2.64e-24	46.19	-0.04	28.41	0.55	64	213
HOMER2	0.9141	5.532e-26	2.79e-24	8.44	0	8.95	1.14	64	214
PAM	0.9141	3.255e-23	8.77e-22	15.42	0.1	15.42	0.66	57	215
UAP1L1	0.9141	5.445e-26	2.76e-24	12.15	-0.34	13.83	0.99	64	216
MPP7	0.914	5.62e-26	2.82e-24	8.59	0.07	14.35	1.03	64	217
SLC9A3R2	0.9139	5.844e-26	2.92e-24	2.02	-0.23	2.38	0.94	64	218
KIF21A	0.9138	6.135e-26	3.04e-24	3.95	-0.69	6.09	0.96	64	219
SQOR	0.9138	5.986e-26	2.98e-24	5.4	-0.29	5.79	0.95	64	220
DENND1B	0.9137	6.178e-26	3.05e-24	23.6	-0.2	15.21	0.52	64	221
ANXA4	0.9136	6.58e-26	3.23e-24	7.4	-0.14	4.68	0.59	64	222
FAM241A	0.9135	6.794e-26	3.3e-24	9.76	-0.24	13.23	1.14	64	223
NDRG2	0.9135	6.661e-26	3.25e-24	1.89	-0.15	2	0.8	64	224
GNG2	0.9134	6.897e-26	3.34e-24	66.7	0.08	52.37	0.51	64	225
ARHGEF12	0.9132	7.344e-26	3.54e-24	16.88	-0.15	19.76	0.84	64	226
TLN2	0.9131	7.577e-26	3.64e-24	2.79	-0.06	2.46	0.48	64	227
GRIP1	0.913	8.038e-26	3.84e-24	6.52	0.09	6.11	0.72	64	228
CD79A	0.9129	8.322e-26	3.89e-24	288.88	-0.38	416.11	0.89	64	229
MYO1G	0.9129	8.322e-26	3.89e-24	66.11	-0.09	64.48	0.76	64	230
NMT2	0.9129	8.193e-26	3.88e-24	22.92	-0.15	19.27	0.69	64	231
PLCG2	0.9129	8.322e-26	3.89e-24	28.09	-0.24	23.33	0.73	64	232
TLR1	0.9129	8.193e-26	3.88e-24	17.44	-0.08	15.96	0.87	64	233
FLI1	0.9126	8.996e-26	4.19e-24	80.92	0.06	50.65	0.58	64	234
FOXO3	0.9125	9.28e-26	4.28e-24	25.57	0.19	11.59	0.5	64	235
LEF1	0.9125	9.28e-26	4.28e-24	467.17	0.09	233.25	0.47	64	236
SYNE3	0.9124	9.875e-26	4.54e-24	45.48	0.08	37.33	0.75	64	237
GNA15	0.9116	1.284e-25	5.85e-24	119.25	0.06	100.98	0.77	64	238
NFKB1	0.9116	1.264e-25	5.78e-24	62.89	-0.11	35.99	0.56	64	239
DOK3	0.9115	1.303e-25	5.91e-24	45.15	0.06	38.86	0.8	64	240
PACSIN3	0.9114	1.365e-25	6.16e-24	16.61	0.18	19.28	0.79	64	241
SH3RF3	0.9114	1.386e-25	6.23e-24	4.36	-0.08	6.16	1.29	64	242
CRIM1	0.9113	1.429e-25	6.37e-24	43.44	0.08	40.54	1.16	64	243
IRS2	0.9113	1.429e-25	6.37e-24	7.32	-0.05	8.35	0.72	64	244
MYEF2	0.9112	1.452e-25	6.45e-24	9.76	-0.11	10.35	0.92	64	245
TP53I3	0.9111	1.496e-25	6.62e-24	5.23	0.12	5.1	0.81	64	246
DENND4C	0.9108	1.684e-25	7.39e-24	44.65	0.1	24.9	0.35	64	247
HPF1	0.9108	1.665e-25	7.33e-24	49.62	0.05	30.3	0.52	64	248
GGACT	0.9106	1.759e-25	7.69e-24	0.87	-0.06	0.92	0.94	64	249
ME3	0.9106	1.796e-25	7.82e-24	16	0.14	17.03	0.91	64	250
SSBP3	0.9106	1.162e-19	1.57e-18	18.27	-0.34	16.06	1.07	49	251
GPT2	0.9105	1.824e-25	7.9e-24	29.15	-0.45	24.1	0.87	64	252
ZNF704	0.9105	6.199e-17	5.33e-16	26.29	0.26	25.3	0.84	42	253
TAP1	0.9104	1.908e-25	8.24e-24	55.05	-0.12	27.06	0.52	64	254
LDLRAP1	0.9103	1.938e-25	8.3e-24	24.14	-0.5	21.25	0.86	64	255
TDRKH	0.9103	1.938e-25	8.3e-24	11.75	-0.05	7.84	0.54	64	256
SNX30	0.9102	2.027e-25	8.65e-24	17.18	0.04	11.88	0.54	64	257
SMAD3	0.91	2.186e-25	9.29e-24	25.76	0.09	29.85	0.75	64	258
DTX1	0.9099	2.22e-25	9.39e-24	45.81	-0.34	57.95	0.96	64	259
INPP5A	0.9098	2.357e-25	9.93e-24	16.15	0.08	11.93	0.5	64	260
GPR18	0.9096	7.468e-10	2.53e-09	23.07	0.25	26.99	0.96	24	261
HIP1	0.9096	2.466e-25	1.03e-23	13.32	-0.19	12.86	0.75	64	262
MYO1B	0.9096	2.466e-25	1.03e-23	22.9	0.26	23.14	0.86	64	263
RAB4A	0.9095	2.579e-25	1.07e-23	19.59	-0.33	14.93	0.82	64	264
ARHGAP10	0.9094	2.618e-25	1.08e-23	4.27	-0.32	4.05	0.58	64	265
DOCK8	0.9094	2.618e-25	1.08e-23	68.21	-0.18	55.01	0.67	64	266
RAP1GDS1	0.9092	2.78e-25	1.14e-23	54.11	-0.17	25.56	0.46	64	267
ABR	0.9091	2.931e-25	1.2e-23	12.62	-0.28	17.75	0.66	64	268
LZTS1	0.9091	2.951e-25	1.2e-23	22.32	-0.29	30.75	0.91	64	269
RAB11FIP5	0.9091	2.907e-25	1.19e-23	4.75	0	6.58	0.74	64	270
VDR	0.909	5.07e-16	3.81e-15	2.62	-0.25	2.2	0.73	40	271
ZNF516	0.909	2.999e-25	1.22e-23	4.83	0.06	5.32	0.64	64	272
VLDLR	0.9088	3.192e-25	1.29e-23	20.02	0.12	26.26	0.82	64	273
CD58	0.9087	3.324e-25	1.33e-23	77.86	-0.04	72.57	0.92	64	274
FZD6	0.9087	3.374e-25	1.34e-23	25.78	-0.38	28.08	0.83	64	275
PLCG1	0.9087	3.275e-25	1.31e-23	67.83	0.01	46.44	0.63	64	276
STK17B	0.9087	3.275e-25	1.31e-23	110.68	-0.04	93.19	0.56	64	277
RAB33A	0.9086	3.429e-25	1.36e-23	21.88	-0.25	28.08	0.87	64	278
WFS1	0.9086	3.487e-25	1.38e-23	4.24	-0.12	4.99	0.86	64	279
OTX1	0.9083	3.743e-25	1.47e-23	1.07	-0.44	1.05	1.01	64	280
LYST	0.9079	4.337e-25	1.7e-23	10.67	0.09	18.21	0.74	64	281
AMPD3	0.9078	4.467e-25	1.75e-23	13.4	0.21	23.39	0.85	64	282
STAMBPL1	0.9077	4.533e-25	1.77e-23	19.18	-0.16	14.08	0.66	64	283
NR3C1	0.9076	4.807e-25	1.86e-23	86.94	-0.05	63.63	0.71	64	284
TCEAL3	0.9076	4.79e-25	1.86e-23	4.25	0.06	4.49	1.09	64	285
HABP4	0.9075	4.933e-25	1.9e-23	4.46	-0.15	2.54	0.58	64	286
VASP	0.9074	5.023e-25	1.93e-23	43.76	-0.26	26.64	0.52	64	287
AGPAT3	0.9072	5.325e-25	2.04e-23	12.91	-0.19	7.48	0.58	64	288
CD70	0.9067	6.321e-25	2.4e-23	33.26	-0.67	36.68	0.98	64	289
SH3RF1	0.9067	6.251e-25	2.38e-23	8.35	0.16	5.95	0.78	64	290
ZHX2	0.9067	6.342e-25	2.4e-23	57.48	0.02	39.04	0.62	64	291
IL6ST	0.9062	7.33e-25	2.76e-23	26.59	0.07	28.87	0.71	64	292
ARHGAP15	0.9058	8.345e-25	3.14e-23	66.9	0.04	28.14	0.46	64	293
GIMAP2	0.9056	8.838e-25	3.31e-23	66.98	0.09	43.15	0.56	64	294
TMEM154	0.9054	9.36e-25	3.48e-23	9.33	-0.35	13.88	0.93	64	295
TP53I11	0.9054	9.36e-25	3.48e-23	10.89	0.08	10.05	0.46	64	296
INPP5D	0.9052	1.005e-24	3.72e-23	86.06	0.04	60.14	0.66	64	297
RHOBTB3	0.9052	4.346e-19	5.32e-18	24.65	-0.33	24.41	0.88	49	298
PLEKHA2	0.905	1.08e-24	3.99e-23	72.31	0.02	51.79	0.5	64	299
SLC25A4	0.9049	1.112e-24	4.09e-23	7.83	-0.37	8.26	0.83	64	300
TIE1	0.9049	4.279e-08	1.13e-07	3.29	-0.07	3.9	0.53	20	301
C1orf21	0.9047	1.185e-24	4.35e-23	6.91	-0.12	6.57	0.71	64	302
RAB27A	0.9047	1.193e-24	4.36e-23	15.06	-0.45	10.66	0.66	64	303
ACOT11	0.9045	2.873e-18	3.05e-17	0.82	0.07	1.65	0.8	47	304
RIMS3	0.9045	1.262e-24	4.6e-23	35.9	-0.04	41.69	0.71	64	305
ECE1	0.9044	1.298e-24	4.71e-23	9.22	-0.33	9.54	0.77	64	306
GUCY1A1	0.9043	1.346e-24	4.85e-23	21.41	0.01	33.73	0.94	64	307
PAWR	0.9043	1.332e-24	4.82e-23	20.54	-0.32	18.39	0.87	64	308
DOCK4	0.9042	1.394e-24	4.99e-23	2.12	0.1	4.64	0.59	64	309
OTUD7B	0.9042	1.374e-24	4.94e-23	3.1	-0.75	3.46	0.84	64	310
KANK2	0.904	1.474e-24	5.26e-23	19.87	0.09	22.98	0.81	64	311
PHACTR2	0.9038	1.56e-24	5.55e-23	9.33	-0.28	7.98	0.77	64	312
ZC3HAV1L	0.9036	1.65e-24	5.85e-23	38.82	0.37	37.4	0.62	64	313
CHFR	0.9033	1.795e-24	6.33e-23	7.04	-0.28	5.66	0.8	64	314
PARP1	0.9033	1.795e-24	6.33e-23	303.44	0.03	190.71	0.53	64	315
FERMT2	0.9031	1.905e-24	6.69e-23	5.77	-0.12	8.37	0.95	64	316
GPRIN1	0.9031	1.924e-24	6.74e-23	19.93	-0.03	17.41	0.8	64	317
RAB39B	0.9031	1.953e-24	6.82e-23	8.26	-0.19	6.17	0.67	64	318
CD200	0.9029	2.066e-24	7.14e-23	22.69	0.07	40.43	1.56	64	319
SERPINB8	0.9029	2.037e-24	7.09e-23	4.76	0.14	5.97	1.04	64	320
SORBS1	0.9029	2.057e-24	7.13e-23	9.15	0.33	16.82	1.06	64	321
DAB2	0.9027	2.178e-24	7.48e-23	4.72	0.2	7.83	1.1	64	322
MME	0.9027	2.159e-24	7.44e-23	149.25	-0.13	183.19	1.21	64	323
PTK2B	0.9026	2.243e-24	7.68e-23	132.53	-0.04	83.43	0.64	64	324
HYI	0.9023	2.437e-24	8.29e-23	23.21	0.18	22.66	0.82	64	325
SNX25	0.9023	2.437e-24	8.29e-23	31.07	-0.18	22.34	0.56	64	326
PLEKHA5	0.902	2.682e-24	9.09e-23	6.13	-0.09	7.27	0.81	64	327
TENM4	0.902	2.725e-24	9.21e-23	17.25	-0.48	23.91	1.18	64	328
FMNL2	0.9019	2.76e-24	9.3e-23	40.45	0.24	46.6	0.84	64	329
JDP2	0.9019	4.531e-22	9.53e-21	4.2	-0.41	3.43	0.69	58	330
BIN1	0.9018	2.837e-24	9.53e-23	13.81	-0.15	12.46	0.92	64	331
MAP3K1	0.9018	2.876e-24	9.63e-23	126.7	-0.15	146.3	0.64	64	332
MEF2A	0.9017	2.916e-24	9.73e-23	87.73	0.08	52.39	0.46	64	333
FZD3	0.9016	3.48e-13	1.84e-12	9.13	0.03	7.57	0.75	34	334
PDIA5	0.9016	3.038e-24	1e-22	7.18	-0.05	5.48	0.62	64	335
PTPRJ	0.9016	3.038e-24	1e-22	10.17	-0.27	14.58	0.64	64	336
SEMA4D	0.9016	2.997e-24	9.97e-23	31.59	-0.27	24.26	0.63	64	337
VAMP8	0.9016	3.08e-24	1.02e-22	136.77	-0.3	129.23	1.03	64	338
SERPINB1	0.9013	3.299e-24	1.08e-22	60.89	-0.09	72.25	1.08	64	339
PRICKLE1	0.9012	9.66e-16	7e-15	3.5	-0.11	3.43	0.78	41	340
RHOF	0.9012	3.437e-24	1.13e-22	13.21	-0.14	8.24	0.59	64	341
ANKRD44	0.9011	3.581e-24	1.17e-22	21.87	-0.14	21.22	0.63	64	342
SBF2	0.9011	3.484e-24	1.14e-22	9.99	-0.06	9.46	0.65	64	343
STK38	0.9009	3.73e-24	1.21e-22	193.21	0.08	112.58	0.48	64	344
ATRNL1	0.9007	4.035e-24	1.3e-22	36.31	0.15	48.42	1.01	64	345
GNPDA1	0.9007	3.939e-24	1.28e-22	20.71	-0.24	25.98	0.85	64	346
ACSL1	0.9005	4.216e-24	1.36e-22	16.79	-0.52	22.23	0.68	64	347
SRGAP2	0.9003	4.511e-24	1.45e-22	15.4	0.1	8.21	0.46	64	348
MAPKAPK2	0.9002	4.573e-24	1.46e-22	102.3	0.05	51.68	0.47	64	349
PALM	0.9001	4.714e-24	1.5e-22	7.73	-0.07	14.43	1.05	64	350
CTSS	0.9	4.944e-24	1.57e-22	42.47	-0.09	39.16	0.92	64	351
ZNF423	0.9	4.959e-24	1.57e-22	7.64	0.1	8.18	0.64	64	352
ADCY6	0.8998	5.234e-24	1.65e-22	15.89	-0.01	19.09	0.78	64	353
IMPA2	0.8998	5.234e-24	1.65e-22	12.22	0.27	5.6	0.55	64	354
STAM	0.8995	5.75e-24	1.81e-22	46.77	0.04	29.87	0.35	64	355
CRAMP1	0.8992	6.148e-24	1.92e-22	13.18	0.05	9.77	0.35	64	356
SERPINB6	0.8992	6.148e-24	1.92e-22	5.42	0.05	6.17	1.01	64	357
CASZ1	0.8991	6.4e-24	1.98e-22	2.25	-0.13	1.84	0.63	64	358
MAP1A	0.8991	6.315e-24	1.96e-22	37.31	-0.03	29.29	0.79	64	359
SIT1	0.8991	6.315e-24	1.96e-22	52.26	-0.34	71.75	0.85	64	360
NFIA	0.8989	7.895e-19	9.27e-18	1.3	0.47	1.89	0.98	50	361
MEF2D	0.8988	7.027e-24	2.17e-22	51.31	-0.22	35.27	0.64	64	362
NEK6	0.8987	7.217e-24	2.22e-22	16.92	-0.12	16.48	0.71	64	363
PLEKHF2	0.8987	7.217e-24	2.22e-22	55.57	-0.04	47.03	0.58	64	364
ERO1A	0.8986	7.313e-24	2.24e-22	70.23	-0.03	31.14	0.4	64	365
PECR	0.8984	7.713e-24	2.36e-22	7.35	-0.44	9.14	0.84	64	366
SPECC1	0.8984	7.92e-24	2.41e-22	5.88	-0.18	7.71	0.79	64	367
TIAM1	0.8982	8.241e-24	2.5e-22	23.75	-0.05	16.41	0.4	64	368
PRKCH	0.8981	8.462e-24	2.56e-22	33.37	-0.6	29.33	0.97	64	369
LGALS9	0.8979	9.041e-24	2.72e-22	21.81	-0.36	15.15	0.62	64	370
SORL1	0.8979	9.041e-24	2.72e-22	54.51	0.18	63.37	0.6	64	371
OSBPL1A	0.8978	9.289e-24	2.79e-22	9.95	0.01	8.98	0.8	64	372
PSTPIP1	0.8977	9.657e-24	2.88e-22	8.05	-0.21	18.81	0.94	64	373
SP4	0.8977	9.657e-24	2.88e-22	66.54	0	66.29	0.39	64	374
DHCR7	0.8974	1.045e-23	3.11e-22	37.62	-0.12	26.78	0.48	64	375
ZSCAN20	0.8971	1.131e-23	3.36e-22	6.94	0.14	4.23	0.61	64	376
PCBP3	0.897	1.18e-23	3.49e-22	7.69	-0.24	9.79	1.03	64	377
SPATA13	0.8968	1.373e-13	7.61e-13	14.44	0.01	10.7	0.5	36	378
CSRP1	0.8966	1.305e-23	3.85e-22	19.6	-0.26	10.26	0.63	64	379
GPD2	0.8965	1.357e-23	4e-22	23.41	-0.06	17.88	0.75	64	380
PITPNC1	0.8964	1.393e-23	4.09e-22	26.39	0	14.86	0.53	64	381
LPXN	0.8963	1.411e-23	4.13e-22	140.03	0	145.27	0.64	64	382
YOD1	0.8963	1.43e-23	4.18e-22	16.48	-0.27	16.06	0.96	64	383
DUSP4	0.8962	9.036e-08	2.3e-07	8.38	0.09	15.66	1.11	20	384
XPC	0.8962	1.467e-23	4.27e-22	31.49	0.11	16.84	0.43	64	385
APP	0.896	1.566e-23	4.55e-22	68.24	-0.18	62.97	0.84	64	386
ZIC2	0.896	2.149e-21	4.02e-20	8.2	-0.43	13.38	0.9	58	387
INPP4A	0.8959	1.592e-23	4.61e-22	27.57	-0.01	30.69	0.47	64	388
MYO1F	0.8958	1.665e-23	4.8e-22	11.58	-0.24	19.34	0.85	64	389
SV2A	0.8958	1.649e-23	4.76e-22	37.11	-0.08	30.25	0.62	64	390
HMGCS1	0.8957	1.692e-23	4.86e-22	118.06	-0.41	96.57	0.59	64	391
KANK3	0.8956	1.748e-23	5.01e-22	1.91	-0.18	2.07	0.92	64	392
CD9	0.8955	1.804e-23	5.14e-22	105.66	-0.42	122.96	1.32	64	393
CXXC5	0.8955	1.804e-23	5.14e-22	38.01	0.12	32.97	0.53	64	394
CENPV	0.8954	1.851e-23	5.25e-22	52.82	-0.1	56.34	0.82	64	395
FAT1	0.8954	1.851e-23	5.25e-22	107.69	-0.05	141.87	1.04	64	396
ITGAL	0.8953	1.9e-23	5.37e-22	91.31	-0.51	160.27	1.03	64	397
NEURL1B	0.8952	4.754e-12	2.15e-11	73.56	-0.21	76.42	0.72	32	398
ATP10D	0.8951	1.974e-23	5.57e-22	20.92	0.03	14.84	0.64	64	399
KIAA0040	0.8951	2.026e-23	5.7e-22	35.9	-0.23	29.8	0.83	64	400
DYNC2H1	0.895	2.08e-23	5.82e-22	5.54	0.27	7.57	0.8	64	401
TBC1D2B	0.895	2.052e-23	5.76e-22	25.53	-0.11	15.34	0.49	64	402
GALNT14	0.8948	2.16e-23	6.03e-22	32.13	-0.32	34.96	0.96	64	403
JCAD	0.8946	4.671e-18	4.79e-17	5.7	0.27	11.27	1.01	49	404
HACD1	0.8945	3.122e-21	5.66e-20	23.93	-0.04	20.33	0.67	58	405
RAB19	0.8945	2.37e-23	6.6e-22	1.58	-0.25	2.37	0.94	64	406
ZC3H12D	0.8945	2.392e-23	6.64e-22	11.95	0.08	12.56	0.83	64	407
GRK5	0.8944	2.423e-23	6.71e-22	7.18	-0.25	9.82	0.83	64	408
STXBP1	0.8943	2.517e-23	6.95e-22	2.81	0.08	2.36	0.63	64	409
TUBB4A	0.8941	2.651e-23	7.31e-22	2.91	-0.16	4.89	1.07	64	410
DNAJC6	0.894	2.753e-23	7.55e-22	3.87	-0.58	6.03	0.82	64	411
LYSMD1	0.894	2.716e-23	7.47e-22	14.32	-0.04	8.25	0.53	64	412
TBC1D14	0.8939	2.786e-23	7.62e-22	223.99	-0.06	170.07	0.69	64	413
CTH	0.8938	2.894e-23	7.89e-22	5.7	-0.32	2.83	0.6	64	414
TM6SF1	0.8938	8.262e-21	1.39e-19	11.82	-0.12	15.69	0.96	57	415
MXRA7	0.8937	2.931e-23	7.96e-22	9.18	-0.2	9.44	1.06	64	416
RDH13	0.8937	2.931e-23	7.96e-22	2.82	-0.27	1.67	0.74	64	417
ADCY7	0.8935	3.122e-23	8.45e-22	18.58	-0.2	28.36	0.73	64	418
MTSS2	0.8934	3.202e-23	8.65e-22	12.33	-0.16	13.58	0.88	64	419
ZNF585B	0.8934	4.521e-14	2.68e-13	9.98	0.15	6.53	0.8	38	420
GPHN	0.8933	3.341e-23	8.98e-22	5.73	-0.46	6.43	0.82	64	421
RASA2	0.8931	3.497e-23	9.33e-22	41.59	0.01	32.57	0.67	64	422
UBE2E2	0.8931	3.497e-23	9.33e-22	12.98	-0.37	9.77	0.95	64	423
ZNF618	0.8931	3.497e-23	9.33e-22	10.71	-0.14	10.6	0.77	64	424
LCK	0.8928	3.771e-23	1e-21	254.68	-0.01	430.09	0.83	64	425
MTCL1	0.8927	3.867e-23	1.03e-21	38.73	-0.06	67.53	1.03	64	426
ABHD6	0.8926	4.015e-23	1.06e-21	9.82	-0.15	8.45	0.46	64	427
BCL11A	0.8925	4.117e-23	1.09e-21	20.15	0.18	23.2	0.77	64	428
ACSL5	0.8923	4.327e-23	1.14e-21	42.66	-0.25	28.38	0.71	64	429
AMOT	0.8922	4.492e-23	1.17e-21	20.9	-0.17	27.26	0.86	64	430
ERGIC1	0.8922	4.492e-23	1.17e-21	102.59	-0.06	59.05	0.54	64	431
TREML2	0.8922	4.492e-23	1.17e-21	4.72	-0.86	5.69	1.23	64	432
NLRC3	0.892	4.722e-23	1.23e-21	28.19	-0.05	35.56	0.52	64	433
NEXN	0.8919	4.781e-23	1.24e-21	9.92	-0.49	8.35	0.74	64	434
ELK3	0.8918	4.962e-23	1.29e-21	32.48	-0.44	55.21	1.14	64	435
NAV1	0.8916	5.215e-23	1.35e-21	17.22	-0.07	26.98	1.04	64	436
XAF1	0.8916	5.28e-23	1.36e-21	24.63	-0.35	17.5	0.75	64	437
ARL6	0.8915	5.412e-23	1.39e-21	5.74	-0.17	4.44	0.59	64	438
BCAS4	0.8914	5.48e-23	1.41e-21	18.9	-0.28	19.04	0.58	64	439
FAM221A	0.8913	5.758e-23	1.47e-21	4.25	0.04	4.29	0.72	64	440
PLXND1	0.8913	5.758e-23	1.47e-21	33.61	-0.33	39.81	0.9	64	441
ARFIP1	0.8912	5.829e-23	1.48e-21	28.17	-0.15	12.73	0.33	64	442
DENND1C	0.8912	5.829e-23	1.48e-21	18.72	-0.22	15.85	0.75	64	443
E2F8	0.8911	5.975e-23	1.51e-21	54.42	-0.05	46.41	0.47	64	444
TRAF5	0.8911	5.975e-23	1.51e-21	22.01	-0.23	16.84	0.64	64	445
CRYBG1	0.8908	6.593e-23	1.66e-21	35.49	-0.29	27.72	0.7	64	446
SLC27A3	0.8908	6.433e-23	1.63e-21	9.59	-0.05	8.97	0.83	64	447
PYCARD	0.8907	6.684e-23	1.68e-21	27.2	-0.1	19.63	0.73	64	448
ACTN1	0.8906	6.925e-23	1.73e-21	30.29	0.28	20.99	0.67	64	449
ITGA6	0.8906	6.841e-23	1.72e-21	53.66	0.15	90.25	0.94	64	450
EIF4E3	0.8905	2.837e-08	7.69e-08	5.15	-0.33	8.51	1.13	22	451
PRR5L	0.8905	1.871e-20	2.96e-19	9.82	0.04	13.26	1.32	57	452
RAB8B	0.8903	7.363e-23	1.84e-21	88.07	0.04	44.88	0.37	64	453
RHOG	0.8903	7.363e-23	1.84e-21	53.83	-0.05	37.41	0.42	64	454
LRRC8C	0.8902	7.732e-23	1.92e-21	37.24	-0.02	30.42	0.62	64	455
TRMT5	0.8898	8.525e-23	2.12e-21	9.76	-0.03	5.74	0.48	64	456
BCL6	0.8897	8.842e-23	2.19e-21	42.19	-0.17	41.18	0.91	64	457
CCRL2	0.8897	2.819e-17	2.54e-16	6	-0.01	6.37	0.76	48	458
IFI16	0.8895	9.17e-23	2.27e-21	131.59	0.22	66.17	0.43	64	459
B4GALT2	0.8893	1.398e-08	3.97e-08	28.23	-0.17	16.17	0.75	23	460
ITPKB	0.8893	9.626e-23	2.37e-21	21.3	-0.15	10.89	0.39	64	461
STK32B	0.8892	1.266e-09	4.15e-09	37.21	0.29	61.11	1.33	26	462
VAV3	0.8892	9.982e-23	2.46e-21	82.39	-0.01	42.92	0.62	64	463
DUSP1	0.889	1.048e-22	2.57e-21	128.74	-0.38	118.04	1.21	64	464
ZNF274	0.8889	1.073e-22	2.63e-21	16.82	-0.07	11.12	0.54	64	465
NEDD4L	0.8887	1.126e-22	2.75e-21	4.65	0.02	4.03	0.54	64	466
NOMO3	0.8887	1.649e-07	4.06e-07	4.07	-0.02	3.37	0.51	20	467
ACAP1	0.8886	1.168e-22	2.85e-21	45.89	-0.05	28.22	0.55	64	468
CD19	0.8886	1.179e-22	2.87e-21	138.17	-0.14	145.52	0.87	64	469
TRIM38	0.8885	1.193e-22	2.89e-21	42.91	0.15	29.97	0.41	64	470
CSRP2	0.8884	1.24e-22	3e-21	19.16	0.12	21.82	1.03	64	471
ETS1	0.8883	1.255e-22	3.03e-21	91.45	-0.43	112.74	0.77	64	472
SLC22A16	0.8883	4.231e-15	2.84e-14	12	-0.06	12.59	0.94	42	473
DEF6	0.8882	1.286e-22	3.09e-21	81.25	0.06	30.3	0.4	64	474
NEK7	0.8882	1.286e-22	3.09e-21	96.57	0.25	84.37	0.46	64	475
CDK14	0.8881	1.337e-22	3.2e-21	59.45	0.09	93.34	0.7	64	476
TRIP10	0.8881	1.333e-22	3.2e-21	7.75	-0.35	5.22	0.43	64	477
NEDD9	0.888	1.382e-22	3.3e-21	11.6	-0.28	18.27	0.67	64	478
BLNK	0.8878	1.449e-22	3.45e-21	99.79	-0.3	101.79	0.97	64	479
PODXL	0.8877	1.467e-22	3.49e-21	17.62	-0.04	17.84	0.78	64	480
FAM120C	0.8876	1.52e-22	3.6e-21	11.56	0.16	7.41	0.41	64	481
SIAE	0.8876	1.525e-22	3.6e-21	1.93	0.05	1.96	0.87	64	482
SNX20	0.8876	1.502e-22	3.56e-21	11.88	-0.06	12.05	0.7	64	483
PLXNA1	0.8875	1.575e-22	3.71e-21	9.38	-0.17	11.82	0.78	64	484
CGAS	0.8874	1.613e-22	3.79e-21	23.85	-0.11	17.89	0.73	64	485
TET1	0.8874	1.59e-22	3.74e-21	12.08	-0.38	16.24	0.96	64	486
INSR	0.8872	1.692e-22	3.96e-21	69.93	-0.05	68.87	0.73	64	487
CASP10	0.8871	1.733e-22	4.03e-21	22.29	-0.18	12.21	0.66	64	488
RIPK3	0.8871	1.727e-22	4.03e-21	5.86	-0.57	8.11	0.99	64	489
SLC22A5	0.8871	1.712e-22	4e-21	2.1	-0.1	1.8	0.87	64	490
ARL4C	0.887	1.78e-22	4.13e-21	82.08	-0.6	130.07	1.25	64	491
GALNT3	0.8869	1.064e-16	8.86e-16	3.77	-0.37	4.7	1.02	47	492
ARMC9	0.8868	1.862e-22	4.3e-21	3.26	-0.12	2.66	0.46	64	493
PRXL2A	0.8868	1.86e-22	4.3e-21	31.58	0.02	19.61	0.81	64	494
FCHSD1	0.8867	1.924e-22	4.44e-21	9.08	-0.48	12.27	1.07	64	495
PSEN2	0.8866	1.383e-12	6.74e-12	4.76	-0.3	5.29	1.03	35	496
KCNA3	0.8865	2e-22	4.59e-21	23.31	-0.41	22.66	0.91	64	497
PPP1R18	0.8865	1.997e-22	4.59e-21	116.07	0.02	66.22	0.61	64	498
TMCO4	0.8864	2.069e-22	4.74e-21	11.39	-0.12	8.53	0.65	64	499
PLEKHG4B	0.8863	2.101e-22	4.8e-21	10.48	-0.16	13.51	1.07	64	500
ADD2	0.8862	2.2e-22	5.01e-21	11.83	-0.29	17.81	1.05	64	501
IKZF3	0.8862	2.195e-22	5.01e-21	17.98	-0.47	31.43	1.03	64	502
MAP3K20	0.8861	2.228e-22	5.06e-21	25.68	-0.01	15.67	0.63	64	503
STXBP5	0.8859	2.345e-22	5.32e-21	8.02	-0.4	9.56	0.82	64	504
S100A1	0.8858	2.394e-22	5.41e-21	3.44	-0.71	4.65	1.5	64	505
SNX10	0.8858	2.391e-22	5.41e-21	19.64	-0.77	22.92	0.99	64	506
GPD1L	0.8857	2.497e-22	5.61e-21	26.31	0.06	14.44	0.68	64	507
PDIA6	0.8857	2.497e-22	5.61e-21	346.44	0.06	153.16	0.44	64	508
MYO5C	0.8856	2.535e-22	5.68e-21	13.23	-0.16	16.83	1.19	64	509
NPL	0.8856	2.55e-22	5.7e-21	4	0.33	4.82	0.99	64	510
STIM2	0.8856	2.527e-22	5.67e-21	67.03	0.06	56.03	0.59	64	511
ARAP2	0.8855	2.586e-22	5.75e-21	32.96	-0.05	28.79	0.53	64	512
ZHX3	0.8855	2.586e-22	5.75e-21	12.35	0.04	7.89	0.26	64	513
NFE2	0.8854	3.709e-11	1.48e-10	18.99	0.45	36.78	1.07	31	514
POU2AF1	0.8854	2.679e-22	5.95e-21	17.54	-0.31	21.75	0.82	64	515
NAP1L5	0.8853	2.734e-22	6.06e-21	5.12	-0.46	4.77	0.97	64	516
LIMA1	0.8851	2.873e-22	6.35e-21	17.23	-0.39	10.79	0.61	64	517
FNBP1L	0.885	2.975e-22	6.57e-21	32.75	0.14	30.91	0.57	64	518
GOLIM4	0.8849	3.045e-22	6.69e-21	39.7	-0.25	35.03	0.76	64	519
SYNGR1	0.8849	3.01e-22	6.63e-21	11.03	0.24	13.77	0.82	64	520
CAMK4	0.8847	3.227e-22	7.06e-21	17.79	-0.84	25.32	1.05	64	521
MEF2C	0.8847	3.19e-22	7e-21	133.43	-0.07	132.53	0.72	64	522
ALKBH3	0.8846	3.303e-22	7.2e-21	35.12	-0.12	21.02	0.54	64	523
GALNT6	0.8846	3.265e-22	7.13e-21	27.83	-0.45	57.17	1.09	64	524
PSIP1	0.8844	3.42e-22	7.44e-21	114.07	0.05	64.98	0.33	64	525
TNFRSF10B	0.8844	3.46e-22	7.51e-21	27.53	-0.05	32.79	0.68	64	526
SLC9A7	0.8843	3.541e-22	7.67e-21	32.61	-0.14	30.58	0.71	64	527
EEPD1	0.884	3.839e-22	8.22e-21	7.46	0.43	7.68	0.81	64	528
RASSF5	0.884	3.795e-22	8.17e-21	57.9	0.07	24.17	0.42	64	529
SERPINH1	0.884	3.839e-22	8.22e-21	13.35	0.06	8.32	0.53	64	530
TMEM243	0.884	3.795e-22	8.17e-21	43.02	0.2	26.05	0.66	64	531
TMEM263	0.884	3.785e-22	8.17e-21	86.42	0.27	61.12	0.49	64	532
TNFAIP3	0.884	3.839e-22	8.22e-21	64.64	-0.09	65.86	0.65	64	533
FMNL1	0.8839	3.928e-22	8.34e-21	31.57	-0.05	19.84	0.48	64	534
KIRREL1	0.8839	3.896e-22	8.31e-21	9.9	0.18	12.84	0.72	64	535
PTPN6	0.8839	3.883e-22	8.3e-21	73.62	-0.18	56.06	0.7	64	536
TLE4	0.8839	3.928e-22	8.34e-21	55.24	-0.08	40.26	0.83	64	537
SPIRE1	0.8838	1.869e-19	2.42e-18	6.35	-1.21	12.05	1.39	56	538
TFDP2	0.8837	4.113e-22	8.7e-21	95.19	-0.07	78.47	0.62	64	539
ZC2HC1A	0.8837	4.073e-22	8.63e-21	2.26	-0.51	3.39	0.89	64	540
AGO4	0.8836	4.257e-22	8.97e-21	35.32	0.08	14.78	0.44	64	541
EBF1	0.8836	4.209e-22	8.89e-21	155.32	-0.14	162.17	0.9	64	542
BTK	0.8833	4.561e-22	9.56e-21	98.29	-0.12	94.52	0.91	64	543
CARD6	0.8833	9.767e-20	1.35e-18	4.82	0.09	5.62	0.77	57	544
CD82	0.8833	4.561e-22	9.56e-21	17.18	-0.5	21.03	0.9	64	545
ARPP21	0.8831	4.735e-22	9.9e-21	48.99	0.07	59.88	0.76	64	546
PCBD1	0.8831	4.836e-22	1.01e-20	15.98	-0.41	10.67	0.64	64	547
TRPV2	0.883	4.885e-22	1.02e-20	28.06	-0.57	28.54	0.77	64	548
MAP2K6	0.8827	5.231e-22	1.09e-20	7.25	-0.09	5.14	0.58	64	549
MGAT4A	0.8827	5.291e-22	1.09e-20	40.88	-0.17	29.26	0.72	64	550
STAP2	0.8827	5.231e-22	1.09e-20	2.5	-0.75	2.47	0.96	64	551
VAMP5	0.8827	5.291e-22	1.09e-20	23.76	0.07	16.8	0.9	64	552
ATP8B2	0.8826	5.413e-22	1.11e-20	44.06	-0.05	38.48	0.66	64	553
GPSM1	0.8826	5.352e-22	1.1e-20	19.8	-0.03	25.45	0.95	64	554
SLC2A4	0.8824	2.559e-08	6.99e-08	1.48	0.13	1.49	0.79	23	555
MGMT	0.8822	5.929e-22	1.22e-20	14.69	0.19	11.89	0.71	64	556
TST	0.8822	5.996e-22	1.23e-20	18.39	0.04	14.22	0.69	64	557
SMAP1	0.8821	6.204e-22	1.27e-20	57.27	-0.24	37.84	0.57	64	558
PFKFB2	0.8819	6.518e-22	1.33e-20	2.99	-0.07	4.64	1.06	64	559
TTC7B	0.8819	6.418e-22	1.31e-20	1.94	-0.01	1.92	0.9	64	560
LPCAT2	0.8818	6.532e-22	1.33e-20	6.85	-0.29	9.9	1.35	64	561
HHEX	0.8816	6.868e-22	1.4e-20	46.39	0.09	37.8	0.88	64	562
STAT5A	0.8815	7.025e-22	1.42e-20	83.5	-0.33	91.38	0.73	64	563
EZR	0.8811	7.862e-22	1.59e-20	201.06	-0.11	107.2	0.39	64	564
MYO18A	0.8811	7.774e-22	1.57e-20	73.86	0.02	44.03	0.57	64	565
ABCC4	0.881	8.111e-22	1.63e-20	15.86	-0.26	11.21	0.64	64	566
ABI3	0.881	7.951e-22	1.6e-20	16.4	-0.26	25.45	0.74	64	567
CBR1	0.881	8.045e-22	1.62e-20	10.61	0.05	14.02	1.08	64	568
ZFHX3	0.8809	8.316e-22	1.67e-20	6.51	-0.17	6.63	0.86	64	569
IQGAP2	0.8807	8.6e-22	1.72e-20	60.02	0.23	56.57	0.7	64	570
MILR1	0.8806	8.893e-22	1.78e-20	68.42	-0.31	84.59	1.14	64	571
AFF3	0.8805	9.022e-22	1.8e-20	23.36	0.04	22.93	0.69	64	572
ZNF114	0.8803	9.463e-22	1.88e-20	11.42	-0.49	13.63	0.87	64	573
CAMSAP3	0.8802	9.755e-22	1.94e-20	0.68	-0.07	1.27	0.81	64	574
KCNQ5	0.8802	9.809e-22	1.95e-20	16.7	-0.07	15.83	0.73	64	575
COTL1	0.88	1.017e-21	2.01e-20	23.23	-0.42	39.09	0.95	64	576
GPI	0.88	1.028e-21	2.03e-20	85.2	-0.2	74.58	0.47	64	577
FAM169A	0.8799	1.063e-21	2.08e-20	16.69	-0.25	17.89	0.81	64	578
RIOX2	0.8799	1.063e-21	2.08e-20	20.79	-0.56	19.83	0.78	64	579
SIPA1	0.8799	1.04e-21	2.05e-20	38.26	-0.06	26.31	0.46	64	580
TMEM231	0.8799	1.063e-21	2.08e-20	3.44	-0.04	2.42	0.76	64	581
UNC93B1	0.8799	1.04e-21	2.05e-20	26.05	0.08	20.77	0.92	64	582
ALDH7A1	0.8798	1.089e-21	2.13e-20	3.29	-0.03	3.75	1.09	64	583
KLHL3	0.8798	3.396e-12	1.57e-11	4.2	-0.13	3.62	0.56	35	584
REXO5	0.8797	1.099e-21	2.14e-20	13.12	-0.46	12.85	0.65	64	585
SYVN1	0.8797	1.099e-21	2.14e-20	44.46	-0.04	28.59	0.41	64	586
UBXN10	0.8797	3.276e-10	1.16e-09	4.86	-0.24	8.01	1.19	29	587
VANGL1	0.8796	1.124e-21	2.18e-20	21.17	-0.24	27.09	0.72	64	588
CRYBG3	0.8793	1.228e-21	2.38e-20	13.93	-0.75	21.37	0.9	64	589
GRID2IP	0.8793	1.228e-21	2.38e-20	10.34	0.04	11.92	0.9	64	590
AMMECR1	0.8792	1.255e-21	2.43e-20	40.18	-0.29	33.63	0.53	64	591
PTMS	0.8791	1.269e-21	2.44e-20	12.84	-0.5	18.02	0.96	64	592
PTPN22	0.8791	1.269e-21	2.44e-20	34.69	-0.48	43.77	0.78	64	593
SYK	0.879	1.312e-21	2.52e-20	122.48	0.03	99.48	0.83	64	594
WWC3	0.8789	1.341e-21	2.57e-20	41.56	0	35.01	0.7	64	595
DIRAS1	0.8788	1.36e-21	2.6e-20	10.68	-0.4	11.45	1.1	64	596
DPF3	0.8788	1.36e-21	2.6e-20	8.3	-0.18	14.68	0.94	64	597
SNX33	0.8787	1.401e-21	2.67e-20	3.67	-0.22	3.02	0.79	64	598
CTIF	0.8786	1.437e-21	2.74e-20	3.23	0.45	2.84	0.78	64	599
RASSF8	0.8785	2.724e-19	3.44e-18	8.58	-0.38	10.48	0.82	57	600
STAT5B	0.8783	1.547e-21	2.94e-20	94.47	0.06	41.02	0.49	64	601
BMPR1A	0.8782	1.587e-21	3.01e-20	8.43	-0.41	10.35	0.95	64	602
ERAP2	0.8782	1.581e-21	3e-20	65.03	-0.21	38.8	0.92	64	603
REL	0.8781	1.634e-21	3.09e-20	11.58	0.03	8.44	0.33	64	604
AGAP3	0.878	1.67e-21	3.15e-20	5.01	-0.25	4.01	0.67	64	605
HYLS1	0.878	1.652e-21	3.12e-20	23.23	0.05	13.52	0.41	64	606
BTG3	0.8778	1.759e-21	3.31e-20	26.26	-0.34	24.83	0.92	64	607
CD38	0.8777	1.764e-21	3.31e-20	98.41	0.01	108.73	0.72	64	608
ORAI3	0.8777	6.839e-19	8.1e-18	16.62	-0.19	9.09	0.76	56	609
NFATC4	0.8776	1.838e-21	3.45e-20	16.66	-0.26	21.44	1.03	64	610
TMEM38A	0.8772	3.644e-19	4.52e-18	8.17	-0.2	7.96	0.97	57	611
POLR3G	0.8768	2.186e-21	4.09e-20	14.92	-0.21	8.74	0.6	64	612
UBLCP1	0.8768	2.215e-21	4.13e-20	40.23	-0.03	23.52	0.73	64	613
HOMER1	0.8765	2.364e-21	4.4e-20	24.29	-0.09	17.66	0.62	64	614
PGPEP1	0.8765	2.364e-21	4.4e-20	12.64	-0.18	13.45	0.65	64	615
PPP1R14C	0.8765	9.719e-10	3.24e-09	1.32	0.72	1.5	1.19	28	616
SPA17	0.8765	2.371e-21	4.4e-20	3.66	-0.36	2.65	0.77	64	617
ANXA6	0.8764	2.415e-21	4.48e-20	129.04	-0.33	73.68	0.55	64	618
CORO2A	0.8762	2.521e-21	4.66e-20	9.33	-0.32	15.6	0.83	64	619
ENDOD1	0.8761	2.632e-21	4.86e-20	48.92	0.07	33.92	0.65	64	620
GDAP1	0.876	2.689e-21	4.95e-20	10.68	-0.33	8.99	0.72	64	621
PON2	0.876	2.672e-21	4.93e-20	10.27	-0.53	14.97	0.9	64	622
CIITA	0.8759	2.718e-21	4.99e-20	23.71	0.05	33.51	0.81	64	623
DOCK9	0.8759	2.698e-21	4.96e-20	14.88	0.07	16.62	0.86	64	624
MINPP1	0.8759	2.748e-21	5.03e-20	15.75	0.04	9.53	0.73	64	625
PLEKHA1	0.8759	2.755e-21	5.04e-20	2.61	0.02	4.65	1.07	64	626
TIFA	0.8756	2.93e-21	5.35e-20	77.97	-0.23	71.38	0.63	64	627
FDFT1	0.8755	2.962e-21	5.4e-20	194.79	-0.35	106.3	0.6	64	628
STK10	0.8755	3.026e-21	5.49e-20	56.23	-0.04	38.83	0.53	64	629
ZNF518B	0.8755	3.026e-21	5.49e-20	20.16	-0.08	14.16	0.68	64	630
ZNF772	0.8754	2.442e-10	8.78e-10	25.4	0.15	13.89	0.6	30	631
TCEAL1	0.8753	3.134e-21	5.67e-20	16.08	0.15	9.39	0.75	64	632
C21orf91	0.8752	3.226e-21	5.83e-20	40.21	-0.2	25.74	0.49	64	633
EPB41L5	0.8751	3.288e-21	5.92e-20	10.42	0.04	8.87	0.66	64	634
PRAG1	0.8751	3.261e-21	5.88e-20	14.58	0.04	12.78	0.67	64	635
RMDN2	0.875	3.385e-21	6.08e-20	0.98	0.02	1.07	0.98	64	636
HLX	0.8749	5.861e-19	7.05e-18	4	-0.05	4.42	0.89	57	637
CLIP2	0.8748	3.513e-21	6.3e-20	27.93	-0.04	23.48	0.7	64	638
CPNE3	0.8748	3.55e-21	6.36e-20	53.68	-0.1	26.49	0.5	64	639
TBC1D10C	0.8747	3.588e-21	6.42e-20	33.43	-0.05	24.76	0.64	64	640
ARHGAP25	0.8746	3.665e-21	6.54e-20	36.89	0.29	34.8	0.75	64	641
MTAP	0.8745	3.784e-21	6.74e-20	14.68	-0.01	15.26	0.82	64	642
NXN	0.8745	3.815e-21	6.79e-20	14.52	0.01	29.35	1.02	64	643
PTP4A3	0.8744	3.865e-21	6.87e-20	19.47	-0.26	24.57	0.9	64	644
ERP29	0.8739	4.388e-21	7.77e-20	121.78	-0.07	44.01	0.36	64	645
GNAZ	0.8739	4.342e-21	7.7e-20	8.91	0.09	11.9	0.76	64	646
AKT3	0.8737	4.577e-21	8.09e-20	26.48	-0.15	23.21	0.66	64	647
CD27	0.8736	4.631e-21	8.17e-20	18.24	-0.39	44.22	1.27	64	648
INPP1	0.8735	4.737e-21	8.35e-20	3.73	-0.59	3.55	0.88	64	649
TMEM63C	0.8735	2.379e-15	1.65e-14	2.47	-0.17	3.64	1.36	46	650
DHRS3	0.8732	3.986e-19	4.91e-18	17.14	-0.25	39.36	1.05	58	651
DNMBP	0.8731	5.207e-21	9.16e-20	17.48	-0.06	10.08	0.45	64	652
PAIP2B	0.8731	5.25e-21	9.22e-20	4.08	-0.29	4.32	0.95	64	653
DMC1	0.873	2.311e-14	1.42e-13	12	-0.11	11.98	0.9	43	654
POGLUT2	0.8729	5.515e-21	9.67e-20	10.71	-0.49	11.87	0.9	64	655
CYP51A1	0.8728	5.648e-21	9.87e-20	2.4	-0.38	2.08	0.92	64	656
FAM50A	0.8728	5.586e-21	9.78e-20	33.91	0.17	19.28	0.34	64	657
DAAM1	0.8727	5.704e-21	9.95e-20	14	-0.11	13.49	0.57	64	658
IRX5	0.8726	5.893e-21	1.02e-19	4.65	-0.18	5.28	0.85	64	659
VAV1	0.8726	5.824e-21	1.01e-19	98.04	0.11	42.6	0.4	64	660
LRP12	0.8725	5.995e-21	1.04e-19	5.3	-0.08	7.09	0.63	64	661
MAPK13	0.8725	5.947e-21	1.03e-19	6.62	-0.04	6.43	0.95	64	662
MAST4	0.8725	5.92e-21	1.03e-19	4.76	0.06	6.1	0.54	64	663
DLG5	0.8724	6.072e-21	1.05e-19	8.37	-0.05	8.12	0.6	64	664
NOVA1	0.8724	3.334e-10	1.18e-09	0.8	-0.18	1.73	0.72	30	665
DOCK11	0.8723	6.265e-21	1.08e-19	94.61	0.19	56.97	0.6	64	666
ARL11	0.8722	6.464e-21	1.11e-19	34.95	-0.09	34.17	0.93	64	667
KDM5B	0.8722	6.397e-21	1.1e-19	31.72	0.22	20.89	0.76	64	668
BNIP3	0.8721	6.599e-21	1.13e-19	35.26	0.27	41.19	0.93	64	669
GLI3	0.872	6.742e-21	1.16e-19	3.21	0.09	3.2	0.78	64	670
KIAA0513	0.872	2.484e-19	3.15e-18	2.57	0.14	2.88	0.88	59	671
KCTD3	0.8719	6.808e-21	1.17e-19	37.6	0.1	29.16	0.58	64	672
IGSF3	0.8718	7.023e-21	1.2e-19	9.28	-0.16	10.61	0.65	64	673
LGMN	0.8718	6.971e-21	1.19e-19	19.3	-0.22	29.27	0.77	64	674
ABLIM1	0.8717	7.17e-21	1.22e-19	11.88	-0.32	12.24	0.76	64	675
NFATC1	0.8717	7.096e-21	1.21e-19	10.35	-0.47	10.18	0.66	64	676
ZNF771	0.8717	7.17e-21	1.22e-19	4.78	0.12	2.77	0.6	64	677
ABCG2	0.8716	1.383e-14	8.67e-14	5.08	-0.12	5.25	0.91	44	678
RIPOR2	0.8715	7.473e-21	1.27e-19	30.34	0.07	27.35	0.6	64	679
PM20D2	0.8714	7.709e-21	1.3e-19	90.07	0.05	60.34	0.43	64	680
CHN1	0.8713	7.869e-21	1.33e-19	2.38	-0.25	2.86	0.77	64	681
KIF3C	0.8712	8.117e-21	1.37e-19	9.33	0.2	5.69	0.38	64	682
NFIX	0.8712	8.033e-21	1.36e-19	10.98	0.13	11.49	0.77	64	683
ADA2	0.8711	8.201e-21	1.38e-19	12.69	-0.13	19.98	1.01	64	684
C9orf64	0.8711	8.161e-21	1.37e-19	6.65	-0.27	11.01	0.84	64	685
CHPF	0.871	2.671e-18	2.85e-17	5.59	-0.24	13.82	0.79	56	686
ASPHD2	0.8708	8.723e-21	1.46e-19	8.06	0	5.94	0.49	64	687
DENND3	0.8708	8.723e-21	1.46e-19	25.72	-0.04	21.12	0.76	64	688
PXDN	0.8708	8.723e-21	1.46e-19	63.25	0.03	63.97	0.71	64	689
TAGLN2	0.8708	8.813e-21	1.47e-19	220.49	-0.05	105.09	0.57	64	690
ZFP36L1	0.8706	9.183e-21	1.53e-19	65.96	-0.01	57.98	0.9	64	691
IL17RA	0.8705	9.47e-21	1.57e-19	24.89	-0.12	19.38	0.46	64	692
RCAN1	0.8705	9.373e-21	1.55e-19	31.35	-0.11	21.7	0.74	64	693
USP40	0.8705	9.373e-21	1.55e-19	8.97	0.2	5.36	0.61	64	694
RUFY3	0.8704	9.644e-21	1.59e-19	29.87	-0.04	16.43	0.46	64	695
SLC44A1	0.8704	9.567e-21	1.58e-19	27.83	-0.33	18.94	0.68	64	696
TUBA4A	0.8704	9.567e-21	1.58e-19	28.55	-0.39	31.69	0.63	64	697
PDXK	0.8703	9.866e-21	1.62e-19	14.36	-0.1	10.83	0.41	64	698
GABARAPL1	0.8702	1.502e-18	1.69e-17	7.22	-0.5	11.53	1.01	57	699
RGCC	0.8702	1.008e-20	1.66e-19	10.21	-0.44	16.65	1.46	64	700
RILPL1	0.8701	1.032e-20	1.69e-19	0.69	-0.14	1.14	0.81	64	701
CD69	0.8698	1.104e-20	1.81e-19	46.28	-0.39	62.69	1.3	64	702
F2R	0.8697	3.401e-18	3.55e-17	24.65	-0.52	38.95	1.47	56	703
NANP	0.8697	1.115e-20	1.82e-19	20.94	-0.12	13.48	0.46	64	704
LRIG1	0.8696	1.15e-20	1.88e-19	36.98	-0.08	39.37	0.79	64	705
TSPAN9	0.8696	1.237e-16	1.02e-15	4.49	0.01	7.24	0.94	51	706
SEL1L3	0.8695	1.634e-13	8.96e-13	26.1	-0.18	36.27	0.87	41	707
FCHO2	0.8692	1.252e-20	2.03e-19	3.78	-0.3	5.72	1.12	64	708
KCTD15	0.8692	1.244e-20	2.03e-19	11.47	-0.04	10.13	0.81	64	709
NFIC	0.8692	1.247e-20	2.03e-19	6.68	-0.1	6.5	0.72	64	710
NKD2	0.8692	1.26e-20	2.04e-19	23.9	-0.25	36.5	0.65	64	711
OAT	0.8692	1.247e-20	2.03e-19	55.6	-0.2	35.92	0.79	64	712
ANO9	0.8688	3.241e-07	7.67e-07	8.08	-0.3	8.15	0.9	21	713
HPDL	0.8688	1.371e-20	2.22e-19	11.19	-0.21	12.87	0.69	64	714
PAPSS1	0.8688	1.38e-20	2.23e-19	63.76	0.04	32.62	0.28	64	715
RGS12	0.8688	1.38e-20	2.23e-19	11.51	0.11	14.05	0.78	64	716
HOXC4	0.8687	2.757e-11	1.12e-10	1.64	-0.51	2.17	1.17	34	717
ENPP4	0.8686	1.421e-20	2.29e-19	13.2	-0.41	13.86	0.91	64	718
SORBS2	0.8686	1.448e-20	2.33e-19	1.25	0.09	2.52	1.04	64	719
TBC1D8	0.8685	1.466e-20	2.36e-19	10.01	-0.25	9.82	0.64	64	720
KCNN4	0.8684	1.496e-20	2.4e-19	10.68	-0.29	11.07	0.74	64	721
LARGE1	0.8684	6.38e-16	4.72e-15	7.94	-0.3	7.84	0.99	49	722
CTPS2	0.8683	1.527e-20	2.45e-19	16.06	-0.22	14.91	0.82	64	723
ZSCAN12	0.8681	1.605e-20	2.57e-19	18.45	-0.1	14.3	0.77	64	724
DHRS7	0.8676	1.793e-20	2.86e-19	22.27	-0.01	15.52	0.47	64	725
PAX5	0.8676	1.793e-20	2.86e-19	127.01	-0.02	111.72	0.58	64	726
CLIC4	0.8675	1.811e-20	2.88e-19	138.16	0.22	73.66	0.47	64	727
PRKACB	0.8675	1.811e-20	2.88e-19	55.72	-0.22	42.01	0.66	64	728
AKAP12	0.8674	1.862e-20	2.95e-19	85.67	-0.41	115.09	1.2	64	729
OSBPL3	0.8674	1.847e-20	2.93e-19	28.59	-0.21	20.93	0.56	64	730
CXorf21	0.8673	1.922e-20	3.04e-19	150.85	0.01	223.06	1.08	64	731
FAM92A	0.8673	4.537e-17	3.98e-16	4.18	-0.16	4.62	0.75	53	732
JUN	0.8671	5.671e-18	5.71e-17	9.39	0.06	12.72	0.66	56	733
RAG1	0.8671	1.981e-20	3.13e-19	308.92	-0.36	566.72	1.12	64	734
SHANK3	0.867	2.841e-18	3.02e-17	4.81	0.06	10.54	1.27	57	735
TNS1	0.8669	2.088e-20	3.29e-19	10.85	-0.01	30.83	0.9	64	736
FLT1	0.8667	2.167e-20	3.41e-19	21.17	0.14	18.61	0.69	64	737
IMPDH2	0.8666	2.232e-20	3.5e-19	464.5	0.09	234.42	0.27	64	738
SLC27A2	0.8666	2.21e-20	3.47e-19	36.57	-0.7	46.71	1.19	64	739
SNX22	0.8665	2.277e-20	3.57e-19	16.89	-0.15	19.99	1.05	64	740
CDS2	0.8664	2.3e-20	3.59e-19	36.78	0.03	20.13	0.43	64	741
MED12L	0.8664	2.3e-20	3.59e-19	12.37	-0.02	14.12	0.79	64	742
ANGPTL2	0.8663	1.601e-18	1.78e-17	5.78	-0.36	8.92	0.87	58	743
PYCR1	0.8663	2.349e-20	3.66e-19	46.45	-0.21	44.44	0.65	64	744
GOLM1	0.8662	2.416e-20	3.75e-19	15.32	-0.01	19.72	0.78	64	745
HDAC9	0.8662	2.416e-20	3.75e-19	27.32	-0.47	33.33	0.93	64	746
NECTIN2	0.8662	2.399e-20	3.74e-19	10.3	-0.1	9.62	0.68	64	747
ZNF35	0.8662	3.089e-14	1.87e-13	14.76	-0.12	15.99	0.87	44	748
ARHGAP32	0.8661	2.48e-20	3.85e-19	12.36	-0.14	20.05	0.83	64	749
GCAT	0.866	2.539e-20	3.93e-19	20.99	-0.03	13.17	0.54	64	750
ITPR2	0.866	2.514e-20	3.89e-19	41.07	-0.07	29.66	0.46	64	751
CACHD1	0.8659	2.556e-20	3.94e-19	5.96	0.16	5.92	0.91	64	752
PALLD	0.8659	2.558e-20	3.94e-19	4.73	-0.47	8.24	1.04	64	753
PTPRE	0.8658	2.615e-20	4.03e-19	30.54	0.07	41.3	0.77	64	754
KHNYN	0.8655	2.83e-20	4.33e-19	50.96	0.07	15.34	0.3	64	755
PLXNB2	0.8655	2.802e-20	4.3e-19	36.02	0.18	27.03	0.75	64	756
SLC2A13	0.8655	2.818e-20	4.32e-19	3.86	-0.31	3.65	0.87	64	757
SNX2	0.8655	2.802e-20	4.3e-19	50.73	-0.01	25	0.43	64	758
EVL	0.8654	2.858e-20	4.37e-19	72.31	-0.18	53.55	0.83	64	759
OGFRL1	0.8654	2.886e-20	4.41e-19	39.31	-0.29	42.21	1.03	64	760
LCP1	0.8653	2.914e-20	4.44e-19	907.2	-0.07	382.93	0.38	64	761
PTK2	0.8652	3.01e-20	4.58e-19	17.9	-0.07	18.68	0.99	64	762
ARRDC2	0.8649	6.963e-17	5.95e-16	31.53	0.09	21.78	0.67	53	763
NUDT16	0.8648	3.277e-20	4.98e-19	6.02	-0.38	6.29	0.92	64	764
PRXL2B	0.8647	3.311e-20	5.03e-19	11.34	0.07	8.44	0.49	64	765
IAH1	0.8646	3.443e-20	5.22e-19	16.98	-0.04	7.84	0.53	64	766
GFOD1	0.8645	3.511e-20	5.31e-19	11.64	-0.12	11.66	0.49	64	767
CD72	0.8643	3.65e-20	5.52e-19	75.36	0.02	81.27	1.06	64	768
GUCY1B1	0.8642	3.696e-20	5.58e-19	12.07	-0.19	23.07	0.87	64	769
CAST	0.8641	3.795e-20	5.72e-19	18.47	-0.18	11.98	0.64	64	770
APOBR	0.8639	3.96e-20	5.96e-19	2.83	-0.58	8.16	0.88	64	771
DENND5A	0.8639	3.985e-20	5.97e-19	47.89	0.05	26.25	0.57	64	772
MLLT3	0.8639	3.985e-20	5.97e-19	9.48	-0.18	12.74	0.83	64	773
NEDD4	0.8639	3.985e-20	5.97e-19	21.21	-0.07	15.04	0.49	64	774
NDRG3	0.8638	4.024e-20	6.02e-19	42.02	0	18.99	0.36	64	775
NFIL3	0.8638	4.024e-20	6.02e-19	51.54	-0.02	76.14	0.74	64	776
ARHGAP26	0.8637	4.102e-20	6.11e-19	7.44	0.07	7.48	0.47	64	777
CLEC2D	0.8637	4.142e-20	6.15e-19	56.27	-0.18	55.97	0.99	64	778
GNB4	0.8637	4.102e-20	6.11e-19	73.45	0.29	35.38	0.55	64	779
RPS6KA3	0.8637	4.142e-20	6.15e-19	54.81	0.02	30.51	0.42	64	780
VIM	0.8637	4.142e-20	6.15e-19	516.52	-0.01	231.83	0.5	64	781
ZNF829	0.8637	6.842e-16	5.05e-15	6.1	0.15	4.47	0.78	50	782
QKI	0.8636	4.224e-20	6.26e-19	23.31	0	13.71	0.46	64	783
SYPL1	0.8634	4.39e-20	6.5e-19	68.55	0.06	35.52	0.47	64	784
CXCR4	0.8633	4.52e-20	6.68e-19	503.63	0.16	335.35	0.54	64	785
KCNK6	0.8632	7.494e-16	5.5e-15	5.94	0.04	4.47	0.74	50	786
SLC7A3	0.8632	4.548e-20	6.71e-19	36.32	-0.76	77.97	0.98	64	787
GCSAM	0.8631	4.653e-20	6.85e-19	61.37	-0.14	76.05	0.45	64	788
PFKM	0.8631	4.698e-20	6.91e-19	49.01	0.02	29.02	0.6	64	789
SLAIN1	0.8631	4.653e-20	6.85e-19	94.18	-0.12	91.38	0.32	64	790
OSBPL5	0.8629	4.93e-20	7.23e-19	11.42	-0.14	10.53	0.67	64	791
PIK3C2B	0.8629	4.883e-20	7.17e-19	29.89	0.21	16.93	0.48	64	792
NCF4	0.8628	5.026e-20	7.35e-19	119.73	-0.13	108.45	0.89	64	793
POLH	0.8628	4.978e-20	7.29e-19	87.16	-0.03	46.96	0.36	64	794
EPHB4	0.8626	5.238e-20	7.65e-19	15.01	0.08	19.02	0.9	64	795
TEAD4	0.8626	5.138e-17	4.48e-16	11.85	-0.2	15.42	0.97	54	796
CD96	0.8625	5.274e-20	7.68e-19	72.26	-0.04	90.69	0.98	64	797
MFHAS1	0.8625	5.274e-20	7.68e-19	48.91	0	25.16	0.45	64	798
MPP6	0.8625	5.376e-20	7.82e-19	23.72	-0.11	17.25	0.62	64	799
DAB2IP	0.8624	5.48e-20	7.94e-19	3.65	-0.45	4.23	0.82	64	800
FAH	0.8624	5.48e-20	7.94e-19	11.21	-0.08	9.04	0.54	64	801
OXR1	0.8624	5.428e-20	7.88e-19	30.84	-0.1	15.82	0.62	64	802
DOCK10	0.8623	5.587e-20	8.08e-19	59.51	-0.06	55.11	0.63	64	803
MAST3	0.8622	5.695e-20	8.23e-19	16.29	0.01	13.96	0.51	64	804
ATP2A3	0.8621	5.805e-20	8.37e-19	64.95	0.09	53.11	0.6	64	805
CYSTM1	0.862	5.974e-20	8.6e-19	14	-0.14	16	0.61	64	806
HPSE	0.862	5.909e-20	8.51e-19	5.7	0.12	6.38	1.31	64	807
APOBEC3G	0.8619	6.09e-20	8.74e-19	37.56	-0.41	39.41	0.76	64	808
NLRP3	0.8619	6.09e-20	8.74e-19	14.34	-0.1	15.07	0.88	64	809
MSN	0.8618	6.148e-20	8.81e-19	432.28	0.07	155.86	0.36	64	810
GNL1	0.8617	6.267e-20	8.96e-19	28.83	0.11	9.06	0.23	64	811
HEBP2	0.8617	6.241e-20	8.93e-19	8.2	0.02	4.62	0.6	64	812
L3MBTL4	0.8617	6.341e-20	9.05e-19	3.93	-0.38	6.19	0.95	64	813
LAX1	0.8614	6.636e-20	9.46e-19	18.66	-0.26	19.15	0.74	64	814
BMPR2	0.8612	6.96e-20	9.91e-19	11.9	-0.06	8.39	0.48	64	815
ITGA5	0.8612	7.026e-20	9.99e-19	79.91	-0.15	53.15	0.88	64	816
NBR1	0.861	7.23e-20	1.03e-18	29.02	-0.03	17.25	0.53	64	817
ADGRA3	0.8609	7.368e-20	1.04e-18	38.55	-0.21	46.71	0.6	64	818
HSD17B12	0.8608	7.581e-20	1.07e-18	43.51	0	23.63	0.45	64	819
EPB41L4B	0.8607	2.221e-15	1.54e-14	1.7	-0.02	4.11	0.88	49	820
SMARCA2	0.8607	7.726e-20	1.09e-18	37.03	0.03	23.21	0.5	64	821
STOM	0.8607	7.726e-20	1.09e-18	28.45	0.28	32.86	0.92	64	822
DCLRE1C	0.8606	7.874e-20	1.11e-18	28.69	0.03	14.37	0.36	64	823
NATD1	0.8606	7.874e-20	1.11e-18	3.71	0.03	2.67	0.6	64	824
ARFGAP3	0.8605	8.101e-20	1.13e-18	68.96	0.01	29.59	0.36	64	825
LIG4	0.8605	8.025e-20	1.13e-18	49.29	-0.09	31.8	0.49	64	826
PDE3B	0.8605	8.025e-20	1.13e-18	20.48	-0.17	16.38	0.65	64	827
PREX1	0.8605	8.101e-20	1.13e-18	56.64	0.08	79.8	0.82	64	828
TFDP1	0.8605	8.025e-20	1.13e-18	136.97	-0.11	67.11	0.54	64	829
ARHGAP42	0.8604	8.244e-20	1.15e-18	4.53	-0.03	4.46	0.48	64	830
SAMSN1	0.8604	8.178e-20	1.14e-18	33.6	-0.43	65.65	1.02	64	831
LYN	0.8602	8.574e-20	1.2e-18	27.65	-0.13	24.4	0.96	64	832
DNAJB2	0.8601	8.82e-20	1.23e-18	8.27	0.03	4.98	0.48	64	833
EFNB2	0.86	8.988e-20	1.25e-18	15.98	-0.65	22	1.26	64	834
PPP1R16B	0.86	8.988e-20	1.25e-18	50.07	-0.23	38.16	0.63	64	835
PRKCQ	0.86	8.988e-20	1.25e-18	53.64	-0.11	73.9	0.74	64	836
STX7	0.86	9.012e-20	1.25e-18	20.02	0.01	16.11	0.63	64	837
FCGRT	0.8599	9.073e-20	1.26e-18	23.1	0.01	53.07	1.07	64	838
IFFO2	0.8597	5.903e-07	1.35e-06	9.77	-0.15	7.19	0.78	21	839
ZNF101	0.8597	9.6e-20	1.33e-18	34.71	-0.12	24.12	0.45	64	840
RENBP	0.8596	9.69e-20	1.34e-18	11.46	0.21	17.62	0.8	64	841
ZCCHC24	0.8596	2.029e-14	1.25e-13	4.16	0.1	3.53	0.63	46	842
NAPEPLD	0.8595	9.887e-20	1.36e-18	3.68	-0.13	3.18	0.67	64	843
TBKBP1	0.8595	9.967e-20	1.37e-18	9.74	-0.16	9.15	0.58	64	844
USP51	0.8594	5.353e-15	3.56e-14	8.14	-0.04	6.41	0.87	48	845
ANKLE1	0.8593	1.035e-19	1.42e-18	18.91	-0.46	19.41	0.81	64	846
CTBP2	0.8593	1.038e-19	1.42e-18	16.2	0.12	15.68	0.62	64	847
FUT8	0.8593	1.025e-19	1.41e-18	40.57	0	20.99	0.32	64	848
HPS4	0.8593	1.035e-19	1.42e-18	201.65	0.13	166.3	0.54	64	849
PITPNM2	0.8593	1.025e-19	1.41e-18	23.84	0.07	23.12	0.69	64	850
LEMD3	0.8592	1.045e-19	1.43e-18	59.6	0.03	33.79	0.25	64	851
CHML	0.8591	1.074e-19	1.46e-18	72.76	0.08	47.83	0.42	64	852
LY9	0.8591	1.084e-19	1.47e-18	8.37	0.2	10.44	0.86	64	853
MTMR1	0.8589	1.126e-19	1.53e-18	31.59	0.19	12.92	0.34	64	854
DIP2C	0.8588	1.136e-19	1.54e-18	14.84	-0.18	16.69	0.87	64	855
RASAL1	0.8588	1.136e-19	1.54e-18	18.6	-0.27	25.6	1.09	64	856
ADA	0.8587	1.18e-19	1.59e-18	216.16	0.06	179.44	0.9	64	857
PDGFRB	0.8587	1.169e-19	1.58e-18	16.23	0.16	23.44	0.71	64	858
CBFA2T3	0.8585	1.205e-19	1.63e-18	4.62	0.05	4.74	0.65	64	859
DEPDC1	0.8585	1.213e-19	1.63e-18	46.61	-0.11	29.93	0.46	64	860
N4BP3	0.8585	1.224e-19	1.65e-18	12.83	-0.38	14.93	0.72	64	861
SAMD4A	0.8585	1.836e-13	1e-12	5.1	0.13	5.13	0.58	43	862
ATP2B1	0.8584	1.236e-19	1.66e-18	33.61	0.08	22.98	0.54	64	863
MDM2	0.8584	1.247e-19	1.67e-18	214.77	-0.22	196.61	0.7	64	864
PPM1H	0.8584	1.247e-19	1.67e-18	15.08	-0.18	16.25	0.77	64	865
MYORG	0.8582	1.283e-19	1.72e-18	3.08	-0.27	2.69	0.6	64	866
ARID5A	0.8581	1.319e-19	1.76e-18	38.74	-0.2	24.37	0.67	64	867
CEP85L	0.8581	1.319e-19	1.76e-18	23.93	-0.33	19.45	0.71	64	868
TAF4B	0.8581	1.31e-19	1.75e-18	18.12	-0.02	21.08	0.64	64	869
FAAH	0.8579	1.382e-19	1.84e-18	21.51	-0.12	22.47	1.18	64	870
PELI2	0.8578	1.408e-19	1.87e-18	57.6	0.11	42.38	0.45	64	871
TUBG2	0.8577	3.063e-12	1.43e-11	8.07	-0.63	8.98	1.1	39	872
ZNF175	0.8577	1.434e-19	1.91e-18	9.85	0.19	8.62	0.63	64	873
FRMD4B	0.8576	1.474e-19	1.95e-18	33.09	-0.26	35.9	0.8	64	874
OSCP1	0.8576	1.447e-19	1.92e-18	2.68	0.11	1.55	0.56	64	875
PRKCD	0.8576	1.447e-19	1.92e-18	7.82	-0.24	6.24	0.63	64	876
SLC9A9	0.8576	1.447e-19	1.92e-18	5.74	-0.33	12.29	0.93	64	877
STAP1	0.8576	1.474e-19	1.95e-18	21.66	-0.18	34.11	1.06	64	878
ISG20	0.8574	1.53e-19	2.02e-18	3.67	-0.14	3.66	0.54	64	879
PDLIM7	0.8574	1.513e-19	2e-18	12.16	-0.01	9.33	0.53	64	880
LRRC1	0.8573	1.558e-19	2.05e-18	16.34	0.1	9.79	0.48	64	881
KAZN	0.8572	8.91e-18	8.71e-17	0.71	0.15	0.85	1.01	58	882
SMAD1	0.8572	1.584e-19	2.08e-18	17.35	-0.42	18.13	0.99	64	883
ZNF141	0.8572	1.942e-15	1.36e-14	16.88	0	18.52	1.09	50	884
TFEB	0.8571	1.602e-19	2.1e-18	9.48	-0.1	5.49	0.68	64	885
SLC30A1	0.857	1.647e-19	2.16e-18	15.91	-0.17	11	0.51	64	886
SLC46A3	0.857	1.662e-19	2.18e-18	17.44	0.17	13.62	0.74	64	887
CRAT	0.8568	1.709e-19	2.23e-18	10.66	-0.1	9.49	0.92	64	888
GCNT1	0.8568	1.725e-19	2.25e-18	16.76	-0.08	17.85	0.56	64	889
C8orf82	0.8567	1.759e-19	2.29e-18	8.04	0.06	6.36	0.57	64	890
PLCD3	0.8567	3.763e-17	3.34e-16	1.97	-0.05	1.52	0.6	56	891
RAB20	0.8567	1.757e-19	2.29e-18	10.79	0.09	10.87	0.8	64	892
KIF7	0.8565	1.833e-19	2.38e-18	3.28	-0.17	3.67	0.87	64	893
LAMC1	0.8565	1.822e-19	2.37e-18	37.03	-0.14	33.09	0.74	64	894
ZFYVE9	0.8565	1.839e-19	2.39e-18	23.13	-0.03	19.07	0.6	64	895
BCL7A	0.8564	1.873e-19	2.42e-18	37.16	0.09	19.77	0.28	64	896
RALB	0.8564	1.873e-19	2.42e-18	23.76	-0.09	14.04	0.64	64	897
ARHGEF35	0.8563	4.777e-08	1.26e-07	0.43	-0.51	0.66	0.85	25	898
CABLES1	0.8563	1.89e-19	2.44e-18	7.14	-0.4	8.81	0.87	64	899
TNFRSF13C	0.8563	1.908e-19	2.46e-18	41.66	-0.15	41.57	1.37	64	900
JPT1	0.8561	1.961e-19	2.53e-18	119.34	-0.17	50.96	0.32	64	901
RALGAPA1	0.8561	1.979e-19	2.55e-18	17.78	0.12	12.86	0.39	64	902
EXOC6B	0.856	2.034e-19	2.62e-18	3.15	-0.06	5.5	0.86	64	903
DGKH	0.8559	2.053e-19	2.64e-18	24.41	-0.23	16.49	0.54	64	904
CD37	0.8558	2.091e-19	2.68e-18	13.64	-0.55	19.5	1.25	64	905
ST6GALNAC4	0.8558	2.11e-19	2.7e-18	23.7	-0.1	17.35	0.79	64	906
NRSN2	0.8556	8.603e-10	2.89e-09	4.63	-0.31	4.62	0.71	31	907
ADCY9	0.8555	2.228e-19	2.84e-18	8.69	0.02	6.62	0.76	64	908
CADM4	0.8555	2.208e-19	2.82e-18	5.6	0.09	3.96	0.7	64	909
DDX58	0.8555	2.208e-19	2.82e-18	21.56	-0.02	11.32	0.51	64	910
CAND2	0.8553	2.311e-19	2.94e-18	2.55	-0.33	3.15	0.82	64	911
HCLS1	0.8553	2.311e-19	2.94e-18	115.6	-0.08	47.75	0.42	64	912
SLC2A5	0.8551	2.392e-19	3.04e-18	14.25	-0.12	22.05	1.24	64	913
SOX7	0.8551	3.147e-11	1.27e-10	3.05	-0.15	3.79	0.9	36	914
ARHGAP44	0.855	2.447e-19	3.11e-18	2.47	-0.68	3.48	0.86	64	915
LENG9	0.855	2.482e-19	3.15e-18	3.63	-0.03	2.75	0.68	64	916
CGN	0.8549	2.485e-19	3.15e-18	3.53	0.05	3.89	0.62	64	917
HACD4	0.8547	2.604e-19	3.29e-18	7.21	-0.42	8.5	1.32	64	918
PRDX1	0.8545	2.721e-19	3.44e-18	2031.4	0.13	1229.71	0.77	64	919
GCLC	0.8543	2.828e-19	3.56e-18	17.82	0.05	10.64	0.41	64	920
PC	0.8543	2.796e-19	3.52e-18	7.5	0.11	4.99	0.5	64	921
PHLPP1	0.8543	2.821e-19	3.55e-18	37.46	-0.11	23.66	0.6	64	922
SOBP	0.8542	2.893e-19	3.63e-18	3.01	-0.6	3.3	0.93	64	923
MAP2	0.8541	2.924e-19	3.67e-18	3.45	-0.39	6.88	1.1	64	924
JAM2	0.854	3.016e-19	3.78e-18	2.41	0.02	2.73	1.02	64	925
MOCS2	0.8539	3.032e-19	3.79e-18	13.09	-0.33	7.86	0.65	64	926
ZMYND8	0.8538	3.115e-19	3.89e-18	65.94	0.08	38.09	0.35	64	927
CYB5A	0.8536	3.252e-19	4.05e-18	8.96	0.05	4.81	0.4	64	928
DDX3Y	0.8536	3.21e-19	4.01e-18	44.77	-0.5	63.34	1.32	64	929
DOK2	0.8536	3.258e-19	4.06e-18	10.32	-0.4	24.63	1.1	64	930
EFNB1	0.8534	3.347e-19	4.16e-18	11.75	-0.01	14.79	0.79	64	931
TESPA1	0.8533	3.407e-19	4.23e-18	31.08	-0.17	42.27	0.83	64	932
ZYX	0.8533	3.469e-19	4.31e-18	24.66	-0.03	22.62	0.57	64	933
AC119396.1	0.8529	3.726e-19	4.61e-18	64.12	-0.06	67.54	0.48	64	934
LGALS8	0.8528	3.76e-19	4.65e-18	26.42	-0.11	23.64	0.53	64	935
GLCCI1	0.8527	3.897e-19	4.81e-18	22.24	-0.28	18.55	0.65	64	936
FAM160B1	0.8526	3.931e-19	4.85e-18	40.04	0.03	16.56	0.31	64	937
PAFAH2	0.8526	3.967e-19	4.89e-18	24.16	-0.09	24.53	0.62	64	938
REEP2	0.8525	2.075e-15	1.45e-14	4.79	0.09	5.16	0.72	51	939
ABHD14B	0.8524	4.074e-19	5e-18	34.11	0.07	14.28	0.44	64	940
MICAL3	0.8524	4.074e-19	5e-18	9.84	0	9.23	0.45	64	941
PRDM11	0.8522	4.289e-19	5.26e-18	2.01	0.13	1.64	0.58	64	942
HMGN5	0.8521	4.336e-19	5.31e-18	4.99	-0.33	3.29	0.69	64	943
SORBS3	0.8519	4.532e-19	5.54e-18	9.87	-0.15	7.66	0.7	64	944
TSPYL4	0.8519	4.492e-19	5.49e-18	31.99	-0.03	16.7	0.57	64	945
CD109	0.8518	4.605e-19	5.62e-18	13.71	0.26	25.32	0.89	64	946
NFATC3	0.8517	4.696e-19	5.72e-18	67.48	0.07	31.4	0.36	64	947
TCL1A	0.8517	4.696e-19	5.72e-18	697.83	-0.26	809.54	1.31	64	948
IGLL1	0.8516	4.78e-19	5.81e-18	1021.95	-0.31	1405.61	1.19	64	949
MYB	0.8515	4.865e-19	5.91e-18	390.49	-0.08	260.64	0.46	64	950
SEMA4A	0.8514	4.996e-19	6.06e-18	10.95	-0.65	11.87	0.81	64	951
PPM1E	0.8512	5.181e-19	6.26e-18	3.85	-0.45	4.44	1.29	64	952
PTK7	0.8512	5.176e-19	6.26e-18	27.48	0.07	21.84	0.51	64	953
TIMP2	0.8512	5.13e-19	6.22e-18	37	0.09	27.66	0.81	64	954
MSX1	0.8511	1.819e-14	1.12e-13	5.58	0.07	7.89	0.85	48	955
SCPEP1	0.851	5.361e-19	6.47e-18	47.12	0.15	37.77	0.64	64	956
PDLIM2	0.8508	5.603e-19	6.76e-18	2.22	-0.22	2.28	0.7	64	957
ZEB2	0.8507	5.702e-19	6.87e-18	28.79	0.11	27.88	0.88	64	958
TPMT	0.8506	5.803e-19	6.98e-18	14.48	0.02	10.18	0.59	64	959
SLC16A3	0.8505	5.895e-19	7.08e-18	5.37	-0.47	8.7	0.92	64	960
FGFR1	0.8504	5.999e-19	7.2e-18	18.14	-0.04	20.27	0.67	64	961
LAT2	0.8504	6.064e-19	7.25e-18	197.59	-0.03	156.83	0.89	64	962
MELTF	0.8504	6.064e-19	7.25e-18	18.25	-0.02	24.78	0.97	64	963
SAMD9L	0.8504	6.011e-19	7.2e-18	20.05	-0.4	15.88	0.56	64	964
NRBP2	0.8503	2.883e-15	1.98e-14	4.14	0.3	4.19	0.62	51	965
PIK3R5	0.8502	6.28e-19	7.48e-18	12.83	-0.17	15.68	0.73	64	966
PYM1	0.8502	6.225e-19	7.43e-18	36.89	0.05	11.72	0.28	64	967
TCF7L2	0.8502	6.225e-19	7.43e-18	6.17	0.02	5.88	0.73	64	968
CNPY3	0.85	6.561e-19	7.81e-18	202.06	0.07	76.99	0.33	64	969
CORO1C	0.8499	6.676e-19	7.91e-18	44.36	0	28.29	0.52	64	970
DHX32	0.8499	6.622e-19	7.87e-18	11.18	-0.74	13.7	1.34	64	971
ITPR1	0.8499	6.676e-19	7.91e-18	13.02	-0.15	10.54	0.6	64	972
MBOAT2	0.8499	6.676e-19	7.91e-18	16.77	-0.27	23.87	0.76	64	973
SLC25A43	0.8497	7.692e-10	2.6e-09	14.83	0.02	12.8	0.99	32	974
WIPI1	0.8497	6.914e-19	8.18e-18	10.82	-0.29	13.19	0.7	64	975
ANXA2	0.8494	7.349e-19	8.68e-18	54.46	-0.03	70.17	0.79	64	976
OBSL1	0.8494	6.358e-15	4.18e-14	3.5	-0.41	5.72	1.07	50	977
WDFY4	0.8492	7.543e-19	8.9e-18	29.42	-0.4	29.81	0.83	64	978
PPM1L	0.8491	7.743e-19	9.13e-18	10.5	0.01	10.56	0.57	64	979
SPAG1	0.8491	7.762e-19	9.14e-18	3.73	-0.93	3.55	0.75	64	980
GSE1	0.849	7.878e-19	9.26e-18	28.89	-0.13	15.2	0.41	64	981
PHLDB1	0.849	7.918e-19	9.29e-18	0.67	0	0.92	0.87	64	982
GALM	0.8489	8.036e-19	9.42e-18	16.18	-0.29	17.17	0.91	64	983
GSTM2	0.8489	8.071e-19	9.45e-18	2.21	0.08	2.24	0.78	64	984
MERTK	0.8489	8.086e-19	9.46e-18	13.82	-0.32	35.41	0.99	64	985
DYNLT3	0.8488	8.174e-19	9.53e-18	10.56	0.04	13.02	0.77	64	986
ITGA2	0.8488	8.152e-19	9.52e-18	5.6	-0.23	11.66	0.81	64	987
WDR1	0.8488	8.156e-19	9.52e-18	138.52	0.1	56.11	0.34	64	988
NEK3	0.8487	8.299e-19	9.66e-18	3.21	-0.29	3.33	0.84	64	989
BMP2K	0.8486	8.444e-19	9.82e-18	79.58	0	54.62	0.5	64	990
ZNF462	0.8486	8.493e-19	9.87e-18	5.96	-0.6	9.7	0.99	64	991
BCR	0.8485	8.666e-19	1e-17	41.51	0.12	24.36	0.43	64	992
IRF5	0.8485	8.666e-19	1e-17	7.91	-0.74	9.5	0.82	64	993
GCA	0.8484	8.742e-19	1.01e-17	7.94	-0.01	9.79	0.59	64	994
LACC1	0.8483	9.055e-19	1.05e-17	3.64	0.02	5.27	0.69	64	995
ALKBH2	0.8482	9.128e-19	1.05e-17	19.43	-0.01	10.81	0.53	64	996
TMED8	0.8482	9.128e-19	1.05e-17	47.6	-0.07	27.49	0.45	64	997
UNC119	0.8481	9.287e-19	1.07e-17	18.03	-0.07	7.76	0.35	64	998
LRATD2	0.8479	2.401e-17	2.19e-16	7.54	-0.09	10.18	0.66	59	999
IGF2R	0.8478	9.78e-19	1.13e-17	48.59	0.01	32.18	0.35	64	1000
RASA3	0.8478	9.949e-19	1.14e-17	25.69	-0.26	14.43	0.47	64	1001
FAM171A1	0.8475	1.05e-18	1.2e-17	15.88	-0.16	22.11	0.61	64	1002
NBEA	0.8475	1.038e-18	1.19e-17	3.34	-0.09	3.31	0.64	64	1003
PXK	0.8475	1.048e-18	1.2e-17	71.88	-0.01	44.48	0.5	64	1004
CALHM2	0.8474	1.055e-18	1.21e-17	12.85	-0.12	10.02	0.6	64	1005
ARHGAP9	0.8473	1.075e-18	1.23e-17	25.01	-0.1	30.75	0.49	64	1006
METTL7A	0.8472	1.112e-18	1.27e-17	33.94	0.34	27.31	0.83	64	1007
RAC2	0.8472	1.112e-18	1.27e-17	164.85	0.07	120.92	0.41	64	1008
GRK2	0.8471	1.132e-18	1.29e-17	198.05	0.07	122.27	0.39	64	1009
SLC18B1	0.847	1.151e-18	1.31e-17	16.33	-0.17	13.08	0.61	64	1010
ELF1	0.8469	1.161e-18	1.32e-17	218.64	-0.11	107.82	0.39	64	1011
RTP4	0.8469	4.305e-13	2.25e-12	14.82	-0.25	8.53	0.89	44	1012
NOL4L	0.8467	1.222e-18	1.39e-17	15.05	-0.05	10.99	0.55	64	1013
SLC22A23	0.8467	1.453e-10	5.37e-10	3.87	-0.04	10.56	0.92	35	1014
SOX4	0.8467	1.212e-18	1.38e-17	230.45	0.12	160.38	0.46	64	1015
AKR1C3	0.8466	1.239e-18	1.41e-17	7.23	-0.41	20.53	1.01	64	1016
SLC15A4	0.8466	1.243e-18	1.41e-17	29.84	-0.02	15.93	0.62	64	1017
KCTD12	0.8465	1.265e-18	1.43e-17	7.39	0.24	11.24	1	64	1018
TOR4A	0.8465	1.268e-18	1.43e-17	6.95	-0.3	7.95	0.87	64	1019
VPREB1	0.8465	1.265e-18	1.43e-17	262.92	-0.33	398.9	0.91	64	1020
RAB3B	0.8462	8.99e-13	4.5e-12	0.89	-0.9	1.77	1.2	43	1021
SESN3	0.8461	1.365e-18	1.54e-17	22.58	0	21.07	0.84	64	1022
CD151	0.846	1.377e-18	1.55e-17	17.85	-0.17	13.14	0.79	64	1023
TEX30	0.8459	1.401e-18	1.58e-17	33.52	-0.14	20.44	0.55	64	1024
MYO1C	0.8458	1.425e-18	1.6e-17	6.29	-0.58	7.72	0.63	64	1025
VWA5A	0.8456	1.488e-18	1.67e-17	1.41	-0.23	2.9	1.05	64	1026
ENOSF1	0.8455	1.512e-18	1.69e-17	13.35	-0.3	14.58	0.79	64	1027
RPS6KA5	0.8455	1.512e-18	1.69e-17	4.2	-0.02	5.24	0.58	64	1028
ZNF385A	0.8455	1.512e-18	1.69e-17	2.67	0.01	3.49	0.69	64	1029
SYNE2	0.8454	1.538e-18	1.72e-17	58.33	0.09	42.33	0.46	64	1030
UGP2	0.8454	1.538e-18	1.72e-17	75.91	0.1	36.62	0.51	64	1031
SWAP70	0.8453	1.577e-18	1.76e-17	30.04	-0.09	23.78	0.65	64	1032
LRRC14B	0.8452	1.604e-18	1.78e-17	29.99	0.1	39.7	1.12	64	1033
NIN	0.8452	1.591e-18	1.77e-17	111.64	0.11	47.13	0.36	64	1034
CCDC50	0.8451	1.618e-18	1.8e-17	22.35	-0.43	15.61	0.67	64	1035
DTX3	0.8451	1.637e-18	1.82e-17	9.4	-0.58	13.38	1.34	64	1036
MBOAT1	0.8451	7.359e-17	6.27e-16	55.13	-0.29	52.72	0.56	58	1037
ACBD7	0.845	1.659e-18	1.84e-17	27.2	-0.09	24.91	0.73	64	1038
MAP2K1	0.8449	1.692e-18	1.87e-17	46.94	0.01	15.62	0.29	64	1039
PPP1R3D	0.8449	1.687e-18	1.87e-17	7.17	-0.08	4.02	0.4	64	1040
ZIK1	0.8449	1.702e-18	1.88e-17	38.81	-0.01	22.53	0.57	64	1041
ZNF629	0.8449	1.687e-18	1.87e-17	27.49	0.09	14.59	0.49	64	1042
FAM53B	0.8447	1.76e-18	1.94e-17	26.92	-0.03	16.01	0.51	64	1043
GFI1	0.8447	1.76e-18	1.94e-17	44.46	0.15	42.01	0.47	64	1044
FYN	0.8446	1.805e-18	1.99e-17	35.98	-0.25	27.3	0.55	64	1045
EVI2B	0.8445	1.836e-18	2.02e-17	46.12	-0.09	35.62	0.68	64	1046
REEP6	0.8445	1.834e-18	2.02e-17	1.91	-0.06	2.23	0.89	64	1047
STK39	0.8445	1.836e-18	2.02e-17	141.48	0.02	133.28	0.45	64	1048
TMEM65	0.8444	1.851e-18	2.03e-17	16.84	0.18	12.23	0.57	64	1049
MEX3A	0.8443	1.883e-18	2.06e-17	15.15	0.05	10.69	0.59	64	1050
SCARB1	0.8443	1.898e-18	2.08e-17	31.45	-0.41	22.5	0.78	64	1051
FADS1	0.8442	1.914e-18	2.09e-17	98.21	0.08	65.48	0.53	64	1052
IFI27L2	0.844	1.98e-18	2.16e-17	12.73	-0.07	11.15	0.64	64	1053
ATAD2	0.8439	2.03e-18	2.21e-17	185.62	0.02	101.45	0.26	64	1054
CYBRD1	0.8439	2.027e-18	2.21e-17	16.16	-0.21	16.83	0.56	64	1055
UTY	0.8439	1.675e-16	1.35e-15	19.05	-0.06	25.88	1.09	57	1056
ACSS1	0.8434	2.226e-18	2.42e-17	25.39	0.11	16.59	0.53	64	1057
CD300LF	0.8434	2.369e-12	1.12e-11	6.85	0.58	12.29	1.27	42	1058
GPR155	0.8434	1.263e-12	6.19e-12	8.52	0.1	13.24	0.76	43	1059
GYG1	0.8434	2.244e-18	2.44e-17	18.43	-0.15	14.19	0.58	64	1060
SCARF1	0.8433	2.263e-18	2.46e-17	15.91	-0.03	14.04	0.64	64	1061
GCFC2	0.8432	2.321e-18	2.52e-17	23.55	0.08	15.68	0.39	64	1062
CBX1	0.8431	2.355e-18	2.55e-17	105.88	-0.15	77.98	0.6	64	1063
PDE4B	0.8431	6.934e-13	3.51e-12	13.72	-0.04	21.45	0.88	44	1064
SCARB2	0.843	2.399e-18	2.6e-17	12.57	0.19	9.4	0.69	64	1065
CD6	0.8429	2.419e-18	2.62e-17	13.28	-0.41	20.16	0.88	64	1066
LPGAT1	0.8429	2.419e-18	2.62e-17	54.21	-0.07	22.62	0.38	64	1067
MYL4	0.8429	2.435e-18	2.63e-17	3.09	-0.19	7.76	1.23	64	1068
IFT74	0.8428	2.484e-18	2.68e-17	12.6	0.06	9.82	0.63	64	1069
NDRG1	0.8428	2.501e-18	2.7e-17	12.07	0.12	13.92	0.77	64	1070
ABCD2	0.8427	3.865e-16	2.95e-15	2.4	-0.44	2.79	0.62	56	1071
HLA-F	0.8427	2.522e-18	2.72e-17	25.41	-0.29	29.06	0.79	64	1072
TRIM36	0.8427	2.546e-18	2.74e-17	3.2	-0.39	5.32	0.94	64	1073
CALR	0.8426	2.564e-18	2.75e-17	903.41	-0.01	349.43	0.35	64	1074
CYTH4	0.8426	3.907e-16	2.97e-15	16.41	0	29.85	0.83	56	1075
KIAA0930	0.8426	2.564e-18	2.75e-17	27.2	0.1	16.78	0.33	64	1076
LGALSL	0.8425	2.626e-18	2.82e-17	3.32	0.06	3.52	0.46	64	1077
MFSD6	0.8425	2.629e-18	2.82e-17	25.81	-0.2	16.35	0.43	64	1078
AJUBA	0.8424	2.651e-18	2.83e-17	10	0.47	8.69	0.59	64	1079
ATP2B4	0.8424	2.651e-18	2.83e-17	95.34	0.15	68.26	0.48	64	1080
HDGFL3	0.8424	2.651e-18	2.83e-17	19.98	0.17	13.59	0.92	64	1081
FPGS	0.8423	2.717e-18	2.9e-17	94.47	-0.02	43.95	0.5	64	1082
KLHL5	0.8423	1.174e-16	9.71e-16	26.76	-0.01	17.68	0.53	58	1083
VSIR	0.8423	2.824e-09	8.83e-09	4.46	-0.18	5.45	0.83	31	1084
MINDY2	0.8421	2.832e-18	3.02e-17	22.24	-0.08	12.78	0.45	64	1085
SH2D4B	0.842	1.236e-10	4.61e-10	23.68	0.11	31.44	1.01	36	1086
FSD1	0.8419	2.91e-18	3.09e-17	4.13	0.12	5.71	0.84	64	1087
H6PD	0.8417	3.051e-18	3.23e-17	27.8	0.1	13.22	0.54	64	1088
SAPCD2	0.8417	3.026e-18	3.21e-17	33.01	-0.26	22.01	0.59	64	1089
ARID3A	0.8416	3.076e-18	3.25e-17	13.27	-0.47	7.15	0.53	64	1090
CPXM1	0.8416	3.076e-18	3.25e-17	97.11	-0.28	97.77	0.69	64	1091
GABPB2	0.8416	3.083e-18	3.26e-17	14.38	0.12	6.86	0.41	64	1092
GALNT2	0.8415	3.127e-18	3.3e-17	83.9	0.02	45.83	0.41	64	1093
TPM1	0.8415	3.153e-18	3.32e-17	1.94	0.02	1.55	0.31	64	1094
ZAP70	0.8415	3.127e-18	3.3e-17	78.37	-0.11	75.57	0.65	64	1095
DGKD	0.8414	3.205e-18	3.37e-17	70.66	-0.02	53.27	0.65	64	1096
NMRK1	0.8414	3.205e-18	3.37e-17	6.29	-0.08	4.49	0.58	64	1097
VIPR2	0.8414	2.532e-16	2e-15	12.25	0.11	19.68	1.02	57	1098
HGSNAT	0.8413	3.258e-18	3.42e-17	11.65	0.06	9.57	0.72	64	1099
RORB	0.8413	3.258e-18	3.42e-17	22.2	0.05	34.14	1.19	64	1100
SARM1	0.8413	3.239e-18	3.4e-17	4.06	-0.1	3.69	0.97	64	1101
CD79B	0.8411	3.395e-18	3.55e-17	99.24	-0.74	108.14	1.16	64	1102
CSF2RB	0.8411	2.524e-10	9.05e-10	22.89	0	33.04	0.96	35	1103
FNDC3B	0.8411	3.395e-18	3.55e-17	11.05	-0.47	15.2	0.86	64	1104
TRIM32	0.8411	3.348e-18	3.51e-17	18.34	0.06	11.31	0.51	64	1105
NAMPT	0.841	3.423e-18	3.57e-17	30.1	-0.18	17.97	0.29	64	1106
TMC8	0.841	3.451e-18	3.6e-17	52.95	-0.15	47.37	0.6	64	1107
ANKMY2	0.8409	3.508e-18	3.65e-17	34.53	0.14	13.47	0.41	64	1108
YES1	0.8407	3.655e-18	3.8e-17	22.23	0.11	23.09	0.75	64	1109
MAP10	0.8406	2.869e-16	2.25e-15	10.89	-0.13	9.26	0.75	57	1110
RHBDF2	0.8403	3.871e-18	4.02e-17	5.38	-0.05	3.75	0.56	64	1111
CD74	0.8402	3.999e-18	4.14e-17	479.77	0.01	564.57	0.86	64	1112
CD93	0.8402	3.999e-18	4.14e-17	11.44	-0.32	16.75	0.97	64	1113
SUN2	0.8402	3.967e-18	4.12e-17	98.69	0.11	62.4	0.53	64	1114
AFF2	0.8401	4.07e-18	4.21e-17	14.37	-0.25	18.17	1.21	64	1115
ASS1	0.8401	4.065e-18	4.21e-17	61.08	-0.6	99.55	1.09	64	1116
PPM1A	0.8401	4.032e-18	4.17e-17	36.52	0.1	13.91	0.24	64	1117
SIPA1L2	0.8401	3.102e-16	2.41e-15	10.05	-0.35	15.29	0.78	57	1118
VSIG10	0.8401	1.289e-14	8.12e-14	21.4	0.01	16.84	0.75	51	1119
GNA11	0.84	4.132e-18	4.26e-17	6.55	0.08	5.36	0.71	64	1120
SELL	0.84	4.132e-18	4.26e-17	83.06	-0.77	141.08	1.24	64	1121
GGH	0.8398	4.234e-18	4.36e-17	41.17	-0.24	39.83	0.78	64	1122
CCDC102A	0.8397	4.339e-18	4.47e-17	4.82	-0.03	4.38	0.49	64	1123
SMYD2	0.8397	4.374e-18	4.5e-17	46.45	-0.1	31.85	0.53	64	1124
CLCN3	0.8396	4.446e-18	4.56e-17	37.06	0.07	16.58	0.31	64	1125
RCAN3	0.8396	4.41e-18	4.53e-17	15.42	-0.08	16.31	0.57	64	1126
DPF1	0.8393	4.66e-18	4.78e-17	1.53	-0.1	1.72	0.65	64	1127
CHST11	0.8391	4.783e-18	4.9e-17	77.89	0.01	41.91	0.63	64	1128
CRISPLD1	0.8391	6.09e-13	3.1e-12	9.5	0.19	11.14	0.7	45	1129
PHF11	0.8391	4.861e-18	4.97e-17	37.83	0.05	19.96	0.65	64	1130
BHLHE40	0.839	2.014e-06	4.27e-06	71.76	0.04	175.44	1.01	21	1131
CCM2	0.839	4.9e-18	5e-17	24.63	0.11	14.3	0.51	64	1132
RPS4Y1	0.839	4.9e-18	5e-17	168.14	-0.4	218.83	1.11	64	1133
SDHAF3	0.839	4.94e-18	5.03e-17	19.9	-0.39	15.57	0.69	64	1134
SLC44A2	0.839	4.94e-18	5.03e-17	83.44	0.14	76.34	0.72	64	1135
CLGN	0.8389	5.027e-18	5.11e-17	16.81	-0.65	19.54	1.05	64	1136
CNNM1	0.8389	3.807e-06	7.76e-06	2.02	0.25	2.81	1.26	20	1137
FAS	0.8389	4.98e-18	5.07e-17	8.56	-0.74	12.02	0.83	64	1138
FGD6	0.8388	5.102e-18	5.18e-17	6.19	-0.07	6.66	0.5	64	1139
ST3GAL6	0.8388	5.754e-07	1.32e-06	5.29	-0.1	10.05	0.93	23	1140
C3orf33	0.8387	3.86e-16	2.95e-15	1.32	-0.02	1.06	0.63	57	1141
ITSN1	0.8387	5.144e-18	5.22e-17	5.64	0.2	4.6	0.39	64	1142
KSR1	0.8387	5.135e-18	5.21e-17	5.96	-0.36	5.75	0.56	64	1143
IRF4	0.8386	5.313e-18	5.38e-17	87.2	-0.57	78.14	0.72	64	1144
RBSN	0.8386	5.313e-18	5.38e-17	13.14	0.05	4.77	0.31	64	1145
MAPKBP1	0.8384	5.487e-18	5.54e-17	32.56	0.08	30.13	0.58	64	1146
SLK	0.8384	5.443e-18	5.5e-17	56.71	0.11	22.82	0.4	64	1147
ZFY	0.8384	5.457e-18	5.51e-17	12.4	-0.25	16.39	1.01	64	1148
APOBEC3B	0.8383	5.539e-18	5.58e-17	12.13	-0.85	17.24	0.86	64	1149
MOB3A	0.8383	5.531e-18	5.58e-17	40.5	-0.21	34.31	0.65	64	1150
MYO6	0.838	5.907e-18	5.93e-17	4.42	-1.77	12.17	1.41	64	1151
RAVER2	0.838	5.899e-18	5.93e-17	22.46	0.21	16.12	0.45	64	1152
PPP1R13B	0.8379	5.995e-18	6.02e-17	3.62	-0.5	3.13	0.79	64	1153
ZNF486	0.8378	2.402e-16	1.9e-15	26.79	-0.17	22.58	0.74	58	1154
GALC	0.8377	6.141e-18	6.16e-17	8.66	-0.07	11.03	1	64	1155
BCL9	0.8376	6.291e-18	6.3e-17	13.73	-0.13	6.14	0.48	64	1156
FADS2	0.8376	6.291e-18	6.3e-17	126.41	-0.04	95.71	0.55	64	1157
FADS3	0.8375	6.392e-18	6.39e-17	28.41	-0.05	22.61	0.51	64	1158
HLA-DMB	0.8375	4.235e-09	1.29e-08	26.55	-0.15	61.64	1.23	31	1159
GBP2	0.8374	6.474e-18	6.47e-17	6.37	-0.75	8.86	1.1	64	1160
PDCD1	0.8373	1.958e-10	7.13e-10	3.74	0.09	7.57	0.81	36	1161
SDK2	0.8373	6.654e-18	6.64e-17	14.53	-0.19	18.93	1.03	64	1162
ANTXR2	0.8372	6.707e-18	6.67e-17	10.96	-0.1	14.44	0.89	64	1163
CAP2	0.8372	6.749e-18	6.71e-17	4.36	0.02	7.57	1.25	64	1164
CENPF	0.8372	6.707e-18	6.67e-17	245.52	-0.14	166.18	0.37	64	1165
LSS	0.8372	6.707e-18	6.67e-17	40	-0.05	22.14	0.38	64	1166
CORO2B	0.8371	6.864e-18	6.82e-17	9.28	-0.45	16.19	1.09	64	1167
PRUNE2	0.837	7.013e-18	6.96e-17	1.6	0.2	2.57	0.91	64	1168
ASF1A	0.8369	7.15e-18	7.09e-17	90.18	-0.1	40.08	0.4	64	1169
NCS1	0.8368	7.26e-18	7.19e-17	6.01	-0.48	9.27	1.25	64	1170
ZNF606	0.8368	7.282e-18	7.21e-17	18.35	0.04	9.36	0.68	64	1171
APBA1	0.8366	7.441e-18	7.35e-17	4.71	0.11	9.13	0.66	64	1172
S100A11	0.8366	7.441e-18	7.35e-17	90.3	-0.61	163.41	1.16	64	1173
HSD17B11	0.8364	7.743e-18	7.64e-17	81.48	0.19	46.34	0.46	64	1174
JADE2	0.8364	7.743e-18	7.64e-17	22.6	-0.12	8.97	0.28	64	1175
RGS16	0.8364	2.32e-06	4.87e-06	17.91	0.12	21.2	0.96	21	1176
ADGRG1	0.8363	7.885e-18	7.77e-17	12.73	-0.36	20.09	1.06	64	1177
ANTXR1	0.8363	7.914e-18	7.79e-17	7.01	-0.16	10.82	0.88	64	1178
HSDL1	0.8361	8.186e-18	8.04e-17	41.01	0.18	20.58	0.49	64	1179
ZNF292	0.8361	8.121e-18	7.99e-17	51.86	0.23	29.89	0.39	64	1180
BTN3A2	0.8359	8.517e-18	8.35e-17	37.55	-0.18	18.61	0.52	64	1181
NUB1	0.8359	8.383e-18	8.23e-17	62.74	0.05	18.4	0.29	64	1182
RILPL2	0.8358	8.585e-18	8.41e-17	13.95	-0.13	7.06	0.43	64	1183
DNAJB5	0.8357	8.673e-18	8.49e-17	4.09	-0.3	2.8	0.57	64	1184
EDEM1	0.8356	8.931e-18	8.73e-17	200.99	0.07	177.53	0.56	64	1185
FABP5	0.8355	9.002e-18	8.78e-17	86.89	-0.03	39.32	0.38	64	1186
MYH10	0.8355	9.002e-18	8.78e-17	87.82	0.02	50.35	0.5	64	1187
TMIGD2	0.8355	9.024e-18	8.79e-17	7.79	0.17	11.67	1.29	64	1188
APOBEC3F	0.8354	9.146e-18	8.9e-17	9.99	-0.29	11.68	0.75	64	1189
EGFL7	0.8354	1.768e-12	8.5e-12	24.22	-0.5	29.51	1.65	44	1190
SLC2A8	0.8353	3.208e-08	8.64e-08	1.6	-0.08	2.33	0.95	28	1191
TSPAN15	0.8353	2.508e-14	1.53e-13	3.67	-0.09	8.76	0.89	51	1192
ZMYM1	0.8353	9.291e-18	9.04e-17	28.09	0.09	10.31	0.41	64	1193
DNAAF2	0.8351	9.665e-18	9.39e-17	20.98	-0.09	7.43	0.32	64	1194
STK33	0.8351	9.777e-18	9.49e-17	4.52	-0.35	6.16	1.03	64	1195
ARHGAP21	0.835	9.897e-18	9.6e-17	37.03	-0.05	21.82	0.6	64	1196
PLD4	0.8349	9.975e-18	9.67e-17	10.28	-0.1	13.47	0.86	64	1197
HFE	0.8348	1.026e-17	9.93e-17	1.66	-0.07	2.18	0.65	64	1198
IQGAP1	0.8348	1.029e-17	9.95e-17	149.93	0.06	62.12	0.33	64	1199
CASP6	0.8346	1.054e-17	1.02e-16	34.35	0	14.84	0.41	64	1200
DSTYK	0.8346	1.062e-17	1.02e-16	6.89	0.09	4.12	0.52	64	1201
SLC35E3	0.8346	1.056e-17	1.02e-16	14.29	-0.16	14.33	0.87	64	1202
ADAM10	0.8345	1.071e-17	1.03e-16	85.29	0.17	50.19	0.41	64	1203
CEMIP2	0.8345	1.079e-17	1.04e-16	16.99	0.27	15.17	0.7	64	1204
ELOVL2	0.8345	1.071e-17	1.03e-16	19.35	-0.96	29.65	1.24	64	1205
SPINT2	0.8345	1.079e-17	1.04e-16	24.08	0.08	16.06	0.67	64	1206
POLE4	0.8344	1.088e-17	1.05e-16	18.48	-0.06	7.54	0.4	64	1207
MDK	0.8343	1.105e-17	1.06e-16	66.14	0.23	63.42	1.27	64	1208
MRI1	0.8343	1.105e-17	1.06e-16	27.12	0.03	11.7	0.37	64	1209
CLN8	0.8339	1.677e-09	5.42e-09	6.19	0.21	5.26	0.48	33	1210
RRBP1	0.8338	1.214e-17	1.16e-16	32.1	-0.21	17.79	0.48	64	1211
UGT3A2	0.8338	1.214e-17	1.16e-16	62.97	0.27	94.4	0.89	64	1212
CD5	0.8337	1.241e-17	1.19e-16	28.84	-0.54	41.98	1.03	64	1213
DNAJC1	0.8336	1.262e-17	1.2e-16	30.85	-0.14	18.77	0.47	64	1214
RETREG1	0.8336	1.252e-17	1.19e-16	22.13	0.07	16.3	0.64	64	1215
ROR1	0.8336	1.246e-17	1.19e-16	9.79	-0.45	16.99	1.27	64	1216
SLAMF1	0.8336	1.245e-17	1.19e-16	21.04	-0.74	30.05	1.01	64	1217
PLEKHF1	0.8334	1.294e-17	1.23e-16	4.13	-0.25	6.48	0.68	64	1218
ARSD	0.8333	1.312e-17	1.25e-16	11.72	-0.01	10.25	0.53	64	1219
SPNS3	0.8333	1.312e-17	1.25e-16	32.23	-0.23	29.22	1.02	64	1220
SYT11	0.8333	9.806e-15	6.31e-14	10.61	0.23	13.89	0.86	53	1221
HAGHL	0.8331	1.373e-17	1.3e-16	3.26	-0.28	3.54	0.61	64	1222
MAGED1	0.8331	1.375e-17	1.3e-16	73.96	-0.14	52.56	0.65	64	1223
RASSF2	0.8331	1.364e-17	1.29e-16	90.87	0.04	55.51	0.51	64	1224
SLC43A1	0.8331	1.364e-17	1.29e-16	37.4	-0.08	20.61	0.62	64	1225
ZNF90	0.8331	2.298e-12	1.09e-11	13.2	-0.35	11.78	1.07	44	1226
CDK19	0.833	1.386e-17	1.31e-16	28.84	0.22	11.8	0.4	64	1227
S100A13	0.833	1.397e-17	1.32e-16	11.35	-0.13	10.81	0.96	64	1228
PUS7	0.8329	1.408e-17	1.33e-16	53.64	-0.12	36.63	0.43	64	1229
IFIT5	0.8328	1.43e-17	1.35e-16	27.06	0.08	12.9	0.49	64	1230
BAG2	0.8327	1.452e-17	1.37e-16	20.79	-0.16	9.34	0.53	64	1231
GAS8	0.8327	9.698e-16	7.02e-15	5.23	-0.22	4.64	0.9	57	1232
SLC12A4	0.8327	1.461e-17	1.38e-16	7.12	0	4.24	0.35	64	1233
TSPOAP1	0.8327	1.452e-17	1.37e-16	46.19	-0.18	69.26	0.74	64	1234
BOLA1	0.8326	1.498e-17	1.41e-16	16.49	0.08	7.6	0.55	64	1235
CPS1	0.8326	1.486e-17	1.4e-16	3.12	0.21	5.03	0.94	64	1236
ABHD17C	0.8325	1.521e-17	1.43e-16	7.88	0.06	6.76	0.59	64	1237
FES	0.8325	1.509e-17	1.42e-16	24.09	0.01	21.07	0.84	64	1238
PHF2	0.8325	1.521e-17	1.43e-16	45.97	0.05	14.23	0.36	64	1239
DIAPH1	0.8323	1.557e-17	1.45e-16	115.24	0.08	62.39	0.39	64	1240
HS1BP3	0.8323	1.557e-17	1.45e-16	3.4	0.09	2.53	0.44	64	1241
SNX18	0.8323	1.557e-17	1.45e-16	15.19	0.04	7.37	0.48	64	1242
TSC22D4	0.8323	1.557e-17	1.45e-16	45.57	0.13	22.7	0.38	64	1243
ABAT	0.8322	1.581e-17	1.48e-16	5.64	0.04	3.17	0.58	64	1244
FRRS1	0.8319	1.679e-17	1.57e-16	5.14	-0.4	6.86	0.59	64	1245
SPTLC3	0.8319	1.093e-15	7.87e-15	3.18	0.17	5.65	0.98	57	1246
CCDC112	0.8318	1.217e-14	7.69e-14	12.42	-0.43	14.11	0.92	53	1247
RAB11FIP4	0.8318	1.695e-17	1.58e-16	5.01	-0.3	5.18	0.64	64	1248
C19orf57	0.8316	1.748e-17	1.63e-16	6.62	0.26	5.49	0.52	64	1249
GBE1	0.8316	1.762e-17	1.64e-16	113.63	0.16	83.64	0.5	64	1250
CEP170	0.8315	1.803e-17	1.67e-16	61.58	0.08	26.24	0.41	64	1251
P4HTM	0.8312	1.874e-17	1.74e-16	9.24	-0.52	7.11	0.83	64	1252
CCDC85C	0.831	1.962e-17	1.82e-16	5.56	-0.11	3.55	0.73	64	1253
RBMS1	0.831	1.947e-17	1.81e-16	15.3	-0.12	15.09	0.46	64	1254
IRF1	0.8309	1.977e-17	1.83e-16	62.31	-0.02	33.95	0.44	64	1255
MBP	0.8307	2.039e-17	1.89e-16	16.66	0.09	9.6	0.75	64	1256
DPEP1	0.8304	2.134e-17	1.97e-16	28.92	0.36	58.65	0.93	64	1257
RTKN2	0.8304	2.134e-17	1.97e-16	14.53	0.05	14.05	0.8	64	1258
STK17A	0.8304	2.134e-17	1.97e-16	33.62	-0.37	28.32	0.68	64	1259
STK38L	0.8304	2.134e-17	1.97e-16	22.66	-0.34	12.97	0.53	64	1260
PRR5	0.8303	7.642e-16	5.6e-15	4.25	0.08	3.87	0.52	58	1261
SENP8	0.8303	2.201e-17	2.02e-16	2.36	0	1.34	0.38	64	1262
SVIP	0.8303	2.201e-17	2.02e-16	28.51	0.02	21.37	0.5	64	1263
TTC24	0.8303	2.08e-10	7.54e-10	42.91	0	57.06	0.65	37	1264
UACA	0.8303	2.173e-17	2e-16	2.23	0.31	3.37	0.83	64	1265
OPLAH	0.8301	2.253e-17	2.07e-16	0.87	-0.12	1.56	0.67	64	1266
SHF	0.8301	2.269e-17	2.08e-16	5.7	-0.02	3.56	0.64	64	1267
SEMA6C	0.83	1.176e-10	4.4e-10	16.4	-0.03	19.98	1.04	38	1268
SH3TC1	0.83	2.304e-17	2.11e-16	17.32	-0.38	19.09	0.78	64	1269
ZSCAN2	0.83	2.304e-17	2.11e-16	25.08	0.09	9.29	0.41	64	1270
CLEC11A	0.8299	2.322e-17	2.12e-16	81.2	-0.09	73.47	0.69	64	1271
PRKD2	0.8299	2.339e-17	2.14e-16	23.4	0.05	14.44	0.35	64	1272
TEC	0.8299	2.322e-17	2.12e-16	36.85	-0.23	34.05	0.87	64	1273
ARL10	0.8298	1.504e-15	1.07e-14	2.76	0.08	3.17	0.95	57	1274
TBC1D20	0.8298	2.375e-17	2.17e-16	29.86	0.08	12.48	0.28	64	1275
C17orf97	0.8297	2.422e-17	2.21e-16	2.24	-0.14	2.84	0.72	64	1276
IL2RG	0.8297	2.412e-17	2.2e-16	34.84	-0.28	22.77	0.7	64	1277
RCBTB1	0.8296	2.449e-17	2.23e-16	127.98	0.18	102.95	0.47	64	1278
CHMP1B	0.8293	2.582e-17	2.34e-16	70.2	0.21	23.95	0.38	64	1279
HMOX2	0.8293	2.563e-17	2.33e-16	34.28	-0.11	16.37	0.35	64	1280
PIK3CD	0.8293	2.563e-17	2.33e-16	101.75	0.08	67.84	0.56	64	1281
VPS35L	0.8293	2.582e-17	2.34e-16	13.23	-0.06	7.68	0.54	64	1282
ACOT9	0.8292	2.642e-17	2.39e-16	14.55	-0.12	8.81	0.67	64	1283
PLEC	0.8291	2.682e-17	2.42e-16	6.82	-0.51	9.95	0.75	64	1284
SH3BP1	0.8291	2.682e-17	2.42e-16	3.82	-0.23	4	0.75	64	1285
SPR	0.8291	2.681e-17	2.42e-16	7.99	-0.26	14.03	1.1	64	1286
BAZ2B	0.8289	2.744e-17	2.48e-16	11.94	-0.03	9.99	0.62	64	1287
SOCS2	0.8289	2.765e-17	2.5e-16	50.9	-0.02	92.76	1.24	64	1288
CUX1	0.8288	2.786e-17	2.51e-16	37.19	0.03	25.3	0.35	64	1289
UBE2E3	0.8288	1.725e-15	1.22e-14	31.55	-0.15	27.15	0.77	57	1290
PIK3R6	0.8287	2.845e-17	2.56e-16	8.72	-0.58	11.94	0.95	64	1291
CTSO	0.8286	2.893e-17	2.6e-16	13.31	0.04	9.36	0.98	64	1292
TNFRSF21	0.8286	1.111e-13	6.22e-13	22.71	-0.05	28.09	0.74	50	1293
AGPAT4	0.8285	2.933e-17	2.64e-16	5.49	0.04	4.71	0.7	64	1294
NABP1	0.8284	6.303e-14	3.67e-13	7.86	-0.16	13.2	0.73	51	1295
GPX7	0.8283	3.027e-17	2.72e-16	63.54	0	42.41	0.69	64	1296
SNX3	0.8282	3.12e-17	2.8e-16	109.19	-0.05	45.66	0.33	64	1297
HDAC5	0.8281	3.144e-17	2.82e-16	30.9	0.01	15.56	0.51	64	1298
ARHGAP27	0.8278	3.289e-17	2.95e-16	17.53	-0.04	12.82	0.5	64	1299
GPRASP2	0.8278	2.001e-15	1.4e-14	4.69	-0.31	3.64	0.81	57	1300
ISL2	0.8277	3.392e-17	3.03e-16	2.43	-0.18	2.7	0.72	64	1301
SUSD3	0.8277	3.389e-17	3.03e-16	44.75	-1.15	46.94	1.02	64	1302
ZSCAN25	0.8277	3.364e-17	3.01e-16	23.51	0.02	8.01	0.28	64	1303
PRKAR2A	0.8273	3.572e-17	3.19e-16	22.58	0.04	13.71	0.66	64	1304
EMILIN1	0.8272	3.626e-17	3.23e-16	13.97	0.09	21.19	0.87	64	1305
SLC1A4	0.8272	3.681e-17	3.28e-16	54.12	-0.37	34.61	0.59	64	1306
ASB13	0.8271	8.572e-11	3.26e-10	19.77	0.08	15.02	0.58	39	1307
GNAI1	0.8271	3.708e-17	3.3e-16	7.36	-0.22	8.92	1.15	64	1308
SORD	0.8271	3.736e-17	3.32e-16	34.04	0.21	18.07	0.47	64	1309
C5orf30	0.827	3.793e-17	3.36e-16	21.25	-0.03	14.45	0.32	64	1310
DPYSL2	0.827	3.793e-17	3.36e-16	170.99	0.16	101.05	0.35	64	1311
OXCT1	0.827	3.764e-17	3.34e-16	99.91	-0.07	56.54	0.52	64	1312
LST1	0.8269	1.367e-13	7.59e-13	25.28	-0.34	39.03	1.18	50	1313
PTPN12	0.8269	3.821e-17	3.39e-16	11.15	0.02	8.08	0.59	64	1314
CARD16	0.8267	3.937e-17	3.48e-16	9.03	-0.39	7.16	0.83	64	1315
IRAK3	0.8267	3.931e-17	3.48e-16	14.41	-0.03	21.38	0.84	64	1316
LZTS2	0.8267	3.967e-17	3.51e-16	17.43	0	11.45	0.48	64	1317
ANKS6	0.8266	4.026e-17	3.56e-16	8.83	0.12	7.44	0.76	64	1318
DRAXIN	0.8265	6.002e-08	1.56e-07	18.21	0.13	24.79	1.17	28	1319
ENG	0.8265	4.117e-17	3.63e-16	33.4	-0.26	37.3	1.01	64	1320
IRS1	0.8264	4.188e-17	3.69e-16	6.87	-0.12	8.11	0.7	64	1321
HPCAL1	0.8261	4.338e-17	3.82e-16	12.92	0.18	8.67	0.6	64	1322
LTBP1	0.8261	3.22e-09	9.98e-09	6.53	0.17	13.97	0.82	33	1323
MAML3	0.8261	4.338e-17	3.82e-16	13	0.25	10.52	0.73	64	1324
PTP4A2	0.8261	4.37e-17	3.84e-16	214.69	-0.04	133.1	0.52	64	1325
SLC12A6	0.8261	4.37e-17	3.84e-16	32.69	-0.55	21.22	0.71	64	1326
ZNF395	0.8261	4.37e-17	3.84e-16	41.74	0.02	29	0.44	64	1327
C11orf96	0.826	3.988e-06	8.11e-06	2.79	0.27	2.35	0.89	21	1328
KIRREL2	0.8259	1.664e-11	6.99e-11	7.17	-0.15	8.94	0.95	42	1329
SH3PXD2A	0.8259	4.535e-17	3.98e-16	16.38	0.02	17.42	0.79	64	1330
NAB2	0.8258	4.603e-17	4.03e-16	21.66	0.06	14.23	0.37	64	1331
SNTA1	0.8257	4.638e-17	4.06e-16	21.66	-0.16	19.17	0.74	64	1332
SEMA4C	0.8256	4.735e-17	4.14e-16	7.5	-0.07	9.33	0.7	64	1333
GSTM1	0.8255	4.841e-17	4.23e-16	12.48	-0.08	13.29	1.05	64	1334
NT5DC1	0.8255	4.813e-17	4.21e-16	10.44	-0.5	6.77	0.64	64	1335
CPQ	0.8254	4.88e-17	4.26e-16	4.87	-0.12	6.68	0.93	64	1336
USP28	0.8253	4.994e-17	4.35e-16	39.77	0.04	17.25	0.42	64	1337
ATL3	0.825	5.182e-17	4.51e-16	98.43	0.22	38.2	0.47	64	1338
SOX5	0.8249	1.099e-09	3.64e-09	2.7	-0.39	4.41	1.01	35	1339
AGAP2	0.8247	5.498e-17	4.78e-16	20.61	0.02	11.85	0.49	64	1340
IRF2BP2	0.8247	5.457e-17	4.75e-16	184.48	-0.01	78.48	0.36	64	1341
SLC25A13	0.8244	5.746e-17	4.99e-16	21.7	0	13.6	0.62	64	1342
ACTN4	0.8243	5.874e-17	5.09e-16	78.95	0	34.67	0.37	64	1343
SLC16A10	0.8243	5.801e-17	5.03e-16	4.84	-0.19	6.9	0.58	64	1344
CHD7	0.8242	5.917e-17	5.12e-16	42.5	-0.18	25	0.52	64	1345
DUSP3	0.8242	5.917e-17	5.12e-16	16.02	0.38	16.18	0.73	64	1346
APOL3	0.8241	6.049e-17	5.22e-16	20.68	-0.29	10.79	0.6	64	1347
CCDC186	0.8241	6.049e-17	5.22e-16	18.9	-0.11	8.89	0.43	64	1348
UNC13D	0.8241	6.049e-17	5.22e-16	31.34	-0.17	27.3	0.65	64	1349
CENPU	0.824	6.094e-17	5.25e-16	129.72	-0.04	71.74	0.3	64	1350
KCNAB2	0.824	6.139e-17	5.29e-16	23.81	0.17	16.31	0.45	64	1351
PLEKHG1	0.824	6.083e-17	5.25e-16	7.17	-0.31	12.41	1.02	64	1352
RTL6	0.8239	3.595e-12	1.66e-11	41.33	0.01	38.57	0.64	45	1353
ANO10	0.8237	6.462e-17	5.55e-16	6.77	0.18	4.58	0.54	64	1354
CMTM3	0.8236	6.51e-17	5.59e-16	48.33	-0.05	33.08	1.03	64	1355
SPRY2	0.8236	6.557e-17	5.62e-16	42.27	-0.28	36.17	0.75	64	1356
ZNF350	0.8236	6.557e-17	5.62e-16	15.49	0.14	8.5	0.56	64	1357
NPHP1	0.8235	7.702e-07	1.73e-06	0.61	-0.33	0.64	0.96	24	1358
IRF2	0.8234	6.802e-17	5.82e-16	57.69	-0.05	26.19	0.35	64	1359
ZNF512B	0.8234	6.802e-17	5.82e-16	24.3	-0.12	16.94	0.64	64	1360
FBXO44	0.8232	7.003e-17	5.98e-16	11.27	-0.1	10.15	0.78	64	1361
C1orf198	0.8229	7.317e-17	6.25e-16	14.32	-0.07	8.15	0.42	64	1362
IGFBP7	0.8229	7.322e-17	6.25e-16	62.42	-0.39	69.57	1.22	64	1363
DDB2	0.8228	7.424e-17	6.32e-16	53.32	0.03	22.59	0.37	64	1364
NECTIN3	0.8228	7.383e-17	6.29e-16	5.35	-0.44	7.72	0.86	64	1365
CAMSAP1	0.8225	7.812e-17	6.64e-16	39.7	0.02	12.28	0.27	64	1366
STK4	0.8225	7.756e-17	6.6e-16	60.63	0.01	28.17	0.34	64	1367
MZB1	0.8223	8.043e-17	6.83e-16	248.15	-0.01	230.97	0.46	64	1368
PPM1F	0.8223	8.101e-17	6.87e-16	24.48	0.08	20.01	0.51	64	1369
TBC1D2	0.8222	8.178e-17	6.93e-16	2.2	0.08	2.93	0.56	64	1370
SLC37A4	0.822	8.4e-17	7.11e-16	22.71	0	10.01	0.58	64	1371
FHL3	0.8219	8.51e-17	7.2e-16	8.24	0.17	5.16	0.61	64	1372
SDSL	0.8219	8.512e-17	7.2e-16	0.67	-0.39	1.08	0.79	64	1373
GTF2IRD1	0.8217	8.774e-17	7.41e-16	7.54	0.07	7.17	0.5	64	1374
PDCD4	0.8217	8.837e-17	7.46e-16	65.75	0.07	34.81	0.49	64	1375
CNST	0.8216	8.966e-17	7.56e-16	42.27	0.18	16.96	0.29	64	1376
CCDC91	0.8214	9.296e-17	7.82e-16	16.25	-0.04	8.8	0.56	64	1377
LMO7	0.8214	9.296e-17	7.82e-16	7	-0.34	3.76	0.59	64	1378
TRERF1	0.8214	9.229e-17	7.78e-16	15.08	0	8.64	0.28	64	1379
IQSEC2	0.8213	9.404e-17	7.91e-16	0.68	0.04	1.13	0.77	64	1380
PLCD1	0.8212	9.568e-17	8.04e-16	3.41	0.04	2.01	0.44	64	1381
MANF	0.8211	9.707e-17	8.15e-16	52.25	0.06	22.16	0.29	64	1382
TTK	0.821	9.869e-17	8.27e-16	82.64	-0.01	63.53	0.43	64	1383
ZNF264	0.821	9.848e-17	8.26e-16	20.74	0.19	12.88	0.55	64	1384
CEP112	0.8209	1.005e-16	8.42e-16	3.03	0.08	4.19	0.66	64	1385
ACOT2	0.8208	1.014e-16	8.47e-16	9.29	-0.07	6.74	0.55	64	1386
CEP55	0.8208	1.014e-16	8.47e-16	110.94	-0.02	70.37	0.31	64	1387
ECPAS	0.8208	1.014e-16	8.47e-16	84.49	-0.2	40.57	0.56	64	1388
OFD1	0.8208	1.021e-16	8.53e-16	108.06	-0.1	77.83	0.48	64	1389
BCL11B	0.8207	1.031e-16	8.6e-16	36.62	-0.34	52.2	0.94	64	1390
LRRK1	0.8207	1.036e-16	8.64e-16	7.48	-0.09	7.45	0.59	64	1391
BEND4	0.8206	5.568e-15	3.7e-14	15.74	-0.13	18.45	0.9	57	1392
WDR35	0.8206	1.051e-16	8.76e-16	5.81	-0.3	7.85	0.88	64	1393
ELMSAN1	0.8204	1.081e-16	8.99e-16	24.31	0.14	14.74	0.29	64	1394
PIMREG	0.8204	1.089e-16	9.05e-16	42.89	-0.01	29.19	0.52	64	1395
LRP6	0.8203	1.11e-16	9.22e-16	16.17	0.18	20.34	0.53	64	1396
MAPK11	0.8202	1.113e-16	9.24e-16	12.31	-0.05	12.61	0.78	64	1397
CAPSL	0.8201	2.979e-06	6.16e-06	11.6	-0.08	13.99	0.95	22	1398
GRAMD1B	0.8201	1.129e-16	9.36e-16	9.48	-0.03	7.71	0.51	64	1399
KCTD1	0.8201	1.145e-16	9.48e-16	4.89	-0.3	4.72	0.74	64	1400
PKIG	0.8201	1.145e-16	9.48e-16	12.8	-0.1	9.34	0.69	64	1401
PLEKHG3	0.82	1.162e-16	9.61e-16	4.8	-0.47	7.23	0.95	64	1402
STAU2	0.8198	1.187e-16	9.81e-16	37.42	-0.13	21.68	0.4	64	1403
COCH	0.8197	1.204e-16	9.94e-16	56.83	-0.36	58.19	0.75	64	1404
MALT1	0.8197	1.213e-16	1e-15	33.39	-0.08	14.24	0.4	64	1405
NLRC5	0.8196	1.239e-16	1.02e-15	27.68	-0.11	19.32	0.47	64	1406
PLPP1	0.8195	1.248e-16	1.03e-15	16.02	-0.27	23.21	0.79	64	1407
TSNARE1	0.8195	1.257e-16	1.03e-15	3.45	-0.42	4.54	0.75	64	1408
EPOP	0.8193	3.102e-06	6.39e-06	18.61	-0.11	13.25	0.61	22	1409
EIF2AK4	0.8192	1.302e-16	1.07e-15	28.49	0.19	15.62	0.39	64	1410
LCMT1	0.8192	1.302e-16	1.07e-15	27.27	0.11	8.86	0.31	64	1411
NOTCH3	0.8192	1.3e-16	1.07e-15	7.17	0.18	13.54	1.01	64	1412
MAN1A1	0.8191	1.33e-16	1.09e-15	74.18	-0.38	184.21	0.93	64	1413
SHANK1	0.8191	1.33e-16	1.09e-15	9.1	0.05	8.32	0.68	64	1414
ARNTL	0.819	1.34e-16	1.1e-15	12.53	0.1	9.95	0.5	64	1415
CRTC3	0.819	1.359e-16	1.11e-15	13.46	-0.04	6.69	0.33	64	1416
KLHL36	0.819	1.359e-16	1.11e-15	19.67	0.21	10.17	0.55	64	1417
MGAT3	0.8188	1.158e-12	5.71e-12	5.01	-0.45	8.51	0.82	48	1418
WDR44	0.8188	1.388e-16	1.13e-15	25.14	0.11	9.64	0.31	64	1419
BCL2	0.8187	1.408e-16	1.15e-15	85.89	-0.03	64.17	0.62	64	1420
AKAP5	0.8186	1.428e-16	1.16e-15	3.23	-0.12	2.48	0.85	64	1421
MTMR14	0.8186	1.439e-16	1.17e-15	36.29	0.13	13.22	0.31	64	1422
PML	0.8186	1.428e-16	1.16e-15	10.63	-0.1	3.8	0.36	64	1423
TFRC	0.8186	1.428e-16	1.16e-15	317.79	-0.26	191.43	0.57	64	1424
FLT4	0.8185	1.154e-11	4.94e-11	24.64	0.2	52.19	1.27	44	1425
SH2D3A	0.8185	1.069e-09	3.55e-09	1.9	0.14	1.74	0.44	36	1426
ALPK1	0.8183	1.512e-16	1.23e-15	10.88	-0.07	7.29	0.46	64	1427
CDYL2	0.8183	1.513e-16	1.23e-15	2.98	0.69	6.78	1.23	64	1428
NPY	0.8183	6.02e-09	1.8e-08	16.55	-1.09	24.95	1.18	33	1429
ALDOC	0.8182	1.533e-16	1.24e-15	83.86	0.18	99.03	0.6	64	1430
AUTS2	0.8182	1.523e-16	1.24e-15	11.96	-0.04	15.47	0.59	64	1431
FSIP1	0.8182	5.853e-06	1.17e-05	1.82	0.19	1.95	0.72	21	1432
SETDB2	0.8182	1.523e-16	1.24e-15	46.01	0.03	29.26	0.59	64	1433
TEAD3	0.8182	6.059e-09	1.81e-08	1.31	0.35	2.47	0.76	33	1434
ACP2	0.818	1.566e-16	1.27e-15	23.86	0.04	13.82	0.59	64	1435
LY6H	0.818	1.88e-07	4.59e-07	0.58	0.13	1.15	1.64	27	1436
PIK3IP1	0.8178	3.995e-12	1.83e-11	12.42	0.27	23.58	0.95	46	1437
ZEB1	0.8177	1.646e-16	1.33e-15	39.66	-0.29	26.39	0.65	64	1438
C16orf74	0.8175	6.954e-11	2.67e-10	7.6	0.09	12.1	0.65	41	1439
CSRNP1	0.8174	3.447e-07	8.13e-07	19.33	-0.3	16.37	0.57	26	1440
ADAMTS7	0.8173	1.111e-07	2.79e-07	8.58	0.23	12.59	1.22	28	1441
CTSC	0.8173	1.751e-16	1.42e-15	37.86	-0.18	34.39	0.63	64	1442
HMGN3	0.8172	1.791e-16	1.45e-15	265.68	0.01	101.34	0.42	64	1443
NRN1	0.8172	1.778e-16	1.44e-15	114.66	-0.77	141.45	1.22	64	1444
CSTB	0.8171	1.814e-16	1.46e-15	14.42	0.08	12.54	0.39	64	1445
FMO4	0.817	5.274e-15	3.51e-14	5.26	-0.17	5.51	0.8	58	1446
NLRP1	0.817	1.842e-16	1.48e-15	13.09	0.04	13.89	0.51	64	1447
PBDC1	0.8169	1.872e-16	1.51e-15	30.16	-0.11	16.82	0.68	64	1448
CRADD	0.8168	1.908e-16	1.53e-15	8.62	0.02	6.27	0.28	64	1449
PCTP	0.8168	1.881e-16	1.51e-15	11.43	0.06	10.76	0.55	64	1450
TPCN1	0.8168	1.908e-16	1.53e-15	6.9	-0.39	8.28	0.91	64	1451
AGO2	0.8165	1.99e-16	1.6e-15	36.55	0.13	21.91	0.28	64	1452
SMO	0.8165	5.647e-15	3.74e-14	15.33	0.09	14.83	1.05	58	1453
ANKRD13A	0.8164	2.018e-16	1.62e-15	63.1	0.09	21.84	0.29	64	1454
OXSR1	0.8164	2.004e-16	1.61e-15	64.02	0.16	24.64	0.39	64	1455
SH2D3C	0.8163	2.061e-16	1.65e-15	44.63	-0.02	35.69	0.47	64	1456
EPHX4	0.8162	2.087e-16	1.67e-15	0.93	-0.25	1.81	1.32	64	1457
NYNRIN	0.8162	2.065e-16	1.65e-15	9.2	-0.08	13.35	0.63	64	1458
AGK	0.8161	2.119e-16	1.69e-15	14.68	-0.02	6.97	0.39	64	1459
BTF3L4	0.8161	2.119e-16	1.69e-15	51.83	0.19	17.39	0.27	64	1460
FMN1	0.8161	2.116e-16	1.69e-15	1.21	-0.32	2.41	1.1	64	1461
PDE4A	0.8161	2.094e-16	1.67e-15	6.9	-0.14	4.88	0.68	64	1462
HMCES	0.816	2.149e-16	1.71e-15	87.92	0.34	49.93	0.42	64	1463
TNFAIP8L2	0.8159	2.179e-16	1.73e-15	24.54	0.06	21.21	0.57	64	1464
TRIM22	0.8158	2.21e-16	1.76e-15	85.58	-0.11	61.94	0.66	64	1465
RALGPS2	0.8157	2.23e-16	1.77e-15	18.71	0.25	28.02	0.61	64	1466
SMPDL3B	0.8156	2.709e-11	1.1e-10	1.12	-0.54	1.47	1	43	1467
ACY3	0.8153	2.374e-16	1.89e-15	7.04	0.11	8.97	0.86	64	1468
CERK	0.8153	2.386e-16	1.89e-15	79.64	0.24	34.23	0.51	64	1469
ALS2	0.8152	2.436e-16	1.93e-15	13	0.24	7.37	0.29	64	1470
RELL1	0.8152	2.403e-16	1.9e-15	24.72	0.05	13.37	0.41	64	1471
DCAKD	0.8151	2.47e-16	1.95e-15	37.44	0.02	12.09	0.32	64	1472
ERMP1	0.8151	2.453e-16	1.94e-15	18.17	0	21.18	0.61	64	1473
ORAI2	0.8151	3.934e-15	2.66e-14	19.2	-0.24	11.43	0.54	59	1474
SCML2	0.815	2.487e-16	1.97e-15	36.5	0.17	31.6	0.65	64	1475
LHFPL2	0.8149	2.515e-16	1.99e-15	4.76	-0.31	9.42	0.94	64	1476
LYL1	0.8149	2.522e-16	1.99e-15	23.82	0.14	18.25	0.9	64	1477
ACACB	0.8148	2.558e-16	2.02e-15	3.18	-0.22	3.32	0.62	64	1478
PLIN3	0.8147	2.611e-16	2.05e-15	70.09	0.18	29.53	0.43	64	1479
SHOC2	0.8147	2.611e-16	2.05e-15	82.75	0.08	35.29	0.32	64	1480
SLC43A3	0.8147	2.611e-16	2.05e-15	68.69	-0.17	44.21	0.57	64	1481
PXYLP1	0.8144	5.331e-11	2.08e-10	5.78	-0.19	6.24	0.75	42	1482
SCD5	0.8144	2.741e-16	2.15e-15	30.77	0.15	22.79	0.5	64	1483
ABCA2	0.8143	2.779e-16	2.18e-15	10.14	0.13	7.9	0.47	64	1484
CFAP97	0.8141	2.877e-16	2.25e-15	68.89	-0.02	31.47	0.4	64	1485
FXN	0.8141	2.837e-16	2.23e-15	4.55	0.05	2.39	0.51	64	1486
MAGED2	0.8141	2.877e-16	2.25e-15	63.29	-0.03	28.06	0.33	64	1487
SYNE1	0.8141	2.843e-16	2.23e-15	5.58	0.15	5.44	0.54	64	1488
DCUN1D4	0.814	2.897e-16	2.26e-15	21.84	-0.03	9.69	0.34	64	1489
PBK	0.814	2.897e-16	2.26e-15	91.34	-0.17	56.83	0.47	64	1490
ZBED3	0.814	2.897e-16	2.26e-15	8.24	0.09	7.7	0.74	64	1491
BCL3	0.8139	2.423e-14	1.48e-13	2.89	-0.16	3.66	0.58	56	1492
MOB3B	0.8139	1.159e-12	5.72e-12	2.61	-0.27	3.47	0.75	49	1493
STT3B	0.8139	2.937e-16	2.29e-15	542.95	0.03	344.17	0.3	64	1494
TRAM2	0.8138	2.978e-16	2.32e-15	30.03	-0.2	20.12	0.57	64	1495
MCC	0.8137	3.027e-16	2.36e-15	2.68	-0.25	10.63	0.73	64	1496
KBTBD8	0.8136	3.104e-16	2.41e-15	13.11	-0.32	11.43	0.55	64	1497
MKRN3	0.8136	3.099e-16	2.41e-15	8.98	-0.32	14.84	1.1	64	1498
SEC24D	0.8136	3.104e-16	2.41e-15	14.37	-0.14	6.83	0.27	64	1499
IL1B	0.8135	1.478e-14	9.23e-14	27.14	-0.27	40.55	1.17	57	1500
PCDH9	0.8135	3.147e-16	2.44e-15	31.24	-1.1	62.11	1.12	64	1501
RAB9B	0.8135	3.125e-16	2.43e-15	7.61	0.25	6.41	0.62	64	1502
SSBP2	0.8135	3.131e-16	2.43e-15	85.05	0.25	60.42	0.62	64	1503
TRPM2	0.8134	3.168e-16	2.45e-15	24.97	0	25.48	0.82	64	1504
ZNF250	0.8133	3.212e-16	2.49e-15	21.27	0.06	7.91	0.39	64	1505
MARCKSL1	0.8132	3.257e-16	2.52e-15	329.31	0.17	180.71	0.48	64	1506
LASP1	0.8131	3.302e-16	2.55e-15	71.42	0.08	40.92	0.4	64	1507
USP44	0.8131	6.095e-11	2.36e-10	15.83	-0.37	24.92	1.31	42	1508
NAT8L	0.813	2.753e-08	7.47e-08	1.27	-0.32	1.67	0.96	31	1509
NOG	0.8129	3.44e-16	2.65e-15	44.49	0.14	47.89	1.19	64	1510
SCML4	0.8129	3.405e-16	2.63e-15	6.83	-0.28	10.17	0.8	64	1511
APAF1	0.8128	3.488e-16	2.69e-15	33.01	0.18	14.86	0.42	64	1512
SLC6A9	0.8128	3.464e-16	2.67e-15	3.64	-0.43	3.83	0.82	64	1513
GNPNAT1	0.8127	3.536e-16	2.72e-15	44.89	-0.01	27.13	0.38	64	1514
PRR36	0.8126	7.786e-13	3.92e-12	0.28	-0.13	0.34	0.99	50	1515
PSAT1	0.8126	3.585e-16	2.76e-15	175.33	-0.23	117.98	0.66	64	1516
SYCE2	0.8126	1.757e-09	5.66e-09	11.97	0.14	10.56	0.63	36	1517
KLHL2	0.8125	3.659e-16	2.8e-15	30.41	0	24.52	0.51	64	1518
PCGF2	0.8125	3.609e-16	2.77e-15	4.59	-0.1	3.62	0.67	64	1519
PSTPIP2	0.8125	3.609e-16	2.77e-15	24.81	-0.77	67.74	1.14	64	1520
TSTD1	0.8125	3.609e-16	2.77e-15	42.86	0.16	28.35	0.56	64	1521
ZNF296	0.8125	3.623e-16	2.78e-15	2.51	-0.21	2.56	0.88	64	1522
JAKMIP1	0.8124	3.673e-16	2.81e-15	1.01	-0.34	1.9	0.86	64	1523
RBKS	0.8124	3.661e-16	2.8e-15	1.93	0.33	1.35	0.48	64	1524
SESN1	0.8124	3.709e-16	2.84e-15	21.49	0.09	20.31	0.45	64	1525
SLC6A6	0.8124	1.702e-14	1.06e-13	28.45	-0.37	22.9	0.51	57	1526
TDRD7	0.8124	3.709e-16	2.84e-15	17.01	-0.29	8.06	0.47	64	1527
PTGR2	0.8123	3.76e-16	2.87e-15	2.37	0.24	1.45	0.53	64	1528
MEX3D	0.8121	3.865e-16	2.95e-15	12.82	0.02	5.4	0.29	64	1529
SEC14L2	0.8121	1.025e-14	6.58e-14	2.39	0.01	2.49	0.59	58	1530
ASL	0.812	3.891e-16	2.96e-15	10.79	-0.12	5.44	0.52	64	1531
FBXO43	0.812	1.064e-09	3.53e-09	9.73	0.16	8.58	1.13	37	1532
SLC4A7	0.8118	4.026e-16	3.06e-15	74.47	-0.1	31.95	0.41	64	1533
SPARC	0.8118	1.068e-14	6.83e-14	8.86	-0.1	16.56	0.84	58	1534
MAP4K2	0.8116	4.165e-16	3.17e-15	19.26	-0.08	10	0.41	64	1535
CNR2	0.8115	4.222e-16	3.2e-15	11.28	-0.18	27.41	1.07	64	1536
JMY	0.8115	4.194e-16	3.18e-15	16.19	0	15.76	0.56	64	1537
NOTCH2	0.8115	4.222e-16	3.2e-15	26.53	0.07	25.82	0.65	64	1538
TRIM14	0.8115	4.194e-16	3.18e-15	25.16	-0.57	17.17	0.59	64	1539
ZBTB21	0.8115	4.222e-16	3.2e-15	22.49	-0.1	8.85	0.38	64	1540
ADD3	0.8114	4.251e-16	3.22e-15	122.52	-0.04	64.73	0.45	64	1541
CASP4	0.8113	4.339e-16	3.28e-15	31.86	-0.09	18.33	0.57	64	1542
CDC42BPG	0.8113	1.977e-14	1.22e-13	1.12	-0.02	1.24	0.66	57	1543
THUMPD3	0.8113	4.339e-16	3.28e-15	43.31	0	12.84	0.32	64	1544
ULBP2	0.8113	4.344e-16	3.28e-15	5.66	-0.14	7.31	0.9	64	1545
CARMIL1	0.8112	4.428e-16	3.34e-15	2.85	-0.59	3.39	0.74	64	1546
HLA-DMA	0.8112	4.398e-16	3.32e-15	69.19	-0.52	111.57	1.38	64	1547
TMBIM1	0.8112	6.7e-15	4.39e-14	9.13	0.04	9.01	0.73	59	1548
EIF1AY	0.8107	4.736e-16	3.57e-15	17.45	-0.47	21.63	1.26	64	1549
NCOA7	0.8107	4.771e-16	3.59e-15	18.37	0.14	8.96	0.34	64	1550
MTUS1	0.8106	2.072e-09	6.59e-09	2.44	-0.17	2.94	0.87	36	1551
RIPK2	0.8106	4.829e-16	3.63e-15	12.06	-0.16	8.81	0.61	64	1552
TIGD2	0.8105	4.869e-16	3.66e-15	14.1	0.1	8.3	0.69	64	1553
SCAPER	0.8104	4.935e-16	3.71e-15	13.01	0.09	7.07	0.26	64	1554
ST6GAL1	0.8104	4.968e-16	3.73e-15	31.66	-0.31	22.42	0.61	64	1555
HLTF	0.8102	5.104e-16	3.83e-15	118.32	0.06	42.79	0.38	64	1556
KIF21B	0.8101	5.209e-16	3.9e-15	27.06	-0.14	15.11	0.51	64	1557
SH3BP2	0.8101	5.174e-16	3.88e-15	12.54	0.05	12.86	0.54	64	1558
ABCA3	0.81	1.772e-07	4.35e-07	4.12	0.07	5.25	0.9	28	1559
NDST1	0.81	5.279e-16	3.95e-15	13.83	-0.09	8.91	0.47	64	1560
TPD52	0.81	5.244e-16	3.92e-15	22.46	-0.04	14.25	0.56	64	1561
DOCK2	0.8099	5.351e-16	4e-15	108.87	0.02	63.59	0.44	64	1562
CCDC120	0.8098	7.384e-10	2.5e-09	2.37	0.16	2.25	0.7	38	1563
NPC1	0.8098	5.424e-16	4.05e-15	33.39	-0.02	24.5	0.67	64	1564
DPCD	0.8097	5.541e-16	4.13e-15	10.93	-0.01	6.76	0.72	64	1565
NT5DC2	0.8097	5.497e-16	4.1e-15	43.11	-0.12	31.07	0.61	64	1566
LRP1	0.8096	5.613e-16	4.18e-15	2.29	0.33	4.83	0.59	64	1567
PRAF2	0.8096	5.609e-16	4.18e-15	5.55	-0.23	2.49	0.73	64	1568
RNF168	0.8095	5.685e-16	4.23e-15	103.18	0.07	96.22	0.55	64	1569
BCAM	0.8094	1.477e-14	9.23e-14	0.57	0.13	0.65	0.89	58	1570
NT5DC3	0.8091	5.999e-16	4.46e-15	7.66	-0.16	5.57	0.6	64	1571
SGPP1	0.8091	6.039e-16	4.49e-15	28.86	-0.01	24.85	0.51	64	1572
DMXL2	0.809	6.121e-16	4.54e-15	20.31	0.03	18.69	0.48	64	1573
PAOX	0.809	9.094e-15	5.88e-14	2.31	-0.57	1.95	1.29	59	1574
SMYD5	0.809	6.08e-16	4.52e-15	32.01	-0.03	12.82	0.32	64	1575
HEATR6	0.8089	6.203e-16	4.6e-15	19.24	-0.15	8.01	0.39	64	1576
TNRC6C	0.8089	6.203e-16	4.6e-15	19.6	-0.24	14.22	0.57	64	1577
HOXB4	0.8088	6.262e-16	4.64e-15	7.12	-0.32	13.03	0.87	64	1578
SLC29A2	0.8088	4.684e-14	2.77e-13	22.34	-0.2	17.33	1.12	56	1579
SPIN1	0.8088	6.245e-16	4.63e-15	120.39	0.09	61.72	0.31	64	1580
DHCR24	0.8083	6.725e-16	4.97e-15	52.36	-0.43	69.14	0.81	64	1581
JPH1	0.8083	6.766e-16	5e-15	5.14	-0.75	5.89	0.91	64	1582
GCHFR	0.8082	6.812e-16	5.03e-15	24.47	-0.11	20.41	0.78	64	1583
PHLDB2	0.8082	6.857e-16	5.05e-15	8.26	-0.34	9.37	1	64	1584
TRIM68	0.808	7.089e-16	5.22e-15	16.86	-0.04	6.82	0.31	64	1585
ESYT2	0.8079	7.137e-16	5.25e-15	182.16	0.08	88.45	0.35	64	1586
TTC28	0.8079	7.137e-16	5.25e-15	6.58	-0.24	9.61	0.92	64	1587
LRCH1	0.8077	7.329e-16	5.39e-15	18.94	-0.05	12.24	0.37	64	1588
XPNPEP1	0.8077	7.378e-16	5.42e-15	56.55	0.07	22.24	0.36	64	1589
ELOVL5	0.8076	7.527e-16	5.52e-15	305.96	-0.15	140.31	0.66	64	1590
HACE1	0.8075	7.577e-16	5.56e-15	17.82	-0.01	9.56	0.45	64	1591
ZNF768	0.8075	7.628e-16	5.59e-15	37.1	0.15	20.42	0.6	64	1592
ACLY	0.8074	7.73e-16	5.65e-15	261.05	-0.04	104.12	0.24	64	1593
INPP5K	0.8074	7.73e-16	5.65e-15	19.2	0.08	7.11	0.33	64	1594
LACTB	0.8074	7.678e-16	5.62e-15	8.85	-0.37	8.93	0.54	64	1595
NRROS	0.8072	7.937e-16	5.8e-15	43.57	-0.1	21.32	0.62	64	1596
PPFIA3	0.8071	8.043e-16	5.87e-15	6.23	0.2	3.67	0.54	64	1597
ZNF841	0.8071	3.655e-07	8.58e-07	19.3	-0.07	18.08	0.71	27	1598
EPHB3	0.8069	8.219e-16	5.99e-15	2.81	-0.06	4.93	1.1	64	1599
LSP1	0.8068	8.425e-16	6.14e-15	26.61	-0.81	43.05	0.97	64	1600
SAMD13	0.8068	1.432e-08	4.06e-08	2.7	-0.25	3.54	0.56	33	1601
CERS4	0.8066	6.621e-11	2.56e-10	16.28	-0.19	11.34	0.81	43	1602
DNMT3B	0.8065	8.766e-16	6.38e-15	27.08	-0.18	23.55	0.77	64	1603
ITGB2	0.8065	8.766e-16	6.38e-15	42.95	-0.17	52.22	0.8	64	1604
HIVEP2	0.8063	9.06e-16	6.59e-15	48.92	0.08	29.99	0.42	64	1605
LYAR	0.8062	9.18e-16	6.67e-15	71.34	-0.04	41.05	0.31	64	1606
MICAL1	0.8062	9.18e-16	6.67e-15	65.14	0.07	31.69	0.53	64	1607
EIF2AK3	0.8061	9.241e-16	6.71e-15	64.99	-0.06	47.61	0.46	64	1608
TGFBR2	0.806	9.363e-16	6.79e-15	113.7	-0.05	73.7	0.75	64	1609
HVCN1	0.8059	9.55e-16	6.92e-15	38.95	-0.24	37.89	0.84	64	1610
RHOBTB1	0.8059	3.927e-07	9.18e-07	12.83	0.52	12.12	1.05	27	1611
RAB3IP	0.8055	1.012e-15	7.32e-15	13.45	-0.11	7.77	0.51	64	1612
DTX3L	0.8054	1.02e-15	7.37e-15	85.73	0.01	28.33	0.37	64	1613
SCMH1	0.8054	1.02e-15	7.37e-15	78.56	0.1	57.78	0.32	64	1614
LY75	0.8053	1.037e-15	7.49e-15	7.12	-0.18	6.06	0.41	64	1615
CHI3L2	0.8052	1.061e-15	7.65e-15	242.21	-0.47	685.85	1.14	64	1616
ZNF827	0.8052	1.058e-15	7.63e-15	9.65	-0.23	8.51	0.64	64	1617
ADGRE5	0.8051	1.068e-15	7.69e-15	31.07	0.04	33.31	0.55	64	1618
CDC42EP4	0.8049	1.102e-15	7.92e-15	2.56	-0.35	2.86	0.67	64	1619
NCEH1	0.8049	1.096e-15	7.88e-15	7.06	-0.13	6.28	0.41	64	1620
VASH1	0.8049	1.408e-07	3.5e-07	5.76	0.19	7.83	0.94	29	1621
TACC1	0.8048	1.125e-15	8.08e-15	38.75	-0.19	26.04	0.35	64	1622
TRANK1	0.8048	1.118e-15	8.03e-15	21.62	0.12	19.91	0.69	64	1623
CD2AP	0.8047	1.133e-15	8.13e-15	62.29	-0.06	27.25	0.36	64	1624
RPP25	0.8046	1.126e-12	5.56e-12	3.25	-0.54	7.76	0.94	51	1625
ARID3B	0.8043	1.209e-15	8.66e-15	10.62	-0.58	10.15	0.82	64	1626
GSTK1	0.8043	1.209e-15	8.66e-15	46.61	0	17.37	0.52	64	1627
SHISA2	0.8041	1.234e-15	8.83e-15	16.49	-0.51	35.81	1.12	64	1628
TMEM131L	0.8041	1.233e-15	8.83e-15	133.64	-0.02	104.84	0.51	64	1629
SH2D4A	0.804	5.051e-14	2.97e-13	1.82	-0.71	2.66	1.24	57	1630
ZNF595	0.804	1.253e-15	8.96e-15	20.62	-0.57	26.21	0.94	64	1631
CXCR2	0.8039	1.952e-05	3.61e-05	1.77	0.33	4.2	1.36	20	1632
ERI2	0.8039	1.498e-07	3.71e-07	13.09	-0.12	11.62	0.63	29	1633
CTNND1	0.8038	1.29e-15	9.22e-15	18.81	0.05	21.22	0.85	64	1634
NCOA2	0.8038	1.299e-15	9.27e-15	48.55	-0.06	25.81	0.38	64	1635
UVRAG	0.8038	1.299e-15	9.27e-15	22.79	0.07	8.82	0.22	64	1636
ADGRE2	0.8035	1.349e-15	9.62e-15	3.78	-0.34	6.14	1.33	64	1637
AZI2	0.8035	1.35e-15	9.62e-15	24.12	0.03	10.95	0.4	64	1638
PFKL	0.8033	1.377e-15	9.81e-15	65.11	0.12	46.49	0.53	64	1639
PSAP	0.8033	1.386e-15	9.87e-15	365.91	0.14	361.75	0.54	64	1640
CRLF3	0.8031	1.431e-15	1.02e-14	49.81	0.18	16.41	0.29	64	1641
MREG	0.8031	1.422e-15	1.01e-14	10.37	-0.25	9.47	0.76	64	1642
PKIA	0.8031	1.433e-15	1.02e-14	16.84	-0.49	15.46	1.28	64	1643
CPVL	0.803	1.439e-15	1.02e-14	11.89	-0.35	18.02	1.16	64	1644
WDFY3	0.8027	1.504e-15	1.07e-14	8.94	-0.17	13.99	1	64	1645
ANO6	0.8026	1.537e-15	1.09e-14	54.17	0.11	23.6	0.34	64	1646
KANK1	0.8026	1.527e-15	1.08e-14	13.81	0.22	27	1.14	64	1647
STAT6	0.8026	1.537e-15	1.09e-14	78.32	0.09	27.22	0.32	64	1648
BST1	0.8025	1.547e-15	1.09e-14	2.15	-0.72	2.84	1.72	64	1649
IL4R	0.8025	9.74e-11	3.67e-10	20.89	0.11	23.78	0.71	43	1650
ANKRD33B	0.8023	1.16e-08	3.34e-08	18.44	-0.2	17.93	0.73	34	1651
NEIL3	0.8022	1.608e-15	1.14e-14	74.3	-0.28	73.28	0.64	64	1652
GSN	0.8021	1.65e-15	1.17e-14	9.54	0.19	10.54	0.94	64	1653
NKAIN4	0.802	2.878e-07	6.87e-07	16.89	-0.54	34.96	1.58	28	1654
USP9Y	0.8018	1.704e-15	1.2e-14	11.95	-0.11	16.72	0.84	64	1655
CCDC167	0.8015	1.782e-15	1.26e-14	132.27	-0.13	70.2	0.31	64	1656
HELZ2	0.8015	1.791e-15	1.26e-14	2.01	-0.59	2.84	0.63	64	1657
CCDC15	0.8014	1.805e-15	1.27e-14	17.29	0.06	12.41	0.31	64	1658
APOBEC3C	0.8013	1.829e-15	1.29e-14	64.31	-0.23	53.99	0.57	64	1659
UBA7	0.8011	1.876e-15	1.32e-14	92.08	-0.08	53.71	0.5	64	1660
C9orf78	0.801	1.925e-15	1.35e-14	51.78	-0.16	28.83	0.44	64	1661
CDC42EP3	0.801	1.925e-15	1.35e-14	11.55	-0.37	15.34	0.82	64	1662
CRACR2B	0.801	1.799e-07	4.41e-07	5.97	-0.36	5.05	0.64	29	1663
ARHGAP18	0.8009	1.937e-15	1.36e-14	17.14	-0.33	13.11	0.72	64	1664
GAS2L3	0.8009	2.338e-11	9.61e-11	6.23	-0.03	7.06	0.77	46	1665
EOGT	0.8007	2e-15	1.4e-14	13.53	-0.2	7.92	0.79	64	1666
PINX1	0.8007	1.987e-15	1.39e-14	15.69	-0.07	6.92	0.37	64	1667
UEVLD	0.8007	1.985e-15	1.39e-14	11.49	0	7.94	0.71	64	1668
CDK6	0.8006	2.026e-15	1.41e-14	468.94	-0.03	300.27	0.52	64	1669
LILRB4	0.8006	2.021e-15	1.41e-14	6.89	-0.59	9.31	1.13	64	1670
OCRL	0.8004	2.078e-15	1.45e-14	10.37	0.07	5.67	0.42	64	1671
SHCBP1	0.8003	2.105e-15	1.47e-14	33.71	-0.17	17.99	0.31	64	1672
FARP1	0.8001	2.177e-15	1.52e-14	3.22	-0.29	4.81	0.95	64	1673
UBE2C	0.8001	2.159e-15	1.5e-14	204.11	-0.42	131.53	0.57	64	1674
IMPDH1	0.8	2.201e-15	1.53e-14	48.4	-0.05	19.77	0.42	64	1675
GIMAP1	0.7998	2.267e-15	1.58e-14	5.31	-0.21	13.26	1	64	1676
CYTH3	0.7997	2.301e-15	1.6e-14	14.32	-0.08	8.26	0.75	64	1677
FER	0.7997	2.286e-15	1.59e-14	12.57	-0.14	9.91	0.6	64	1678
ARHGEF17	0.7995	2.364e-15	1.64e-14	3.68	-0.22	4.99	0.64	64	1679
CDK2AP1	0.7995	2.375e-15	1.64e-14	56.99	0.02	29.49	0.48	64	1680
ESAM	0.7995	2.36e-15	1.64e-14	11.46	-0.69	15.43	1.25	64	1681
SMIM14	0.7993	2.737e-11	1.11e-10	23.07	-0.05	14.65	0.52	46	1682
NETO2	0.7992	2.47e-15	1.71e-14	15.98	-0.19	21.11	0.97	64	1683
ARID5B	0.799	2.53e-15	1.75e-14	65.53	0	39.64	0.62	64	1684
GK5	0.7989	2.579e-15	1.78e-14	13.07	-0.29	11.57	0.67	64	1685
SVIL	0.7989	2.562e-15	1.77e-14	12.2	0.19	5.57	0.52	64	1686
ATPAF1	0.7987	2.628e-15	1.81e-14	26.06	-0.17	12.62	0.5	64	1687
BICDL1	0.7986	1.401e-10	5.19e-10	6	-0.13	6.56	0.69	43	1688
EBP	0.7986	2.661e-15	1.83e-14	65.41	0.03	28.42	0.32	64	1689
ZFP3	0.7985	2.723e-15	1.88e-14	7.33	0.08	8.74	0.64	64	1690
IRX3	0.7984	1.537e-08	4.34e-08	6.42	-0.4	9.66	1.21	34	1691
PHYH	0.7984	2.764e-15	1.9e-14	14.1	0.17	10.14	0.58	64	1692
SYNJ1	0.7984	2.73e-15	1.88e-14	11.06	-0.07	6.47	0.34	64	1693
FOSL2	0.7983	2.782e-15	1.91e-14	22.74	0.23	26.73	0.9	64	1694
VPS37B	0.7983	2.799e-15	1.92e-14	16.35	0.2	11.99	0.85	64	1695
TPM4	0.7982	2.835e-15	1.95e-14	157.92	0.12	70.91	0.45	64	1696
UBE2F	0.7982	2.835e-15	1.95e-14	10.88	0.01	10.3	0.44	64	1697
TRIM46	0.7981	2.853e-15	1.96e-14	3.36	0.02	3.19	0.78	64	1698
CES3	0.798	1.07e-13	6.01e-13	4.64	-0.37	5.38	0.99	57	1699
SIRPA	0.7979	1.797e-13	9.81e-13	3.79	-0.51	7.77	1.35	56	1700
ZFPM1	0.7979	2.953e-15	2.02e-14	1.65	-0.06	1.91	0.6	64	1701
EHD3	0.7978	2.968e-15	2.03e-14	2.95	0.19	2.96	0.66	64	1702
SQLE	0.7978	3e-15	2.05e-14	94.58	-0.33	64.03	0.54	64	1703
ADPRHL1	0.7975	3.088e-15	2.11e-14	6.18	-0.47	10.76	1.01	64	1704
STMN3	0.7975	3.096e-15	2.12e-14	43.2	-0.27	35.63	0.75	64	1705
IL27RA	0.7974	3.135e-15	2.14e-14	20.64	-0.4	21.74	0.67	64	1706
STN1	0.7973	3.174e-15	2.17e-14	13.93	-0.02	6.03	0.28	64	1707
GALNT7	0.7971	3.296e-15	2.25e-14	54.97	0.1	25.96	0.35	64	1708
GPCPD1	0.7967	3.443e-15	2.35e-14	40.72	-0.44	20.18	0.46	64	1709
STBD1	0.7967	3.456e-15	2.35e-14	0.15	-0.33	0.25	0.88	64	1710
BASP1	0.7966	3.523e-15	2.4e-14	5.86	-0.5	11.75	1.45	64	1711
RAD54B	0.7965	3.575e-15	2.43e-14	4.72	-0.09	2.18	0.49	64	1712
ISOC1	0.7964	3.597e-15	2.45e-14	34.08	-0.02	15.58	0.35	64	1713
SPATS2L	0.7963	3.663e-15	2.49e-14	8.05	-0.3	21.79	1.08	64	1714
ACE	0.7962	1.073e-08	3.1e-08	0.54	0.08	1.2	0.95	35	1715
SPRYD7	0.7961	3.741e-15	2.54e-14	10.65	-0.01	5.44	0.44	64	1716
TMEM168	0.796	3.804e-15	2.58e-14	13.42	0.04	7.93	0.51	64	1717
POMK	0.7959	3.876e-15	2.63e-14	63.8	0.02	23.56	0.36	64	1718
AGMAT	0.7958	3.842e-11	1.53e-10	2.01	-1.1	3.76	1.34	46	1719
CD55	0.7958	3.925e-15	2.66e-14	14.52	0.03	11.74	0.74	64	1720
GTF3C3	0.7958	3.9e-15	2.64e-14	37.21	0.01	15.9	0.26	64	1721
OSBP2	0.7955	4.058e-15	2.74e-14	1.99	0.02	3.93	1.1	64	1722
PVR	0.7955	1.434e-11	6.08e-11	4.61	-0.1	6.03	0.98	48	1723
SURF4	0.7955	4.099e-15	2.77e-14	136.04	-0.1	47.32	0.35	64	1724
HEBP1	0.7954	4.158e-15	2.81e-14	3.46	0.37	2.93	0.82	64	1725
RAB23	0.7954	4.15e-15	2.8e-14	9.46	0.04	4.44	0.36	64	1726
TPD52L2	0.7954	4.125e-15	2.79e-14	67.85	0.08	32.55	0.35	64	1727
EHBP1L1	0.7953	4.176e-15	2.81e-14	44.57	0.04	22.17	0.38	64	1728
NEIL2	0.7953	4.202e-15	2.83e-14	12.76	0.09	7.21	0.53	64	1729
PIK3CG	0.7953	4.176e-15	2.81e-14	84.35	0.03	47.3	0.47	64	1730
PPP2R5B	0.7953	4.176e-15	2.81e-14	8.1	0.2	7.12	0.55	64	1731
SYS1	0.7953	4.202e-15	2.83e-14	10.54	-0.03	6.1	0.4	64	1732
CKAP2L	0.7952	4.254e-15	2.86e-14	46.72	-0.15	35.48	0.37	64	1733
KIF5C	0.795	1.544e-07	3.82e-07	2.66	0.36	5.31	0.91	30	1734
RHOU	0.7949	2.565e-13	1.37e-12	38.29	-0.19	94.11	1.2	56	1735
CAT	0.7946	4.605e-15	3.09e-14	127.76	0.03	68.06	0.43	64	1736
ISYNA1	0.7946	4.639e-15	3.11e-14	8.92	-0.64	11.47	0.95	64	1737
PNP	0.7946	4.582e-15	3.07e-14	132.89	0.12	78.05	0.43	64	1738
PRR15	0.7946	4.325e-11	1.71e-10	1.25	-0.82	1.89	1	46	1739
RAPGEF5	0.7946	4.582e-15	3.07e-14	17.23	-0.19	15.79	0.73	64	1740
SLC43A2	0.7946	4.633e-15	3.1e-14	9.23	-0.44	12.23	1.02	64	1741
RRAGB	0.7944	4.755e-15	3.18e-14	21.66	-0.02	13.72	0.84	64	1742
TBL1X	0.7944	4.726e-15	3.16e-14	13.75	-0.14	7.25	0.47	64	1743
ZNRF1	0.7944	4.755e-15	3.18e-14	26.4	0.06	19.88	0.45	64	1744
HLA-B	0.7943	4.784e-15	3.2e-14	620.48	-0.53	469.15	0.57	64	1745
XK	0.7942	2.703e-07	6.47e-07	4.31	0.06	8.31	1.36	29	1746
NDFIP1	0.794	4.995e-15	3.33e-14	23.8	-0.42	22.89	0.88	64	1747
SMOX	0.794	1.666e-11	7e-11	12.45	-0.01	18.73	0.84	48	1748
UAP1	0.794	4.965e-15	3.31e-14	40.49	-0.08	16.33	0.49	64	1749
STOX1	0.7938	6.133e-12	2.74e-11	10.66	0.09	8.02	0.62	50	1750
USP12	0.7937	5.183e-15	3.46e-14	42.98	0.14	22.93	0.33	64	1751
TBC1D10A	0.7936	5.279e-15	3.52e-14	6.01	-0.02	3.41	0.37	64	1752
PRPS2	0.7935	5.377e-15	3.58e-14	93.95	-0.15	60.62	0.5	64	1753
C12orf57	0.7934	5.411e-15	3.59e-14	119.68	-0.01	83.35	0.6	64	1754
FUCA1	0.7934	5.411e-15	3.59e-14	51.64	0.12	104.19	0.92	64	1755
DTD1	0.7932	5.572e-15	3.7e-14	2.48	-0.86	3.59	1.12	64	1756
KIAA1324L	0.793	5.717e-15	3.79e-14	6	-0.12	6.84	0.82	64	1757
MAGI3	0.793	5.693e-15	3.77e-14	11.59	0.06	6.92	0.49	64	1758
USP43	0.793	5.728e-15	3.79e-14	7.01	0.07	7.04	0.67	64	1759
ARHGAP30	0.7928	5.895e-15	3.89e-14	98.75	-0.09	45.11	0.42	64	1760
GIMAP6	0.7928	5.87e-15	3.88e-14	44.5	-0.77	81.91	1.06	64	1761
PKN3	0.7928	5.895e-15	3.89e-14	23.29	-0.12	20.73	0.71	64	1762
ALDH1B1	0.7927	5.931e-15	3.91e-14	23.5	-0.28	13.35	0.65	64	1763
KIF24	0.7927	5.931e-15	3.91e-14	30.91	-0.01	18.43	0.29	64	1764
IDH1	0.7926	6.004e-15	3.96e-14	67.04	-0.23	47.22	0.52	64	1765
THRA	0.7926	6.004e-15	3.96e-14	12.49	-0.06	6.01	0.61	64	1766
ACSS2	0.7925	6.078e-15	4e-14	16.04	0.15	10.76	0.74	64	1767
FBXO6	0.7924	6.152e-15	4.05e-14	8.14	-0.25	15.96	0.69	64	1768
TNFRSF8	0.7924	6.228e-15	4.1e-14	4.34	-0.97	5.78	1.01	64	1769
BATF3	0.7923	6.297e-15	4.14e-14	5.28	-0.21	4.57	0.65	64	1770
C8orf88	0.7922	3.519e-13	1.86e-12	15.71	-0.06	23.96	0.73	56	1771
KIFC3	0.7922	4.381e-12	1.99e-11	2.79	-0.03	3.61	0.65	51	1772
MTX2	0.7921	6.432e-15	4.22e-14	50.01	-0.06	24.63	0.43	64	1773
PROCR	0.7921	4.159e-10	1.45e-09	2.19	0.15	2.97	1.1	42	1774
RELB	0.7919	6.619e-15	4.34e-14	6.82	-0.25	5.89	0.59	64	1775
SAV1	0.7918	6.7e-15	4.39e-14	17.19	-0.04	8.26	0.34	64	1776
ACAT2	0.7917	6.823e-15	4.46e-14	100.32	-0.11	69.01	0.26	64	1777
AKNA	0.7917	6.782e-15	4.44e-14	53.21	-0.13	43.18	0.38	64	1778
CNTLN	0.7917	6.782e-15	4.44e-14	11.3	-0.09	7.65	0.53	64	1779
GNPTAB	0.7917	6.823e-15	4.46e-14	52.19	0	44.59	0.4	64	1780
TTC39B	0.7915	2.635e-10	9.44e-10	3.36	-0.5	6.08	1.29	43	1781
NLN	0.7913	7.119e-15	4.65e-14	15.99	-0.08	7.19	0.42	64	1782
DEF8	0.7912	7.294e-15	4.76e-14	10.07	-0.53	8.59	0.98	64	1783
TXLNB	0.7912	7.25e-15	4.73e-14	3.52	0.06	3.12	0.57	64	1784
DOP1A	0.791	7.442e-15	4.85e-14	23.4	0.08	12.59	0.31	64	1785
ZNF280D	0.7907	7.796e-15	5.08e-14	7.62	0.26	3.87	0.48	64	1786
HYOU1	0.7906	7.891e-15	5.14e-14	93.52	-0.18	29.05	0.31	64	1787
STS	0.7906	7.891e-15	5.14e-14	12.27	-0.12	11.71	0.66	64	1788
DNAJB6	0.7905	7.939e-15	5.17e-14	25.32	0.03	13.32	0.3	64	1789
CTNNBIP1	0.7903	8.133e-15	5.29e-14	26.27	0.07	12.91	0.42	64	1790
CACFD1	0.7902	2.957e-10	1.05e-09	5.05	-0.17	3.68	0.63	43	1791
LIPC	0.7902	6.581e-11	2.54e-10	7.68	0.04	7.88	0.61	46	1792
GIMAP7	0.7901	8.351e-15	5.43e-14	40.88	-0.57	87.01	1.33	64	1793
GSK3B	0.79	8.483e-15	5.51e-14	47.12	0.05	20.71	0.36	64	1794
GALK2	0.7899	8.638e-15	5.61e-14	19.02	0.13	9.81	0.34	64	1795
PSD2	0.7899	1.227e-05	2.34e-05	2.32	0.38	3.36	0.85	22	1796
AGFG2	0.7897	8.848e-15	5.74e-14	9.13	-0.1	3.66	0.38	64	1797
SLC27A1	0.7897	8.902e-15	5.77e-14	5.28	0.16	4.03	0.68	64	1798
SYT1	0.7896	9.009e-15	5.83e-14	26.74	0.03	36.41	0.73	64	1799
ZNF391	0.7896	8.971e-15	5.81e-14	2.9	-0.11	4.05	1	64	1800
COPG2	0.7895	9.08e-15	5.87e-14	32.64	-0.04	13.79	0.25	64	1801
PLCB2	0.7895	9.063e-15	5.86e-14	23.47	-0.09	24.27	0.73	64	1802
SH3BGRL	0.7895	9.118e-15	5.89e-14	221.49	0.17	97.19	0.39	64	1803
TIGD4	0.7895	3.491e-05	6.25e-05	2.88	-0.12	2.57	0.66	20	1804
DST	0.7894	9.215e-15	5.94e-14	2.04	-0.79	3.7	0.61	64	1805
MAPRE2	0.7894	9.173e-15	5.92e-14	55.92	0	23.3	0.25	64	1806
CNOT6L	0.7892	9.452e-15	6.09e-14	56.99	0.08	26.67	0.25	64	1807
FAM177A1	0.7892	9.452e-15	6.09e-14	5.64	-0.09	2.83	0.33	64	1808
GAS1	0.7892	3.633e-12	1.68e-11	4.88	0.03	8.83	0.79	52	1809
GRAMD2B	0.7892	1.354e-12	6.61e-12	1.74	-0.78	3.18	1.05	54	1810
KIF15	0.789	9.682e-15	6.23e-14	111.88	-0.13	68.9	0.44	64	1811
RFX2	0.7889	9.857e-15	6.34e-14	3.68	0.16	1.46	0.62	64	1812
CDC40	0.7886	1.022e-14	6.57e-14	39.74	0.03	13.17	0.2	64	1813
HECA	0.7885	1.034e-14	6.63e-14	55.71	0.13	27.37	0.37	64	1814
MICALL1	0.7885	1.034e-14	6.63e-14	21.4	0	8.56	0.42	64	1815
PPIE	0.7885	1.04e-14	6.67e-14	14.99	0.03	6.35	0.25	64	1816
CST3	0.7884	1.042e-14	6.68e-14	3.94	-0.73	5.83	0.78	64	1817
ZNF597	0.7884	1.045e-14	6.69e-14	6.09	-0.1	3.45	0.6	64	1818
HAAO	0.7883	1.068e-14	6.83e-14	3.84	-0.27	5.21	0.91	64	1819
TAPT1	0.7883	1.059e-14	6.78e-14	53.96	-0.08	43.95	0.49	64	1820
FCGR2A	0.7882	9.552e-10	3.19e-09	5.12	0.18	6.83	0.95	41	1821
ACSL3	0.7881	1.085e-14	6.93e-14	65.83	0	24.06	0.27	64	1822
ARHGEF6	0.7881	1.091e-14	6.96e-14	179	0.13	101.42	0.35	64	1823
GLRX	0.7881	1.091e-14	6.96e-14	27.94	0.08	12.58	0.37	64	1824
MAFG	0.788	1.098e-14	7e-14	30.28	0.02	11.28	0.31	64	1825
MYO10	0.788	1.106e-14	7.05e-14	5.28	-0.64	7.63	1.06	64	1826
PPFIA4	0.788	1.757e-06	3.75e-06	9.21	0.29	11.19	0.79	26	1827
CHD3	0.7879	1.117e-14	7.11e-14	105.36	0.16	42.53	0.34	64	1828
PPFIBP2	0.7879	1.117e-14	7.11e-14	3.52	-0.78	8.44	0.79	64	1829
GSPT2	0.7878	1.137e-14	7.24e-14	18.33	0.18	12.14	0.36	64	1830
KANSL1L	0.7878	5.832e-13	2.98e-12	12.89	0.05	8.23	0.54	56	1831
ATF7IP2	0.7877	1.15e-14	7.31e-14	17.65	-0.02	12.92	0.7	64	1832
LIG3	0.7877	1.151e-14	7.31e-14	31.48	0.03	11.54	0.22	64	1833
ZNF219	0.7877	1.151e-14	7.31e-14	4.76	0.25	3.79	0.63	64	1834
KLHL6	0.7876	1.158e-14	7.35e-14	38.58	0.01	24.01	0.37	64	1835
TMX4	0.7876	1.158e-14	7.35e-14	55.98	0.01	32.26	0.55	64	1836
ANK2	0.7875	1.183e-14	7.5e-14	1.56	-0.46	2.15	0.5	64	1837
GLT1D1	0.7874	3.725e-13	1.96e-12	18.05	-0.71	24.28	1.2	57	1838
SPI1	0.7874	1.201e-14	7.61e-14	14.56	0.02	15.74	0.95	64	1839
TSPO	0.7874	1.187e-14	7.52e-14	32.9	0.05	27.01	0.79	64	1840
CDKN1A	0.7873	1.214e-14	7.68e-14	79.22	-0.05	67.97	0.84	64	1841
KIF1B	0.7873	1.214e-14	7.68e-14	10.78	-0.12	4.73	0.43	64	1842
ANXA11	0.7872	1.229e-14	7.77e-14	54.18	0.11	27.84	0.33	64	1843
KIF20A	0.7871	1.236e-14	7.81e-14	108.06	-0.06	68.22	0.3	64	1844
TRIM2	0.7871	1.243e-14	7.84e-14	4.95	-0.1	4.54	0.62	64	1845
EAF2	0.787	1.258e-14	7.93e-14	41.95	-0.17	41.22	0.42	64	1846
CD244	0.7869	7.631e-12	3.36e-11	9.99	-0.64	16.51	1.16	51	1847
FAM78A	0.7869	1.273e-14	8.02e-14	17.18	-0.47	20.97	0.79	64	1848
LPIN2	0.7868	1.298e-14	8.17e-14	56.87	-0.08	44.16	0.61	64	1849
NENF	0.7868	1.296e-14	8.16e-14	77.17	0.03	42.17	0.35	64	1850
PGAP1	0.7866	4.102e-13	2.15e-12	6.5	0.11	5.98	0.9	57	1851
BAIAP2	0.7864	1.361e-14	8.56e-14	1.55	-0.67	3.18	0.91	64	1852
GRAMD4	0.7863	1.383e-14	8.67e-14	48.41	0.13	27.16	0.53	64	1853
ITGB1	0.7863	1.383e-14	8.67e-14	97.7	0.06	57.52	0.47	64	1854
KDM1B	0.7863	1.375e-14	8.64e-14	33.93	0.06	19.72	0.26	64	1855
SLC38A5	0.7863	1.383e-14	8.67e-14	35.12	-0.45	41.48	0.69	64	1856
FSD1L	0.7862	1.4e-14	8.77e-14	6.58	-0.16	3.11	0.61	64	1857
MYCBP2	0.7862	1.4e-14	8.77e-14	111.87	0.04	53.13	0.33	64	1858
COQ8A	0.7859	1.45e-14	9.07e-14	22.1	0.21	9.45	0.52	64	1859
ESYT1	0.7859	1.441e-14	9.02e-14	163.85	0.01	63.59	0.32	64	1860
S100A4	0.7858	1.476e-14	9.23e-14	163.17	-0.48	212.09	0.83	64	1861
AHCYL2	0.7856	1.502e-14	9.37e-14	12.56	0.06	7.02	0.27	64	1862
FBXO4	0.7854	1.538e-14	9.59e-14	16.81	0.02	8.51	0.45	64	1863
PPM1M	0.7853	1.565e-14	9.76e-14	11.39	-0.19	10.49	0.59	64	1864
RASSF3	0.7853	1.574e-14	9.81e-14	35.4	-0.05	14.42	0.37	64	1865
SYNM	0.7853	4.762e-13	2.46e-12	4.85	-0.04	12.85	1.03	57	1866
TCF4	0.7852	1.596e-14	9.94e-14	37.38	0.05	48.73	0.51	64	1867
KIF26A	0.7851	4.594e-07	1.06e-06	3.39	0.41	3.87	0.73	29	1868
ZCCHC14	0.7851	1.439e-08	4.08e-08	9.95	0.09	6.45	0.56	36	1869
KLF5	0.785	3.297e-09	1.02e-08	4.45	-0.11	6.47	0.77	39	1870
CTSH	0.7849	1.643e-14	1.02e-13	9.4	-1.1	20.4	1.34	64	1871
TCEAL8	0.7849	1.65e-14	1.03e-13	88.13	0.1	59.98	0.59	64	1872
AK4	0.7848	1.669e-14	1.04e-13	28.05	0	33.13	0.72	64	1873
MLXIP	0.7847	1.689e-14	1.05e-13	27.42	0.2	17.96	0.35	64	1874
PWWP3A	0.7846	1.719e-14	1.07e-13	19.43	0.04	9.32	0.33	64	1875
RDX	0.7846	1.709e-14	1.06e-13	27.62	-0.16	10.54	0.44	64	1876
UXS1	0.7846	1.709e-14	1.06e-13	33.94	-0.02	22.55	0.5	64	1877
CTTN	0.7845	1.742e-14	1.08e-13	2.81	-0.49	4.57	0.93	64	1878
NQO2	0.7845	1.729e-14	1.07e-13	4.67	-0.15	4.83	0.73	64	1879
RAB5A	0.7844	1.749e-14	1.08e-13	38.35	0.1	12.01	0.23	64	1880
EFNA1	0.7842	7.038e-11	2.71e-10	4.34	0.15	7.18	0.97	47	1881
RBM38	0.7842	1.791e-14	1.11e-13	45.95	-0.04	27.83	0.5	64	1882
SLC25A30	0.7842	1.801e-14	1.11e-13	14.02	-0.15	13.2	0.77	64	1883
SPINK2	0.7841	3.073e-10	1.09e-09	15.56	-1.18	31.95	1.53	44	1884
FZD1	0.784	2.53e-08	6.92e-08	4.3	0.44	4.28	0.69	35	1885
LGALS1	0.7838	1.898e-14	1.17e-13	105.04	-0.75	228.55	0.94	64	1886
CEP70	0.7834	1.989e-14	1.23e-13	64.58	0.04	107.44	0.51	64	1887
IKBKE	0.7833	2.024e-14	1.25e-13	30.99	-0.27	18.65	0.62	64	1888
RUNX3	0.7833	2.024e-14	1.25e-13	11.27	-0.71	19.01	0.87	64	1889
ZADH2	0.7832	2.047e-14	1.26e-13	32.04	0.12	11.39	0.49	64	1890
MLKL	0.7831	2.071e-14	1.27e-13	9.59	-0.08	6.04	0.48	64	1891
STX17	0.7831	2.071e-14	1.27e-13	25.82	0.05	10.02	0.24	64	1892
NIPAL2	0.783	6.183e-13	3.15e-12	6.81	-0.5	6.67	0.83	57	1893
TCAF1	0.783	2.095e-14	1.29e-13	21.44	0.06	10.25	0.43	64	1894
ITGA8	0.7829	3.84e-13	2.02e-12	22.11	-0.19	55.85	1.11	58	1895
PCYT2	0.7827	2.17e-14	1.33e-13	24.17	-0.05	10.44	0.36	64	1896
TLR10	0.7827	1.035e-12	5.14e-12	27.86	-0.5	37.58	0.88	56	1897
GTF3C5	0.7826	2.195e-14	1.35e-13	125.24	0.06	109.46	0.24	64	1898
RUNX1	0.7826	2.22e-14	1.36e-13	54.4	0.14	40.18	0.36	64	1899
GIT2	0.7825	2.246e-14	1.38e-13	29.88	0.06	13.99	0.26	64	1900
C9orf72	0.7821	2.364e-14	1.45e-13	10.85	0.2	9.58	0.5	64	1901
N4BP2L1	0.7819	2.408e-14	1.47e-13	17.76	0.12	8.94	0.49	64	1902
ESD	0.7818	2.45e-14	1.5e-13	148.63	0.18	48.98	0.33	64	1903
PRTFDC1	0.7816	2.494e-14	1.52e-13	5.41	-0.41	11.24	1.06	64	1904
VANGL2	0.7815	2.521e-14	1.54e-13	5	0.05	4.5	0.81	64	1905
SENP7	0.7814	2.565e-14	1.56e-13	39.51	0.19	15.57	0.31	64	1906
INPPL1	0.7811	2.67e-14	1.63e-13	88.94	0.03	36.53	0.44	64	1907
EPG5	0.781	2.717e-14	1.65e-13	25.34	0.17	17.96	0.38	64	1908
GIMAP4	0.7809	2.749e-14	1.67e-13	29.43	-0.48	71.94	1.34	64	1909
SNX9	0.7809	2.721e-14	1.66e-13	9.43	-0.31	15	1.19	64	1910
ZSCAN31	0.7809	2.748e-14	1.67e-13	5.6	0.12	3.08	0.41	64	1911
EMILIN2	0.7807	1.204e-08	3.46e-08	14.86	0.32	29.06	1.28	37	1912
PDCD5	0.7806	2.844e-14	1.73e-13	79.01	-0.15	31.81	0.25	64	1913
GPRIN3	0.7805	9.664e-07	2.14e-06	8.39	0.27	22.38	1.02	28	1914
TRIP6	0.7804	2.927e-14	1.78e-13	30.22	0.2	17.13	0.56	64	1915
ENKD1	0.7803	2.944e-14	1.79e-13	10.78	0.01	4.96	0.44	64	1916
FOXO3B	0.7803	2.96e-14	1.8e-13	5.47	0.01	4.12	0.75	64	1917
RCC1L	0.7801	3.012e-14	1.83e-13	27.14	-0.13	13.76	0.35	64	1918
CDKN2D	0.78	3.064e-14	1.86e-13	42.24	-0.07	37	0.57	64	1919
NSF	0.78	3.064e-14	1.86e-13	30.21	0.11	15.41	0.22	64	1920
ZDHHC2	0.78	3.069e-14	1.86e-13	52.66	-0.08	29.17	0.5	64	1921
BIN2	0.7799	3.099e-14	1.87e-13	26.64	-0.58	37.46	1.18	64	1922
ZNF714	0.7799	1.406e-12	6.84e-12	54.42	-0.03	27.33	0.42	56	1923
SSH1	0.7798	3.152e-14	1.9e-13	6.78	-0.13	6.12	0.52	64	1924
STX3	0.7797	3.17e-14	1.91e-13	17.69	-0.04	18.07	0.74	64	1925
EIF5A2	0.7796	3.214e-14	1.94e-13	3.82	-0.52	6.27	1	64	1926
FAM102A	0.7796	3.231e-14	1.95e-13	10.14	-0.66	11.55	0.9	64	1927
CHST15	0.7795	3.244e-14	1.95e-13	63.86	-0.33	58.32	1	64	1928
DISC1	0.7795	3.262e-14	1.96e-13	4.79	0.04	2.89	0.54	64	1929
TBC1D30	0.7795	9.073e-13	4.53e-12	4.26	-0.07	7.81	0.85	57	1930
ZFP62	0.7795	3.262e-14	1.96e-13	51.43	0.09	23.14	0.31	64	1931
ITM2C	0.7794	3.299e-14	1.98e-13	173.62	-0.14	212.77	0.72	64	1932
NEK9	0.7794	3.299e-14	1.98e-13	33.45	0.12	12.13	0.27	64	1933
ACP6	0.7793	3.318e-14	1.99e-13	5.44	0.02	4.05	0.55	64	1934
PCYT1B	0.7792	4.27e-11	1.69e-10	2.94	-0.06	4.8	1.05	49	1935
RMDN3	0.7792	3.375e-14	2.03e-13	15.1	-0.02	6.27	0.4	64	1936
SQSTM1	0.7792	3.375e-14	2.03e-13	34.27	-0.05	25.41	0.52	64	1937
ZNF74	0.7792	1.647e-11	6.93e-11	14.72	0.47	6.51	0.54	51	1938
PRDX2	0.7789	3.512e-14	2.11e-13	244.64	-0.18	146.94	0.73	64	1939
ICAM1	0.7788	3.573e-14	2.14e-13	14.46	-0.49	14.4	0.56	64	1940
ATG4A	0.7787	3.593e-14	2.15e-13	18.16	0.04	6.55	0.37	64	1941
HSD17B7	0.7787	3.613e-14	2.16e-13	18.48	-0.1	7.18	0.27	64	1942
ARHGAP17	0.7786	3.661e-14	2.19e-13	18.79	0.04	13.22	0.48	64	1943
IFIT2	0.7786	3.655e-14	2.19e-13	7.44	-0.16	5.67	0.57	64	1944
SLC2A6	0.7785	3.675e-14	2.2e-13	9.3	-0.35	6.3	0.64	64	1945
ETFRF1	0.7783	3.76e-14	2.24e-13	17.12	0.08	5.96	0.48	64	1946
HLA-DOA	0.7783	3.76e-14	2.24e-13	46.05	0.02	64.3	0.73	64	1947
JARID2	0.7783	3.76e-14	2.24e-13	81.53	0.1	38.61	0.48	64	1948
TMEM38B	0.7782	3.846e-14	2.29e-13	15.14	-0.14	8.18	0.51	64	1949
FAM102B	0.7781	3.867e-14	2.31e-13	31.99	0.13	12.93	0.45	64	1950
NAGK	0.778	3.911e-14	2.33e-13	12.7	0.22	9.27	0.4	64	1951
LDHA	0.7777	4.092e-14	2.43e-13	472.43	0.09	326.79	0.31	64	1952
NGLY1	0.7777	4.092e-14	2.43e-13	54.83	0.09	24.37	0.4	64	1953
PLXNB1	0.7777	4.046e-14	2.41e-13	18.75	0.13	15.41	0.49	64	1954
CCDC92	0.7776	4.111e-14	2.44e-13	3.8	0.09	2.36	0.4	64	1955
DNAJC12	0.7776	4.118e-14	2.45e-13	8.1	-0.49	12.31	0.91	64	1956
HK2	0.7776	4.115e-14	2.44e-13	40.11	0.02	24.5	0.44	64	1957
TAGAP	0.7775	1.139e-12	5.63e-12	13.84	0.05	23.01	0.68	57	1958
CRACR2A	0.7773	4.3e-14	2.55e-13	13.22	0.07	11.12	0.3	64	1959
SLA	0.7773	1.862e-12	8.93e-12	33.48	-0.39	55.43	1.12	56	1960
ERCC6L	0.7772	4.354e-14	2.58e-13	30.03	-0.18	19.24	0.51	64	1961
SATB1	0.7768	4.529e-14	2.68e-13	46.29	-0.35	33.01	0.75	64	1962
ALOX5AP	0.7767	4.58e-14	2.71e-13	37.12	0.17	52.31	0.58	64	1963
HYKK	0.7767	2.229e-10	8.05e-10	1.87	0.12	1.7	0.59	46	1964
NMNAT3	0.7767	4.587e-14	2.71e-13	0.6	-0.19	1.04	1.11	64	1965
ECHDC3	0.7766	1.998e-12	9.55e-12	3.13	-0.05	4.91	1.06	56	1966
JAK2	0.7766	4.658e-14	2.76e-13	17.24	0.03	12.91	0.54	64	1967
MATK	0.7766	2.006e-12	9.58e-12	9.54	-0.78	20.91	1.6	56	1968
PIEZO1	0.7766	4.684e-14	2.77e-13	49.31	-0.06	27.54	0.41	64	1969
THG1L	0.7763	4.817e-14	2.84e-13	18.93	-0.1	9.42	0.33	64	1970
VAT1L	0.7763	4.825e-14	2.85e-13	42.45	-0.21	119.38	1.15	64	1971
EEF1AKMT2	0.7762	4.871e-14	2.87e-13	9.16	0.02	5.07	0.34	64	1972
HEXIM1	0.7761	4.926e-14	2.9e-13	15.92	0.04	8.45	0.3	64	1973
TBC1D4	0.7761	4.926e-14	2.9e-13	47.86	0.03	47.84	0.64	64	1974
CCPG1	0.776	5.038e-14	2.97e-13	3.54	-0.1	2.94	0.58	64	1975
PHLDA3	0.7759	1.358e-05	2.58e-05	5.55	0.29	7.53	0.75	23	1976
RWDD2B	0.7758	5.151e-14	3.03e-13	14.67	-0.03	7.67	0.45	64	1977
ZBTB8A	0.7758	5.16e-14	3.03e-13	3.88	0.07	3.88	0.51	64	1978
BCAS3	0.7757	5.213e-14	3.06e-13	5.77	0.12	3.26	0.28	64	1979
SPTA1	0.7757	3.713e-11	1.48e-10	6.7	0	16.78	0.85	50	1980
EMP3	0.7756	5.238e-14	3.08e-13	29.61	-0.23	27.28	0.98	64	1981
ELMO1	0.7753	5.447e-14	3.2e-13	45.11	0.02	41.57	0.39	64	1982
VPS45	0.7753	5.447e-14	3.2e-13	24.66	0.05	10.17	0.19	64	1983
VAPA	0.7752	5.539e-14	3.25e-13	50.83	0.06	13.59	0.22	64	1984
PELO	0.7751	5.57e-14	3.26e-13	16.16	-0.01	6.84	0.27	64	1985
THOC3	0.7751	5.601e-14	3.28e-13	32.85	0.03	15.82	0.22	64	1986
NIPSNAP3B	0.775	5.664e-14	3.32e-13	5.75	0.01	6.62	1.08	64	1987
BMT2	0.7749	5.759e-14	3.37e-13	25.38	0.16	10.58	0.3	64	1988
KDM4D	0.7748	5.817e-14	3.4e-13	2.65	-0.04	1.21	0.43	64	1989
SERINC5	0.7747	5.856e-14	3.42e-13	65.74	0.21	49.91	0.56	64	1990
ADI1	0.7746	5.921e-14	3.46e-13	41.31	-0.09	22.59	0.4	64	1991
LRRC8B	0.7746	5.954e-14	3.48e-13	23.13	0.08	11.38	0.39	64	1992
SNCB	0.7746	6.566e-11	2.54e-10	2.83	-0.65	9.74	1.14	49	1993
PCED1B	0.7745	2.436e-13	1.31e-12	2.99	-0.65	5.94	0.94	61	1994
SCN3A	0.7744	1.445e-05	2.73e-05	13.27	0.07	19.43	0.85	23	1995
CYTIP	0.7743	6.183e-14	3.61e-13	21.46	-0.67	37.61	1.03	64	1996
FLNA	0.7743	6.156e-14	3.59e-13	172.97	-0.04	92.3	0.45	64	1997
AGL	0.7742	6.224e-14	3.62e-13	26.16	-0.07	12.46	0.45	64	1998
[truncated: 8,740 more rows]

## Sheet: fig.2b
Figure 2b
Pathway	p-value	adjusted p-value	Enrichment score (ES)	Normalized ES (NES)	nMoreExtreme	size	leadingEdge	rank
PRIMARY_IMMUNODEFICIENCY	0.00498	0.0215	0.633	1.98	0	28	PTPRC|IL7R|RAG2|CD79A|TAP1|LCK|CD19|BLNK|BTK|CIITA|RAG1|DCLRE1C|ADA|TNFRSF13C|IGLL1|ZAP70|IL2RG	1
ECM_RECEPTOR_INTERACTION	0.005	0.0215	0.632	1.93	0	23	CD44|SV2A|ITGA6|ITGA5|LAMC1|ITGA2|ITGB1|CD47|HMMR|ITGB7|SDC1|AGRN|ITGA4|HSPG2|COL5A1|ITGAV	2
OLFACTORY_TRANSDUCTION	0.0105	0.0404	0.63	1.71	1	12	CAMK2D|GRK3|PRKACB|ARRB2|PRKACA|ADCY3|PRKX|CAMK2G	3
CYTOKINE_CYTOKINE_RECEPTOR_INTERACTION	0.00498	0.0215	0.605	1.92	0	32	IL7R|IL1RAP|CD70|IL6ST|TNFRSF10B|BMPR1A|CD27|IL17RA|FLT1|CXCR4|BMPR2|PDGFRB|TNFRSF13C|FAS|IL2RG|TGFBR2|TNFRSF8|PLEKHO2|TNFRSF1A|ACVR1B|TGFBR1|TNFRSF1B|IFNGR1|ACVR1	4
CALCIUM_SIGNALING_PATHWAY	0.00498	0.0215	0.593	2.02	0	60	PRKCB|PRKCA|PLCB1|CAMK2D|MYLK|GNAQ|PPP3CA|SLC8A1|PPP3CC|PLCG2|GNA15|PLCG1|SLC25A4|PTK2B|ADCY7|ITPKB|CAMK4|CD38|PRKACB|ITPR2|ATP2A3|PDGFRB|ATP2B1|ADCY9|ITPR1|ATP2B4|GNA11|PLCD1|BST1|PLCB2|PPID|PRKACA|P2RX7|ADCY3|ITPKA	5
STEROID_BIOSYNTHESIS	0.0157	0.0553	0.591	1.63	2	13	DHCR7|FDFT1|CYP51A1|LSS|DHCR24|EBP|SQLE|HSD17B7|NSDHL|MSMO1	6
BIOSYNTHESIS_OF_UNSATURATED_FATTY_ACIDS	0.00518	0.0215	0.585	1.71	0	17	SCD|PECR|YOD1|HSD17B12|FADS1|FADS2|ELOVL2|ACOT2|SCD5|ELOVL5|HACD2	7
NEUROACTIVE_LIGAND_RECEPTOR_INTERACTION	0.0419	0.13	0.558	1.51	7	12	NR3C1|CNR2|THRA|TSPO|PTGER4|P2RX7|P2RX4|PARD3|GZMA	8
VEGF_SIGNALING_PATHWAY	0.00498	0.0215	0.54	1.82	0	51	PRKCB|PRKCA|PXN|MAPKAPK3|MAPK12|SH2D2A|SRC|PPP3CA|PPP3CC|PLCG2|PLCG1|MAPKAPK2|NFATC4|AKT3|MAPK13|NFATC1|PTK2|NFATC3|PIK3R5|RAC2|MAP2K1|PIK3CD|MAPK11	9
ARACHIDONIC_ACID_METABOLISM	0.00513	0.0215	0.54	1.57	0	16	CBR3|CYP2U1|CBR1|AKR1C3|GPX7|GGT7|ALOX5|EPHX2|LTA4H|TBXAS1|GPX1|PTGS1	10
LEUKOCYTE_TRANSENDOTHELIAL_MIGRATION	0.00498	0.0215	0.534	1.83	0	69	PRKCB|PRKCA|VAV2|PXN|MAPK12|RHOH|AFDN|PECAM1|VCL|PLCG2|PLCG1|VASP|PTK2B|ITGAL|ACTN1|VAV3|RASSF5|EZR|SIPA1|VAV1|MAPK13|PTK2|CXCR4|NCF4|MSN|JAM2|PIK3R5|RAC2|PIK3CD|GNAI1|ACTN4|MAPK11|ITGB2|CTNND1|ESAM|PIK3CG|ITGB1|ICAM1	11
ALDOSTERONE_REGULATED_SODIUM_REABSORPTION	0.00503	0.0215	0.534	1.61	0	21	PRKCB|PRKCA|SLC9A3R2|IRS2|NEDD4L|INSR|PIK3R5|PIK3CD|IRS1|PIK3CG|ATP1B1	12
O_GLYCAN_BIOSYNTHESIS	0.0524	0.151	0.534	1.45	9	12	GALNT12|GALNT14|GALNT6|GCNT1|GALNT2|GALNT7|ST3GAL1|GALNT1	13
B_CELL_RECEPTOR_SIGNALING_PATHWAY	0.00498	0.0215	0.522	1.79	0	65	PRKCB|VAV2|CARD11|CD22|PPP3CA|PPP3CC|DAPP1|CD79A|PLCG2|NFKB1|INPP5D|VAV3|CD19|BLNK|PTPN6|BTK|SYK|NFATC4|AKT3|VAV1|NFATC1|CD72|LYN|NFATC3|PIK3R5|RAC2|MAP2K1|CD79B|PIK3CD|MALT1|PIK3CG|GSK3B	14
NICOTINATE_AND_NICOTINAMIDE_METABOLISM	0.00518	0.0215	0.522	1.53	0	17	CD38|NMRK1|NAMPT|BST1|PNP|NMNAT3|NUDT12|NT5C2|NT5E|NT5C|QPRT	15
BASAL_CELL_CARCINOMA	0.0154	0.0553	0.516	1.5	2	16	LEF1|FZD6|GLI3|TCF7L2|GSK3B|TCF7|FZD2|PTCH1	16
FC_EPSILON_RI_SIGNALING_PATHWAY	0.00498	0.0215	0.515	1.73	0	53	PRKCB|PRKCA|VAV2|MAPK12|GAB2|LCP2|PRKCE|PLCG2|PLCG1|INPP5D|VAV3|BTK|MAP2K6|SYK|AKT3|VAV1|MAPK13|LYN|PRKCD|PIK3R5|RAC2|MAP2K1|FYN|PIK3CD|MAPK11	17
PHOSPHATIDYLINOSITOL_SIGNALING_SYSTEM	0.00498	0.0215	0.513	1.75	0	57	PRKCB|PRKCA|SYNJ2|PLCB1|PIP4K2A|PIP4K2C|DGKA|PLCG2|INPP5A|PLCG1|INPP5D|IMPA2|INPP4A|ITPKB|INPP1|CDS2|ITPR2|PIK3C2B|DGKH|PIK3R5|ITPR1|DGKD|PIK3CD|PLCD1|INPP5K|OCRL|SYNJ1|PIK3CG|PLCB2|INPPL1|PIKFYVE|ITPKA|DGKE|INPP5B|PLCB3|PIP4K2B	18
ARRHYTHMOGENIC_RIGHT_VENTRICULAR_CARDIOMYOPATHY_ARVC	0.00498	0.0215	0.51	1.59	0	27	SLC8A1|LEF1|ACTN1|ITGA6|ITGA5|TCF7L2|ITGA2|ACTN4|ITGB1|TCF7|ITGB7|ITGA4|DSG2|ITGAV|JUP|ACTB|CDH2|EMD	19
GLYCOLYSIS_GLUCONEOGENESIS	0.00498	0.0215	0.507	1.62	0	37	ALDH3A2|HK1|ENO2|GPI|ALDH7A1|PFKM|GALM|ACSS1|ALDOC|PFKL|ALDH1B1|ACSS2|LDHA|HK2|PGM1|PGK1|ENO1|ALDH2|FBP1|AKR1A1|PCK2|PFKP|PGAM1|GAPDH|TPI1|PGM2|LDHB	20
PENTOSE_PHOSPHATE_PATHWAY	0.0051	0.0215	0.507	1.51	0	20	GPI|PFKM|H6PD|ALDOC|RBKS|PFKL|PRPS2|RPIA|PGM1|FBP1|PGD|PFKP|PGM2|G6PD|TKT	21
INOSITOL_PHOSPHATE_METABOLISM	0.00498	0.0215	0.499	1.64	0	45	SYNJ2|PLCB1|PIP4K2A|PIP4K2C|PLCG2|INPP5A|PLCG1|IMPA2|INPP4A|ITPKB|MINPP1|INPP1|PIK3C2B|PIK3CD|PLCD1|INPP5K|OCRL|SYNJ1|PIK3CG|ISYNA1|PLCB2|INPPL1|PIKFYVE|ITPKA|INPP5B|PLCB3|ALDH6A1|PIP4K2B|ITPK1|PTEN|PIK3C3|TPI1	22
METABOLISM_OF_XENOBIOTICS_BY_CYTOCHROME_P450	0.0942	0.246	0.499	1.38	17	13	MGST2|GSTM2|AKR1C3|GSTM1|GSTK1|EPHX1|GSTZ1|MGST3|GSTM3|GSTP1	23
CELL_ADHESION_MOLECULES_CAMS	0.00498	0.0215	0.497	1.68	0	54	PTPRC|ICAM3|NEO1|PECAM1|NECTIN1|CD22|ALCAM|PTPRF|CD58|ITGAL|ITGA6|NECTIN2|JAM2|CD6|HLA-F|SELL|NECTIN3|HLA-DMA|ITGB2|ESAM|HLA-B|ITGB1|ICAM1|HLA-DOA|HLA-DPA1|ITGB7|SPN|SDC1|F11R|ITGA4|HLA-DPB1|NLGN4X|JAM3|ITGAV|GLG1|CD28|CDH2|HLA-A|MPZL1|ICAM2|CD40	24
GLYCINE_SERINE_AND_THREONINE_METABOLISM	0.0872	0.235	0.496	1.41	16	14	CTH|GCAT|PSAT1|SHMT1|SRR|PSPH|GLDC|PHGDH|GAMT|SHMT2|GATM	25
AXON_GUIDANCE	0.00498	0.0215	0.495	1.7	0	68	SRGAP3|PPP3CA|PPP3CC|ARHGEF12|SEMA4D|SRGAP2|PLXNA1|NFATC4|ABLIM1|NFATC1|PLXNB2|PTK2|CXCR4|EPHB4|EFNB2|EFNB1|NFATC3|SEMA4A|RAC2|FYN|FES|GNAI1|DPYSL2|SEMA4C|EPHB3|GSK3B|ITGB1|PLXNB1|CDK5|RASA1|NCK1|RAC3|ROCK2|PLXNC1|NCK2|PAK1|EPHB6|LIMK1|MAPK3|NFATC2	26
DILATED_CARDIOMYOPATHY	0.00498	0.0215	0.495	1.56	0	30	SLC8A1|ADCY6|ADCY7|ITGA6|PRKACB|ITGA5|ADCY9|ITGA2|TPM1|TPM4|ITGB1|ITGB7|PRKACA|ADCY3|ITGA4|ITGAV|ACTB|PRKX|EMD	27
ADHERENS_JUNCTION	0.00498	0.0215	0.494	1.68	0	56	SRC|AFDN|NECTIN1|PTPRF|VCL|LEF1|SMAD3|SORBS1|PTPRJ|ACTN1|INSR|PTPN6|NECTIN2|FGFR1|TCF7L2|RAC2|FYN|YES1|IQGAP1|ACTN4|NECTIN3|LMO7|TGFBR2|CTNND1|FER|BAIAP2|TCF7|TGFBR1|SSX2IP|RAC3|IGF1R|SMAD2|PTPN1|FARP2|MAPK3	28
GLYCEROLIPID_METABOLISM	0.00498	0.0215	0.482	1.5	0	27	DGKA|ALDH3A2|AGPAT3|ALDH7A1|DGKH|MBOAT2|DGKD|AGPAT4|PLPP1|AGK|ALDH1B1|AKR1B1|AGPAT2|DGKE|ALDH2|TKFC|AKR1A1	29
STARCH_AND_SUCROSE_METABOLISM	0.0518	0.151	0.48	1.41	9	17	PGM2L1|HK1|GPI|UGP2|GBE1|UXS1|HK2|AGL|PGM1|PYGL|GANC|UGDH|PGM2	30
AMYOTROPHIC_LATERAL_SCLEROSIS_ALS	0.00498	0.0215	0.478	1.53	0	37	MAPK12|BCL2L1|PPP3CA|CASP1|PPP3CC|MAP2K6|MAPK13|MAPK11|BCL2|ALS2|APAF1|CAT|RAB5A|MAP2K3|TNFRSF1A|TNFRSF1B|CASP9|BID|MAP3K5|CASP3|BAX|GPX1|CCS|DAXX	31
MELANOGENESIS	0.00498	0.0215	0.476	1.57	0	46	PRKCB|PRKCA|PLCB1|CAMK2D|GNAQ|LEF1|FZD6|ADCY6|ADCY7|PRKACB|ADCY9|TCF7L2|MAP2K1|GNAI1|GSK3B|PLCB2|TCF7|PRKACA|ADCY3|PLCB3|FZD2|MAPK3|PRKX|CREBBP|CREB3L2|CAMK2G	32
VASCULAR_SMOOTH_MUSCLE_CONTRACTION	0.00498	0.0215	0.466	1.58	0	55	PRKCB|PRKCA|PLCB1|MYLK|ARHGEF11|GNAQ|PRKCE|ARHGEF12|GUCY1A1|ADCY6|PRKCH|ADCY7|PRKACB|ITPR2|GUCY1B1|PRKCQ|PRKCD|ADCY9|ITPR1|MAP2K1|GNA11	33
DRUG_METABOLISM_CYTOCHROME_P450	0.182	0.332	0.464	1.25	34	11	MGST2|GSTM2|GSTM1|GSTK1|GSTZ1|MGST3|GSTM3|GSTP1	34
TYPE_II_DIABETES_MELLITUS	0.045	0.138	0.463	1.41	8	22	HK1|PRKCE|IRS2|INSR|PRKCD|PIK3R5|PIK3CD|SOCS2|IRS1|PIK3CG|HK2|MAPK3|MAPK9|PRKCZ	35
NATURAL_KILLER_CELL_MEDIATED_CYTOTOXICITY	0.00498	0.0215	0.462	1.59	0	71	PRKCB|PRKCA|VAV2|PPP3CA|PPP3CC|LCP2|PLCG2|PLCG1|PTK2B|ITGAL|LCK|VAV3|TNFRSF10B|PTPN6|SYK|NFATC4|VAV1|NFATC1|NFATC3|PIK3R5|RAC2|MAP2K1|FYN|ZAP70|FAS|PIK3CD|ULBP2|SH3BP2|ITGB2|PIK3CG|HLA-B|ICAM1|CD48|RAC3|IFNGR1|LAT|PAK1|BID|MAPK3|NFATC2|SH2D1A|CASP3|SHC1|CD247|TNFRSF10A|HLA-A|ARAF|ICAM2	36
ETHER_LIPID_METABOLISM	0.188	0.333	0.459	1.27	35	13	LPCAT2|PAFAH2|PLPP1|LPCAT4|AGPS|LPCAT1|PLD2|PLD1|PAFAH1B3|PAFAH1B1	37
HEMATOPOIETIC_CELL_LINEAGE	0.0149	0.055	0.456	1.44	2	34	IL7R|CD22|DNTT|CD44|MME|CD9|ITGA6|CD19|CD38|ITGA5|CD37|ITGA2|CD5|TFRC|CD55|ITGA4|CD1C|CD3D|FLT3|CD3G|CD3E	38
DORSO_VENTRAL_AXIS_FORMATION	0.204	0.352	0.452	1.25	38	13	ETS1|MAP2K1|NOTCH3|NOTCH2|ETV6|NOTCH1|MAPK3|ETS2|GRB2|SOS2|MAPK1|SOS1	39
GALACTOSE_METABOLISM	0.103	0.247	0.45	1.34	19	18	HK1|PFKM|UGP2|PFKL|GALK2|HK2|GLB1|PGM1|AKR1B1|GALE|PFKP|GANC|PGM2	40
TIGHT_JUNCTION	0.00498	0.0215	0.447	1.54	0	74	PRKCB|PRKCA|RRAS2|SRC|AFDN|EPB41L2|PRKCE|PRKCH|ACTN1|MAP3K20|AKT3|PRKCQ|PRKCD|HCLS1|CGN|JAM2|YES1|MYH10|GNAI1|ACTN4|MAGI3|CTTN|VAPA|RRAS|PARD6G|F11R|YBX3|LLGL2|TJP2|JAM3|PPP2CB|PPP2R1B|AMOTL1|CASK|MAGI1|PARD6B|PRKCZ|PARD3|ACTB|PTEN|MYH9|SPTAN1|EPB41L1|CDK4	41
HISTIDINE_METABOLISM	0.215	0.362	0.447	1.23	40	13	ALDH3A2|ALDH7A1|LCMT1|ACY3|ALDH1B1|BUD23|ALDH2|TRMT11|LCMT2|METTL2B|ALDH9A1	42
LONG_TERM_DEPRESSION	0.0149	0.055	0.443	1.42	2	37	PRKCB|PRKCA|PLCB1|GNAQ|GUCY1A1|GNAZ|ITPR2|GUCY1B1|LYN|ITPR1|MAP2K1|GNA11|GNAI1|PLCB2|GNA12|IGF1R|PPP2CB|PPP2R1B|PLCB3|MAPK3	43
P53_SIGNALING_PATHWAY	0.00498	0.0215	0.438	1.47	0	50	ZMAT3|TP53I3|TNFRSF10B|CD82|MDM2|SESN3|FAS|DDB2|APAF1|SESN1|CDK6|CDKN1A|CCNB1|CCNB2|BBC3|CDK2|CASP9|STEAP3|BID|GTSE1|RRM2|CDK1|CCNE2|CASP3|BAX|RRM2B|SESN2|PTEN|CASP8|CHEK2|CDK4|CHEK1	44
CHEMOKINE_SIGNALING_PATHWAY	0.00498	0.0215	0.432	1.53	0	102	PRKCB|PLCB1|VAV2|PXN|STAT3|GNG7|RASGRP2|ARRB1|GRK3|GNG2|FOXO3|NFKB1|PTK2B|ADCY6|TIAM1|GRK5|ADCY7|VAV3|STAT5B|AKT3|VAV1|PRKACB|PTK2|GNB4|CXCR4|PREX1|LYN|PRKCD|ADCY9|PIK3R5|RAC2|GRK2|MAP2K1|PIK3CD|GNAI1|DOCK2|PIK3CG|GSK3B|PLCB2|JAK2|ELMO1|ARRB2|CSK|PRKACA|CRK|GNG12|ADCY3|ROCK2|NCF1|PAK1|STAT2|PLCB3|MAPK3|NFKBIA|CHUK|PRKCZ|PARD3|SHC1|PRKX	45
INTESTINAL_IMMUNE_NETWORK_FOR_IGA_PRODUCTION	0.197	0.343	0.432	1.25	37	15	CXCR4|TNFRSF13C|HLA-DMA|HLA-DOA|HLA-DPA1|ITGB7|ITGA4|HLA-DPB1|CD28|CD40|HLA-DRB1|TGFB1	46
SPHINGOLIPID_METABOLISM	0.126	0.271	0.429	1.29	24	21	GALC|PLPP1|CERK|SGPP1|SMPD2|GLB1|ASAH1|SPTLC2|SGPL1|KDSR|UGT8|DEGS1|UGCG|NEU3	47
APOPTOSIS	0.00498	0.0215	0.427	1.47	0	66	PRKAR2B|BCL2L1|PPP3CA|IL1RAP|PPP3CC|NFKB1|CASP10|TNFRSF10B|ENDOD1|AKT3|PRKACB|PIK3R5|FAS|CASP6|PIK3CD|PRKAR2A|IRAK3|BCL2|APAF1|PIK3CG|CASP7|TNFRSF1A|PRKACA|CAPN2|RIPK1|CASP9|BID|PRKAR1B|NFKBIA|CHUK|CASP3|DFFB|BAX|PRKX|TNFRSF10A|FADD|CASP8|MYD88|IRAK1	48
PRION_DISEASES	0.176	0.328	0.427	1.25	33	17	PRKACB|LAMC1|MAP2K1|FYN|PRKACA|NOTCH1|HSPA5|MAPK3|BAX|PRKX|ELK1|STIP1|MAPK1|MAP2K2	49
FC_GAMMA_R_MEDIATED_PHAGOCYTOSIS	0.00498	0.0215	0.424	1.47	0	75	PRKCB|PRKCA|PTPRC|VAV2|GAB2|ASAP2|PRKCE|PLCG2|PLCG1|VASP|INPP5D|VAV3|SYK|AKT3|VAV1|LYN|PRKCD|PIK3R5|RAC2|MAP2K1|PIK3CD|PLPP1|MARCKSL1|DOCK2|GSN|PIK3CG|MYO10|DNM1|PIKFYVE|CRK|NCF1|DNM2|LAT|PAK1|ASAP1|LIMK1|MAPK3|PIP4K2B	50
ADIPOCYTOKINE_SIGNALING_PATHWAY	0.0199	0.0686	0.421	1.38	3	44	CPT1A|STAT3|NFKB1|IRS2|ACSL1|ACSL5|AKT3|PRKCQ|IRS1|ACACB|ACSL3|JAK2|TNFRSF1A|RXRA|CAMKK1|PRKAG2|TNFRSF1B|PRKAG1|CAMKK2|PCK2|NFKBIA|CHUK|MAPK9	51
BUTANOATE_METABOLISM	0.105	0.247	0.421	1.29	20	23	AACS|ALDH3A2|HMGCS1|ALDH7A1|ABAT|OXCT1|ALDH1B1|ACAT2|BDH1|ALDH2|ACAT1|ACSM3|ACADS|ALDH5A1|HMGCL|HADH	52
GLYCOSAMINOGLYCAN_DEGRADATION	0.309	0.468	0.421	1.14	58	12	HPSE|HGSNAT|GLB1|HEXB|ARSB|NAGLU|GNS|IDS|HEXA|GUSB|IDUA	53
TYPE_I_DIABETES_MELLITUS	0.154	0.294	0.42	1.25	29	18	HLA-F|FAS|HLA-DMA|HLA-B|HLA-DOA|HLA-DPA1|HLA-DPB1|CD28|HSPD1|HLA-A	54
VIBRIO_CHOLERAE_INFECTION	0.0348	0.115	0.419	1.32	6	33	PRKCB|PRKCA|PLCG2|PLCG1|ERO1A|PRKACB|ADCY9|PDIA4|PRKACA|ADCY3|SLC12A2|TJP2|ATP6V1B2|TCIRG1|ACTB|PRKX	55
WNT_SIGNALING_PATHWAY	0.00498	0.0215	0.418	1.46	0	88	PRKCB|PRKCA|PLCB1|CAMK2D|PPP3CA|PPP3CC|LEF1|SMAD3|FZD6|VANGL1|NFATC4|DAAM1|NFATC1|NKD2|PRKACB|CTBP2|NFATC3|TCF7L2|RAC2|LRP6|PPP2R5B|TBL1X|CTNNBIP1|GSK3B|PLCB2|VANGL2|PPP2R5A|TCF7|PRKACA|RAC3|ROCK2|TBL1XR1|SMAD2|PPP2CB|PPP2R1B|CACYBP|PPP2R5C|PLCB3|FZD2|NFATC2|MAPK9|PRKX|CREBBP|CAMK2G|NLK|PPP2R5D|PORCN	56
GAP_JUNCTION	0.00498	0.0215	0.415	1.4	0	53	PRKCB|PRKCA|PLCB1|SRC|GNAQ|GUCY1A1|ADCY6|TUBB4A|ADCY7|TUBA4A|PRKACB|ITPR2|GUCY1B1|PDGFRB|ADCY9|ITPR1|MAP2K1|GNA11|GNAI1|PLCB2|PRKACA|ADCY3|MAPK7|TUBB2A|PLCB3|MAPK3|CDK1	57
LONG_TERM_POTENTIATION	0.0398	0.126	0.415	1.37	7	45	PRKCB|PRKCA|PLCB1|CAMK2D|GNAQ|PPP3CA|PPP3CC|CAMK4|PRKACB|ITPR2|RPS6KA3|ITPR1|MAP2K1|PLCB2|RPS6KA1|PRKACA|PLCB3|MAPK3|PRKX|CREBBP|CAMK2G|ARAF|RAP1A|RAP1B|BRAF	58
T_CELL_RECEPTOR_SIGNALING_PATHWAY	0.00498	0.0215	0.413	1.44	0	84	PTPRC|VAV2|CARD11|MAPK12|PPP3CA|PPP3CC|RASGRP1|LCP2|NFKB1|PLCG1|LCK|VAV3|PTPN6|NFATC4|AKT3|VAV1|MAPK13|NFATC1|PRKCQ|NFATC3|PIK3R5|MAP2K1|FYN|ZAP70|TEC|PIK3CD|MAPK11|MALT1|PIK3CG|GSK3B|NCK1|NCK2|LAT|PAK1|CD3D|CBLB|MAPK3|NFATC2|NFKBIA|CHUK|CD28|CD3G|MAPK9|CD3E|CD247|GRAP2	59
HEDGEHOG_SIGNALING_PATHWAY	0.246	0.403	0.413	1.2	47	16	GLI3|PRKACB|RAB23|GSK3B|PRKACA|PRKX|PTCH1	60
PROPANOATE_METABOLISM	0.0995	0.247	0.412	1.28	19	27	ALDH3A2|ALDH7A1|ACSS1|ABAT|ACACB|ALDH1B1|ACSS2|ACAT2|LDHA|ALDH2|ACAT1|ALDH6A1|MLYCD|ACACA|SUCLG2|LDHB|PCCA	61
REGULATION_OF_ACTIN_CYTOSKELETON	0.00498	0.0215	0.41	1.48	0	127	RRAS2|VAV2|PXN|PIP4K2A|PIP4K2C|MYLK|VCL|ENAH|ARHGEF12|TIAM1|ITGAL|ACTN1|ITGA6|VAV3|EZR|IQGAP2|VAV1|PTK2|MSN|ITGA5|PDGFRB|FGFR1|PIK3R5|ITGA2|RAC2|MAP2K1|MYH10|IQGAP1|DIAPH1|PIK3CD|ACTN4|ITGB2|GSN|PIK3CG|ARHGEF6|BAIAP2|ITGB1|RDX|SSH1|RRAS|CSK|PFN2|ITGB7|GNA12|PIKFYVE|CRK|GNG12|ARHGEF7|ITGA4|RAC3|ROCK2|TMSB4X|IQGAP3|PAK1|NCKAP1L|LIMK1|MAPK3|ITGAV|PIP4K2B|NCKAP1|PFN1|LIMK2|ACTB|FGD3|DIAPH2|DIAPH3|MYH9	62
FRUCTOSE_AND_MANNOSE_METABOLISM	0.104	0.247	0.409	1.27	20	27	HK1|PFKFB2|PFKM|MTMR1|SORD|ALDOC|PFKL|HK2|AKR1B1|PFKFB4|FBP1|PMM1|PFKP|PFKFB3|GMDS|TPI1|TSTA3|MTMR6|KHK	63
GNRH_SIGNALING_PATHWAY	0.00995	0.0393	0.408	1.39	1	61	PRKCB|PRKCA|PLCB1|CAMK2D|MAPK12|SRC|GNAQ|PTK2B|MAP3K1|ADCY6|ADCY7|MAP2K6|MAPK13|PRKACB|ITPR2|PRKCD|ADCY9|ITPR1|MAP2K1|GNA11|MAPK11|PLCB2|MAP2K3|PRKACA|MAP3K3|ADCY3|MAPK7|PLCB3|MAPK3|MAPK9|PRKX|CAMK2G|MAP2K4|MAP3K2|GRB2|PLD2|PLD1|SOS2	64
FOCAL_ADHESION	0.00498	0.0215	0.406	1.44	0	102	PRKCB|PRKCA|VAV2|PXN|MYLK|SRC|FLNB|VCL|TLN2|VASP|ACTN1|ITGA6|VAV3|AKT3|VAV1|FLT1|PTK2|ITGA5|PDGFRB|LAMC1|ZYX|PIK3R5|ITGA2|RAC2|MAP2K1|FYN|DIAPH1|PIK3CD|ACTN4|BCL2|PIK3CG|GSK3B|ITGB1|FLNA|ITGB7|CAPN2|CRK|ITGA4|RAC3|PARVG|COL5A1|ROCK2|IGF1R|PAK1|TLN1|ARHGAP5|MAPK3|ITGAV|RAPGEF1|MAPK9|ACTB|SHC1	65
VIRAL_MYOCARDITIS	0.0498	0.149	0.406	1.33	9	41	ITGAL|RAC2|FYN|HLA-F|MYH10|HLA-DMA|ITGB2|CD55|HLA-B|ICAM1|HLA-DOA|HLA-DPA1|RAC3|HLA-DPB1|CASP9|BID|EIF4G3|CD28|CASP3|ACTB|MYH9|HLA-A|CASP8|CD40|EIF4G1	66
GRAFT_VERSUS_HOST_DISEASE	0.267	0.432	0.404	1.17	51	16	HLA-F|FAS|HLA-DMA|HLA-B|HLA-DOA|HLA-DPA1|HLA-DPB1|CD28|HLA-A	67
AMINO_SUGAR_AND_NUCLEOTIDE_SUGAR_METABOLISM	0.0647	0.178	0.401	1.29	12	39	HK1|GNPDA1|NPL|GPI|NANP|RENBP|UGP2|GNPNAT1|UAP1|GALK2|UXS1|NAGK|HK2|PGM1|GALE|GNE|GNPDA2|PMM1|HEXB|PGM3|GMDS|UGDH|PGM2|CYB5R3|TSTA3|AMDHD2|HEXA|CYB5R1|GFPT1|GMPPB	68
TERPENOID_BACKBONE_BIOSYNTHESIS	0.356	0.509	0.4	1.1	67	13	HMGCS1|ACAT2|ACAT1|IDI1|FDPS|PDSS2|MVD|PMVK|MVK	69
BETA_ALANINE_METABOLISM	0.313	0.469	0.399	1.13	60	14	ALDH3A2|ALDH7A1|ABAT|ALDH1B1|DPYD|ALDH2|MLYCD|SMS|HIBCH|ALDH9A1|ACADM|ECHS1|SRM	70
HYPERTROPHIC_CARDIOMYOPATHY_HCM	0.149	0.294	0.397	1.23	29	26	SLC8A1|ITGA6|ITGA5|ITGA2|TPM1|TPM4|ITGB1|ITGB7|PRKAG2|ITGA4|PRKAG1|ITGAV|ACTB|EMD	71
ONE_CARBON_POOL_BY_FOLATE	0.393	0.553	0.397	1.08	74	12	MTHFR|MTHFD2|MTHFD1|SHMT1|DHFR|MTHFD1L|SHMT2|GART	72
GLIOMA	0.0547	0.156	0.392	1.29	10	46	PRKCB|PRKCA|CAMK2D|PLCG2|PLCG1|AKT3|PDGFRB|MDM2|PIK3R5|MAP2K1|PIK3CD|CDK6|PIK3CG|CDKN1A|IGF1R|MAPK3|SHC1|E2F2|PTEN|RB1|CAMK2G|ARAF|CDK4|GRB2|E2F1|BRAF|SOS2|PIK3R1|CDKN2A|MAPK1|SOS1|MAP2K2	73
PYRUVATE_METABOLISM	0.114	0.254	0.392	1.24	22	32	ALDH3A2|ME3|ALDH7A1|PC|ACSS1|HAGHL|ACACB|ALDH1B1|ACSS2|ACAT2|LDHA|AKR1B1|ALDH2|ACAT1|PCK2|ACACA|LDHB|ACYP1|GRHPR|PKM|ACYP2|ME2	74
AUTOIMMUNE_THYROID_DISEASE	0.301	0.464	0.388	1.13	57	17	HLA-F|FAS|HLA-DMA|HLA-B|HLA-DOA|HLA-DPA1|HLA-DPB1|CD28|HLA-A|CD40|HLA-DRB1|HLA-E|HLA-C	75
ALLOGRAFT_REJECTION	0.301	0.464	0.388	1.13	57	17	HLA-F|FAS|HLA-DMA|HLA-B|HLA-DOA|HLA-DPA1|HLA-DPB1|CD28|HLA-A|CD40|HLA-DRB1|HLA-E|HLA-C	76
GLUTATHIONE_METABOLISM	0.134	0.279	0.387	1.22	26	33	MGST2|GCLC|GSTM2|OPLAH|GPX7|GSTM1|GSTK1|IDH1|GSTZ1|GCLM|MGST3|GGT7|ODC1|PGD|RRM2|GSTM3|RRM2B|GSS|GPX1|GSTP1|G6PD|LAP3|RRM1|SMS	77
ERBB_SIGNALING_PATHWAY	0.0398	0.126	0.386	1.32	7	60	PRKCB|PRKCA|CAMK2D|GAB1|SRC|PLCG2|PLCG1|STAT5A|STAT5B|AKT3|PTK2|PIK3R5|MAP2K1|PIK3CD|PIK3CG|GSK3B|CDKN1A|NCK1|CRK|NCK2|PAK1|EIF4EBP1|CBLB|MAPK3|MAPK9|SHC1|CAMK2G|ARAF|MAP2K4|GRB2|BRAF|SOS2|MYC|PIK3R1|ELK1|PAK2|CDKN1B|MAPK8|CRKL|MAPK1|RPS6KB2|SOS1|CBL|MAP2K2	78
ARGININE_AND_PROLINE_METABOLISM	0.134	0.279	0.386	1.22	26	33	ALDH3A2|ALDH7A1|OAT|PYCR1|ASS1|CPS1|ASL|ALDH1B1|P4HA2|ALDH4A1|GLUL|ALDH2|ODC1|P4HA1|SAT2|GOT1|GAMT|GATM|LAP3|ALDH18A1|SMS|PYCR3|GLS|ALDH9A1|GOT2	79
MAPK_SIGNALING_PATHWAY	0.00498	0.0215	0.381	1.39	0	146	PRKCB|PRKCA|RRAS2|PTPN7|MAPKAPK3|MAPK12|RASGRP2|DUSP6|ARRB1|PPP3CA|FLNB|HSPA2|PPP3CC|RASGRP1|NFKB1|MAP3K1|MAPKAPK2|RASA2|DUSP1|MAP3K20|MEF2C|MAP2K6|NFATC4|AKT3|MAPK13|PRKACB|RPS6KA3|PDGFRB|FGFR1|RAC2|RPS6KA5|MAP2K1|PPM1A|FAS|DUSP3|STK4|MAPK11|MAP4K2|TGFBR2|RELB|FLNA|RRAS|STMN1|ARRB2|MAP2K3|MAP4K1|TNFRSF1A|RASA1|TGFBR1|RPS6KA1|GNA12|PRKACA|MAP3K3|ELK4|CRK|RPS6KA4|GNG12|MAPT|NFKB2|RAC3|DUSP7|JUND|M…	80
ENDOCYTOSIS	0.00498	0.0215	0.377	1.37	0	137	SH3KBP1|PSD4|SRC|ARRB1|EHD4|GRK3|HSPA2|ASAP2|PSD3|RAB11FIP1|LDLRAP1|RAB4A|RAB11FIP5|DAB2|STAM|GRK5|DNAJC6|NEDD4L|ACAP1|ARAP2|SMAP1|FLT1|NEDD4|CXCR4|ARFGAP3|MDM2|GRK2|HLA-F|RBSN|RAB11FIP4|IL2RG|CHMP1B|AGAP2|IQSEC2|TFRC|VPS37B|EHD3|HLA-B|RAB5A|GIT2|VPS45|PARD6G|IQSEC1|EPS15|ARRB2|EHD1|DNM1|PIKFYVE|RUFY1|ACAP2|CHMP4B|DNM2|IGF1R|EEA1|CHMP6|RAB22A|ASAP1|CBLB|MVB12B|PIP4K2B|AGAP1|VPS4B|PARD6B|CHMP5|PRK…	81
LEISHMANIA_INFECTION	0.109	0.253	0.377	1.23	21	41	PRKCB|MAPK12|NFKB1|PTPN6|MAPK13|NCF4|MAPK11|MARCKSL1|HLA-DMA|ITGB2|ITGB1|HLA-DOA|JAK2|HLA-DPA1|ITGA4|IFNGR1|NCF1|HLA-DPB1|MAPK3|NFKBIA|JAK1|MYD88|IRAK1|STAT1|NCF2|HLA-DRB1|ELK1	82
SYSTEMIC_LUPUS_ERYTHEMATOSUS	0.358	0.509	0.377	1.1	68	17	ACTN1|ACTN4|HLA-DMA|HLA-DOA|HLA-DPA1|HLA-DPB1|CD28|TRIM21|CD40|HLA-DRB1	83
NON_SMALL_CELL_LUNG_CANCER	0.114	0.254	0.373	1.22	22	44	PRKCB|PRKCA|PLCG2|FOXO3|PLCG1|RASSF5|AKT3|PIK3R5|MAP2K1|PIK3CD|STK4|CDK6|PIK3CG|RXRA|CASP9|MAPK3|FHIT|E2F2|RB1|ARAF|CDK4|RASSF1|GRB2|E2F1|BRAF|SOS2|PIK3R1|CDKN2A|PDPK1|MAPK1|SOS1|MAP2K2	84
INSULIN_SIGNALING_PATHWAY	0.00995	0.0393	0.372	1.32	1	101	PRKAR2B|FOXO1|PTPRF|HK1|IRS2|INPP5D|SORBS1|TRIP10|INSR|AKT3|PRKACB|PDE3B|PIK3R5|MAP2K1|PPP1R3D|PIK3CD|SOCS2|PRKAR2A|IRS1|ACACB|INPP5K|PIK3CG|GSK3B|HK2|RHEB|LIPE|PRKACA|PRKAG2|CRK|PYGL|SH2B2|FBP1|PTPN1|EIF4EBP1|PRKAG1|PRKAR1B|CBLB|MAPK3|PCK2|RAPGEF1|MAPK9|PRKCZ|SHC1|MKNK1|PRKX|ACACA|ARAF|FLOT2|GRB2|PRKCI|PHKA1|BRAF|SOS2|TSC1|PRKAB1|MKNK2|PIK3R1|ELK1|SREBF1|MAPK8|PYGB|CRKL|PDPK1|MAPK1|RPS6KB2|SOS1|…	85
OOCYTE_MEIOSIS	0.0348	0.115	0.372	1.3	6	84	CAMK2D|MAPK12|PPP3CA|PPP3CC|ADCY6|ADCY7|PRKACB|ITPR2|RPS6KA3|ADCY9|ITPR1|MAP2K1|SLK|PPP2R5B|PPP2R5A|BUB1|RPS6KA1|CCNB1|PRKACA|PTTG1|ADCY3|CCNB2|CDK2|IGF1R|SGO1|MAD2L2|CDC20|PPP2CB|PPP2R1B|PPP2R5C|MAPK3|CDK1|CCNE2|YWHAZ|MAD2L1|PRKX|REC8|FBXO5|CAMK2G	86
ALANINE_ASPARTATE_AND_GLUTAMATE_METABOLISM	0.281	0.446	0.371	1.11	54	20	GPT2|ASS1|CPS1|ABAT|ACY3|ASL|ALDH4A1|GLUL|GOT1|ALDH5A1|GFPT1|NIT2|GLS|GOT2|ASNS|CAD|PPAT	87
ACUTE_MYELOID_LEUKEMIA	0.129	0.276	0.37	1.22	25	46	STAT3|LEF1|NFKB1|STAT5A|STAT5B|AKT3|PIK3R5|TCF7L2|MAP2K1|PIK3CD|PML|PIK3CG|SPI1|RUNX1|TCF7|EIF4EBP1|MAPK3|JUP|CHUK|FLT3|RARA|ARAF|GRB2|BRAF|SOS2|MYC|PIK3R1|PPARD|MAPK1|RPS6KB2|SOS1|IKBKB|MAP2K2	88
PPAR_SIGNALING_PATHWAY	0.179	0.33	0.37	1.18	35	32	CPT1A|SCD|SORBS1|ACSL1|ACSL5|SLC27A2|FADS2|FABP5|SCD5|SLC27A1|ACSL3|RXRA|PCK2|SLC27A4|ACOX3|SCP2|DBI|ACAA1|PPARD|PLTP|PDPK1|ILK|ACSL4|GK|ACADM	89
EPITHELIAL_CELL_SIGNALING_IN_HELICOBACTER_PYLORI_INFECTION	0.119	0.261	0.369	1.21	23	42	MAPK12|SRC|PLCG2|NFKB1|PLCG1|MAPK13|LYN|JAM2|ADAM10|MAPK11|CSK|F11R|PAK1|JAM3|ATP6V1B2|NFKBIA|TCIRG1|CHUK|CASP3|MAPK9	90
TRYPTOPHAN_METABOLISM	0.306	0.468	0.369	1.1	59	20	ALDH3A2|ALDH7A1|CAT|ALDH1B1|ACAT2|HAAO|ALDH2|ACAT1|OGDHL|WARS2|KMO|HADH	91
CHRONIC_MYELOID_LEUKEMIA	0.0896	0.238	0.362	1.23	17	63	BCL2L1|GAB2|NFKB1|SMAD3|STAT5A|STAT5B|AKT3|CTBP2|MDM2|PIK3R5|BCR|MAP2K1|PIK3CD|TGFBR2|CDK6|PIK3CG|CDKN1A|RUNX1|TGFBR1|CRK|HDAC1|CBLB|MAPK3|NFKBIA|CHUK|SHC1|E2F2|RB1|ARAF|HDAC2|CDK4|GRB2|E2F1|BRAF|SOS2|MYC|PIK3R1|CDKN1B|CDKN2A|CRKL|TGFB1|MAPK1|SOS1|CBL|IKBKB|MAP2K2	92
SMALL_CELL_LUNG_CANCER	0.104	0.247	0.361	1.23	20	58	BCL2L1|NFKB1|TRAF5|ITGA6|AKT3|PTK2|LAMC1|PIK3R5|ITGA2|PIK3CD|BCL2|APAF1|CDK6|PIK3CG|ITGB1|RXRA|CDK2|CASP9|SKP2|MAX|TRAF3|ITGAV|FHIT|CCNE2|NFKBIA|CHUK|E2F2|PTEN|RB1|CDK4|E2F1|BIRC2|MYC|CCNE1|PIK3R1|CDKN1B	93
TGF_BETA_SIGNALING_PATHWAY	0.189	0.333	0.36	1.16	37	39	SMAD3|BMPR1A|BMPR2|TFDP1|SMAD1|ZFYVE9|NOG|TGFBR2|TGFBR1|ROCK2|ID3|ACVR1|SMAD2|PPP2CB|PPP2R1B|SMAD5|E2F5|MAPK3|SP1|CREBBP|MYC|SMURF2|ROCK1|TGFB1|RBL2|MAPK1|RPS6KB2	94
PROGESTERONE_MEDIATED_OOCYTE_MATURATION	0.0995	0.247	0.359	1.23	19	65	MAPK12|ADCY6|ADCY7|AKT3|MAPK13|PRKACB|RPS6KA3|PDE3B|ADCY9|PIK3R5|MAP2K1|PIK3CD|GNAI1|MAPK11|PIK3CG|BUB1|RPS6KA1|CCNB1|PRKACA|ADCY3|CCNB2|CDK2|IGF1R|MAD2L2|MAPK3|CDK1|MAPK9|MAD2L1|PRKX|CCNA2|HSP90AB1|ARAF|CDC25B	95
JAK_STAT_SIGNALING_PATHWAY	0.114	0.254	0.359	1.21	22	52	IL7R|BCL2L1|STAT3|SPRY1|IL6ST|STAM|PTPN6|STAT5A|STAT5B|AKT3|PIK3R5|IL2RG|PIK3CD|SOCS2|SPRY2|STAT6|PIK3CG|JAK2|IFNGR1|STAT2|CBLB|SPRY4|CREBBP|JAK1|STAT1|GRB2|SPRED2|SOS2|JAK3|MYC|PIK3R1	96
OTHER_GLYCAN_DEGRADATION	0.436	0.604	0.358	1.02	84	14	FUCA1|GLB1|AGA|HEXB|MAN2B1|FUCA2|MANBA|NEU3|HEXA|ENGASE|GBA|MAN2B2|MAN2C1	97
ENDOMETRIAL_CANCER	0.189	0.333	0.356	1.16	37	40	FOXO3|LEF1|AKT3|PIK3R5|TCF7L2|MAP2K1|PIK3CD|PIK3CG|GSK3B|TCF7|MLH1|CASP9|MAPK3|PTEN|ARAF|GRB2|BRAF|SOS2|MYC|CTNNA1|PIK3R1|ELK1|PDPK1|MAPK1|SOS1|ILK|MAP2K2	98
COLORECTAL_CANCER	0.154	0.294	0.355	1.18	30	49	LEF1|SMAD3|AKT3|PIK3R5|TCF7L2|RAC2|MAP2K1|PIK3CD|BCL2|TGFBR2|PIK3CG|GSK3B|TCF7|TGFBR1|MLH1|RAC3|APPL1|CASP9|SMAD2|MAPK3|CASP3|MAPK9|BAX|MSH2|ARAF|BRAF|MYC|MSH6|PIK3R1	99
GLYCEROPHOSPHOLIPID_METABOLISM	0.159	0.3	0.355	1.17	31	44	DGKA|AGPAT3|GPD2|GPD1L|LPCAT2|CDS2|DGKH|MBOAT2|LPGAT1|DGKD|AGPAT4|PLPP1|PCYT2|AGPAT2|MBOAT7|DGKE|LPCAT4|LPCAT1|LPCAT3|GPAT4|PLA2G15|PLD2|AGPAT1|PLD1|LCLAT1|ADPRM	100
PROSTATE_CANCER	0.104	0.247	0.353	1.2	20	63	FOXO1|LEF1|NFKB1|AKT3|PDGFRB|MDM2|FGFR1|PIK3R5|TCF7L2|MAP2K1|PIK3CD|BCL2|PIK3CG|GSK3B|CDKN1A|TCF7|CDK2|IGF1R|CASP9|MAPK3|CCNE2|NFKBIA|CHUK|E2F2|PTEN|HSP90AB1|CREBBP|CREB3L2|RB1|HSP90B1|ARAF|GSTP1|GRB2|E2F1|BRAF|SOS2|CCNE1|PIK3R1|CDKN1B|PDPK1|MAPK1|SOS1|IKBKB|MAP2K2	101
TYROSINE_METABOLISM	0.436	0.604	0.353	1.02	84	16	FAH|LCMT1|GSTZ1|BUD23|COMT|TRMT11|GOT1|LCMT2|METTL2B|GOT2|NAA80	102
NOD_LIKE_RECEPTOR_SIGNALING_PATHWAY	0.209	0.356	0.352	1.13	41	38	MAPK12|CASP1|NFKB1|PSTPIP1|PYCARD|TNFAIP3|MAPK13|NLRP3|MAPK11|NLRP1|RIPK2|TRIP6|CARD8|MAPK3|NFKBIA|CHUK|CARD9|MAPK9|HSP90AB1|CASP8|HSP90B1	103
PATHWAYS_IN_CANCER	0.00498	0.0215	0.351	1.29	0	179	PRKCB|PRKCA|BCL2L1|STAT3|FOXO1|PLCG2|LEF1|NFKB1|SMAD3|FZD6|PLCG1|TRAF5|ITGA6|ETS1|RASSF5|STAT5A|STAT5B|AKT3|GLI3|PTK2|CTBP2|PDGFRB|MDM2|LAMC1|RALB|FGFR1|PIK3R5|TCF7L2|ITGA2|BCR|RAC2|MAP2K1|FAS|PIK3CD|STK4|BCL2|PML|TGFBR2|CDK6|PIK3CG|GSK3B|SPI1|CDKN1A|ITGB1|RUNX1|TCF7|RXRA|TGFBR1|MLH1|CRK|NFKB2|RAC3|EGLN1|CDK2|IGF1R|APPL1|CASP9|SMAD2|SKP2|MAX|TRAF3|BID|HDAC1|FZD2|CBLB|MAPK3|ITGAV|JUP|CCNE2|NFKBIA|…	104
PROXIMAL_TUBULE_BICARBONATE_RECLAMATION	0.615	0.761	0.351	0.923	117	10	ATP1B1|SLC4A4|PCK2|CA2|GLS	105
BLADDER_CANCER	0.343	0.501	0.348	1.08	68	26	MDM2|RPS6KA5|MAP2K1|CDKN1A|MAPK3|E2F2|RB1|ARAF|CDK4|RASSF1|E2F1|BRAF|MYC|DAPK1|CDKN2A|MAPK1|MAP2K2	106
FATTY_ACID_METABOLISM	0.333	0.491	0.346	1.09	66	29	CPT1A|ALDH3A2|ACSL1|ACSL5|ALDH7A1|ALDH1B1|ACAT2|ACSL3|ALDH2|ECI1|ACAT1|ACOX3|ECI2|ACADS|ACAA1|HADH|ACADSB|ACAA2|ALDH9A1|ACADVL|ACSL4|ACADM|HADHB|ECHS1	107
PEROXISOME	0.139	0.286	0.345	1.18	27	58	NUDT19|ACSL1|PECR|ACSL5|SLC27A2|CRAT|PRDX1|GSTK1|PHYH|CAT|IDH1|ACSL3|NUDT12|CROT|HSD17B4|AGPS|EPHX2|MLYCD|ABCD3|FAR2|ACOX3|ABCD1|SOD2|SCP2|ECI2|HMGCL|PMVK|DECR2|ACAA1|MVK|PEX5|PRDX5|PEX6	108
PANCREATIC_CANCER	0.144	0.292	0.345	1.16	28	54	BCL2L1|STAT3|NFKB1|SMAD3|AKT3|RALB|PIK3R5|RAC2|MAP2K1|PIK3CD|TGFBR2|CDK6|PIK3CG|ARHGEF6|TGFBR1|RAC3|CASP9|SMAD2|MAPK3|CHUK|MAPK9|E2F2|JAK1|RB1|ARAF|STAT1|CDK4|RAD51|E2F1|BRAF|PLD1|PIK3R1|MAPK8|BRCA2|CDKN2A|TGFB1|MAPK1|IKBKB|RALBP1	109
MELANOMA	0.279	0.446	0.345	1.1	55	35	AKT3|PDGFRB|MDM2|FGFR1|PIK3R5|MAP2K1|PIK3CD|CDK6|PIK3CG|CDKN1A|IGF1R|MAPK3|E2F2|PTEN|RB1|ARAF|CDK4|E2F1|BRAF|PIK3R1|CDKN2A|MAPK1|MAP2K2	110
NON_HOMOLOGOUS_END_JOINING	0.545	0.706	0.344	0.95	103	13	DNTT|DCLRE1C|LIG4|POLL|POLM|RAD50|MRE11|XRCC4|PRKDC	111
NEUROTROPHIN_SIGNALING_PATHWAY	0.0597	0.167	0.343	1.21	11	97	CAMK2D|GAB1|MAPK12|PLCG2|FOXO3|NFKB1|IRS2|PLCG1|MAP3K1|MAPKAPK2|ZNF274|CAMK4|AKT3|MAPK13|RPS6KA3|PRKCD|PIK3R5|RPS6KA5|MAP2K1|MAGED1|PIK3CD|IRAK3|IRS1|MAPK11|BCL2|RIPK2|PIK3CG|GSK3B|CSK|RPS6KA1|MAP3K3|CRK|RPS6KA4|SH2B2|MAPK7|SORT1|MAP3K5|MAPK3|YWHAZ|NFKBIA|RAPGEF1|MAPK9|BAX|ARHGDIB|SHC1	112
TOLL_LIKE_RECEPTOR_SIGNALING_PATHWAY	0.154	0.294	0.343	1.15	30	52	MAPK12|TLR1|NFKB1|MAP2K6|AKT3|MAPK13|PIK3R5|IRF5|MAP2K1|PIK3CD|MAPK11|PIK3CG|IKBKE|MAP2K3|RIPK1|TRAF3|MAPK3|NFKBIA|CHUK|MAPK9|FADD|CASP8|MYD88|IRAK1|STAT1|MAP2K4|CD40|MAP3K8|TBK1|TICAM1|IRF7|PIK3R1	113
PANTOTHENATE_AND_COA_BIOSYNTHESIS	0.661	0.8	0.342	0.9	126	10	BCAT1|DPYD|PPCS|PPCDC|PANK1|PANK2|COASY|BCAT2|PANK4|PANK3	114
GLYOXYLATE_AND_DICARBOXYLATE_METABOLISM	0.607	0.761	0.338	0.918	115	12	ACO1|HYI|MTHFD2|MTHFD1|MTHFD1L|GRHPR|MDH2|PGP|AFMID	115
RIG_I_LIKE_RECEPTOR_SIGNALING_PATHWAY	0.244	0.403	0.336	1.1	48	45	MAPK12|NFKB1|MAP3K1|CASP10|MAPK13|TBKBP1|DDX58|DDX3Y|MAPK11|AZI2|IKBKE|IFIH1|CYLD|RIPK1|TKFC|TRAF3|NLRX1|NFKBIA|CHUK|MAPK9|FADD|CASP8|SIKE1|TBK1|IRF7|MAPK8|DHX58|TRADD|ISG15|TRIM25|IKBKB|MAVS|ATG5|TANK	116
DRUG_METABOLISM_OTHER_ENZYMES	0.544	0.706	0.331	0.968	104	17	IMPDH2|TPMT|IMPDH1|DPYD|TK1|UCK1|HPRT1|TK2|UCK2|UMPS|GUSB|NAT1|CES2|GMPS	117
LYSOSOME	0.154	0.294	0.327	1.14	30	90	CTSS|LGMN|IGF2R|SCARB2|HGSNAT|GALC|CTSO|ACP2|CTSC|ABCA2|NPC1|PSAP|FUCA1|GNPTAB|CTSH|AP1S2|CTSA|GLB1|CTSZ|CD63|AGA|LAPTM5|ASAH1|LAMP2|AP4S1|SORT1|GGA2|TPP1|HEXB|TCIRG1|MAN2B1|DNASE2|MANBA|AP4E1|ATP6V0D1|CTSD|ARSB|NPC2|PLA2G15|NAGLU|LAMP1|M6PR|GNS|IDS|CTSW|HEXA|CTSB|ATP6V0A1|AP3M2|CLTB|SUMF1|LIPA	118
CYSTEINE_AND_METHIONINE_METABOLISM	0.463	0.63	0.326	1	92	24	CTH|MTAP|DNMT3B|AHCYL2|LDHA|ADI1|DNMT3A|AHCY|GOT1|LDHB|MPST|APIP|SMS|GOT2|MAT2B	119
SELENOAMINO_ACID_METABOLISM	0.515	0.679	0.324	0.969	100	19	CTH|PAPSS1|LCMT1|AHCYL2|BUD23|GGT7|AHCY|TRMT11|LCMT2|MARS2|METTL2B	120
ANTIGEN_PROCESSING_AND_PRESENTATION	0.358	0.509	0.319	1.05	71	46	HSPA2|TAP1|CTSS|CIITA|LGMN|HLA-F|CALR|CD74|HLA-DMA|HLA-B|HLA-DOA|HLA-DPA1|RFX5|HLA-DPB1|B2M|HSPA5|IFI30|PDIA3|HLA-A|HSP90AB1	121
VASOPRESSIN_REGULATED_WATER_REABSORPTION	0.488	0.653	0.317	1	97	31	ADCY6|DYNC2H1|PRKACB|ADCY9|RAB5A|NSF|PRKACA|ADCY3|DYNC2LI1|ARHGDIB|PRKX|CREB3L2	122
PATHOGENIC_ESCHERICHIA_COLI_INFECTION	0.448	0.615	0.315	1.02	89	39	PRKCA|TUBB4A|EZR|TUBA4A|HCLS1|FYN|ITGB1|CTTN|NCK1|ROCK2|NCK2|TUBB2A|YWHAZ|ACTB|ARHGEF2|TUBB6|TUBA8|ROCK1|TUBB3|ARPC5L	123
ABC_TRANSPORTERS	0.615	0.761	0.315	0.913	119	16	TAP1|ABCC4|ABCA2|ABCD3|ABCD1|ABCC5|ABCB10|ABCC10|ABCC1|ABCB6|ABCB7	124
NOTCH_SIGNALING_PATHWAY	0.562	0.723	0.312	0.99	112	32	DTX1|CTBP2|DTX3|MAML3|NOTCH3|NOTCH2|DTX3L|MAML2|KAT2B|NOTCH1|HDAC1|CREBBP|HDAC2|RBPJ	125
VALINE_LEUCINE_AND_ISOLEUCINE_DEGRADATION	0.567	0.723	0.302	0.973	113	39	BCAT1|ALDH3A2|HMGCS1|ALDH7A1|ABAT|OXCT1|ALDH1B1|ACAT2|ALDH2|ACAT1|ALDH6A1|ACADS|PCCA|HMGCL|IVD|MCCC1|ACAA1|HADH|ACADSB|BCKDHB|MCCC2|HIBCH|ACAA2|HIBADH|ALDH9A1|ACADM|HADHB|ECHS1	126
ALZHEIMERS_DISEASE	0.284	0.446	0.301	1.08	56	115	PLCB1|GNAQ|PPP3CA|PPP3CC|MME|APP|ITPR2|ATP2A3|ITPR1|FAS|ADAM10|APAF1|LRP1|EIF2AK3|GSK3B|PLCB2|CASP7|TNFRSF1A|CDK5|CAPN2|MAPT|ERN1|CASP9|BID|PLCB3|MAPK3|CASP3|GAPDH|FADD|CASP8	127
RENAL_CELL_CARCINOMA	0.468	0.631	0.301	1	93	49	GAB1|ETS1|AKT3|PIK3R5|MAP2K1|PIK3CD|PIK3CG|CRK|EGLN1|FLCN|PAK1|MAPK3|RAPGEF1|CREBBP|FH|ARAF|RAP1A|RAP1B|GRB2|BRAF|SOS2|PIK3R1|PAK2|SLC2A1|CRKL|TGFB1|ARNT|MAPK1|SOS1|MAP2K2	128
CITRATE_CYCLE_TCA_CYCLE	0.652	0.794	0.294	0.915	130	27	ACO1|PC|ACLY|IDH1|DLST|OGDHL|PCK2|FH|IDH3A|SUCLG2	129
PORPHYRIN_AND_CHLOROPHYLL_METABOLISM	0.703	0.829	0.291	0.868	136	18	BLVRA|HMOX2|BLVRB|FECH|HMBS|ALAD|EARS2|MMAB|UROD|GUSB|CPOX|UROS|HMOX1	130
LYSINE_DEGRADATION	0.642	0.788	0.29	0.937	128	39	ALDH3A2|AASS|ALDH7A1|SETDB2|ALDH1B1|ACAT2|NSD2|PLOD3|ALDH2|SETD7|PLOD1|DLST|ACAT1|OGDHL	131
CYTOSOLIC_DNA_SENSING_PATHWAY	0.667	0.8	0.283	0.89	133	29	CASP1|NFKB1|PYCARD|RIPK3|POLR3G|DDX58|IKBKE|RIPK1|NFKBIA|CHUK|ADAR|TBK1|IRF7|IKBKB|MAVS|POLR3K|POLR1C|POLR3D|POLR3B|RELA|POLR1D|IRF3|IKBKG|POLR3C|NFKBIB|POLR3H	132
BASE_EXCISION_REPAIR	0.711	0.829	0.28	0.887	142	31	PARP1|POLE4|NEIL3|NEIL2|LIG3|UNG|NEIL1|PCNA|OGG1|XRCC1|POLL|POLE3|MBD4|POLE2|POLD4|MPG|POLD2|HMGB1|POLD3|POLB|APEX2|POLD1|APEX1	133
SNARE_INTERACTIONS_IN_VESICULAR_TRANSPORT	0.711	0.829	0.277	0.877	142	31	VAMP8|VAMP5|STX7|TSNARE1|STX17|STX3|YKT6|STX12|SNAP29|SNAP23|STX4|STX5|VAMP4|STX11|STX2|BNIP1|STX10|VAMP3|STX6|BET1|VTI1B|SNAP47|SEC22B	134
PURINE_METABOLISM	0.607	0.761	0.27	0.961	121	105	AMPD3|GUCY1A1|ADCY6|ADCY7|POLR3G|PAPSS1|IMPDH2|GUCY1B1|PDE3B|ADA|ADCY9|POLE4|PDE4A|IMPDH1|PNP|PRPS2|AK4|ADK|PDE6D|PDE4D|NT5C2|NT5E|NT5C|NUDT2|ADCY3|RRM2|FHIT|CANT1|AK5|RRM2B|NME4|DCK|POLR1E|PDE8A|PNPT1|NME3|NME1|NT5M|POLE3|POLR1B|PKM|PDE7A|PAICS|RRM1|POLE2|GART|ADPRM|POLD4|HPRT1|PRUNE1|ENTPD5|PRIM1|GUK1|POLD2|ENTPD6|NT5C3A|NUDT9|AMPD2|POLR3K|POLD3|PFAS|NME7|POLR1C|NUDT5|PPAT|POLA1|POLR2K|POLR3D|P…	135
CELL_CYCLE	0.711	0.829	0.26	0.928	142	108	SMAD3|TFDP2|TFDP1|MDM2|TTK|CDK6|GSK3B|CDKN1A|CDKN2D|CDC45|BUB1|WEE1|CCNB1|PTTG1|CDC6|CCNB2|CDK2|MAD2L2|CDKN2C|SMAD2|ORC6|SKP2|CDC20|HDAC1|E2F5|PCNA|CDK1|CCNE2|YWHAZ|MAD2L1|CCNA2|E2F2|DBF4|CREBBP|RB1|HDAC2|CHEK2|CDK4|CDC25B|ORC3|CHEK1|E2F1|BUB3|ORC1|YWHAE|MYC|MCM3|CCNE1|CDKN1B|CDC7|MCM6|YWHAG|ATM|BUB1B|CDKN2A|TGFB1|RBL2	136
PYRIMIDINE_METABOLISM	0.741	0.858	0.258	0.901	148	83	CMPK2|POLR3G|CTPS2|POLE4|PNP|NT5C2|NT5E|NT5C|NUDT2|DPYD|RRM2|CANT1|TK1|TXNRD2|AK3|UCK1|RRM2B|NME4|DCK|POLR1E|UPRT|PNPT1|CTPS1|NME3|NME1|NT5M|POLE3|POLR1B|RRM1|POLE2|POLD4|DCTD|TK2|UCK2|DUT|ENTPD5|PRIM1|POLD2|ENTPD6|UMPS|NT5C3A|POLR3K|TYMS|POLD3|DHODH|CAD|NME7|POLR1C|POLA1|POLR2K|CMPK1|DTYMK|POLR3D|POLD1|POLR2H	137
THYROID_CANCER	0.844	0.97	0.257	0.773	167	21	LEF1|TCF7L2|MAP2K1|TCF7|RXRA|MAPK3|CCDC6|BRAF|MYC|MAPK1|MAP2K2	138
GLYCOSAMINOGLYCAN_BIOSYNTHESIS_HEPARAN_SULFATE	0.89	0.988	0.255	0.692	169	12	NDST1|EXTL2|HS6ST1|GLCE|HS2ST1|EXT2|B4GALT7|B3GAT3|EXTL3|XYLT1	139
MISMATCH_REPAIR	0.88	0.984	0.244	0.742	175	22	MLH3|MLH1|EXO1|PCNA|MSH2|RFC4|RFC1|MSH6|POLD4|POLD2|POLD3|RPA2|PMS2|POLD1|RFC3	140
MTOR_SIGNALING_PATHWAY	0.881	0.984	0.241	0.768	176	35	AKT3|RPS6KA3|PIK3R5|PIK3CD|PIK3CG|RHEB|RPS6KA1|CAB39|EIF4EBP1|MAPK3|BRAF|TSC1|PIK3R1|PDPK1|MAPK1|RPS6KB2	141
GLYCOSAMINOGLYCAN_BIOSYNTHESIS_CHONDROITIN_SULFATE	0.921	1	0.234	0.637	175	12	CHST11|CHST15|CHST12|CSGALNACT2|CHST14|B4GALT7|B3GAT3|CHPF2|XYLT1	142
CARDIAC_MUSCLE_CONTRACTION	0.95	1	0.22	0.698	190	32	SLC8A1|TPM1|TPM4|ATP1B1	143
NUCLEOTIDE_EXCISION_REPAIR	0.97	1	0.21	0.69	194	43	XPC|POLE4|DDB2|PCNA|ERCC5|RAD23B|ERCC4|CUL4B|RFC4|ERCC6|XPA|RFC1|POLE3|CUL4A|POLE2|POLD4|POLD2|CETN2|ERCC8|ERCC2|POLD3|RPA2|POLD1|RFC3|GTF2H2|MNAT1	144
N_GLYCAN_BIOSYNTHESIS	0.99	1	0.194	0.621	198	37	MGAT4A|FUT8|MAN1A1|STT3B|ST6GAL1|MGAT5|TUSC3|ALG1|MAN2A2|ALG2|ALG3|MGAT4B|ALG6|B4GALT1|ALG14|MAN2A1|GANAB|MGAT2|MGAT1|RFT1|ALG5|DDOST|RPN1|ALG11|ALG8|DOLPP1|DPAGT1|STT3A|MOGS	145
BASAL_TRANSCRIPTION_FACTORS	0.995	1	0.178	0.561	199	30	TAF4B|GTF2IRD1|TAF7|GTF2I|TBPL1|TAF4|GTF2E2|TBP|TAF2|TAF9|TAF5L|GTF2E1|GTF2B|TAF6L|GTF2H2|GTF2F2|TAF1|GTF2A1	146
UBIQUITIN_MEDIATED_PROTEOLYSIS	1	1	0.154	0.555	200	116	MID1|UBE2J1|MAP3K1|UBE2E2|NEDD4L|SYVN1|NEDD4|MDM2|TRIM32|DDB2|PML|UBA7|UBE2C|UBE2F|FBXO4|KLHL9|UBE2L6|SKP2|CDC20|CBLB|CUL4B|UBE2H|BRCA1|UBE2Q2|BIRC2|CUL4A|TRIM37|CUL5|UBE2E1|UBA1|WWP1|SMURF2|UBE3C|CUL7|FBXW7|HERC4|SIAH1|CBL|WWP2|ERCC8|CDC34|PIAS2|UBE2D1|UBA6|XIAP|UBE2D2|ITCH|CUL1|UBE3B|UBE4A|UBA2|CUL2|PPIL2|TRAF6|CDC27|UBR5|UBE2Z|PIAS1|COP1|UBA3|VHL|UBE2Q1|UBE2O|STUB1|UBE2I|UBOX5|ELOC|CDC16|HUWE1…	147
HUNTINGTONS_DISEASE	1	1	0.141	0.51	200	132	PLCB1|GNAQ|HIP1|SLC25A4|TAF4B|ITPR1|APAF1|PLCB2|PPID|IFT57|DNAL4|BBC3|DLG4|CASP9|HDAC1|PLCB3|CASP3|BAX|SOD2|SP1|CASP8|CREBBP|CREB3L2|GPX1|HDAC2|NDUFA6|TBPL1|AP2A2|AP2A1|TAF4|CLTB|DCTN2|DNAL1|RCOR1|TBP|VDAC1|NDUFV3	148
PARKINSONS_DISEASE	1	1	-0.0997		0	90	NDUFS8|MT-CO3|ATP5F1B|MT-CO2|MT-ND2|ATP5F1C|ATP5PO|NDUFV1|MT-ND3|ATP5F1E|MT-ATP8|ATP5PB|MT-ND6|ATP5PD|UQCRQ|NDUFB7|UQCRH|ATP5F1A|HTRA2|UBE2L3|NDUFS3|ATP5PF|NDUFB4|UQCRFS1|NDUFS6|MT-ND5|UQCRC2|COX7A2|NDUFA10|NDUFA2|NDUFS1|NDUFA3|NDUFS7|MT-CO1|COX7C|NDUFC2|NDUFA9|NDUFC1|NDUFB9|COX5B|NDUFB10|NDUFS4|UQCRC1|COX6B1|VDAC2|NDUFS2|UQCR10|SDHC|NDUFV2|ATP5F1D|UBE2G2|SLC25A5|COX5A|NDUFA5|COX7A2L|NDUFS5|VDAC3…	149
COMPLEMENT_AND_COAGULATION_CASCADES	0.857	0.971	-0.17	-0.754	5	16	SERPINA1|FGB|FGA|F5|FGG|C3|SERPINC1|PLG|SERPINF2|F2|PLAUR|CD46|CR2|F13A1|A2M|CD55	150
RNA_DEGRADATION	1	1	-0.176		0	55	EXOSC5|EXOSC3|CNOT4|SKIV2L|EXOSC10|EXOSC6|ENO3|LSM7|LSM3|EXOSC1|LSM2|LSM6|CNOT9|EXOSC2|LSM4|TENT4A|LSM8|MPHOSPH6|PAPOLG|EXOSC7|EDC3|CNOT6|LSM5|EXOSC8|DCP2|C1D|CNOT3|PARN|MTREX|PATL1|LSM1|WDR61|CNOT7|TTC37|DDX6|CNOT1|HSPA9|CNOT10|EXOSC9|PAPOLA|ZCCHC7|XRN2|CNOT8|DCP1A|EDC4|XRN1|DCP1B	151
REGULATION_OF_AUTOPHAGY	0.857	0.971	-0.209	-0.792	5	14	PIK3R4|GABARAP|PRKAA1|ATG4D|ATG4B|ULK1|BECN1|ATG7|GABARAPL2|ATG5|ATG3|ATG4C|PIK3C3	152
PROTEIN_EXPORT	0.333	0.491	-0.215	-1.15	0	21	SEC61B|SRP9|SPCS1|IMMP1L|SRP72|SRP54|SRP19|SRP68|SPCS2|OXA1L|SRP14|SRPRA|SPCS3|SEC11A|IMMP2L|SRPRB|SEC61A1|SEC63|HSPA5|SEC11C|SEC62	153
DNA_REPLICATION	1	1	-0.225		0	34	POLA2|RPA3|RFC2|POLE|RFC5|FEN1|MCM2|RNASEH2C|MCM7|LIG1|RNASEH2A|MCM4|RPA1|PRIM2|SSBP1|RFC3|POLD1|POLA1|MCM5|RPA2|POLD3|POLD2|PRIM1|MCM6|POLD4|POLE2|DNA2|MCM3|POLE3|RFC1|RFC4|PCNA|RNASEH2B	154
SPLICEOSOME	1	1	-0.226		0	116	XAB2|HSPA6|SNRPC|SRSF2|SF3B5|SNRPE|SNRPD2|LSM7|LSM3|LSM2|SNRPG|SNRPB2|DDX39B|SRSF6|SNRNP40|LSM6|HNRNPC|AQR|SNRPA|SRSF9|DHX38|TRA2A|DDX42|SF3A2|HNRNPA3|SNRPF|SART1|U2AF2|LSM4|CDC5L|LSM8|HNRNPM|SNRPA1|SF3B6|SRSF1|SNRNP70|SNRNP200|SRSF5|PRPF8|SF3B2|HNRNPK|CTNNBL1|CHERP|SF3B4|RBM8A|SF3A3|SNU13|SF3A1|CWC15|PRPF38B|U2SURP|PRPF38A|LSM5|SF3B3|SNRPD1|PHF5A|RBM25|NCBP2|WBP11|PRPF19|CRNKL1|SMNDC1|TRA2B|PLRG…	155
HOMOLOGOUS_RECOMBINATION	1	1	-0.241		0	26	RPA3|NBN|TOP3B|RAD51D|MUS81|RAD52|RAD51B|XRCC3|RPA1|SSBP1|POLD1|RPA2|POLD3|MRE11|EME1|XRCC2|POLD2|TOP3A|BRCA2|POLD4|RAD51C|RAD51|RAD50|BLM|RAD54L	156
RNA_POLYMERASE	1	1	-0.249		0	26	ZNRD1|POLR3A|POLR3F|POLR2I|POLR2L|POLR1A|POLR2F|POLR3GL|POLR2C|POLR2A|POLR2E|POLR2B|POLR2G|POLR3H|POLR3C|POLR1D|POLR2D|POLR3B|POLR2H|POLR3D|POLR2K|POLR1C|POLR3K	157
AMINOACYL_TRNA_BIOSYNTHESIS	0.5	0.664	-0.278	-1.76	0	22	HARS2|FARS2|MTFMT|PARS2|IARS2|FARSA|AARS2|SARS2|YARS2|PSTK|CARS2|LARS2|VARS2|DARS2|TARS2|SEPSECS|MARS2|FARSB|WARS2|RARS2|EARS2	158
OXIDATIVE_PHOSPHORYLATION	1	1	-0.287		0	89	NDUFS8|MT-CO3|ATP5F1B|MT-CO2|MT-ND2|ATP5F1C|ATP5PO|NDUFV1|MT-ND3|ATP5F1E|MT-ATP8|ATP5PB|MT-ND6|ATP5PD|UQCRQ|NDUFB7|UQCRH|NDUFA11|ATP5ME|ATP5F1A|NDUFS3|ATP5PF|NDUFB4|UQCRFS1|NDUFS6|MT-ND5|UQCRC2|COX7A2|NDUFA10|NDUFA2|NDUFS1|NDUFA3|NDUFS7|MT-CO1|COX7C|NDUFC2|NDUFA9|NDUFC1|NDUFB9|ATP6V1G1|COX5B|NDUFB10|NDUFS4|UQCRC1|COX6B1|NDUFS2|ATP6V1E1|UQCR10|SDHC|COX15|NDUFV2|ATP5F1D|ATP6V1F|ATP6V0A2|COX5A|ATP6A…	159
PROTEASOME	1	1	-0.314		0	39	PSMA1|PSMA3|PSMA7|PSMB1|PSMB3|PSMA6|PSMB4|PSMA4|PSMC6|PSMD4|PSMD7|PSMB2|POMP|PSMD12|PSME4|PSMA5|PSMC5|PSMD6|PSMB10|PSMD3|PSME2|PSMD14|PSMD8|PSME3|PSMD13|PSMB7|PSMB8|PSMC2|PSMB6|PSMD11|PSMC1|PSMC3|PSMB5|PSMD1|PSME1	160
GLYCOSYLPHOSPHATIDYLINOSITOL_GPI_ANCHOR_BIOSYNTHESIS	0.222	0.371	-0.319	-1.32	1	17	PIGP|PIGG|PIGW|PIGO|PIGQ|GPAA1|PIGL|PIGA|PIGN|PIGT|PIGB|PIGX|PIGK|PIGS|PIGM|PIGH	161
RIBOSOME	1	1	-0.457		0	77	RPS15A|RPS29|RPLP2|RPL10|RPS27|RPS26|RPL26|RPS19|RPS16|RPLP1|RPS8|RPL22|RPL9|RPL28|RPS28|RPS24|RPS10|RPS11|RPS15|RPL37|RPL18A|MRPL13|FAU|RPS27A|RPS23|RPL23|RPS12|RPL13A|RPS3A|RPL13|RPS20|RPL27A|RPL34|RPS21|RPL31|RPL21|RPL32|RPL36AL|RPS13|RSL24D1|RPL15|RPS18|RPL11|RPL3|RPLP0|RPL27|RPS9|RPL35A|RPS3|RPS4X|RPL35|RPL8|RPL18|RPL19|RPSA|RPL30|RPL14|RPS25|RPL37A|RPL12|RPL4|RPS5|RPL7A|RPL36|RPL29|RPL5|RPS…	162

## Sheet: fig.2c
Figure 2c
exp	within_complex_pairs_gene_symbol_1	within_complex_pairs_gene_symbol_2	random_pairs_gene_symbol_1	random_pairs_gene_symbol_2	spearman_cor_within_complex_pairs	spearman_cor_random_pairs
protein	BCL6	HDAC4	TMEM147	SCAND1	-0.143	-0.258
protein	BCL6	HDAC5	ADK	AEBP2	0.537	0.238
protein	BCL6	HDAC7	EIF2D	POGLUT2	0.233	-0.382
protein	CREBBP	EP300	RAB5C	MRPL18	0.144	0.321
protein	CREBBP	KAT2B	MSN	EPB41L1	0.516	-0.111
protein	CREBBP	NCOA3	CEP170	NCLN	0.181	-0.173
protein	EP300	KAT2B	ULK4	TTPA	0.285	0.303
protein	EP300	NCOA3	OFD1	DGAT1	-0.08	-0.185
protein	KAT2B	NCOA3	RRN3	PHETA1	-0.111	-0.011
protein	HPS1	HPS4	IRF3	KIRREL1	0.785	-0.112
protein	HPS3	HPS5	AK4	NACA	0.674	0.065
protein	HPS3	HPS6	ARPC2	BCAS4	0.844	0.151
protein	HPS5	HPS6	ITGB5	SAP30L	0.682	-0.293
protein	CORO2A	GPS2	PWP2	ZKSCAN2	0.095	-0.51
protein	CORO2A	HDAC3	TSPAN13	TMEM165	0.158	0.063
protein	CORO2A	NCOR1	PTBP3	DHX30	0.251	-0.328
protein	CORO2A	TBL1X	ARL15	TUBB8	0.405	-0.099
protein	CORO2A	TBL1XR1	XPO7	UMAD1	0.129	-0.228
protein	GPS2	HDAC3	TRMT2A	ANXA7	0.3	-0.291
protein	GPS2	NCOR1	ZNF639	TRIM28	-0.02	0.401
protein	GPS2	TBL1X	LPGAT1	PDCD2	-0.221	-0.187
protein	GPS2	TBL1XR1	BTBD1	FAS	0.876	0.072
protein	HDAC3	NCOR1	TMLHE	PKMYT1	0.24	0.134
protein	HDAC3	TBL1X	GLB1	SDK2	0.299	0.144
protein	HDAC3	TBL1XR1	SLC41A1	VPS33A	0.527	-0.22
protein	NCOR1	TBL1X	CTSW	DPM1	0.53	-0.022
protein	NCOR1	TBL1XR1	FDX1	ZNF395	0.147	-0.136
protein	TBL1X	TBL1XR1	ARL6IP6	CENPO	0.002	-0.28
protein	BLOC1S1	BLOC1S2	CFDP1	HIPK3	0.673	0.128
protein	BLOC1S1	BLOC1S3	EIF3A	HOPX	0.582	-0.054
protein	BLOC1S1	BLOC1S4	CMTM3	MMACHC	0.553	-0.293
protein	BLOC1S1	BLOC1S5	QDPR	AFF1	0.687	-0.098
protein	BLOC1S1	BLOC1S6	SPRED1	EIF2S3	0.403	0.204
protein	BLOC1S1	DTNBP1	CAMK4	MAPK12	0.65	-0.031
protein	BLOC1S1	SNAPIN	CREB1	STRN4	0.694	0.308
protein	BLOC1S2	BLOC1S3	ADAM15	PMAIP1	0.538	-0.132
protein	BLOC1S2	BLOC1S4	GUCY1B1	FUZ	0.474	0.246
protein	BLOC1S2	BLOC1S5	NCOR2	MAPK3	0.469	-0.359
protein	BLOC1S2	BLOC1S6	LRRC8C	ZNF8	0.283	-0.085
protein	BLOC1S2	DTNBP1	RAB11FIP4	CLIP4	0.511	0.042
protein	BLOC1S2	SNAPIN	AHSA1	PEX12	0.756	0.555
protein	BLOC1S3	BLOC1S4	ATL3	METTL2B	0.534	-0.395
protein	BLOC1S3	BLOC1S5	CROT	RPS4Y1	0.739	-0.103
protein	BLOC1S3	BLOC1S6	BLM	SLC35C2	0.7	0.09
protein	BLOC1S3	DTNBP1	INF2	PHF14	0.484	-0.068
protein	BLOC1S3	SNAPIN	ZNF512	DNAJC2	0.396	0.11
protein	BLOC1S4	BLOC1S5	SCD5	TUBB4A	0.732	0.116
protein	BLOC1S4	BLOC1S6	RPL36AL	SARM1	0.476	0.411
protein	BLOC1S4	DTNBP1	SUPT5H	IFT122	0.549	-0.103
protein	BLOC1S4	SNAPIN	PLG	FAM8A1	0.356	0.261
protein	BLOC1S5	BLOC1S6	OGFOD2	KLHL6	0.512	-0.265
protein	BLOC1S5	DTNBP1	NPHP4	SSBP2	0.774	-0.184
protein	BLOC1S5	SNAPIN	ELL	MYBL2	0.532	0.267
protein	BLOC1S6	DTNBP1	SEC63	NADSYN1	0.516	0.233
protein	BLOC1S6	SNAPIN	ACTB	C18orf21	0.202	0.119
protein	DTNBP1	SNAPIN	TNRC6A	EXOC8	0.588	-0.563
protein	ACTR2	ACTR3	MCUB	COPS4	0.944	0.25
protein	ACTR2	ARPC1B	RAB12	HEATR3	0.947	-0.385
protein	ACTR2	ARPC2	SEL1L	BOP1	0.929	-0.107
protein	ACTR2	ARPC3	SLC4A4	TRA2A	0.932	-0.324
protein	ACTR2	ARPC5	SLC26A6	VPS4A	0.848	0.025
protein	ACTR3	ARPC1B	FNTA	EEF1E1	0.86	0.056
protein	ACTR3	ARPC2	GAMT	IRF3	0.972	-0.007
protein	ACTR3	ARPC3	FAN1	DCAF8	0.879	0.041
protein	ACTR3	ARPC5	SH2D1A	EIF4EBP2	0.848	-0.251
protein	ARPC1B	ARPC2	BOD1L1	MPND	0.828	0.312
protein	ARPC1B	ARPC3	ASNS	TENT2	0.862	-0.255
protein	ARPC1B	ARPC5	RRM2B	SLC9A1	0.755	0.238
protein	ARPC2	ARPC3	UBE4A	DDX6	0.919	-0.144
protein	ARPC2	ARPC5	FLCN	FCF1	0.862	-0.084
protein	ARPC3	ARPC5	UBL7	RAB5C	0.867	-0.088
protein	PSME1	PSME2	C1orf122	NOVA2	0.84	0.546
protein	PSMC1	PSMC2	INSR	ZC3H15	0.984	-0.173
protein	PSMC1	PSMC3	RFK	WDR3	0.491	0.222
protein	PSMC1	PSMC4	ATM	CCDC85C	0.718	-0.004
protein	PSMC1	PSMC5	FNDC3B	PPP6R3	0.816	0.319
protein	PSMC1	PSMC6	SRSF3	ESPL1	0.15	0.237
protein	PSMC1	PSMD1	PHLDB1	UBN2	0.557	-0.062
protein	PSMC1	PSMD10	ERI3	ADI1	0.174	-0.211
protein	PSMC1	PSMD11	ABITRAM	CCSAP	0.754	0.213
protein	PSMC1	PSMD12	LSM14A	BPGM	0.397	0.108
protein	PSMC1	PSMD13	XAF1	RPA2	0.658	0.17
protein	PSMC1	PSMD14	ZBTB1	RCAN3	0.627	0.398
protein	PSMC1	PSMD2	TAF13	FBXL6	0.763	-0.128
protein	PSMC1	PSMD3	GAPDH	ANKRD50	0.483	0.239
protein	PSMC1	PSMD4	C8orf76	RAB15	0.263	-0.112
protein	PSMC1	PSMD5	PDIA6	TBCCD1	0.028	-0.377
protein	PSMC1	PSMD6	ITPKC	DNAJB11	0.667	0.106
protein	PSMC1	PSMD7	PJA2	USP18	0.56	0.68
protein	PSMC1	PSMD8	EXOSC9	MAP1A	0.511	0.435
protein	PSMC1	PSMD9	UCKL1	RAB3IP	0.111	0.338
protein	PSMC2	PSMC3	XAF1	CTIF	0.495	-0.028
protein	PSMC2	PSMC4	TSN	ZBTB41	0.731	-0.256
protein	PSMC2	PSMC5	ZNF385A	CNTLN	0.839	-0.011
protein	PSMC2	PSMC6	SP110	APOA1	0.154	-0.014
protein	PSMC2	PSMD1	PSMD5	HDAC2	0.567	0.03
protein	PSMC2	PSMD10	CCAR2	SUCLG1	0.119	-0.392
protein	PSMC2	PSMD11	ZFPL1	MED12	0.731	0.019
protein	PSMC2	PSMD12	ACP2	MGAT5	0.382	0.371
protein	PSMC2	PSMD13	PSMC3IP	XPO1	0.648	-0.266
protein	PSMC2	PSMD14	RELA	CKAP2L	0.615	-0.548
protein	PSMC2	PSMD2	ALCAM	EXOC5	0.788	0.273
protein	PSMC2	PSMD3	RNFT2	ZNF282	0.513	0.173
protein	PSMC2	PSMD4	FGD2	SLC4A7	0.282	0.005
protein	PSMC2	PSMD5	EPHX2	CNST	0.023	0.292
protein	PSMC2	PSMD6	MAFF	SAPCD2	0.67	0.311
protein	PSMC2	PSMD7	PSMD5	UAP1	0.574	0.248
protein	PSMC2	PSMD8	SUMO1	ECM1	0.558	0.049
protein	PSMC2	PSMD9	ASPSCR1	CUTA	0.098	0.268
protein	PSMC3	PSMC4	TRMT1L	BDH1	0.339	-0.35
protein	PSMC3	PSMC5	EIF3K	IRS1	0.317	0.034
protein	PSMC3	PSMC6	OARD1	L3HYPDH	0.58	0.225
protein	PSMC3	PSMD1	S100A4	UBE2D3	0.097	0.191
protein	PSMC3	PSMD10	UBE2S	PPP2R5D	0.311	0.111
protein	PSMC3	PSMD11	REXO5	CD1A	0.31	0.073
protein	PSMC3	PSMD12	DDX60	FAM91A1	0.239	0.255
protein	PSMC3	PSMD13	STAT1	CD5	0.273	-0.051
protein	PSMC3	PSMD14	MPHOSPH10	NPRL3	0.15	0.251
protein	PSMC3	PSMD2	MUL1	ACOX3	0.377	0.395
protein	PSMC3	PSMD3	CMC2	SMAD5	0.104	-0.299
protein	PSMC3	PSMD4	P4HA1	RPL21	0.204	-0.44
protein	PSMC3	PSMD5	TFE3	DDOST	-0.239	0.335
protein	PSMC3	PSMD6	PYCARD	CCDC126	0.209	0.083
protein	PSMC3	PSMD7	ARHGAP29	NECTIN1	0.212	0.234
protein	PSMC3	PSMD8	NPM1	METTL8	0.169	0.176
protein	PSMC3	PSMD9	PIN1	NAA10	-0.156	-0.231
protein	PSMC4	PSMC5	MIS12	SF3A1	0.885	-0.19
protein	PSMC4	PSMC6	DTD2	LPP	0.173	-0.04
protein	PSMC4	PSMD1	KIAA0232	FAM13B	0.835	-0.762
protein	PSMC4	PSMD10	GNAQ	SYTL1	-0.005	0.223
protein	PSMC4	PSMD11	C8orf33	CIZ1	0.373	0.146
protein	PSMC4	PSMD12	GABARAPL2	NKAP	0.033	0.346
protein	PSMC4	PSMD13	TAP1	PRPS2	0.346	-0.024
protein	PSMC4	PSMD14	EBAG9	RABAC1	0.387	0.116
protein	PSMC4	PSMD2	TRMT1	SAT2	0.868	-0.32
protein	PSMC4	PSMD3	ARHGEF10	GGA3	0.395	-0.179
protein	PSMC4	PSMD4	PHF1	DDX3X	0.54	-0.154
protein	PSMC4	PSMD5	IK	USP33	0.089	0.256
protein	PSMC4	PSMD6	METTL26	ZNF606	0.398	-0.007
protein	PSMC4	PSMD7	IMMT	ZNHIT3	0.427	-0.007
protein	PSMC4	PSMD8	BSPRY	FAM160B2	0.644	0.117
protein	PSMC4	PSMD9	RPL31	EAF2	-0.1	0.558
protein	PSMC5	PSMC6	BAD	PAPOLA	0.276	0.081
protein	PSMC5	PSMD1	MRPL19	COX7A2L	0.796	0.328
protein	PSMC5	PSMD10	SLC7A6	RGS10	0.057	0.109
protein	PSMC5	PSMD11	NUMA1	EI24	0.528	0.04
protein	PSMC5	PSMD12	PLD3	C12orf43	0.203	-0.604
protein	PSMC5	PSMD13	AKAP10	GAMT	0.528	-0.232
protein	PSMC5	PSMD14	NDUFV1	CEP55	0.478	-0.453
protein	PSMC5	PSMD2	PBXIP1	SCYL1	0.876	0.391
protein	PSMC5	PSMD3	ALKBH6	ARCN1	0.545	0.467
protein	PSMC5	PSMD4	E2F2	BAG1	0.399	0.091
protein	PSMC5	PSMD5	ZNF544	PTP4A3	0.124	0.108
protein	PSMC5	PSMD6	SNX10	RPSA	0.529	0.269
protein	PSMC5	PSMD7	USP8	USP39	0.584	-0.039
protein	PSMC5	PSMD8	LYL1	PREPL	0.75	-0.359
protein	PSMC5	PSMD9	RANBP9	TYW5	0.005	-0.337
protein	PSMC6	PSMD1	CNNM2	GAR1	0.269	-0.029
protein	PSMC6	PSMD10	C19orf57	PTAR1	0.371	0.127
protein	PSMC6	PSMD11	SLC4A2	AUP1	0.322	-0.196
protein	PSMC6	PSMD12	DENND1C	GTF3C5	0.457	-0.011
protein	PSMC6	PSMD13	MED22	ZNF613	0.462	0.068
protein	PSMC6	PSMD14	CRIM1	RAD54B	0.313	-0.352
protein	PSMC6	PSMD2	BUD23	THOC3	0.213	0.073
protein	PSMC6	PSMD3	PDLIM5	ERI3	0.363	-0.233
protein	PSMC6	PSMD4	BCAP31	ITGAE	0.296	0.055
protein	PSMC6	PSMD5	ARL8A	DDI2	-0.149	-0.164
protein	PSMC6	PSMD6	SMTN	B3GALNT2	0.299	0.153
protein	PSMC6	PSMD7	SEMA4D	MYO18B	0.372	-0.162
protein	PSMC6	PSMD8	MAP1B	SMYD4	0.481	0.316
protein	PSMC6	PSMD9	CMPK1	HGFAC	-0.177	0.494
protein	PSMD1	PSMD10	G3BP2	CCDC90B	0.04	-0.164
protein	PSMD1	PSMD11	AC093323.1	FAH	0.434	-0.595
protein	PSMD1	PSMD12	RAP2A	RB1	0.209	-0.495
protein	PSMD1	PSMD13	ENTPD6	CCDC43	0.457	0.28
protein	PSMD1	PSMD14	SMARCA5	PACSIN2	0.556	-0.163
protein	PSMD1	PSMD2	PIK3CB	CWC27	0.78	0.072
protein	PSMD1	PSMD3	FKBP15	CHD4	0.547	0.196
protein	PSMD1	PSMD4	PAF1	RGL2	0.549	-0.088
protein	PSMD1	PSMD5	PSMC5	F11R	0.06	0.207
protein	PSMD1	PSMD6	QSOX2	MAN2C1	0.501	-0.058
protein	PSMD1	PSMD7	UBE2Q1	ZBED5	0.458	0.282
protein	PSMD1	PSMD8	MINDY1	FN3KRP	0.875	0.077
protein	PSMD1	PSMD9	NTAN1	DPH3	-0.016	0.728
protein	PSMD10	PSMD11	ELOVL2	GTF2H1	0.224	0.493
protein	PSMD10	PSMD12	REL	ALAS1	0.231	0.059
protein	PSMD10	PSMD13	PPM1D	ATG16L2	0.237	0.068
protein	PSMD10	PSMD14	SMIM8	SKA1	0.281	0.095
protein	PSMD10	PSMD2	ZFP90	PSMD1	0.196	-0.041
protein	PSMD10	PSMD3	TNKS1BP1	ARMCX5	0.106	0.398
protein	PSMD10	PSMD4	TAOK3	FKBP5	-0.23	0.112
protein	PSMD10	PSMD5	RBKS	ATP6V1D	-0.028	-0.073
protein	PSMD10	PSMD6	HSPH1	PLEC	0.28	-0.385
protein	PSMD10	PSMD7	PCYT1A	PLD6	0.124	-0.413
protein	PSMD10	PSMD8	KBTBD11	CNDP2	0.178	-0.353
protein	PSMD10	PSMD9	IDUA	VIRMA	0.513	-0.215
protein	PSMD11	PSMD12	ZC3H6	HSPB1	0.747	-0.104
protein	PSMD11	PSMD13	BTF3L4	UQCRC1	0.921	-0.144
protein	PSMD11	PSMD14	DIRAS1	DNAJC11	0.839	-0.615
protein	PSMD11	PSMD2	KXD1	ARHGAP42	0.539	0.051
protein	PSMD11	PSMD3	VPS26B	NOP56	0.637	0.058
protein	PSMD11	PSMD4	CLASP1	MTRF1	0.276	-0.743
protein	PSMD11	PSMD5	SUPT7L	WDR46	-0.012	0.397
protein	PSMD11	PSMD6	C4orf3	SERPINE2	0.876	0.447
protein	PSMD11	PSMD7	HEXIM1	RBFA	0.773	-0.129
protein	PSMD11	PSMD8	IFT74	DAP	0.47	0.029
protein	PSMD11	PSMD9	FEN1	TSNAX	-0.002	-0.05
protein	PSMD12	PSMD13	WNK1	RMDN2	0.738	-0.03
protein	PSMD12	PSMD14	CYB5A	FARSA	0.774	0.188
protein	PSMD12	PSMD2	AFTPH	NDUFA12	0.149	-0.205
protein	PSMD12	PSMD3	PARP16	SNAPIN	0.331	0.027
protein	PSMD12	PSMD4	HSD17B7	PIAS4	0.302	0.109
protein	PSMD12	PSMD5	MED17	MBD1	0.004	0.421
protein	PSMD12	PSMD6	PIGB	ATG13	0.652	-0.116
protein	PSMD12	PSMD7	C19orf54	MPZL1	0.532	-0.086
protein	PSMD12	PSMD8	TADA3	ZNF784	0.397	0.177
protein	PSMD12	PSMD9	TMEM97	COX19	0.084	-0.29
protein	PSMD13	PSMD14	WSB1	MOSPD2	0.799	-0.196
protein	PSMD13	PSMD2	LDAH	ZNF8	0.522	0.209
protein	PSMD13	PSMD3	PSMB9	ZBED3	0.689	0.048
protein	PSMD13	PSMD4	TEX264	IQSEC1	0.26	-0.054
protein	PSMD13	PSMD5	GCSH	PNN	0.03	0.002
protein	PSMD13	PSMD6	AGTRAP	TSPOAP1	0.841	-0.049
protein	PSMD13	PSMD7	GRN	NDUFA11	0.797	0.197
protein	PSMD13	PSMD8	TMEM192	MRPL28	0.586	0.343
protein	PSMD13	PSMD9	BECN1	POT1	0.006	-0.16
protein	PSMD14	PSMD2	LIN28B	HOPX	0.561	-0.329
protein	PSMD14	PSMD3	PAPSS1	EFCAB11	0.649	0.139
protein	PSMD14	PSMD4	ERCC4	ACAT1	0.435	-0.092
protein	PSMD14	PSMD5	NUP58	EIF4E2	0.08	-0.207
protein	PSMD14	PSMD6	TPP1	BRCA1	0.915	-0.095
protein	PSMD14	PSMD7	PTPRD	SRGAP3	0.691	0.152
protein	PSMD14	PSMD8	NEK9	DYNC1I2	0.625	-0.057
protein	PSMD14	PSMD9	NT5E	TEPSIN	0.097	-0.004
protein	PSMD2	PSMD3	DNAJB12	ICMT	0.6	-0.03
protein	PSMD2	PSMD4	POLR2B	MMP24OS	0.455	0.339
protein	PSMD2	PSMD5	HERC4	PNO1	0.162	-0.434
protein	PSMD2	PSMD6	IFI44	VPS37A	0.658	-0.121
protein	PSMD2	PSMD7	CKS2	CLSPN	0.657	0.517
protein	PSMD2	PSMD8	ZMYM3	RPL18A	0.714	-0.185
protein	PSMD2	PSMD9	MRPL3	PRMT7	0.029	0.043
protein	PSMD3	PSMD4	TPM3	MIA3	0.301	-0.195
protein	PSMD3	PSMD5	JTB	NAA25	-0.186	0.15
protein	PSMD3	PSMD6	PAICS	FBXO38	0.811	0.138
protein	PSMD3	PSMD7	AIF1	MTCH1	0.702	0.162
protein	PSMD3	PSMD8	CLIP1	RSL1D1	0.647	-0.529
protein	PSMD3	PSMD9	DNTTIP2	PKMYT1	-0.204	-0.045
protein	PSMD4	PSMD5	C19orf54	TYW1	-0.228	0.116
protein	PSMD4	PSMD6	CCPG1	PHETA1	0.382	0.104
protein	PSMD4	PSMD7	MKRN1	MICU2	0.408	0.095
protein	PSMD4	PSMD8	CABIN1	HFE	0.459	-0.396
protein	PSMD4	PSMD9	SLC16A7	PHKB	-0.516	-0.246
protein	PSMD5	PSMD6	CDCA4	ZNF184	0.001	0.062
protein	PSMD5	PSMD7	RAB40C	ALDH16A1	0.139	-0.518
protein	PSMD5	PSMD8	ATXN7L3B	C5orf15	0.072	-0.071
protein	PSMD5	PSMD9	ZFPM1	C15orf40	0.484	-0.02
protein	PSMD6	PSMD7	PRKRIP1	ROMO1	0.832	-0.405
protein	PSMD6	PSMD8	INTS4	FDPS	0.584	-0.241
protein	PSMD6	PSMD9	ATXN3	ZNF638	0.008	0.303
protein	PSMD7	PSMD8	ANAPC13	CLSTN3	0.519	-0.519
protein	PSMD7	PSMD9	WDTC1	ADA	-0.143	0.02
protein	PSMD8	PSMD9	CXorf38	SLC9A3R2	0.081	-0.13
protein	AP1B1	AP1G1	EXTL2	S100A7	0.571	0.233
protein	AP1B1	AP1G2	CD200	HPSE	0.586	0.343
protein	AP1B1	AP1M1	GLCCI1	HOPX	0.406	0.204
protein	AP1B1	AP1S1	AUP1	ECI1	-0.113	0.577
protein	AP1B1	AP1S2	MCM10	GRHPR	0.662	0.049
protein	AP1G1	AP1G2	PLPBP	UBXN8	0.132	-0.283
protein	AP1G1	AP1M1	SMAD1	DEPDC1B	0.54	-0.102
protein	AP1G1	AP1S1	NPM1	RTN4RL2	0.382	-0.088
protein	AP1G1	AP1S2	OTUD7B	MAP7	0.414	0.407
protein	AP1G2	AP1M1	UTP4	GPATCH2L	0.229	0.151
protein	AP1G2	AP1S1	SOD2	KMT5C	0.012	-0.2
protein	AP1G2	AP1S2	CTBP1	HTATIP2	0.643	-0.046
protein	AP1M1	AP1S1	URGCP	WWP2	0.249	-0.057
protein	AP1M1	AP1S2	TESPA1	FN1	0.25	0.298
protein	AP1S1	AP1S2	PFKP	SNX29	-0.366	-0.26
protein	BCL6	HDAC1	GK5	HASPIN	-0.042	0.587
protein	BCL6	MBD3	CDC25C	NDUFB9	0.272	-0.403
protein	BCL6	MTA2	MYO1B	ISCA2	0.64	0.287
protein	BCL6	MTA3	TMUB1	SOBP	0.403	-0.197
protein	HDAC1	MBD3	C12orf73	SYAP1	0.13	0.205
protein	HDAC1	MTA2	PECAM1	TUBB8	0.13	0.007
protein	HDAC1	MTA3	ZNF706	CYFIP2	0.189	0.204
protein	MBD3	MTA2	MTG1	PLIN2	0.407	-0.082
protein	MBD3	MTA3	NOL8	GUCY1B1	0.622	0.024
protein	MTA2	MTA3	ZNHIT2	HSPA9	0.177	0.159
protein	DNMT3B	HDAC1	IFT52	ATE1	-0.404	-0.32
protein	DNMT3B	KIF4A	GTPBP1	SERPINE2	0.32	0.119
protein	DNMT3B	SIN3A	ISOC1	ELP1	0.308	0.483
protein	DNMT3B	SMARCA5	UCP2	CKAP4	0.179	0.269
protein	DNMT3B	SMC2	LACC1	ARAP2	0.049	-0.18
protein	DNMT3B	SMC4	TSPAN13	PNN	-0.015	0.275
protein	HDAC1	KIF4A	RPL35A	SKAP2	-0.067	-0.387
protein	HDAC1	SIN3A	IL1RAP	PHF20L1	0.142	-0.08
protein	HDAC1	SMARCA5	ARNTL	ANKRD13D	0.219	0.149
protein	HDAC1	SMC2	MLF2	MYO1F	-0.006	-0.481
protein	HDAC1	SMC4	METTL7B	MBNL3	0.064	0.359
protein	KIF4A	SIN3A	TULP3	AK6	0.128	0.291
protein	KIF4A	SMARCA5	EVI2B	TATDN2	0.295	0.221
protein	KIF4A	SMC2	PEPD	ALDH5A1	0.602	0.111
protein	KIF4A	SMC4	FAM234A	GSDMD	0.711	-0.167
protein	SIN3A	SMARCA5	OIP5	DDX54	0.588	0.102
protein	SIN3A	SMC2	GNAI3	GON4L	-0.029	-0.237
protein	SIN3A	SMC4	PPP2CB	POLR2K	-0.072	0.071
protein	SMARCA5	SMC2	TNFAIP8	MRPS14	0.347	0.28
protein	SMARCA5	SMC4	STN1	CABLES2	0.277	0.073
protein	SMC2	SMC4	TMTC3	SPATA5	0.929	-0.031
protein	RAB5A	RABEP1	PFKFB2	COG8	-0.142	0.234
protein	RAB5A	RABGEF1	KIAA1109	PAPSS1	0.205	0.2
protein	RABEP1	RABGEF1	LCP1	RAB5A	0.544	0.405
protein	HDAC1	HDAC2	RBM6	TPI1	-0.364	-0.212
protein	HDAC1	RBBP4	CEP76	PCCB	0.432	-0.237
protein	HDAC1	RBBP7	ZKSCAN1	VPS72	0.04	0.523
protein	HDAC1	SAP18	DCAF1	ELMO1	0.331	0.177
protein	HDAC1	SAP30	AP2S1	CCDC91	0.014	-0.399
protein	HDAC2	RBBP4	DYNLT3	ZFP64	0.275	0.056
protein	HDAC2	RBBP7	TRIM27	ZSCAN25	0.239	0.308
protein	HDAC2	SAP18	TMEM209	ANKRD28	0.284	0.194
protein	HDAC2	SAP30	MDM1	DECR2	0.284	-0.223
protein	HDAC2	SIN3A	MYEF2	RAPGEF1	0.26	0.377
protein	RBBP4	RBBP7	EIF3H	DNAJB4	0.034	-0.04
protein	RBBP4	SAP18	GRAMD1A	INTS5	0.274	0.274
protein	RBBP4	SAP30	WDR41	GOLPH3L	0.431	0.172
protein	RBBP4	SIN3A	COPS4	DYNLT1	0.399	-0.308
protein	RBBP7	SAP18	KIFC1	HAUS6	0.037	0.185
protein	RBBP7	SAP30	VWA5A	NOP10	0.474	-0.013
protein	RBBP7	SIN3A	YKT6	SEC13	0.516	0.116
protein	SAP18	SAP30	GINM1	RAB28	-0.03	-0.181
protein	SAP18	SIN3A	TWISTNB	NDUFA12	-0.016	-0.502
protein	SAP30	SIN3A	PIGW	RNMT	0.615	-0.083
protein	HDAC4	MAPK3	LRRC58	CAMSAP3	-0.17	0.316
protein	HDAC4	MAPK1	CCDC6	BMPR1A	-0.386	0.124
protein	GPS2	NCOR2	PTK2B	FBXO11	0.456	-0.167
protein	HDAC3	NCOR2	ZMAT2	TTC33	0.405	0.188
protein	NCOR2	TBL1X	LSM7	RXRA	-0.387	-0.081
protein	NCOR2	TBL1XR1	TP53BP1	RNF216	0.398	-0.048
protein	AP3B1	AP3D1	LSP1	TSC22D3	0.949	0.133
protein	AP3B1	AP3M1	CNOT4	SNX3	0.942	-0.031
protein	AP3B1	AP3M2	NIN	ETS2	0.362	-0.357
protein	AP3B1	AP3S1	LAMTOR3	ACTR3B	0.858	0.307
protein	AP3B1	AP3S2	CNNM4	RSL1D1	0.302	-0.046
protein	AP3D1	AP3M1	ZNF836	FUS	0.901	0.202
protein	AP3D1	AP3M2	TRPT1	CHKA	0.434	-0.217
protein	AP3D1	AP3S1	CDKN2D	ARHGEF3	0.788	-0.193
protein	AP3D1	AP3S2	ABCA7	USP24	0.4	-0.006
protein	AP3M1	AP3M2	INPP5B	SNRPE	0.255	0.037
protein	AP3M1	AP3S1	TTLL12	C16orf54	0.797	-0.107
protein	AP3M1	AP3S2	RIOX1	CIT	0.312	-0.401
protein	AP3M2	AP3S1	FERMT3	NAXE	0.399	-0.034
protein	AP3M2	AP3S2	COTL1	PARD6A	0.408	-0.2
protein	AP3S1	AP3S2	MAN2B1	E2F4	0.045	-0.015
protein	IRF9	STAT1	EEF2K	WDR4	0.404	-0.315
protein	IRF9	STAT2	CD37	SNX9	0.4	0.184
protein	STAT1	STAT2	BABAM1	DHRS4	0.403	0.478
protein	CHD4	HDAC1	ATP11A	ABCC10	0.185	0.248
protein	CHD4	HDAC2	SCRIB	SPRY4	0.26	-0.244
protein	CHD4	MBD3	ARHGAP17	WDR60	0.635	-0.317
protein	CHD4	MTA2	ADAP1	SAV1	0.624	0.099
protein	CHD4	RBBP4	LIN7C	MCAT	0.652	0.08
protein	CHD4	RBBP7	IDUA	TMCO6	0.164	-0.29
protein	HDAC2	MBD3	ST3GAL4	TOB2	0.246	0.043
protein	HDAC2	MTA2	PQBP1	VPS11	0.206	-0.113
protein	MBD3	RBBP4	BST1	CETN3	0.5	0.447
protein	MBD3	RBBP7	PNPLA6	FBXO38	0.411	-0.102
protein	MTA2	RBBP4	ZCCHC3	BCHE	0.37	0.146
protein	MTA2	RBBP7	CLTC	LZTS1	-0.028	-0.007
protein	CHD4	MBD2	N4BP2	ABHD17A	0.078	0.022
protein	HDAC1	MBD2	CD2	RRAGB	-0.141	-0.258
protein	HDAC2	MBD2	ZC2HC1A	PIAS4	0.127	0.076
protein	MBD2	MBD3	CSNK1A1	MED10	-0.252	-0.432
protein	MBD2	MTA2	POMT1	MEF2D	0.556	-0.276
protein	MBD2	RBBP4	R3HDM1	AHSG	-0.185	-0.215
protein	MBD2	RBBP7	KRT77	PTGR2	-0.374	-0.163
protein	MED1	MED12	ATP10D	SLC16A10	0.813	0.133
protein	MED1	MED14	PALLD	RBPJ	0.68	0.351
protein	MED1	MED16	RPS24	CD22	0.637	0.055
protein	MED1	MED17	ELP5	CMTM3	0.61	-0.578
protein	MED1	MED24	STX3	LRP1	0.693	-0.371
protein	MED1	THRA	SARS2	PDE12	-0.024	-0.043
protein	MED1	THRAP3	DIAPH2	PSMC2	0.565	-0.212
protein	MED12	MED14	UFSP2	BROX	0.813	0.482
protein	MED12	MED16	GRPEL1	RNF2	0.757	0.014
protein	MED12	MED17	BAD	TAF4	0.613	0.142
protein	MED12	MED24	PLPP6	ZKSCAN8	0.805	0.073
protein	MED12	THRA	ZNF616	YWHAG	-0.272	0.195
protein	MED12	THRAP3	MRS2	KIF1B	0.439	-0.141
protein	MED14	MED16	PFAS	RPL26	0.861	0.23
protein	MED14	MED17	DYNC1H1	SPHK2	0.517	0.517
protein	MED14	MED24	FABP6	SLC25A13	0.941	-0.046
protein	MED14	THRA	STK16	NXT2	0.013	0.041
protein	MED14	THRAP3	UQCRFS1	NEDD4L	0.317	0.007
protein	MED16	MED17	SAMD9	PRPSAP1	0.529	0.444
protein	MED16	MED24	PARK7	PLEKHA1	0.757	0.001
protein	MED16	THRA	CRY1	RAD54L2	0.029	0.071
protein	MED16	THRAP3	PDXDC1	DENND6A	0.464	-0.056
protein	MED17	MED24	WDR45B	BZW1	0.486	-0.215
protein	MED17	THRA	MOV10	CRKL	-0.214	-0.235
protein	MED17	THRAP3	CDC25A	LYAR	0.519	0.537
protein	MED24	THRA	SERPINF1	RASAL1	0.024	0.481
protein	MED24	THRAP3	PRKCZ	GPS2	0.267	-0.179
protein	THRA	THRAP3	GTF2I	RBBP5	-0.187	-0.142
protein	AP4B1	AP4E1	EIF2S2	USP48	0.899	-0.491
protein	AP4B1	AP4M1	BTBD6	WDR77	0.852	-0.051
protein	AP4B1	AP4S1	GPATCH8	CCDC22	0.013	-0.065
protein	AP4E1	AP4M1	MAP2K4	PBX2	0.905	-0.508
protein	AP4E1	AP4S1	YWHAE	STAM2	0.143	0.482
protein	AP4M1	AP4S1	ZNF101	SPTY2D1	0.226	0.222
protein	HOMER3	ITPR3	WDFY1	ADPRHL2	-0.299	0.47
protein	HOMER3	TRPC1	FSCN1	CRABP1	0.074	0.038
protein	ITPR3	TRPC1	CENPF	UBXN8	-0.198	0.086
protein	CUL1	RBX1	GOLGA5	ITGB2	0.207	0.38
protein	CUL1	SKP1	RFX3	CDV3	-0.226	-0.326
protein	CUL1	SKP2	ASH2L	DNASE2	-0.31	-0.031
protein	RBX1	SKP1	SLC25A11	PDE3B	-0.101	-0.032
protein	RBX1	SKP2	NUCB2	MRTFA	-0.176	0.181
protein	SKP1	SKP2	RSL1D1	DMAC2L	-0.02	-0.182
protein	CUL7	FBXW8	NDUFS7	EIF4EBP2	0.447	0.077
protein	CUL7	RBX1	GINM1	ZNF639	-0.031	0.2
protein	CUL7	SKP1	BTN2A1	GNAQ	0.117	-0.042
protein	FBXW8	RBX1	TNRC18	POC1A	-0.016	-0.072
protein	FBXW8	SKP1	CEP72	UQCC3	0.084	-0.027
protein	ACTB	ARID1A	PLA2G4A	RPA2	-0.144	0.02
protein	ACTB	CARM1	NAA80	SLC25A36	0.136	0.474
protein	ACTB	SCYL1	THAP3	CEP192	0.182	-0.617
protein	ACTB	SMARCA4	ACSL5	AC011005.1	-0.452	0.713
protein	ACTB	SMARCB1	WDR81	TRAPPC3	-0.274	0.586
protein	ACTB	SMARCC1	CCDC97	SOS1	-0.062	0.077
protein	ACTB	SMARCC2	BEND3	DDB1	-0.202	0.04
protein	ACTB	SMARCD1	UBASH3A	PER2	-0.085	0.301
protein	ACTB	SMARCE1	SMIM20	INTS4	-0.36	-0.047
protein	ARID1A	CARM1	PTPRS	SLFN14	0.129	-0.161
protein	ARID1A	SCYL1	KRCC1	MAP4	0.19	-0.113
protein	ARID1A	SMARCA4	ALG3	ANO8	0.706	-0.048
protein	ARID1A	SMARCB1	PPP1R21	AP1M1	0.802	0.366
protein	ARID1A	SMARCC1	ACAT1	KIF4A	0.689	0.014
protein	ARID1A	SMARCC2	MCU	SERPINA1	0.518	0.43
protein	ARID1A	SMARCD1	ZNF652	PPP1CA	0.202	0.128
protein	ARID1A	SMARCE1	S100A1	MCM3AP	0.857	-0.373
protein	CARM1	SCYL1	SIRT5	CUL9	-0.133	0.186
protein	CARM1	SMARCA4	SESTD1	PARVG	0.132	0.228
protein	CARM1	SMARCB1	COPS3	C14orf93	0.264	-0.213
protein	CARM1	SMARCC1	SENP3	EIF4G3	0.587	0.025
protein	CARM1	SMARCC2	ATXN7L3B	KIAA1217	-0.208	0.567
protein	CARM1	SMARCD1	MAGI3	ANO10	0.364	0.309
protein	CARM1	SMARCE1	MRPL47	APTX	0.292	0.164
protein	SCYL1	SMARCA4	RANBP1	ATAD3A	-0.073	0.263
protein	SCYL1	SMARCB1	WASHC1	PARP9	-0.058	0.281
protein	SCYL1	SMARCC1	DHX9	SCPEP1	-0.046	-0.056
protein	SCYL1	SMARCC2	DYNC1I2	TK1	-0.057	0.203
protein	SCYL1	SMARCD1	MRPS27	HMCES	-0.265	0.372
protein	SCYL1	SMARCE1	ERI3	TBC1D23	-0.144	-0.159
protein	SMARCA4	SMARCB1	SREBF2	LAS1L	0.666	0.281
protein	SMARCA4	SMARCC1	KNTC1	MAGED1	0.497	0.126
protein	SMARCA4	SMARCC2	FAHD1	HAUS7	0.586	0.086
protein	SMARCA4	SMARCD1	JARID2	APPL1	0.283	0.071
protein	SMARCA4	SMARCE1	EMC2	FZD2	0.78	-0.36
protein	SMARCB1	SMARCC1	GCLM	IL27RA	0.691	0.023
protein	SMARCB1	SMARCC2	ACD	EIF4H	0.484	-0.075
protein	SMARCB1	SMARCD1	CNR2	NOP16	0.197	-0.186
protein	SMARCB1	SMARCE1	RPL3	MT-CO2	0.936	0.031
protein	SMARCC1	SMARCC2	COPS7B	MRPL19	0.069	0.328
protein	SMARCC1	SMARCD1	ANO6	HECA	0.188	0.228
protein	SMARCC1	SMARCE1	IGHD	FMNL2	0.747	0.102
protein	SMARCC2	SMARCD1	SPAG9	SNRNP35	0.098	0.174
protein	SMARCC2	SMARCE1	CRY1	SMARCA1	0.54	0.172
protein	SMARCD1	SMARCE1	ZNF302	HMGXB3	0.25	0.098
protein	NUP107	NUP133	DTX1	LLGL2	0.919	-0.2
protein	NUP107	NUP160	ZNF354A	AK4	0.868	0.042
protein	NUP107	NUP37	ZNF423	TENT4B	0.719	-0.28
protein	NUP107	NUP43	HMMR	NECTIN1	0.43	0.251
protein	NUP107	NUP85	CCDC71L	TPT1	0.67	0.202
protein	NUP107	NUP98	RAD9A	LMNA	0.881	-0.195
protein	NUP107	SEC13	PPP3CA	NOTCH2	0.08	0.249
protein	NUP107	SEH1L	ZMYM5	KLHL36	0.072	0.174
protein	NUP133	NUP160	CUL1	DLG5	0.785	0.39
protein	NUP133	NUP37	TNFRSF10A	TESK1	0.7	0.417
protein	NUP133	NUP43	MAPK8IP3	STOML1	0.431	-0.328
protein	NUP133	NUP85	ABL1	PIK3CA	0.605	0.285
protein	NUP133	NUP98	MBD6	MMUT	0.771	-0.651
protein	NUP133	SEC13	WASL	RCE1	0.013	-0.086
protein	NUP133	SEH1L	ARG1	BAZ1A	0.147	-0.257
protein	NUP160	NUP37	RBBP4	CCT5	0.667	0.264
protein	NUP160	NUP43	PDCD11	HEATR3	0.422	0.132
protein	NUP160	NUP85	PACSIN1	GSTK1	0.778	-0.184
protein	NUP160	NUP98	JOSD2	MX1	0.848	-0.291
protein	NUP160	SEC13	E2F3	RBM27	0.199	-0.355
protein	NUP160	SEH1L	RBM33	ALDH1A1	0.112	0.132
protein	NUP37	NUP43	APMAP	CTU1	0.372	0.12
protein	NUP37	NUP85	TBL1X	NDUFA13	0.492	-0.249
protein	NUP37	NUP98	RELB	MIA3	0.661	0.543
protein	NUP37	SEC13	NOVA2	C1orf50	0.249	-0.684
protein	NUP37	SEH1L	HIBADH	MTERF2	0.462	-0.369
protein	NUP43	NUP85	TSPO	SDE2	0.552	-0.462
protein	NUP43	NUP98	AGFG2	GNE	0.451	0.023
protein	NUP43	SEC13	GRWD1	DPYSL2	0.136	-0.462
protein	NUP43	SEH1L	DNAAF2	MMACHC	0.269	0.069
protein	NUP85	NUP98	DNTTIP1	FHOD1	0.595	0.338
protein	NUP85	SEC13	SCAF1	CXXC1	0.104	-0.139
protein	NUP85	SEH1L	APOE	EAPP	0.387	0.2
protein	NUP98	SEC13	MYNN	ARRB1	0.337	-0.589
protein	NUP98	SEH1L	PLSCR3	RIT1	0.003	0.403
protein	SEC13	SEH1L	MCMBP	ELOC	-0.043	0.022
protein	FANCA	FANCC	MKRN3	KBTBD7	0.506	0.234
protein	FANCA	FANCF	FBXL6	MTHFD2	0.357	0.223
protein	FANCA	FANCG	TFRC	JRKL	0.923	-0.259
protein	FANCC	FANCF	MTCH2	STAT1	0.295	0.126
protein	FANCC	FANCG	NIT2	PAGR1	0.473	-0.187
protein	FANCF	FANCG	PGD	TMC6	0.365	0.018
protein	CD28	NCL	PTK2	PORCN	0.12	0.228
protein	ANAPC1	ANAPC2	APAF1	EPHX2	0.617	-0.28
protein	ANAPC1	ANAPC4	HSPA14	IFT122	0.855	0.225
protein	ANAPC1	ANAPC5	SMARCA1	GORASP2	0.801	-0.004
protein	ANAPC1	ANAPC7	TES	MFSD6	0.706	0.413
protein	ANAPC1	CDC16	CBX2	RUNX2	0.762	-0.439
protein	ANAPC1	CDC23	JMY	ARRDC1	0.791	-0.159
protein	ANAPC1	CDC27	C12orf65	TCF20	0.729	0.056
protein	ANAPC2	ANAPC4	ANXA7	MCM9	0.457	0.085
protein	ANAPC2	ANAPC5	LRCH1	RABGEF1	0.791	0.185
protein	ANAPC2	ANAPC7	PLCB1	PTGS1	0.634	0.189
protein	ANAPC2	CDC16	ANKRD63	NUDT1	0.229	-0.001
protein	ANAPC2	CDC23	CLEC2D	PIMREG	0.356	-0.285
protein	ANAPC2	CDC27	CLASRP	TRBC2	0.49	0.259
protein	ANAPC4	ANAPC5	ADGRA3	SNX12	0.636	0.214
protein	ANAPC4	ANAPC7	RGS10	BEND3	0.569	-0.031
protein	ANAPC4	CDC16	MEN1	NSMCE1	0.657	0.101
protein	ANAPC4	CDC23	MNDA	PIH1D1	0.767	-0.031
protein	ANAPC4	CDC27	ABCB10	NAA35	0.622	0.464
protein	ANAPC5	ANAPC7	TM7SF2	PIK3CG	0.712	-0.143
protein	ANAPC5	CDC16	KYAT3	ZNF784	0.479	-0.252
protein	ANAPC5	CDC23	B4GALT1	SKP2	0.516	-0.281
protein	ANAPC5	CDC27	ZWINT	LRRC20	0.634	-0.032
protein	ANAPC7	CDC16	ALG5	TMEM263	0.3	-0.204
protein	ANAPC7	CDC23	UBE2G1	MON1B	0.407	-0.03
protein	ANAPC7	CDC27	NCOA2	LHFPL2	0.863	-0.555
protein	CDC16	CDC23	MARCKSL1	GATB	0.729	0.005
protein	CDC16	CDC27	NACA	FOXRED2	0.457	0.007
protein	CDC23	CDC27	TEX30	PCBP2	0.47	-0.248
protein	NAA15	XRCC5	TXNL4B	PTER	-0.002	-0.012
protein	NAA15	XRCC6	MTPAP	DIPK1A	0.099	-0.309
protein	XRCC5	XRCC6	HLA-DMA	E2F4	0.939	0.08
protein	ANAPC1	ANAPC10	MDH2	PEX19	0.571	0.281
protein	ANAPC10	ANAPC2	CCDC102A	SLC26A6	0.435	0.222
protein	ANAPC10	ANAPC4	KIAA0753	LACTB	0.401	-0.127
protein	ANAPC10	ANAPC5	IGSF3	BCAS3	0.478	-0.016
protein	ANAPC10	ANAPC7	DPH7	OGN	0.675	-0.251
protein	ANAPC10	CDC16	MAPKAPK3	CDC40	0.42	-0.127
protein	ANAPC10	CDC23	RBFOX2	SNX32	0.412	0.207
protein	ANAPC10	CDC27	BLOC1S3	MCTS1	0.759	0.416
protein	EP300	MDM2	MED25	GM2A	-0.547	0.325
protein	EP300	TP53	NKIRAS1	ZC3HAV1L	-0.032	0.022
protein	MDM2	TP53	PAGE5	HLA-DPB1	0.071	0.141
protein	BPTF	RBBP4	ICAM3	SOS1	0.607	0.602
protein	BPTF	RBBP7	RPS3	FKBP8	0.036	0.091
protein	BPTF	SMARCA1	BCS1L	SERAC1	0.15	-0.304
protein	RBBP4	SMARCA1	SCFD2	WDR20	0.049	0.321
protein	RBBP7	SMARCA1	FMNL2	BCL6	-0.024	0.01
protein	ERCC2	ERCC3	SH2B1	MTMR9	0.632	-0.359
protein	ERCC2	GTF2B	DDI2	PLA2G6	-0.405	-0.18
protein	ERCC2	GTF2E1	ERCC3	PLD6	0.466	0.465
protein	ERCC2	GTF2E2	NENF	TRNAU1AP	0.399	-0.127
protein	ERCC2	GTF2F1	EPS8L2	MIEF1	0.298	0.248
protein	ERCC2	GTF2F2	NR2C2	ACO1	0.456	-0.027
protein	ERCC2	GTF2H1	C16orf86	PDK3	0.587	0.039
protein	ERCC2	GTF2H2	DNAJC12	CHD1	-0.173	-0.224
protein	ERCC2	GTF2H3	NEDD4L	STX17	0.362	-0.028
protein	ERCC2	GTF2H4	ATP11A	PSMC6	0.519	-0.065
protein	ERCC2	POLR2A	GTF3C6	NOL11	-0.641	-0.072
protein	ERCC2	POLR2B	ACSS2	SCFD2	-0.51	-0.013
protein	ERCC2	POLR2C	F11R	RAD21	-0.146	-0.432
protein	ERCC2	POLR2D	IFT74	MTA3	-0.023	0.221
protein	ERCC2	POLR2E	ENTR1	USP37	-0.199	-0.05
protein	ERCC2	POLR2F	IKBKE	TECR	0.115	-0.168
protein	ERCC2	POLR2G	BANF1	PSMC4	-0.027	-0.235
protein	ERCC2	POLR2H	SH2B2	ENTPD4	0.233	-0.112
protein	ERCC2	POLR2I	TMEM62	KIAA0100	-0.176	-0.051
protein	ERCC2	POLR2K	CAPRIN1	RBBP4	-0.084	0.224
protein	ERCC2	POLR2L	IGHMBP2	TCTN3	-0.159	0.081
protein	ERCC2	TBP	SORT1	SPTAN1	0.636	-0.045
protein	ERCC3	GTF2B	CELSR2	TBKBP1	-0.188	-0.318
protein	ERCC3	GTF2E1	AFMID	NAXD	0.493	-0.416
protein	ERCC3	GTF2E2	NAV2	SYK	0.523	-0.091
protein	ERCC3	GTF2F1	CNOT10	NCF2	0.045	-0.28
protein	ERCC3	GTF2F2	DNAJC9	MIS18BP1	0.099	-0.164
protein	ERCC3	GTF2H1	SIRT5	RAB19	0.755	0.319
protein	ERCC3	GTF2H2	PIP4P1	RGL1	-0.033	-0.092
protein	ERCC3	GTF2H3	COX7A2L	POLQ	0.642	0.029
protein	ERCC3	GTF2H4	SMYD3	TSTA3	0.829	0.058
protein	ERCC3	POLR2A	HUWE1	GGACT	-0.505	0.156
protein	ERCC3	POLR2B	AFTPH	GMEB1	-0.188	0.128
protein	ERCC3	POLR2C	LYSMD2	EHMT2	-0.019	-0.013
protein	ERCC3	POLR2D	SCARB2	DYRK2	0.016	0.11
protein	ERCC3	POLR2E	PREPL	NAP1L1	0.031	-0.316
protein	ERCC3	POLR2F	AKIP1	PDCD2L	-0.08	0.097
protein	ERCC3	POLR2G	PET117	GIPC1	-0.18	0.184
protein	ERCC3	POLR2H	SECISBP2	SGTB	0.502	-0.126
protein	ERCC3	POLR2I	FBL	TMEM223	-0.212	-0.158
protein	ERCC3	POLR2K	TXNL1	MMUT	0.176	-0.128
protein	ERCC3	POLR2L	METTL9	PCNX3	-0.435	0.269
protein	ERCC3	TBP	TM9SF3	MLH3	0.462	-0.008
protein	GTF2B	GTF2E1	C15orf40	NOL4L	-0.094	0.229
protein	GTF2B	GTF2E2	SET	CDC40	-0.143	0.252
protein	GTF2B	GTF2F1	MTX1	C2CD3	-0.158	-0.193
protein	GTF2B	GTF2F2	TAF6L	IRX5	-0.247	0.13
protein	GTF2B	GTF2H1	MAT2A	C9orf72	-0.179	0.268
protein	GTF2B	GTF2H2	SYTL1	MEF2C	0.083	0.258
protein	GTF2B	GTF2H3	KCMF1	PPP2R5B	-0.146	0.493
protein	GTF2B	GTF2H4	FBXO28	DAP3	-0.336	0.326
protein	GTF2B	POLR2A	TXNDC9	CTNNB1	0.373	0.178
protein	GTF2B	POLR2B	JMJD4	TNIK	0.198	-0.207
protein	GTF2B	POLR2C	C2orf49	ACAP3	0.001	0.054
protein	GTF2B	POLR2D	TRIM2	PLK4	-0.136	0.107
protein	GTF2B	POLR2E	NCEH1	ARHGAP11A	-0.202	0.205
protein	GTF2B	POLR2F	PHACTR1	UBR1	-0.159	0.26
protein	GTF2B	POLR2G	SMIM19	CCDC69	-0.019	-0.002
protein	GTF2B	POLR2H	OGDH	LAMTOR4	-0.208	0.232
protein	GTF2B	POLR2I	SLIRP	ZNF446	0.177	-0.102
protein	GTF2B	POLR2K	HCLS1	RPL26	0.124	-0.006
protein	GTF2B	POLR2L	CACNB3	SPRYD3	0.01	0.083
protein	GTF2B	TBP	BCL11A	CSTF2	-0.154	0.281
protein	GTF2E1	GTF2E2	PRADC1	MINDY2	0.868	0.033
protein	GTF2E1	GTF2F1	RPL4	GSPT2	0.295	-0.34
protein	GTF2E1	GTF2F2	S100A8	SUMF2	0.329	0.038
protein	GTF2E1	GTF2H1	NRAS	NTMT1	0.409	-0.339
protein	GTF2E1	GTF2H2	SAE1	LTA4H	-0.047	-0.095
protein	GTF2E1	GTF2H3	STRADA	THRA	0.307	0.256
protein	GTF2E1	GTF2H4	TFPT	PHF11	0.4	0.108
protein	GTF2E1	POLR2A	SMTN	TMX4	-0.056	-0.395
protein	GTF2E1	POLR2B	DPEP1	COG3	0.1	0.063
protein	GTF2E1	POLR2C	ABI3	DIPK2A	0.214	-0.031
protein	GTF2E1	POLR2D	CD37	JUND	0.408	0.35
protein	GTF2E1	POLR2E	SRP19	NUMB	0.207	0.263
protein	GTF2E1	POLR2F	ARMC7	MRE11	0.059	-0.164
protein	GTF2E1	POLR2G	PHKG2	PDE4DIP	0.345	0.049
protein	GTF2E1	POLR2H	EXOSC9	BCKDK	0.459	-0.005
protein	GTF2E1	POLR2I	ABHD13	SH3BP5L	0.064	0.388
protein	GTF2E1	POLR2K	CPM	FAHD1	0.449	-0.219
protein	GTF2E1	POLR2L	NINJ2	SH3GL1	-0.562	-0.348
protein	GTF2E1	TBP	CHMP1B	PFKFB2	0.598	0.094
protein	GTF2E2	GTF2F1	POLG	UBE2E1	0.27	0.074
protein	GTF2E2	GTF2F2	MRPS24	MGMT	0.283	-0.037
protein	GTF2E2	GTF2H1	STXBP2	HSP90AB1	0.435	-0.345
protein	GTF2E2	GTF2H2	MTRF1	PHIP	0.033	0.042
protein	GTF2E2	GTF2H3	UQCRFS1	TEDC2	0.252	-0.346
protein	GTF2E2	GTF2H4	TRMT1	FASTKD5	0.407	0.539
protein	GTF2E2	POLR2A	SUCO	PALM	-0.11	0.244
protein	GTF2E2	POLR2B	SAT2	GLRX	0.029	0.237
protein	GTF2E2	POLR2C	DCTN1	RGP1	0.055	0.104
protein	GTF2E2	POLR2D	SETX	CFAP410	0.33	-0.299
protein	GTF2E2	POLR2E	TSFM	APBA1	0.343	-0.228
protein	GTF2E2	POLR2F	PRKAR2B	RP9	0.092	-0.189
protein	GTF2E2	POLR2G	COTL1	STAT4	0.267	0.348
protein	GTF2E2	POLR2H	ABHD17C	SH3BP5L	0.427	0.257
protein	GTF2E2	POLR2I	ARL5B	RAB14	-0.002	-0.161
protein	GTF2E2	POLR2K	MYO18A	DPP8	0.357	0.063
protein	GTF2E2	POLR2L	PYGB	ATP8B2	-0.522	-0.043
protein	GTF2E2	TBP	ECI2	RPS10	0.475	0.155
protein	GTF2F1	GTF2F2	ATP2C1	COMMD6	0.877	0.162
protein	GTF2F1	GTF2H1	MXRA7	PACSIN2	0.083	0.482
protein	GTF2F1	GTF2H2	ACYP2	GPATCH8	0.191	-0.153
protein	GTF2F1	GTF2H3	PTCH1	DESI2	0.086	-0.351
protein	GTF2F1	GTF2H4	HNRNPA2B1	STARD10	0.178	-0.169
protein	GTF2F1	POLR2A	DPYSL5	ALDH16A1	0.018	0.198
protein	GTF2F1	POLR2B	CCAR1	STX7	0.097	-0.224
protein	GTF2F1	POLR2C	CTTNBP2NL	AURKB	0.176	0.165
protein	GTF2F1	POLR2D	CTDNEP1	MUL1	0.36	0.264
protein	GTF2F1	POLR2E	TGIF1	RHOG	0.125	0.145
protein	GTF2F1	POLR2F	FMC1	RPL37	0.252	-0.275
protein	GTF2F1	POLR2G	LAMP1	NCOR1	0.31	0.241
protein	GTF2F1	POLR2H	RIPOR1	VWA8	0.138	-0.234
protein	GTF2F1	POLR2I	AFDN	FXN	0.119	0.431
protein	GTF2F1	POLR2K	FGD4	TTC28	0.432	0.133
protein	GTF2F1	POLR2L	ARID4A	ANKRD63	0.093	0.051
protein	GTF2F1	TBP	MIS12	SPG11	0.529	-0.608
protein	GTF2F2	GTF2H1	SMARCC1	KCTD5	0.158	-0.167
protein	GTF2F2	GTF2H2	ABHD14B	DSCC1	0.062	-0.257
protein	GTF2F2	GTF2H3	WDR20	DNAJC3	-0.084	0.676
protein	GTF2F2	GTF2H4	PHF2	RNF214	0.048	0.012
protein	GTF2F2	POLR2A	PGPEP1	ATP1B1	-0.107	0.224
protein	GTF2F2	POLR2B	CISH	LPCAT3	-0.014	0.305
protein	GTF2F2	POLR2C	MEA1	SMARCC1	0.272	0.291
protein	GTF2F2	POLR2D	LSM11	ARHGAP32	0.356	-0.181
protein	GTF2F2	POLR2E	SH3TC1	SLC39A14	-0.014	0.162
protein	GTF2F2	POLR2F	APEH	PLTP	0.339	0.182
protein	GTF2F2	POLR2G	SMUG1	ZSWIM9	0.269	0.149
protein	GTF2F2	POLR2H	SMIM19	TBC1D10A	0.147	-0.179
protein	GTF2F2	POLR2I	ITGA4	C5orf51	0.223	-0.513
protein	GTF2F2	POLR2K	KEAP1	ELP2	0.474	-0.248
protein	GTF2F2	POLR2L	PCGF3	CHFR	-0.006	-0.381
protein	GTF2F2	TBP	SETD2	GGH	0.518	-0.083
protein	GTF2H1	GTF2H2	THAP4	TMEM131	0.311	-0.213
protein	GTF2H1	GTF2H3	EXD2	IDH3A	0.698	-0.248
protein	GTF2H1	GTF2H4	SLC9A1	MANEAL	0.608	-0.143
protein	GTF2H1	POLR2A	SCARF1	MAP2K1	-0.321	-0.37
protein	GTF2H1	POLR2B	IFNAR1	FAM83D	-0.158	-0.034
protein	GTF2H1	POLR2C	HSP90AA1	POP7	-0.127	-0.033
protein	GTF2H1	POLR2D	CEP55	ATL2	-0.057	0.561
protein	GTF2H1	POLR2E	FEM1C	POLR2B	-0.008	0.142
protein	GTF2H1	POLR2F	VEZF1	FBXO33	-0.008	-0.354
protein	GTF2H1	POLR2G	HAAO	MMAB	-0.018	-0.076
protein	GTF2H1	POLR2H	SAMD4B	GNA11	0.307	-0.071
protein	GTF2H1	POLR2I	IMPDH2	KIF21A	-0.164	0.338
protein	GTF2H1	POLR2K	TMEM161A	MT-ND5	0.117	-0.354
protein	GTF2H1	POLR2L	GNA11	TAGLN2	-0.169	-0.461
protein	GTF2H1	TBP	CRMP1	SHMT1	0.488	0.146
protein	GTF2H2	GTF2H3	LTO1	CCDC106	0.324	0.304
protein	GTF2H2	GTF2H4	SLC35F6	TGOLN2	-0.097	0.516
protein	GTF2H2	POLR2A	CHAC2	C12orf43	0.426	0.545
protein	GTF2H2	POLR2B	TRUB2	SFT2D3	0.325	0.113
protein	GTF2H2	POLR2C	LMBR1	TP53INP1	0.012	-0.072
protein	GTF2H2	POLR2D	NFATC3	NRM	0.119	0.008
protein	GTF2H2	POLR2E	SLC25A14	NUS1	0.464	-0.076
protein	GTF2H2	POLR2F	RTKN2	PCLO	0.309	-0.266
protein	GTF2H2	POLR2G	KPTN	USP33	0.202	-0.124
protein	GTF2H2	POLR2H	SMARCB1	MAN2A1	-0.057	-0.072
protein	GTF2H2	POLR2I	DGAT1	NOLC1	-0.08	0.031
protein	GTF2H2	POLR2K	ESYT1	IDNK	0.057	0.324
protein	GTF2H2	POLR2L	PPP2R5E	PDLIM2	0.228	-0.213
protein	GTF2H2	TBP	GLTP	MVB12A	0.037	-0.073
protein	GTF2H3	GTF2H4	RCOR3	MANF	0.744	-0.213
protein	GTF2H3	POLR2A	IL1RAP	PAPSS1	-0.095	0.095
protein	GTF2H3	POLR2B	AIFM1	WDR35	-0.02	0.016
protein	GTF2H3	POLR2C	DNAJA3	PEX10	-0.097	0.055
protein	GTF2H3	POLR2D	PTPRJ	ZNF624	-0.119	-0.211
protein	GTF2H3	POLR2E	ZNF511	TAF6L	0.149	0.272
protein	GTF2H3	POLR2F	AGPAT5	RPP40	-0.069	-0.281
protein	GTF2H3	POLR2G	PRPF6	TBC1D10A	-0.037	-0.203
protein	GTF2H3	POLR2H	FEN1	AC005747.1	0.29	0.13
protein	GTF2H3	POLR2I	INA	SMARCC2	-0.234	-0.296
protein	GTF2H3	POLR2K	CFAP20	NDUFB1	0.028	0.354
protein	GTF2H3	POLR2L	PHGDH	ZNF485	0.053	0.057
protein	GTF2H3	TBP	SELENOF	CASP8AP2	0.366	0.031
protein	GTF2H4	POLR2A	NUFIP1	EIF3L	-0.478	0.093
protein	GTF2H4	POLR2B	WDR33	CARNMT1	-0.095	0.053
protein	GTF2H4	POLR2C	KDM4D	FSD1	-0.093	0.63
protein	GTF2H4	POLR2D	COMMD4	POMGNT1	0.039	0.212
protein	GTF2H4	POLR2E	RPS26	CCNL1	-0.002	-0.045
protein	GTF2H4	POLR2F	MIGA2	TRPM7	-0.077	-0.126
protein	GTF2H4	POLR2G	UBA3	TRPV2	-0.09	0.357
protein	GTF2H4	POLR2H	BAG5	BRD2	0.453	-0.49
protein	GTF2H4	POLR2I	GAPVD1	MINDY1	-0.259	-0.083
protein	GTF2H4	POLR2K	RNF170	PTPN18	0.107	0.186
protein	GTF2H4	POLR2L	LIN37	GSTZ1	-0.265	0.077
protein	GTF2H4	TBP	MRPL47	NAA10	0.456	-0.084
protein	POLR2A	POLR2B	KLHL9	MELK	0.81	-0.159
protein	POLR2A	POLR2C	JADE2	WWP1	0.552	0.355
protein	POLR2A	POLR2D	IPMK	PTDSS2	0.364	0.085
protein	POLR2A	POLR2E	PEX7	PLGRKT	0.5	0.25
protein	POLR2A	POLR2F	RPS9	KATNB1	0.136	-0.076
protein	POLR2A	POLR2G	RRP9	ANKRD27	0.416	-0.451
protein	POLR2A	POLR2H	EZH1	EIF3H	0.063	-0.348
protein	POLR2A	POLR2I	CANT1	GNPTG	0.431	0.228
protein	POLR2A	POLR2K	POR	CIAPIN1	0.152	0.356
protein	POLR2A	POLR2L	RSRC2	AC118549.1	0.234	-0.058
protein	POLR2A	TBP	PDIK1L	PEAK1	-0.15	-0.486
protein	POLR2B	POLR2C	IFIT1	TBC1D14	0.719	0.043
protein	POLR2B	POLR2D	DDX41	NSMCE2	0.663	0.573
protein	POLR2B	POLR2E	RABL6	NCKAP1	0.462	-0.12
protein	POLR2B	POLR2F	ULBP2	GRAP	0.224	-0.062
protein	POLR2B	POLR2G	SPAG1	HARS2	0.506	-0.212
protein	POLR2B	POLR2H	RP2	EDARADD	0.255	0.197
protein	POLR2B	POLR2I	CCDC85C	CASP14	0.354	0.299
protein	POLR2B	POLR2K	CYGB	ZNF146	0.342	-0.211
protein	POLR2B	POLR2L	CLUAP1	PPP4R2	-0.043	0.379
protein	POLR2B	TBP	HOMER2	ZBED5	-0.001	-0.058
protein	POLR2C	POLR2D	SCAF1	NUB1	0.612	-0.083
protein	POLR2C	POLR2E	AIFM2	USP47	0.353	0.307
protein	POLR2C	POLR2F	FIBP	EGLN1	0.154	-0.228
protein	POLR2C	POLR2G	C1GALT1	RBBP5	0.318	-0.468
protein	POLR2C	POLR2H	YES1	ATP5F1B	0.466	0.277
protein	POLR2C	POLR2I	ITPR1	TMEM147	0.492	-0.12
protein	POLR2C	POLR2K	KATNAL2	MRPS11	0.452	0.085
protein	POLR2C	POLR2L	TECPR1	CBR3	-0.185	0.448
protein	POLR2C	TBP	PIGS	METTL26	0.263	0.132
protein	POLR2D	POLR2E	MAP3K2	ELOA	0.328	0.265
protein	POLR2D	POLR2F	STARD10	PTPN18	0.479	0.027
protein	POLR2D	POLR2G	TAF3	S100A11	0.733	-0.086
protein	POLR2D	POLR2H	TMEM175	ID3	0.27	-0.179
protein	POLR2D	POLR2I	EBAG9	GLCE	0.298	-0.519
protein	POLR2D	POLR2K	TRIP6	MTMR3	0.519	0.364
protein	POLR2D	POLR2L	CSK	SIAE	-0.224	0.251
protein	POLR2D	TBP	DYNC1LI1	KIAA1143	0.124	0.342
protein	POLR2E	POLR2F	SBF2	ATXN7L2	0.008	0.333
protein	POLR2E	POLR2G	GART	ARSB	0.068	-0.354
protein	POLR2E	POLR2H	AK1	COQ8A	0.368	0.242
protein	POLR2E	POLR2I	DDX1	REXO4	-0.109	0.163
protein	POLR2E	POLR2K	GPATCH1	ALKBH3	0.137	-0.021
protein	POLR2E	POLR2L	CD28	FRA10AC1	-0.197	0.132
protein	POLR2E	TBP	COG2	IGFBP4	0.067	0.006
protein	POLR2F	POLR2G	PTPA	LPP	0.361	0.418
protein	POLR2F	POLR2H	ARHGEF10	GPBP1L1	-0.107	0.047
protein	POLR2F	POLR2I	RALGAPA2	LRPAP1	0.187	0.492
protein	POLR2F	POLR2K	RBM39	ITGAE	-0.055	-0.184
protein	POLR2F	POLR2L	CUTA	NAF1	0.209	-0.078
protein	POLR2F	TBP	KPNA4	TRDMT1	0.032	-0.239
protein	POLR2G	POLR2H	TFB1M	USP1	0.088	0.08
protein	POLR2G	POLR2I	ALKBH5	FBXO28	0.446	0.053
protein	POLR2G	POLR2K	ZNF608	BDH1	0.356	-0.095
protein	POLR2G	POLR2L	TARDBP	NMNAT3	0.111	-0.085
protein	POLR2G	TBP	UXT	GTF3C1	0.002	0.469
protein	POLR2H	POLR2I	TTF2	OSBPL5	0.469	-0.353
protein	POLR2H	POLR2K	GTPBP2	NDUFA10	0.293	-0.321
protein	POLR2H	POLR2L	ABCF1	IRF4	-0.247	0.527
protein	POLR2H	TBP	CAPZB	ZNF280D	0.373	-0.251
protein	POLR2I	POLR2K	AGK	NOVA2	0.237	-0.167
protein	POLR2I	POLR2L	YWHAH	ICMT	0.304	0.179
protein	POLR2I	TBP	PSME2	DNAJA2	0.006	-0.293
protein	POLR2K	POLR2L	ARL11	LIMK1	-0.398	0.063
protein	POLR2K	TBP	IVD	ADGRE5	0.088	0.761
protein	POLR2L	TBP	NCBP1	STK26	-0.26	-0.179
protein	CCNH	CDK7	TTC31	PTK2	0.712	0.108
protein	CCNH	ERCC2	DMAC2L	SH3RF1	0.688	0.073
protein	CCNH	ERCC3	TBCEL	STARD5	0.499	-0.073
protein	CCNH	GTF2H1	FAM53B	ZNF93	0.579	-0.492
protein	CCNH	GTF2H2	C7orf25	FNBP4	0.226	0.195
protein	CCNH	GTF2H3	TMIGD2	FKTN	0.33	0.032
protein	CCNH	GTF2H4	BRAT1	NEXN	0.395	-0.228
protein	CCNH	MNAT1	SRRT	ZNF655	0.84	0.53
protein	CDK7	ERCC2	LNPEP	RWDD3	0.673	0.198
protein	CDK7	ERCC3	DYNC1I2	TXNDC9	0.191	-0.174
protein	CDK7	GTF2H1	MTIF3	IRS2	0.403	0.167
protein	CDK7	GTF2H2	MOGS	BBS4	0.213	0.021
protein	CDK7	GTF2H3	ATPAF2	TOX4	0.015	0.256
protein	CDK7	GTF2H4	SLC2A5	DUT	0.003	0.014
protein	CDK7	MNAT1	PHKA1	PSMB3	0.854	0.055
protein	ERCC2	MNAT1	CAND2	RALA	0.826	0.108
protein	ERCC3	MNAT1	BCKDHB	RFC2	0.516	-0.072
protein	GTF2H1	MNAT1	COX7C	NUP107	0.573	0.064
protein	GTF2H2	MNAT1	DCD	UTS2	0.082	-0.238
protein	GTF2H3	MNAT1	ERH	TMEM184C	0.214	-0.015
protein	GTF2H4	MNAT1	BLOC1S4	TRIM32	0.345	-0.375
protein	PFDN1	PFDN2	METTL21A	ZBTB39	0.735	0.128
protein	PFDN1	PFDN4	GAN	RCOR2	0.749	0.168
protein	PFDN1	PFDN5	NECTIN2	SLC8A1	0.722	-0.164
protein	PFDN1	PFDN6	PFKFB2	TNFRSF13C	0.797	-0.273
protein	PFDN1	VBP1	CRTC2	TECPR1	0.733	-0.039
protein	PFDN2	PFDN4	ARL2BP	JAKMIP1	0.749	0.606
protein	PFDN2	PFDN5	PBX2	CCDC134	0.831	0.276
protein	PFDN2	PFDN6	MLH3	DAG1	0.784	-0.413
protein	PFDN2	VBP1	BAG5	TIMM50	0.899	-0.117
protein	PFDN4	PFDN5	AMFR	ZBED5	0.924	-0.135
protein	PFDN4	PFDN6	RPL27	WBP4	0.947	-0.02
protein	PFDN4	VBP1	ASCC2	TSR3	0.871	-0.234
protein	PFDN5	PFDN6	ARSK	SIRT1	0.867	0.137
protein	PFDN5	VBP1	NDUFAF5	UBR4	0.916	-0.198
protein	PFDN6	VBP1	HSPA8	CCNF	0.869	0.46
protein	SNAPC1	SNAPC2	TCF20	EEF1A1	0.3	-0.301
protein	SNAPC1	SNAPC3	DCAF6	ENTPD1	0.592	0.126
protein	SNAPC1	SNAPC4	ME2	SORD	0.417	0.097
protein	SNAPC1	SNAPC5	RNFT2	BMT2	0.106	-0.285
protein	SNAPC2	SNAPC3	USF2	KDELR1	0.215	0.056
protein	SNAPC2	SNAPC4	COPS6	TBL1XR1	0.438	-0.19
protein	SNAPC2	SNAPC5	AP1G2	ATP6V1H	0.248	0.195
protein	SNAPC3	SNAPC4	VPS35	BLOC1S6	0.579	0.399
protein	SNAPC3	SNAPC5	MEA1	RPL10	0.475	0.337
protein	SNAPC4	SNAPC5	IGFBP7	ZMPSTE24	0.673	-0.202
protein	CBX2	CBX4	MSL2	ORAI1	0.226	-0.424
protein	CBX2	CBX8	ZFP1	RPL7L1	0.303	0.22
protein	CBX2	PHC1	LDLR	LSG1	0.656	-0.13
protein	CBX2	PHC2	RAP1B	TRRAP	0.825	-0.149
protein	CBX2	PHC3	KIF16B	SYNJ1	-0.333	-0.244
protein	CBX2	RING1	WDR45	METTL22	0.494	-0.291
protein	CBX2	RNF2	MAP3K2	NDUFA9	0.256	-0.174
protein	CBX2	SCMH1	MOSPD2	ZNF417	-0.225	0.006
protein	CBX2	SMARCA5	PDE4D	TRAM1	0.325	0.015
protein	CBX2	YY1	JADE3	NUDT18	0.485	-0.277
protein	CBX4	CBX8	EXOSC9	CCDC28B	0.499	0.094
protein	CBX4	PHC1	SBNO2	SERBP1	0.293	0.322
protein	CBX4	PHC2	CTDSP2	PITPNC1	0.53	0.273
protein	CBX4	PHC3	ZNF609	LAPTM5	0.447	0.188
protein	CBX4	RING1	CTSA	ASS1	0.394	-0.293
protein	CBX4	RNF2	GPATCH2L	PTPN12	0.613	-0.287
protein	CBX4	SCMH1	THOC1	MTERF2	0.274	-0.085
protein	CBX4	SMARCA5	RETREG3	NDUFB3	-0.237	-0.025
protein	CBX4	YY1	COPS8	ZADH2	0.111	-0.059
protein	CBX8	PHC1	CD1C	HSP90AA1	0.422	0.248
protein	CBX8	PHC2	PLIN3	SMNDC1	0.47	-0.001
protein	CBX8	PHC3	ST8SIA4	METTL26	0.098	0.244
protein	CBX8	RING1	KRAS	NHEJ1	0.513	-0.132
protein	CBX8	RNF2	GFM1	ELF1	0.17	0.126
protein	CBX8	SCMH1	RCE1	UTRN	0.276	-0.098
protein	CBX8	SMARCA5	SLC25A25	TNRC6B	-0.203	-0.138
protein	CBX8	YY1	TCF20	CEP57L1	-0.025	0.014
protein	PHC1	PHC2	KCNN4	RPA1	0.657	-0.147
protein	PHC1	PHC3	NCOA2	KIAA1109	-0.108	0.045
protein	PHC1	RING1	DCAF1	HEXIM2	0.565	-0.442
protein	PHC1	RNF2	MRTFB	SCYL1	0.311	-0.108
protein	PHC1	SCMH1	SQOR	SLC25A5	0.189	0.324
protein	PHC1	SMARCA5	SNUPN	TBC1D22A	0.144	-0.059
protein	PHC1	YY1	CCDC136	SRSF8	0.156	-0.036
protein	PHC2	PHC3	RPS6KB1	SLC38A1	-0.023	-0.152
protein	PHC2	RING1	LRSAM1	UBE2B	0.789	-0.153
protein	PHC2	RNF2	SETDB2	DIS3L2	0.486	-0.505
protein	PHC2	SCMH1	PIP4K2B	NDUFAB1	0.099	-0.26
protein	PHC2	SMARCA5	HDAC9	RARS2	0.33	0.014
protein	PHC2	YY1	UBA6	ZNF24	0.24	-0.062
protein	PHC3	RING1	PRKDC	RAB12	-0.042	-0.305
protein	PHC3	RNF2	MRI1	SRGAP2	0.409	0.211
protein	PHC3	SCMH1	CCNL2	POFUT2	0.094	0.178
protein	PHC3	SMARCA5	OSTC	ZNF622	-0.465	0.256
protein	PHC3	YY1	PYCR1	TMEM101	-0.232	-0.027
protein	RING1	RNF2	AHCYL2	RSPRY1	0.35	-0.001
protein	RING1	SCMH1	INO80E	ZNF350	0.496	-0.195
protein	RING1	SMARCA5	AP5Z1	RPL10A	0.303	-0.068
protein	RING1	YY1	TSC1	HSD17B8	-0.065	-0.199
protein	RNF2	SCMH1	RB1	MED28	0.447	0.195
protein	RNF2	SMARCA5	TGM2	CSNK2A1	-0.013	-0.343
protein	RNF2	YY1	HNRNPD	MTAP	0.171	0.04
protein	SCMH1	SMARCA5	TKTL2	MAML2	0.134	0.129
protein	SCMH1	YY1	UHRF2	TRIM46	-0.304	0.113
protein	SMARCA5	YY1	AFDN	PPP2R2A	0.159	-0.116
protein	ADGRG1	CD81	FTL	CNOT9	0.283	-0.294
protein	ADGRG1	GNA11	ZNF250	CEP162	-0.15	-0.257
protein	ADGRG1	GNAQ	FKBP8	GPATCH2	0.115	0.03
protein	ADGRG1	GNB1	ABHD3	KDM1B	0.046	-0.207
protein	CD81	GNA11	PIK3C2A	PPP1R35	-0.401	0.333
protein	CD81	GNAQ	PIGS	LLPH	0.025	-0.536
protein	CD81	GNB1	DTWD1	CCDC71	-0.186	0.307
protein	GNA11	GNAQ	PNPLA8	PECAM1	-0.132	0.129
protein	GNA11	GNB1	SNAP29	ASF1B	-0.123	0.32
protein	GNAQ	GNB1	S100A13	CFDP1	0.099	-0.039
protein	PIGA	PIGH	ANKRD16	QTRT1	0.63	0.523
protein	PIGA	PIGQ	HDAC6	CCNI	0.601	0.364
protein	PIGH	PIGQ	UBE2O	TRMT44	0.614	-0.124
protein	POP1	POP4	DCAF7	FAM199X	0.499	-0.159
protein	POP1	POP5	SHARPIN	GRWD1	0.019	-0.03
protein	POP1	POP7	YY1	RAB29	0.169	-0.479
protein	POP1	RPP14	HMOX1	MTA3	-0.033	-0.065
protein	POP1	RPP30	SDF2L1	SMARCE1	0.015	-0.704
protein	POP1	RPP38	POLR2D	TMEM260	0.333	-0.055
protein	POP1	RPP40	SLC25A1	TFEB	0.113	0.155
protein	POP4	POP5	TALDO1	POLG	0.528	0.051
protein	POP4	POP7	SRRM1	HDAC5	0.481	0.36
protein	POP4	RPP14	BPHL	CABLES1	0.441	-0.06
protein	POP4	RPP30	STRIP2	LCP2	0.432	0.172
protein	POP4	RPP38	EIF2B2	NFATC3	0.661	-0.387
protein	POP4	RPP40	AP3S1	RFK	0.58	-0.654
protein	POP5	POP7	KIAA1109	N4BP2	0.189	-0.143
protein	POP5	RPP14	IL17RA	MAPKAPK2	0.599	0.692
protein	POP5	RPP30	POGLUT2	ARPC2	0.739	0.292
protein	POP5	RPP38	UBAC2	CHD3	0.124	0.2
protein	POP5	RPP40	CPSF4	MAGT1	0.853	0.199
protein	POP7	RPP14	CTR9	ATG16L1	0.28	0.049
protein	POP7	RPP30	SMARCAL1	WWP1	0.284	-0.065
protein	POP7	RPP38	PLK1	GBA2	0.714	-0.082
protein	POP7	RPP40	AFF2	PAIP1	0.44	-0.385
protein	RPP14	RPP30	RABEP1	JMJD4	0.741	-0.094
protein	RPP14	RPP38	DIAPH3	TSR2	0.186	0.073
protein	RPP14	RPP40	TNS1	C8orf33	0.765	0.18
protein	RPP30	RPP38	SS18L1	TRGV8	0.1	-0.476
protein	RPP30	RPP40	MYORG	CGGBP1	0.828	-0.056
protein	RPP38	RPP40	CNR2	CASP7	0.403	0.021
protein	CCT2	CCT3	PPP3CA	MAP4K2	0.833	0.4
protein	CCT2	CCT4	PACSIN3	WEE1	0.984	0.085
protein	CCT2	CCT5	APLP2	CTDSP1	0.881	0.283
protein	CCT2	CCT6A	NCAPD3	FBXO4	0.813	-0.165
protein	CCT2	CCT7	FAHD1	IFI44	0.826	-0.186
protein	CCT2	CCT8	ZMYM3	UTP14A	0.799	-0.138
protein	CCT2	TCP1	POLR3K	SNX18	0.755	-0.029
protein	CCT3	CCT4	THRAP3	RNF4	0.848	0.028
protein	CCT3	CCT5	VCPKMT	MYO10	0.957	-0.094
protein	CCT3	CCT6A	HSCB	DHRS11	0.991	0.003
protein	CCT3	CCT7	CNTLN	CAMK2G	0.96	-0.007
protein	CCT3	CCT8	CAP2	LRRFIP2	0.947	0.143
protein	CCT3	TCP1	MAST2	PFDN5	0.948	0.153
protein	CCT4	CCT5	AMFR	CCNYL1	0.868	0.154
protein	CCT4	CCT6A	PTPN12	XRCC2	0.829	-0.132
protein	CCT4	CCT7	LTV1	CTCF	0.861	0.082
protein	CCT4	CCT8	KIAA1143	PHF6	0.813	0.118
protein	CCT4	TCP1	SPINDOC	GBP1	0.792	0.097
protein	CCT5	CCT6A	SMG1	PHPT1	0.949	-0.217
protein	CCT5	CCT7	SCNM1	TUBGCP4	0.91	0.408
protein	CCT5	CCT8	REEP3	ZNF92	0.905	-0.186
protein	CCT5	TCP1	PWWP2A	RPS27	0.866	-0.15
protein	CCT6A	CCT7	TP53BP2	NAPRT	0.966	0.124
protein	CCT6A	CCT8	EPB41L2	ZMIZ1	0.956	-0.225
protein	CCT6A	TCP1	KIAA0556	DPH7	0.955	0.002
protein	CCT7	CCT8	CTSC	ATF6	0.905	0.05
protein	CCT7	TCP1	FAM53B	RPLP1	0.963	-0.155
protein	CCT8	TCP1	ZNF549	F5	0.892	0.007
protein	NDC80	NUF2	UBE2I	FKBP15	0.972	-0.011
protein	NDC80	SPC24	POMT2	VAT1	0.558	-0.18
protein	NDC80	SPC25	PTRHD1	CTSC	0.511	0.01
protein	NUF2	SPC24	JAK2	CYSTM1	0.602	-0.04
protein	NUF2	SPC25	NHP2	NDUFB11	0.572	-0.124
protein	SPC24	SPC25	MPC2	BUB1	0.921	0.247
protein	CASP2	CRADD	WDR90	NDUFA2	0.138	-0.296
protein	CASP2	PIDD1	EEF1A2	COG1	0.139	-0.067
protein	CRADD	PIDD1	OSGEPL1	LACTB2	0.422	0.344
protein	LDB1	LMO2	TMEM209	ARSB	0.014	0.24
protein	APH1A	BSG	BAD	KPNA1	-0.089	0.071
protein	APH1A	NCSTN	G3BP1	HACD2	0.561	0.059
protein	APH1A	PSEN1	ZNF480	COX11	0.447	-0.123
protein	BSG	NCSTN	SLC43A2	VAV3	-0.1	-0.409
protein	BSG	PSEN1	TIMM22	YIF1A	0.517	0.307
protein	NCSTN	PSEN1	LYSMD1	SIPA1L3	0.448	0.57
protein	APP	LRP1	MAP2K1	TIMM8A	0.363	-0.492
protein	AP1AR	AP1B1	FRY	IP6K2	-0.504	0.264
protein	AP1AR	AP1G1	ZNF410	AP2A2	-0.206	0.029
protein	AP1AR	AP1G2	HNRNPH1	NAA15	-0.163	0.189
protein	AP1AR	AP1M1	GGT7	CYFIP2	0.172	-0.365
protein	AP1AR	AP1S1	HDAC4	ALMS1	0.204	0.112
protein	AP1AR	AP1S2	TSC2	TMEM177	-0.456	-0.081
protein	ACTB	ACTL6A	TYK2	PLD4	-0.01	-0.168
protein	ACTB	ARID2	COQ3	TMEM208	-0.135	-0.013
protein	ACTB	PBRM1	STX7	PPP1R13L	-0.29	-0.024
protein	ACTL6A	ARID2	CENPN	CPSF1	0.484	0.229
protein	ACTL6A	PBRM1	YBX3	RTKN	0.377	-0.01
protein	ACTL6A	SMARCA4	FADS2	WDR90	0.581	-0.071
protein	ACTL6A	SMARCB1	GNA15	VAT1	0.678	-0.18
protein	ACTL6A	SMARCC1	CERS6	HPRT1	0.522	-0.482
protein	ACTL6A	SMARCC2	PIGH	MFF	0.587	0.181
protein	ACTL6A	SMARCD1	CD247	LARS2	0.423	-0.378
protein	ACTL6A	SMARCE1	SLU7	RPP14	0.656	-0.015
protein	ARID2	PBRM1	CNOT11	NDUFA3	0.484	0.16
protein	ARID2	SMARCA4	CAPRIN1	ORC1	0.593	-0.282
protein	ARID2	SMARCB1	MYO9B	PRRC2B	0.667	-0.127
protein	ARID2	SMARCC1	DDOST	SFXN2	0.397	-0.397
protein	ARID2	SMARCC2	REEP6	SHMT1	0.519	0.067
protein	ARID2	SMARCD1	EP400	RPL36AL	0.388	-0.238
protein	ARID2	SMARCE1	NAXE	PGM3	0.68	0.247
protein	PBRM1	SMARCA4	TMEM201	MAST3	0.466	0.123
protein	PBRM1	SMARCB1	NSUN3	CYTH1	0.432	0.018
protein	PBRM1	SMARCC1	C1orf43	NLN	0.413	0.258
protein	PBRM1	SMARCC2	SERPINB3	FUNDC1	0.459	-0.412
protein	PBRM1	SMARCD1	ACP2	AKAP12	-0.179	0.181
protein	PBRM1	SMARCE1	ALDH7A1	IFITM2	0.499	-0.126
protein	DERL1	GEMIN4	ZEB1	UBE3A	-0.264	0.011
protein	DERL1	SYVN1	UVRAG	AKAP13	0.308	0.184
protein	GEMIN4	SYVN1	OTX1	SOX11	-0.551	-0.198
protein	NCAPD2	NCAPG	TMEM263	PSD3	0.96	0.214
protein	NCAPD2	NCAPH	PEX3	PTK2B	0.944	-0.415
protein	NCAPD2	PARP1	NDC1	ZNF787	-0.076	0.3
protein	NCAPD2	SMC2	PELI1	NFU1	0.894	-0.372
protein	NCAPD2	SMC4	MIER2	DUSP1	0.912	-0.132
protein	NCAPD2	XRCC1	PDCD7	RTEL1	-0.059	0.558
protein	NCAPG	NCAPH	SEPHS1	UGGT1	0.957	-0.238
protein	NCAPG	PARP1	UTP18	ACAT1	-0.064	0.177
protein	NCAPG	SMC2	QTRT1	ZNF444	0.896	-0.196
protein	NCAPG	SMC4	ST3GAL4	LDLRAP1	0.944	0.382
protein	NCAPG	XRCC1	TNFAIP3	VPS72	-0.091	-0.01
protein	NCAPH	PARP1	TPK1	HMGN2	-0.126	-0.409
protein	NCAPH	SMC2	CCT6A	DDX51	0.899	0.54
protein	NCAPH	SMC4	PRPF3	C5orf34	0.959	0.095
protein	NCAPH	XRCC1	ATP13A3	BEND5	-0.071	-0.301
protein	PARP1	SMC2	SCLT1	AP3B1	0.089	0.126
protein	PARP1	SMC4	TRMT11	TNFRSF13C	-0.078	-0.193
protein	PARP1	XRCC1	LY86	MORF4L2	0.034	0.111
protein	SMC2	XRCC1	ZSCAN5A	PJA2	-0.123	0.301
protein	SMC4	XRCC1	ITPRIP	POGLUT2	-0.078	0.436
protein	NCAPD3	NCAPG2	SERINC3	JAK3	0.906	0.187
protein	NCAPD3	NCAPH2	ZFP62	GFOD1	0.925	-0.146
protein	NCAPD3	SMC2	EIF3B	MFSD5	0.301	0.021
protein	NCAPD3	SMC4	OSTM1	POLR1A	0.417	0.075
protein	NCAPG2	NCAPH2	ITPR3	TSC22D4	0.857	0.233
protein	NCAPG2	SMC2	LIMS1	TRIP10	0.431	0.147
protein	NCAPG2	SMC4	ERG	COMMD3	0.526	0.018
protein	NCAPH2	SMC2	PLEKHM2	TIAL1	0.38	-0.266
protein	NCAPH2	SMC4	ZCCHC2	SHMT2	0.464	0.59
protein	COG1	COG2	TMEM70	ARHGEF1	0.88	0.083
protein	COG1	COG3	ARL11	IFNGR1	0.799	0.066
protein	COG1	COG4	CAD	NSUN5	0.863	0.197
protein	COG1	COG5	GSTZ1	AC011005.1	0.546	-0.088
protein	COG1	COG6	ARMC8	WDYHV1	0.624	-0.058
protein	COG1	COG7	IKZF1	TXNDC11	0.522	-0.069
protein	COG1	COG8	PSMD2	FLT3	0.364	-0.09
protein	COG2	COG3	SEC23B	STAT2	0.86	0.281
protein	COG2	COG4	HACL1	HPS6	0.835	-0.023
protein	COG2	COG5	MRNIP	ISCU	0.525	0.071
protein	COG2	COG6	CAB39	MMADHC	0.584	0.123
protein	COG2	COG7	NSA2	HSPBP1	0.547	0.309
protein	COG2	COG8	MRPL14	METTL7A	0.504	0.225
protein	COG3	COG4	FBXO33	KRTCAP2	0.78	-0.078
protein	COG3	COG5	PTPN13	ABITRAM	0.451	-0.137
protein	COG3	COG6	PLEKHA7	CEP112	0.364	0.226
protein	COG3	COG7	NAP1L1	C2CD5	0.405	0.316
protein	COG3	COG8	UCHL3	ICAM2	0.462	-0.172
protein	COG4	COG5	BBS2	CARM1	0.396	0.465
protein	COG4	COG6	THOC7	PREP	0.453	0.518
protein	COG4	COG7	DSC1	SUPV3L1	0.403	-0.097
protein	COG4	COG8	AARS2	FGFR1	0.319	0.304
protein	COG5	COG6	FZD6	RNF139	0.804	0.449
protein	COG5	COG7	AKIRIN2	PKMYT1	0.944	0.161
protein	COG5	COG8	LACTB	TAF6	0.693	-0.493
protein	COG6	COG7	ELMO2	SLIT1	0.89	-0.408
protein	COG6	COG8	PIN4	ETS2	0.574	0.556
protein	COG7	COG8	FCGRT	CALCOCO2	0.762	0.363
protein	RAD21	SMC1A	DMTF1	SHARPIN	0.977	0.302
protein	RAD21	SMC3	UPF1	FBXL6	0.975	0.05
protein	RAD21	STAG1	TMEM184C	SRR	0.03	-0.138
protein	SMC1A	SMC3	MID1IP1	HELLS	0.99	0.228
protein	SMC1A	STAG1	COQ6	SRSF1	0.111	0.111
protein	SMC3	STAG1	DNAL4	OGFOD1	0.103	0.226
protein	RAD21	STAG2	OGFRL1	ANKRD12	0.906	0.055
protein	SMC1A	STAG2	ZNF274	ARMCX3	0.889	0.26
protein	SMC3	STAG2	PHF23	MBD3	0.896	-0.081
protein	NBN	RAD50	SLC25A16	S100A1	0.695	0.117
protein	OGT	TRAK1	TNIP2	PDIA5	-0.108	0.138
protein	OGT	TRAK2	EPB41L1	CEP70	-0.065	0.191
protein	TRAK1	TRAK2	CHKA	TCAF2	0.37	0.084
protein	MT-ND2	MT-ND3	IL6ST	PRPF19	0.757	-0.182
protein	MT-ND2	MT-ND5	PDCD11	TFEB	0.825	-0.366
protein	MT-ND2	MT-ND6	TP53I11	EIF3K	0.49	-0.354
protein	MT-ND2	NDUFA10	SALL2	LPCAT1	0.906	-0.248
protein	MT-ND2	NDUFA11	THOC1	FPGS	0.733	0.221
protein	MT-ND2	NDUFA12	ABHD4	ELP6	0.842	-0.075
protein	MT-ND2	NDUFA13	ZC4H2	ELL3	0.39	0.436
protein	MT-ND2	NDUFA2	ZFYVE27	LRPAP1	0.892	0.439
protein	MT-ND2	NDUFA3	RABGGTB	NAT14	0.789	-0.137
protein	MT-ND2	NDUFA4	MAFF	KRT78	0.673	0.001
protein	MT-ND2	NDUFA5	ESCO1	VRK3	0.783	0.446
protein	MT-ND2	NDUFA6	PES1	LTF	0.426	-0.255
protein	MT-ND2	NDUFA8	CD300A	SLC25A23	0.779	-0.196
protein	MT-ND2	NDUFA9	MORF4L1	NUDT11	0.626	-0.444
protein	MT-ND2	NDUFAB1	GON4L	POLR2K	-0.006	0.112
protein	MT-ND2	NDUFB1	VPS35	MMADHC	0.768	-0.457
protein	MT-ND2	NDUFB10	GEMIN2	IRF7	0.596	0.002
protein	MT-ND2	NDUFB11	SLC12A4	UNG	0.633	-0.353
protein	MT-ND2	NDUFB3	CLEC2B	NHLRC2	0.733	-0.169
protein	MT-ND2	NDUFB4	NDFIP1	PPCDC	0.876	0.361
protein	MT-ND2	NDUFB5	S100A16	TCEA2	0.649	0.311
protein	MT-ND2	NDUFB6	MT-ATP8	SAT2	0.564	0.129
protein	MT-ND2	NDUFB7	PRMT6	ZNF414	0.844	0.007
protein	MT-ND2	NDUFB8	IMPA1	TNIP1	0.774	-0.132
protein	MT-ND2	NDUFB9	PPA1	DYRK1A	0.841	0.005
protein	MT-ND2	NDUFC1	ASB1	RPL30	0.877	0.167
protein	MT-ND2	NDUFC2	DEPDC1B	FNTB	0.912	-0.226
protein	MT-ND2	NDUFS1	ARL6IP4	JRK	0.862	-0.228
protein	MT-ND2	NDUFS2	TCEAL1	SHMT1	0.759	-0.153
protein	MT-ND2	NDUFS3	RPS6KA3	TRIM25	0.869	-0.014
protein	MT-ND2	NDUFS4	FAT1	DCTN6	0.86	0.143
protein	MT-ND2	NDUFS5	ZBED8	SLFN11	0.797	0.435
protein	MT-ND2	NDUFS6	NUDT15	ATP5F1A	0.774	-0.112
protein	MT-ND2	NDUFS7	GRID2IP	NR2C1	0.831	0.182
protein	MT-ND2	NDUFS8	NARF	EPN1	0.798	0.285
protein	MT-ND2	NDUFV1	FAM50A	TIAM2	0.921	-0.308
protein	MT-ND2	NDUFV2	NME3	GPANK1	0.841	-0.475
protein	MT-ND2	NDUFV3	TRMT11	USP47	0.508	-0.268
protein	MT-ND3	MT-ND5	RGS10	ALDH5A1	0.739	-0.442
protein	MT-ND3	MT-ND6	USP32	BTN3A3	0.433	-0.208
protein	MT-ND3	NDUFA10	CAMK1D	BTN3A2	0.731	-0.626
protein	MT-ND3	NDUFA11	PIK3C2B	AMN1	0.643	0.004
protein	MT-ND3	NDUFA12	LRMP	TEFM	0.562	-0.529
protein	MT-ND3	NDUFA13	TMEM258	COQ4	0.249	-0.059
protein	MT-ND3	NDUFA2	GLRX2	NCOA5	0.736	0.117
protein	MT-ND3	NDUFA3	ARHGAP30	FNBP4	0.706	-0.361
protein	MT-ND3	NDUFA4	SLC37A4	DUSP19	0.49	0.432
protein	MT-ND3	NDUFA5	TPST1	ATP5F1C	0.567	-0.196
protein	MT-ND3	NDUFA6	TRMT6	TADA3	0.305	-0.46
protein	MT-ND3	NDUFA8	MRPL34	RAB30	0.782	-0.149
protein	MT-ND3	NDUFA9	ATP5F1A	ZNF579	0.29	-0.135
protein	MT-ND3	NDUFAB1	RPL36	COTL1	0.042	0.333
protein	MT-ND3	NDUFB1	MRM3	DNM1L	0.411	-0.223
protein	MT-ND3	NDUFB10	EVPL	AP5S1	0.351	0.424
protein	MT-ND3	NDUFB11	TACC1	PLIN2	0.462	0.319
protein	MT-ND3	NDUFB3	CSTF1	CZIB	0.564	0.319
protein	MT-ND3	NDUFB4	PKN2	RASA1	0.717	0.108
protein	MT-ND3	NDUFB5	AGAP3	GRWD1	0.388	0.342
protein	MT-ND3	NDUFB6	FAM193B	LRRC14B	0.272	0.194
protein	MT-ND3	NDUFB7	CXXC5	NAB2	0.631	0.101
protein	MT-ND3	NDUFB8	USP46	CD83	0.502	-0.115
protein	MT-ND3	NDUFB9	LANCL2	ANXA7	0.589	0.196
protein	MT-ND3	NDUFC1	ALDH3A2	KLHL15	0.708	0.416
protein	MT-ND3	NDUFC2	EZR	B4GALT4	0.729	-0.209
protein	MT-ND3	NDUFS1	ARAP2	SGSM3	0.735	-0.053
protein	MT-ND3	NDUFS2	ASB9	OSBP2	0.544	0.352
protein	MT-ND3	NDUFS3	UBE2C	RNF6	0.607	0.181
protein	MT-ND3	NDUFS4	HIVEP1	UBE2E1	0.665	-0.174
protein	MT-ND3	NDUFS5	ING1	ILF3	0.765	0.266
protein	MT-ND3	NDUFS6	ERLIN1	RPL32	0.529	-0.383
protein	MT-ND3	NDUFS7	ECT2	TBCEL	0.698	0.143
protein	MT-ND3	NDUFS8	DCLRE1B	ZNF16	0.659	0.149
protein	MT-ND3	NDUFV1	PCNP	NISCH	0.752	-0.016
protein	MT-ND3	NDUFV2	FANCF	TXN	0.826	0.124
protein	MT-ND3	NDUFV3	SHPRH	MED15	0.405	0.355
protein	MT-ND5	MT-ND6	PPM1M	PHLPP2	0.503	0.082
protein	MT-ND5	NDUFA10	TRAFD1	NOL4L	0.859	-0.343
protein	MT-ND5	NDUFA11	KIAA0753	MRPS30	0.844	0.116
protein	MT-ND5	NDUFA12	TSNARE1	PRR11	0.758	-0.325
protein	MT-ND5	NDUFA13	CDK19	BCAT1	0.282	-0.127
protein	MT-ND5	NDUFA2	NME6	BCR	0.85	0.25
protein	MT-ND5	NDUFA3	REPIN1	MRPL44	0.683	-0.46
protein	MT-ND5	NDUFA4	DUS1L	RTN1	0.618	0.33
protein	MT-ND5	NDUFA5	CPM	NAB2	0.737	0.186
protein	MT-ND5	NDUFA6	ERCC2	CD2BP2	0.385	0.214
protein	MT-ND5	NDUFA8	MKRN2	GTF3C1	0.806	0.308
protein	MT-ND5	NDUFA9	IL6ST	THAP11	0.673	0.316
protein	MT-ND5	NDUFAB1	RAB11FIP5	TPRA1	0.007	-0.228
protein	MT-ND5	NDUFB1	CARNMT1	C16orf87	0.66	0.328
protein	MT-ND5	NDUFB10	RAB15	RIT1	0.495	0.583
protein	MT-ND5	NDUFB11	STK17A	SREK1	0.565	-0.28
protein	MT-ND5	NDUFB3	YTHDF3	NF2	0.807	0.315
protein	MT-ND5	NDUFB4	TAF8	USP1	0.853	0.434
protein	MT-ND5	NDUFB5	IL27RA	RNF25	0.661	-0.189
protein	MT-ND5	NDUFB6	DHX37	KDM3B	0.511	-0.068
protein	MT-ND5	NDUFB7	TMEM38B	LACTB2	0.851	-0.124
protein	MT-ND5	NDUFB8	ABI1	SPN	0.77	0.065
protein	MT-ND5	NDUFB9	SREBF1	ZNF609	0.8	0.327
protein	MT-ND5	NDUFC1	TIMM8B	PLXNB2	0.765	-0.275
protein	MT-ND5	NDUFC2	SETD2	MEF2A	0.784	0.126
protein	MT-ND5	NDUFS1	CNNM2	ARMCX3	0.843	-0.111
protein	MT-ND5	NDUFS2	PDCD6	VPS37B	0.789	-0.025
protein	MT-ND5	NDUFS3	WDTC1	C17orf49	0.822	0.456
protein	MT-ND5	NDUFS4	ZNF608	ZBTB14	0.802	-0.116
protein	MT-ND5	NDUFS5	CCDC92	NCK1	0.728	-0.053
protein	MT-ND5	NDUFS6	BRD4	ARAP1	0.727	0.039
protein	MT-ND5	NDUFS7	ACSF2	OSBPL1A	0.8	-0.002
protein	MT-ND5	NDUFS8	RPL15	EPHX2	0.721	0.641
protein	MT-ND5	NDUFV1	MON1B	SUCLA2	0.836	0.097
protein	MT-ND5	NDUFV2	G3BP1	TTC30A	0.772	-0.108
protein	MT-ND5	NDUFV3	SHQ1	PGAP2	0.675	0.01
protein	MT-ND6	NDUFA10	MED4	TOPORS	0.605	0.202
protein	MT-ND6	NDUFA11	TMCO6	SETX	0.434	-0.366
protein	MT-ND6	NDUFA12	GBA2	MPI	0.657	0.257
protein	MT-ND6	NDUFA13	ACAD10	RTKN2	0.216	-0.239
protein	MT-ND6	NDUFA2	IRF9	TPCN1	0.6	-0.102
protein	MT-ND6	NDUFA3	ATG13	MIER3	0.294	0.143
protein	MT-ND6	NDUFA4	POLG	RGS3	0.519	-0.422
protein	MT-ND6	NDUFA5	CYC1	USP7	0.425	0.234
protein	MT-ND6	NDUFA6	ADO	GFM2	0.233	-0.138
protein	MT-ND6	NDUFA8	TKT	RPL4	0.522	-0.006
protein	MT-ND6	NDUFA9	QRSL1	POLR1A	0.519	0.085
protein	MT-ND6	NDUFAB1	CRACR2A	PRPF4B	-0.05	-0.302
protein	MT-ND6	NDUFB1	SNX14	ING4	0.596	-0.513
protein	MT-ND6	NDUFB10	LSM3	IQGAP2	0.809	-0.348
protein	MT-ND6	NDUFB11	PHF23	VPS25	0.782	-0.418
protein	MT-ND6	NDUFB3	LRRC14B	DPH3	0.619	-0.046
protein	MT-ND6	NDUFB4	LBH	FANCD2	0.636	-0.174
protein	MT-ND6	NDUFB5	TMEM104	NCOA7	0.706	-0.161
protein	MT-ND6	NDUFB6	INO80D	FAM3C	0.442	-0.031
protein	MT-ND6	NDUFB7	MTRF1L	EED	0.521	-0.348
protein	MT-ND6	NDUFB8	TBCEL	PTOV1	0.656	-0.243
protein	MT-ND6	NDUFB9	NANP	GSPT1	0.53	-0.067
protein	MT-ND6	NDUFC1	VDAC3	UBA5	0.506	-0.053
protein	MT-ND6	NDUFC2	MERTK	UBE2Q2	0.551	0.097
protein	MT-ND6	NDUFS1	TMED1	MKRN2	0.647	-0.18
protein	MT-ND6	NDUFS2	STK17B	DERL2	0.414	-0.028
protein	MT-ND6	NDUFS3	SIN3B	ATP5F1D	0.442	0.206
protein	MT-ND6	NDUFS4	SET	KIAA1143	0.543	0.196
protein	MT-ND6	NDUFS5	PHYKPL	CPOX	0.475	0.034
protein	MT-ND6	NDUFS6	SLC25A5	ADPRHL1	0.482	-0.156
protein	MT-ND6	NDUFS7	TRAPPC8	TIMM13	0.43	-0.43
protein	MT-ND6	NDUFS8	MTO1	IRF2	0.46	0.091
protein	MT-ND6	NDUFV1	RGP1	GAPVD1	0.601	0.234
protein	MT-ND6	NDUFV2	TRMT112	ACTB	0.671	0.399
protein	MT-ND6	NDUFV3	ZNF696	ATP5PF	0.531	-0.421
protein	NDUFA10	NDUFA11	RPP38	HERC4	0.748	-0.473
protein	NDUFA10	NDUFA12	POLR3GL	TFAM	0.874	0.421
protein	NDUFA10	NDUFA13	EIF2D	ARHGAP42	0.392	0.286
protein	NDUFA10	NDUFA2	KRR1	CCDC92	0.942	0.067
protein	NDUFA10	NDUFA3	ORC5	DNAJB12	0.677	-0.063
protein	NDUFA10	NDUFA4	DTL	RANBP3	0.622	-0.347
protein	NDUFA10	NDUFA5	MON1A	NRM	0.773	-0.065
protein	NDUFA10	NDUFA6	RPAIN	SCFD2	0.39	0.514
protein	NDUFA10	NDUFA8	TAP2	SESTD1	0.824	0.085
protein	NDUFA10	NDUFA9	BUD31	SERPINH1	0.758	-0.247
protein	NDUFA10	NDUFAB1	ISOC2	TROAP	-0.016	0.05
protein	NDUFA10	NDUFB1	LTV1	FCGRT	0.772	-0.104
protein	NDUFA10	NDUFB10	AIFM2	PPIL4	0.61	-0.347
protein	NDUFA10	NDUFB11	NUDT2	ZNF689	0.606	-0.388
protein	NDUFA10	NDUFB3	SH2D2A	BAZ2B	0.788	0.019
protein	NDUFA10	NDUFB4	UBL7	PLCB3	0.959	0.014
protein	NDUFA10	NDUFB5	ATP6AP1	POLR3D	0.649	-0.257
protein	NDUFA10	NDUFB6	DNASE2	LMAN2L	0.467	-0.053
protein	NDUFA10	NDUFB7	PSMB8	CRTC2	0.826	0.455
protein	NDUFA10	NDUFB8	DDX47	PPIP5K1	0.79	-0.115
protein	NDUFA10	NDUFB9	KCTD21	ZC3H12C	0.88	0.104
protein	NDUFA10	NDUFC1	PDE4D	TWNK	0.896	-0.563
protein	NDUFA10	NDUFC2	PARS2	CDC16	0.913	-0.188
protein	NDUFA10	NDUFS1	TOR1AIP2	SSX2IP	0.918	0.012
protein	NDUFA10	NDUFS2	CABLES1	HHEX	0.824	0.554
protein	NDUFA10	NDUFS3	GPATCH1	CTSA	0.872	-0.537
protein	NDUFA10	NDUFS4	AC093323.1	NATD1	0.92	0.041
protein	NDUFA10	NDUFS5	INTS4	TEX2	0.887	0.375
protein	NDUFA10	NDUFS6	NOB1	GMIP	0.866	0.099
protein	NDUFA10	NDUFS7	ZNF3	REL	0.84	-0.214
protein	NDUFA10	NDUFS8	COA7	UBLCP1	0.791	-0.392
protein	NDUFA10	NDUFV1	SIPA1L3	UBR7	0.964	0.164
protein	NDUFA10	NDUFV2	ZNF618	TBL1Y	0.911	0.391
protein	NDUFA10	NDUFV3	HDDC2	LCOR	0.596	0.212
protein	NDUFA11	NDUFA12	FBLN1	SARS2	0.737	0.102
protein	NDUFA11	NDUFA13	CENPI	EPB41L1	0.256	-0.014
protein	NDUFA11	NDUFA2	ETFDH	CSE1L	0.811	-0.33
protein	NDUFA11	NDUFA3	PFN1	SLC35A1	0.643	0.178
protein	NDUFA11	NDUFA4	DAAM1	POM121	0.381	0.238
protein	NDUFA11	NDUFA5	FKBP5	PEBP1	0.547	0.093
protein	NDUFA11	NDUFA6	RELL1	TELO2	0.17	-0.3
protein	NDUFA11	NDUFA8	NPEPPS	RUBCN	0.644	-0.66
protein	NDUFA11	NDUFA9	MUS81	IFT46	0.622	-0.031
protein	NDUFA11	NDUFAB1	APOL6	NAA16	-0.032	0.142
protein	NDUFA11	NDUFB1	CDK11A	TMUB2	0.718	0.118
protein	NDUFA11	NDUFB10	INTS13	RPL27A	0.398	0.001
protein	NDUFA11	NDUFB11	ZBTB8OS	SERPINB6	0.488	-0.099
protein	NDUFA11	NDUFB3	TATDN3	PRKAG2	0.791	0.199
protein	NDUFA11	NDUFB4	USP14	MEGF8	0.807	0.094
protein	NDUFA11	NDUFB5	POLR2H	NHLRC2	0.614	0.113
protein	NDUFA11	NDUFB6	IRX5	UQCRFS1	0.613	0.172
protein	NDUFA11	NDUFB7	GDI1	YIPF2	0.798	-0.336
protein	NDUFA11	NDUFB8	RPL26	CHORDC1	0.689	0.494
protein	NDUFA11	NDUFB9	HSPA14	TXNDC15	0.768	0.081
protein	NDUFA11	NDUFC1	DDX10	ZMYM6	0.631	0.02
protein	NDUFA11	NDUFC2	PRAF2	FAM49A	0.722	0.164
protein	NDUFA11	NDUFS1	MAP7D1	DNLZ	0.761	0.027
protein	NDUFA11	NDUFS2	CD5	DGKZ	0.602	-0.216
protein	NDUFA11	NDUFS3	PRDX5	DNAJC10	0.678	-0.056
protein	NDUFA11	NDUFS4	UGCG	ABLIM1	0.724	0.12
protein	NDUFA11	NDUFS5	P4HA2	MRPL53	0.573	0.346
protein	NDUFA11	NDUFS6	RICTOR	BDP1	0.65	0.12
protein	NDUFA11	NDUFS7	ZNF446	COX7C	0.669	-0.205
protein	NDUFA11	NDUFS8	FH	DNMT3A	0.572	0.174
protein	NDUFA11	NDUFV1	TICRR	USO1	0.731	-0.347
protein	NDUFA11	NDUFV2	CHEK1	DCTN5	0.686	0.167
protein	NDUFA11	NDUFV3	ADA	LRCH4	0.503	-0.595
protein	NDUFA12	NDUFA13	RPL28	ORC4	0.487	0.407
protein	NDUFA12	NDUFA2	CLEC14A	AAMP	0.906	-0.005
protein	NDUFA12	NDUFA3	ADA2	BAX	0.657	0.49
protein	NDUFA12	NDUFA4	CGRRF1	PLIN3	0.64	-0.513
protein	NDUFA12	NDUFA5	OXCT1	SERPINB12	0.736	0.06
protein	NDUFA12	NDUFA6	FAM221A	TPD52	0.283	0.386
protein	NDUFA12	NDUFA8	SASS6	TMPO	0.666	0.054
protein	NDUFA12	NDUFA9	SGO2	RMI2	0.797	0.155
protein	NDUFA12	NDUFAB1	TECR	C19orf54	-0.185	0.305
protein	NDUFA12	NDUFB1	LCMT2	COPS7B	0.927	0.095
protein	NDUFA12	NDUFB10	USP32	COQ10B	0.661	0.041
protein	NDUFA12	NDUFB11	NAA25	ACTR2	0.624	-0.627
protein	NDUFA12	NDUFB3	ASPHD2	PKP4	0.837	0.315
protein	NDUFA12	NDUFB4	SMC3	GSE1	0.899	0.112
protein	NDUFA12	NDUFB5	YES1	GDI2	0.766	0.504
protein	NDUFA12	NDUFB6	RAPGEF1	TK2	0.617	0.518
protein	NDUFA12	NDUFB7	PRKCZ	SNX8	0.806	0.028
protein	NDUFA12	NDUFB8	DUSP19	HENMT1	0.852	0.427
protein	NDUFA12	NDUFB9	DDX54	CHAF1A	0.887	0.33
protein	NDUFA12	NDUFC1	PFDN6	FRMD4B	0.792	0.27
protein	NDUFA12	NDUFC2	CEP290	ARL5A	0.935	-0.205
protein	NDUFA12	NDUFS1	USP11	SEC23A	0.862	-0.2
protein	NDUFA12	NDUFS2	ZCCHC8	TNFRSF10A	0.701	-0.158
protein	NDUFA12	NDUFS3	LIMK2	PFKFB3	0.818	0.614
protein	NDUFA12	NDUFS4	AVL9	CPSF6	0.936	0.197
protein	NDUFA12	NDUFS5	PGBD2	FERMT3	0.653	0.05
protein	NDUFA12	NDUFS6	ZDHHC13	UVSSA	0.866	-0.068
protein	NDUFA12	NDUFS7	SNX8	PSMB3	0.778	0.063
protein	NDUFA12	NDUFS8	CCDC90B	TBCA	0.773	-0.058
protein	NDUFA12	NDUFV1	GCC1	FADS1	0.824	-0.045
protein	NDUFA12	NDUFV2	NDUFA5	MYO18B	0.78	0.031
protein	NDUFA12	NDUFV3	TMEM165	R3HDM4	0.56	-0.309
protein	NDUFA13	NDUFA2	HNRNPA2B1	FLOT2	0.404	-0.137
protein	NDUFA13	NDUFA3	SCARF1	RDH10	0.649	-0.343
protein	NDUFA13	NDUFA4	RBIS	PRMT1	0.385	0.442
protein	NDUFA13	NDUFA5	ZNF428	ADAM9	0.23	-0.023
protein	NDUFA13	NDUFA6	ACADVL	CDKN2C	-0.047	0.177
protein	NDUFA13	NDUFA8	WDR82	SLC35E1	0.132	0.383
protein	NDUFA13	NDUFA9	ZNF114	TRIM44	0.372	-0.282
protein	NDUFA13	NDUFAB1	SNTA1	NEIL3	-0.408	0.228
protein	NDUFA13	NDUFB1	RNF34	POLR2K	0.52	0.46
protein	NDUFA13	NDUFB10	DENND1C	ARFRP1	0.102	-0.481
protein	NDUFA13	NDUFB11	MRPS10	GET4	0.054	-0.215
protein	NDUFA13	NDUFB3	APLP2	SIAE	0.369	-0.211
protein	NDUFA13	NDUFB4	KIAA2013	CDCA5	0.377	-0.1
protein	NDUFA13	NDUFB5	PLD4	DERA	0.249	-0.167
protein	NDUFA13	NDUFB6	PRAF2	UBE2K	0.101	-0.545
protein	NDUFA13	NDUFB7	JAM2	HACE1	0.37	-0.093
protein	NDUFA13	NDUFB8	ZNF227	RANBP10	0.293	0.139
protein	NDUFA13	NDUFB9	CYBRD1	FLYWCH1	0.375	-0.317
protein	NDUFA13	NDUFC1	ILVBL	MFSD1	0.234	-0.073
protein	NDUFA13	NDUFC2	SRSF7	TENT4A	0.476	-0.024
protein	NDUFA13	NDUFS1	WASHC4	POLRMT	0.237	-0.331
protein	NDUFA13	NDUFS2	COQ8B	VPS26B	0.266	0.057
protein	NDUFA13	NDUFS3	SAP30	DAB2	0.348	0.2
protein	NDUFA13	NDUFS4	SUPT16H	INF2	0.426	-0.493
protein	NDUFA13	NDUFS5	RPL3	YIPF5	0.084	-0.065
protein	NDUFA13	NDUFS6	PTCD2	BAZ2B	0.632	0.301
protein	NDUFA13	NDUFS7	MED9	RMI2	0.292	0.593
protein	NDUFA13	NDUFS8	CNNM4	CARMIL1	0.348	-0.003
protein	NDUFA13	NDUFV1	PALM	APLF	0.228	0.066
protein	NDUFA13	NDUFV2	RAB15	DNM1	0.265	-0.254
protein	NDUFA13	NDUFV3	GNB5	GNA12	0.081	0.125
protein	NDUFA2	NDUFA3	CRNKL1	DYNC1I2	0.721	0.023
protein	NDUFA2	NDUFA4	ADPGK	CUL4A	0.631	0.37
protein	NDUFA2	NDUFA5	SYNGR2	CPNE2	0.727	0.217
protein	NDUFA2	NDUFA6	ZNF557	ABCD4	0.254	-0.373
protein	NDUFA2	NDUFA8	ZNF426	NMT1	0.789	0.372
protein	NDUFA2	NDUFA9	TUBA4A	PYGL	0.72	0.189
protein	NDUFA2	NDUFAB1	TICRR	CLCN7	-0.172	-0.438
protein	NDUFA2	NDUFB1	EEF1AKMT2	RBMS2	0.79	-0.329
protein	NDUFA2	NDUFB10	PDPR	CCDC28A	0.595	0.03
protein	NDUFA2	NDUFB11	MIPEP	PLD3	0.548	-0.169
protein	NDUFA2	NDUFB3	LYRM7	SEC23IP	0.785	-0.153
protein	NDUFA2	NDUFB4	SRSF11	COX14	0.932	0.169
protein	NDUFA2	NDUFB5	LUC7L	FKRP	0.679	-0.226
protein	NDUFA2	NDUFB6	RXRA	COMTD1	0.538	0.363
protein	NDUFA2	NDUFB7	BIN1	NBEA	0.8	0.239
protein	NDUFA2	NDUFB8	MFAP3	THAP11	0.793	0.097
protein	NDUFA2	NDUFB9	ACAP2	CPSF3	0.924	-0.398
protein	NDUFA2	NDUFC1	UEVLD	UBASH3A	0.857	0.289
protein	NDUFA2	NDUFC2	PSME2	TRMT2B	0.918	-0.091
protein	NDUFA2	NDUFS1	ZFP1	HEATR5B	0.946	-0.497
protein	NDUFA2	NDUFS2	DNA2	PIGM	0.711	-0.095
protein	NDUFA2	NDUFS3	TCF19	GAR1	0.801	0.147
protein	NDUFA2	NDUFS4	WDR45	RCBTB1	0.889	0.233
protein	NDUFA2	NDUFS5	RAB4A	PRKAA1	0.782	0.536
protein	NDUFA2	NDUFS6	MIA3	PRTFDC1	0.828	0.031
protein	NDUFA2	NDUFS7	RASSF2	TBL1XR1	0.793	-0.259
protein	NDUFA2	NDUFS8	PSPC1	SLC39A10	0.728	-0.549
protein	NDUFA2	NDUFV1	CD81	ZNF234	0.913	0.25
protein	NDUFA2	NDUFV2	STAMBPL1	TRIP4	0.903	-0.214
protein	NDUFA2	NDUFV3	TPT1	TRAPPC2L	0.578	0.302
protein	NDUFA3	NDUFA4	RPA1	ZYG11B	0.602	0.113
protein	NDUFA3	NDUFA5	CDKN2C	PDZD8	0.543	-0.034
protein	NDUFA3	NDUFA6	C6orf89	OPA3	0.269	0.251
protein	NDUFA3	NDUFA8	PNISR	BAD	0.556	0.056
protein	NDUFA3	NDUFA9	CD22	NAB1	0.338	-0.125
protein	NDUFA3	NDUFAB1	NCOA3	SLC25A4	-0.36	-0.004
protein	NDUFA3	NDUFB1	RPS9	SNX12	0.614	-0.365
protein	NDUFA3	NDUFB10	RXRA	PRDX4	0.303	-0.062
protein	NDUFA3	NDUFB11	COA5	C16orf91	0.339	0.397
protein	NDUFA3	NDUFB3	UXT	PLEKHG2	0.652	-0.36
protein	NDUFA3	NDUFB4	VPS39	MCPH1	0.713	-0.565
protein	NDUFA3	NDUFB5	ZNF639	ERCC6	0.46	-0.247
protein	NDUFA3	NDUFB6	GMPPA	NME6	0.464	0.089
protein	NDUFA3	NDUFB7	FAM135A	TUBB2A	0.72	0.295
protein	NDUFA3	NDUFB8	SOWAHD	GLE1	0.548	0.025
protein	NDUFA3	NDUFB9	SEL1L	NSUN6	0.64	0.307
protein	NDUFA3	NDUFC1	RABGAP1	TFCP2	0.669	0.056
protein	NDUFA3	NDUFC2	WEE1	TMEM102	0.771	-0.133
protein	NDUFA3	NDUFS1	USP33	PIP5K1A	0.624	0.161
protein	NDUFA3	NDUFS2	BCCIP	JMY	0.496	-0.045
protein	NDUFA3	NDUFS3	ARV1	LAP3	0.678	-0.312
protein	NDUFA3	NDUFS4	COX7C	MKRN2	0.66	-0.094
protein	NDUFA3	NDUFS5	NNT	ACOT9	0.497	0.361
protein	NDUFA3	NDUFS6	CDC27	SNIP1	0.693	0.051
protein	NDUFA3	NDUFS7	POLR3H	ATG9A	0.61	-0.318
protein	NDUFA3	NDUFS8	TMC8	FRMD4B	0.636	-0.108
protein	NDUFA3	NDUFV1	TNFAIP8	PAFAH1B1	0.633	0.053
protein	NDUFA3	NDUFV2	E4F1	HDAC2	0.662	0.168
protein	NDUFA3	NDUFV3	LCMT2	BIN2	0.246	-0.149
protein	NDUFA4	NDUFA5	INTS13	NSUN2	0.575	0.215
protein	NDUFA4	NDUFA6	HOMEZ	CYBA	0.573	-0.553
protein	NDUFA4	NDUFA8	WLS	PLSCR3	0.377	-0.155
protein	NDUFA4	NDUFA9	APTX	TRAK1	0.469	0.247
protein	NDUFA4	NDUFAB1	JUNB	SH3KBP1	-0.224	0.124
protein	NDUFA4	NDUFB1	TOM1	CDC123	0.63	-0.027
protein	NDUFA4	NDUFB10	COMMD8	ZNF564	0.622	-0.418
protein	NDUFA4	NDUFB11	MBNL2	NDUFB10	0.589	0.064
protein	NDUFA4	NDUFB3	DDX27	SERPINC1	0.679	-0.258
protein	NDUFA4	NDUFB4	CKAP5	TNRC6A	0.57	0.567
protein	NDUFA4	NDUFB5	DSG1	CUL1	0.649	0.284
protein	NDUFA4	NDUFB6	ZFYVE9	TESC	0.399	-0.256
protein	NDUFA4	NDUFB7	HNRNPM	AAR2	0.631	0.081
protein	NDUFA4	NDUFB8	MRPS11	KIRREL1	0.7	0.216
protein	NDUFA4	NDUFB9	MCU	NOL4L	0.682	-0.502
protein	NDUFA4	NDUFC1	MTMR4	PIK3C3	0.619	-0.469
protein	NDUFA4	NDUFC2	SLC27A4	TSEN2	0.685	-0.007
protein	NDUFA4	NDUFS1	HOMER2	NMT1	0.622	0.021
protein	NDUFA4	NDUFS2	SYNJ2	ARL14EP	0.377	0.225
protein	NDUFA4	NDUFS3	RBX1	STARD13	0.573	-0.247
protein	NDUFA4	NDUFS4	BTBD6	PLEKHG2	0.657	0.072
protein	NDUFA4	NDUFS5	KAT14	PAK4	0.484	-0.004
protein	NDUFA4	NDUFS6	OGFOD3	RNF149	0.596	0.041
protein	NDUFA4	NDUFS7	SPDL1	EPB41	0.506	-0.268
protein	NDUFA4	NDUFS8	IFI30	AJUBA	0.474	0.03
protein	NDUFA4	NDUFV1	KRT4	CTSH	0.591	0.326
protein	NDUFA4	NDUFV2	SLK	MAML2	0.525	0.461
protein	NDUFA4	NDUFV3	MTX3	MPO	0.399	-0.493
protein	NDUFA5	NDUFA6	NMT2	MEF2D	0.381	-0.11
protein	NDUFA5	NDUFA8	TDRKH	HARS2	0.682	-0.432
protein	NDUFA5	NDUFA9	SHC1	ELAC2	0.654	-0.211
protein	NDUFA5	NDUFAB1	KDM6A	BTF3	0.089	-0.216
protein	NDUFA5	NDUFB1	RAD52	DDX51	0.686	-0.17
protein	NDUFA5	NDUFB10	ZNF628	IPPK	0.674	-0.212
protein	NDUFA5	NDUFB11	PCNX3	KDM5A	0.64	0.121
protein	NDUFA5	NDUFB3	PLCB1	POP5	0.743	-0.261
protein	NDUFA5	NDUFB4	SIDT2	GLYR1	0.743	-0.083
protein	NDUFA5	NDUFB5	CPXM1	CLSPN	0.63	0.188
protein	NDUFA5	NDUFB6	CDK13	DENND3	0.519	0.147
protein	NDUFA5	NDUFB7	PKN2	EP300	0.827	-0.205
protein	NDUFA5	NDUFB8	TSPO	LGALS8	0.798	-0.016
protein	NDUFA5	NDUFB9	KDM4B	PIGN	0.78	0.138
protein	NDUFA5	NDUFC1	EPHX4	IGF1R	0.714	0.268
protein	NDUFA5	NDUFC2	MICAL3	SWSAP1	0.758	-0.327
protein	NDUFA5	NDUFS1	PCGF1	GBF1	0.701	-0.243
protein	NDUFA5	NDUFS2	FAM126B	PCNX3	0.818	-0.169
protein	NDUFA5	NDUFS3	HDAC2	C19orf53	0.897	-0.129
protein	NDUFA5	NDUFS4	SELENOO	SCAMP4	0.779	0.345
protein	NDUFA5	NDUFS5	WDR55	STARD13	0.697	-0.178
protein	NDUFA5	NDUFS6	DPP9	CABIN1	0.658	-0.35
protein	NDUFA5	NDUFS7	SQOR	RAB43	0.944	0.51
protein	NDUFA5	NDUFS8	GIMAP7	INTS4	0.898	0.272
protein	NDUFA5	NDUFV1	TRMT44	IL2RG	0.78	-0.143
protein	NDUFA5	NDUFV2	MYO18B	MRPL3	0.684	0.308
protein	NDUFA5	NDUFV3	DLGAP4	SUMO2	0.691	-0.078
protein	NDUFA6	NDUFA8	GNAI3	STAP2	0.336	-0.133
protein	NDUFA6	NDUFA9	TESC	CIAO3	0.241	0.033
protein	NDUFA6	NDUFAB1	TET1	WARS2	0.303	0.155
protein	NDUFA6	NDUFB1	TUBGCP2	DUS4L	0.281	0.23
protein	NDUFA6	NDUFB10	SPRYD4	ZFHX3	0.362	0.146
protein	NDUFA6	NDUFB11	HNRNPF	UNC13D	0.521	0.213
protein	NDUFA6	NDUFB3	SPRED2	KRT77	0.436	-0.222
protein	NDUFA6	NDUFB4	CAP1	SLC35F5	0.299	-0.134
protein	NDUFA6	NDUFB5	C19orf25	HMGXB4	0.418	-0.27
protein	NDUFA6	NDUFB6	MBLAC1	C3	0.334	0.45
protein	NDUFA6	NDUFB7	COA1	SMAD3	0.449	0.112
protein	NDUFA6	NDUFB8	TTC17	PTRH1	0.431	-0.295
protein	NDUFA6	NDUFB9	SOCS6	PSMD9	0.37	-0.197
protein	NDUFA6	NDUFC1	IPO9	GRAP	0.483	-0.03
protein	NDUFA6	NDUFC2	GZMA	USP32	0.399	-0.512
protein	NDUFA6	NDUFS1	JMJD6	MAN2A1	0.33	0.064
protein	NDUFA6	NDUFS2	MAPK14	SLC35A5	0.329	0.123
protein	NDUFA6	NDUFS3	ELOA	ZBED8	0.502	0.185
protein	NDUFA6	NDUFS4	C4orf3	SPEN	0.359	-0.152
protein	NDUFA6	NDUFS5	PTGER4	COPB1	0.475	0.006
protein	NDUFA6	NDUFS6	UFSP2	DCTD	0.343	0.389
protein	NDUFA6	NDUFS7	PTTG1	BMPR2	0.298	0.189
protein	NDUFA6	NDUFS8	RNF25	TFAP4	0.352	0.033
protein	NDUFA6	NDUFV1	NFATC2	MRPS22	0.475	-0.177
protein	NDUFA6	NDUFV2	GSE1	UBTF	0.33	-0.022
protein	NDUFA6	NDUFV3	ZNF555	MRPS23	0.339	-0.088
protein	NDUFA8	NDUFA9	POLR3C	ANGEL1	0.521	0.413
protein	NDUFA8	NDUFAB1	SRSF4	INPP5E	0.08	-0.086
protein	NDUFA8	NDUFB1	AGA	GALE	0.441	-0.133
protein	NDUFA8	NDUFB10	CYTH3	INTS12	0.458	0.536
protein	NDUFA8	NDUFB11	EEF1A2	HMGB1	0.501	0.016
protein	NDUFA8	NDUFB3	PUF60	NCDN	0.521	-0.152
protein	NDUFA8	NDUFB4	SPG11	C11orf54	0.784	0.244
protein	NDUFA8	NDUFB5	EP300	NUDT5	0.401	-0.013
protein	NDUFA8	NDUFB6	FAM50A	LGALS3	0.408	0.188
protein	NDUFA8	NDUFB7	ELK3	MRI1	0.628	-0.127
protein	NDUFA8	NDUFB8	NDUFC2	TMEM259	0.591	-0.16
protein	NDUFA8	NDUFB9	VIPAS39	ACADVL	0.634	-0.176
protein	NDUFA8	NDUFC1	ING1	CTU1	0.824	-0.08
protein	NDUFA8	NDUFC2	PTGES3	SMS	0.714	0.703
protein	NDUFA8	NDUFS1	HLA-A	THAP11	0.835	0.092
protein	NDUFA8	NDUFS2	CCSER2	AP3D1	0.761	0.617
protein	NDUFA8	NDUFS3	TRIAP1	FHIT	0.762	-0.152
protein	NDUFA8	NDUFS4	RPLP0	PHLPP2	0.689	0.436
protein	NDUFA8	NDUFS5	GPHN	SFXN4	0.827	0.249
protein	NDUFA8	NDUFS6	ENTR1	COASY	0.579	0.091
protein	NDUFA8	NDUFS7	TSPYL4	IKZF2	0.783	0.229
protein	NDUFA8	NDUFS8	CSNK1G3	BDP1	0.758	-0.031
protein	NDUFA8	NDUFV1	TRAPPC8	ZFPM1	0.883	0.438
protein	NDUFA8	NDUFV2	BASP1	KCTD12	0.898	-0.082
protein	NDUFA8	NDUFV3	NMRAL1	MCTS1	0.578	0.124
protein	NDUFA9	NDUFAB1	PSMB8	NDUFAF6	0.091	-0.29
protein	NDUFA9	NDUFB1	PHF20	FBLN2	0.806	-0.075
protein	NDUFA9	NDUFB10	NUP214	TSPYL2	0.606	0.304
protein	NDUFA9	NDUFB11	RPS6KA4	BSDC1	0.562	-0.171
protein	NDUFA9	NDUFB3	UBE3B	SUOX	0.737	-0.333
protein	NDUFA9	NDUFB4	ADAM9	ANXA1	0.747	0.094
protein	NDUFA9	NDUFB5	PRKDC	PSMA5	0.724	-0.194
protein	NDUFA9	NDUFB6	QTRT1	ZBTB9	0.502	0.195
protein	NDUFA9	NDUFB7	CLDND1	PLEKHG4B	0.697	-0.108
protein	NDUFA9	NDUFB8	SLC25A24	TSC22D3	0.853	0.387
protein	NDUFA9	NDUFB9	SCYL3	EBNA1BP2	0.722	0.037
protein	NDUFA9	NDUFC1	SFT2D2	DCLRE1C	0.551	0.235
protein	NDUFA9	NDUFC2	FARSA	TRIP10	0.652	-0.211
protein	NDUFA9	NDUFS1	BPTF	RSL1D1	0.729	0.187
protein	NDUFA9	NDUFS2	RALGAPA1	BTBD1	0.788	-0.055
protein	NDUFA9	NDUFS3	FHOD1	CD81	0.739	-0.088
protein	NDUFA9	NDUFS4	ZFAT	AKR1A1	0.749	0.226
protein	NDUFA9	NDUFS5	LSG1	DENND6A	0.554	0.327
protein	NDUFA9	NDUFS6	ST6GALNAC4	PRKD2	0.746	0.08
protein	NDUFA9	NDUFS7	RAD17	AGFG1	0.663	0.042
protein	NDUFA9	NDUFS8	TRA2A	NAT10	0.623	0.266
protein	NDUFA9	NDUFV1	TICRR	EBP	0.665	-0.217
protein	NDUFA9	NDUFV2	SLC35F6	MEX3A	0.552	-0.322
protein	NDUFA9	NDUFV3	DDX42	PECR	0.615	-0.038
protein	NDUFAB1	NDUFB1	SZT2	SLC17A5	-0.146	-0.118
protein	NDUFAB1	NDUFB10	MRPL1	SUPT7L	0.124	0.025
protein	NDUFAB1	NDUFB11	CLINT1	MRPS27	0.3	0.423
protein	NDUFAB1	NDUFB3	MTR	PTOV1	-0.039	-0.277
protein	NDUFAB1	NDUFB4	APLP2	NFKB2	-0.115	0.049
protein	NDUFAB1	NDUFB5	IDNK	C12orf29	0.053	0.008
protein	NDUFAB1	NDUFB6	DNAJB6	SNRPA1	0.106	0.316
protein	NDUFAB1	NDUFB7	NOP56	REXO4	0.086	0.395
protein	NDUFAB1	NDUFB8	AP5B1	PLK4	0.083	0.081
protein	NDUFAB1	NDUFB9	TEFM	COX18	-0.099	0.216
protein	NDUFAB1	NDUFC1	E2F6	FANCB	-0.127	0.085
protein	NDUFAB1	NDUFC2	ATRN	GPATCH2L	-0.128	-0.483
protein	NDUFAB1	NDUFS1	DNM1L	SALL2	-0.033	-0.385
protein	NDUFAB1	NDUFS2	OSCP1	GNA12	0.155	-0.379
protein	NDUFAB1	NDUFS3	ATG5	GYG1	0.015	0.186
protein	NDUFAB1	NDUFS4	NOP14	SBNO1	-0.141	0.475
protein	NDUFAB1	NDUFS5	MED4	MYL6B	0.143	0.125
protein	NDUFAB1	NDUFS6	FANCL	RGS12	-0.107	-0.334
protein	NDUFAB1	NDUFS7	ZNF114	ZNF280C	0.062	0.167
protein	NDUFAB1	NDUFS8	R3HDM4	HECW1	0.094	0.005
protein	NDUFAB1	NDUFV1	XYLT1	TBC1D23	0.075	0.063
protein	NDUFAB1	NDUFV2	PDIA3	ASB7	-0.022	-0.008
protein	NDUFAB1	NDUFV3	PTGES3	NT5C2	0.217	0.196
protein	NDUFB1	NDUFB10	YWHAZ	EPS15	0.687	-0.053
protein	NDUFB1	NDUFB11	ETV6	GORAB	0.683	-0.447
protein	NDUFB1	NDUFB3	TOR2A	USP9Y	0.876	0.315
protein	NDUFB1	NDUFB4	IGF1R	CCT6B	0.822	0.213
protein	NDUFB1	NDUFB5	PPP1R7	ZNF33A	0.845	-0.409
protein	NDUFB1	NDUFB6	ENO2	SH3GLB1	0.665	-0.169
protein	NDUFB1	NDUFB7	TMEM127	RINT1	0.845	-0.268
protein	NDUFB1	NDUFB8	PCGF5	RAD54B	0.871	0.233
protein	NDUFB1	NDUFB9	TPD52	GPT2	0.852	-0.372
protein	NDUFB1	NDUFC1	GSTCD	MANEAL	0.651	0.056
protein	NDUFB1	NDUFC2	CDIPT	DPH5	0.841	-0.518
protein	NDUFB1	NDUFS1	NUP210	RENBP	0.726	0.085
protein	NDUFB1	NDUFS2	FOXO1	NKIRAS1	0.64	0.121
protein	NDUFB1	NDUFS3	GADD45GIP1	POC1B	0.755	-0.216
protein	NDUFB1	NDUFS4	PHLDB2	NR2C1	0.86	-0.22
protein	NDUFB1	NDUFS5	PDPK1	PHLPP2	0.531	-0.155
protein	NDUFB1	NDUFS6	SLC25A14	GOLPH3	0.79	-0.083
protein	NDUFB1	NDUFS7	LRCH3	MYO18B	0.693	0.003
protein	NDUFB1	NDUFS8	HPS6	IRGQ	0.68	0.209
protein	NDUFB1	NDUFV1	FAM53C	ERCC2	0.7	-0.027
protein	NDUFB1	NDUFV2	PPA1	ODC1	0.593	0.223
protein	NDUFB1	NDUFV3	CD320	GTF2H5	0.538	-0.295
protein	NDUFB10	NDUFB11	C9orf64	FNBP4	0.916	0.241
protein	NDUFB10	NDUFB3	RPRD2	LRRC42	0.703	0.408
protein	NDUFB10	NDUFB4	P4HB	TSPYL4	0.606	-0.345
protein	NDUFB10	NDUFB5	URB2	PPP4R1	0.827	-0.375
protein	NDUFB10	NDUFB6	KCTD6	CBLB	0.68	-0.182
protein	NDUFB10	NDUFB7	PHYKPL	FRY	0.696	-0.097
protein	NDUFB10	NDUFB8	NOA1	MARK3	0.816	-0.048
protein	NDUFB10	NDUFB9	FBXL6	MT-ND5	0.649	-0.135
protein	NDUFB10	NDUFC1	KLF12	SLC25A30	0.548	0.028
protein	NDUFB10	NDUFC2	YKT6	VRK3	0.581	0.241
protein	NDUFB10	NDUFS1	LAMP2	MAPK9	0.662	-0.156
protein	NDUFB10	NDUFS2	FBXO42	ALG3	0.523	0.016
protein	NDUFB10	NDUFS3	CLEC16A	PSMB2	0.569	-0.161
protein	NDUFB10	NDUFS4	C18orf21	SGO2	0.582	-0.047
protein	NDUFB10	NDUFS5	FBRSL1	HSD17B4	0.522	-0.004
protein	NDUFB10	NDUFS6	TMEM168	ZIK1	0.468	-0.089
protein	NDUFB10	NDUFS7	BRD1	RUNX1	0.591	0.246
protein	NDUFB10	NDUFS8	CSTF3	CHMP2A	0.599	-0.125
protein	NDUFB10	NDUFV1	STXBP3	PIP4K2A	0.634	-0.04
protein	NDUFB10	NDUFV2	GPSM2	RAB39B	0.616	-0.586
protein	NDUFB10	NDUFV3	IQCB1	VCPKMT	0.626	0.162
protein	NDUFB11	NDUFB3	RGS3	CYP4V2	0.733	0.684
protein	NDUFB11	NDUFB4	PUM1	ADRM1	0.624	-0.3
protein	NDUFB11	NDUFB5	APBA1	CSTF3	0.848	-0.336
protein	NDUFB11	NDUFB6	RGS3	THBS1	0.669	0.343
protein	NDUFB11	NDUFB7	FBXW8	SPIN1	0.754	0.135
protein	NDUFB11	NDUFB8	ARRDC1	TOMM40L	0.822	0.547
protein	NDUFB11	NDUFB9	ZNF696	CARD8	0.604	-0.04
protein	NDUFB11	NDUFC1	PCLO	SCAND1	0.554	-0.042
protein	NDUFB11	NDUFC2	ATP6V1G1	SNAP29	0.597	0.239
protein	NDUFB11	NDUFS1	KCTD20	PHKA2	0.639	-0.139
protein	NDUFB11	NDUFS2	AIFM2	CBX5	0.562	-0.333
protein	NDUFB11	NDUFS3	THEMIS2	MAPK15	0.604	0.348
protein	NDUFB11	NDUFS4	TAF4	RNF130	0.569	-0.599
protein	NDUFB11	NDUFS5	HVCN1	RAD51B	0.573	-0.007
protein	NDUFB11	NDUFS6	CUL1	PPP1R11	0.413	0.135
protein	NDUFB11	NDUFS7	TP53BP2	VPS51	0.583	-0.195
protein	NDUFB11	NDUFS8	DTWD1	USP16	0.633	-0.229
protein	NDUFB11	NDUFV1	SEC61A1	PSMD6	0.663	0.295
protein	NDUFB11	NDUFV2	CCDC66	PANK2	0.593	0.086
protein	NDUFB11	NDUFV3	UCP2	TMEM70	0.683	0.039
protein	NDUFB3	NDUFB4	ITIH3	GTF2F1	0.842	-0.336
protein	NDUFB3	NDUFB5	ZNF597	HACL1	0.869	0.012
protein	NDUFB3	NDUFB6	OGG1	ATP9B	0.679	-0.069
protein	NDUFB3	NDUFB7	AGPAT2	RPL32	0.932	0.116
protein	NDUFB3	NDUFB8	LATS1	PEX26	0.89	-0.219
protein	NDUFB3	NDUFB9	TBC1D10B	AP3S1	0.849	0.265
protein	NDUFB3	NDUFC1	UBTF	MYC	0.674	0.172
protein	NDUFB3	NDUFC2	E2F3	MBLAC1	0.813	0.217
protein	NDUFB3	NDUFS1	COPB2	CTNNA1	0.763	-0.283
protein	NDUFB3	NDUFS2	PPOX	POLR1B	0.677	-0.214
protein	NDUFB3	NDUFS3	EMC3	E2F8	0.801	-0.27
protein	NDUFB3	NDUFS4	PRAG1	SVBP	0.84	0.137
protein	NDUFB3	NDUFS5	STXBP2	CASTOR2	0.602	-0.278
protein	NDUFB3	NDUFS6	SERPINB3	DEF8	0.782	0.073
protein	NDUFB3	NDUFS7	FUBP1	HS1BP3	0.753	-0.536
protein	NDUFB3	NDUFS8	KLHL9	PLEKHA7	0.722	-0.342
protein	NDUFB3	NDUFV1	FAM76A	TAF15	0.728	0.329
protein	NDUFB3	NDUFV2	TANK	RNF130	0.675	0.3
protein	NDUFB3	NDUFV3	MTERF1	SCARB1	0.619	0.333
protein	NDUFB4	NDUFB5	TFE3	RTN3	0.705	0.231
protein	NDUFB4	NDUFB6	NISCH	SLC16A3	0.516	0.051
protein	NDUFB4	NDUFB7	MRPL19	SIAE	0.844	-0.065
protein	NDUFB4	NDUFB8	SPATA5L1	OSTC	0.816	0.196
protein	NDUFB4	NDUFB9	CYGB	TATDN2	0.853	0.278
protein	NDUFB4	NDUFC1	FAH	LTO1	0.87	-0.013
protein	NDUFB4	NDUFC2	CANX	CD55	0.913	-0.058
protein	NDUFB4	NDUFS1	ACSM3	DNM1L	0.919	-0.045
protein	NDUFB4	NDUFS2	BTG3	YKT6	0.818	0.059
protein	NDUFB4	NDUFS3	GIMAP4	ARL15	0.868	0.2
protein	NDUFB4	NDUFS4	ACBD6	ACAA1	0.92	-0.17
protein	NDUFB4	NDUFS5	AFF1	INPP4A	0.831	-0.557
protein	NDUFB4	NDUFS6	HSCB	PMF1	0.825	-0.495
protein	NDUFB4	NDUFS7	EIF3B	LRP8	0.822	0.045
protein	NDUFB4	NDUFS8	JPT2	CC2D1B	0.802	0.063
protein	NDUFB4	NDUFV1	MZB1	EXOSC2	0.918	-0.165
protein	NDUFB4	NDUFV2	CNNM4	FAM122B	0.883	-0.665
protein	NDUFB4	NDUFV3	PPP3R1	CAPN2	0.572	0.261
protein	NDUFB5	NDUFB6	BBS7	FARS2	0.735	0.042
protein	NDUFB5	NDUFB7	MAPK14	SORT1	0.826	0.01
protein	NDUFB5	NDUFB8	SEC23B	BAZ2A	0.909	0.403
protein	NDUFB5	NDUFB9	TNFRSF13C	ZNF195	0.748	0.191
protein	NDUFB5	NDUFC1	UBE2L6	RIOK2	0.528	-0.466
protein	NDUFB5	NDUFC2	SGPP1	C15orf39	0.674	-0.003
protein	NDUFB5	NDUFS1	CCNT1	NOP16	0.698	0.508
protein	NDUFB5	NDUFS2	CUL3	MCFD2	0.595	-0.509
protein	NDUFB5	NDUFS3	TPRG1L	GRAP	0.647	0.023
protein	NDUFB5	NDUFS4	SLF1	YARS2	0.68	-0.109
protein	NDUFB5	NDUFS5	NIP7	XRCC6	0.481	0.399
protein	NDUFB5	NDUFS6	DCAF4	ZFYVE1	0.609	-0.36
protein	NDUFB5	NDUFS7	PPCDC	MAP3K11	0.561	-0.125
protein	NDUFB5	NDUFS8	MBOAT7	PLEKHA1	0.574	-0.693
protein	NDUFB5	NDUFV1	COPS9	ZNF614	0.616	0.255
protein	NDUFB5	NDUFV2	ZKSCAN5	SSBP2	0.539	0.163
protein	NDUFB5	NDUFV3	CXXC1	KLHDC4	0.678	-0.138
protein	NDUFB6	NDUFB7	LNX2	SF1	0.737	-0.139
protein	NDUFB6	NDUFB8	CAPN15	TXNL4B	0.729	-0.474
protein	NDUFB6	NDUFB9	GRAMD4	TSG101	0.623	0.048
protein	NDUFB6	NDUFC1	ZNF654	MED19	0.415	0.354
protein	NDUFB6	NDUFC2	NELFE	CDK5RAP1	0.521	0.032
protein	NDUFB6	NDUFS1	CPXM1	TMEM131L	0.592	-0.002
protein	NDUFB6	NDUFS2	GLS	KPNA6	0.385	0.187
protein	NDUFB6	NDUFS3	EIF4E2	CTPS2	0.521	-0.029
protein	NDUFB6	NDUFS4	MTOR	UQCRQ	0.484	0.078
protein	NDUFB6	NDUFS5	KCTD21	QRSL1	0.281	0.222
protein	NDUFB6	NDUFS6	SPRED1	GFOD2	0.478	0.281
protein	NDUFB6	NDUFS7	PRKACG	ZNF92	0.493	-0.042
protein	NDUFB6	NDUFS8	PKNOX1	DAZAP1	0.494	0.586
protein	NDUFB6	NDUFV1	GTF2H5	PPP1R21	0.508	-0.065
protein	NDUFB6	NDUFV2	SLC25A12	SMG9	0.474	0.053
protein	NDUFB6	NDUFV3	ADSL	ATG101	0.386	0.025
protein	NDUFB7	NDUFB8	TRA2A	UBXN7	0.876	0.26
protein	NDUFB7	NDUFB9	PUM3	ELF4	0.872	-0.439
protein	NDUFB7	NDUFC1	GGNBP2	TEX2	0.723	-0.13
protein	NDUFB7	NDUFC2	RASA1	CCDC9	0.827	0.216
protein	NDUFB7	NDUFS1	CD180	KIZ	0.781	-0.186
protein	NDUFB7	NDUFS2	EWSR1	GHDC	0.767	-0.161
protein	NDUFB7	NDUFS3	MESD	AP1S1	0.86	0.158
protein	NDUFB7	NDUFS4	GTF3C2	TAOK2	0.823	-0.258
protein	NDUFB7	NDUFS5	PDAP1	NINJ1	0.673	-0.056
protein	NDUFB7	NDUFS6	SKP1	DUSP23	0.759	-0.317
protein	NDUFB7	NDUFS7	NIF3L1	EXO1	0.843	-0.129
protein	NDUFB7	NDUFS8	COIL	FLYWCH1	0.81	-0.545
protein	NDUFB7	NDUFV1	SRC	LONP1	0.802	-0.121
protein	NDUFB7	NDUFV2	CD2AP	ZNF490	0.712	-0.01
protein	NDUFB7	NDUFV3	ERICH1	SPRED2	0.662	0.24
protein	NDUFB8	NDUFB9	INPP1	INTS10	0.822	0.444
protein	NDUFB8	NDUFC1	LGALS8	PRKDC	0.65	0.1
protein	NDUFB8	NDUFC2	KANK3	HLA-E	0.787	0.159
protein	NDUFB8	NDUFS1	EPS8	ZNF100	0.827	0.182
protein	NDUFB8	NDUFS2	DIP2A	PLEKHA2	0.744	0.462
protein	NDUFB8	NDUFS3	MT-ATP8	CHD9	0.811	-0.216
protein	NDUFB8	NDUFS4	POLR2E	EIF6	0.787	0.249
protein	NDUFB8	NDUFS5	HCCS	UQCC3	0.61	-0.234
protein	NDUFB8	NDUFS6	QTRT2	DCAF8L2	0.713	-0.203
protein	NDUFB8	NDUFS7	NCAPH	NUDT15	0.748	-0.002
protein	NDUFB8	NDUFS8	TRIP6	RAD1	0.761	-0.326
protein	NDUFB8	NDUFV1	PCIF1	GIPC1	0.765	-0.549
protein	NDUFB8	NDUFV2	TNS3	CDC40	0.675	-0.108
protein	NDUFB8	NDUFV3	FAM241A	IVNS1ABP	0.701	-0.4
protein	NDUFB9	NDUFC1	CTSW	KSR1	0.796	0.352
protein	NDUFB9	NDUFC2	PXK	DDX39B	0.896	-0.119
protein	NDUFB9	NDUFS1	PICALM	MSL1	0.862	0.004
protein	NDUFB9	NDUFS2	POLM	VEZF1	0.665	-0.058
protein	NDUFB9	NDUFS3	INF2	NHLRC3	0.805	0.331
protein	NDUFB9	NDUFS4	ALS2	ATP2A2	0.883	0.041
protein	NDUFB9	NDUFS5	BCR	PIP4P2	0.7	0.056
protein	NDUFB9	NDUFS6	MYL12B	HLA-A	0.82	0.154
protein	NDUFB9	NDUFS7	JAK3	CENPT	0.8	-0.369
protein	NDUFB9	NDUFS8	ARPC1B	POC1A	0.722	-0.299
protein	NDUFB9	NDUFV1	KMT2C	ZNF777	0.858	0.018
protein	NDUFB9	NDUFV2	NDUFA11	NSUN3	0.773	0.27
protein	NDUFB9	NDUFV3	ZNF551	PTGER4	0.625	-0.04
protein	NDUFC1	NDUFC2	GGPS1	PMVK	0.88	0.001
protein	NDUFC1	NDUFS1	QTRT1	PIEZO1	0.852	0.216
protein	NDUFC1	NDUFS2	RMDN3	PRDX6	0.726	-0.024
protein	NDUFC1	NDUFS3	NASP	AVEN	0.828	0.053
protein	NDUFC1	NDUFS4	GXYLT1	KLHL26	0.855	0.129
protein	NDUFC1	NDUFS5	EIF3J	NOP10	0.906	0.16
protein	NDUFC1	NDUFS6	NUP88	TPRKB	0.694	-0.149
protein	NDUFC1	NDUFS7	CMAS	MRPS10	0.785	-0.33
protein	NDUFC1	NDUFS8	KIAA1549	D2HGDH	0.757	0.235
protein	NDUFC1	NDUFV1	RNF4	MCL1	0.928	0.083
protein	NDUFC1	NDUFV2	VEZF1	NDEL1	0.879	-0.554
protein	NDUFC1	NDUFV3	TENT4A	ELOVL1	0.529	-0.09
protein	NDUFC2	NDUFS1	UBE2Q1	TMED2	0.866	-0.229
protein	NDUFC2	NDUFS2	LMAN2L	BLNK	0.694	-0.149
protein	NDUFC2	NDUFS3	ARMCX5	RAB35	0.844	-0.165
protein	NDUFC2	NDUFS4	ZNF253	CENPB	0.939	-0.021
protein	NDUFC2	NDUFS5	PCYT1A	MFSD8	0.772	-0.097
protein	NDUFC2	NDUFS6	RELCH	CD2AP	0.855	0.425
protein	NDUFC2	NDUFS7	PIGS	WDFY4	0.809	0.292
protein	NDUFC2	NDUFS8	TRAP1	SPRYD7	0.833	0.258
protein	NDUFC2	NDUFV1	ITPRIP	PFN2	0.892	-0.008
protein	NDUFC2	NDUFV2	DNM2	DPP3	0.848	0.405
protein	NDUFC2	NDUFV3	RIOX2	FZD6	0.546	0.097
protein	NDUFS1	NDUFS2	BRAT1	KCMF1	0.739	0.174
protein	NDUFS1	NDUFS3	ENTPD1	RAD17	0.788	-0.13
protein	NDUFS1	NDUFS4	NEK6	TRIR	0.854	-0.2
protein	NDUFS1	NDUFS5	CDC34	FAU	0.808	-0.27
protein	NDUFS1	NDUFS6	LANCL2	AGAP3	0.75	0.039
protein	NDUFS1	NDUFS7	DNAJC11	PYGO2	0.782	-0.44
protein	NDUFS1	NDUFS8	TBCCD1	ZNF219	0.743	0.28
protein	NDUFS1	NDUFV1	SPPL2A	ZDHHC3	0.919	0.043
protein	NDUFS1	NDUFV2	CEP135	BCL7B	0.915	-0.13
protein	NDUFS1	NDUFV3	AC093323.1	ANKS6	0.561	0.556
protein	NDUFS2	NDUFS3	THEMIS2	SSX2IP	0.91	-0.417
protein	NDUFS2	NDUFS4	NRAS	NIT1	0.766	0.088
protein	NDUFS2	NDUFS5	TOMM40L	MYO1B	0.772	-0.024
protein	NDUFS2	NDUFS6	CETN2	TAPT1	0.67	0.347
protein	NDUFS2	NDUFS7	ZBED8	TSN	0.857	0.25
protein	NDUFS2	NDUFS8	GMFG	CASTOR2	0.846	0.154
protein	NDUFS2	NDUFV1	PFAS	VPS25	0.793	-0.2
protein	NDUFS2	NDUFV2	ZBTB11	MAN1A1	0.687	-0.499
protein	NDUFS2	NDUFV3	GTF3A	SMTN	0.68	-0.04
protein	NDUFS3	NDUFS4	ARL6IP6	SLC25A32	0.858	-0.286
protein	NDUFS3	NDUFS5	DYNLRB1	VAPB	0.763	0.365
protein	NDUFS3	NDUFS6	LARP4	LRPPRC	0.789	-0.179
protein	NDUFS3	NDUFS7	PCGF6	TBC1D1	0.91	0.088
protein	NDUFS3	NDUFS8	ACOX3	BRMS1L	0.905	-0.168
protein	NDUFS3	NDUFV1	REXO4	PGM1	0.869	-0.123
protein	NDUFS3	NDUFV2	CRIP2	SMC2	0.759	-0.362
protein	NDUFS3	NDUFV3	N4BP2	RPA1	0.615	0.265
protein	NDUFS4	NDUFS5	UQCRFS1	GFI1	0.788	0.123
protein	NDUFS4	NDUFS6	HSD17B8	MSN	0.868	-0.117
protein	NDUFS4	NDUFS7	BAP1	RRAGB	0.854	0.209
protein	NDUFS4	NDUFS8	MIB1	CD180	0.794	0.202
protein	NDUFS4	NDUFV1	PYCR2	SPAG5	0.855	0.531
protein	NDUFS4	NDUFV2	ROGDI	UFM1	0.792	0.456
protein	NDUFS4	NDUFV3	RXRA	ZNF320	0.526	-0.119
protein	NDUFS5	NDUFS6	SYVN1	MRPL34	0.602	0.011
protein	NDUFS5	NDUFS7	HMMR	IFI35	0.77	-0.132
protein	NDUFS5	NDUFS8	MFSD5	TMPPE	0.717	0.335
protein	NDUFS5	NDUFV1	CABLES1	PRMT1	0.911	-0.426
protein	NDUFS5	NDUFV2	DGKE	TAF1	0.857	-0.099
protein	NDUFS5	NDUFV3	GON4L	ME1	0.583	0.254
protein	NDUFS6	NDUFS7	YBX1	NRDC	0.708	0.471
protein	NDUFS6	NDUFS8	GHDC	DLST	0.683	0.228
protein	NDUFS6	NDUFV1	TUBB1	AC040160.1	0.757	0.147
protein	NDUFS6	NDUFV2	NINJ2	ADAM15	0.729	0.269
protein	NDUFS6	NDUFV3	LRFN4	ZDHHC5	0.381	-0.196
protein	NDUFS7	NDUFS8	THOC1	BCAT1	0.924	0.36
protein	NDUFS7	NDUFV1	ALG13	PSMD5	0.834	0.191
protein	NDUFS7	NDUFV2	MCM7	LRFN4	0.779	0.441
protein	NDUFS7	NDUFV3	AKT1	BMPR1A	0.614	-0.133
protein	NDUFS8	NDUFV1	HIVEP3	PTK2	0.805	-0.432
protein	NDUFS8	NDUFV2	CPD	RNF25	0.763	0.247
protein	NDUFS8	NDUFV3	PPP1CA	FBXW5	0.645	0.162
protein	NDUFV1	NDUFV2	ZHX2	STX10	0.935	-0.513
protein	NDUFV1	NDUFV3	CCDC25	NDUFB6	0.621	-0.125
protein	NDUFV2	NDUFV3	EEF1A2	NUFIP1	0.518	-0.016
protein	PPP1CA	PPP1R10	PPM1D	PGRMC1	-0.396	0.093
protein	PSMA1	PSMA3	KIF3A	ANKRD28	0.901	-0.167
protein	PSMA1	PSMA4	DCLRE1C	MRTFA	0.924	-0.205
protein	PSMA1	PSMA5	HSPB1	NARS2	0.848	0.173
protein	PSMA1	PSMA6	WDCP	ZDHHC17	0.942	-0.02
protein	PSMA1	PSMA7	AGO1	ZNRD2	0.886	-0.39
protein	PSMA1	PSMB1	TSSC4	ICMT	0.878	0.278
protein	PSMA1	PSMB2	STXBP4	C8orf82	0.701	-0.225
protein	PSMA1	PSMB3	ITPR3	TMEM102	0.938	0.077
protein	PSMA1	PSMB4	ARHGEF3	LRRC8C	0.834	0.26
protein	PSMA1	PSMB5	PUSL1	MGAT1	0.19	-0.043
protein	PSMA1	PSMB6	STX2	ZDHHC6	0.305	0.156
protein	PSMA1	PSMB7	TBC1D4	CIR1	0.499	-0.19
protein	PSMA1	PSMC1	GNPAT	CBR4	0.357	0.134
protein	PSMA1	PSMC2	C1orf131	COMMD9	0.243	-0.149
protein	PSMA1	PSMC3	SNX11	KIFAP3	0.119	0.381
protein	PSMA1	PSMC4	ZSCAN20	RFC5	-0.002	0.59
protein	PSMA1	PSMC5	KTI12	CHCHD4	-0.016	0.037
protein	PSMA1	PSMC6	ABCF1	NSMCE3	-0.015	0.063
protein	PSMA1	PSMD13	CCNI	XRCC1	0.329	0.123
protein	PSMA1	PSMD4	SUCLG1	NCKAP5L	-0.173	-0.523
protein	PSMA3	PSMA4	CCDC88C	PRKCH	0.884	0.251
protein	PSMA3	PSMA5	NFYA	C2CD5	0.831	-0.089
protein	PSMA3	PSMA6	UBA7	CASP1	0.924	0.316
protein	PSMA3	PSMA7	ADCY6	MRPS5	0.912	0.094
protein	PSMA3	PSMB1	HGFAC	FGA	0.852	0.069
protein	PSMA3	PSMB2	BCL11A	PBX2	0.728	-0.249
protein	PSMA3	PSMB3	GTPBP3	ZNF350	0.825	-0.121
protein	PSMA3	PSMB4	POTEJ	VIM	0.816	0.263
protein	PSMA3	PSMB5	BID	TRAF3IP2	0.361	0.029
protein	PSMA3	PSMB6	PTMA	FBXW8	0.481	0.053
protein	PSMA3	PSMB7	PRKCD	SIN3A	0.563	-0.496
protein	PSMA3	PSMC1	BBX	INVS	0.27	-0.012
protein	PSMA3	PSMC2	CCT2	NCAPH	0.142	0.281
protein	PSMA3	PSMC3	IKZF5	REX1BD	0.1	0.011
protein	PSMA3	PSMC4	PPWD1	PTGR1	-0.16	0.34
protein	PSMA3	PSMC5	CDK4	ZNRD2	-0.136	0.06
protein	PSMA3	PSMC6	COA6	DCTN4	0.029	0.031
protein	PSMA3	PSMD13	COX18	RPL10	0.31	0.549
protein	PSMA3	PSMD4	ZNF613	TTC37	-0.256	-0.043
protein	PSMA4	PSMA5	BABAM2	WIPF2	0.852	0.17
protein	PSMA4	PSMA6	DDX47	FHL1	0.956	0.293
protein	PSMA4	PSMA7	IMMP2L	DTD1	0.914	0.091
protein	PSMA4	PSMB1	COG4	GAMT	0.8	-0.033
protein	PSMA4	PSMB2	CLEC2D	VAPA	0.832	-0.002
protein	PSMA4	PSMB3	ZFYVE9	SMTN	0.857	-0.039
protein	PSMA4	PSMB4	MRPS2	SDR39U1	0.809	-0.127
protein	PSMA4	PSMB5	MED12	ZNF771	0.215	0.046
protein	PSMA4	PSMB6	SH3KBP1	MBLAC2	0.38	-0.141
protein	PSMA4	PSMB7	SPTAN1	TAOK3	0.496	-0.269
protein	PSMA4	PSMC1	MPP6	SRP68	0.365	0.072
protein	PSMA4	PSMC2	TCOF1	PTBP2	0.252	0.241
protein	PSMA4	PSMC3	PSMD9	PDGFRB	0.104	0.324
protein	PSMA4	PSMC4	TTC13	URB2	0.054	0.107
protein	PSMA4	PSMC5	WLS	ILF3	-0.007	-0.17
protein	PSMA4	PSMC6	GNS	PLS1	-0.071	0.03
protein	PSMA4	PSMD13	SPRYD3	KIAA0100	0.231	0.477
protein	PSMA4	PSMD4	SFMBT2	HSD17B4	-0.167	0.395
protein	PSMA5	PSMA6	SLC35F5	HDAC1	0.831	0.066
protein	PSMA5	PSMA7	TMEM161B	CLN5	0.871	0.199
protein	PSMA5	PSMB1	SLC25A29	SNAPC3	0.688	0.012
protein	PSMA5	PSMB2	AMBRA1	VMAC	0.714	-0.188
protein	PSMA5	PSMB3	PUM3	NUDCD1	0.773	0.325
protein	PSMA5	PSMB4	ERCC6	RSAD1	0.719	-0.483
protein	PSMA5	PSMB5	C15orf39	KRT17	0.244	0.06
protein	PSMA5	PSMB6	EMC10	SUB1	0.417	-0.229
protein	PSMA5	PSMB7	ZKSCAN4	GCC1	0.517	-0.305
protein	PSMA5	PSMC1	HSPA5	RPS9	0.352	0.048
protein	PSMA5	PSMC2	EIF4G1	TMEM30A	0.234	-0.301
protein	PSMA5	PSMC3	BCS1L	VANGL2	0.012	0.216
protein	PSMA5	PSMC4	RETREG3	B2M	-0.094	0.06
protein	PSMA5	PSMC5	ATAT1	DHDDS	-0.001	0.048
protein	PSMA5	PSMC6	CD72	SLC9A1	-0.045	0.048
protein	PSMA5	PSMD13	TMEM131L	SDR39U1	0.265	-0.176
protein	PSMA5	PSMD4	FRYL	MRPL38	-0.3	0.385
protein	PSMA6	PSMA7	PCGF2	GNGT2	0.925	-0.025
protein	PSMA6	PSMB1	TBC1D5	MORF4L1	0.871	-0.615
protein	PSMA6	PSMB2	EML3	FBXL20	0.778	-0.167
protein	PSMA6	PSMB3	TNRC6B	ITPRID2	0.877	-0.078
protein	PSMA6	PSMB4	IL1RAP	LDLRAD4	0.867	-0.361
protein	PSMA6	PSMB5	LMO2	INPP5E	0.289	-0.47
protein	PSMA6	PSMB6	EEA1	CNN3	0.425	-0.4
protein	PSMA6	PSMB7	JUP	PNPLA2	0.502	0.123
protein	PSMA6	PSMC1	SCML2	ARL3	0.406	-0.094
protein	PSMA6	PSMC2	ZNF701	SBNO1	0.305	0.386
protein	PSMA6	PSMC3	PPP5C	FBXO21	0.167	-0.195
protein	PSMA6	PSMC4	FBXL8	PIK3R6	0.014	0.174
protein	PSMA6	PSMC5	EIF4A2	TESPA1	0.001	0.381
protein	PSMA6	PSMC6	IKBKB	HLA-DMA	-0.011	0.142
protein	PSMA6	PSMD13	PDCD5	PRMT2	0.337	-0.048
protein	PSMA6	PSMD4	ERG	OSER1	-0.191	-0.465
protein	PSMA7	PSMB1	USP30	NDEL1	0.815	-0.365
protein	PSMA7	PSMB2	FLII	ATP5PO	0.825	0.609
protein	PSMA7	PSMB3	UQCRFS1	ZCCHC3	0.802	-0.438
protein	PSMA7	PSMB4	LCMT2	NDRG2	0.86	0.269
protein	PSMA7	PSMB5	RPS28	TAOK1	0.356	0.456
protein	PSMA7	PSMB6	RRP9	SLK	0.5	-0.352
protein	PSMA7	PSMB7	NUF2	RIOK3	0.539	-0.196
protein	PSMA7	PSMC1	SMIM26	PROM1	0.307	0.098
protein	PSMA7	PSMC2	TMEM230	KRT2	0.197	-0.111
protein	PSMA7	PSMC3	MAGED2	TUBGCP4	0.063	-0.163
protein	PSMA7	PSMC4	MAP9	GLT8D1	-0.112	-0.281
protein	PSMA7	PSMC5	ZNF131	KRR1	-0.056	0.163
protein	PSMA7	PSMC6	NEDD1	DCAF8L2	0.023	0.182
protein	PSMA7	PSMD13	MRPL11	TRMT10A	0.315	0.145
protein	PSMA7	PSMD4	GGNBP2	ZNF611	-0.307	-0.257
protein	PSMB1	PSMB2	CBLB	FBLL1	0.595	-0.374
protein	PSMB1	PSMB3	THOC6	ZNF93	0.831	-0.339
protein	PSMB1	PSMB4	LSM5	ZNF140	0.925	0.226
protein	PSMB1	PSMB5	SUGT1	FSD1L	0.128	0.094
protein	PSMB1	PSMB6	YTHDC2	DEPDC5	0.27	0.234
protein	PSMB1	PSMB7	TMEM134	STK38	0.381	0.162
protein	PSMB1	PSMC1	P4HA1	BICD2	0.109	-0.328
protein	PSMB1	PSMC2	UBE2G1	EXOC2	0.034	-0.03
protein	PSMB1	PSMC3	SIRT1	SPTBN1	-0.007	-0.083
protein	PSMB1	PSMC4	RPL22	NSRP1	-0.202	-0.17
protein	PSMB1	PSMC5	LMO2	SP140	-0.226	0.186
protein	PSMB1	PSMC6	CPNE7	TRIM9	-0.003	0.303
protein	PSMB1	PSMD13	ASB7	TOMM5	0.27	0.063
protein	PSMB1	PSMD4	NDUFB4	C19orf25	-0.263	-0.156
protein	PSMB2	PSMB3	CCT6A	PLEKHM2	0.557	-0.178
protein	PSMB2	PSMB4	OASL	JARID2	0.748	0.075
protein	PSMB2	PSMB5	DNTT	MPZL1	0.269	0.159
protein	PSMB2	PSMB6	RPS6KB1	PHIP	0.381	-0.519
protein	PSMB2	PSMB7	DDX3Y	GAPDH	0.401	0.145
protein	PSMB2	PSMC1	STIM2	DNAJB6	0.265	-0.22
protein	PSMB2	PSMC2	RFT1	RELB	0.171	-0.239
protein	PSMB2	PSMC3	PROSER1	ASB3	0.205	-0.038
protein	PSMB2	PSMC4	ADAP1	CCS	-0.007	-0.26
protein	PSMB2	PSMC5	USP16	RALY	-0.113	-0.115
protein	PSMB2	PSMC6	IREB2	SIN3A	-0.049	0.607
protein	PSMB2	PSMD13	CDK17	DCAF17	0.13	0.007
protein	PSMB2	PSMD4	PPME1	BRAF	-0.151	-0.265
protein	PSMB3	PSMB4	USP3	MTMR12	0.731	-0.186
protein	PSMB3	PSMB5	FAM199X	LEPROTL1	0.239	0.057
protein	PSMB3	PSMB6	BYSL	TRAF1	0.329	-0.31
protein	PSMB3	PSMB7	PCTP	PNPLA2	0.528	-0.571
protein	PSMB3	PSMC1	AGL	CCNQ	0.333	0.196
protein	PSMB3	PSMC2	INTS1	AATF	0.23	-0.048
protein	PSMB3	PSMC3	PDCD4	UVSSA	0.101	-0.078
protein	PSMB3	PSMC4	TMED1	RAB15	-0.032	0.438
protein	PSMB3	PSMC5	MORF4L2	SAFB2	-0.003	0.082
protein	PSMB3	PSMC6	WDR44	PPIA	-0.015	0.186
protein	PSMB3	PSMD13	FGFR1	PNKD	0.334	0.495
protein	PSMB3	PSMD4	ICAM1	ME3	-0.159	-0.53
protein	PSMB4	PSMB5	FAM199X	RRS1	0.15	0.24
protein	PSMB4	PSMB6	ITGAE	P3H1	0.243	0.006
protein	PSMB4	PSMB7	TSNARE1	OSER1	0.322	0.549
protein	PSMB4	PSMC1	HHEX	PYCARD	0.128	0.108
protein	PSMB4	PSMC2	NDE1	DDX59	0.059	0.102
protein	PSMB4	PSMC3	MTERF4	TGFBRAP1	-0.041	0.38
protein	PSMB4	PSMC4	PUM3	PDIA5	-0.188	0.1
protein	PSMB4	PSMC5	ARHGEF7	C5orf30	-0.193	-0.202
protein	PSMB4	PSMC6	SH3GLB2	SLC12A6	0.006	-0.2
protein	PSMB4	PSMD13	BSPRY	POC1A	0.29	-0.047
protein	PSMB4	PSMD4	SH3BP2	MTPAP	-0.269	-0.174
protein	PSMB5	PSMB6	RBM23	TRAIP	0.87	0.414
[truncated: 61,686 more rows]

## Sheet: fig.2d
Figure 2d
Cell line	GINS_complex_mutation	GINS1_mRNA	GINS1_Protein	GINS2_mRNA	GINS2_Protein	GINS3_mRNA	GINS3_Protein	GINS4_mRNA	GINS4_Protein
SEM		6.76685	0.460605	7.7048	0.390479	5.89673	0.412426	5.69167	0.309924
REH	REH:GINS2_p.P19S	6.47	-1.40808	6.96833	-1.27721	5.52991	-1.07102	5.13955	-1.00861
CCRF-CEM		7.40453	-0.0624398	5.06704	-0.206156	5.14596	-0.114118	4.50405	-0.174283
697		5.72282	0.227097	7.49247	0.184882	5.29348	0.171351	5.18606	0.226049
P12-ICHIKAWA		7.3921	-0.00141158	6.53849	-0.0493791	5.15607	-0.0264606	4.8971	-0.00622547
P30-OHKUBO		6.30932	0.118068	6.93007	0.0595052	5.11657	0.113857	5.46186	0.111979
NALM-16		6.0944	0.280832	6.66061	0.283041	5.36138	0.260776	5.15591	0.270489
MOLT-3		7.12842	0.461516	6.02998	0.355603	4.91179	0.411031	6.13436	0.383001
KASUMI-9_BR2		5.92664	-0.252857	6.64877	-0.147514	4.88255	-0.0631044	5.13853	-0.217791
COG-LL-319_BR2		6.60021	0.539421	7.57597	0.614721	6.1205	0.46684	5.66843	0.400874
TMD5_BR2		6.39905	-0.1904	6.67367	-0.0745004	4.97636	-0.0210368	5.42918	-0.170185
JURKAT		7.2312	0.0890885	6.92189	0.0492908	5.65446	0.103925	5.54683	0.0665894
KASUMI-2		6.21257	0.505676	5.95838	0.434933	4.78372	0.527235	5.19613	0.403467
TANOUE		6.62139	0.182589	7.12906	0.179301	4.82579	0.190641	4.80735	0.199359
NALM-6		6.18862	0.303966	6.59874	0.232014	5.75494	0.343194	5.38135	0.236461
MOLT-4		6.65994	0.247007	6.04787	0.299143	4.78827	0.30296	5.67257	0.272806
MHH-CALL-3		5.35519	0.0991993	6.65821	0.0663065	4.21358	0.161795	4.8494	0.163115
ALL-SIL		5.59003	0.257572	5.39903	0.212737	4.48877	0.275448	5.01319	0.30257
SUP-B15		5.41356	0.00386196	5.63445	-0.0141143	5.91263	0.0425773	4.64927	0.026119
MHH-CALL-2		6.44404	0.167167	6.75411	0.231324	4.78409	0.212104	4.93993	0.196942
MOLT-16		5.93435	-0.154237	4.85883	-0.171816	3.3307	-0.096074	5.11512	-0.171167
PEER		5.58304	0.406271	6.31455	0.344668	4.69477	0.401546	5.84064	0.326508
LC4-1		5.40773	0.06151	5.34227	0.0591348	3.36387	0.157126	3.92581	0.01984
KOPN-8		5.51756	0.431189	7.60926	0.479026	6.59225	0.555819	5.31038	0.487698
PF-382		6.05938	0.0120203	7.06951	0.00174	5.02072	0.0222723	5.33027	0.0436287
RCH-ACV		5.88382	0.404563	7.38721	0.453208	5.28366	0.508404	6.06811	0.424688
DND-41		6.98594	0.525193	5.80746	0.36165	5.33693	0.419672	5.17708	0.332512
380		6.08151	0.102201	5.96505	0.0883015	5.5774	0.030695	4.87951	0.00312911
HAL-01		6.46436	-0.101331	6.49161	-0.118513	5.28825	-0.070142	4.868	-0.1594
TMD5		4.87838	-0.127711	5.6597	-0.0782362	4.97407	-0.0660804	3.37726	-0.0847954
COG-LL-317		6.00306	-0.142274	4.24192	-0.0582355	4.81819	-0.107139	4.987	-0.0616234
MOLT-13	MOLT.13:GINS1_p.D139G	6.13697	-0.0768045	5.8961	0.00110305	4.4219	-0.0253951	4.91299	-0.079903
SEM_BR2		6.79527	0.445445	7.92576	0.412071	5.90619	0.349945	5.87135	0.26375
HPB-ALL		6.21173	0.157442	4.711	0.141777	6.09324	0.243883	5.03474	0.0333454
MN-60		4.87907	-0.544807	6.19314	-0.472264	2.854	-0.574761	4.27627	-0.516929
COG-LL-319h		6.21484	0.634645	7.74434	0.586672	5.60916	0.462074	6.03422	0.148422
COG-LL-332h		6.39789	-0.0143139	6.70584	-0.0734925	5.21463	-0.0946356	5.05793	-0.121423
RPMI-8402		6.19249	0.13783	4.76776	0.0379284	4.83486	0.158233	4.89458	0.0216499
MHH-CALL-4		5.55778	0.100822	4.57156	0.052363	6.19637	0.147448	5.14319	0.000263584
NALL-1		5.87686	0.193589	3.97508	-0.0236102	4.57247	0.197917	3.92467	0.118741
ALL-PO		4.78884	-0.181601	4.801	-0.289856	3.87342	-0.148382	4.41913	-0.15198
KARPAS-45	KARPAS.45:GINS2_p.E94K, GINS1_p.L102S	5.70224	0.0818645	6.90176	0.19284	4.56298	0.212709	5.0903	0.147506
KASUMI-9		5.37521	-0.152928	5.92671	-0.169245	4.11977	-0.0475968	5.09331	-0.00106871
A3		6.50708	0.268046	6.99902	0.21289	5.12932	0.267628	5.40824	0.18863
COG-LL-355h		3.8984	-0.927895	3.21894	-1.1193	3.18761	-0.757056	2.84639	-0.708699
TALL-104		1.52005	-1.14302	0.511974	-1.30455	1.68527	-1.12363	1.2345	-0.685139
REH_BR2	REH.BR2:GINS2_p.P19S	5.24112	-1.09703	5.55505	-1.49021	4.40272	-0.976691	4.77968	-0.848632
BE-13		5.67027	0.239412	5.78377	0.152919	4.72061	0.146892	5.3505	0.15784
KOPN-8_BR2		6.44225	0.51263	7.33948	0.484216	5.73449	0.453646	5.59521	0.36473
MOLT-14		6.93429	0.221737	6.24138	0.189783	4.36093	0.132326	5.49416	0.188992
MOLT-17		6.7031	0.080731	6.43565	0.115954	4.7801	0.000690429	5.42156	0.0885949
RCH-ACV_BR2		6.47444	0.340431	7.41946	0.337559	5.41556	0.193456	5.75628	0.345194
CCRF-HSB2		5.38329	-0.368773	4.32726	-0.373669	4.20171	-0.443035	3.66243	-0.431817
KASUMI-10		4.11228	-0.00839813	5.57821	-0.00643264	5.02587	-0.234112	4.70979	-0.154913
COG-LL-402h		5.35931	0.0726445	6.78354	0.146199	5.81224	0.138987	5.66326	0.0435232
KASUMI-2_BR2		6.44604	0.166498	5.33435	0.173169	4.39698	0.181246	4.8476	0.013196
P30-OHKUBO_BR2		6.34305	-0.219409	6.51672	-0.162266	5.10232	-0.130738	5.09068	-0.209496
NALL-1_BR2		6.22108	0.14453	3.69655	0.0726778	4.40047	0.271456	4.53506	0.0893991
COG-LL-355h_BR2		4.28976	-0.731141	4.25942	-0.753294	3.94991	-0.847952	3.37837	-0.659629
COG-LL-394h		4.80576	-0.688207	5.76261	-0.531835	4.50773	-0.673259	3.74125	-0.707918
697_BR2		6.12685	0.18139	7.53483	0.33483	5.96086	0.341098	5.27255	0.27822
ALL-PO_BR2		4.78644	-0.576233	4.15688	-0.513567	3.87362	-0.580293	4.26386	-0.47186
LC4-1_BR2		6.81583	-0.0684231	6.3964	-0.0804476	3.61318	-0.059188	4.97508	-0.0888106
SUP-B15_BR2		6.36363	-0.17567	6.19458	-0.204026	5.11836	-0.146832	4.95052	-0.200856

## Sheet: fig.2e
Figure 2e
Gene symbol	Spearman correlation coefficient	Rank	Label
PRKCB	0.9661	1
GBP4	0.9625	2
CKAP4	0.9609	3
FAM107B	0.9598	4
PRKCA	0.9593	5
SYNJ2	0.9578	6
EXD2	0.9568	7
HNRNPLL	0.9568	8
SPTBN1	0.9568	9
TTC9	0.956	10
TRAF3IP3	0.9557	11
HENMT1	0.9551	12
CNN2	0.955	13
PLCB1	0.952	14
CAMK2D	0.9511	15
VPS26B	0.9511	16
TANC1	0.9505	17
SALL2	0.9501	18
LRMP	0.9489	19
RRAS2	0.9484	20
TCEAL4	0.9484	21
POGLUT3	0.9481	22
RCSD1	0.9476	23
CBR3	0.9474	24
DDX60	0.9447	25
TOX	0.9447	26
SRGAP3	0.9442	27
PTPRC	0.9441	28
CD84	0.9437	29
VAV2	0.9435	30
CARD11	0.9434	31
PPFIBP1	0.9432	32
IL7R	0.9429	33	IL7R
PTPN7	0.9429	34
BSPRY	0.9428	35
PXN	0.9427	36
RAB3D	0.9427	37
GAB1	0.9424	38
BCAT1	0.9422	39
CPPED1	0.9421	40
TOP2B	0.9418	41
VAT1	0.9412	42
CPNE2	0.941	43
HOMER3	0.9402	44
KIF13A	0.9397	45
SPINT1	0.9395	46
RAI14	0.9394	47
PAG1	0.9393	48
PDLIM1	0.939	49
PRKAR2B	0.939	50
CCDC69	0.9389	51
ICAM3	0.9388	52
STIM1	0.9387	53
TESC	0.9386	54
TRIO	0.9385	55
NRIP1	0.9384	56
FAIM	0.9383	57
ACO1	0.9382	58
PIP4K2A	0.9379	59
MPP1	0.9378	60
MAPKAPK3	0.9376	61
SMIM24	0.9376	62
RAB37	0.9374	63
GLIPR2	0.9372	64
BTBD11	0.937	65
NEO1	0.937	66
SNTB1	0.937	67
HERC5	0.9368	68
IKZF2	0.9361	69
OPTN	0.9357	70
MAPK12	0.9352	71
CPT1A	0.9351	72
FKBP4	0.9351	73
RHOH	0.9349	74
AC005747.1	0.9347	75
SH3KBP1	0.9344	76
ERG	0.9343	77	ERG
EVI5	0.9339	78
SCD	0.9338	79
MID1	0.9336	80
PGM2L1	0.9336	81
PIP4K2C	0.9336	82
RGS10	0.933	83
SH2D2A	0.9328	84
BCL2L1	0.9326	85
DGKA	0.9326	86
KBTBD11	0.9321	87
UBASH3B	0.9321	88
RAB34	0.9318	89
AACS	0.9315	90
PLCL2	0.9315	91
UBE2J1	0.9315	92
HTATIP2	0.9313	93
GRB10	0.9312	94
STON1	0.931	95
CLCC1	0.9307	96
CAMK1D	0.9305	97
MSRA	0.9305	98
TMOD2	0.9305	99
DAGLB	0.9304	100
MYLK	0.9303	101
STAT3	0.9303	102
TLE1	0.9303	103
GNG7	0.9299	104
RASGRP2	0.9297	105
PSD4	0.9293	106
IL16	0.9289	107
SPTBN2	0.9286	108
RFTN1	0.9285	109
PDLIM5	0.928	110
RFLNB	0.9278	111
ZMAT3	0.9276	112
FOXO1	0.9274	113
MCTP2	0.9274	114
DUSP6	0.9273	115
ZNF608	0.9272	116
RAG2	0.9271	117
ALDH3A2	0.927	118
SRC	0.927	119
FHL1	0.9267	120
SLC9A3R1	0.9265	121
AASS	0.9262	122
CLMN	0.9262	123
CMPK2	0.9262	124
SPRY1	0.9262	125
IGF2BP3	0.9261	126
CECR2	0.926	127
TRIM9	0.9257	128
AFDN	0.9256	129
BLVRA	0.9249	130
FGD4	0.9248	131
TLE3	0.9248	132
SLFN5	0.9247	133
MGST2	0.9246	134
OCIAD2	0.9246	135
BACH2	0.9243	136
PALD1	0.924	137
ARHGEF11	0.9239	138
LXN	0.9239	139
ARRB1	0.9236	140
EPB41L2	0.9236	141
UNC13B	0.9232	142
PECAM1	0.9231	143
OAS2	0.9228	144
ASPH	0.9225	145
HSH2D	0.9225	146
FAM111B	0.9222	147
KLF3	0.9221	148
NECTIN1	0.9217	149
CD22	0.9215	150
KHDRBS3	0.9214	151
TSC22D3	0.9212	152
GNAQ	0.9211	153
PPP3CA	0.921	154
CEP68	0.9206	155
OAS3	0.9206	156
EHD4	0.9205	157
NUDT19	0.9205	158
CAPG	0.9202	159
ALCAM	0.9201	160
PTPRF	0.9201	161
GRK3	0.92	162
GAB2	0.9199	163
GBP1	0.9198	164
FLNB	0.9197	165
IL1RAP	0.9197	166
HSPA2	0.9194	167
SLC8A1	0.9194	168
VCL	0.9192	169
CASP1	0.919	170
DENND2D	0.9189	171
HK1	0.9188	172
SH3PXD2B	0.9187	173
ADARB1	0.9186	174
CYP2U1	0.9185	175
TTC39C	0.9183	176
ANXA5	0.9182	177
CTDSPL	0.9181	178
ENO2	0.9181	179
PPP3CC	0.9181	180
FSCN1	0.918	181
TANC2	0.918	182
TPST1	0.918	183
KIF16B	0.9176	184
CAMSAP2	0.9175	185
ASAP2	0.9172	186
FNBP1	0.9172	187
RASGRP1	0.9172	188
CAPN5	0.9171	189
DNTT	0.9171	190	DNTT
PSD3	0.9171	191
ATP8A1	0.917	192
CD44	0.9165	193
ENAH	0.9165	194
LCP2	0.9164	195
TNS3	0.9164	196
PROSER2	0.9161	197
PRKCE	0.9159	198
GALNT12	0.9158	199
IRF2BPL	0.9158	200
STRBP	0.9158	201
PLS1	0.9156	202
OSTF1	0.9152	203
RAB11FIP1	0.9152	204
LACTB2	0.9151	205
BAG3	0.915	206
DAPP1	0.915	207
CSGALNACT1	0.9146	208
APBB1IP	0.9145	209
PLEKHA8	0.9145	210
ARHGEF40	0.9144	211
TRAF3IP2	0.9144	212
DSTN	0.9142	213
HOMER2	0.9141	214
PAM	0.9141	215
UAP1L1	0.9141	216
MPP7	0.914	217
SLC9A3R2	0.9139	218
KIF21A	0.9138	219
SQOR	0.9138	220
DENND1B	0.9137	221
ANXA4	0.9136	222
FAM241A	0.9135	223
NDRG2	0.9135	224
GNG2	0.9134	225
ARHGEF12	0.9132	226
TLN2	0.9131	227
GRIP1	0.913	228
CD79A	0.9129	229
MYO1G	0.9129	230
NMT2	0.9129	231
PLCG2	0.9129	232
TLR1	0.9129	233
FLI1	0.9126	234
FOXO3	0.9125	235
LEF1	0.9125	236
SYNE3	0.9124	237
GNA15	0.9116	238
NFKB1	0.9116	239
DOK3	0.9115	240
PACSIN3	0.9114	241
SH3RF3	0.9114	242
CRIM1	0.9113	243
IRS2	0.9113	244
MYEF2	0.9112	245
TP53I3	0.9111	246
DENND4C	0.9108	247
HPF1	0.9108	248
GGACT	0.9106	249
ME3	0.9106	250
SSBP3	0.9106	251
GPT2	0.9105	252
ZNF704	0.9105	253
TAP1	0.9104	254
LDLRAP1	0.9103	255
TDRKH	0.9103	256
SNX30	0.9102	257
SMAD3	0.91	258
DTX1	0.9099	259
INPP5A	0.9098	260
GPR18	0.9096	261
HIP1	0.9096	262
MYO1B	0.9096	263
RAB4A	0.9095	264
ARHGAP10	0.9094	265
DOCK8	0.9094	266
RAP1GDS1	0.9092	267
ABR	0.9091	268
LZTS1	0.9091	269
RAB11FIP5	0.9091	270
VDR	0.909	271
ZNF516	0.909	272
VLDLR	0.9088	273
CD58	0.9087	274
FZD6	0.9087	275
PLCG1	0.9087	276
STK17B	0.9087	277
RAB33A	0.9086	278
WFS1	0.9086	279
OTX1	0.9083	280
LYST	0.9079	281
AMPD3	0.9078	282
STAMBPL1	0.9077	283
NR3C1	0.9076	284
TCEAL3	0.9076	285
HABP4	0.9075	286
VASP	0.9074	287
AGPAT3	0.9072	288
CD70	0.9067	289
SH3RF1	0.9067	290
ZHX2	0.9067	291
IL6ST	0.9062	292
ARHGAP15	0.9058	293
GIMAP2	0.9056	294
TMEM154	0.9054	295
TP53I11	0.9054	296
INPP5D	0.9052	297
RHOBTB3	0.9052	298
PLEKHA2	0.905	299
SLC25A4	0.9049	300
TIE1	0.9049	301
C1orf21	0.9047	302
RAB27A	0.9047	303
ACOT11	0.9045	304
RIMS3	0.9045	305
ECE1	0.9044	306
GUCY1A1	0.9043	307
PAWR	0.9043	308
DOCK4	0.9042	309
OTUD7B	0.9042	310
KANK2	0.904	311
PHACTR2	0.9038	312
ZC3HAV1L	0.9036	313
CHFR	0.9033	314
PARP1	0.9033	315
FERMT2	0.9031	316
GPRIN1	0.9031	317
RAB39B	0.9031	318
CD200	0.9029	319
SERPINB8	0.9029	320
SORBS1	0.9029	321
DAB2	0.9027	322
MME	0.9027	323
PTK2B	0.9026	324
HYI	0.9023	325
SNX25	0.9023	326
PLEKHA5	0.902	327
TENM4	0.902	328
FMNL2	0.9019	329
JDP2	0.9019	330
BIN1	0.9018	331
MAP3K1	0.9018	332
MEF2A	0.9017	333
FZD3	0.9016	334
PDIA5	0.9016	335
PTPRJ	0.9016	336
SEMA4D	0.9016	337
VAMP8	0.9016	338
SERPINB1	0.9013	339
PRICKLE1	0.9012	340
RHOF	0.9012	341
ANKRD44	0.9011	342
SBF2	0.9011	343
STK38	0.9009	344
ATRNL1	0.9007	345
GNPDA1	0.9007	346
ACSL1	0.9005	347
SRGAP2	0.9003	348
MAPKAPK2	0.9002	349
PALM	0.9001	350
CTSS	0.9	351
ZNF423	0.9	352
ADCY6	0.8998	353
IMPA2	0.8998	354
STAM	0.8995	355
CRAMP1	0.8992	356
SERPINB6	0.8992	357
CASZ1	0.8991	358
MAP1A	0.8991	359
SIT1	0.8991	360
NFIA	0.8989	361
MEF2D	0.8988	362
NEK6	0.8987	363
PLEKHF2	0.8987	364
ERO1A	0.8986	365
PECR	0.8984	366
SPECC1	0.8984	367
TIAM1	0.8982	368
PRKCH	0.8981	369
LGALS9	0.8979	370
SORL1	0.8979	371
OSBPL1A	0.8978	372
PSTPIP1	0.8977	373
SP4	0.8977	374
DHCR7	0.8974	375
ZSCAN20	0.8971	376
PCBP3	0.897	377
SPATA13	0.8968	378
CSRP1	0.8966	379
GPD2	0.8965	380
PITPNC1	0.8964	381
LPXN	0.8963	382
YOD1	0.8963	383
DUSP4	0.8962	384
XPC	0.8962	385
APP	0.896	386
ZIC2	0.896	387
INPP4A	0.8959	388
MYO1F	0.8958	389
SV2A	0.8958	390
HMGCS1	0.8957	391
KANK3	0.8956	392
CD9	0.8955	393
CXXC5	0.8955	394
CENPV	0.8954	395
FAT1	0.8954	396	FAT1
ITGAL	0.8953	397
NEURL1B	0.8952	398
ATP10D	0.8951	399
KIAA0040	0.8951	400
DYNC2H1	0.895	401
TBC1D2B	0.895	402
GALNT14	0.8948	403
JCAD	0.8946	404
HACD1	0.8945	405
RAB19	0.8945	406
ZC3H12D	0.8945	407
GRK5	0.8944	408
STXBP1	0.8943	409
TUBB4A	0.8941	410
DNAJC6	0.894	411
LYSMD1	0.894	412
TBC1D14	0.8939	413
CTH	0.8938	414
TM6SF1	0.8938	415
MXRA7	0.8937	416
RDH13	0.8937	417
ADCY7	0.8935	418
MTSS2	0.8934	419
ZNF585B	0.8934	420
GPHN	0.8933	421
RASA2	0.8931	422
UBE2E2	0.8931	423
ZNF618	0.8931	424
LCK	0.8928	425
MTCL1	0.8927	426
ABHD6	0.8926	427
BCL11A	0.8925	428
ACSL5	0.8923	429
AMOT	0.8922	430
ERGIC1	0.8922	431
TREML2	0.8922	432
NLRC3	0.892	433
NEXN	0.8919	434
ELK3	0.8918	435
NAV1	0.8916	436
XAF1	0.8916	437
ARL6	0.8915	438
BCAS4	0.8914	439
FAM221A	0.8913	440
PLXND1	0.8913	441
ARFIP1	0.8912	442
DENND1C	0.8912	443
E2F8	0.8911	444
TRAF5	0.8911	445
CRYBG1	0.8908	446
SLC27A3	0.8908	447
PYCARD	0.8907	448
ACTN1	0.8906	449
ITGA6	0.8906	450
EIF4E3	0.8905	451
PRR5L	0.8905	452
RAB8B	0.8903	453
RHOG	0.8903	454
LRRC8C	0.8902	455
TRMT5	0.8898	456
BCL6	0.8897	457	BCL6
CCRL2	0.8897	458
IFI16	0.8895	459
B4GALT2	0.8893	460
ITPKB	0.8893	461
STK32B	0.8892	462
VAV3	0.8892	463
DUSP1	0.889	464
ZNF274	0.8889	465
NEDD4L	0.8887	466
NOMO3	0.8887	467
ACAP1	0.8886	468
CD19	0.8886	469
TRIM38	0.8885	470
CSRP2	0.8884	471
ETS1	0.8883	472
SLC22A16	0.8883	473
DEF6	0.8882	474
NEK7	0.8882	475
CDK14	0.8881	476
TRIP10	0.8881	477
NEDD9	0.888	478
BLNK	0.8878	479
PODXL	0.8877	480
FAM120C	0.8876	481
SIAE	0.8876	482
SNX20	0.8876	483
PLXNA1	0.8875	484
CGAS	0.8874	485
TET1	0.8874	486
INSR	0.8872	487
CASP10	0.8871	488
RIPK3	0.8871	489
SLC22A5	0.8871	490
ARL4C	0.887	491
GALNT3	0.8869	492
ARMC9	0.8868	493
PRXL2A	0.8868	494
FCHSD1	0.8867	495
PSEN2	0.8866	496
KCNA3	0.8865	497
PPP1R18	0.8865	498
TMCO4	0.8864	499
PLEKHG4B	0.8863	500
ADD2	0.8862	501
IKZF3	0.8862	502
MAP3K20	0.8861	503
STXBP5	0.8859	504
S100A1	0.8858	505
SNX10	0.8858	506
GPD1L	0.8857	507
PDIA6	0.8857	508
MYO5C	0.8856	509
NPL	0.8856	510
STIM2	0.8856	511
ARAP2	0.8855	512
ZHX3	0.8855	513
NFE2	0.8854	514
POU2AF1	0.8854	515
NAP1L5	0.8853	516
LIMA1	0.8851	517
FNBP1L	0.885	518
GOLIM4	0.8849	519
SYNGR1	0.8849	520
CAMK4	0.8847	521
MEF2C	0.8847	522
ALKBH3	0.8846	523
GALNT6	0.8846	524
PSIP1	0.8844	525
TNFRSF10B	0.8844	526
SLC9A7	0.8843	527
EEPD1	0.884	528
RASSF5	0.884	529
SERPINH1	0.884	530
TMEM243	0.884	531
TMEM263	0.884	532
TNFAIP3	0.884	533
FMNL1	0.8839	534
KIRREL1	0.8839	535
PTPN6	0.8839	536
TLE4	0.8839	537
SPIRE1	0.8838	538
TFDP2	0.8837	539
ZC2HC1A	0.8837	540
AGO4	0.8836	541
EBF1	0.8836	542
BTK	0.8833	543
CARD6	0.8833	544
CD82	0.8833	545
ARPP21	0.8831	546
PCBD1	0.8831	547
TRPV2	0.883	548
MAP2K6	0.8827	549
MGAT4A	0.8827	550
STAP2	0.8827	551
VAMP5	0.8827	552
ATP8B2	0.8826	553
GPSM1	0.8826	554
SLC2A4	0.8824	555
MGMT	0.8822	556
TST	0.8822	557
SMAP1	0.8821	558
PFKFB2	0.8819	559
TTC7B	0.8819	560
LPCAT2	0.8818	561
HHEX	0.8816	562
STAT5A	0.8815	563
EZR	0.8811	564
MYO18A	0.8811	565
ABCC4	0.881	566
ABI3	0.881	567
CBR1	0.881	568
ZFHX3	0.8809	569
IQGAP2	0.8807	570
MILR1	0.8806	571
AFF3	0.8805	572
ZNF114	0.8803	573
CAMSAP3	0.8802	574
KCNQ5	0.8802	575
COTL1	0.88	576
GPI	0.88	577
FAM169A	0.8799	578
RIOX2	0.8799	579
SIPA1	0.8799	580
TMEM231	0.8799	581
UNC93B1	0.8799	582
ALDH7A1	0.8798	583
KLHL3	0.8798	584
REXO5	0.8797	585
SYVN1	0.8797	586
UBXN10	0.8797	587
VANGL1	0.8796	588
CRYBG3	0.8793	589
GRID2IP	0.8793	590
AMMECR1	0.8792	591
PTMS	0.8791	592
PTPN22	0.8791	593
SYK	0.879	594
WWC3	0.8789	595
DIRAS1	0.8788	596
DPF3	0.8788	597
SNX33	0.8787	598
CTIF	0.8786	599
RASSF8	0.8785	600
STAT5B	0.8783	601
BMPR1A	0.8782	602
ERAP2	0.8782	603
REL	0.8781	604
AGAP3	0.878	605
HYLS1	0.878	606
BTG3	0.8778	607
CD38	0.8777	608
ORAI3	0.8777	609
NFATC4	0.8776	610
TMEM38A	0.8772	611
POLR3G	0.8768	612
UBLCP1	0.8768	613
HOMER1	0.8765	614
PGPEP1	0.8765	615
PPP1R14C	0.8765	616
SPA17	0.8765	617
ANXA6	0.8764	618
CORO2A	0.8762	619
ENDOD1	0.8761	620
GDAP1	0.876	621
PON2	0.876	622
CIITA	0.8759	623
DOCK9	0.8759	624
MINPP1	0.8759	625
PLEKHA1	0.8759	626
TIFA	0.8756	627
FDFT1	0.8755	628
STK10	0.8755	629
ZNF518B	0.8755	630
ZNF772	0.8754	631
TCEAL1	0.8753	632
C21orf91	0.8752	633
EPB41L5	0.8751	634
PRAG1	0.8751	635
RMDN2	0.875	636
HLX	0.8749	637
CLIP2	0.8748	638
CPNE3	0.8748	639
TBC1D10C	0.8747	640
ARHGAP25	0.8746	641
MTAP	0.8745	642
NXN	0.8745	643
PTP4A3	0.8744	644
ERP29	0.8739	645
GNAZ	0.8739	646
AKT3	0.8737	647
CD27	0.8736	648
INPP1	0.8735	649
TMEM63C	0.8735	650
DHRS3	0.8732	651
DNMBP	0.8731	652
PAIP2B	0.8731	653
DMC1	0.873	654
POGLUT2	0.8729	655
CYP51A1	0.8728	656
FAM50A	0.8728	657
DAAM1	0.8727	658
IRX5	0.8726	659
VAV1	0.8726	660
LRP12	0.8725	661
MAPK13	0.8725	662
MAST4	0.8725	663
DLG5	0.8724	664
NOVA1	0.8724	665
DOCK11	0.8723	666
ARL11	0.8722	667
KDM5B	0.8722	668
BNIP3	0.8721	669
GLI3	0.872	670
KIAA0513	0.872	671
KCTD3	0.8719	672
IGSF3	0.8718	673
LGMN	0.8718	674
ABLIM1	0.8717	675
NFATC1	0.8717	676
ZNF771	0.8717	677
ABCG2	0.8716	678
RIPOR2	0.8715	679
PM20D2	0.8714	680
CHN1	0.8713	681
KIF3C	0.8712	682
NFIX	0.8712	683
ADA2	0.8711	684
C9orf64	0.8711	685
CHPF	0.871	686
ASPHD2	0.8708	687
DENND3	0.8708	688
PXDN	0.8708	689
TAGLN2	0.8708	690
ZFP36L1	0.8706	691
IL17RA	0.8705	692
RCAN1	0.8705	693
USP40	0.8705	694
RUFY3	0.8704	695
SLC44A1	0.8704	696
TUBA4A	0.8704	697
PDXK	0.8703	698
GABARAPL1	0.8702	699
RGCC	0.8702	700
RILPL1	0.8701	701
CD69	0.8698	702
F2R	0.8697	703
NANP	0.8697	704
LRIG1	0.8696	705
TSPAN9	0.8696	706
SEL1L3	0.8695	707
FCHO2	0.8692	708
KCTD15	0.8692	709
NFIC	0.8692	710
NKD2	0.8692	711
OAT	0.8692	712
ANO9	0.8688	713
HPDL	0.8688	714
PAPSS1	0.8688	715
RGS12	0.8688	716
HOXC4	0.8687	717
ENPP4	0.8686	718
SORBS2	0.8686	719
TBC1D8	0.8685	720
KCNN4	0.8684	721
LARGE1	0.8684	722
CTPS2	0.8683	723
ZSCAN12	0.8681	724
DHRS7	0.8676	725
PAX5	0.8676	726	PAX5
CLIC4	0.8675	727
PRKACB	0.8675	728
AKAP12	0.8674	729
OSBPL3	0.8674	730
CXorf21	0.8673	731
FAM92A	0.8673	732
JUN	0.8671	733
RAG1	0.8671	734
SHANK3	0.867	735
TNS1	0.8669	736
FLT1	0.8667	737
IMPDH2	0.8666	738
SLC27A2	0.8666	739
SNX22	0.8665	740
CDS2	0.8664	741
MED12L	0.8664	742
ANGPTL2	0.8663	743
PYCR1	0.8663	744
GOLM1	0.8662	745
HDAC9	0.8662	746
NECTIN2	0.8662	747
ZNF35	0.8662	748
ARHGAP32	0.8661	749
GCAT	0.866	750
ITPR2	0.866	751
CACHD1	0.8659	752
PALLD	0.8659	753
PTPRE	0.8658	754
KHNYN	0.8655	755
PLXNB2	0.8655	756
SLC2A13	0.8655	757
SNX2	0.8655	758
EVL	0.8654	759
OGFRL1	0.8654	760
LCP1	0.8653	761
PTK2	0.8652	762
ARRDC2	0.8649	763
NUDT16	0.8648	764
PRXL2B	0.8647	765
IAH1	0.8646	766
GFOD1	0.8645	767
CD72	0.8643	768
GUCY1B1	0.8642	769
CAST	0.8641	770
APOBR	0.8639	771
DENND5A	0.8639	772
MLLT3	0.8639	773
NEDD4	0.8639	774
NDRG3	0.8638	775
NFIL3	0.8638	776
ARHGAP26	0.8637	777
CLEC2D	0.8637	778
GNB4	0.8637	779
RPS6KA3	0.8637	780
VIM	0.8637	781
ZNF829	0.8637	782
QKI	0.8636	783
SYPL1	0.8634	784
CXCR4	0.8633	785
KCNK6	0.8632	786
SLC7A3	0.8632	787
GCSAM	0.8631	788
PFKM	0.8631	789
SLAIN1	0.8631	790
OSBPL5	0.8629	791
PIK3C2B	0.8629	792
NCF4	0.8628	793
POLH	0.8628	794
EPHB4	0.8626	795
TEAD4	0.8626	796
CD96	0.8625	797
MFHAS1	0.8625	798
MPP6	0.8625	799
DAB2IP	0.8624	800
FAH	0.8624	801
OXR1	0.8624	802
DOCK10	0.8623	803
MAST3	0.8622	804
ATP2A3	0.8621	805
CYSTM1	0.862	806
HPSE	0.862	807
APOBEC3G	0.8619	808
NLRP3	0.8619	809
MSN	0.8618	810
GNL1	0.8617	811
HEBP2	0.8617	812
L3MBTL4	0.8617	813
LAX1	0.8614	814
BMPR2	0.8612	815
ITGA5	0.8612	816
NBR1	0.861	817
ADGRA3	0.8609	818
HSD17B12	0.8608	819
EPB41L4B	0.8607	820
SMARCA2	0.8607	821
STOM	0.8607	822
DCLRE1C	0.8606	823
NATD1	0.8606	824
ARFGAP3	0.8605	825
LIG4	0.8605	826
PDE3B	0.8605	827
PREX1	0.8605	828
TFDP1	0.8605	829
ARHGAP42	0.8604	830
SAMSN1	0.8604	831
LYN	0.8602	832
DNAJB2	0.8601	833
EFNB2	0.86	834
PPP1R16B	0.86	835
PRKCQ	0.86	836
STX7	0.86	837
FCGRT	0.8599	838
IFFO2	0.8597	839
ZNF101	0.8597	840
RENBP	0.8596	841
ZCCHC24	0.8596	842
NAPEPLD	0.8595	843
TBKBP1	0.8595	844
USP51	0.8594	845
ANKLE1	0.8593	846
CTBP2	0.8593	847
FUT8	0.8593	848
HPS4	0.8593	849
PITPNM2	0.8593	850
LEMD3	0.8592	851
CHML	0.8591	852
LY9	0.8591	853
MTMR1	0.8589	854
DIP2C	0.8588	855
RASAL1	0.8588	856
ADA	0.8587	857
PDGFRB	0.8587	858
CBFA2T3	0.8585	859
DEPDC1	0.8585	860
N4BP3	0.8585	861
SAMD4A	0.8585	862
ATP2B1	0.8584	863
MDM2	0.8584	864
PPM1H	0.8584	865
MYORG	0.8582	866
ARID5A	0.8581	867
CEP85L	0.8581	868
TAF4B	0.8581	869
FAAH	0.8579	870
PELI2	0.8578	871
TUBG2	0.8577	872
ZNF175	0.8577	873
FRMD4B	0.8576	874
OSCP1	0.8576	875
PRKCD	0.8576	876
SLC9A9	0.8576	877
STAP1	0.8576	878
ISG20	0.8574	879
PDLIM7	0.8574	880
LRRC1	0.8573	881
KAZN	0.8572	882
SMAD1	0.8572	883
ZNF141	0.8572	884
TFEB	0.8571	885
SLC30A1	0.857	886
SLC46A3	0.857	887
CRAT	0.8568	888
GCNT1	0.8568	889
C8orf82	0.8567	890
PLCD3	0.8567	891
RAB20	0.8567	892
KIF7	0.8565	893
LAMC1	0.8565	894
ZFYVE9	0.8565	895
BCL7A	0.8564	896
RALB	0.8564	897
ARHGEF35	0.8563	898
CABLES1	0.8563	899
TNFRSF13C	0.8563	900
JPT1	0.8561	901
RALGAPA1	0.8561	902
EXOC6B	0.856	903
DGKH	0.8559	904
CD37	0.8558	905
ST6GALNAC4	0.8558	906
NRSN2	0.8556	907
ADCY9	0.8555	908
CADM4	0.8555	909
DDX58	0.8555	910
CAND2	0.8553	911
HCLS1	0.8553	912
SLC2A5	0.8551	913
SOX7	0.8551	914
ARHGAP44	0.855	915
LENG9	0.855	916
CGN	0.8549	917
HACD4	0.8547	918
PRDX1	0.8545	919
GCLC	0.8543	920
PC	0.8543	921
PHLPP1	0.8543	922
SOBP	0.8542	923
MAP2	0.8541	924
JAM2	0.854	925
MOCS2	0.8539	926
ZMYND8	0.8538	927
CYB5A	0.8536	928
DDX3Y	0.8536	929
DOK2	0.8536	930
EFNB1	0.8534	931
TESPA1	0.8533	932
ZYX	0.8533	933
AC119396.1	0.8529	934
LGALS8	0.8528	935
GLCCI1	0.8527	936
FAM160B1	0.8526	937
PAFAH2	0.8526	938
REEP2	0.8525	939
ABHD14B	0.8524	940
MICAL3	0.8524	941
PRDM11	0.8522	942
HMGN5	0.8521	943
SORBS3	0.8519	944
TSPYL4	0.8519	945
CD109	0.8518	946
NFATC3	0.8517	947
TCL1A	0.8517	948
IGLL1	0.8516	949
MYB	0.8515	950
SEMA4A	0.8514	951
PPM1E	0.8512	952
PTK7	0.8512	953
TIMP2	0.8512	954
MSX1	0.8511	955
SCPEP1	0.851	956
PDLIM2	0.8508	957
ZEB2	0.8507	958
TPMT	0.8506	959
SLC16A3	0.8505	960
FGFR1	0.8504	961
LAT2	0.8504	962
MELTF	0.8504	963
SAMD9L	0.8504	964
NRBP2	0.8503	965
PIK3R5	0.8502	966
PYM1	0.8502	967
TCF7L2	0.8502	968
CNPY3	0.85	969
CORO1C	0.8499	970
DHX32	0.8499	971
ITPR1	0.8499	972
MBOAT2	0.8499	973
SLC25A43	0.8497	974
WIPI1	0.8497	975
ANXA2	0.8494	976
OBSL1	0.8494	977
WDFY4	0.8492	978
PPM1L	0.8491	979
SPAG1	0.8491	980
GSE1	0.849	981
PHLDB1	0.849	982
GALM	0.8489	983
GSTM2	0.8489	984
MERTK	0.8489	985
DYNLT3	0.8488	986
ITGA2	0.8488	987
WDR1	0.8488	988
NEK3	0.8487	989
BMP2K	0.8486	990
ZNF462	0.8486	991
BCR	0.8485	992
IRF5	0.8485	993
GCA	0.8484	994
LACC1	0.8483	995
ALKBH2	0.8482	996
TMED8	0.8482	997
UNC119	0.8481	998
LRATD2	0.8479	999
IGF2R	0.8478	1000
RASA3	0.8478	1001
FAM171A1	0.8475	1002
NBEA	0.8475	1003
PXK	0.8475	1004
CALHM2	0.8474	1005
ARHGAP9	0.8473	1006
METTL7A	0.8472	1007
RAC2	0.8472	1008
GRK2	0.8471	1009
SLC18B1	0.847	1010
ELF1	0.8469	1011
RTP4	0.8469	1012
NOL4L	0.8467	1013
SLC22A23	0.8467	1014
SOX4	0.8467	1015
AKR1C3	0.8466	1016
SLC15A4	0.8466	1017
KCTD12	0.8465	1018
TOR4A	0.8465	1019
VPREB1	0.8465	1020
RAB3B	0.8462	1021
SESN3	0.8461	1022
CD151	0.846	1023
TEX30	0.8459	1024
MYO1C	0.8458	1025
VWA5A	0.8456	1026
ENOSF1	0.8455	1027
RPS6KA5	0.8455	1028
ZNF385A	0.8455	1029
SYNE2	0.8454	1030
UGP2	0.8454	1031
SWAP70	0.8453	1032
LRRC14B	0.8452	1033
NIN	0.8452	1034
CCDC50	0.8451	1035
DTX3	0.8451	1036
MBOAT1	0.8451	1037
ACBD7	0.845	1038
MAP2K1	0.8449	1039
PPP1R3D	0.8449	1040
ZIK1	0.8449	1041
ZNF629	0.8449	1042
FAM53B	0.8447	1043
GFI1	0.8447	1044
FYN	0.8446	1045
EVI2B	0.8445	1046
REEP6	0.8445	1047
STK39	0.8445	1048
TMEM65	0.8444	1049
MEX3A	0.8443	1050
SCARB1	0.8443	1051
FADS1	0.8442	1052
IFI27L2	0.844	1053
ATAD2	0.8439	1054
CYBRD1	0.8439	1055
UTY	0.8439	1056
ACSS1	0.8434	1057
CD300LF	0.8434	1058
GPR155	0.8434	1059
GYG1	0.8434	1060
SCARF1	0.8433	1061
GCFC2	0.8432	1062
CBX1	0.8431	1063
PDE4B	0.8431	1064
SCARB2	0.843	1065
CD6	0.8429	1066
LPGAT1	0.8429	1067
MYL4	0.8429	1068
IFT74	0.8428	1069
NDRG1	0.8428	1070
ABCD2	0.8427	1071
HLA-F	0.8427	1072
TRIM36	0.8427	1073
CALR	0.8426	1074
CYTH4	0.8426	1075
KIAA0930	0.8426	1076
LGALSL	0.8425	1077
MFSD6	0.8425	1078
AJUBA	0.8424	1079
ATP2B4	0.8424	1080
HDGFL3	0.8424	1081
FPGS	0.8423	1082
KLHL5	0.8423	1083
VSIR	0.8423	1084
MINDY2	0.8421	1085
SH2D4B	0.842	1086
FSD1	0.8419	1087
H6PD	0.8417	1088
SAPCD2	0.8417	1089
ARID3A	0.8416	1090
CPXM1	0.8416	1091
GABPB2	0.8416	1092
GALNT2	0.8415	1093
TPM1	0.8415	1094
ZAP70	0.8415	1095
DGKD	0.8414	1096
NMRK1	0.8414	1097
VIPR2	0.8414	1098
HGSNAT	0.8413	1099
RORB	0.8413	1100
SARM1	0.8413	1101
CD79B	0.8411	1102
CSF2RB	0.8411	1103
FNDC3B	0.8411	1104
TRIM32	0.8411	1105
NAMPT	0.841	1106
TMC8	0.841	1107
ANKMY2	0.8409	1108
YES1	0.8407	1109
MAP10	0.8406	1110
RHBDF2	0.8403	1111
CD74	0.8402	1112
CD93	0.8402	1113
SUN2	0.8402	1114
AFF2	0.8401	1115
ASS1	0.8401	1116
PPM1A	0.8401	1117
SIPA1L2	0.8401	1118
VSIG10	0.8401	1119
GNA11	0.84	1120
SELL	0.84	1121
GGH	0.8398	1122
CCDC102A	0.8397	1123
SMYD2	0.8397	1124
CLCN3	0.8396	1125
RCAN3	0.8396	1126
DPF1	0.8393	1127
CHST11	0.8391	1128
CRISPLD1	0.8391	1129
PHF11	0.8391	1130
BHLHE40	0.839	1131
CCM2	0.839	1132
RPS4Y1	0.839	1133
SDHAF3	0.839	1134
SLC44A2	0.839	1135
CLGN	0.8389	1136
CNNM1	0.8389	1137
FAS	0.8389	1138
FGD6	0.8388	1139
ST3GAL6	0.8388	1140
C3orf33	0.8387	1141
ITSN1	0.8387	1142
KSR1	0.8387	1143
IRF4	0.8386	1144
RBSN	0.8386	1145
MAPKBP1	0.8384	1146
SLK	0.8384	1147
ZFY	0.8384	1148
APOBEC3B	0.8383	1149
MOB3A	0.8383	1150
MYO6	0.838	1151
RAVER2	0.838	1152
PPP1R13B	0.8379	1153
ZNF486	0.8378	1154
GALC	0.8377	1155
BCL9	0.8376	1156
FADS2	0.8376	1157
FADS3	0.8375	1158
HLA-DMB	0.8375	1159
GBP2	0.8374	1160
PDCD1	0.8373	1161
SDK2	0.8373	1162
ANTXR2	0.8372	1163
CAP2	0.8372	1164
CENPF	0.8372	1165
LSS	0.8372	1166
CORO2B	0.8371	1167
PRUNE2	0.837	1168
ASF1A	0.8369	1169
NCS1	0.8368	1170
ZNF606	0.8368	1171
APBA1	0.8366	1172
S100A11	0.8366	1173
HSD17B11	0.8364	1174
JADE2	0.8364	1175
RGS16	0.8364	1176
ADGRG1	0.8363	1177
ANTXR1	0.8363	1178
HSDL1	0.8361	1179
ZNF292	0.8361	1180
BTN3A2	0.8359	1181
NUB1	0.8359	1182
RILPL2	0.8358	1183
DNAJB5	0.8357	1184
EDEM1	0.8356	1185
FABP5	0.8355	1186
MYH10	0.8355	1187
TMIGD2	0.8355	1188
APOBEC3F	0.8354	1189
EGFL7	0.8354	1190
SLC2A8	0.8353	1191
TSPAN15	0.8353	1192
ZMYM1	0.8353	1193
DNAAF2	0.8351	1194
STK33	0.8351	1195
ARHGAP21	0.835	1196
PLD4	0.8349	1197
HFE	0.8348	1198
IQGAP1	0.8348	1199
CASP6	0.8346	1200
DSTYK	0.8346	1201
SLC35E3	0.8346	1202
ADAM10	0.8345	1203
CEMIP2	0.8345	1204
ELOVL2	0.8345	1205
SPINT2	0.8345	1206
POLE4	0.8344	1207
MDK	0.8343	1208
MRI1	0.8343	1209
CLN8	0.8339	1210
RRBP1	0.8338	1211
UGT3A2	0.8338	1212
CD5	0.8337	1213
DNAJC1	0.8336	1214
RETREG1	0.8336	1215
ROR1	0.8336	1216
SLAMF1	0.8336	1217
PLEKHF1	0.8334	1218
ARSD	0.8333	1219
SPNS3	0.8333	1220
SYT11	0.8333	1221
HAGHL	0.8331	1222
MAGED1	0.8331	1223
RASSF2	0.8331	1224
SLC43A1	0.8331	1225
ZNF90	0.8331	1226
CDK19	0.833	1227
S100A13	0.833	1228
PUS7	0.8329	1229
IFIT5	0.8328	1230
BAG2	0.8327	1231
GAS8	0.8327	1232
SLC12A4	0.8327	1233
TSPOAP1	0.8327	1234
BOLA1	0.8326	1235
CPS1	0.8326	1236
ABHD17C	0.8325	1237
FES	0.8325	1238
PHF2	0.8325	1239
DIAPH1	0.8323	1240
HS1BP3	0.8323	1241
SNX18	0.8323	1242
TSC22D4	0.8323	1243
ABAT	0.8322	1244
FRRS1	0.8319	1245
SPTLC3	0.8319	1246
CCDC112	0.8318	1247
RAB11FIP4	0.8318	1248
C19orf57	0.8316	1249
GBE1	0.8316	1250
CEP170	0.8315	1251
P4HTM	0.8312	1252
CCDC85C	0.831	1253
RBMS1	0.831	1254
IRF1	0.8309	1255
MBP	0.8307	1256
DPEP1	0.8304	1257
RTKN2	0.8304	1258
STK17A	0.8304	1259
STK38L	0.8304	1260
PRR5	0.8303	1261
SENP8	0.8303	1262
SVIP	0.8303	1263
TTC24	0.8303	1264
UACA	0.8303	1265
OPLAH	0.8301	1266
SHF	0.8301	1267
SEMA6C	0.83	1268
SH3TC1	0.83	1269
ZSCAN2	0.83	1270
CLEC11A	0.8299	1271
PRKD2	0.8299	1272
TEC	0.8299	1273
ARL10	0.8298	1274
TBC1D20	0.8298	1275
C17orf97	0.8297	1276
IL2RG	0.8297	1277
RCBTB1	0.8296	1278
CHMP1B	0.8293	1279
HMOX2	0.8293	1280
PIK3CD	0.8293	1281
VPS35L	0.8293	1282
ACOT9	0.8292	1283
PLEC	0.8291	1284
SH3BP1	0.8291	1285
SPR	0.8291	1286
BAZ2B	0.8289	1287
SOCS2	0.8289	1288
CUX1	0.8288	1289
UBE2E3	0.8288	1290
PIK3R6	0.8287	1291
CTSO	0.8286	1292
TNFRSF21	0.8286	1293
AGPAT4	0.8285	1294
NABP1	0.8284	1295
GPX7	0.8283	1296
SNX3	0.8282	1297
HDAC5	0.8281	1298
ARHGAP27	0.8278	1299
GPRASP2	0.8278	1300
ISL2	0.8277	1301
SUSD3	0.8277	1302
ZSCAN25	0.8277	1303
PRKAR2A	0.8273	1304
EMILIN1	0.8272	1305
SLC1A4	0.8272	1306
ASB13	0.8271	1307
GNAI1	0.8271	1308
SORD	0.8271	1309
C5orf30	0.827	1310
DPYSL2	0.827	1311
OXCT1	0.827	1312
LST1	0.8269	1313
PTPN12	0.8269	1314
CARD16	0.8267	1315
IRAK3	0.8267	1316
LZTS2	0.8267	1317
ANKS6	0.8266	1318
DRAXIN	0.8265	1319
ENG	0.8265	1320
IRS1	0.8264	1321
HPCAL1	0.8261	1322
LTBP1	0.8261	1323
MAML3	0.8261	1324
PTP4A2	0.8261	1325
SLC12A6	0.8261	1326
ZNF395	0.8261	1327
C11orf96	0.826	1328
KIRREL2	0.8259	1329
SH3PXD2A	0.8259	1330
NAB2	0.8258	1331
SNTA1	0.8257	1332
SEMA4C	0.8256	1333
GSTM1	0.8255	1334
NT5DC1	0.8255	1335
CPQ	0.8254	1336
USP28	0.8253	1337
ATL3	0.825	1338
SOX5	0.8249	1339
AGAP2	0.8247	1340
IRF2BP2	0.8247	1341
SLC25A13	0.8244	1342
ACTN4	0.8243	1343
SLC16A10	0.8243	1344
CHD7	0.8242	1345
DUSP3	0.8242	1346
APOL3	0.8241	1347
CCDC186	0.8241	1348
UNC13D	0.8241	1349
CENPU	0.824	1350
KCNAB2	0.824	1351
PLEKHG1	0.824	1352
RTL6	0.8239	1353
ANO10	0.8237	1354
CMTM3	0.8236	1355
SPRY2	0.8236	1356
ZNF350	0.8236	1357
NPHP1	0.8235	1358
IRF2	0.8234	1359
ZNF512B	0.8234	1360
FBXO44	0.8232	1361
C1orf198	0.8229	1362
IGFBP7	0.8229	1363
DDB2	0.8228	1364
NECTIN3	0.8228	1365
CAMSAP1	0.8225	1366
STK4	0.8225	1367
MZB1	0.8223	1368
PPM1F	0.8223	1369
TBC1D2	0.8222	1370
SLC37A4	0.822	1371
FHL3	0.8219	1372
SDSL	0.8219	1373
GTF2IRD1	0.8217	1374
PDCD4	0.8217	1375
CNST	0.8216	1376
CCDC91	0.8214	1377
LMO7	0.8214	1378
TRERF1	0.8214	1379
IQSEC2	0.8213	1380
PLCD1	0.8212	1381
MANF	0.8211	1382
TTK	0.821	1383
ZNF264	0.821	1384
CEP112	0.8209	1385
ACOT2	0.8208	1386
CEP55	0.8208	1387
ECPAS	0.8208	1388
OFD1	0.8208	1389
BCL11B	0.8207	1390	BCL11B
LRRK1	0.8207	1391
BEND4	0.8206	1392
WDR35	0.8206	1393
ELMSAN1	0.8204	1394
PIMREG	0.8204	1395
LRP6	0.8203	1396
MAPK11	0.8202	1397
CAPSL	0.8201	1398
GRAMD1B	0.8201	1399
KCTD1	0.8201	1400
PKIG	0.8201	1401
PLEKHG3	0.82	1402
STAU2	0.8198	1403
COCH	0.8197	1404
MALT1	0.8197	1405
NLRC5	0.8196	1406
PLPP1	0.8195	1407
TSNARE1	0.8195	1408
EPOP	0.8193	1409
EIF2AK4	0.8192	1410
LCMT1	0.8192	1411
NOTCH3	0.8192	1412	NOTCH3
MAN1A1	0.8191	1413
SHANK1	0.8191	1414
ARNTL	0.819	1415
CRTC3	0.819	1416
KLHL36	0.819	1417
MGAT3	0.8188	1418
WDR44	0.8188	1419
BCL2	0.8187	1420	BCL2
AKAP5	0.8186	1421
MTMR14	0.8186	1422
PML	0.8186	1423
TFRC	0.8186	1424
FLT4	0.8185	1425
SH2D3A	0.8185	1426
ALPK1	0.8183	1427
CDYL2	0.8183	1428
NPY	0.8183	1429
ALDOC	0.8182	1430
AUTS2	0.8182	1431
FSIP1	0.8182	1432
SETDB2	0.8182	1433
TEAD3	0.8182	1434
ACP2	0.818	1435
LY6H	0.818	1436
PIK3IP1	0.8178	1437
ZEB1	0.8177	1438
C16orf74	0.8175	1439
CSRNP1	0.8174	1440
ADAMTS7	0.8173	1441
CTSC	0.8173	1442
HMGN3	0.8172	1443
NRN1	0.8172	1444
CSTB	0.8171	1445
FMO4	0.817	1446
NLRP1	0.817	1447
PBDC1	0.8169	1448
CRADD	0.8168	1449
PCTP	0.8168	1450
TPCN1	0.8168	1451
AGO2	0.8165	1452
SMO	0.8165	1453
ANKRD13A	0.8164	1454
OXSR1	0.8164	1455
SH2D3C	0.8163	1456
EPHX4	0.8162	1457
NYNRIN	0.8162	1458
AGK	0.8161	1459
BTF3L4	0.8161	1460
FMN1	0.8161	1461
PDE4A	0.8161	1462
HMCES	0.816	1463
TNFAIP8L2	0.8159	1464
TRIM22	0.8158	1465
RALGPS2	0.8157	1466
SMPDL3B	0.8156	1467
ACY3	0.8153	1468
CERK	0.8153	1469
ALS2	0.8152	1470
RELL1	0.8152	1471
DCAKD	0.8151	1472
ERMP1	0.8151	1473
ORAI2	0.8151	1474
SCML2	0.815	1475
LHFPL2	0.8149	1476
LYL1	0.8149	1477
ACACB	0.8148	1478
PLIN3	0.8147	1479
SHOC2	0.8147	1480
SLC43A3	0.8147	1481
PXYLP1	0.8144	1482
SCD5	0.8144	1483
ABCA2	0.8143	1484
CFAP97	0.8141	1485
FXN	0.8141	1486
MAGED2	0.8141	1487
SYNE1	0.8141	1488
DCUN1D4	0.814	1489
PBK	0.814	1490
ZBED3	0.814	1491
BCL3	0.8139	1492
MOB3B	0.8139	1493
STT3B	0.8139	1494
TRAM2	0.8138	1495
MCC	0.8137	1496
KBTBD8	0.8136	1497
MKRN3	0.8136	1498
SEC24D	0.8136	1499
IL1B	0.8135	1500
PCDH9	0.8135	1501
RAB9B	0.8135	1502
SSBP2	0.8135	1503
TRPM2	0.8134	1504
ZNF250	0.8133	1505
MARCKSL1	0.8132	1506
LASP1	0.8131	1507
USP44	0.8131	1508
NAT8L	0.813	1509
NOG	0.8129	1510
SCML4	0.8129	1511
APAF1	0.8128	1512
SLC6A9	0.8128	1513
GNPNAT1	0.8127	1514
PRR36	0.8126	1515
PSAT1	0.8126	1516
SYCE2	0.8126	1517
KLHL2	0.8125	1518
PCGF2	0.8125	1519
PSTPIP2	0.8125	1520
TSTD1	0.8125	1521
ZNF296	0.8125	1522
JAKMIP1	0.8124	1523
RBKS	0.8124	1524
SESN1	0.8124	1525
SLC6A6	0.8124	1526
TDRD7	0.8124	1527
PTGR2	0.8123	1528
MEX3D	0.8121	1529
SEC14L2	0.8121	1530
ASL	0.812	1531
FBXO43	0.812	1532
SLC4A7	0.8118	1533
SPARC	0.8118	1534
MAP4K2	0.8116	1535
CNR2	0.8115	1536
JMY	0.8115	1537
NOTCH2	0.8115	1538
TRIM14	0.8115	1539
ZBTB21	0.8115	1540
ADD3	0.8114	1541
CASP4	0.8113	1542
CDC42BPG	0.8113	1543
THUMPD3	0.8113	1544
ULBP2	0.8113	1545
CARMIL1	0.8112	1546
HLA-DMA	0.8112	1547
TMBIM1	0.8112	1548
EIF1AY	0.8107	1549
NCOA7	0.8107	1550
MTUS1	0.8106	1551
RIPK2	0.8106	1552
TIGD2	0.8105	1553
SCAPER	0.8104	1554
ST6GAL1	0.8104	1555
HLTF	0.8102	1556
KIF21B	0.8101	1557
SH3BP2	0.8101	1558
ABCA3	0.81	1559
NDST1	0.81	1560
TPD52	0.81	1561
DOCK2	0.8099	1562
CCDC120	0.8098	1563
NPC1	0.8098	1564
DPCD	0.8097	1565
NT5DC2	0.8097	1566
LRP1	0.8096	1567
PRAF2	0.8096	1568
RNF168	0.8095	1569
BCAM	0.8094	1570
NT5DC3	0.8091	1571
SGPP1	0.8091	1572
DMXL2	0.809	1573
PAOX	0.809	1574
SMYD5	0.809	1575
HEATR6	0.8089	1576
TNRC6C	0.8089	1577
HOXB4	0.8088	1578
SLC29A2	0.8088	1579
SPIN1	0.8088	1580
DHCR24	0.8083	1581
JPH1	0.8083	1582
GCHFR	0.8082	1583
PHLDB2	0.8082	1584
TRIM68	0.808	1585
ESYT2	0.8079	1586
TTC28	0.8079	1587
LRCH1	0.8077	1588
XPNPEP1	0.8077	1589
ELOVL5	0.8076	1590
HACE1	0.8075	1591
ZNF768	0.8075	1592
ACLY	0.8074	1593
INPP5K	0.8074	1594
LACTB	0.8074	1595
NRROS	0.8072	1596
PPFIA3	0.8071	1597
ZNF841	0.8071	1598
EPHB3	0.8069	1599
LSP1	0.8068	1600
SAMD13	0.8068	1601
CERS4	0.8066	1602
DNMT3B	0.8065	1603
ITGB2	0.8065	1604
HIVEP2	0.8063	1605
LYAR	0.8062	1606
MICAL1	0.8062	1607
EIF2AK3	0.8061	1608
TGFBR2	0.806	1609
HVCN1	0.8059	1610
RHOBTB1	0.8059	1611
RAB3IP	0.8055	1612
DTX3L	0.8054	1613
SCMH1	0.8054	1614
LY75	0.8053	1615
CHI3L2	0.8052	1616
ZNF827	0.8052	1617
ADGRE5	0.8051	1618
CDC42EP4	0.8049	1619
NCEH1	0.8049	1620
VASH1	0.8049	1621
TACC1	0.8048	1622
TRANK1	0.8048	1623
CD2AP	0.8047	1624
RPP25	0.8046	1625
ARID3B	0.8043	1626
GSTK1	0.8043	1627
SHISA2	0.8041	1628
TMEM131L	0.8041	1629
SH2D4A	0.804	1630
ZNF595	0.804	1631
CXCR2	0.8039	1632
ERI2	0.8039	1633
CTNND1	0.8038	1634
NCOA2	0.8038	1635
UVRAG	0.8038	1636
ADGRE2	0.8035	1637
AZI2	0.8035	1638
PFKL	0.8033	1639
PSAP	0.8033	1640
CRLF3	0.8031	1641
MREG	0.8031	1642
PKIA	0.8031	1643
CPVL	0.803	1644
WDFY3	0.8027	1645
ANO6	0.8026	1646
KANK1	0.8026	1647
STAT6	0.8026	1648
BST1	0.8025	1649
IL4R	0.8025	1650
ANKRD33B	0.8023	1651
NEIL3	0.8022	1652
GSN	0.8021	1653
NKAIN4	0.802	1654
USP9Y	0.8018	1655
CCDC167	0.8015	1656
HELZ2	0.8015	1657
CCDC15	0.8014	1658
APOBEC3C	0.8013	1659
UBA7	0.8011	1660
C9orf78	0.801	1661
CDC42EP3	0.801	1662
CRACR2B	0.801	1663
ARHGAP18	0.8009	1664
GAS2L3	0.8009	1665
EOGT	0.8007	1666
PINX1	0.8007	1667
UEVLD	0.8007	1668
CDK6	0.8006	1669
LILRB4	0.8006	1670
OCRL	0.8004	1671
SHCBP1	0.8003	1672
FARP1	0.8001	1673
UBE2C	0.8001	1674
IMPDH1	0.8	1675
GIMAP1	0.7998	1676
CYTH3	0.7997	1677
FER	0.7997	1678
ARHGEF17	0.7995	1679
CDK2AP1	0.7995	1680
ESAM	0.7995	1681
SMIM14	0.7993	1682
NETO2	0.7992	1683
ARID5B	0.799	1684
GK5	0.7989	1685
SVIL	0.7989	1686
ATPAF1	0.7987	1687
BICDL1	0.7986	1688
EBP	0.7986	1689
ZFP3	0.7985	1690
IRX3	0.7984	1691
PHYH	0.7984	1692
SYNJ1	0.7984	1693
FOSL2	0.7983	1694
VPS37B	0.7983	1695
TPM4	0.7982	1696
UBE2F	0.7982	1697
TRIM46	0.7981	1698
CES3	0.798	1699
SIRPA	0.7979	1700
ZFPM1	0.7979	1701
EHD3	0.7978	1702
SQLE	0.7978	1703
ADPRHL1	0.7975	1704
STMN3	0.7975	1705
IL27RA	0.7974	1706
STN1	0.7973	1707
GALNT7	0.7971	1708
GPCPD1	0.7967	1709
STBD1	0.7967	1710
BASP1	0.7966	1711
RAD54B	0.7965	1712
ISOC1	0.7964	1713
SPATS2L	0.7963	1714
ACE	0.7962	1715
SPRYD7	0.7961	1716
TMEM168	0.796	1717
POMK	0.7959	1718
AGMAT	0.7958	1719
CD55	0.7958	1720
GTF3C3	0.7958	1721
OSBP2	0.7955	1722
PVR	0.7955	1723
SURF4	0.7955	1724
HEBP1	0.7954	1725
RAB23	0.7954	1726
TPD52L2	0.7954	1727
EHBP1L1	0.7953	1728
NEIL2	0.7953	1729
PIK3CG	0.7953	1730
PPP2R5B	0.7953	1731
SYS1	0.7953	1732
CKAP2L	0.7952	1733
KIF5C	0.795	1734
RHOU	0.7949	1735
CAT	0.7946	1736
ISYNA1	0.7946	1737
PNP	0.7946	1738
PRR15	0.7946	1739
RAPGEF5	0.7946	1740
SLC43A2	0.7946	1741
RRAGB	0.7944	1742
TBL1X	0.7944	1743
ZNRF1	0.7944	1744
HLA-B	0.7943	1745
XK	0.7942	1746
NDFIP1	0.794	1747
SMOX	0.794	1748
UAP1	0.794	1749
STOX1	0.7938	1750
USP12	0.7937	1751
TBC1D10A	0.7936	1752
PRPS2	0.7935	1753
C12orf57	0.7934	1754
FUCA1	0.7934	1755
DTD1	0.7932	1756
KIAA1324L	0.793	1757
MAGI3	0.793	1758
USP43	0.793	1759
ARHGAP30	0.7928	1760
GIMAP6	0.7928	1761
PKN3	0.7928	1762
ALDH1B1	0.7927	1763
KIF24	0.7927	1764
IDH1	0.7926	1765
THRA	0.7926	1766
ACSS2	0.7925	1767
FBXO6	0.7924	1768
TNFRSF8	0.7924	1769
BATF3	0.7923	1770
C8orf88	0.7922	1771
KIFC3	0.7922	1772
MTX2	0.7921	1773
PROCR	0.7921	1774
RELB	0.7919	1775
SAV1	0.7918	1776
ACAT2	0.7917	1777
AKNA	0.7917	1778
CNTLN	0.7917	1779
GNPTAB	0.7917	1780
TTC39B	0.7915	1781
NLN	0.7913	1782
DEF8	0.7912	1783
TXLNB	0.7912	1784
DOP1A	0.791	1785
ZNF280D	0.7907	1786
HYOU1	0.7906	1787
STS	0.7906	1788
DNAJB6	0.7905	1789
CTNNBIP1	0.7903	1790
CACFD1	0.7902	1791
LIPC	0.7902	1792
GIMAP7	0.7901	1793
GSK3B	0.79	1794
GALK2	0.7899	1795
PSD2	0.7899	1796
AGFG2	0.7897	1797
SLC27A1	0.7897	1798
SYT1	0.7896	1799
ZNF391	0.7896	1800
COPG2	0.7895	1801
PLCB2	0.7895	1802
SH3BGRL	0.7895	1803
TIGD4	0.7895	1804
DST	0.7894	1805
MAPRE2	0.7894	1806
CNOT6L	0.7892	1807
FAM177A1	0.7892	1808
GAS1	0.7892	1809
GRAMD2B	0.7892	1810
KIF15	0.789	1811
RFX2	0.7889	1812
CDC40	0.7886	1813
HECA	0.7885	1814
MICALL1	0.7885	1815
PPIE	0.7885	1816
CST3	0.7884	1817
ZNF597	0.7884	1818
HAAO	0.7883	1819
TAPT1	0.7883	1820
FCGR2A	0.7882	1821
ACSL3	0.7881	1822
ARHGEF6	0.7881	1823
GLRX	0.7881	1824
MAFG	0.788	1825
MYO10	0.788	1826
PPFIA4	0.788	1827
CHD3	0.7879	1828
PPFIBP2	0.7879	1829
GSPT2	0.7878	1830
KANSL1L	0.7878	1831
ATF7IP2	0.7877	1832
LIG3	0.7877	1833
ZNF219	0.7877	1834
KLHL6	0.7876	1835
TMX4	0.7876	1836
ANK2	0.7875	1837
GLT1D1	0.7874	1838
SPI1	0.7874	1839
TSPO	0.7874	1840
CDKN1A	0.7873	1841
KIF1B	0.7873	1842	KIF1B
ANXA11	0.7872	1843
KIF20A	0.7871	1844
TRIM2	0.7871	1845
EAF2	0.787	1846
CD244	0.7869	1847
FAM78A	0.7869	1848
LPIN2	0.7868	1849
NENF	0.7868	1850
PGAP1	0.7866	1851
BAIAP2	0.7864	1852
GRAMD4	0.7863	1853
ITGB1	0.7863	1854
KDM1B	0.7863	1855
SLC38A5	0.7863	1856
FSD1L	0.7862	1857
MYCBP2	0.7862	1858
COQ8A	0.7859	1859
ESYT1	0.7859	1860
S100A4	0.7858	1861
AHCYL2	0.7856	1862
FBXO4	0.7854	1863
PPM1M	0.7853	1864
RASSF3	0.7853	1865
SYNM	0.7853	1866
TCF4	0.7852	1867
KIF26A	0.7851	1868
ZCCHC14	0.7851	1869
KLF5	0.785	1870
CTSH	0.7849	1871
TCEAL8	0.7849	1872
AK4	0.7848	1873
MLXIP	0.7847	1874
PWWP3A	0.7846	1875
RDX	0.7846	1876
UXS1	0.7846	1877
CTTN	0.7845	1878
NQO2	0.7845	1879
RAB5A	0.7844	1880
EFNA1	0.7842	1881
RBM38	0.7842	1882
SLC25A30	0.7842	1883
SPINK2	0.7841	1884
FZD1	0.784	1885
LGALS1	0.7838	1886
CEP70	0.7834	1887
IKBKE	0.7833	1888
RUNX3	0.7833	1889
ZADH2	0.7832	1890
MLKL	0.7831	1891
STX17	0.7831	1892
NIPAL2	0.783	1893
TCAF1	0.783	1894
ITGA8	0.7829	1895
PCYT2	0.7827	1896
TLR10	0.7827	1897
GTF3C5	0.7826	1898
RUNX1	0.7826	1899	RUNX1
GIT2	0.7825	1900
C9orf72	0.7821	1901
N4BP2L1	0.7819	1902
ESD	0.7818	1903
PRTFDC1	0.7816	1904
VANGL2	0.7815	1905
SENP7	0.7814	1906
INPPL1	0.7811	1907
EPG5	0.781	1908
GIMAP4	0.7809	1909
SNX9	0.7809	1910
ZSCAN31	0.7809	1911
EMILIN2	0.7807	1912
PDCD5	0.7806	1913
GPRIN3	0.7805	1914
TRIP6	0.7804	1915
ENKD1	0.7803	1916
FOXO3B	0.7803	1917
RCC1L	0.7801	1918
CDKN2D	0.78	1919
NSF	0.78	1920
ZDHHC2	0.78	1921
BIN2	0.7799	1922
ZNF714	0.7799	1923
SSH1	0.7798	1924
STX3	0.7797	1925
EIF5A2	0.7796	1926
FAM102A	0.7796	1927
CHST15	0.7795	1928
DISC1	0.7795	1929
TBC1D30	0.7795	1930
ZFP62	0.7795	1931
ITM2C	0.7794	1932
NEK9	0.7794	1933
ACP6	0.7793	1934
PCYT1B	0.7792	1935
RMDN3	0.7792	1936
SQSTM1	0.7792	1937
ZNF74	0.7792	1938
PRDX2	0.7789	1939
ICAM1	0.7788	1940
ATG4A	0.7787	1941
HSD17B7	0.7787	1942
ARHGAP17	0.7786	1943
IFIT2	0.7786	1944
SLC2A6	0.7785	1945
ETFRF1	0.7783	1946
HLA-DOA	0.7783	1947
JARID2	0.7783	1948
TMEM38B	0.7782	1949
FAM102B	0.7781	1950
NAGK	0.778	1951
LDHA	0.7777	1952
NGLY1	0.7777	1953
PLXNB1	0.7777	1954
CCDC92	0.7776	1955
DNAJC12	0.7776	1956
HK2	0.7776	1957
TAGAP	0.7775	1958
CRACR2A	0.7773	1959
SLA	0.7773	1960
ERCC6L	0.7772	1961
SATB1	0.7768	1962
ALOX5AP	0.7767	1963
HYKK	0.7767	1964
NMNAT3	0.7767	1965
ECHDC3	0.7766	1966
JAK2	0.7766	1967	JAK2
MATK	0.7766	1968
PIEZO1	0.7766	1969
THG1L	0.7763	1970
VAT1L	0.7763	1971
EEF1AKMT2	0.7762	1972
HEXIM1	0.7761	1973
TBC1D4	0.7761	1974
CCPG1	0.776	1975
PHLDA3	0.7759	1976
RWDD2B	0.7758	1977
ZBTB8A	0.7758	1978
BCAS3	0.7757	1979
SPTA1	0.7757	1980
EMP3	0.7756	1981
ELMO1	0.7753	1982
VPS45	0.7753	1983
VAPA	0.7752	1984
PELO	0.7751	1985
THOC3	0.7751	1986
NIPSNAP3B	0.775	1987
BMT2	0.7749	1988
KDM4D	0.7748	1989
SERINC5	0.7747	1990
ADI1	0.7746	1991
LRRC8B	0.7746	1992
SNCB	0.7746	1993
PCED1B	0.7745	1994
SCN3A	0.7744	1995
CYTIP	0.7743	1996
FLNA	0.7743	1997
AGL	0.7742	1998
[truncated: 8,740 more rows]
