# Supplementary material for: Integrative multi-omics and drug response profiling of childhood acute lymphoblastic leukemia cell lines
Source: Nat Commun. 2022 Mar 30;13:1691. doi: 10.1038/s41467-022-29224-5 (PMC8967900; doi:10.1038/s41467-022-29224-5)
Supplement: Supplementary file 19 — Source Data [file 41467_2022_29224_MOESM19_ESM.zip › Source_Data_File_4.xlsx]

## Sheet: fig.4a
Figure 4a
Cell line	380	697	ALL-PO	COG-LL-355h	COG-LL-394h	COG-LL-402h	HAL-01	KASUMI-2	KASUMI-9	KOPN-8	LC4-1	MHH-CALL-2	MHH-CALL-3	MHH-CALL-4	MN-60	NALL-1	NALM-16	NALM-6	P30-OHKUBO	RCH-ACV	REH	SEM	SUP-B15	TANOUE	TMD5	ALL-SIL	CCRF-CEM	CCRF-HSB2	COG-LL-319h	COG-LL-332h	DND-41	HPB-ALL	P12-ICHIKAWA	JURKAT	KARPAS-45	KASUMI-10	MOLT-14	MOLT-16	MOLT-4	PEER	PF-382	RPMI-8402	COG-LL-317
Drug name	BCP-ALL	BCP-ALL	BCP-ALL	BCP-ALL	BCP-ALL	BCP-ALL	BCP-ALL	BCP-ALL	BCP-ALL	BCP-ALL	BCP-ALL	BCP-ALL	BCP-ALL	BCP-ALL	B-ALL	BCP-ALL	BCP-ALL	BCP-ALL	BCP-ALL	BCP-ALL	BCP-ALL	BCP-ALL	BCP-ALL	B-ALL	BCP-ALL	T-ALL	T-ALL	T-ALL	BCP-ALL	T-ALL	T-ALL	T-ALL	T-ALL	T-ALL	T-ALL	BCP-ALL	T-ALL	T-ALL	T-ALL	T-ALL	T-ALL	T-ALL	T-ALL
Dexamethasone	32.18	32.18	43.18	30.68	-1.52	29.28	-1.42	14.58	1.78	33.88	12.48	28.88	40.28	36.68	-0.52	34.08	-1.52	30.78	28.58	38.78	-1.52	10.88	42.98	-1.42	14.88	18.58	13.88	18.78	26.48	1.88	36.28	3.18	27.98	-1.52	24.38	-1.52	-1.52	9.68	1.48	-0.92	1.48	3.18	11.28
Idasanutlin	23.46	16.76	-12.54	13.66	4.96	15.36	19.06	18.16	22.96	25.66	19.06	18.66	21.86	12.26	0.46	-8.44	-8.74	5.66	20.76	20.96	8.16	-10.04	29.26	-12.54	12.56	-12.54	-9.94	15.46	16.96	14.46	-11.04	-8.54	-11.54	-7.74	-8.34	18.36	15.56	21.26	20.66	-9.04	-12.24	-12.54	28.36
A-1155463	15.66	-2.04	0.46	27.16	16.96	26.36	2.06	5.86	-1.24	3.46	0.36	1.66	18.96	9.16	-3.64	3.46	-1.24	11.26	-1.44	-1.54	-1.84	-0.24	13.56	-3.34	-3.64	37.56	32.76	17.06	21.66	15.66	33.96	24.86	39.26	10.86	38.46	10.96	12.26	0.56	34.76	31.76	24.36	27.86	39.76
Venetoclax	29	10.1	30.2	31.2	4.5	14.1	20.4	22.9	25.4	28.9	31.8	28.7	31.5	14.2	-4.4	20.5	22.6	4.4	21	-1.3	0.9	21.1	34.5	-4.4	20.8	16.5	-1.8	-2.9	28.8	-3.3	2.1	-0.9	-2.4	-3.3	9.5	29.5	8	6	8.88178e-16	-2.9	-4.1	-4.4	2.2
Methylprednisolone	27.2	22.3	34.1	22.9	-2.3	18.5	1.5	11.6	4	21.1	5.9	26.5	33.2	31.6	-1.5	24.8	-2.3	22.4	18.6	30.2	-2.3	7.9	32.9	-2.3	15	10.9	6.4	13.9	14.2	-0.7	31.6	5	19.8	-2	16.4	-2.3	-2.3	7.9	-2.3	-1.5	-1.6	-2.1	5.4
Floxuridine	37.92	35.82	36.52	6.52	3.62	28.22	23.72	33.42	29.02	37.32	36.22	24.22	26.32	22.62	10.32	21.02	10.22	24.22	37.02	39.12	25.82	31.52	42.42	2.92	-1.98	18.32	31.12	4.42	26.82	26.12	21.02	1.12	30.42	18.72	-1.38	29.72	27.12	32.82	26.62	14.22	9.82	26.02	32.42
Cytarabine	22.2	27.7	8.6	4.9	-10	26.9	21.8	16.6	22.7	20.9	21	19.6	15.8	5.4	1.3	10.6	8.8	25.2	26.2	28.1	21.8	15.9	27.7	-8.9	-10	15.1	25.7	28.7	18.8	25.5	16.3	2.7	24.5	17.9	-7.7	1.6	25.6	22.5	19	12.2	19.1	18.6	27.2
Dasatinib	-2.8	3.1	-0.2	-2.8	0.3	16.8	-2.8	-2.8	3.1	0.4	-2.8	-2.8	-2.8	-2.8	-1.7	-2.8	-2.8	3.3	6.1	21.5	-2.8	-2.4	30.2	-2.8	10.4	41.4	-2.8	37.8	9.2	17	1.4	-2.8	-1.7	-2.8	1.7	-2.8	4.2	-2.8	1.9	17.2	10.8	-0.8	-0.7
Prednisolone	23.8	17.8	28.9	20.6	-3	16.9	-2.6	13.5	2	22.6	8.4	23.1	26.7	25.5	-3	18	-3	15.9	15	26.8	-3	2.9	28.1	-2.8	4.8	8.9	6.4	9.3	16.2	2.5	29.4	2.2	14.6	-2.1	12.3	-3	-0.5	3.5	1.1	-3	-1.6	-1.3	2.6
Bryostatin_1	-7.12	11.98	-7.12	-7.12	-5.92	-5.72	0.08	-7.12	25.08	26.88	30.58	8.68	-7.12	-7.12	-7.12	-7.12	-6.92	-7.12	20.18	-7.12	-7.12	-7.12	15.58	-6.82	-7.12	-7.12	-7.12	20.38	-7.12	-7.12	0.88	-7.12	1.68	-0.02	-7.12	6.78	-7.12	-7.12	-7.12	-7.12	4.18	-4.52	-6.82
BAY_87-2243	-8.66	18.74	5.54	10.84	23.54	-3.16	-0.66	-8.66	5.24	6.34	3.84	8.64	-6.36	11.94	25.64	0.04	4.24	10.04	6.44	14.44	17.14	6.84	14.14	25.24	-1.16	10.14	6.34	14.94	2.54	5.54	6.84	8.54	23.94	30.14	16.54	-6.66	8.64	22.94	25.14	27.44	16.94	28.04	-0.96
Ponatinib	9.52	6.62	14.12	5.52	1.12	10.22	8.42	-1.78	5.42	27.12	0.32	5.92	10.72	4.72	-0.58	-3.08	-0.08	0.82	9.02	14.82	2.62	19.42	31.82	-3.78	19.02	41.72	1.82	34.42	10.32	17.62	1.42	-2.18	1.22	1.42	5.02	16.02	7.42	6.62	4.32	18.62	6.62	2.72	-1.98
A-1331852	3.94	-1.76	-1.86	18.24	7.94	16.54	-1.86	1.04	-2.26	0.74	-2.26	-1.26	9.54	2.24	-2.26	0.14	-2.26	5.84	-2.26	-1.76	-2.26	-1.66	9.34	-2.26	-2.26	25.14	18.64	10.24	19.44	9.14	19.74	25.54	27.74	7.34	23.84	3.04	6.34	0.54	23.64	19.34	12.54	13.04	25.94
Radotinib	1.8	5.7	3.7	0	1.8	0	0	0	9.2	10.3	13.8	10.1	0	0	0.4	0	0	0.9	5.1	9.4	0	0	36.2	1.3	22	43.3	0	8.2	13.2	19.6	13.8	6.4	0.7	0	0	0	0.6	0.4	1.2	19.3	0.2	3.3	0
Clofarabine	13.4	9.6	1.2	3	-27.4	8.1	2.7	8.3	7.3	6.7	9.2	9.2	10.9	6.5	-7.1	1.8	-5.6	2.1	10.3	6.8	2.3	7	10.5	-18.6	-26.5	4.9	8.2	6.8	5.6	4.3	1.4	-8.5	2.1	1.9	-22.6	1	11.4	4.4	3.7	-5.9	1.8	3.5	7.1
Alisertib	26.38	24.98	15.58	7.98	2.28	16.08	17.78	18.48	24.98	21.28	25.48	14.88	11.98	-5.62	-3.42	16.18	0.28	20.08	25.38	24.28	14.38	26.78	23.98	-5.62	10.98	17.18	21.48	26.38	23.28	24.78	0.88	14.28	22.58	11.28	27.88	14.58	20.98	29.58	21.78	26.58	14.28	10.18	29.58
AMG-232	12.96	9.06	-6.94	8.76	8.76	9.26	10.96	12.26	13.06	10.36	11.26	11.66	12.56	10.86	3.16	-8.14	-10.24	7.96	8.96	12.06	8.36	-8.34	16.46	-10.54	6.76	-8.14	-7.34	9.26	11.36	9.26	-8.84	-9.34	-8.24	-8.34	-8.34	10.06	10.06	8.06	10.06	-6.94	-8.94	-9.14	15.06
Sepantronium_bromide	22.04	22.84	4.44	15.54	-11.66	22.84	-12.56	19.54	16.24	22.84	22.34	22.84	22.34	19.44	21.24	16.24	22.24	22.34	22.84	17.94	17.84	13.34	22.34	14.74	20.54	-3.26	8.44	14.64	4.64	14.24	-7.46	6.34	4.14	14.24	11.04	18.64	12.54	12.74	15.94	15.14	14.14	7.64	13.34
GSK-461364	25.52	20.52	22.02	5.62	3.22	16.22	16.62	15.02	26.02	19.92	22.62	18.42	8.92	-3.18	3.72	5.82	17.42	15.82	21.72	20.92	21.82	28.32	27.22	-11.18	11.82	23.42	22.72	24.22	14.72	20.52	13.22	11.62	21.92	22.82	28.82	11.02	24.82	20.22	22.82	30.02	26.72	28.82	25.42
Agerafenib (CEP-32496)	0	10.4	11.5	4.9	3.9	0.3	3.4	5.2	7.5	16.7	1.1	4.2	0	3.4	0	0.3	0	0	3.2	13.9	5	14.5	28.4	0	15.7	41.3	0.1	23.2	12.3	18.4	0	0	5.9	0	3.2	10.8	0.8	2.5	0	17.8	1.2	4.7	0
AZD1152-HQPA	20.84	16.54	7.64	8.84	3.24	18.44	-4.46	6.44	17.14	12.14	23.24	6.64	5.24	2.04	-2.46	9.54	0.34	8.94	24.74	14.04	17.24	15.74	22.24	-3.06	9.14	23.44	16.94	23.54	24.24	21.64	-1.46	4.34	19.04	-0.26	24.74	16.04	17.84	27.74	13.54	21.84	9.94	13.04	19.84
Gemcitabine	23.46	20.96	8.06	7.16	-8.04	18.56	20.36	15.06	16.26	26.36	16.66	21.56	13.36	12.86	-0.34	10.26	8.06	14.46	17.96	18.46	12.96	24.86	17.06	-7.34	-7.84	12.06	14.46	21.96	20.46	17.76	9.26	0.96	15.76	9.16	-7.44	16.76	14.26	21.46	10.36	5.06	13.46	9.56	20.36
Cabazitaxel	25.68	23.68	15.08	2.58	6.08	17.08	11.68	17.48	18.68	17.88	22.38	15.88	6.78	3.58	-5.32	11.38	11.38	15.88	20.28	22.88	17.88	19.48	21.88	-11.52	2.88	19.28	20.48	21.08	16.88	22.08	-4.32	11.58	3.08	18.28	18.88	12.38	22.68	26.68	18.38	22.98	10.88	15.48	26.18
Nilotinib	6.1	1.3	4.6	0.6	0.7	0	3.3	4.1	4.6	9.7	9.1	8.9	0.5	2	0	5.8	0	0	2.5	8.3	2.5	4.9	31.6	0	21	43.3	2.1	12.9	8.2	16.4	2.8	0	0.6	1.1	4.2	0	2.1	2.1	3.6	18.1	2.7	1.8	0
PF-03758309	22.18	16.38	5.58	3.98	-7.92	6.18	-10.52	3.28	11.58	18.28	3.98	0.38	0.18	0.88	5.08	-7.42	2.58	1.18	11.98	22.68	-3.72	2.28	12.78	-11.12	-7.92	-5.82	6.98	11.08	4.28	7.58	0.98	-1.72	3.68	0.68	9.48	1.68	7.18	22.68	-1.22	-3.12	1.98	6.38	18.58
Pemetrexed	22.58	28.28	30.88	4.28	1.58	7.98	20.78	19.28	18.58	30.18	20.98	18.68	13.48	15.18	11.58	12.18	7.38	24.48	26.38	28.78	22.08	25.58	27.98	-0.72	-0.72	15.48	23.58	28.18	27.28	21.88	18.58	9.98	26.08	15.58	9.98	19.08	20.18	28.38	21.48	15.48	12.08	24.78	25.08
Plicamycin	7.14	-17.46	-15.86	-15.36	0.04	2.34	-17.86	-17.16	-17.46	-17.76	-16.66	-6.26	5.34	-7.26	5.34	-16.96	2.74	7.34	-16.26	-17.26	-13.36	-16.56	-15.56	-14.36	-13.76	-1.46	-11.26	-5.26	7.54	-6.26	0.44	7.44	-13.76	-11.16	-11.06	-2.36	-10.26	-5.06	-6.26	-12.76	-12.06	-5.86	-1.96
Talazoparib	21.38	15.78	4.78	8.28	-0.62	11.08	6.58	13.18	8.98	27.48	3.18	9.48	20.28	10.18	-4.92	8.78	-2.82	3.78	9.68	10.68	-3.72	0.78	20.08	-4.92	-1.52	3.48	5.98	7.68	21.28	6.58	3.48	-4.92	-0.52	-0.22	-2.12	3.38	10.48	19.08	9.68	-3.72	-3.62	0.58	19.68
Navitoclax	26.12	13.02	23.62	28.92	19.22	23.42	14.82	24.82	19.82	23.22	22.22	21.12	29.02	18.42	-8.58	22.92	19.22	11.72	16.82	3.32	4.92	14.22	27.52	-8.58	16.92	20.02	17.42	8.92	22.12	8.42	15.12	17.82	17.62	9.02	22.82	26.42	12.72	12.22	15.62	12.22	13.72	7.42	20.52
Amsacrine	23.16	20.56	5.66	10.96	8.26	16.76	14.06	21.66	15.96	18.26	15.46	10.46	23.46	13.16	-1.84	5.66	0.66	10.66	12.96	24.66	19.06	12.76	23.56	-11.24	3.86	10.16	15.06	22.46	18.16	20.06	4.16	2.56	13.46	7.96	1.76	10.96	18.76	27.06	21.26	3.16	10.86	14.36	25.76
Mivebresib	-13	16.5	6.1	6	1.6	12.7	1.1	-14.8	17.4	16.6	8.9	14.8	17.2	12.5	8.2	0.6	0.5	6	15.3	18.1	-1.8	16	7.8	-12	-5.7	1.7	1.5	1.3	7.7	-3.9	1.5	1.9	9.9	3.55271e-15	14	10.9	2.7	13.1	-3.5	1.1	8	4.6	11.5
Erastin	24.84	20.14	4.54	14.44	-0.76	7.64	18.54	19.44	7.74	18.84	16.04	6.34	24.44	6.44	-6.86	6.64	9.34	7.44	9.54	17.64	7.04	6.34	14.04	-9.96	7.04	6.94	9.34	10.64	19.34	12.74	7.14	6.54	7.94	-0.16	8.24	-4.36	8.54	23.04	-2.26	7.94	21.04	-5.96	11.24
GSK-1070916	18.96	20.46	13.16	8.36	0.36	17.76	1.46	17.66	20.26	11.16	23.36	6.66	2.06	7.46	-1.84	13.06	-1.84	13.76	26.56	13.96	19.26	17.86	23.86	-1.84	13.46	21.26	17.96	15.46	22.86	19.26	-0.84	-0.44	15.36	-1.84	24.06	9.86	15.86	14.86	13.06	20.36	9.26	8.86	18.66
SAR405838	14.26	11.16	-1.84	8.46	6.46	13.36	12.16	11.66	16.36	12.86	12.36	13.16	16.86	8.96	-0.74	-7.64	-3.54	6.26	12.36	12.36	3.56	-1.94	20.36	-7.84	9.16	-3.34	-3.94	9.06	13.86	8.66	-3.84	-3.44	-5.24	-4.74	-2.64	12.46	9.56	12.46	12.86	-2.04	-3.94	-3.34	19.86
Etoposide	21.34	20.64	5.44	6.74	7.04	21.44	5.14	20.94	16.34	24.94	14.84	13.24	19.74	10.24	-0.86	14.94	2.64	14.14	16.34	25.14	20.34	15.54	26.84	-6.26	5.24	14.34	20.24	26.04	23.24	22.74	11.34	7.74	18.94	14.24	7.24	13.04	21.54	28.94	23.54	6.84	13.54	17.44	29.84
Danusertib	22.44	21.44	13.04	3.04	2.64	11.54	-2.56	9.14	15.54	19.04	19.94	11.74	13.84	7.14	-0.36	13.54	-0.96	12.54	20.04	17.94	16.54	19.24	18.64	-9.16	14.54	22.84	18.54	19.84	19.04	17.24	-1.36	5.54	21.74	-0.96	8.94	13.84	15.54	22.44	14.54	21.64	6.24	6.54	19.44
Sabutoclax	14.08	15.88	12.18	15.58	15.68	15.28	-7.62	11.28	14.88	17.88	13.78	-7.82	-8.12	-7.22	12.98	-8.22	6.78	14.28	15.88	16.78	17.48	10.38	15.98	2.98	-7.42	12.18	13.78	16.28	10.78	12.78	10.58	19.38	13.68	16.68	16.18	5.18	16.78	17.58	9.18	14.48	11.08	4.38	15.58
Tozasertib	19.16	23.16	17.26	2.96	3.36	15.36	8.36	12.26	18.36	19.06	20.56	10.96	9.66	4.66	-0.74	19.76	-0.34	16.16	22.16	17.86	21.16	22.26	19.06	-6.64	14.76	22.36	21.56	21.86	19.16	19.86	0.36	7.46	22.76	1.76	8.56	15.56	20.86	22.66	15.56	22.56	7.06	4.56	21.56
E7820	30.82	21.72	4.92	6.22	-1.58	17.22	12.32	5.82	12.72	19.82	11.82	19.42	7.82	7.62	-1.88	6.42	1.82	19.22	17.32	23.22	13.72	19.52	8.72	-6.28	7.32	20.22	9.12	18.02	18.02	22.12	9.82	11.02	15.42	21.72	20.12	4.62	21.32	22.62	1.82	17.82	10.22	17.92	21.92
Cladribine	7.56	10.46	8.66	0.16	-16.04	3.66	-0.14	6.76	7.76	9.66	6.26	4.66	11.66	4.06	-6.44	1.86	-8.24	0.46	8.06	5.76	-2.64	3.96	9.36	-16.04	-16.04	9.36	5.16	-0.04	7.76	3.26	1.16	-9.34	-5.24	-10.74	-15.74	5.26	5.66	1.06	-7.74	-12.24	-5.54	-4.74	1.06
Cytarabine.Idarubicin	19.16	23.06	5.36	5.06	1.16	21.16	16.46	12.46	18.46	17.06	14.76	11.66	15.16	7.86	-0.54	5.96	5.36	17.76	19.26	23.26	15.76	11.26	22.06	-8.94	-5.74	9.66	20.46	22.76	18.96	18.66	11.16	6.76	18.76	14.66	-1.44	3.66	20.26	18.36	13.46	11.16	13.46	12.46	22.96
Triciribine	25.24	9.44	12.94	-7.56	4.34	16.04	1.74	-4.66	15.34	21.44	15.94	17.04	15.04	8.04	5.34	11.24	4.74	8.04	12.84	16.84	-1.26	17.54	12.84	-0.96	7.64	19.54	7.84	3.84	16.34	3.84	9.24	8.94	2.84	-6.66	7.14	24.24	-3.56	1.94	12.34	1.44	4.54	7.44	3.64
Tacrolimus	1.88	2.88	2.08	3.18	3.08	-0.72	8.58	-0.72	12.08	4.68	21.08	24.58	33.88	-0.12	-0.32	0.48	12.48	0.98	16.08	10.68	2.68	7.88	18.28	-0.72	13.48	1.08	2.78	3.38	12.68	0.18	0.68	0.28	1.58	1.78	2.18	-0.72	1.38	12.08	1.38	1.38	0.78	1.38	0.68
Eribulin	24.2	19.5	16.3	4.4	6.7	17.3	4.6	15.5	24	27	24	15.8	13.1	5.6	3.8	15.8	17.1	16	19.6	25.4	18.9	22.1	25.7	-8.6	12.5	23.2	19.9	22.8	14.8	20.6	9.1	13.2	16.7	26.9	21.7	20.2	25.2	28.6	23.3	23.6	15.1	22.1	26.3
Mitoxantrone	16.34	15.64	-0.06	7.94	13.24	15.84	5.64	12.34	11.84	16.34	6.74	7.34	14.44	11.14	-3.86	-5.06	-5.06	2.44	7.84	16.24	12.64	8.04	15.74	-12.86	4.54	7.44	10.84	14.24	16.34	11.74	2.84	-3.06	8.84	-3.86	-1.66	12.74	11.64	17.04	8.34	-6.26	-1.86	6.34	16.24
Paclitaxel	19.94	22.44	17.84	5.14	6.84	12.84	0.74	18.34	19.64	22.44	23.04	17.34	5.24	7.24	-0.36	12.24	14.14	16.74	22.04	21.84	23.14	21.34	21.14	-10.76	8.14	20.84	18.34	18.84	21.54	20.54	2.04	14.14	19.94	18.34	18.34	11.54	19.04	21.74	19.34	22.24	13.24	16.04	19.64
Vinorelbine	23.28	24.98	17.48	5.98	9.58	22.18	1.38	17.78	24.18	25.78	23.38	19.28	10.98	8.98	1.68	16.08	18.28	14.88	21.48	25.08	26.58	24.08	27.18	-8.32	13.38	23.58	17.78	20.08	12.18	20.48	11.78	14.58	15.88	23.48	17.78	15.68	22.88	24.68	20.58	19.78	10.98	20.98	25.58
BI-2536	18.34	17.44	15.94	4.84	9.44	17.24	3.64	14.14	20.34	17.04	20.14	16.24	7.94	6.94	-0.16	-8.46	14.54	13.44	18.34	15.54	16.44	20.74	22.94	-8.46	10.44	21.54	20.14	20.14	23.64	17.44	15.64	18.24	20.94	19.24	21.34	11.94	19.04	9.04	19.64	20.84	18.74	22.44	21.24
Raltitrexed	20.72	25.82	23.02	4.82	2.12	8.22	21.22	15.82	15.22	28.42	19.32	19.62	9.92	16.12	8.02	12.82	9.12	23.02	25.32	29.22	24.32	23.92	28.02	-0.58	-0.68	17.32	23.32	21.92	25.72	18.32	16.52	13.42	20.42	14.62	9.52	18.12	17.72	25.32	17.32	13.02	13.12	23.42	19.52
Omipalisib	22.2	11.9	21.9	19.5	-1.1	13.4	20.1	12.9	12.6	15.1	1.6	11	11.4	13.1	8.9	4.5	8.1	17.2	18.6	30	14.4	9.4	7.3	-4	-2.2	4.6	12	8.4	9.8	3.2	-0.8	3.8	4	4.2	9.4	1.6	-2.2	10	14	-3	9.8	10.9	4
Salinomycin	2.6	-0.9	-13.2	-3.1	3.2	-4	5.6	-23.2	-11.4	-8.4	-10.9	10.8	-3.3	8.5	0.3	2.2	0.3	-4.9	-7.8	-15.4	-13	-5.8	-11.1	-7.5	1.1	0.6	2	0.9	-0.8	-2.9	4.7	-1.2	-2	3.1	5.4	1.8	6.3	10.7	-5.3	10.5	-5.4	10.1	-2.2
Docetaxel	22.4	23.4	15.5	5.1	8.5	15	4.9	16.4	21	23.7	22.9	18.6	7.3	8.2	-1	15.9	12.3	14.1	20.4	22.6	21.1	19.5	21.7	-11.8	8.5	20.6	19.8	19.3	21.2	22.2	3.3	12.5	19.1	17.1	17.1	14.6	19.5	23.5	14.8	22.3	10.5	13.2	20.6
NVP-CGM097	11.36	7.86	-3.84	2.86	6.56	12.06	10.56	8.16	14.46	10.36	10.06	10.76	13.06	7.06	-0.44	-6.34	-4.54	5.66	10.16	10.56	5.16	-4.84	18.56	-3.04	7.86	-6.74	-4.24	8.76	10.76	8.26	-5.64	-3.14	-5.64	-4.44	-3.94	11.66	8.36	10.36	11.76	-2.14	-5.04	-4.64	17.16
Vinblastine	7	12.5	7.2	-0.6	-0.1	4.6	-5.1	6.7	14.9	12.8	13.6	-3.2	-0.1	-5.6	-2.4	-3.8	5.4	6.3	9.8	14.4	7.1	10.8	12.9	-9	-4.9	5.2	-1.5	-3.4	19.7	-4.2	-0.7	19.7	-3.5	0.5	-4.2	-1	-2.5	0.7	-3.5	-0.9	-5.3	1.6	-0.2
Asciminib	1.92	-1.18	-0.28	2.02	4.52	-1.98	-0.88	-1.98	-1.68	11.42	-1.98	-1.98	-0.98	7.12	-1.98	3.62	-1.98	0.42	-0.58	-1.98	-1.98	5.72	26.22	1.12	13.62	31.22	-1.98	-1.98	10.02	5.62	0.22	1.62	-1.98	-0.58	-1.98	-1.98	-0.28	8.42	1.12	16.22	-1.78	-1.98	-0.88
SN-38	26.98	22.68	19.48	14.68	13.78	21.08	21.78	18.78	23.48	27.98	27.08	25.18	16.18	19.68	7.28	24.38	13.38	22.08	24.58	27.58	27.18	25.38	26.88	-5.52	18.28	27.28	27.58	27.98	26.68	27.58	25.48	11.18	26.48	22.68	3.98	18.88	27.98	28.18	28.18	12.78	24.78	25.38	27.58
GSK923295	10.68	19.88	6.88	-2.62	-0.72	10.58	1.98	6.38	10.28	14.18	8.28	8.58	-9.32	0.78	-1.62	9.88	1.68	7.68	12.78	17.98	12.08	8.88	14.78	-9.32	5.18	12.78	16.18	10.98	14.28	16.48	-2.62	8.18	7.28	13.58	7.48	6.88	17.38	20.08	18.18	19.88	6.68	9.28	16.58
Temsirolimus	25.46	14.86	2.56	-2.54	-5.04	4.66	-0.74	6.46	9.06	21.86	3.46	-0.34	7.36	-3.54	2.46	-5.04	0.16	-2.34	6.36	20.76	3.96	1.36	9.86	-5.04	-5.04	2.76	7.76	7.76	4.66	8.46	3.66	-4.44	-1.44	-0.54	2.26	-5.04	-4.24	11.66	-1.24	7.16	7.46	-1.04	3.96
Mubritinib	0.66	15.46	6.16	2.76	16.16	-0.84	3.06	11.56	3.56	7.76	4.86	4.76	3.06	3.46	17.56	-2.24	4.66	12.06	7.06	12.66	19.96	6.56	10.56	18.66	0.26	8.66	6.06	9.36	11.06	8.06	5.46	8.86	20.66	23.96	11.56	-2.24	4.46	18.56	19.56	21.66	14.16	22.46	2.26
Cisplatin	7.54	19.74	8.44	5.84	0.54	1.54	12.04	17.24	12.34	21.74	17.74	14.64	4.04	10.74	-0.56	6.84	-0.86	0.64	16.74	20.54	10.84	12.24	17.44	-3.16	1.24	8.94	15.34	21.04	19.44	19.44	9.54	7.14	12.74	13.14	5.84	12.04	18.64	17.74	16.24	2.64	10.24	4.04	23.24
Ridaforolimus	24.46	12.46	2.66	-2.14	-4.84	4.66	-4.34	8.66	6.96	22.16	4.46	-2.24	3.96	-4.44	5.16	-4.44	-0.04	-4.84	4.36	18.86	6.96	5.66	8.96	-4.84	-4.84	3.06	7.36	7.46	4.76	7.36	-2.54	-4.84	-0.94	0.26	1.56	-4.84	-2.44	10.56	-2.04	7.26	5.86	-1.44	2.76
Vincristine	14.92	17.02	8.32	1.22	3.92	13.72	-6.38	8.92	15.92	15.82	16.72	5.52	4.22	-2.28	-1.58	-0.88	12.32	10.72	17.42	17.22	17.52	12.72	18.52	-11.08	-0.08	13.12	4.42	1.62	16.32	4.22	2.02	14.12	4.52	4.52	5.92	4.72	7.72	9.52	4.02	6.82	-0.18	4.72	8.92
Valrubicin	12.98	8.58	-2.62	2.98	7.78	13.78	0.38	8.38	5.68	10.18	2.98	7.48	15.98	7.28	-3.92	-1.82	-3.22	3.18	5.98	11.78	12.08	6.58	12.18	-12.72	4.18	-0.72	10.88	15.58	12.88	11.18	-1.02	-4.12	8.48	4.98	-2.62	8.48	12.58	18.08	10.78	-9.32	1.48	6.88	16.98
Dactinomycin	17.24	19.24	8.24	8.54	12.24	15.24	1.04	15.04	19.44	17.84	17.54	12.44	15.74	11.64	8.94	1.44	5.24	12.54	19.14	18.54	16.34	11.34	20.74	-11.16	7.84	8.04	7.04	15.74	5.94	14.54	11.04	6.14	0.44	2.64	8.44	17.64	16.94	18.84	17.34	0.64	3.64	1.54	20.74
GSK269962	7.46	18.26	-2.14	-2.34	1.56	7.66	9.96	14.26	11.56	11.26	16.96	8.36	-2.34	10.36	-3.54	8.46	-5.44	6.76	10.86	17.06	4.56	9.36	19.26	-5.44	6.36	4.06	15.76	13.56	17.46	10.96	0.86	-1.14	17.06	3.76	15.16	-2.74	2.46	12.06	1.86	16.56	1.66	7.66	7.46
Nintedanib	-4.56	0.84	11.14	-0.16	2.14	5.14	3.34	-6.36	-1.26	-5.26	-4.36	1.04	-0.26	-1.66	-6.36	-2.76	-1.76	-2.36	-1.46	3.64	-5.16	16.04	9.44	-6.36	0.84	14.34	-1.46	28.64	8.74	4.44	-3.16	0.64	-2.96	-4.86	0.54	14.14	1.64	-2.26	-1.96	5.94	5.04	1.14	-1.76
NMS-873	-4.24	14.06	4.36	4.56	14.56	2.56	1.06	4.26	1.26	4.06	4.76	6.76	6.06	6.96	12.06	3.26	2.86	7.36	4.66	11.66	11.96	5.06	10.56	19.36	2.26	8.96	1.46	10.46	10.26	5.86	4.46	6.26	19.86	26.46	11.36	-0.14	7.16	17.56	17.36	22.86	11.76	21.26	0.16
Bosutinib	-0.64	5.86	0.36	1.86	1.16	5.66	-0.54	-2.04	4.06	4.56	0.96	7.66	8.06	-3.14	-3.24	-0.94	-3.04	-1.24	3.56	5.76	-1.94	1.96	15.96	-7.74	9.06	26.66	-0.74	26.96	1.66	6.56	0.06	-2.64	0.96	-0.74	2.46	-1.14	1.86	0.16	-0.64	9.16	4.76	1.56	-2.64
Methotrexate	17.78	0.58	-0.12	-0.42	1.68	2.38	17.08	0.28	-0.42	-0.12	-0.02	13.78	10.38	9.68	14.58	12.68	6.68	16.38	-0.42	9.48	-0.22	-0.42	-0.32	15.28	-0.42	14.98	12.98	13.98	20.08	11.28	14.98	5.28	15.78	13.38	11.48	9.88	10.78	15.68	11.18	14.58	11.68	20.18	9.18
Topotecan	27.08	18.88	17.88	10.88	11.38	17.68	19.98	14.68	18.18	23.38	21.68	26.58	12.18	16.48	4.28	20.38	7.18	17.08	18.88	19.48	22.18	20.28	22.38	-3.62	14.28	24.88	21.18	23.28	18.58	23.88	21.38	11.18	19.18	15.18	-0.22	17.98	25.88	21.48	19.88	10.08	18.18	19.38	27.98
Bafetinib	0	0	0	0.8	3	0.5	0	0.3	0	3.1	0.4	0	0	0	4	0	0	0	0	0.4	0.2	0	21.9	0	9.1	34	0	9.9	1.9	12.3	1	0	0	0	0	0	0.3	0	0	15.4	0	0	0
ML390	12.4	16.4	5.3	8.6	-1.2	3.2	4.9	2.9	13.1	22.3	7.4	4.1	-1.2	1.8	16.8	-1.2	6.6	10.8	13.6	21	16.1	10.8	19.1	3.5	-1.2	2	9.3	12.2	16.9	16.1	5.4	6.5	18.5	14.8	7.1	4.1	16.6	20.8	15.2	5.5	9.8	12.6	16.8
AVN944	18.44	17.54	5.94	-2.16	-2.06	9.64	5.54	14.44	13.54	19.54	5.34	9.54	11.14	2.44	3.64	2.64	0.24	15.54	13.84	22.04	16.84	7.04	14.64	-3.66	2.74	6.64	12.14	14.54	12.34	18.04	8.44	5.64	14.24	13.74	8.84	10.14	15.94	22.34	15.64	2.94	10.24	11.94	20.64
Litronesib	19.04	20.94	14.84	4.44	7.74	18.04	1.94	18.94	18.44	20.64	19.84	15.64	7.44	8.54	4.64	10.94	14.34	21.54	19.64	22.14	22.34	20.54	21.74	-7.36	9.64	19.24	19.84	21.34	22.44	22.14	8.64	19.74	18.54	19.24	21.94	14.74	20.74	20.24	13.84	21.44	13.74	18.74	19.54
ZSTK474	13.66	8.46	10.46	14.36	0.86	13.56	18.46	6.76	9.86	11.86	-0.44	11.36	10.26	7.46	0.36	1.96	0.56	11.86	13.26	28.36	9.36	5.66	2.56	-7.04	-1.04	2.46	9.36	3.76	4.86	3.86	-3.14	-1.04	3.66	1.76	5.96	0.96	-4.14	6.46	7.26	-3.64	5.66	5.86	1.46
A-419259	-0.68	3.32	9.52	-0.08	4.42	18.22	7.52	-1.38	6.52	5.02	-1.78	3.12	6.92	0.52	1.32	5.52	0.72	3.42	8.52	22.72	4.12	9.62	16.12	-4.68	10.22	16.32	1.12	29.12	2.42	6.42	3.62	0.32	1.12	0.62	4.12	8.52	3.42	0.52	0.82	7.02	7.12	3.52	0.82
Filanesib	18.5	23	6.7	1.7	8.7	17.7	11.5	19.8	12.4	9.8	13.2	16.4	5.2	7.4	7.1	10.3	16.6	21	9.9	16.3	11.9	20.3	21.6	-6.5	10.5	16.6	16.2	22.5	23.4	21.1	6.3	20.3	15.9	17.7	20.9	14.2	22.9	21.2	9.3	19.2	12.5	18.9	20.8
Tivozanib	-3.64	5.16	1.76	-1.04	1.46	3.96	-0.74	4.96	2.46	9.06	5.96	-0.34	-3.64	-2.44	0.66	-1.74	-3.44	2.36	4.56	10.86	0.36	4.76	21.66	-3.64	5.66	26.96	1.26	17.86	12.56	12.16	0.36	-0.44	2.66	0.96	3.86	2.96	4.46	3.66	3.46	12.16	1.36	1.76	0.86
AZD8055	15.78	16.78	10.58	6.38	-2.42	9.88	5.08	14.58	13.28	22.58	6.38	6.08	-0.52	2.88	7.98	-3.22	1.78	3.68	16.58	27.38	12.78	6.18	11.88	-3.02	-1.62	6.78	13.38	10.08	5.28	8.08	4.78	0.18	6.78	4.88	4.78	0.48	1.18	12.48	7.08	6.08	9.18	7.78	4.78
Cabozantinib	-3.62	-1.42	10.38	2.18	0.18	-3.62	3.88	-3.62	-3.62	24.88	-3.02	-3.62	-3.62	3.78	-3.62	-3.62	2.68	-2.82	-3.62	-3.62	4.58	17.58	13.48	-3.62	-3.62	4.48	-3.62	1.98	-2.22	-0.12	-3.62	-3.02	-3.62	-3.62	-2.42	14.08	1.28	-3.62	-0.92	2.08	-3.62	-1.62	-3.62
Oxaliplatin	10.62	16.02	-0.78	4.92	8.32	12.92	15.32	12.82	13.62	16.92	10.62	13.92	10.32	12.12	-0.38	2.92	-1.48	6.12	14.12	11.62	10.02	8.52	16.62	-6.98	-0.08	3.42	8.22	15.02	15.62	14.92	1.42	-0.78	8.32	5.52	-0.08	14.22	9.22	17.12	12.42	0.62	-0.28	8.02	17.22
Epirubicin	13.82	10.12	-1.78	3.22	6.82	14.92	-4.28	7.72	7.62	9.42	7.62	6.12	14.82	6.92	-0.98	-5.28	-0.28	3.82	6.92	12.92	10.52	3.82	13.72	-7.88	1.02	0.42	8.02	14.82	16.32	11.32	-0.58	0.12	4.62	1.02	-0.28	5.82	11.62	15.42	9.92	-2.98	2.12	6.62	17.02
Pictilisib	16.36	7.36	14.56	11.96	-0.74	12.86	14.36	8.46	10.06	14.76	0.16	12.26	10.56	9.26	2.96	-0.64	4.66	12.86	12.96	26.16	10.46	9.66	0.16	-5.84	2.56	4.56	5.36	4.56	5.56	0.46	-1.44	-0.04	1.16	0.36	6.36	3.96	-2.04	4.16	9.36	-2.24	6.26	6.26	-0.94
Disulfiram(+CuCl2)	1.58	-1.02	-2.12	1.48	-1.02	-0.32	16.28	5.18	2.28	15.78	7.38	8.58	1.78	3.38	-2.12	16.08	-2.12	-2.12	0.78	5.38	-0.32	-2.12	10.68	-1.62	-2.12	-2.12	-2.12	-2.12	18.68	-0.52	-2.12	15.78	-2.12	-2.12	-2.12	-1.52	-2.02	13.88	-2.12	-2.12	-0.02	-2.12	-2.12
FRAX486	-3.94	7.36	6.06	0.16	1.26	7.46	1.46	-4.04	5.16	4.76	3.26	5.86	4.16	2.36	1.26	5.36	-5.04	-1.14	5.46	7.06	-1.64	6.66	17.76	-4.74	13.16	24.36	-1.24	23.76	1.16	10.46	2.46	0.86	1.16	4.46	7.16	2.76	5.86	3.46	0.46	11.06	5.66	4.46	1.86
Birinapant	-5.1	-5.1	-1.9	13.3	16.2	-5.1	-5.1	7.8	-5.1	-5.1	-5.1	8.7	-5.1	7.5	1.4	6.9	0.5	-4.2	-0.1	3.1	1.1	-5.1	-3.7	-5.1	-0.1	8.7	1.4	5.7	14.5	9.6	-5.1	-5.1	-5.1	-4.9	-5.1	-4.9	-5.1	-1.7	-5.1	-4.4	-4.6	-3.2	-5
dBET1	-4.58	-0.38	-5.58	6.22	-2.78	2.22	-14.88	-6.88	2.42	7.82	5.22	4.92	-1.88	5.42	-8.08	-11.78	-4.48	-4.78	2.82	0.22	-1.28	-3.38	0.52	-17.48	-13.78	-7.08	-3.68	2.12	3.62	-8.98	-0.88	-12.68	-11.58	-11.88	-7.68	2.32	-1.48	1.42	-9.28	-4.48	-8.28	-6.68	2.42
Saracatinib	-2.02	4.28	-0.02	0.48	-2.02	8.68	-1.32	1.78	2.98	2.38	2.98	-0.52	0.08	-2.02	3.38	-2.02	-2.02	-1.22	5.58	7.28	-2.02	0.08	16.98	-2.02	0.58	17.68	-1.52	28.88	12.78	7.38	2.18	-1.02	0.08	-0.62	5.68	1.48	7.98	2.38	1.58	7.38	8.18	4.98	1.78
Birabresib	-9.68	10.62	5.22	2.42	-0.08	7.12	-0.78	-9.68	13.12	11.62	4.92	7.02	14.02	6.02	6.72	-3.58	1.52	3.72	7.22	12.02	-3.18	11.62	3.42	-4.78	-9.18	0.02	1.22	-0.98	13.52	-4.28	0.92	-0.08	5.22	-1.98	9.42	7.02	1.72	7.92	-4.68	-0.08	3.42	3.72	9.12
Trifluridine	13.96	17.86	19.96	0.06	2.66	8.26	8.76	10.26	6.56	17.36	15.96	9.96	6.56	2.26	3.66	9.76	4.06	14.96	11.86	15.16	15.26	14.46	15.36	-1.84	-1.84	13.66	14.16	-1.84	20.16	7.46	9.76	4.66	15.36	9.66	-1.84	6.36	15.36	15.06	7.36	7.66	4.16	15.46	15.56
Idarubicin	13.74	8.84	1.64	3.14	7.94	14.94	7.24	11.54	4.94	8.74	4.04	8.04	14.64	7.64	-2.26	-3.66	-2.56	7.94	3.94	12.74	11.84	6.74	9.74	-12.56	1.94	4.64	8.84	12.34	16.74	10.04	0.34	3.14	8.24	3.34	-2.36	8.14	10.54	15.94	7.74	-4.86	1.24	10.54	13.24
ARV-825	2.04	3.14	2.34	10.24	-0.96	3.74	-12.06	-4.46	6.64	4.14	3.64	4.94	7.44	7.54	-1.56	-12.06	0.74	1.24	3.74	4.44	-0.26	2.24	6.14	-17.06	0.14	-6.46	-2.66	1.14	4.04	-1.46	0.84	-10.86	-7.46	-13.16	-8.06	3.84	-0.86	1.44	-10.36	-0.46	0.14	1.04	-0.26
Daunorubicin	13.66	9.06	-0.34	5.06	8.66	15.76	-2.24	10.76	7.06	6.56	6.36	6.16	16.36	7.46	-0.34	-4.04	-2.14	6.36	6.46	12.56	6.16	6.06	11.86	-9.54	1.86	1.26	9.16	12.46	16.36	12.06	-0.54	-1.64	6.96	2.96	-0.34	9.06	9.66	13.46	7.86	-3.84	1.26	8.96	14.76
Olaparib	26.78	6.78	-0.12	3.38	-1.32	4.38	4.88	4.78	4.98	9.68	2.68	8.88	21.88	8.68	-2.42	1.28	-3.42	1.48	2.98	7.38	1.48	5.18	13.08	-3.42	4.48	-0.02	3.78	3.98	11.68	4.98	1.28	-1.32	-0.82	1.58	0.38	2.88	10.38	9.08	4.18	1.28	-0.52	-0.02	12.98
Fludarabine	6.9	7.3	1.6	5.1	-10.6	8	4	5.3	6	8.4	6	8	7.5	8.3	-4.5	2.3	-6	4.6	7.7	5.9	-1.3	4	9.4	-10.3	-10.6	3	2.3	1.5	8.4	0.6	5.5	0.3	-5.5	-5.5	-10.3	-0.8	4.3	2.6	-1.9	-9.3	-6.6	-3.6	3.3
Everolimus	16.5	9.3	8.9	1.5	-4.9	1	2.7	11.8	10.3	19.6	3.3	4.2	3.4	-1.5	0.5	-5.3	-2	-3.8	2	16	4	1.4	6.1	-5.3	-3.8	-0.2	5.9	4.8	10.7	4.5	1.1	-5.3	-2.5	-1	0.2	-5.3	-2.2	8.1	-1.2	3.2	1.9	-0.7	2.4
Decitabine	9.14	17.54	4.54	-0.96	-6.06	3.34	-1.76	-2.26	-0.16	10.24	-0.06	1.04	2.34	0.54	-5.86	-5.96	-2.96	-3.06	4.64	10.14	3.94	1.74	16.54	-6.06	-5.56	-3.06	4.44	1.14	10.74	4.34	-4.66	-0.66	1.14	4.04	-6.06	-3.06	0.44	5.94	-0.96	2.94	-1.16	1.24	14.94
Aldoxorubicin	13.24	10.24	-2.06	4.44	8.24	14.34	0.34	8.54	8.64	14.24	6.34	9.84	14.14	8.14	0.84	-1.86	-0.46	4.34	7.34	11.74	12.14	3.64	12.54	-7.76	0.34	0.74	7.24	14.84	14.04	12.14	1.84	1.04	5.04	1.64	0.94	9.24	12.94	16.64	11.84	-3.06	3.24	5.34	14.84
Copanlisib	14.38	3.48	8.28	12.18	-0.82	8.88	12.08	4.18	5.98	4.98	-4.22	6.18	-0.62	9.28	0.48	-0.62	2.58	8.18	10.08	22.18	8.28	4.18	-2.12	-6.52	-5.32	0.38	10.18	1.98	3.18	2.78	-2.72	0.48	-0.42	-3.62	3.38	-1.32	-3.92	7.68	4.48	-5.82	2.58	2.58	6.08
Axitinib	1.56	14.66	9.16	-0.74	2.96	5.86	-0.94	6.56	8.36	6.06	11.76	-0.34	-2.44	-2.44	-2.94	5.56	-2.34	7.86	12.16	11.06	9.36	13.06	16.36	-2.94	6.76	20.06	9.26	10.96	7.96	13.26	0.16	7.56	12.06	5.06	6.36	1.86	8.56	13.06	12.16	17.26	6.96	6.06	8.26
Omacetaxine	14.12	10.52	-3.38	4.62	13.02	7.92	1.32	10.82	1.12	5.02	1.52	3.82	15.62	3.52	-3.88	-6.78	-8.18	4.52	3.12	7.22	-1.08	4.22	7.82	-14.78	-2.08	-1.88	3.02	4.92	4.12	2.62	-2.78	-4.48	0.82	-0.48	3.72	4.82	5.62	6.32	3.32	-1.88	0.62	3.92	7.12
Tipifarnib	9.2	6.9	9	4.5	-1.1	6.6	6.3	-1.3	3.1	11.2	1.6	7.8	7	6.6	2	1.4	9.9	10.6	3.5	6.9	14	18.6	8.9	-7.5	6.8	11.1	10.3	9.4	8.2	9.3	2.8	6.1	9.6	3.6	25.4	3	11.9	11.8	6.8	10	13	20.9	15.3
Sitravatinib	2.18	1.58	14.78	2.58	3.08	1.78	5.28	-0.42	3.58	8.08	1.28	6.78	-0.42	5.48	0.78	9.38	2.78	-0.12	5.78	7.38	2.88	26.18	8.68	-0.42	10.98	15.88	0.18	9.28	-0.32	5.98	0.98	-0.42	0.08	0.38	3.78	19.98	1.08	-0.42	0.78	7.38	1.08	2.38	-0.42
Dactolisib	17.46	15.76	4.56	3.46	-3.94	5.36	9.66	9.06	10.26	15.06	5.16	9.36	3.26	4.06	8.66	3.46	0.86	6.36	14.76	21.26	12.86	10.36	10.26	-2.54	4.46	4.96	12.86	11.06	-7.44	5.96	5.66	1.36	4.76	7.26	6.56	-1.04	0.36	16.06	5.76	5.06	9.36	7.76	2.26
THZ2	2.72	-6.48	5.12	5.12	3.12	4.62	-17.08	-10.28	1.92	0.12	-1.88	2.02	-5.48	-0.58	-10.28	-6.48	-7.38	-10.08	-0.48	-0.48	-0.58	8.12	0.52	-17.18	1.22	-0.48	-4.58	-2.18	-3.48	1.22	1.22	-8.58	-4.68	-6.38	-1.38	9.42	-1.28	1.52	-8.28	1.12	-8.18	-2.68	0.32
Midostaurin	10.06	13.96	14.76	4.66	-3.84	6.86	3.06	-1.14	11.66	12.06	10.56	3.86	-0.64	3.66	-1.24	5.36	-0.64	7.56	14.36	16.16	3.66	19.26	8.96	-7.24	0.66	10.76	7.06	11.66	11.66	6.26	2.46	4.36	9.76	-1.34	4.06	13.36	11.56	12.46	8.66	4.16	4.46	3.66	8.96
Eltanexor	13.56	13.16	11.36	14.46	4.66	12.06	5.46	16.76	11.06	14.16	8.16	11.36	22.26	6.76	0.06	2.76	-0.84	10.56	11.76	12.66	7.06	3.96	13.66	-11.84	-1.84	10.26	9.66	11.96	8.46	9.46	12.56	5.86	7.96	9.76	8.96	2.36	15.36	14.36	11.36	7.56	8.36	9.36	14.66
Doxorubicin	11.88	9.88	-0.12	3.98	7.18	13.08	1.38	7.68	7.48	13.28	5.48	10.38	14.78	9.08	-2.12	-1.92	-1.82	3.38	5.18	10.58	9.28	4.08	11.38	-7.62	3.18	1.68	7.28	14.38	13.38	11.28	1.58	-0.42	5.08	2.78	0.78	7.48	13.78	16.08	10.48	-3.62	3.08	5.58	14.98
Taselisib	7.4	3.9	13.2	11.9	-2.7	10.9	11.1	4	6.3	-0.9	-2.2	6.9	-4.3	7.9	-0.4	-1.7	4.2	9.5	12.2	22.1	5.7	5.2	-1.4	-4.3	-4.3	1.2	3.9	2.3	4.1	0.7	-4.3	-0.4	-0.3	-2.6	2	1.7	-4.3	2.8	3	-4.3	3	1.5	0.8
Abemaciclib	-6.86	8.44	-3.36	6.44	-3.26	1.74	-3.06	1.74	5.44	20.24	2.94	-3.96	1.24	-1.76	-8.16	-5.96	-6.46	-4.46	5.94	8.74	-0.06	-1.86	6.74	-9.66	-9.66	-2.66	-2.36	-2.46	6.64	-1.66	0.34	-2.46	-4.06	-6.16	-4.66	-1.06	1.44	8.24	-1.96	-1.96	-1.26	0.74	-2.36
Indibulin	8.74	12.04	12.74	-1.46	1.54	3.64	5.34	7.14	12.04	17.94	17.34	5.74	1.64	1.54	1.84	9.94	9.34	0.34	6.14	14.64	4.14	11.94	11.84	-2.76	3.44	23.44	6.04	11.24	17.04	6.34	5.54	14.24	6.54	15.14	6.84	11.34	14.14	16.04	9.64	11.74	4.74	5.84	6.24
Cerdulatinib	-11.86	-3.66	6.04	-7.46	-8.56	-2.56	-11.86	-11.86	-1.36	3.14	-9.46	-8.26	-11.86	-5.46	-11.86	-8.76	-11.36	1.44	3.44	13.34	-5.16	2.54	0.04	-10.06	-4.46	-0.76	-6.26	1.34	2.14	-4.26	2.54	-11.86	-4.46	-8.66	-2.36	0.24	-3.16	-2.36	-7.46	-0.16	-5.16	-5.56	-7.66
Vistusertib	17.12	15.12	10.02	6.12	-1.28	9.12	5.12	15.02	11.82	19.72	5.12	9.52	2.12	5.82	2.72	-3.58	2.22	3.92	11.72	24.52	9.32	4.82	10.72	-2.78	3.02	8.52	8.22	5.42	10.62	4.62	9.02	1.12	3.72	2.22	5.02	0.32	2.12	5.62	3.12	5.22	7.02	5.52	2.12
Lifirafenib (BGB-283)	0.98	6.68	6.98	4.78	6.88	2.38	6.48	1.98	5.58	13.08	3.28	4.88	0.68	7.58	1.48	8.28	-0.02	5.58	5.28	10.28	3.48	15.68	16.98	0.48	15.88	29.98	4.18	8.88	-0.52	8.18	1.18	0.98	3.18	5.28	2.88	7.98	4.58	3.98	1.38	10.68	3.18	2.28	2.28
BMS-754807	18.08	11.78	12.98	12.08	5.98	8.18	2.58	-6.52	8.08	4.68	11.38	11.68	3.28	4.58	-4.62	8.98	2.88	4.08	11.18	6.08	9.08	8.98	8.98	-6.52	-0.12	10.48	11.78	12.08	8.78	10.48	-5.02	8.28	11.28	-2.62	6.18	4.68	12.68	12.48	8.68	11.18	6.18	5.58	12.48
Selinexor	18.08	12.38	13.48	11.88	5.78	11.68	9.08	16.68	7.98	17.08	7.78	7.48	24.48	5.18	3.58	2.98	0.48	12.98	9.28	13.68	10.28	5.38	16.28	-7.02	0.38	9.88	9.38	14.78	9.68	9.68	14.58	3.78	10.08	12.78	10.88	3.78	16.68	13.88	13.18	10.18	9.78	12.28	17.38
PIM-447	19.72	2.42	6.42	7.92	1.42	-5.18	1.72	9.12	-3.68	4.92	1.72	1.72	-0.48	2.52	0.32	-1.78	-5.98	-5.98	-1.78	11.32	5.62	-3.68	-1.58	-6.48	-2.78	4.12	-5.38	8.92	-0.48	-0.08	4.62	-5.78	-5.68	-5.88	-1.78	-3.38	-2.28	-5.78	-6.18	-2.38	-4.18	-1.88	-4.58
Nelarabine	-6.32	1.58	0.08	-6.22	-9.72	-2.32	-5.82	-10.22	1.98	-7.82	-7.22	-4.22	-3.72	-3.12	-10.22	-10.22	-9.52	-4.82	-1.82	1.98	-6.32	-10.22	5.78	-10.22	-10.22	-2.82	4.18	1.88	4.78	2.78	8.98	-2.22	4.68	-0.12	-9.92	-5.82	8.78	-7.22	-0.72	-5.52	-1.62	2.68	4.58
LY3009120	7.76	10.46	4.86	9.16	5.76	6.76	4.66	0.36	9.16	21.26	7.86	9.76	8.66	8.96	-0.94	4.96	1.76	6.66	5.86	12.66	-2.24	5.66	16.06	-2.84	7.86	20.66	5.56	20.16	12.06	9.06	8.06	2.46	10.96	2.56	5.26	3.96	12.46	5.06	6.26	14.96	9.66	0.66	-0.24
S-63845	0.86	-0.84	-7.74	4.66	-4.54	6.06	-7.74	-4.34	-1.84	13.36	-0.54	-6.04	1.56	-4.64	-7.74	-7.74	-4.64	-3.44	1.26	-6.54	-6.84	-6.44	6.36	-7.74	-7.74	-1.04	-0.24	-5.14	15.76	-5.84	-7.74	-2.44	-5.84	-6.44	-0.24	-2.64	3.06	7.46	-2.84	-0.14	-7.74	-4.54	-2.84
JQ1	-0.88	9.72	4.62	3.72	-2.88	8.12	6.12	-5.08	11.82	11.72	5.02	9.62	16.02	8.52	6.62	0.42	2.02	4.32	8.72	12.32	-3.58	11.42	3.02	-7.48	-3.08	-1.08	1.32	0.72	12.12	-3.08	2.52	1.32	5.12	-0.48	9.32	7.22	-0.58	8.82	-4.28	-1.88	5.22	3.12	6.62
Prexasertib	15.74	18.44	14.54	4.24	-0.96	14.84	19.04	16.24	20.44	20.44	19.64	20.14	13.44	11.44	4.24	19.44	13.84	18.44	21.34	20.94	17.04	15.94	20.94	-0.86	8.94	20.84	18.84	18.64	19.44	20.74	19.64	14.64	19.04	17.44	17.54	16.14	18.44	21.04	20.44	17.94	16.94	19.24	20.24
Volasertib	15	12.1	16.1	6.4	7.7	11	5.8	5.7	18.5	12.4	13.4	10.6	2.9	0.9	0.4	12.3	11.3	11.9	13.1	13.9	12.8	21.4	19.2	-7	10.1	12.7	13.8	12.4	14.9	12	11.2	15.5	11.5	11.7	19	8	13.4	12.7	11.3	18.7	13.6	20.8	16.7
OSU-03012	9.6	10.8	7.7	-0.2	-0.2	-0.2	5.5	0.1	8.1	7.4	2.7	7.1	-0.2	2.9	18.9	5	5.4	13.3	7.6	17.3	12.5	8	7.5	4.7	-0.2	8.4	7.9	16.4	8	14.3	7.5	7.6	16.7	15.3	6.9	0	11.2	19	14.7	9.9	8	13	11.3
Idelalisib	5.74	1.84	-1.06	3.14	-2.16	5.34	16.14	8.04	7.54	5.64	-0.16	11.34	9.44	4.04	-2.16	3.54	-2.16	7.24	7.94	23.84	2.74	3.54	-2.16	-2.16	8.84	0.04	3.64	1.24	1.74	0.04	-1.16	-2.16	-1.26	-1.76	1.54	-0.26	-2.16	1.24	-1.36	-2.16	-0.36	-0.76	0.04
Bexarotene	24	-2.7	3.7	-5.1	-5.3	-5.3	-0.9	-5.3	-3.4	8	0.2	3.5	10.2	3.3	-5.3	-4.5	-4.1	-3.4	-5.3	-5.1	-3.8	2.9	-4.8	-5.3	0.1	-4.2	-3.4	-0.9	-5.3	-1.7	-5.3	-5.1	-0.5	-2.7	-1.8	-1.9	0.4	1.7	2.2	-3.8	-4.6	-4	-5.1
Daporinad	14.66	16.26	13.76	10.96	-4.44	16.36	7.26	8.66	16.16	19.76	14.16	11.36	14.56	7.66	6.66	15.86	2.96	15.56	15.96	19.46	15.46	17.16	19.36	7.66	4.46	9.46	8.56	6.76	9.76	16.96	19.86	7.96	9.16	8.76	18.36	12.06	4.66	11.16	5.86	8.76	18.36	16.26	17.66
Lonafarnib	-1.06	7.54	4.64	9.34	3.04	3.64	3.44	6.14	9.14	12.84	3.44	9.24	4.54	7.44	2.24	1.54	4.04	6.24	7.84	8.64	8.04	14.14	11.94	-3.96	-3.36	9.34	9.74	9.14	7.04	10.14	4.54	9.84	6.74	5.74	24.14	-1.56	14.14	11.24	10.54	5.94	9.44	19.24	14.04
Niraparib	15.78	12.88	6.08	4.68	-2.02	8.48	3.18	4.28	5.78	16.08	3.38	3.78	10.68	4.58	-3.02	4.08	-2.82	1.18	5.98	6.48	-0.02	2.98	17.18	-3.32	-1.72	2.88	4.68	5.78	14.18	3.88	2.78	-3.32	0.68	0.38	-0.62	1.58	12.78	4.78	3.58	-1.02	-2.12	1.98	7.88
Fimepinostat (CUDC-907)	10.28	9.88	6.48	7.28	3.28	10.88	0.98	8.88	10.68	10.88	8.68	10.28	10.88	9.68	-1.22	-3.42	1.78	8.68	8.68	10.88	2.78	8.68	10.68	-14.82	5.18	8.98	6.88	1.68	-3.82	1.08	4.68	-4.02	5.18	0.98	9.58	9.18	9.18	8.68	5.28	1.98	2.58	5.28	7.58
Foretinib	-0.56	2.24	10.84	0.34	1.84	1.64	3.34	-2.96	-0.06	7.84	2.04	7.04	-3.56	1.64	-4.46	1.74	1.04	0.74	0.54	0.44	0.24	20.94	8.74	-4.46	2.64	13.64	0.64	6.24	3.44	4.74	-4.46	3.34	1.34	-4.36	2.44	17.84	1.94	0.24	0.64	5.04	0.34	0.34	0.44
Trametinib	3.56	-2.64	-1.44	5.06	-4.34	-2.54	2.36	5.86	-1.14	4.36	2.46	2.96	9.46	0.06	-8.04	-4.84	-1.24	2.86	-8.04	-8.04	-8.04	-8.04	13.56	-7.74	0.16	-8.04	-1.84	-1.54	-0.74	-6.04	2.16	-0.24	-3.64	-7.94	-7.14	-5.34	6.96	-1.94	-4.54	-4.44	-5.44	-8.04	-7.74
AT9283	11.32	12.12	6.32	6.22	1.02	7.72	1.92	6.22	10.72	10.32	12.42	3.42	10.42	4.92	1.02	9.02	-0.68	6.82	16.02	6.02	11.62	14.72	12.62	-4.38	7.32	15.62	12.52	11.42	11.32	11.72	-0.68	-1.48	13.02	-1.38	9.22	8.42	13.82	8.22	3.72	15.92	7.72	4.32	14.22
Thioguanine	6.04	8.84	11.24	4.04	2.44	6.34	9.44	2.54	11.24	13.24	12.44	11.94	-1.36	4.34	10.04	8.64	7.74	10.24	11.64	14.34	10.84	13.04	19.24	5.54	-3.46	12.84	15.34	14.74	18.64	14.54	13.14	11.24	13.64	12.44	15.04	5.24	15.74	15.24	14.24	13.14	12.04	14.94	23.04
BX-912	8.26	10.36	13.96	1.36	-2.24	6.16	-3.64	5.86	10.46	12.36	12.26	2.86	3.06	3.06	-1.44	7.36	-0.14	6.46	10.86	13.26	7.96	13.36	11.86	-7.04	2.06	9.36	9.96	9.66	12.66	7.56	2.56	-0.34	10.16	-1.34	3.56	12.76	9.36	9.06	6.56	10.56	5.06	3.36	9.46
AZD6738	19.48	10.98	4.58	6.18	-2.72	7.68	9.58	1.38	8.38	15.48	8.48	13.18	12.18	5.48	-1.02	7.68	0.68	7.28	5.78	15.88	13.08	17.18	9.68	-6.12	5.88	8.88	10.78	4.58	15.58	8.08	8.58	7.38	9.98	3.88	8.28	8.08	11.48	12.98	8.78	5.88	4.68	8.98	15.98
Pevonedistat	8.5	13.1	12.7	6	2.7	8.5	-3.5	6.3	6.2	13	10	10	7.4	11.5	6.5	9.4	4.1	12.1	11.1	12.3	10.3	9.9	15.2	-3.1	6.7	13.1	16.4	16.3	12.2	20.2	10.1	5.7	16.7	12.6	12.1	19.1	13.2	16.7	14	19.7	13.2	16.2	15.7
Imatinib	-0.44	1.06	1.86	-0.44	3.06	-0.44	-0.44	-0.44	-0.44	-0.04	0.36	0.16	-0.44	-0.44	-0.44	-0.44	-0.44	-0.44	0.06	2.16	0.56	0.06	17.36	-0.44	8.96	24.86	-0.44	7.96	0.06	10.16	0.26	1.06	0.16	0.66	1.96	-0.44	0.46	0.46	-0.34	11.96	-0.24	1.46	1.36
Panobinostat	12.14	7.64	6.14	4.84	2.84	14.64	-3.26	14.34	11.74	18.24	5.84	8.44	15.64	4.94	-1.46	-0.46	2.94	4.14	6.64	14.14	0.44	3.94	10.24	-6.56	2.74	6.04	5.34	5.24	14.24	3.64	5.04	10.14	4.14	1.04	10.74	7.74	6.74	9.04	2.94	4.34	4.34	4.14	6.34
Quisinostat	6.68	8.68	5.98	6.38	6.78	17.58	-5.02	12.38	9.78	10.48	7.38	8.28	16.98	5.98	-2.02	-0.72	-1.32	1.78	7.18	14.18	-1.12	6.38	10.08	-7.62	5.08	5.68	3.98	1.28	12.28	1.48	2.98	6.88	3.78	1.78	8.18	7.38	6.98	6.28	2.98	2.88	2.08	5.58	7.18
CPI-0610	1.7	7.1	7.9	10.3	0.5	4.9	-2.2	-5.8	8.4	11.1	3.6	-3	17.9	-4.1	6.9	-4.4	1.4	5.6	6.1	10.9	-1.2	7.5	5.7	-5.8	0	-0.6	-0.1	0.8	10.3	-2.8	1.6	1	4.4	-0.2	6.7	4.6	0.3	6.7	-2.6	-1.9	3.5	4.4	3.3
MST-312	6	-1.2	5.6	3.2	1.1	8.6	7.6	-1.6	5	15.2	8.1	10.8	-4	1.8	9.8	0.8	2.8	9.5	8.1	0.7	7.4	0.6	9.5	3.7	-3	9.6	7.1	12.8	12.8	13.1	7.2	8.7	6.6	12.5	8.1	1	5.8	17.3	9.2	9.4	6	5.9	18.2
Oprozomib	0.3	0.2	0.8	8.4	1.2	2.2	-0.8	-1.1	3.2	3	3.7	0.4	3.3	1.4	-4.3	0.9	1.9	-0.4	5.7	-1.1	-0.4	11.3	14	-8.7	-1.6	-0.1	6.9	14.2	3.5	10.6	11.1	-0.5	2.1	0.3	4.6	3.7	2.8	4.7	12.6	12.5	11.3	2.8	7.9
Varlitinib	18.52	3.82	5.12	0.92	-0.18	-0.18	-0.18	-0.18	4.72	8.32	20.22	5.02	-0.18	0.82	0.02	-0.18	0.92	-0.18	4.32	5.92	7.62	2.92	6.82	-0.18	3.02	2.92	-0.18	0.12	18.82	2.12	-0.18	1.92	3.02	-0.18	-0.18	-0.18	-0.18	-0.18	-0.18	0.12	-0.18	4.92	-0.18
Mercaptopurine	7.4	8	14.9	0.5	0.5	6.6	12.4	12.4	15.4	14.9	17.1	13.4	0	11.1	6.6	10.7	7.9	9.1	8.9	14.2	17	12.6	12.7	7.2	0	14.8	14.1	12.6	17.7	15.5	11.1	14.9	9.6	10.3	17.1	6.9	10.9	16.9	8.7	6.7	9.2	9.2	23.7
PD0325901	2.24	0.14	4.34	6.94	-0.26	1.84	6.34	10.14	4.44	10.14	6.24	-0.36	14.94	6.24	-3.56	-4.16	2.74	7.54	-4.16	-1.96	-4.16	-3.16	13.54	-2.46	2.94	3.54	1.14	0.44	2.44	-2.26	8.64	0.74	0.84	-3.96	-3.76	-2.86	8.84	-1.36	-1.96	0.94	-2.36	-3.86	-1.66
Tamatinib	-5.42	1.28	9.98	-1.52	-5.42	-1.22	-2.92	-5.42	2.68	-2.12	1.28	-4.92	-5.42	-4.62	-5.42	-3.82	-1.42	-5.42	4.38	13.98	-2.22	11.98	-0.62	-5.32	-5.42	-5.42	-5.42	4.78	-0.72	-0.22	-1.82	-5.42	-5.02	-5.42	-2.92	8.58	-4.62	-5.42	-5.42	-5.42	-4.32	0.68	-5.42
I-BET151	-7.44	9.36	6.36	1.86	0.86	5.46	1.26	-2.94	11.16	11.76	7.26	6.96	14.26	5.96	6.76	-0.14	2.06	3.46	7.16	12.26	-2.24	10.46	5.96	-2.84	-3.54	-2.14	0.96	0.06	10.66	-2.24	0.86	1.36	4.06	0.36	9.16	5.66	0.46	5.96	-4.34	1.26	4.06	4.36	6.56
Sapanisertib	10.38	10.78	9.28	4.68	-1.82	6.48	3.38	13.38	9.88	14.98	3.78	4.78	-3.62	1.98	4.28	-2.32	1.28	3.58	11.18	21.98	7.48	5.48	9.28	-2.52	1.48	2.88	9.28	5.88	2.28	5.38	5.98	1.58	3.48	1.78	2.58	-0.02	-0.02	5.68	2.48	4.68	8.48	4.78	-1.12
NVP-BGT226	12.22	14.22	6.72	6.42	-0.48	5.92	2.22	7.92	8.42	9.52	2.22	3.92	0.62	2.32	5.72	-2.88	-0.18	4.32	12.22	20.12	8.22	6.82	10.22	-3.58	-5.58	2.82	10.12	5.82	0.72	5.02	2.12	-0.18	2.72	2.82	3.42	-0.18	1.52	12.22	5.42	3.42	6.02	4.42	0.72
ONX-0914	5.5	-5	-3.9	8.7	6.2	2	-9.3	0.6	-4.1	1.5	-1.2	0.5	7.2	2.9	-2.9	9.8	-2	-1.7	-1.8	-4.4	-1.6	7.2	11.5	-4.2	0	3.8	3.1	9.9	-0.8	2.2	11.7	-2.4	7.3	-4.4	1.8	0.9	0.5	2.5	1.9	7.7	6.5	-3.1	4.7
Gedatolisib	14.76	11.26	1.06	4.16	0.56	8.56	-4.54	7.56	9.36	10.06	3.06	3.26	-1.64	3.66	6.26	1.16	1.46	5.16	15.16	17.46	9.16	1.16	8.36	-1.04	0.66	2.66	7.26	8.86	-0.04	4.96	4.46	-0.04	3.16	2.66	3.76	1.36	-3.24	15.86	5.46	4.06	5.06	3.66	5.06
Tosedostat	5.76	-1.54	6.96	11.36	1.26	-0.74	-3.84	-5.44	2.56	10.76	2.26	5.76	15.26	1.26	-2.44	0.86	3.06	-1.04	4.96	2.16	-0.64	0.86	10.96	-5.24	0.46	1.06	4.36	3.16	3.96	2.26	5.16	-4.94	-0.24	2.16	8.66	7.06	6.46	10.36	-0.54	0.06	5.66	2.86	14.86
Uprosertib	0.6	0.3	9	6.8	-0.6	1.7	3.9	8.3	0.7	9.1	-1.2	2.1	-1.4	4.6	-1.4	-1.4	5.4	2.9	6.5	8.3	9.6	4.5	-1.4	-1.2	1.2	1.5	10.4	0.7	5.3	5.7	-1.3	-1.4	1.9	5.9	5.6	-1.4	1.1	19.1	9.3	8.5	4.6	3.4	18.8
Verdinexor	12.04	6.34	7.54	8.54	3.64	9.34	3.94	12.94	3.74	8.34	1.94	1.84	20.54	1.84	2.24	0.64	-0.36	11.74	4.34	9.04	4.44	0.34	11.24	-6.96	0.14	3.74	5.24	9.84	11.34	7.74	11.64	1.84	5.64	8.74	7.54	1.54	13.34	11.14	9.74	5.44	6.54	8.34	12.54
AZD1208	14.8	1.2	8.5	12.4	1	-4.4	6.3	-4.4	-1.7	7.4	-3.8	3.7	-4.4	3.9	-1.8	2.4	-3.2	-4.4	-1.1	0.6	5.5	-4.4	-4.4	-4.1	3.1	0.7	-4.4	6.5	-4.4	-2.9	-1.3	-4.4	-4	-4.2	-3.3	-4.4	1.5	-4.4	-4.4	-2.7	-3.8	-3.1	-4.4
Selumetinib	9.6	-1	-2.8	4.7	-3	-2.3	11	7.5	2.2	7	0.7	8.5	15.4	4.2	-4.1	-4.1	-1.3	5	-2.1	-3.7	-4.1	-0.3	5.4	-4.1	3.1	-4.1	2	0.8	-1.8	-2.3	0.4	-4.1	0.3	-3.5	-3.8	-3.5	7.2	-3.4	-3.7	-1.6	-1.8	-4.1	-3.5
Hydroxyurea	-1.04	12.76	-4.54	0.66	-1.74	1.56	5.26	-2.14	4.26	11.86	5.26	4.56	-4.44	-1.04	-0.04	-3.74	0.86	2.56	7.66	9.66	4.06	5.36	9.96	-3.94	-3.24	3.56	3.96	6.66	9.26	12.46	1.16	-1.24	6.46	3.16	2.86	1.86	9.16	5.76	1.56	5.56	1.26	3.46	15.36
Quizartinib	-1.52	0.98	14.08	-1.02	-0.32	-1.52	3.18	-1.52	-0.02	7.58	4.78	2.38	-1.52	-1.52	-1.52	-1.02	-1.32	1.38	0.68	2.08	-1.52	20.68	0.38	-1.52	-1.52	3.48	0.98	-0.12	5.48	2.78	5.38	5.18	0.18	-1.52	3.68	17.78	-1.02	1.88	-0.82	-0.02	0.98	1.18	-0.02
Vorinostat	8.8	10.1	10.1	7.7	1	10.2	0.8	17.6	11.6	13.4	8.2	8.7	14.1	3.9	0.8	-3.5	1.5	2.3	10	16.5	4.5	11.3	11.9	-2.6	-0.1	7.5	5.9	4.8	11.5	3.4	2.2	6	6.6	3.6	9.9	4.6	9.6	15.5	5.8	9.7	4.1	8.2	8.2
Sirolimus	17.44	6.34	0.14	-0.66	-3.76	0.04	0.44	2.84	4.74	17.94	1.74	0.84	5.74	-0.76	0.44	-3.66	-2.26	-2.86	1.34	11.14	0.54	1.34	5.04	-3.76	-3.56	-0.86	3.34	3.14	5.94	3.04	-0.16	-2.46	-2.46	-1.96	-0.16	-3.76	-2.96	5.04	-2.46	3.74	1.84	-1.76	0.74
Palbociclib	-0.12	14.28	4.08	2.88	-5.62	8.78	1.48	0.88	8.78	16.48	4.38	3.68	5.38	-1.82	-0.62	-1.72	1.98	3.68	9.58	16.08	3.08	4.98	2.38	-6.12	-5.22	-2.12	4.38	1.68	0.38	3.68	2.48	2.78	4.78	1.58	3.68	0.88	2.48	8.58	1.08	5.38	5.48	5.98	0.98
Tucidinostat	12.54	6.34	2.94	0.64	-3.86	5.34	-2.06	8.84	7.24	12.44	3.94	9.14	11.44	9.94	1.54	-2.76	-0.36	-0.36	4.04	11.14	3.34	10.34	5.34	-8.66	4.14	10.44	2.44	2.14	12.04	-2.76	1.04	3.44	4.04	1.34	8.74	3.04	3.94	4.54	-0.76	5.44	0.74	2.94	2.74
VS-4718	-5	0.7	14	1.3	-0.4	-4.5	8.7	-5	2.1	-3.1	-3	8.9	-5	6.4	-3.4	8.7	0	0.4	0.4	0.8	-1.1	7.9	-3	-5	6.8	4.3	2	3.5	-5	-0.3	-0.9	1.7	1.7	1.1	7.1	11.2	1.1	6.1	1.9	3.6	-0.3	8.8	-0.8
RGFP966	12.94	13.24	3.64	4.84	2.34	6.84	12.74	8.24	13.54	11.54	12.24	7.84	12.34	2.94	3.04	12.24	6.24	13.34	14.04	14.84	17.14	18.74	18.04	-0.26	8.54	12.44	13.94	15.94	17.54	15.74	6.84	11.04	17.84	11.24	14.64	9.44	17.14	18.24	8.94	10.24	11.14	10.54	16.64
OTS167	9.38	5.48	-2.12	6.18	4.08	7.08	1.88	4.58	3.58	5.68	-3.42	3.18	-1.02	2.58	-1.82	-8.72	-4.52	-1.52	0.98	8.28	2.18	0.58	2.98	-12.12	-7.22	2.08	2.48	13.18	6.58	3.78	-1.12	-0.42	-3.32	-3.52	0.58	5.88	2.78	2.78	-1.32	1.78	-2.62	0.28	3.58
Merestinib	-0.62	0.48	15.18	-0.62	-0.62	-0.62	5.68	-0.62	0.18	-0.62	-0.62	9.68	-0.62	-0.42	1.38	8.28	2.58	-0.62	0.88	1.08	-0.62	19.78	-0.62	-0.62	-0.62	0.28	-0.62	-0.22	-0.62	-0.62	-0.62	-0.62	-0.62	-0.62	-0.62	14.78	-0.62	-0.62	-0.62	-0.22	-0.62	-0.62	-0.62
Carboplatin	11.7	12.4	3	4.3	2.2	8.7	11.3	9.1	7.7	14.4	10.7	12.7	11.7	8.9	-1.7	4	3.5	4	10	11.6	9.4	5.3	8.6	-3.8	2.1	1.4	7.2	12.4	13.9	10.7	6.3	2.2	6.6	4.7	0.5	8.7	11.9	13.5	8.6	-1.5	3.1	2.8	13.8
AZD1775	10.84	15.44	7.04	7.24	5.54	10.24	8.34	4.94	14.64	14.14	13.74	10.54	5.64	1.94	2.74	4.84	6.64	11.04	13.74	17.24	13.54	14.14	14.74	-1.66	4.94	10.04	14.24	13.64	18.84	11.04	11.54	9.44	13.64	11.34	14.94	7.84	14.34	17.54	14.64	12.24	12.44	13.94	20.54
AZD-5438	-7.56	0.94	-6.06	3.94	-5.86	-0.46	-5.96	-0.86	-0.26	5.24	0.44	-1.06	6.64	-6.86	-7.96	-6.86	-6.16	1.44	0.84	2.44	1.54	2.34	9.74	-9.96	-5.96	-3.86	3.54	1.34	8.54	-0.16	-2.06	-5.06	-0.36	-1.06	2.64	6.04	3.64	5.44	-5.46	3.04	-2.46	-0.76	-0.56
UCN-01	13.54	12.94	8.64	4.34	-1.46	8.94	2.94	2.84	9.34	10.64	1.54	7.94	6.24	8.14	0.94	0.94	0.74	4.94	7.74	18.04	5.24	7.74	2.64	-9.56	-0.36	3.14	6.04	9.34	6.64	1.44	7.44	6.04	5.94	0.34	6.74	6.94	6.14	8.64	3.74	-0.66	5.44	5.24	11.84
TH588	-0.58	8.72	10.52	2.42	-0.58	3.72	-0.58	-0.58	7.92	7.22	8.72	-0.58	-0.58	-0.58	-0.58	-0.28	5.32	-0.58	4.02	3.52	5.82	8.62	7.62	-0.58	-0.28	14.72	7.52	8.42	3.82	6.82	5.82	3.92	3.72	15.22	8.12	6.22	10.82	16.32	9.12	12.02	6.72	5.72	7.72
LY-2874455	-1.34	1.96	4.96	0.36	-0.54	-2.14	1.36	-7.04	-1.54	-2.44	1.36	-0.74	-7.04	-0.64	-7.04	-1.74	-1.44	7.16	6.06	10.56	-0.64	6.26	6.76	-7.04	-0.74	14.26	-2.74	3.86	4.66	1.96	7.06	1.46	-2.64	-4.84	0.56	5.46	-0.94	-2.04	-0.54	5.46	-2.14	-3.14	-2.74
Milciclib	-0.06	12.54	9.94	5.44	1.74	12.04	5.94	-2.56	9.94	5.84	5.94	9.54	-5.26	-0.06	2.04	-0.86	3.34	1.94	4.94	14.34	4.44	10.04	8.14	-3.76	-1.16	10.94	2.04	13.94	7.64	3.24	9.04	4.44	2.34	4.34	5.04	12.64	7.04	6.44	3.84	5.84	4.84	5.54	8.94
Molibresib	-5.5	7.4	3.6	1.7	-2.1	5.3	2.7	-2.7	9.1	10.6	3.7	8.4	16.7	6.9	6.3	3.4	1.6	3.2	6.4	7.7	0.8	7.7	3.2	-6.2	5.2	-3.3	0.8	-0.5	6.9	-2.4	-0.9	0.8	3	-0.6	5.3	5.3	-2.1	4.9	-4.4	-3	2.7	1.4	3.2
TAK-901	10.36	12.76	7.76	6.16	3.66	8.96	-2.74	7.56	10.76	10.76	10.76	7.26	6.66	3.16	-2.64	11.76	0.16	9.66	12.76	10.66	11.06	9.36	10.96	-4.74	7.16	15.26	11.16	13.56	10.46	11.26	0.66	5.36	12.26	1.86	8.86	9.76	7.26	12.56	10.56	12.36	7.16	6.56	11.66
Luminespib	6.3	-1.5	4.6	6.5	-5.2	4.1	-3.7	6.5	-3	6.7	-1.4	-3.9	8.3	1.7	-4.6	-5.8	-2.9	-0.5	-3.9	3.6	-1.5	2.1	-1	-10.5	-6.3	-0.1	-0.5	6.7	3.1	7.1	-2	-2.5	-5	-5.5	-2.7	4.4	-0.6	4.6	-1.1	-3.7	-1.4	-3.8	7.4
Entinostat	13.08	8.28	4.08	1.98	-3.72	4.98	2.58	7.68	8.28	11.58	4.48	8.98	11.38	8.88	1.68	-0.82	0.28	1.08	5.68	9.98	2.68	12.88	7.08	-8.52	5.38	12.08	3.78	3.28	12.68	-0.62	1.28	4.28	7.58	2.68	9.48	3.68	7.98	6.58	1.48	6.88	2.08	5.08	2.98
AZD7762	1	2.6	9.2	-0.1	-3.5	3.3	3.5	-4.2	4.1	3.4	-0.5	5.1	1.9	0.3	-4.9	-2.1	0.5	0.6	3.3	7.9	-1.1	19	-0.4	-5	-1.1	0	-0.1	8.2	2.8	-0.8	2.3	-1.5	-0.5	-0.7	1.8	12.9	0.6	-1.5	-1.3	-0.7	-0.5	0	7.6
MK-8745	18.3	8.9	9.9	2.7	5	14.1	7	6.8	13.2	13.2	11.5	12.2	7.1	4.5	1.6	12.4	12.4	9.6	9.1	9.7	11.6	18.3	18.3	-0.8	9.4	11.8	12.1	14.1	14.3	14	5.5	7	11.3	9.8	23.8	11.2	7.8	12.2	11.8	9.8	8.5	9.4	12.9
GDC-0084	15	8.2	11.8	9	-0.3	7.5	11	6	9.5	13.2	4.2	11.2	7	10.7	5.2	8.7	2.5	7	10.9	20.8	8.8	14.4	5.1	-4.9	6.6	4.8	6.9	6.1	3	3.7	1.8	3.2	4.1	2.9	5.1	3.9	1.3	6.8	6.9	2	5.6	5.1	3.1
Rigosertib	14.26	16.96	11.16	4.16	6.76	14.16	14.46	14.56	18.26	18.36	16.56	15.16	13.36	8.26	8.96	16.46	12.76	16.06	16.86	17.26	13.96	17.26	14.56	-5.04	8.16	13.06	14.36	14.56	4.96	15.76	9.06	13.46	10.36	14.36	15.16	11.96	17.86	18.76	15.86	15.86	10.86	13.26	14.26
PF-00477736	8.68	9.38	9.28	1.98	-0.72	7.08	-6.52	-6.12	7.88	7.38	7.58	3.48	0.38	0.88	-1.82	4.58	3.98	6.28	9.08	11.48	10.18	7.28	6.58	-5.22	-0.12	9.18	6.08	6.98	11.48	4.98	10.28	9.68	7.38	3.48	6.78	5.88	2.68	9.68	3.38	5.68	4.48	9.68	6.08
GSK-690693	8.58	8.28	8.18	8.98	2.18	8.28	-0.62	6.38	0.98	7.08	1.08	3.48	3.38	2.98	0.08	-0.32	2.68	8.78	3.88	17.08	12.88	5.28	-0.32	-1.12	-1.12	6.68	11.88	0.88	7.38	9.28	-1.12	3.98	4.68	7.48	6.28	0.88	1.68	11.58	8.68	1.68	4.48	6.48	14.78
BIIB021	7.68	4.28	5.88	0.38	-4.02	5.78	3.98	3.88	-1.22	11.98	0.98	2.48	9.58	1.28	-2.62	1.08	2.38	7.88	3.38	9.58	5.68	7.38	4.48	-8.12	1.58	5.88	7.88	10.78	1.78	8.98	8.58	3.58	2.28	0.48	8.88	8.78	7.28	12.68	11.78	3.58	5.78	0.68	10.18
GSK2830371	9.86	-0.94	-0.94	2.26	1.36	13.06	1.16	4.56	-0.84	2.96	-0.94	-0.24	8.26	-0.94	-0.94	-0.94	1.06	-0.94	-0.94	1.46	-0.84	-0.94	3.46	-0.94	-0.94	4.16	-0.94	0.66	14.26	1.86	-0.94	1.36	-0.94	0.76	-0.94	2.46	2.96	3.96	3.26	-0.24	-0.94	-0.94	18.86
Romidepsin	8.56	3.16	6.96	-0.54	-0.94	8.76	-17.54	5.06	3.16	3.16	1.76	6.76	9.76	3.06	-4.94	2.06	0.76	2.66	1.66	2.36	1.26	3.96	4.16	-11.04	3.46	3.26	1.16	1.46	1.16	1.36	4.76	3.66	1.66	2.06	2.86	1.86	2.16	2.76	1.76	2.06	1.96	1.66	0.76
Megestrol_acetate	7.02	2.52	17.92	0.52	1.62	-0.38	3.32	-0.58	3.92	3.02	-0.38	14.52	4.22	7.52	-0.58	6.52	-0.58	1.72	4.42	4.32	0.52	3.42	0.32	-0.38	7.82	-0.48	-0.28	0.62	0.42	-0.58	16.82	-0.58	1.82	1.02	2.72	-0.58	0.22	0.32	0.02	0.32	0.32	0.52	-0.58
LY3023414	10.28	9.78	4.88	3.88	-1.82	5.48	1.98	12.28	8.68	13.88	2.68	6.98	-1.42	1.08	3.88	0.48	-0.52	3.68	8.18	17.58	6.78	5.08	6.98	-5.12	-1.22	4.78	8.48	5.58	5.48	4.18	3.18	2.18	1.38	2.98	2.08	-1.02	2.08	11.88	3.38	3.38	5.88	2.78	0.78
ENMD-2076	2.54	9.54	10.34	4.04	1.44	4.24	5.54	-4.76	9.24	8.34	7.64	5.44	-2.76	0.34	-1.46	5.84	-0.06	5.44	8.94	8.84	4.14	15.04	4.74	-9.16	-0.26	8.94	5.04	9.74	5.54	4.34	-0.46	4.44	8.24	3.64	5.14	9.14	6.64	7.04	5.74	7.14	1.34	1.44	5.14
CCT196969	-4.68	4.72	5.72	1.92	0.82	-1.78	2.02	-1.38	-1.18	2.22	-1.48	-1.48	-3.58	0.42	0.42	-0.38	-2.78	-0.98	-0.08	3.82	-0.78	11.42	10.62	-5.68	2.32	16.12	-2.18	3.12	-1.08	2.02	-0.78	1.12	-4.58	-1.48	-1.48	5.62	-4.58	-1.08	-2.98	5.32	-3.88	-3.18	-2.18
Crenolanib	2.08	3.28	7.78	0.48	-3.62	0.68	-1.82	-5.22	-0.02	0.68	-3.92	3.28	-5.32	0.68	-3.42	1.58	-7.62	-4.02	-2.72	-1.12	-4.32	13.88	0.88	-9.32	-0.02	0.28	-1.82	4.98	-3.92	-0.82	0.98	-3.12	-2.62	-1.12	1.28	12.88	-1.22	-0.22	-4.02	-1.52	0.08	-2.72	2.08
Pracinostat	13.18	7.68	5.58	3.58	0.18	12.98	1.88	12.48	8.18	8.68	6.18	8.98	16.48	6.28	-1.42	3.18	0.98	2.78	5.68	14.58	0.38	5.28	5.98	-7.72	5.78	5.18	4.68	5.88	10.08	0.58	3.48	6.88	5.08	2.48	9.78	6.18	6.18	6.28	3.48	3.98	3.38	5.08	3.88
Belinostat	16.2	10.1	11.4	10.2	2.1	12.6	5.6	17.4	8.9	17.8	9.7	11	17.5	7.5	1.8	2.4	2.5	7.4	8	14.3	5.1	7.6	8.5	-4.5	6.3	8.9	8.7	10.2	11.8	7.9	7.2	8.4	8.6	7.6	14.8	7.6	12.2	10.1	7.6	7.8	8.4	7.3	12.9
CC-115	10.64	4.14	4.34	1.44	-2.06	3.44	2.54	5.74	4.54	17.54	4.54	8.34	1.34	7.34	1.54	4.24	1.34	1.24	2.94	17.54	0.44	0.04	2.34	-5.46	-1.66	1.34	4.24	2.64	11.74	2.54	6.74	1.84	1.04	1.24	1.34	0.14	1.24	4.74	3.04	2.34	2.14	0.94	0.54
Givinostat	6.9	4.8	3.9	5	2.4	12.9	-2.4	10.6	7.6	13.5	5.5	8.6	15.6	3.4	-1.2	-0.4	-1	1.2	3.7	9.8	0.2	4.4	8.1	-4.5	-0.1	8.6	3.6	4.5	10.1	-0.3	2.4	6.3	3.1	0.9	11.1	4.7	6.8	5.1	2.1	6.1	2.9	3.9	4.1
Tubacin	20.44	8.54	5.74	7.14	5.44	5.04	2.14	4.14	6.54	16.94	7.14	7.74	17.84	7.84	5.44	7.54	7.14	9.94	7.44	11.24	7.44	9.44	16.54	2.74	12.94	9.84	8.74	15.84	15.94	14.04	5.54	4.44	14.94	4.14	5.04	4.54	8.34	9.14	8.34	7.14	8.14	7.64	10.34
AMG319	-1.02	0.18	-1.42	4.58	-1.42	5.88	10.38	7.58	1.18	6.38	-1.42	-1.42	-0.42	0.68	-1.42	-1.42	-1.42	3.68	4.08	19.28	-1.02	-1.42	0.48	-0.12	-1.42	-1.42	-1.42	-1.32	10.08	-1.42	-0.92	-1.42	-1.42	-1.42	-0.22	-1.42	-1.42	-1.42	-1.42	-1.42	-1.42	-1.42	-1.42
Gandotinib	-8.02	5.28	4.98	2.18	0.88	5.28	4.68	7.18	9.88	8.28	6.98	7.48	1.18	4.78	-3.22	4.88	-1.52	4.58	6.28	8.88	4.98	10.48	7.78	-7.72	-0.82	9.08	5.68	5.98	8.68	2.18	7.28	1.58	-0.62	3.98	9.48	7.28	3.18	5.68	4.88	8.68	1.88	0.78	8.68
Mocetinostat	15.54	8.84	7.24	4.24	2.74	8.84	2.14	6.74	9.14	9.24	9.14	7.74	12.44	8.04	1.34	-3.16	-0.46	2.94	7.54	9.54	3.94	9.04	9.64	-8.46	1.44	9.14	5.54	3.94	14.74	7.04	7.44	8.64	6.24	6.74	8.84	6.74	9.14	9.04	5.24	9.24	6.04	6.34	5.64
PFI-1	0.1	3.7	2.7	8.7	0.3	3.1	0.3	2.4	6	17.3	4.2	3.5	5.4	2.7	2.9	-4.1	-1	1.7	6.1	5.4	-0.6	4.7	8.5	-3.2	-4.5	2	1.4	1	16.2	-0.5	2.3	1	0.8	0.8	3.1	3.5	4.4	8.6	-0.9	2.4	1.8	2.5	2.5
Altiratinib	-0.86	4.24	8.94	-0.36	1.84	-2.16	1.14	-0.66	-0.16	3.74	-0.36	3.74	-4.86	2.84	-4.86	4.14	-2.56	1.34	1.84	7.24	3.84	13.74	6.64	-2.56	3.24	13.94	-0.16	8.14	2.84	3.84	3.74	3.54	0.34	0.84	2.74	8.84	-0.36	0.04	0.24	9.24	0.64	1.64	-0.46
Ravoxertinib	4.9	1.5	3.6	7.7	-0.2	3.4	1.9	4.2	5.3	13.6	7	8.4	9.7	11	-3.2	10	-1.6	4	3.5	4.5	1.2	0.7	12.6	-3.2	3.2	-3.2	2	-1.2	10.2	4.1	4.5	-0.4	2.1	-0.8	2.4	5.2	0.1	4	-1.2	-0.3	1.2	1.9	4.8
ABT-751	8.72	12.82	13.32	1.02	3.72	8.92	11.72	4.72	10.42	14.62	11.72	12.62	3.72	3.52	5.42	10.82	11.52	10.72	11.62	11.72	15.42	14.72	10.82	-3.48	7.32	17.62	12.22	13.02	10.72	11.12	6.12	13.22	10.42	15.62	12.22	8.12	11.92	12.62	11.12	15.52	9.42	11.92	11.42
Resminostat	7.44	7.74	6.34	6.04	2.04	10.24	1.84	11.74	10.24	10.14	4.54	8.14	11.74	7.04	2.34	-4.46	0.24	1.34	7.94	12.24	2.04	8.64	9.74	-4.16	0.34	6.64	3.74	2.24	12.24	1.34	1.74	6.24	7.34	1.34	8.34	5.94	9.74	4.54	1.24	8.24	2.64	7.24	5.14
Duvelisib	1.46	2.16	0.86	4.96	-0.84	4.96	9.76	9.86	3.36	0.16	-0.94	-0.94	-0.14	-0.34	-0.94	-0.94	-0.94	4.36	5.76	20.96	-0.94	-0.54	0.06	-0.94	-0.94	-0.94	4.36	-0.44	3.56	2.46	-0.14	-0.94	-0.44	-0.94	-0.44	-0.94	-0.94	1.26	-0.94	-0.94	-0.94	-0.94	1.96
Fostamatinib	-2.84	3.16	8.06	1.96	-1.54	3.46	0.76	-2.84	1.76	4.66	2.56	0.56	-1.44	-2.74	-1.34	-2.64	-1.44	2.96	2.96	7.96	-1.84	9.96	0.96	-1.94	-2.84	1.96	-2.34	4.46	15.26	-0.44	-0.64	-1.94	-2.84	-2.14	4.56	8.66	-0.34	-2.84	-2.04	0.66	-1.14	-0.24	-2.84
SCH772984	1.66	0.66	3.76	6.26	-0.14	1.76	0.06	6.16	0.36	12.86	4.26	1.26	7.16	3.96	-3.64	-4.14	-4.24	4.76	-3.74	-0.44	4.86	-2.64	12.56	-4.64	-0.34	0.16	-0.54	3.26	2.16	-0.54	4.46	-0.44	1.06	-2.04	-0.84	-0.74	8.56	1.06	-3.04	2.16	0.56	-1.64	-2.04
Itraconazole	-1.72	0.18	1.88	-4.22	1.88	-2.12	2.28	-3.22	-4.12	13.08	2.88	5.48	-4.32	-0.12	-2.42	-4.12	-4.32	-1.02	-2.62	5.48	-4.32	-2.32	1.18	-2.92	-2.32	2.88	-1.22	2.08	10.68	2.48	6.98	5.68	-0.32	1.58	6.18	-4.32	-1.02	2.38	-1.92	0.88	0.38	0.98	-2.12
Abexinostat	7.56	6.96	6.76	3.36	3.86	13.36	-0.44	8.66	8.26	9.26	4.36	9.06	15.36	6.36	-3.04	1.06	0.56	2.76	5.56	10.56	2.26	5.46	6.26	-7.54	5.36	6.76	4.56	6.36	8.36	0.36	4.46	6.76	4.66	1.66	10.56	6.06	7.36	5.66	3.76	6.16	2.86	4.96	2.36
VER-155008	-0.98	4.72	4.82	2.22	-0.08	2.02	0.42	-0.08	-0.58	2.02	0.32	0.52	0.32	-0.68	2.12	-0.48	-0.88	5.92	1.62	8.62	9.12	5.22	5.72	1.42	-1.38	11.72	7.62	9.92	7.52	10.42	8.82	4.32	7.22	4.72	7.82	-0.68	9.22	9.72	5.32	10.72	8.82	7.92	6.22
AZD-6482	4.72	3.12	3.92	6.92	-0.28	6.52	6.62	10.22	5.82	8.22	3.42	2.82	0.42	1.92	0.02	7.42	0.42	5.62	9.12	17.62	7.82	1.92	2.22	0.02	-0.28	-0.28	2.02	2.12	13.62	1.32	2.32	2.92	0.42	-0.28	1.82	-0.28	-0.28	-0.28	1.52	-0.28	2.62	2.32	-0.18
Ipatasertib	7	2.9	6.7	5.8	-0.3	7.3	1.8	7.9	-0.2	4.3	-0.6	4.7	0.2	4.5	-1.8	1.8	1.7	6.2	1.9	12	13.2	3.3	0.8	-1.8	-1.8	2.9	10.7	0.3	2.4	5.8	1.1	0.9	2.9	7.1	5.2	0.7	-1.8	10.9	7.1	-1.6	4.2	4.8	11
Pacritinib	-8.7	-2.6	-0.4	2.9	-4	2.9	-0.6	-2.3	-0.9	-4.7	-5.6	-7.9	-7.7	-5.3	-9.6	-8.4	-8.2	-2.3	1.2	9.2	-3.2	1.5	-3.7	-8.4	-9.2	-3.6	-6.1	-3.5	0	-4.1	-4.7	-5.7	-7.3	-8	-2.9	2.2	-4	-5.6	-7.3	-5.6	-7.5	-5.7	-8.3
Glesatinib	-1.96	0.04	9.04	0.54	0.84	-1.76	2.44	4.74	-0.36	6.14	1.94	0.94	-0.36	0.14	-1.96	2.94	0.34	-1.96	-0.76	3.74	4.44	14.14	7.24	-1.96	2.74	10.44	-1.06	11.74	3.74	4.54	0.44	-0.26	-1.66	-1.96	2.34	8.74	0.54	-1.96	-0.96	4.54	-0.56	0.54	0.64
Sunitinib	-1.44	1.16	14.16	5.66	-0.34	-1.44	3.36	-1.44	0.66	-1.44	-0.84	1.86	-1.44	2.06	-1.44	-1.44	-1.04	-1.44	0.76	1.46	-1.44	15.26	6.86	-1.44	3.26	0.76	-1.44	1.36	-1.34	-1.44	-1.44	-1.44	-1.34	-1.44	-0.64	10.36	0.76	-1.44	-0.94	-0.24	-1.44	-1.24	-1.44
SB743921	1.46	1.36	-0.24	-2.64	-2.24	3.06	3.66	3.56	4.16	3.46	2.86	9.46	-2.44	6.96	-1.84	6.06	5.76	3.56	4.06	1.96	4.26	5.66	4.26	-3.64	11.86	1.06	2.76	9.56	12.96	6.96	-0.64	13.76	1.76	2.96	7.16	1.96	3.76	7.46	1.16	4.96	0.86	2.86	1.16
8-chloro-adenosine	-6.3	4.1	1.6	-3.6	5.1	3.1	-1.5	-1.8	2.4	5.9	2.9	2.4	-1.6	1.6	-2.8	-5.3	-3.1	1.1	2.8	1.4	-0.6	7.1	7.3	-5.3	-2.1	-3.4	9.1	3.6	4.3	0.9	-3.9	-4.8	-2.4	0.3	1.8	7.5	0.3	7.1	3.3	0.5	-1.9	-0.9	6
GSK-2334470	-0.14	9.06	8.86	6.66	-0.14	6.36	-0.14	7.26	6.36	7.26	0.76	6.16	-0.14	3.46	2.96	-0.14	3.86	2.96	7.86	18.56	3.86	3.26	9.96	0.16	2.16	1.36	1.36	-0.14	2.96	-0.14	1.96	1.86	-0.14	-0.14	-0.14	0.46	-0.14	-0.14	-0.14	-0.14	2.76	-0.14	-0.14
NVP-LCL161	-5.02	-4.92	0.38	12.18	6.58	-5.42	7.88	2.88	-2.72	0.28	-5.42	3.98	-3.22	1.58	-5.72	2.48	-5.82	-5.82	-1.12	-0.52	2.38	-0.22	-3.82	-5.82	-1.92	0.08	1.18	1.88	-2.32	2.38	-2.72	-2.62	-4.32	-3.82	-1.82	-3.52	-3.52	-1.62	-4.32	-2.72	-4.12	-2.42	-2.02
WEHI-539	-0.02	-0.02	-0.02	7.58	2.78	6.78	-0.02	-0.02	-0.02	-0.02	-0.02	0.08	-0.02	2.18	0.98	-0.02	-0.02	1.28	-0.02	-0.02	2.18	-0.02	3.78	0.38	-0.02	10.18	8.38	4.48	5.28	3.98	6.88	12.28	10.08	2.38	11.58	3.58	2.48	-0.02	8.38	9.48	2.68	4.58	10.98
Auranofin	12.34	1.94	0.34	6.34	0.14	7.84	6.44	0.54	3.94	11.64	6.34	8.14	4.04	7.34	-2.76	3.14	-0.56	5.34	4.84	3.84	6.04	1.34	12.64	-1.06	3.84	2.44	2.74	-1.86	8.24	1.44	1.94	5.64	-0.96	-1.76	0.94	5.54	0.04	1.74	-0.46	0.74	-1.36	-2.36	3.44
Onalespib	6.52	2.82	1.62	3.32	-2.38	7.22	1.82	7.72	-2.18	6.82	3.22	-1.28	8.42	-0.48	-0.48	-4.68	1.82	5.52	1.32	6.52	-0.08	3.92	3.92	-6.48	-3.28	4.52	4.62	7.32	7.92	7.62	4.62	4.62	2.22	-1.18	5.42	3.92	6.02	7.42	5.92	0.52	5.62	1.32	11.52
AT7519	-4.86	-2.46	-14.36	2.74	-1.06	-3.66	-14.56	-4.46	-3.66	-5.06	-4.26	-2.06	-4.56	-1.26	-11.36	-8.16	-8.16	-2.76	-2.96	-3.16	-2.16	-4.76	-4.56	-17.76	-4.16	-6.06	-3.46	-3.46	-4.26	-5.06	-5.66	-10.76	-8.66	-10.66	-4.16	-2.76	-3.86	-3.06	-7.66	-3.56	-7.16	-7.46	-4.06
AMG-925	2.44	11.44	11.44	2.34	-0.66	6.14	3.44	-0.66	8.24	10.94	9.24	4.94	4.94	3.54	-0.66	-0.16	6.34	4.74	8.14	14.74	3.44	10.04	11.74	1.94	-0.66	2.04	3.14	1.94	6.44	4.34	6.14	5.84	3.84	4.54	1.84	9.54	6.14	10.54	2.34	5.54	5.44	5.74	1.44
Tubastatin_A	11.66	4.46	3.06	3.16	-0.14	7.46	1.76	7.06	8.86	9.86	6.76	3.76	17.96	-0.14	2.16	8.76	-0.14	1.36	6.96	8.16	5.86	4.76	3.46	-0.14	-0.14	3.36	2.06	2.06	8.86	1.46	2.66	6.76	0.36	0.36	4.46	2.46	1.06	2.86	-0.04	3.36	0.76	1.86	1.96
Digoxin	22.5	8.6	4	8.7	4.1	6.4	9.9	5.9	7.1	12.9	7.8	11.9	10.5	5.6	2.7	6.3	4.9	10.5	9.1	8.1	6.3	10	9.2	-2.9	6.9	5.6	8.9	6.6	10.3	9.8	2.4	5.5	8.2	10	12.3	10	8	12	12.3	5.5	11.1	8.3	8.7
Tacedinaline	12.18	1.88	-0.02	-0.02	-0.02	0.38	9.18	-0.02	4.38	15.48	1.18	7.68	1.58	9.18	-0.02	-0.02	-0.02	-0.02	2.58	0.48	-0.02	4.08	4.58	-0.02	10.58	6.08	2.08	2.98	1.98	-0.02	-0.02	-0.02	0.68	0.68	2.08	0.98	-0.02	-0.02	0.08	0.68	-0.02	1.58	-0.02
GSK-J4	-9.38	-8.08	-7.18	-4.78	-9.68	-7.88	7.72	-10.78	-7.88	-8.88	-9.58	-7.18	-13.18	-8.98	-6.58	-9.18	-8.38	-9.98	-8.18	-8.58	-7.88	-8.58	-8.48	-11.58	-9.38	-4.58	-6.68	-7.18	3.22	-7.08	-6.88	1.62	-7.68	-5.98	-7.28	-11.78	-3.98	-5.48	-7.98	-5.48	-7.58	-8.18	-2.78
Ruxolitinib	-13.38	-8.58	-8.58	-5.18	-12.48	-12.58	-10.18	-13.38	-6.18	0.22	-12.88	-4.48	-13.38	-0.78	-13.38	-13.38	-11.98	-12.78	-5.38	-4.08	-13.38	-13.38	-4.28	-13.38	-12.48	-9.48	-12.98	-8.38	-10.48	-8.38	-3.38	-13.18	-12.08	-12.38	-10.98	-8.08	-10.98	-11.38	-11.78	-11.08	-13.38	-11.88	-13.08
Dinaciclib	-5.34	-2.64	-6.64	-4.14	-1.74	2.86	-5.74	-7.74	1.26	-6.34	-3.64	-3.74	1.76	-4.04	-7.74	-6.24	-7.04	-2.04	0.26	-0.64	-5.84	-4.34	-3.64	-14.34	-10.84	-1.74	-2.54	-2.74	7.16	-1.54	-0.14	-4.34	-6.44	-5.64	-0.34	-2.24	-3.24	-2.24	-5.84	-0.24	-5.94	-2.64	1.26
Palomid-529	5.86	0.06	2.86	-0.24	-0.24	0.26	-0.24	-0.24	0.66	10.26	12.56	1.06	-0.24	-0.24	-0.24	-0.04	-0.24	-0.24	-0.24	-0.14	6.66	1.76	5.26	0.36	-0.24	-0.24	0.86	1.46	17.16	0.46	-0.24	0.76	-0.14	5.16	2.76	-0.24	2.76	4.36	2.26	4.16	1.06	2.86	0.06
C646	-0.86	2.34	5.04	4.44	-0.66	-0.16	-2.06	15.14	4.74	2.44	1.84	-2.06	4.64	-2.06	-2.06	-2.06	-2.06	-2.06	3.94	1.94	4.44	-0.26	5.04	-2.06	-2.06	6.14	1.74	3.14	11.74	1.74	2.94	5.74	-2.06	0.94	1.74	-0.36	3.84	4.84	0.24	-0.66	0.64	-2.06	1.74
Momelotinib	-9.62	2.68	2.48	-0.92	-3.92	-0.12	-5.22	-5.82	-0.12	-1.62	-4.62	-2.22	-9.42	-1.12	-7.22	-6.72	-8.32	-0.32	1.58	5.78	-4.82	1.48	0.88	-9.62	-4.72	-1.82	-2.52	1.08	0.28	-0.82	-0.32	-8.52	-0.12	-5.12	0.18	0.98	-3.92	0.28	-4.72	1.08	-3.42	-0.82	-5.32
Binimetinib	1.58	-1.62	3.08	5.58	0.48	3.88	8.28	-2.22	-0.92	10.28	2.18	5.28	7.18	4.98	-2.22	-2.22	-0.12	5.78	-2.22	-2.22	4.48	-2.22	11.18	-0.82	2.38	-1.02	1.38	-0.32	2.98	-2.22	-2.22	-2.22	-0.42	-2.02	-1.82	0.28	4.38	-0.42	-2.02	0.58	-1.82	-2.22	-2.12
AR-42	10.08	9.58	10.68	6.68	2.08	10.78	3.28	15.98	8.08	10.58	6.88	10.98	14.28	8.08	1.48	3.68	1.68	4.48	5.18	13.88	5.38	9.08	9.58	-4.22	5.28	10.18	6.68	7.28	10.78	4.68	6.98	9.78	8.28	5.28	10.78	6.88	8.48	8.38	7.08	9.18	5.78	8.18	6.48
Gilteritinib	-2.52	1.88	2.28	2.38	1.78	1.58	-1.82	-2.52	2.88	3.08	0.38	-1.32	-2.52	-2.52	-2.52	-2.52	-2.52	-2.52	7.38	2.58	-2.52	4.38	-2.42	-2.52	-2.52	-2.52	-2.42	0.08	13.58	-2.52	-2.52	-1.62	-2.52	-2.52	-2.12	10.38	-2.52	-2.52	-2.52	-2.22	-2.52	-1.32	-2.52
AZD-5363	8.82	5.32	5.82	5.92	-1.08	5.62	4.02	7.32	3.52	6.72	1.22	7.82	6.72	5.52	0.12	4.72	0.12	7.12	5.22	10.92	11.32	4.82	0.42	-2.88	6.62	3.52	9.32	4.02	4.72	4.02	-1.88	1.82	3.52	6.72	5.82	1.62	-1.88	13.32	7.42	-0.88	4.42	3.52	8.82
VLX1570	6.88	-1.02	0.38	6.08	-1.92	5.28	-2.52	-2.62	0.88	3.88	0.68	-3.32	5.98	-1.22	-5.32	-4.52	-3.72	4.08	1.88	1.58	1.98	3.38	1.38	-6.32	-2.62	-3.62	1.58	-2.12	2.08	-0.52	1.18	-1.22	-4.92	-8.52	-1.02	1.58	-0.92	-1.32	-5.62	-4.72	-1.72	-6.52	2.78
Brigatinib	-3.34	-1.84	4.16	2.86	-1.84	-2.04	6.06	-3.24	3.56	-3.34	-0.94	7.66	-3.34	-3.34	-2.54	-3.34	-3.14	0.26	-3.34	8.86	-3.34	4.06	-3.34	-3.34	-2.04	-3.34	-3.34	-1.14	3.26	-3.34	7.16	3.06	-3.34	-3.34	-1.74	4.76	3.16	-3.34	0.36	-3.34	-2.84	-2.44	-2.34
Masitinib	-4.38	1.32	-1.28	-1.78	3.32	-1.48	0.72	-4.38	1.22	-1.58	-2.18	-1.68	-4.38	-4.38	-1.58	-4.38	-4.38	0.32	1.22	0.02	-0.98	0.22	7.52	-4.38	1.82	11.62	2.42	6.02	-3.88	5.52	-0.28	-4.18	0.32	0.92	3.22	-3.48	1.12	3.42	-0.38	6.62	1.42	1.82	3.32
SGC-CBP30	0.38	2.48	4.38	9.88	5.38	7.78	3.98	-2.12	5.58	6.18	7.48	5.88	9.48	1.68	2.78	-0.62	0.48	0.08	1.88	7.88	-0.02	6.48	6.28	-3.12	-2.62	4.68	4.28	2.38	16.38	0.28	2.88	1.88	1.68	2.18	4.98	4.78	4.58	6.58	1.88	4.08	3.08	5.08	5.98
Bleomycin	4.34	4.74	-1.76	4.14	2.24	2.84	8.44	6.44	6.24	7.34	0.54	3.14	4.14	4.54	-1.86	-1.56	-1.86	5.74	4.44	7.54	9.44	11.14	6.44	-1.86	7.34	-1.36	1.04	-0.06	7.84	8.04	1.14	-1.86	-0.56	-0.96	1.94	1.14	0.94	4.54	2.24	-0.66	1.94	-1.36	5.14
Ganetespib	2.74	1.24	3.84	1.34	-3.26	4.54	0.74	6.04	0.14	10.14	1.44	-1.36	6.64	-0.56	-5.06	-1.86	-2.76	2.34	2.24	3.44	0.54	1.24	1.74	-8.36	-5.36	1.14	2.04	4.34	1.14	6.64	2.94	0.64	-0.96	-2.46	-0.26	4.64	1.74	4.74	3.14	-1.86	1.64	-1.66	8.64
Deferoxamine	1.96	6.26	2.56	1.46	0.76	5.76	8.46	-0.74	1.16	10.36	1.76	7.66	-0.54	-0.84	5.16	-0.74	4.66	5.06	0.76	3.86	2.46	2.66	4.76	3.46	-0.24	3.56	6.86	4.86	7.86	10.36	5.16	4.06	3.66	2.26	5.16	3.06	8.76	6.26	3.56	2.16	4.66	2.06	18.36
Cilengitide	11.3	0	0	0	0	0	6.5	0	0	13.8	0	7.1	0	5.5	0	11.8	0	0	4.2	0	0	0	0	0	7.5	0	0	0	0	0	0	0	0	0	0	0	0	0	0	0	0	0	0
BMS863233	13.1	6.2	-0.2	2.1	0.5	-1.5	0.2	7.2	-1	8.1	1.8	1	-0.7	-1.2	-2.7	0.8	-1.9	-0.4	1.2	5.1	0.3	-1.6	1.8	-2.8	-2.8	0.6	5.8	3.7	2	6.7	-1.1	-2.4	0.1	-2.8	0.9	-2.7	6.4	-0.5	-2.8	0.3	2.4	6.2	3.3
VE-821	2.54	-0.66	2.64	5.64	-0.66	0.34	4.54	-0.66	0.84	8.74	4.64	7.84	-0.06	-0.66	-0.66	-0.66	-0.66	-0.66	-0.16	7.94	7.14	2.44	6.94	0.64	-0.66	4.94	-0.66	4.44	11.24	4.74	-0.66	5.04	3.14	1.64	1.54	2.54	0.74	7.94	3.94	0.54	-0.56	5.54	12.74
8-amino-adenosine	9.38	6.48	5.48	-1.42	6.58	5.78	7.08	6.08	7.08	7.48	7.78	3.28	5.38	2.18	1.58	2.08	4.48	6.68	6.18	6.68	2.88	5.08	7.28	0.98	2.68	2.68	6.48	6.98	6.78	3.18	-0.62	-3.82	0.38	-5.42	-3.32	3.28	5.18	5.68	-2.52	5.98	0.18	0.18	3.28
CUDC-305	3.22	2.92	7.52	2.42	-1.28	3.92	3.32	-0.28	0.22	4.32	-0.98	1.02	-11.68	0.92	1.42	0.42	1.12	4.72	1.72	4.02	3.32	5.12	3.22	-6.68	1.82	3.02	3.32	8.12	-2.48	3.82	5.92	4.42	2.82	1.22	5.02	3.52	5.12	4.42	6.02	0.42	3.82	1.42	7.62
Filgotinib	11.66	0.06	6.16	0.96	-3.34	-1.54	5.66	-0.74	0.26	5.46	-1.94	5.36	1.26	2.86	-2.64	5.86	-5.34	-2.44	2.56	1.56	1.16	1.96	-0.64	-5.34	0.16	-0.24	-1.34	-2.54	-3.74	-1.84	1.66	-1.34	-1.64	-1.34	-1.04	1.46	-0.44	4.86	-5.34	-2.04	-2.24	-2.24	1.16
Sonidegib	-3.92	1.28	3.98	-3.92	-0.02	-3.92	-3.92	-1.42	1.48	10.48	1.08	7.48	-3.92	2.28	-1.42	7.58	-3.92	0.98	5.68	5.78	0.98	-3.92	1.68	-2.42	-3.92	1.08	-0.12	-1.42	4.98	-1.42	5.08	3.08	0.38	2.48	0.68	1.38	0.38	3.18	1.08	0.88	2.28	1.88	-1.02
LY-2584702	12.26	0.76	0.66	-0.14	-0.14	-0.14	1.66	13.26	0.66	9.76	5.56	0.26	5.16	1.86	-0.14	0.46	-0.14	-0.14	-0.14	8.26	-0.14	-0.14	8.76	0.96	-0.14	0.06	0.86	-0.14	3.76	1.56	1.16	-0.14	-0.14	-0.14	0.06	-0.14	-0.14	0.36	0.36	1.66	-0.14	-0.14	1.76
Carfilzomib	0.06	0.66	4.76	5.06	0.26	2.86	-8.84	-0.04	1.76	1.46	2.36	1.56	2.86	1.56	-7.34	0.56	-3.64	1.06	3.46	0.86	3.16	8.56	4.56	-8.24	0.16	1.66	4.86	3.86	2.56	5.16	5.36	3.96	1.26	-4.04	0.66	0.36	1.16	1.36	0.86	2.56	1.86	-2.74	1.06
CC-223	13.02	5.02	0.22	1.12	-2.28	2.92	6.32	7.92	5.12	8.12	0.42	6.42	8.82	1.52	1.32	5.52	0.72	1.42	3.12	9.62	4.22	0.72	-1.38	-3.88	6.12	1.32	4.42	2.62	5.12	1.92	1.32	-0.28	1.92	0.02	2.22	-1.38	0.62	4.12	-0.48	1.02	1.42	0.62	-0.48
Azacitidine	5.44	10.94	6.94	5.14	-2.26	1.74	3.84	-0.36	5.14	8.74	6.04	5.84	4.24	6.14	0.84	4.14	1.84	3.34	6.54	5.24	9.44	8.74	11.64	-0.86	-2.26	5.94	9.34	-0.56	7.84	3.64	2.14	7.94	3.74	4.04	-1.16	3.64	9.04	7.14	4.94	6.64	4.44	3.34	7.74
Ralimetinib	-0.84	5.66	8.56	7.86	4.16	2.26	-0.74	1.56	8.76	4.26	4.76	1.46	-0.84	-0.84	-0.14	-0.84	-0.84	-0.24	4.66	11.46	2.36	1.76	7.36	-0.44	-0.74	3.36	2.26	1.26	4.06	2.56	5.36	3.66	1.86	1.76	5.36	0.86	6.96	12.56	8.36	2.26	2.06	4.26	0.96
Galiellalactone	12.96	3.26	-0.34	3.66	-0.74	3.76	6.06	-0.44	6.76	4.16	7.16	4.16	11.36	-3.84	2.46	-4.54	6.06	5.16	5.26	7.76	3.66	3.56	3.46	-0.94	1.46	5.56	5.86	2.76	7.46	6.06	3.86	5.16	1.86	1.66	5.16	4.56	5.26	3.36	-0.44	1.66	4.16	0.06	7.36
Rocilinostat	8.54	5.84	5.84	4.84	3.74	8.14	-0.56	10.24	6.64	13.84	8.24	11.24	14.54	3.74	1.04	-0.66	3.34	4.84	5.04	9.24	6.04	4.74	5.64	-0.26	0.04	9.14	4.64	6.54	8.24	3.34	3.54	5.54	5.34	2.74	10.04	4.24	8.44	6.94	5.04	7.14	4.84	4.64	5.14
AZD-8186	2.84	3.64	0.34	5.04	-0.26	5.14	8.14	7.54	6.04	3.44	-0.26	4.64	3.84	4.34	-0.26	2.34	-0.06	5.14	7.24	14.94	9.54	2.44	-0.26	-0.26	-0.26	-0.26	-0.26	1.64	0.74	-0.26	-0.26	1.94	-0.26	-0.26	2.14	-0.26	-0.26	-0.26	-0.06	-0.26	0.54	0.44	-0.26
Rucaparib	11.52	6.42	-0.58	0.92	0.92	2.42	4.32	3.02	2.72	5.12	0.32	9.02	13.82	5.92	-0.58	-0.58	-0.58	0.62	0.42	1.02	1.52	2.72	5.42	-0.58	-0.38	0.22	1.32	1.22	6.32	1.52	-0.38	-0.58	-0.58	-0.58	0.72	1.12	1.62	2.72	-0.58	-0.08	-0.58	0.32	6.52
NVP-BHG712	1.28	3.78	2.48	4.48	-2.32	-2.32	2.98	2.38	5.18	7.78	3.38	5.28	1.48	1.18	0.68	2.98	-2.32	-2.32	5.98	7.78	6.18	2.48	7.98	-2.32	7.28	13.28	3.38	10.28	3.68	5.98	5.38	0.18	3.08	2.98	3.48	3.38	2.28	3.68	3.08	8.18	3.38	5.08	1.48
Amcasertib	7.8	2.4	6.7	6.8	1.3	-3.2	7.4	0.8	-0.2	-1.1	0.9	4.9	-3.2	2.2	-0.2	5.2	-2.1	0	3.9	3.3	3.6	3	0.5	-2.6	-1.7	3.6	6.7	3.1	-0.1	7.2	6.8	4.3	0	-2.2	6.4	5.2	3.4	3.5	-2.4	4	2.7	-1.5	7.7
Erlotinib	2.36	5.86	5.46	3.46	2.66	4.06	0.46	3.96	3.26	7.06	8.66	1.76	1.66	-1.24	0.96	-1.24	-1.24	-1.24	2.96	4.26	-0.84	1.86	8.96	-1.24	-0.34	5.36	2.06	4.66	16.16	1.96	-1.24	0.66	1.56	2.26	2.86	4.06	4.06	4.36	1.56	5.16	0.46	2.26	0.16
Afuresertib	2.46	0.76	4.26	2.76	-0.94	4.56	3.96	10.16	1.86	6.06	0.86	7.36	-1.94	5.06	-0.54	-2.34	1.46	4.66	5.56	5.36	3.56	0.36	5.66	-1.94	-2.34	3.66	5.36	0.86	7.76	2.86	-2.34	2.86	-0.44	3.86	3.06	-2.34	0.16	10.36	6.26	-1.34	2.66	1.16	5.26
Mepacrine	-1.7	-3.7	0.2	-3.3	-5.7	2.7	-3.5	-9.5	-3.6	0.1	-4	-5.6	-1.2	-8.4	-5.7	-10	-7.9	-5.5	-0.3	-4.5	-3.3	-0.1	-1.1	-10.8	-7.6	-7.3	-5	-4.8	-2.9	-0.4	-5.1	-6.8	-7.8	-7.7	-0.8	0.6	-0.7	-0.8	-0.6	-5.9	-4.6	-7.1	-0.5
MK-2206	4.76	3.76	5.46	5.06	-1.64	2.76	6.96	6.46	4.36	3.46	0.06	9.66	3.86	5.76	-1.64	6.26	2.46	2.76	6.36	13.16	6.26	4.36	-0.44	-1.64	7.36	2.96	6.36	3.26	3.56	2.86	-1.64	1.06	1.66	-0.24	2.26	-0.44	-1.64	6.16	2.76	-1.64	3.26	1.96	3.56
Miltefosine	-1.54	1.46	2.26	1.36	-1.54	0.46	-1.34	1.76	0.46	7.56	7.46	6.96	-2.94	-1.34	3.26	5.26	-0.34	1.66	2.26	3.16	2.76	4.36	2.36	1.76	-1.64	3.36	-0.04	7.26	2.76	0.76	2.66	-2.94	6.56	-1.14	2.26	-1.14	0.76	-1.34	0.26	13.06	1.16	1.46	1.06
Ixazomib	5.56	5.56	8.46	6.56	5.26	3.46	8.26	4.66	6.56	6.26	6.46	5.26	8.96	7.96	-1.84	6.56	0.66	6.66	6.66	7.36	6.76	13.06	11.46	-6.64	4.06	7.56	10.46	8.86	6.06	8.16	9.36	8.46	5.76	4.86	5.96	3.16	4.96	7.06	5.46	7.66	7.86	6.56	6.26
AT13148	13.88	9.78	3.98	3.28	-1.22	5.78	1.08	2.78	3.78	3.38	1.28	2.58	5.78	1.78	0.58	-1.22	-1.22	1.28	3.68	7.58	2.88	6.58	6.78	-1.22	4.98	-1.22	3.88	5.28	1.48	2.68	-1.22	-0.72	3.58	2.58	2.78	-1.22	-1.22	0.38	-0.42	3.08	1.28	3.28	0.98
Silmitasertib	7.7	3.5	1.9	6.3	2.3	0.2	3.8	-1.4	3.3	11.4	3.9	6.6	-1.4	2.2	3.7	2.2	-1.4	4	1.8	0.8	4.8	1.4	3	-0.3	-2.2	6.2	4.1	4.4	15.8	4	3.6	1.9	0.6	3.2	4.1	3.8	4.1	4.8	0.6	3.6	2	3.3	4
KD025	-5.36	-0.66	5.24	-0.86	-1.36	-5.36	-3.26	-5.06	4.04	0.74	6.44	3.94	-5.36	1.04	-5.36	2.54	-1.16	1.14	1.84	-2.16	-5.36	-2.96	2.14	-5.36	-3.16	1.24	-0.66	-3.86	-1.06	-0.56	-5.36	-3.26	-4.06	-3.06	-2.76	-5.36	-3.36	0.64	-2.76	-1.56	1.04	-2.36	-5.36
TIC10	-1.02	2.58	-3.92	-0.82	-0.12	1.08	-0.62	-6.62	-1.92	4.18	-2.02	7.68	0.48	-2.72	-2.32	-0.12	-4.62	-2.22	-0.22	-0.42	0.58	2.08	-1.52	-5.12	5.18	-0.02	1.08	-1.12	-2.12	-0.02	-1.32	0.98	0.88	5.38	2.38	-5.32	2.98	8.48	-4.22	0.88	0.18	-0.32	-1.82
Ulixertinib	-4.38	1.62	6.72	3.82	-0.18	-0.38	1.92	7.82	1.82	5.42	0.32	2.72	-4.38	2.22	-4.38	3.92	3.22	0.12	-0.18	2.82	-1.08	1.62	6.62	-4.38	2.12	3.02	2.82	1.32	-0.78	1.92	4.72	-2.68	1.22	-1.08	-0.18	-3.08	6.12	2.42	1.72	3.62	-0.28	-1.38	-4.38
Canertinib	3.16	1.66	2.86	5.96	1.56	4.86	2.76	1.86	3.76	4.36	2.76	3.16	12.56	1.66	-4.14	-0.94	-0.14	-1.34	2.26	1.26	0.26	2.56	3.16	-7.24	4.96	5.16	1.56	6.36	3.36	1.86	1.36	0.76	-1.54	-1.14	-0.24	4.66	-0.04	1.86	-2.14	2.26	-0.54	-1.54	2.96
CEP-37440	2.06	2.86	5.76	6.96	3.16	-0.84	0.46	-3.24	0.26	0.76	2.96	1.66	-1.94	-0.94	-2.24	-3.34	-2.44	-1.04	6.36	0.46	-2.24	3.06	3.96	-5.34	-2.74	1.36	-2.54	-1.44	8.86	-1.54	0.06	1.66	-2.84	-2.54	1.26	5.66	1.56	2.06	-0.74	-1.44	-2.54	-0.74	-2.14
SNS-032	-6.64	-2.64	-6.74	0.16	-2.04	3.06	-8.04	-5.44	-0.54	-2.54	-3.24	2.96	-4.44	-1.04	-8.64	-4.94	-6.04	-2.44	-0.34	1.26	-5.44	-3.24	-3.14	-14.04	-4.54	-3.84	-1.74	-2.24	-2.24	-3.54	-2.44	-4.74	-5.04	-6.54	-2.24	-2.64	-4.74	-0.64	-4.84	-4.94	-5.34	-4.74	1.66
NVP-AEW541	4.48	-2.72	3.98	5.38	2.48	-0.72	0.58	-3.62	-2.72	-2.62	-0.92	3.28	-7.62	0.08	-3.22	-0.42	-1.42	-4.02	-2.02	1.18	0.88	1.38	-2.02	-6.02	-7.62	4.58	-2.42	-0.62	5.08	-1.52	-1.12	1.58	-2.72	-4.72	-0.92	3.58	-1.62	-2.92	-3.22	0.38	-1.52	-1.32	-2.32
Bortezomib	1.42	2.62	4.82	5.92	2.42	1.32	4.12	1.42	3.22	3.42	3.32	3.82	2.72	3.92	-3.38	2.52	2.32	1.82	4.72	3.42	4.92	12.92	8.42	-9.68	2.32	4.72	6.52	5.82	4.02	4.22	6.02	5.22	2.22	1.72	1.42	2.92	1.52	2.02	2.22	2.32	1.82	2.72	3.02
Ibrutinib	0.9	2.2	1.8	0	0	9.1	1.9	0	1.3	2.7	1	0.1	0	0	0	0	0	2.4	1.2	15	0	0	10	0	0.1	0	0.1	7	5.2	2.4	0	1.5	0	0	3.4	0	2.6	2	1.4	0.6	0	1.1	0
Veliparib	-2.78	-1.08	-1.78	2.82	-4.18	-3.48	1.02	2.82	1.72	5.52	-4.18	5.02	0.42	6.72	-3.38	-4.18	-4.18	-2.48	4.42	-2.58	-4.18	-4.18	-1.08	-4.18	-4.18	-4.18	-4.18	-2.18	1.02	-1.48	-4.18	-0.28	-4.18	-3.28	-4.18	-1.08	0.22	0.32	-2.88	-4.18	-4.08	-3.88	1.72
Cobimetinib	0.82	-2.58	0.92	5.02	-2.48	-0.98	0.32	4.22	-2.38	2.12	-0.68	0.42	6.22	2.62	-3.68	-1.88	-1.38	2.62	-3.68	-3.68	-3.68	-2.48	6.62	-3.68	1.32	-2.98	-3.58	-0.28	-1.28	-3.08	2.62	-3.68	-1.88	-3.68	-3.68	-3.68	5.22	-3.68	-3.68	-2.78	-3.28	-3.68	-3.68
Mitomycin_C	-1.36	2.34	-0.76	0.44	-2.86	-2.86	0.74	4.24	4.04	4.24	2.34	1.54	-2.86	-1.66	-2.86	-2.86	-2.86	-2.86	2.24	4.84	3.74	3.84	1.24	-2.86	-1.96	-2.86	-2.86	-2.86	9.74	-2.86	-2.86	-1.16	-2.86	-2.86	-2.86	-2.86	-2.86	-2.86	-2.86	-2.86	-2.86	-2.86	-2.66
Pexidartinib	-2.22	3.18	6.68	-1.92	-1.32	-2.22	2.08	-2.22	1.18	0.68	1.98	-0.92	-2.22	-2.22	-1.52	-1.92	-1.22	0.18	4.48	1.58	0.38	12.58	-0.22	-2.22	-2.22	-0.52	-0.72	1.38	-2.22	-2.22	-2.12	-1.92	0.18	1.48	-0.02	8.78	-2.02	-0.72	-1.92	-0.32	-1.22	0.58	-0.52
GSK650394	0.86	0.96	5.86	-0.44	-1.44	-1.44	4.26	-1.44	0.66	4.16	-0.94	11.66	3.76	-1.44	-1.44	7.66	-1.44	-1.44	3.36	5.76	-1.44	7.56	-1.44	-1.44	1.66	4.26	3.66	3.16	1.36	2.86	-1.24	0.06	3.46	0.16	4.36	5.46	2.46	3.66	-0.94	2.56	-0.34	1.66	2.36
Dabrafenib	-1.52	11.48	-0.22	0.38	-0.22	0.48	1.18	-1.52	3.58	8.48	6.48	9.18	-1.52	3.08	-0.92	-1.42	-1.52	-0.52	5.18	0.88	-1.52	-1.52	1.88	0.48	1.18	3.48	0.58	4.48	-0.92	1.68	-1.52	2.98	1.18	1.08	2.18	0.58	1.48	4.68	-1.52	3.48	0.38	-1.12	0.18
TGX-221	-1.64	0.16	1.16	2.96	-1.24	1.76	7.86	-1.64	1.16	-1.64	-1.64	5.16	-1.64	-1.44	-1.64	-0.44	-1.64	3.56	3.36	13.46	-0.84	5.46	0.36	-0.94	-1.64	-1.64	-0.54	2.36	-1.64	-1.54	-1.64	-1.64	-1.64	-0.74	1.46	-1.64	-1.14	-1.34	0.66	-0.74	-0.84	-0.04	-1.64
Napabucasin	-2.08	-0.88	0.92	-0.18	-9.68	-3.48	-0.38	-3.38	-1.28	3.72	-0.38	3.72	-3.28	0.12	-2.08	-7.38	-11.78	-1.48	0.42	-1.38	-1.58	0.52	1.22	-4.88	-1.28	2.22	-1.08	0.12	-0.18	2.32	-0.18	-0.98	-1.28	0.52	1.22	0.92	-0.98	0.12	-1.28	0.62	-0.28	-6.08	-0.18
AT-101	-0.22	3.08	8.98	4.98	3.78	4.18	0.58	-0.32	6.48	14.58	9.28	4.18	-0.92	3.98	3.28	4.58	0.98	6.38	5.18	0.98	5.28	3.78	5.78	0.98	0.18	5.08	4.88	2.48	4.48	4.08	4.68	10.88	2.78	4.28	5.98	2.48	4.98	5.88	1.98	4.18	1.98	1.88	8.08
NVP-RAF265	2.68	9.68	6.68	10.28	5.98	5.98	5.68	-0.22	4.48	4.18	7.48	11.98	7.68	7.48	-0.22	2.88	6.18	-0.22	4.38	6.68	2.18	4.48	7.78	0.68	6.28	8.28	4.88	5.98	5.08	3.28	3.58	0.08	2.58	2.88	7.68	6.08	6.38	8.68	3.48	9.78	1.48	0.98	7.28
PF-670462	1.4	4.8	3	0	0	0.7	1	12.6	1.7	9.2	3.1	4.1	0.1	0	0	0.1	0.9	0	4.3	13.5	0.8	1.2	2.4	0	1.5	1.5	0.7	3.4	2.5	3.1	3.3	0.4	0.1	0.1	0.6	2.5	0	2.6	0.4	1.4	0.8	0.6	4.4
Regorafenib	8.54	7.94	7.14	6.74	5.94	1.24	2.04	10.04	2.04	10.94	6.74	1.64	-1.56	2.74	1.34	3.24	1.54	4.04	4.04	10.94	4.44	10.04	9.14	4.44	2.74	10.04	3.74	6.14	1.84	6.74	4.44	1.34	3.24	4.04	3.44	7.34	4.04	3.34	3.24	7.64	4.34	3.44	2.54
Sotrastaurin	4.5	8	5	5.7	0.2	5.2	2.3	2.8	0.5	6.4	1.7	9.9	5.8	4.2	-2.3	1.9	1.8	0.8	3.1	3.4	4.8	6.7	2.2	-2.3	2.9	2.7	-0.1	3.5	4.7	2	0.3	2.6	-1.3	-1.7	-0.4	7.7	-2	4.4	-1.7	4	-1.9	0	0
A-1210477	0.86	4.36	8.86	15.26	4.56	4.26	2.46	-0.74	5.66	10.06	6.56	7.86	2.56	5.06	3.16	5.46	4.36	4.26	4.46	4.66	8.46	4.96	8.16	2.56	4.26	7.26	9.06	5.36	5.26	4.16	4.56	2.16	6.76	5.86	8.16	3.86	6.96	12.56	6.56	10.16	3.16	4.86	2.16
Sorafenib	0	1.7	5.5	0	0	0	2.9	0	0	2	0	0.3	0	0	0	0	0	0.2	2.2	1.4	0.2	15.1	0	0	0	0	0	0	0	0.1	0	0.1	0	0.4	0.5	12.2	0	0	0	0.1	1.3	0	0
Buparlisib	7.18	7.38	9.58	5.68	0.38	5.58	4.98	2.08	6.58	7.28	6.08	5.28	-1.22	2.78	2.68	1.28	3.98	4.78	7.28	13.28	5.18	7.08	4.38	-1.22	-1.82	8.28	5.28	4.18	4.58	3.58	-0.32	6.38	3.28	8.18	5.28	2.48	5.48	4.08	4.38	6.48	5.38	6.88	1.08
PCI-34051	10.24	4.34	2.84	0.74	0.94	5.44	5.84	-1.06	2.24	8.74	4.54	6.24	1.74	0.64	3.44	-0.86	2.44	1.54	2.24	1.54	2.54	2.94	3.64	1.34	-0.96	2.64	3.34	6.64	8.04	8.14	2.94	0.84	2.34	2.84	2.94	3.14	5.64	4.04	1.44	2.24	1.84	1.54	13.74
Tirabrutinib	1.2	0	0	0	0	5.2	6.5	2.9	0	4.1	0.7	0	1.7	1.5	0	3.7	0	0	0	11	0	1.1	14.7	0	1	0	0	0.8	3.7	1.8	2.3	0	0	0	2.5	0	0	0.9	0	0	0	0	0
DEL-22379	-4.62	-0.02	5.18	0.28	0.18	1.18	-3.42	-4.72	1.28	1.38	-0.42	-2.82	-5.32	-1.82	0.28	-2.52	-2.42	-2.12	0.38	1.08	-1.62	2.18	2.48	-2.22	0.28	1.58	-0.02	6.68	-4.42	4.68	1.38	-3.32	-0.52	-3.22	7.98	1.78	0.98	-2.32	-1.12	2.18	1.18	2.68	2.58
Amuvatinib	3.76	7.86	1.16	2.06	7.36	2.36	2.96	10.76	1.26	8.76	4.56	3.66	5.06	2.16	5.46	2.16	0.86	3.86	4.26	9.26	5.56	2.26	5.46	6.16	4.16	6.66	1.56	3.96	5.96	2.96	4.16	2.66	7.46	11.06	5.06	-1.44	3.56	8.36	4.66	9.36	5.06	10.86	0.96
Toremifene	1.58	0.28	3.18	2.28	0.58	-2.72	3.18	5.68	0.58	0.98	1.08	9.68	-2.52	0.48	0.78	8.98	-0.82	1.68	0.58	6.88	-1.52	0.48	2.58	-2.62	0.78	1.28	-0.02	1.48	3.48	0.98	6.78	-1.72	-1.12	-0.42	0.38	-5.42	2.48	3.38	2.58	1.28	1.08	0.58	-0.22
BMS-911543	-4.36	-3.76	8.14	1.14	-4.36	-4.36	1.04	-4.36	0.04	-4.36	-4.36	3.44	-4.36	-1.56	-4.36	0.44	-4.36	-4.36	-3.66	-3.06	-4.36	0.94	-4.36	-4.36	-4.36	-4.36	-3.96	5.14	-4.36	-4.36	-3.86	-3.16	-4.36	-4.36	-3.06	-0.66	-4.36	-4.36	-3.36	-4.36	-4.36	-4.16	-4.36
GSK2656157	-0.68	3.42	0.22	-0.28	5.42	-0.68	2.92	-0.68	2.92	-0.68	4.72	5.02	-0.68	4.22	1.82	-0.68	-0.68	4.32	3.52	7.02	9.62	0.32	7.22	2.52	-0.68	0.32	-0.08	2.82	0.52	0.32	-0.68	-0.68	2.82	8.22	1.32	-0.68	1.22	5.62	3.22	7.02	3.72	5.22	-0.68
Omaveloxolone	10.88	4.78	3.08	4.88	0.48	3.38	3.58	6.38	1.88	8.68	7.38	0.58	10.08	1.28	1.08	3.98	4.58	2.58	0.68	6.28	2.58	4.88	8.38	-0.52	1.48	1.28	0.78	3.78	10.48	3.48	3.98	3.58	1.88	0.88	1.68	2.58	1.58	4.88	2.18	4.38	1.08	0.88	4.88
Atorvastatin	-3	-2.4	1.1	4.2	-1.2	-1.8	-1.9	-3.7	-3.7	6.6	4.9	0	-3.7	0.1	-2.5	0.1	-3.7	1.4	-2.2	-1	1	0.4	0.8	-3.7	-1.6	4.2	0.3	-2.1	-1	1.2	1.9	-1.5	0.7	-3.7	3.5	-1.8	-0.9	2	-2.1	2	-1	2.9	8
Alpelisib	3.18	1.08	3.28	5.98	0.78	4.18	0.78	1.98	1.18	5.38	0.98	1.68	-0.82	-0.22	1.18	-0.82	1.38	3.88	2.78	8.98	-0.12	-0.82	-0.82	-0.82	-0.82	6.28	0.48	1.68	12.48	0.18	-0.82	2.88	-0.32	-0.82	0.38	-0.12	-0.82	-0.72	0.88	-0.42	0.48	-0.02	-0.42
AZD3965	4.2	3.6	3.8	0	0	0	1	3.8	2.7	0	1.5	1.4	0	0	0.9	3.8	0	11.1	1.8	0	3.6	0	7.1	2.6	2.6	0	0.3	0	0	0	0	0.1	0	0	0	0	0	0	0	0	1.7	12.6	0.3
Taladegib	4.08	1.88	-0.52	1.48	2.08	-1.12	2.78	10.98	-1.12	6.68	4.58	3.18	-0.32	-1.12	-1.12	-1.12	0.88	2.68	-0.02	-0.52	3.58	-1.12	3.78	4.98	-1.02	0.08	-0.82	-0.92	5.78	1.08	-1.12	7.08	-0.22	2.78	-0.92	-1.12	-1.12	3.88	-0.12	1.88	0.78	2.38	-1.12
SGI-1776	-2.38	-0.68	7.02	1.72	0.82	-2.48	1.92	0.62	-1.68	-0.78	-1.08	1.22	-3.98	0.32	-3.78	-2.18	-1.38	-3.08	0.12	0.62	-2.78	6.92	-0.88	-8.18	-0.98	-1.48	0.52	3.12	-1.28	0.22	-1.18	-4.08	-2.98	-3.28	-2.08	4.82	0.32	-3.28	-2.88	-0.58	-2.68	-2.68	0.02
TGR-1202	-2.56	0.44	3.84	5.14	-1.46	-1.96	3.04	-2.36	1.44	4.54	-1.76	-0.06	-2.56	-0.06	-2.56	1.24	2.24	-1.16	5.14	9.14	-1.76	-2.56	1.14	-2.56	-2.56	-0.36	-1.16	-2.06	1.64	-1.56	2.74	-2.56	-2.56	-2.56	-2.36	-2.56	-2.56	-2.46	-2.56	-1.86	-2.56	-2.06	-2.56
Pazopanib	-0.86	4.94	-1.06	-1.26	-0.76	-1.26	-0.16	3.44	3.64	5.64	5.24	6.24	-1.26	-1.26	-0.86	-1.26	-1.26	-1.26	5.14	10.54	4.14	4.54	-0.96	-1.26	4.54	2.64	0.04	4.34	0.74	0.14	0.04	0.64	1.04	2.84	1.74	2.24	-1.26	1.94	-1.06	2.84	1.74	2.44	-1.26
Vactosertib (TEW-7197)	0.8	-0.5	-0.5	1.2	-0.5	1.1	0	-0.5	1.4	-0.5	-0.1	-0.3	-0.5	7.2	-0.1	-0.4	-0.4	-0.5	-0.4	-0.5	-0.5	4.5	9	-0.5	-0.5	-0.5	-0.5	5.1	7.2	-0.2	3	-0.5	-0.5	0	-0.5	-0.5	0.8	10.7	2.3	-0.5	-0.5	-0.5	-0.3
Exemestane	7.7	-0.9	-1.9	1	-0.4	2.2	3.8	2.3	-0.8	5.8	3.6	-0.9	0.1	-1.9	-1.9	-1.9	-1.9	1.5	-0.4	0.4	-1.9	-1.9	1.1	-0.7	-0.1	-1.9	-0.9	-1	10	2.4	-1.9	5.5	-1.9	-1.4	-1.2	-1.9	1	-1.7	-1.9	-1.5	-0.4	-1.9	0
PF-00562271	4.02	2.62	6.62	0.82	-0.08	2.42	-0.18	-0.38	0.12	1.02	3.82	-1.28	4.82	-0.78	-1.08	2.42	0.42	5.22	2.72	3.62	5.12	7.22	4.62	-3.98	-3.28	4.92	-0.28	1.42	4.52	2.02	0.62	-1.18	-0.08	1.52	2.72	6.62	-0.08	2.82	1.02	7.22	-0.78	1.52	-1.28
Encorafenib	0	8	0	1.4	0.2	0	0	0	1.4	16.2	2.9	1.7	0	0	0	0	0	3.5	1.3	1	1.6	0.1	0.9	0	0	0	0.2	1.8	0	0	0	1.1	1.7	1.7	2.6	0	0	1	0	0.9	1.5	0	0
Fedratinib	-6.96	-0.76	3.24	3.84	0.14	1.24	-1.96	-6.16	-0.86	-0.76	-0.36	-0.26	2.54	-1.36	-4.06	-1.56	-2.16	-1.26	-2.16	-1.06	-2.76	2.74	-0.66	-7.06	-2.26	0.84	-1.76	0.54	4.64	-2.26	3.94	0.14	-2.56	-2.06	0.04	4.94	-0.06	-1.06	-2.86	-0.16	-3.06	-2.16	-3.36
Vismodegib	0.76	-0.84	3.56	2.26	-1.14	-1.14	-1.14	3.96	-0.74	6.76	5.26	2.86	-1.14	0.16	-1.14	1.06	-1.14	-1.14	0.36	3.46	-1.14	2.06	11.26	-1.14	1.26	0.36	-1.14	-1.14	5.56	-1.14	2.76	0.76	-1.14	-1.14	-1.14	-1.14	-1.14	-1.14	-0.44	-0.94	-1.14	-1.14	-1.14
Lenalidomide	1.62	-2.28	-2.28	2.82	-2.28	-2.28	4.22	-2.28	7.42	1.02	-0.58	1.92	-2.28	5.42	-2.28	-2.28	-0.38	-2.28	-2.28	4.42	-2.28	3.82	-2.28	-2.28	5.02	-0.88	0.92	0.22	-1.78	0.22	2.12	-2.28	-2.28	-2.28	-2.28	3.22	0.12	-0.88	-2.28	-1.28	-2.28	-2.08	2.92
Alvocidib	-4.3	1.3	-6.7	-0.1	-2.5	-2.1	-3.5	-2.8	-0.7	-1.2	-3.3	-3.5	-3.6	-3.8	-3.9	-7.1	-3.6	-1.2	1.1	2.7	-2	-3.5	0.1	-11	-5.7	-3.3	0.6	2.2	-2.7	-0.3	-4.1	-3.1	-2.1	-2.6	2	-2.9	1.3	0.7	-2.5	-2.1	-3.3	-1	1.7
UNC0638	0.06	-0.84	-1.74	1.86	0.16	1.16	-4.64	-4.34	-1.64	-4.44	-2.84	-2.84	0.86	-3.94	-2.64	-5.14	-3.04	-3.64	0.86	0.66	-0.24	-2.94	-1.04	-5.14	-4.84	2.16	0.46	0.16	8.26	0.66	3.36	-3.44	-2.84	-2.64	2.36	-3.34	-0.94	-1.04	-3.74	1.26	-0.54	-0.04	0.06
Ceritinib	0.36	-2.24	-0.94	2.86	5.16	2.86	-1.44	-3.44	-2.04	-3.44	3.06	-0.04	-3.44	-0.74	-2.64	-2.14	-3.44	-0.74	-2.44	-2.04	-2.84	-3.44	-3.44	-3.44	-3.44	4.36	-3.34	-3.44	6.66	-3.44	-3.44	1.86	-3.44	-3.44	-2.54	0.36	-3.44	-3.44	-3.44	-3.44	-3.24	-1.84	-3.44
Ruboxistaurin	3.96	2.36	6.86	1.26	0.76	0.96	1.16	-3.34	1.36	0.86	0.16	3.66	-4.24	1.46	-5.44	-3.04	-3.74	-2.64	0.46	1.06	-0.54	0.66	0.06	-8.24	0.46	-2.94	-0.34	1.36	-1.04	1.16	-0.44	-5.14	-1.74	-1.84	-0.14	1.96	1.66	-0.34	-1.24	0.46	-1.34	-1.74	1.16
BCI	5.58	-0.22	-2.22	3.68	-0.82	6.38	2.68	-3.62	4.68	6.98	2.68	1.98	6.08	1.08	-1.62	1.58	-0.32	2.18	3.08	2.18	1.68	2.28	-2.32	-0.92	-0.02	1.38	1.98	1.58	3.88	0.88	0.08	1.98	-1.22	-2.02	0.18	3.18	2.68	0.88	-4.02	-0.82	-0.42	-4.22	3.38
Tasquinimod	-0.42	-0.42	-0.32	-0.42	-0.42	-0.42	-0.42	-0.42	-0.42	-0.42	-0.42	0.88	-0.42	0.68	-0.22	-0.42	-0.42	-0.42	-0.42	-0.42	-0.42	-0.42	2.78	1.58	-0.42	3.48	-0.42	2.38	16.58	0.48	1.08	-0.42	-0.42	-0.42	-0.22	-0.42	-0.42	-0.42	-0.42	-0.32	-0.32	-0.42	0.28
Acitretin	15.2	0.6	-0.3	2.3	-1.6	-0.1	-1.6	-1.6	2.9	1.8	-0.9	-0.7	-0.2	-1.6	-1.6	-1.6	-1.6	-1.5	-1.6	-1.6	-1.6	0.4	-1.6	-1.6	-1.6	-1.6	-1	0	-1.6	0	-1.6	-0.1	-0.8	-1.2	0.2	-1.6	-1.4	-0.4	-1.2	-0.6	-1.4	-1.6	-0.5
Entospletinib	-0.64	3.16	7.26	1.06	-0.64	0.36	-0.64	-0.64	2.96	1.46	-0.64	-0.64	-0.64	-0.64	-0.64	-0.64	-0.64	1.26	6.96	12.26	-0.64	4.56	1.36	-0.64	-0.64	-0.64	-0.64	-0.64	-0.64	-0.64	-0.64	-0.64	-0.64	-0.64	-0.64	-0.64	-0.64	-0.64	-0.64	-0.64	-0.64	-0.64	-0.64
Pomalidomide	-0.26	1.74	8.14	5.24	0.04	0.64	-0.26	-0.26	6.84	-0.26	4.54	-0.16	-0.26	7.54	-0.26	-0.06	-0.26	-0.26	0.54	9.54	2.74	3.64	-0.26	-0.26	-0.26	-0.26	-0.26	-0.26	-0.26	-0.26	4.24	1.44	-0.26	-0.26	-0.26	0.24	-0.26	-0.26	-0.26	-0.26	-0.26	-0.26	-0.26
BGB324	-0.88	3.52	6.02	3.82	2.82	2.32	-1.58	-1.58	5.22	0.02	1.52	-1.58	-0.98	-2.88	-2.48	-2.68	-1.58	1.92	5.82	5.02	0.92	5.72	3.02	-3.88	-2.98	3.12	1.92	2.32	0.22	2.22	1.32	-2.88	0.02	1.02	1.92	0.32	1.62	2.92	3.22	4.42	0.32	2.92	-0.38
PTC-209	-1.48	5.62	-0.98	-0.38	-2.58	-0.78	0.42	-2.68	1.92	4.82	0.12	1.92	-5.08	-2.68	0.42	-1.78	-2.38	2.22	4.52	7.12	3.62	2.42	-0.18	-2.58	-2.18	0.42	0.52	0.72	4.12	-1.08	-1.18	6.92	0.42	0.62	0.02	0.92	-0.88	0.72	-0.48	-0.38	-0.68	1.02	0.42
AZ191	-2.42	1.08	3.58	-0.02	-0.72	-0.22	0.88	-5.12	1.58	2.18	-2.72	3.88	-2.72	1.98	-1.92	2.88	-3.72	-1.72	-0.72	2.38	0.48	5.58	-2.72	-4.62	-4.32	-1.52	-1.42	1.18	-2.92	-0.02	0.08	-4.72	-2.22	-3.02	0.98	5.38	-1.32	-1.32	-3.32	-1.92	-1.82	0.18	0.58
KU-60019	-1.88	0.42	2.02	3.02	-0.68	1.92	-0.18	-2.08	1.22	5.72	4.12	0.92	-2.18	0.12	-2.18	-2.18	-2.18	2.92	3.42	8.12	6.12	2.22	-0.58	-2.18	-2.18	3.32	2.62	0.42	6.72	2.02	4.02	2.22	-0.58	0.92	1.72	-2.18	0.32	0.32	-0.08	2.62	0.82	1.82	-1.78
Rociletinib	-0.16	3.54	10.34	5.84	5.24	5.24	0.14	-2.46	5.14	1.14	3.94	1.94	-1.06	2.14	-0.76	3.14	4.04	4.94	4.24	2.54	0.84	6.34	1.44	-3.16	-2.06	3.64	2.44	1.24	0.24	1.84	-0.56	1.74	1.94	2.64	3.14	6.94	2.54	2.04	2.04	4.24	0.64	2.24	1.44
PF-04708671	-0.84	4.16	3.86	-0.14	4.56	-0.84	4.76	2.76	3.86	8.36	4.16	5.56	2.46	5.46	1.96	8.66	0.06	1.96	5.26	6.46	6.26	9.76	3.46	3.26	-0.84	1.76	0.36	4.16	1.46	1.46	0.56	0.96	3.66	7.36	2.46	2.76	0.16	4.86	2.16	4.56	2.96	5.96	1.26
Acalabrutinib	9.6	0.8	-0.1	-0.1	-0.1	-0.1	7.2	-0.1	1.2	-0.1	-0.1	9	0	7.4	-0.1	-0.1	-0.1	-0.1	1.3	1.8	-0.1	3.2	3.7	-0.1	5.9	-0.1	0.8	-0.1	0	-0.1	-0.1	-0.1	-0.1	0	0.7	1.8	-0.1	-0.1	-0.1	-0.1	0	-0.1	-0.1
Vidofludimus	5	6	2.6	0	0	0	2	6.2	2.7	5.5	6.1	3	0.7	2.8	12.3	1.9	3.5	3.4	3	8.8	8.9	5.6	6	3	0	3.2	3.1	4	6.9	4.9	5.3	3.2	6.5	8.2	3.9	0.5	3.5	5.4	3.6	5.1	4.8	3.9	4.3
Darapladib	-1.42	-1.42	-1.42	-1.42	-1.42	-1.42	0.58	0.98	-1.32	7.18	-1.42	3.68	-1.42	2.68	-1.42	6.18	-0.52	-1.42	0.68	7.28	-1.42	-1.42	-1.42	-1.42	6.98	-1.42	-1.42	-0.52	-1.42	-0.92	-0.72	-1.42	-1.42	-1.42	-1.32	-1.22	-1.42	3.28	-1.42	-1.42	-1.22	-1.32	-1.42
Ribociclib	-2.02	8.18	0.98	0.18	-2.02	4.58	0.38	-0.92	6.38	1.68	4.18	3.68	3.18	-1.42	-1.62	-1.62	1.48	1.18	6.58	8.08	-0.42	2.28	1.58	-2.02	0.78	-1.12	3.08	1.48	2.18	1.58	1.68	2.78	2.18	0.48	0.68	0.08	1.18	4.88	-1.02	3.18	2.88	2.98	0.38
Marimastat	-1.28	-0.68	5.22	-1.28	-0.88	-0.38	-1.28	-0.98	-1.28	7.22	-1.28	9.42	-1.28	0.92	1.02	4.12	4.22	-1.28	-0.18	2.02	-1.28	-1.08	4.52	-1.28	3.72	-1.28	-0.48	-0.78	-1.28	-0.18	0.12	-1.08	1.22	2.42	3.32	0.22	2.92	2.82	0.62	1.42	-0.68	-0.68	-1.28
PHA-408	5.68	0.78	0.78	3.38	-1.22	-3.92	2.58	4.48	2.48	3.88	3.98	1.58	-0.72	2.18	-4.12	-0.82	-4.62	0.78	1.48	5.28	0.08	-2.02	3.08	-4.92	-1.22	2.58	0.48	1.88	5.08	2.98	3.48	-0.92	-0.02	0.18	0.98	0.18	-0.22	1.28	0.58	3.18	1.48	1.88	-1.22
Triapine	5.88	5.88	2.28	1.08	0.88	9.28	2.18	2.38	3.98	1.78	1.78	3.48	2.08	2.18	1.48	3.48	2.68	4.48	2.88	7.38	3.88	2.18	2.48	-1.32	2.28	6.78	2.68	8.48	10.58	2.78	7.38	1.58	5.18	2.28	-0.12	6.88	2.08	4.68	1.98	2.08	1.28	2.38	0.88
Chloroquine	-4.94	-2.14	-1.64	-0.34	-4.54	-3.94	0.36	-8.14	-1.94	-1.14	-3.74	1.06	-6.04	-1.44	-2.74	-8.84	-5.24	-2.74	0.26	-0.14	0.96	-0.74	-4.14	-6.04	-4.54	-0.74	-2.94	-2.34	-5.84	-0.64	-0.94	-6.64	-3.94	-5.04	1.26	-4.24	-2.84	-3.14	-7.24	-0.94	-2.34	-1.74	0.36
AT-406	-1.26	-1.26	-1.26	8.04	5.84	-0.86	3.04	0.34	-1.26	-1.26	-1.26	2.14	-1.26	-1.26	-1.26	5.34	-1.26	-1.26	-1.06	0.84	5.74	-1.26	-1.26	-1.26	6.54	-1.26	1.34	1.94	-1.06	2.54	-1.26	-1.26	-1.26	-1.26	-1.26	-1.26	-1.26	-1.26	-1.26	-1.16	-1.26	-0.96	0.64
Fluorouracil	1.86	3.46	8.56	1.76	-0.34	3.36	-0.44	1.56	3.26	2.96	5.16	-0.04	-0.24	-0.14	-0.64	-0.24	-0.24	1.86	3.16	2.96	1.76	2.76	3.46	-0.64	-0.64	-0.64	3.06	-0.64	6.56	4.26	-0.64	-0.24	0.46	0.16	0.46	2.96	5.76	6.36	2.76	-0.64	-0.64	2.66	8.26
Temozolomide	5.66	3.76	-0.04	-0.04	-0.04	-0.04	-0.04	-0.04	6.16	-0.04	-0.04	3.36	4.76	-0.04	-0.04	-0.04	-0.04	2.26	3.36	6.66	6.66	6.46	-0.04	-0.04	-0.04	4.66	7.16	2.06	-0.04	-0.04	-0.04	-0.04	4.96	2.36	5.76	-0.04	3.36	5.16	1.86	-0.04	3.16	1.46	-0.04
Avadomide (CC122)	0	2.7	0	2.6	0	0.2	1.6	0	10.7	1.3	3.5	0	0	3.9	2.3	0	0	0	5.9	10.5	3.6	0.9	0	0	3.5	0	0.9	0	0	0	0	0	0	0	0	2.3	0	0	0	0	0	0	0
PAC-1	0.38	4.08	0.98	2.08	1.08	4.98	3.38	-0.72	0.38	5.28	0.18	5.58	-0.22	1.18	4.08	-0.42	3.58	2.18	1.18	1.18	3.48	2.98	2.08	2.08	0.98	3.18	5.18	1.78	1.18	7.08	4.78	0.98	1.68	1.28	3.28	0.98	8.28	2.68	2.58	2.58	2.78	1.78	12.68
OTS-964	3.42	2.42	0.32	1.52	-1.58	2.82	1.42	2.32	1.12	1.72	-0.48	1.62	-0.38	0.12	0.52	-2.48	-3.18	2.02	2.32	4.72	1.32	2.52	3.42	-2.18	-10.98	-1.08	1.22	1.82	2.02	1.92	0.82	-0.98	0.02	0.12	-0.58	0.82	0.82	2.12	-1.28	0.82	-0.28	1.42	3.42
Losmapimod	-0.18	2.72	-0.18	1.92	-0.18	0.42	-0.08	-0.18	6.92	4.42	3.32	-0.18	-0.18	-0.18	-0.18	-0.18	-0.18	0.82	7.82	11.52	-0.18	-0.18	0.42	1.32	-0.18	-0.18	-0.18	-0.08	-0.18	-0.18	-0.18	2.32	-0.18	-0.18	-0.18	-0.18	-0.18	0.12	-0.18	-0.08	0.02	-0.18	-0.18
RSL3	14.2	0	0	3.8	0	0	3.5	0	0	0	0	0.1	0.7	0	0	5.2	0	1.5	2.7	4.5	3.1	0	0	0	0	0	0.2	0	0	0	0	0.4	0	0	0	0.3	0	0	0	0	0.9	1.2	0.3
Fingolimod	-1.12	-0.22	2.28	6.88	1.68	-0.92	1.88	-0.82	0.08	3.18	0.88	8.88	-3.42	1.58	1.28	6.18	-0.02	1.58	1.38	0.98	-1.52	0.48	7.48	0.78	0.48	1.98	0.98	0.48	0.28	1.38	1.28	1.68	-0.92	-1.12	-0.02	-0.72	2.08	5.38	1.78	1.78	-0.62	-1.12	1.08
Doramapimod	-0.24	4.96	4.16	1.26	2.16	2.66	-0.24	-0.24	4.56	3.76	1.76	4.56	-0.24	-0.24	0.66	-0.24	7.06	-0.24	4.26	4.56	5.36	1.06	5.16	1.16	-0.14	-0.24	-0.24	2.76	1.06	4.36	-0.24	2.76	0.26	1.16	-0.24	1.16	-0.24	4.16	2.46	1.86	0.46	1.96	10.86
Tamoxifen	0.02	1.62	2.72	1.82	2.32	1.22	1.82	5.72	1.52	7.92	4.12	0.82	-2.48	0.52	-1.58	3.82	-3.18	0.42	3.32	4.42	1.02	-1.28	3.02	-2.28	-0.48	3.12	0.82	0.92	5.42	1.32	3.72	6.02	0.32	-1.48	1.92	-3.28	0.62	2.82	-0.98	1.02	1.72	0.42	1.42
PF-06463922	-0.72	-0.72	-0.72	2.18	-0.72	-0.72	4.18	4.68	-0.72	11.28	-0.72	-0.72	-0.72	-0.72	-0.72	-0.72	-0.72	-0.72	-0.02	3.38	-0.72	-0.72	-0.72	-0.72	-0.62	-0.32	-0.72	-0.72	7.38	-0.72	-0.72	-0.72	-0.72	-0.72	-0.72	-0.72	-0.72	-0.32	-0.72	-0.72	-0.72	-0.72	-0.72
SH-4-54	6.06	-2.64	-6.04	-0.54	-5.34	-2.14	-6.34	-2.84	-6.14	-1.94	-3.34	-7.24	-0.84	-5.44	-6.54	-6.84	-5.04	-3.34	-5.24	-2.24	-5.04	-6.14	-5.94	-4.04	-5.94	-3.84	-4.54	-5.04	-3.04	-0.04	-2.74	-6.84	-6.04	-6.14	-4.24	-3.64	-4.34	-6.74	-6.04	-4.54	-3.74	-5.74	-5.44
Simvastatin	4.88	-0.22	-0.72	3.48	-0.72	0.08	3.08	-0.72	4.18	4.48	2.18	9.58	6.08	2.58	-0.72	3.48	-0.72	0.08	1.28	2.18	0.88	1.58	-0.72	-0.72	5.78	2.38	2.38	0.08	0.68	0.68	-0.72	0.38	2.18	-0.52	2.58	-0.72	-0.22	2.18	-0.72	1.48	0.08	2.08	6.68
AZ3146	-2.86	1.04	3.44	2.94	1.04	-0.56	2.24	-4.16	-0.36	4.54	3.14	1.94	-4.16	0.64	-0.16	-2.16	-2.56	3.04	-0.06	1.24	1.14	2.04	1.34	-4.16	-4.06	2.14	0.94	1.84	7.04	1.34	0.24	3.14	0.64	0.24	0.94	3.64	2.04	0.44	1.84	2.54	-0.86	1.94	0.74
UNC0642	0.86	0.76	2.96	4.36	2.76	2.66	-3.54	-0.84	0.76	-0.74	-1.14	0.96	-1.64	1.46	-3.74	-0.74	-3.74	-2.24	2.06	2.56	-0.14	-0.14	3.36	-3.74	-0.84	-0.04	-0.54	-0.54	-1.44	1.46	5.56	-2.84	-0.14	-3.64	3.56	-1.64	-1.24	-2.94	-3.44	-0.74	-2.14	-0.74	1.66
Flutamide	-0.56	1.94	-0.56	-0.56	-0.26	-0.56	3.94	0.34	1.64	4.24	-0.46	9.74	-0.56	1.24	-0.56	8.04	-0.56	-0.46	0.94	0.14	-0.56	2.44	-0.56	0.04	6.64	-0.26	-0.16	-0.46	-0.56	-0.56	-0.16	-0.56	0.74	1.84	0.74	-0.56	-0.56	0.34	-0.46	0.94	0.14	0.74	-0.56
Lovastatin	7.8	0.1	-0.1	0	-0.1	-0.1	2.5	-0.1	2.7	4.3	0.8	8.7	8.4	-0.1	-0.1	-0.1	-0.1	-0.1	2.5	0.2	1	5	-0.1	-0.1	-0.1	0.9	0	-0.1	-0.1	0.1	-0.1	-0.1	1.4	0.1	3	-0.1	-0.1	1.7	-0.1	1.2	0	1.8	3.6
Linsitinib	1.72	-2.68	3.92	3.12	-0.68	-3.18	-1.78	-0.28	-2.98	-0.38	0.92	2.32	-3.18	0.22	-3.18	-0.08	-3.18	-3.18	-0.68	0.72	-3.18	0.62	-3.18	-3.18	1.62	2.22	-3.18	-2.28	-1.78	-2.78	4.82	2.22	-3.18	-3.18	-3.18	-2.28	-3.18	-3.18	-2.58	-0.98	-2.88	-2.08	-3.18
Capmatinib	2.04	-0.06	-0.06	0.04	-0.06	0.74	2.34	-0.06	-0.06	-0.06	0.64	-0.06	-0.06	-0.06	-0.06	-0.06	-0.06	0.24	-0.06	-0.06	-0.06	-0.06	-0.06	0.44	-0.06	-0.06	0.04	-0.06	14.94	-0.06	0.34	-0.06	-0.06	-0.06	-0.06	-0.06	-0.06	0.04	-0.06	-0.06	-0.06	-0.06	0.34
NVP-LGK974	1	5.6	3.4	3.3	6.2	-0.1	-0.8	1	0.1	2.6	1.2	1.9	2	3.5	4.7	1.5	0.7	3.7	2.1	5.6	4	2.2	3.9	5.7	3.4	0	-0.5	0.5	-1.3	0.5	1.3	-0.6	3.2	7.3	4.6	0.8	1	4.9	3.9	6.9	2.7	4.9	-1.2
Gefitinib	-3.04	2.26	4.16	0.96	0.16	0.96	-0.14	-3.04	0.16	2.96	1.16	1.86	-2.94	-3.04	0.66	1.06	-3.04	-0.44	-0.04	1.66	2.36	0.66	1.56	-1.84	-2.14	3.66	0.56	6.16	5.66	2.56	1.16	-1.14	0.96	-1.44	3.36	1.36	1.96	3.36	-0.34	2.76	0.26	3.96	0.36
PF-3845	-1.34	4.06	2.36	-0.54	3.96	-0.84	-0.84	-0.24	-0.84	0.46	-0.54	-0.24	-1.34	0.96	3.06	-1.24	0.36	2.86	0.46	5.66	2.96	0.96	3.16	3.66	-0.94	-0.84	-0.44	3.26	-0.04	2.16	-0.24	-0.14	3.26	6.36	3.96	-1.34	2.26	2.66	2.36	7.06	1.96	4.66	0.26
Pilocarpine	-1.56	-1.56	-1.56	-1.56	-1.56	-1.56	-1.56	-1.56	-1.56	-1.56	-1.56	4.44	-1.56	-1.56	-1.56	7.44	-1.56	-1.56	-1.56	-1.56	-1.56	-1.56	-1.56	-0.36	-1.56	-0.76	-1.56	-1.56	-1.56	-1.56	4.34	7.34	-1.56	-1.56	-1.56	-1.56	-0.36	1.94	-1.26	-1.56	-1.56	-1.56	-1.56
ASP3026	-2.74	-0.84	5.36	1.36	2.36	1.76	1.76	-4.04	-0.84	-2.64	-0.44	-0.84	-4.04	-3.94	0.66	-2.64	-2.64	1.86	-1.04	-0.74	3.26	1.66	1.16	-2.64	-1.84	0.16	-0.14	5.06	-4.04	-0.04	0.56	1.26	-1.44	-1.54	0.56	2.86	1.36	-1.54	-0.14	-0.24	-0.04	0.56	-1.44
Osimertinib	-3.82	-1.42	-0.72	2.98	1.68	0.78	-0.42	-3.52	3.88	-0.82	-0.42	3.18	-4.62	-1.12	-3.02	0.58	-4.42	-1.62	1.08	-1.02	0.88	0.58	-2.02	-5.22	2.98	-2.52	-0.52	0.08	-4.12	-0.32	-0.82	-0.92	-3.02	-4.22	-1.92	2.18	0.08	-0.82	-3.12	1.28	-2.12	-0.42	0.78
Clomifene	1.42	0.92	0.62	0.52	-0.08	-0.88	4.32	0.82	1.72	8.92	4.62	4.12	6.52	2.72	-0.18	1.22	-2.88	-0.28	3.22	3.22	0.72	2.32	0.12	-2.98	1.32	0.12	-0.08	1.52	-0.48	0.42	1.62	-0.78	0.32	-1.28	1.22	-1.78	-0.28	0.92	-1.08	1.02	0.72	0.32	0.22
4-hydroxytamoxifen	-1.48	1.32	3.12	1.72	2.12	-3.48	1.92	-3.78	3.62	3.22	0.72	2.12	-2.58	0.42	-2.08	-1.78	-2.88	0.02	4.12	0.72	4.02	1.62	0.92	-2.88	-1.78	1.22	1.52	1.82	-4.48	0.82	2.72	0.52	2.02	2.02	1.52	-1.78	0.32	3.02	0.62	2.32	2.52	2.62	0.62
Neratinib	4.98	6.28	5.28	5.68	5.48	7.78	-0.42	-0.72	3.68	2.28	3.58	2.58	4.98	-0.22	0.38	-0.32	1.78	0.48	2.78	5.38	-0.12	1.28	1.48	-0.72	-0.52	1.08	2.48	1.78	6.58	1.88	-0.62	2.38	1.28	1.48	2.28	3.68	4.28	1.98	1.38	2.88	0.88	3.08	1.18
Bicalutamide	1.72	-0.68	3.92	2.62	-0.18	-1.68	-1.68	-1.68	0.52	4.92	-1.68	-1.68	-1.68	-1.68	1.42	-1.68	0.62	2.02	-1.68	-1.68	-1.68	-1.68	4.62	-1.28	-0.88	-1.68	-0.38	-1.28	3.72	0.72	-1.68	-1.68	-0.88	0.42	-0.88	-1.68	2.52	6.92	2.32	-0.18	-1.38	1.02	0.52
EPZ015666	-0.06	0.84	-0.06	-0.06	-0.06	0.34	-0.06	-0.06	-0.06	-0.06	-0.06	0.04	-0.06	-0.06	-0.06	-0.06	-0.06	-0.06	0.84	1.24	-0.06	-0.06	1.54	-0.06	-0.06	-0.06	-0.06	1.64	9.34	1.54	-0.06	3.44	0.24	-0.06	0.04	-0.06	-0.06	1.54	2.74	-0.06	-0.06	-0.06	10.64
Selonsertib	1	0.3	0	0	0	0	6.6	0	1.2	0	0	11.5	0	0.2	0	0	0	0	0.9	0.5	0	0	0	0	6.7	0	0	0	0	0	0	0	0	0	0	0	0	0	0	0	0	0	0
AZD-1080	-0.02	4.38	2.18	3.98	-0.02	2.08	-0.02	3.48	4.08	4.28	3.28	-0.02	5.18	-0.02	-0.02	-0.02	0.48	1.78	1.78	3.98	8.28	4.58	5.08	-0.02	-0.02	-0.02	-0.02	1.08	6.28	-0.02	-0.02	-0.02	-0.02	-0.02	-0.02	1.88	-0.02	0.38	-0.02	-0.02	-0.02	-0.02	3.38
Vemurafenib	-1.14	5.16	2.46	0.86	-1.14	-1.14	0.16	-1.14	1.66	6.56	3.56	3.56	-1.14	-0.94	-1.14	-0.34	-1.14	-1.14	3.86	3.36	4.86	3.26	2.26	-1.14	1.26	3.06	3.46	4.06	0.36	2.96	3.66	-0.44	4.16	2.26	4.16	-0.84	2.66	3.76	2.26	2.56	3.56	2.06	3.26
A-366	-1.84	-1.34	1.76	0.76	2.06	-1.84	-1.84	-1.84	2.36	-0.64	-1.24	-1.14	-1.84	-0.34	-1.84	-1.84	-1.84	-1.84	2.56	0.06	0.36	0.46	-1.14	-1.84	-1.84	-0.34	2.16	0.16	3.16	4.86	4.56	-1.84	-0.84	-1.04	5.16	1.46	3.16	3.46	1.36	1.46	-0.84	4.06	3.06
Spebrutinib	-0.16	1.94	4.14	0.64	-0.16	0.84	8.34	-0.16	4.84	-0.16	0.54	5.84	2.34	3.24	-0.16	6.34	-0.16	2.04	4.64	4.14	-0.16	3.74	0.04	-0.16	-0.16	1.64	1.64	0.04	-0.06	-0.16	-0.16	-0.16	-0.16	0.74	1.14	3.64	-0.16	0.64	-0.16	0.74	-0.16	-0.16	-0.16
APR-246	4.54	0.24	-1.16	2.44	-1.16	-1.16	-0.36	-1.16	-0.66	0.54	0.74	6.84	0.14	0.64	-1.16	-1.16	2.44	1.14	-0.76	-1.16	-1.16	-1.16	0.44	4.54	-1.16	-1.16	-0.86	-1.16	7.44	-0.56	-1.16	2.14	-1.16	-1.16	-1.16	-1.16	-1.16	1.04	-1.16	-1.16	-1.16	-1.16	-1.16
Vinflunine	5.98	4.68	1.68	2.68	2.38	2.78	1.38	5.68	6.78	7.08	4.48	2.88	-0.12	0.58	0.58	2.98	4.08	5.18	3.68	3.98	4.18	6.28	3.48	-1.32	0.28	10.28	3.98	4.48	2.98	3.78	0.18	6.18	3.98	4.48	4.48	4.08	3.78	3.98	3.48	5.08	2.68	4.78	3.88
StemRegenin_1	-1.8	-0.5	1.9	-0.1	-1.8	-1.8	2.4	-1.8	-0.5	0.1	-0.1	2.5	-1.8	-1.8	2.7	-1.4	-1.8	1.1	2.2	-0.6	1.8	-0.5	-0.2	4.2	-1.8	3.8	1.4	1.9	-1.8	0.8	4.5	6.4	0.2	1	3.9	-1.8	-0.2	4.4	2.5	1.5	0.9	-0.7	-0.3
AZD7545	-0.2	4.3	2.6	-0.2	4.1	-0.2	-0.2	5.3	-0.2	3.1	1.6	-0.2	0.1	-0.2	3.3	-0.2	0.3	3.7	0.6	3	4.4	0.6	4.9	3.4	-0.2	3.4	0	1.3	0.8	0.5	0.1	0.3	2.7	7	2.9	-0.2	1	5.3	1.6	6.2	3.1	5.7	0.7
Dovitinib	-0.14	1.56	6.86	3.66	1.36	2.96	-0.14	-0.14	0.56	-0.14	0.06	-0.14	-0.14	-0.14	-0.14	-0.14	0.96	-0.14	0.36	0.46	-0.14	10.06	0.26	-0.14	-0.14	-0.14	0.26	1.86	-0.14	0.36	0.16	-0.14	-0.14	-0.14	0.26	6.46	0.46	-0.14	-0.14	0.66	-0.14	-0.14	-0.04
Enzastaurin	3.96	5.76	5.96	6.76	6.86	5.16	-0.34	2.06	4.36	2.46	3.26	0.66	3.86	-0.04	5.16	-0.34	5.56	5.26	3.46	2.36	3.66	6.76	4.86	2.46	0.06	3.96	5.06	5.06	2.26	6.16	4.56	-0.24	4.66	4.26	4.86	4.56	6.06	4.66	6.26	6.66	3.36	5.86	7.26
Tivantinib	6.18	5.18	2.08	0.18	-0.42	2.38	5.78	0.68	5.38	3.08	4.08	8.48	0.78	4.88	3.78	4.78	4.28	5.08	6.58	4.28	7.78	7.18	2.88	-1.32	5.38	7.18	3.98	3.58	3.58	3.48	0.78	2.88	3.68	3.98	4.08	1.98	3.18	3.48	3.28	4.38	2.78	3.68	3.68
Erdafitinib	-0.56	-0.06	-0.46	-0.56	-0.56	0.04	6.94	-0.56	0.34	-0.56	-0.56	8.24	0.64	-0.46	-0.56	5.34	-0.56	-0.56	1.74	2.04	0.44	0.24	-0.46	-0.56	4.74	2.74	-0.56	3.04	0.44	-0.46	-0.26	1.64	-0.56	-0.56	-0.06	-0.06	-0.56	-0.56	-0.56	-0.36	-0.56	-0.56	-0.56
Lucitanib	1.18	5.48	2.08	-0.62	1.58	3.58	3.88	3.48	6.28	6.38	1.68	4.18	-0.62	-0.62	-0.62	0.58	-0.62	1.58	5.88	6.38	6.88	4.98	3.48	0.28	0.98	4.88	3.08	3.88	1.98	2.88	5.08	3.18	1.28	2.78	3.18	5.18	2.28	3.98	4.18	3.08	1.38	1.88	2.78
Raloxifene	-2.28	-0.28	-0.38	3.92	0.42	-1.68	1.82	-2.28	-0.68	0.52	-0.38	0.22	-2.28	-2.28	1.92	-2.28	-2.28	-0.88	1.82	0.02	4.62	1.62	-2.18	-1.38	-1.88	1.72	1.42	2.42	-2.28	0.92	4.52	5.02	-0.48	-0.58	3.32	-2.28	2.92	1.02	1.42	0.82	-0.58	1.92	0.42
Vandetanib	-0.22	0.18	-0.22	-0.22	-0.22	0.18	1.68	-0.22	-0.22	-0.22	-0.22	4.38	0.78	-0.22	-0.22	2.28	-0.22	-0.22	0.38	-0.22	-0.22	-0.12	1.08	-0.22	5.38	2.68	-0.22	11.58	-0.22	0.28	-0.22	-0.22	-0.22	-0.22	0.68	-0.22	0.48	-0.22	-0.22	1.38	0.48	-0.22	-0.22
Bentamapimod	-0.46	5.14	6.24	1.84	3.44	1.54	2.74	-0.46	6.24	5.64	2.34	4.94	-0.46	-0.46	2.44	1.14	-0.46	2.44	5.34	4.44	6.54	3.24	2.34	0.84	0.74	2.34	3.94	4.04	-0.06	2.94	3.64	3.34	2.94	3.94	5.54	-0.46	2.74	4.04	1.74	5.64	3.84	4.94	3.34
Glasdegib	0	0	0	0	0	0	0	11.9	0	0	0	0	0.7	0	4.7	0.1	0	0	0	0	1.6	0	0	2.9	0.3	0.8	0	0	4.1	1	2.9	0.1	0	0	0	0	0	0	0	0	0	0	1.5
Tofacitinib	-7.86	-6.86	-7.86	0.44	-7.86	-7.86	-7.86	-7.86	-7.86	-7.66	-7.86	-7.86	-7.86	-4.96	-7.86	-7.86	-7.86	-7.86	-6.66	-7.86	-7.66	-7.86	-7.86	-7.86	-7.86	-7.86	-7.86	-3.56	-7.86	-7.86	1.74	-7.86	-7.86	-7.86	-7.86	-7.86	-7.66	-7.86	-7.86	-4.66	-7.36	-7.86	-7.86
Seliciclib	-1.04	1.16	-1.04	2.46	-1.04	-1.04	-0.34	-1.04	-0.44	4.26	1.06	1.26	-1.04	0.16	-1.04	-0.74	-1.04	-1.04	-0.14	2.16	-0.14	-0.04	3.26	-1.04	-1.04	3.06	2.06	0.56	1.66	2.16	9.26	-0.64	-0.94	-0.84	1.96	0.86	-1.04	0.26	-1.04	-0.24	-1.04	-0.54	3.56
Upadacitinib	-0.16	-6.06	-7.16	-7.16	-7.16	-7.16	-6.76	-6.56	-2.76	-7.16	-5.16	-7.16	-0.46	-6.46	-7.16	-7.16	-7.16	-5.96	-3.16	-7.16	-7.16	-7.16	-7.16	-6.86	-7.16	-7.16	-4.66	-5.06	-7.16	-6.66	0.84	-7.16	-7.16	-6.86	-7.16	-7.16	-7.16	-7.16	-7.16	-6.66	-6.06	-7.16	-7.16
Serabelisib	-0.44	2.96	4.96	4.06	-1.54	-0.14	-1.54	2.96	2.56	2.56	0.86	3.06	-1.54	0.46	-1.54	-0.64	-1.44	-1.44	1.46	6.56	0.76	1.56	1.26	-1.54	-1.54	0.36	0.76	-1.24	-0.44	-1.14	0.66	0.66	-1.54	-1.54	0.06	-1.54	0.96	-0.94	-1.54	-1.04	0.36	-1.54	-1.54
Saridegib	-0.96	1.24	1.74	-0.96	5.34	0.94	1.14	5.04	-0.06	-1.16	0.54	3.14	0.34	3.14	-1.16	-0.26	0.04	-1.16	-0.66	6.64	-1.16	-1.16	0.64	-1.16	1.74	-1.16	-0.46	0.24	-0.06	-0.06	4.74	0.34	-0.06	-0.56	3.44	-1.16	1.04	-0.26	-0.86	2.94	0.34	0.54	-1.16
GDC-0623	-0.4	-2.5	-3.3	-0.4	-3.4	-3.2	3.1	0.3	-0.4	-1.2	-2.3	0.6	1.7	-2.1	-3.4	-0.5	0.1	3.8	-2.4	-3.4	-3.4	-3.4	-3	-3.4	-0.7	-3.4	-1	0.8	-2.1	-1.8	0.2	3.6	-1.7	-3.2	-3.1	-3.4	-1.6	-1.6	-3.3	-0.1	-3.3	-3.3	-0.8
Peficitinb	-5.46	-4.96	0.24	-5.46	-5.46	-5.46	-5.46	-5.46	-5.46	-5.26	-5.46	-5.46	-5.46	-5.06	-5.46	-5.06	-5.46	-4.86	-0.86	-3.46	-5.46	0.54	-3.86	-5.46	-5.46	-1.46	-4.76	-0.16	-1.86	-1.56	-0.46	-5.46	-2.96	-5.46	-1.36	-2.56	-4.76	-4.36	-5.46	-0.36	-5.46	-4.66	-5.46
RO5126766	-1.18	0.02	-1.18	0.02	1.12	-1.18	0.82	1.12	0.02	2.42	-0.18	1.32	-1.18	1.02	-1.18	2.22	0.72	-0.88	-1.18	0.42	-0.38	1.82	10.12	-1.18	-1.18	0.42	-1.18	-1.18	-1.18	-1.08	3.92	-1.18	-0.98	0.92	-0.28	-1.18	-0.98	1.42	-1.18	0.22	-0.18	0.12	-1.08
ODM-201	-0.08	0.12	0.52	2.52	-0.28	4.62	1.42	-0.28	-0.18	0.02	1.62	0.02	0.82	-0.28	-0.28	-0.28	-0.28	1.22	0.22	1.12	0.02	-0.28	4.22	2.32	-0.28	4.72	1.52	1.62	10.62	1.52	2.12	0.12	0.22	0.72	2.32	-0.28	0.82	1.82	-0.18	1.02	0.52	0.12	1.22
PS-1145	-0.46	0.44	-0.36	-0.46	-0.46	-0.46	2.14	-0.46	0.44	-0.46	-0.46	6.74	-0.46	-0.46	-0.46	9.14	-0.46	-0.46	1.94	3.04	1.94	0.04	-0.46	-0.46	-0.46	-0.46	-0.46	1.34	-0.46	-0.46	-0.46	-0.46	-0.46	-0.36	0.34	3.44	-0.46	-0.16	-0.46	-0.46	-0.46	-0.46	-0.46
GSK2256098	1.16	-0.94	-0.14	1.66	-0.94	-0.94	2.96	-0.94	-0.94	3.86	3.36	-0.94	-0.94	-0.94	-0.94	-0.94	-0.94	0.56	-0.94	-0.94	-0.94	-0.94	-0.94	0.36	-0.94	0.86	-0.94	-0.94	9.66	-0.94	0.56	-0.94	-0.94	-0.94	-0.94	-0.94	-0.94	-0.94	-0.94	-0.94	-0.94	-0.94	-0.94
GDC-0919	5.6	0.9	3.1	6.7	3.1	0	0.3	0	1.6	6.4	0	0	0	0	0.9	1.2	0	0	3.3	0	4.3	6.5	0.1	1	4.4	0.2	0	0.8	0	0.4	1.4	1.4	1.8	2.9	1.8	0.2	0	1.3	0	1.1	2.2	1.8	0
Lenvatinib	0.06	2.16	3.86	-0.24	0.26	1.56	0.76	-0.14	1.36	0.86	-0.24	1.46	-0.24	-0.24	-0.24	-0.24	-0.24	-0.24	-0.14	5.36	-0.24	0.36	6.46	-0.24	0.66	5.56	0.16	5.06	6.16	1.66	-0.24	-0.24	-0.24	-0.24	0.16	1.86	-0.14	-0.04	0.36	2.26	-0.24	-0.24	-0.24
Icotinib	3.6	3.2	0.7	0.1	0	0	1.2	2.9	4.9	5.7	3.2	4.8	1.3	0	0.6	6.5	0	0	2.1	1.2	0	3	1.2	0	7.5	0.8	0.3	2.6	1.8	0.3	0	0	0.6	0	1.4	0	0	2.2	0.2	0.7	0.5	2.3	0
Tarenflurbil	-0.16	-0.16	-0.16	-0.16	-0.16	-0.16	4.74	-0.16	6.84	-0.16	0.64	-0.16	-0.16	-0.16	-0.16	4.34	0.04	3.44	-0.16	-0.16	-0.06	-0.16	0.44	4.74	3.64	-0.16	-0.16	-0.16	-0.16	4.14	0.54	-0.16	-0.16	-0.16	-0.16	-0.16	-0.16	5.04	0.14	-0.16	-0.16	-0.16	-0.16
Ivosidenib	3	0.1	0	0	0	0	3.2	0.6	0.9	0.2	0	11.9	0	0	0	0	0	0	1.1	0	0.6	0	0	0	1.8	2	1	1.6	0	1	0	0	1	0.7	0.5	0	0.1	1	0.2	0.6	0.8	0.8	1.8
EPZ-5687	-0.36	-0.36	0.24	-0.36	-0.36	-0.36	3.24	-0.36	3.14	-0.36	-0.36	5.14	-0.36	-0.36	-0.36	5.34	-0.36	-0.36	2.24	-0.36	6.64	-0.36	-0.36	-0.36	5.74	-0.36	0.14	-0.06	-0.36	-0.36	-0.36	-0.36	-0.36	-0.36	-0.26	-0.36	-0.36	-0.36	-0.36	-0.36	-0.36	-0.16	-0.36
MK-8776	3.64	1.54	4.44	0.54	-0.96	2.64	-0.46	-1.46	1.54	-0.46	0.54	2.54	0.04	-0.46	-1.46	-1.46	1.14	-1.36	-1.16	3.94	0.24	2.64	-0.06	-1.46	-1.46	2.04	1.04	0.64	1.04	0.34	3.84	-1.46	-0.36	-1.46	0.34	2.24	-1.26	1.44	-1.46	-0.26	0.14	1.44	6.14
Ensartinib	0.06	0.26	0.26	1.86	0.86	-2.34	-2.84	-1.54	0.76	1.16	-1.44	-2.84	-2.84	-2.84	-2.84	-2.84	-2.14	-0.44	2.06	-1.44	-2.24	-0.34	3.86	-2.84	-1.84	1.06	-0.34	-0.64	-2.64	2.76	-2.84	-2.84	-2.54	-2.54	2.36	-2.84	-1.74	-0.74	-0.54	1.96	-2.64	0.06	-2.34
Rabusertib	-0.74	-0.74	0.46	1.96	-0.74	1.36	3.06	-0.74	-0.04	1.66	0.16	0.66	-0.74	0.16	3.56	-0.74	-0.74	1.16	-0.74	2.06	0.06	1.26	-0.74	0.46	-0.74	-0.74	0.06	-0.74	4.26	-0.74	6.16	-0.74	-0.74	-0.74	0.36	-0.74	0.16	-0.14	-0.74	-0.74	-0.64	0.46	7.36
PF-4800567	5.46	0.26	0.66	2.06	-0.64	1.56	4.06	2.46	1.06	5.66	0.26	1.76	0.66	-0.64	2.96	-0.64	-0.64	-0.54	0.56	6.06	-0.64	-0.64	0.16	1.16	-0.64	-0.64	-0.44	2.96	3.96	-0.14	-0.64	1.26	-0.54	0.06	0.26	-0.64	-0.64	-0.64	0.16	-0.64	-0.24	0.46	-0.64
Nilutamide	-0.48	0.22	-0.08	-0.48	-0.48	-0.48	2.82	-0.48	-0.28	-0.48	-0.48	7.92	-0.48	2.02	-0.48	7.02	-0.48	1.82	-0.18	-0.48	0.22	-0.48	-0.48	-0.48	3.42	0.82	-0.48	-0.48	-0.48	-0.48	-0.38	-0.48	-0.48	1.32	-0.48	0.22	-0.48	2.72	-0.48	0.32	-0.08	-0.18	-0.48
Lapatinib	0	0	0	0	0	0	2.2	0	0.2	0	0	12.1	0	0	0	0	0	0	0.3	0	0	0	0	0	0	0	0	0	0	0	0	0	0	0	0	0	0	0	0	0	0	0	0
NVP-SHP099	-2.78	-2.78	-2.78	-2.18	-0.68	0.82	-1.98	-2.78	-2.58	-2.78	-2.78	-2.68	-2.78	-2.78	-2.78	-2.78	-1.88	0.52	-0.78	-2.78	-2.78	-2.78	3.92	-2.78	-1.08	-2.78	-2.78	3.22	5.02	-2.78	-2.78	-1.68	-2.78	-2.48	-2.48	-2.78	-2.78	-2.78	-1.68	-2.78	-2.78	-2.78	-2.38
IOX-2	8.98	2.28	-0.22	-0.82	-0.82	-0.82	-0.82	3.38	-0.42	2.48	-0.82	1.78	0.88	-0.82	-0.42	-0.82	-0.62	-0.32	-0.12	1.18	-0.82	-0.82	-0.82	-0.82	-0.82	-0.82	-0.82	-0.82	4.18	-0.62	-0.82	0.68	-0.42	-0.82	-0.82	-0.82	-0.82	-0.82	-0.82	-0.82	-0.82	-0.82	-0.82
Golvatinib	-0.14	1.76	3.16	-0.14	2.26	-0.14	0.76	-0.14	0.66	-0.14	2.46	0.26	-0.14	-0.14	-0.14	-0.14	-0.14	1.06	0.56	4.26	2.46	6.56	3.56	-0.14	0.76	4.56	-0.14	2.96	-0.14	0.86	-0.04	6.76	-0.14	-0.14	0.76	3.26	-0.14	-0.14	-0.14	2.46	-0.14	0.26	-0.14
PH-797804	0	2	0	0	0	0	2.6	0	2.3	0.7	0	4.9	0	5	0	0.3	0	0.1	4.5	7.4	4	1.9	0	0	0	0	0	0	0	0	0	4.6	0	0.9	0	0	0	0	0	0	0	0	0
TG100-115	2.1	0.7	-0.2	3.7	-0.4	-0.4	3.2	-0.4	1.6	2.7	0.1	5.2	-0.4	-0.4	-0.4	4.6	0.5	-0.4	3.6	5.6	5.1	0.7	-0.3	-0.4	3	0.7	0.4	3.9	0.6	0.2	0.1	-0.4	-0.3	-0.3	0.8	0.1	-0.4	1.1	-0.4	-0.2	-0.2	0	-0.1
Ixabepilone	2.08	4.68	2.28	2.48	2.18	1.58	1.78	1.48	2.58	6.98	5.08	1.88	-0.42	0.58	1.48	1.68	2.88	4.48	3.78	6.78	3.78	3.58	5.08	-1.92	0.28	2.98	3.08	3.18	3.68	4.08	1.28	7.08	2.58	3.28	3.68	1.58	4.58	4.68	3.98	3.28	1.68	2.78	2.98
Celecoxib	7.74	-0.06	2.84	-0.06	-0.06	-0.06	0.04	7.54	-0.06	0.74	1.24	0.34	5.24	-0.06	-0.06	-0.06	-0.06	-0.06	-0.06	0.64	-0.06	-0.06	2.44	-0.06	1.34	0.54	-0.06	-0.06	0.04	0.34	1.24	-0.06	0.24	0.14	0.34	-0.06	-0.06	0.34	0.14	0.94	0.24	0.54	-0.06
IOX-1	8.64	5.64	3.74	3.24	-1.56	3.64	3.34	2.04	2.94	2.84	3.24	3.64	0.24	2.24	4.54	2.24	4.64	3.74	3.04	3.74	2.54	1.84	4.24	2.24	0.64	6.24	3.74	5.34	2.94	7.54	6.24	2.94	4.34	3.54	4.04	1.54	5.64	3.74	3.34	4.34	4.44	2.64	4.54
Resiquimod	-4.62	-4.62	-4.92	-4.92	-4.42	-4.32	-4.62	-4.92	-4.92	-4.92	-4.12	-4.92	-4.82	-4.92	-1.82	-4.92	-4.92	-4.42	-2.82	-4.92	-4.92	-4.92	-1.22	-3.02	-4.92	-4.92	-4.92	-4.92	5.68	-4.72	-4.92	-4.92	-4.92	-4.52	-4.92	-2.72	-4.92	-3.22	-4.92	-4.92	-4.72	-4.92	-4.02
Epacadostat	-0.26	-0.26	-0.26	-0.26	-0.26	-0.26	0.84	-0.26	0.74	2.44	-0.26	1.64	-0.26	4.24	1.44	3.74	-0.26	-0.26	-0.06	-0.26	3.34	8.34	-0.26	-0.26	4.44	-0.26	-0.26	-0.26	-0.26	-0.26	-0.26	-0.16	-0.26	-0.16	-0.26	-0.06	-0.26	-0.06	-0.16	0.14	-0.26	0.54	1.14
PF06650833	-1.32	1.88	2.08	1.28	0.38	3.08	-1.32	-1.32	0.08	1.78	0.08	-0.22	1.58	-0.92	5.88	-1.32	-1.32	4.48	2.38	2.58	-1.32	1.48	0.98	-0.22	-1.32	-1.32	1.58	1.88	2.88	-0.42	-1.32	-1.32	0.18	0.48	2.58	3.68	1.38	0.98	2.48	1.08	-0.42	1.38	1.28
Enzalutamide	-0.82	1.48	0.88	-0.82	-0.32	0.68	-0.82	-0.82	-0.82	5.18	0.28	-0.12	-0.82	-0.72	-0.22	-0.82	-0.82	0.68	-0.52	-0.72	-0.82	-0.82	3.38	-0.32	-0.82	-0.82	-0.52	-0.52	1.58	-0.12	1.58	8.28	-0.42	1.18	-0.82	-0.82	-0.02	1.48	-0.82	0.48	0.18	0.48	1.18
Perifosine	-0.16	-0.36	0.94	0.64	-0.36	4.04	-0.26	8.74	-0.36	-0.26	4.04	-0.26	-0.36	-0.16	-0.36	-0.36	-0.36	-0.36	-0.36	2.34	-0.36	-0.36	1.04	-0.36	-0.36	-0.36	-0.16	-0.36	-0.26	-0.36	-0.36	3.64	-0.36	-0.36	-0.26	-0.36	-0.36	-0.36	-0.36	-0.36	-0.36	-0.36	-0.36
Hydroxyfasudil	3.98	1.18	-0.92	-0.92	-0.92	-0.92	1.38	0.08	-0.12	0.78	-0.92	5.88	3.88	-0.12	-0.92	2.58	-0.92	-0.92	-0.52	-0.72	-0.62	0.08	-0.52	-0.92	5.68	-0.92	-0.32	0.98	-0.72	-0.82	-0.92	-0.92	-0.92	-0.92	0.48	-0.82	-0.92	-0.02	-0.72	0.08	-0.92	-0.72	-0.22
Imiquimod	9	0.4	0.4	0.6	0.8	0	2.6	1.5	0.9	2.7	0.3	1.7	0	0.9	0	0	0	0.4	0	1.7	5.1	0	0.3	0.1	4.4	0	0	0.4	0	0	0	2.6	0	0	0	0	0	0.5	0	0	0	0	0
BMS-777607	0	0.4	2.7	0	0.8	0	0.1	0	0	0	0	0	0	0	0	0	1	2	1.5	1	1.3	4.9	3.5	0	0	8	0.6	3.2	0	3.2	0	0	3	0	2.2	2.6	0	0	0.1	3.9	0	0.4	0
SGC0946	-1.12	-0.02	1.58	1.88	-0.82	-0.62	0.68	-1.12	0.28	-0.72	-1.02	2.18	-1.12	-1.12	-0.72	5.58	-0.62	-0.82	2.58	-0.82	5.18	-0.72	-0.62	-1.12	3.98	-0.92	0.88	0.68	-1.12	0.18	-1.02	1.18	0.08	-0.42	3.98	-0.12	-0.02	0.78	0.08	0.88	0.28	1.78	-1.12
Poziotinib	-0.22	-0.22	-0.22	-0.22	-0.22	1.58	1.18	5.98	0.98	-0.22	0.78	-0.22	3.08	0.68	-0.22	3.28	-0.22	-0.22	-0.22	4.98	-0.22	3.88	2.98	-0.22	1.28	3.48	-0.22	3.68	3.98	1.48	2.08	-0.12	-0.22	-0.22	-0.22	-0.22	0.78	-0.22	-0.22	-0.22	-0.22	-0.22	2.68
ABC294640	0.38	3.78	3.28	0.48	2.88	0.08	4.28	-0.42	4.28	4.48	0.18	4.38	2.78	2.78	-0.02	3.58	-0.72	-0.22	3.18	4.08	5.18	3.88	0.18	-0.72	0.68	2.08	2.28	2.68	-0.62	2.08	4.08	1.88	3.68	3.18	3.28	0.98	1.38	1.58	1.98	2.88	0.48	2.68	-0.12
Tazemetostat	-0.08	0.32	0.32	-0.08	-0.08	-0.08	3.82	-0.08	0.92	-0.08	-0.08	6.72	-0.08	-0.08	-0.08	8.22	-0.08	-0.08	0.42	-0.08	-0.08	2.42	-0.08	-0.08	-0.08	0.12	1.02	1.42	-0.08	-0.08	0.02	-0.08	0.02	0.02	1.32	-0.08	0.32	-0.08	-0.08	0.32	-0.08	0.22	-0.08
GSK2636771	-0.02	1.28	0.08	1.98	-0.02	3.68	9.28	-0.02	1.08	0.38	-0.02	0.58	-0.02	0.58	-0.02	0.68	-0.02	-0.02	2.38	5.18	0.68	0.58	0.38	-0.02	-0.02	-0.02	0.38	-0.02	-0.02	0.98	1.78	-0.02	-0.02	-0.02	0.08	-0.02	0.38	-0.02	-0.02	-0.02	-0.02	-0.02	2.28
MK-0752	4.6	0	0	0	0	0	3.5	0	0	0	0	3.8	0	0	0	8.6	0	0	2.5	0.3	0	0	0	0	0	0	0	1	0	0	0.4	0	0	0	0	0	0	0	0	0	0	3.2	0
Roxadustat	7.48	-0.92	-0.82	-1.12	-1.12	-1.12	1.08	-0.92	-0.82	-0.92	-1.12	-1.12	-1.12	-1.12	-1.12	-1.12	-1.12	-1.12	-1.12	-1.12	-1.12	-1.12	-1.12	-1.12	-1.12	-1.12	-1.02	-0.52	2.28	-1.02	-1.12	5.28	-0.82	-0.42	-1.12	-1.12	-0.32	0.88	-1.12	0.58	-0.52	-0.82	-1.12
AZD1480	-0.58	-3.78	0.72	0.42	-4.18	-3.98	-0.98	-4.28	-0.68	-4.28	-4.08	-1.38	-1.28	-0.78	-4.28	-1.48	-4.28	-3.58	-4.18	-2.18	-4.08	-1.98	0.02	-4.28	-1.98	-0.28	-3.98	-1.78	-1.68	-3.08	0.72	-3.48	-4.28	-3.68	0.32	-0.48	-4.28	-4.28	-3.28	-3.48	-4.08	-3.18	-2.78
UNC2881	0	1	7.2	0	0	0	0.3	0	0	0.2	0	0	0	0.5	0	0.6	0	0	0	0.4	0.2	6.3	3.9	0	0.5	2.8	0	0	0	0.1	0	0	0	0	0.5	4.9	0	0.2	0.4	1.5	0	0	0.6
Alectinib	0.38	2.48	7.28	-0.02	2.58	1.48	1.28	1.08	0.88	1.38	3.18	-0.12	-0.22	-0.12	0.98	-0.22	-0.22	1.28	1.68	4.98	-0.02	0.58	-0.22	-0.22	-0.22	-0.22	0.18	-0.22	2.48	0.18	0.08	-0.22	-0.22	-0.22	1.28	1.68	1.08	-0.22	-0.22	0.78	-0.22	2.08	5.48
Finasteride	-0.52	-0.52	0.48	-0.52	-0.52	-0.52	1.08	0.78	-0.12	8.18	2.08	0.98	-0.52	1.88	-0.52	3.48	-0.52	-0.52	-0.52	-0.52	-0.52	1.48	3.08	-0.52	0.58	1.78	-0.52	-0.52	-0.42	-0.52	2.98	0.28	-0.52	-0.52	-0.52	-0.42	-0.52	-0.52	-0.52	-0.52	-0.52	-0.52	-0.52
AMG-337	3.04	-0.06	-0.06	-0.06	-0.06	-0.06	5.24	2.14	0.14	1.54	-0.06	7.54	4.94	-0.06	-0.06	2.14	-0.06	-0.06	0.84	-0.06	1.24	-0.06	-0.06	-0.06	-0.06	-0.06	-0.06	-0.06	-0.06	-0.06	-0.06	1.54	-0.06	-0.06	-0.06	-0.06	-0.06	-0.06	-0.06	-0.06	-0.06	-0.06	-0.06
Olmutinib	-0.02	-0.02	-0.02	1.78	-0.02	1.28	5.78	-0.02	1.68	-0.02	-0.02	6.88	-0.02	-0.02	-0.02	5.88	-0.02	-0.02	1.38	1.58	2.28	-0.02	-0.02	-0.02	-0.02	-0.02	-0.02	-0.02	-0.02	-0.02	-0.02	-0.02	-0.02	-0.02	0.28	-0.02	-0.02	-0.02	-0.02	-0.02	-0.02	-0.02	0.48
Cediranib	0	0.9	0	0	0	0	5.7	0	3.6	0	0	7.2	0	0	0	0	0	0	2.7	0	0	0.2	0	0	3.6	0	0.1	3.4	0	0	0	0	0	0	0.2	0	0	0	0.1	0	0	0	0.1
TAK-530	-0.08	-0.08	-0.08	1.42	0.12	2.22	-0.08	-0.08	-0.08	-0.08	-0.08	-0.08	-0.08	-0.08	-0.08	-0.08	-0.08	-0.08	-0.08	-0.08	-0.08	-0.08	3.12	-0.08	-0.08	9.12	-0.08	3.12	-0.08	1.22	-0.08	-0.08	-0.08	-0.08	-0.08	-0.08	0.52	0.02	-0.08	3.02	-0.08	-0.08	-0.08
UM729	5.74	1.64	2.54	1.44	4.34	6.34	-0.06	-0.06	2.44	2.84	1.54	-0.06	0.54	0.44	1.04	-0.06	0.44	0.34	1.44	3.24	0.24	2.14	2.24	-0.06	-0.06	1.44	3.84	2.84	-0.06	1.94	0.64	0.64	-0.06	-0.06	2.34	2.74	3.94	0.94	2.04	1.84	1.24	2.34	0.94
Fulvestrant	0	0	2.3	1.3	0	0	0	0	0	0	0	1.5	0	0	0	1.6	0	0	0	0	0.2	0	0	0	2.3	5.3	0	0	0	0	8.3	0.2	0	0	0	0	0	0	0	0	0	0	0
BAY-1436032	-0.14	-0.14	2.86	2.16	-0.14	-0.14	1.16	-0.14	0.66	0.06	0.76	0.96	-0.14	-0.14	-0.04	-0.14	-0.14	0.16	-0.14	-0.14	0.36	0.16	2.16	-0.14	-0.14	1.06	1.56	2.56	-0.14	1.36	-0.14	5.56	1.26	4.26	2.76	-0.14	2.96	5.66	3.06	2.16	0.66	1.46	2.56
Neflamapimod	4.7	2.9	5	2.2	1.3	0.1	2.5	0	3.1	4	0.9	1.8	0	0	1	2.1	0	0.6	2.2	6.7	3.1	1.5	0.5	1.4	0	1.3	0	0.5	0	0.3	0.5	0.8	1	1.7	0.1	0	0	2.1	0	2.3	0.5	2.1	1.7
Afatinib	-0.84	-0.34	-0.64	0.46	-0.84	0.46	3.06	-0.84	2.16	-0.74	-0.84	0.16	3.96	-0.84	-0.84	-0.84	-0.84	-0.84	1.56	1.26	5.46	0.96	-0.84	-0.84	3.56	-0.84	0.66	1.96	-0.84	-0.84	-0.84	-0.84	-0.74	0.16	1.06	-0.84	-0.84	-0.34	-0.84	0.66	-0.84	-0.84	-0.84
Lasofoxifene	-1.28	-1.28	-1.28	-1.28	-1.28	-0.18	-0.08	-1.28	-1.28	-1.28	-1.28	-1.28	-1.28	-1.28	-1.28	-1.28	-1.28	-1.28	-1.28	-1.28	-1.28	-1.28	-1.28	-1.08	-1.28	-1.28	-1.08	-1.28	2.62	-1.28	-1.28	7.52	-1.28	-1.28	-1.28	-1.28	-1.28	1.12	-1.28	-1.28	-0.98	-1.28	-1.28
ML323	-0.36	3.54	3.14	2.04	3.64	-0.36	0.04	0.14	0.04	1.14	0.54	0.24	-0.36	-0.36	0.04	0.14	0.64	1.84	0.54	3.34	3.44	1.14	2.94	1.44	-0.26	2.64	0.44	1.84	1.14	2.04	1.34	0.64	1.74	4.14	4.64	-0.36	1.94	3.04	1.34	4.24	3.04	3.44	1.04
Crizotinib	-0.54	-0.24	1.46	2.16	0.86	-0.54	-0.54	-0.54	-0.54	-0.54	-0.54	-0.54	-0.54	-0.54	-0.54	-0.54	-0.54	0.96	-0.54	-0.54	-0.54	-0.54	3.86	-0.54	1.66	5.46	-0.54	4.26	-0.54	2.76	-0.54	-0.54	-0.54	-0.54	-0.24	-0.54	-0.54	-0.54	-0.54	1.86	-0.54	-0.54	-0.54
AZD0156	2.24	1.04	2.24	0.74	-0.06	3.34	0.64	2.84	1.04	2.04	1.04	1.84	-0.06	1.54	-0.06	2.54	-0.06	-0.06	2.04	7.24	0.84	1.14	1.14	-0.06	-0.06	1.84	1.74	0.94	3.84	0.64	4.14	0.24	0.14	-0.06	0.14	-0.06	0.14	0.54	-0.06	-0.06	0.64	0.14	-0.06
Dacomitinib	-1.64	-0.34	3.06	1.06	-1.64	0.96	2.66	-1.64	0.96	-0.34	-0.94	2.06	2.06	1.86	-1.64	-1.64	-1.54	-1.64	0.96	0.16	-1.04	0.86	-1.34	-1.64	1.46	-1.04	0.26	3.76	-1.24	-0.84	-1.04	-1.54	-1.44	-1.64	0.36	-0.54	0.86	-1.04	-1.54	-0.14	-0.94	-0.34	-0.44
Tesevatinib	-0.96	-0.66	2.34	2.04	-0.36	1.64	2.44	-1.36	0.74	-0.86	-1.16	1.44	3.64	2.34	0.24	-0.06	-1.36	-0.16	0.94	0.64	-1.36	1.44	-1.36	-1.36	3.24	-0.26	1.34	3.44	-1.36	-0.86	1.44	0.64	-0.46	-0.16	0.74	-1.06	-0.56	1.74	-0.86	1.84	-1.06	0.44	0.04
Enasidenib	-0.8	-0.2	2.7	-0.6	1.7	-0.7	-0.8	4	-0.8	1.2	3.9	-0.4	0.8	-0.8	-0.8	-0.8	-0.8	-0.8	1.2	2.2	-0.8	2.3	-0.3	-0.8	-0.8	1.8	-0.1	-0.1	2	-0.5	0.4	-0.5	0.2	-0.7	4.1	-0.8	-0.8	0.1	-0.8	0.6	-0.1	0.4	0.8
Motolimod	-4.38	-2.68	-3.88	-2.38	0.42	-4.48	-4.18	-4.48	1.22	1.52	-3.58	-3.98	-4.48	-4.48	-4.48	-4.48	-4.48	-3.38	-1.58	-1.68	-2.48	-3.38	-3.58	-4.48	-3.48	-3.48	-3.38	-3.48	-4.18	-3.18	-4.08	-3.38	-3.18	-2.58	-3.48	-2.28	-4.28	-2.78	-4.08	-3.18	-2.28	-2.28	-4.08
Baricitinib	-1.94	-1.94	-1.94	-1.94	-1.94	-1.94	-1.94	-1.94	-1.94	-1.94	-1.94	-1.94	-1.94	-1.24	-1.94	-1.94	-1.94	-1.94	-1.94	-1.94	-1.94	-1.94	-1.94	-1.94	-1.94	4.66	-1.94	-1.94	-1.94	0.16	3.66	-1.94	-1.94	-1.94	-1.94	-1.94	-1.94	-1.94	-1.94	0.96	-1.94	-1.94	-1.94
Galunisertib	0	0	0	0	0	0	1.6	0	1.3	0	0	8.5	0	0	0	0	0	0	2.9	0	0	0.1	0	0	0	0	0	0	0	0	0	0	0	0	0	0	0	0	0	0	0	0	0
GSK2801	3.44	-0.16	0.04	-0.36	-0.16	-0.36	-0.36	4.84	-0.36	1.94	0.24	-0.16	-0.36	-0.36	-0.36	-0.36	-0.36	-0.36	-0.36	3.24	-0.36	-0.36	-0.36	-0.36	-0.36	-0.36	-0.26	-0.36	4.44	2.04	-0.26	-0.36	-0.16	-0.26	0.44	-0.36	2.64	-0.16	-0.16	0.34	0.54	-0.16	0.84
Senexin_B	-0.6	2.1	-0.6	-0.6	1	-0.4	-0.6	-0.6	-0.6	-0.6	-0.6	-0.1	-0.1	-0.6	1.4	-0.6	-0.6	0.9	0.4	2	-0.6	-0.6	2.8	1.1	-0.6	-0.6	1.7	3.8	-0.6	0.6	-0.6	-0.6	0.4	3.1	1.4	4.5	2.1	1.8	-0.6	1.8	-0.1	1.1	0.5
Decernotinib	2.56	-1.54	-3.94	-3.94	-3.94	-3.94	-3.94	-1.84	-3.74	-3.94	-3.94	-3.94	-1.94	-3.94	-3.94	-3.94	-3.94	-3.94	-3.94	-3.14	-3.94	-2.74	-3.94	-3.94	-1.74	-2.44	-3.94	1.16	-3.94	-3.34	-2.64	-3.94	-3.94	-3.94	-3.94	-3.84	-3.94	-3.94	-3.94	-3.84	-3.94	-3.44	-3.94
BRD7116	-0.24	0.56	-0.24	-0.24	3.16	-0.24	3.36	-0.24	4.46	-0.24	1.76	0.16	-0.24	-0.24	-0.04	-0.24	1.06	1.96	4.46	-0.14	2.86	-0.24	-0.14	-0.24	0.66	-0.24	1.16	0.16	1.26	-0.24	-0.24	3.26	0.66	1.76	-0.04	0.86	2.16	1.26	0.66	-0.14	0.36	0.96	-0.24
Varespladib	-0.84	-0.84	-0.84	-0.84	-0.84	6.36	-0.84	-0.84	-0.84	-0.84	-0.84	-0.84	-0.84	3.56	-0.84	-0.84	0.56	-0.84	-0.84	-0.84	-0.84	-0.84	-0.84	-0.84	-0.84	-0.84	-0.84	0.36	-0.84	-0.64	-0.84	-0.84	-0.84	-0.74	-0.84	-0.84	-0.84	1.76	-0.84	-0.84	-0.84	-0.84	-0.74
Orteronel	1.4	0	0	0	0	0	0	4.6	0	1	4.9	0	0	0	0	0	0	0	0	0	0	0	2.1	0	0	0	0	0	4.9	0	0	0	0	0	0	0	0	0	0	0	0	0	0
Tretinoin	1.7	-1.1	-2.3	-1	-2.4	-2.4	1.2	-2.4	3.4	0.4	-2.4	-1.7	-1.2	-2.4	-2.4	-2.4	-2.4	-2.4	-2.4	-2.4	-1.8	0	-2.4	-2.4	-2.4	-2.4	-2.3	-2.4	-2.4	-2.4	-2.4	-1.7	-2.4	-2.4	-1.8	-1.8	-2.4	-2.4	-2.4	-2.4	-2.4	-2.4	-1.8
Entrectinib	-1.2	-1.2	3.3	1.5	0.2	-0.7	0	-1.2	-1.1	0.1	-1.2	-0.8	-1.2	0.4	-1.2	-0.3	0.5	-1.2	-1.1	-1.2	-1.2	3.5	-0.7	-1.2	-0.5	-0.6	-1.2	0.9	-1.2	-0.5	-1.2	-1.2	-1.2	-1.2	-0.9	3.2	-0.7	-1.2	-1.2	0.9	-1.2	-1.2	-0.7
Allopurinol	-0.64	-0.64	-0.64	-0.64	-0.64	-0.64	-0.64	-0.64	-0.64	-0.64	0.06	-0.64	-0.64	-0.64	-0.64	-0.64	-0.64	-0.04	0.96	-0.64	-0.64	-0.54	0.36	-0.64	-0.64	-0.14	-0.24	-0.64	3.56	-0.64	-0.64	6.06	-0.64	-0.64	-0.24	-0.64	-0.64	-0.64	-0.64	-0.64	-0.64	-0.64	-0.64
URB597	2.44	-0.36	-0.46	-0.06	-0.46	-0.46	0.64	-0.46	0.04	-0.36	0.44	0.54	-0.46	-0.46	-0.46	-0.46	-0.46	2.44	-0.46	-0.46	-0.46	-0.46	0.94	2.84	-0.46	-0.46	-0.46	-0.46	5.14	-0.46	-0.26	-0.26	-0.46	-0.46	-0.46	-0.46	-0.46	2.34	-0.46	-0.46	-0.46	-0.46	-0.46
Sonolisib	-0.56	0.24	2.44	0.94	-0.66	-0.76	1.94	-0.76	0.14	-0.16	-0.56	0.34	-0.76	-0.06	-0.76	-0.76	-0.56	-0.56	-0.16	2.14	-0.76	-0.76	-0.76	-0.76	-0.76	2.64	-0.66	-0.76	4.24	-0.66	1.64	-0.76	-0.76	-0.76	-0.76	-0.76	-0.76	-0.76	-0.76	-0.76	-0.76	-0.76	-0.06
Larotrectinib	-0.62	-0.62	-0.62	0.48	-0.62	2.78	0.68	-0.62	0.98	-0.62	1.28	-0.52	-0.62	-0.62	-0.62	-0.62	-0.62	0.48	-0.52	1.48	-0.62	-0.62	0.08	-0.62	-0.62	-0.62	-0.62	-0.62	3.78	-0.62	-0.62	4.18	-0.62	-0.62	-0.62	-0.62	-0.62	-0.62	-0.62	-0.62	-0.62	-0.62	-0.62
Linifanib	-1.12	-1.12	-1.12	-1.12	-1.12	-1.12	-1.12	-1.12	-1.12	-1.12	-1.12	-1.12	-1.12	-1.12	-1.12	-1.12	-1.12	-1.12	-1.12	-1.12	-1.12	1.28	-1.12	-1.12	-1.12	-1.12	-1.02	-1.12	-1.12	-1.12	-0.02	-1.12	-1.12	-1.12	-1.12	6.08	-1.12	-1.12	-1.12	-1.12	-1.12	-1.12	-1.12
GSK2879552	-0.62	-0.42	2.08	0.58	-0.62	-0.62	-0.62	-0.62	-0.62	-0.62	-0.02	-0.02	-0.62	0.58	-0.62	-0.32	-0.62	-0.62	-0.62	-0.62	-0.22	0.28	-0.52	-0.62	-0.62	-0.62	-0.02	-0.12	-0.62	0.08	-0.62	-0.62	-0.62	-0.62	-0.32	-0.62	-0.62	0.28	-0.62	-0.22	-0.42	-0.22	6.48
Ripasudil	3.28	2.68	-0.22	-0.22	-0.22	-0.22	-0.22	-0.22	-0.22	0.88	-0.22	-0.02	-0.22	0.18	-0.22	-0.22	-0.22	-0.22	-0.22	-0.22	-0.22	-0.22	4.88	-0.22	0.98	0.78	-0.12	1.58	1.18	1.78	-0.22	-0.22	1.18	-0.22	0.88	-0.22	-0.22	-0.22	-0.22	1.88	-0.22	0.98	-0.22
Talmapimod	0	1	3.2	0	0.7	0	0	0	0	0	0	0	0	0	0	0	0	0	0.2	4.9	2.8	0.4	2.8	0	0	2.1	0	0	0	0	0.5	0	0	0.9	0	0	0	0	0	0	0	0.8	0
Tandutinib	0	0	3.1	0	0.3	0	0	0	0	0	0	0	0	0	0	0	0.8	0	0	0	0	4.2	0.5	0	0	0	0	0	0	0	2.3	0	0	0	0	4.5	0	0	0	0	0	0	0.7
Pixantrone	-2.76	-0.36	-2.76	0.34	-2.66	-2.76	-1.36	-2.76	-0.36	-0.56	-2.76	1.34	-2.76	-2.56	-2.76	-2.76	-2.76	-2.76	-1.06	-2.76	0.24	-1.36	-2.76	-2.76	-2.06	-2.76	-2.06	-2.16	-2.76	-2.46	-1.76	-2.66	-2.76	-2.76	-0.86	-1.36	-2.76	-2.46	-2.76	-2.76	-1.86	-2.76	-2.76
Mitotane	-0.08	-0.08	-0.08	0.02	-0.08	-0.08	0.62	-0.08	-0.08	4.32	-0.08	1.32	-0.08	0.12	-0.08	-0.08	-0.08	-0.08	-0.08	-0.08	-0.08	-0.08	-0.08	-0.08	-0.08	-0.08	-0.08	-0.08	-0.08	0.92	-0.08	5.12	-0.08	-0.08	0.02	-0.08	0.32	-0.08	-0.08	-0.08	0.12	-0.08	-0.08
Arsenic(III)_oxide	-0.22	-0.42	-0.42	-0.42	-0.42	-0.42	2.38	1.38	2.78	0.08	-0.42	1.48	0.28	-0.42	-0.42	-0.42	-0.42	-0.42	3.78	-0.42	-0.42	-0.42	-0.42	-0.42	-0.42	-0.42	1.98	-0.42	-0.42	-0.42	-0.42	1.28	-0.42	-0.32	-0.42	-0.42	-0.42	-0.42	-0.42	-0.42	-0.42	-0.42	-0.42
Anagrelide	0.1	0	1	4.6	0	0	0	0	0	3.4	0	1.5	0	0.6	0	1.1	0	0	0	0	0	0	0	0	0	2.8	0	0	0	0	0	0	0	0	0	0	0	0	0	0	0	0	0
Bimatoprost	0	0	0	0	0	0	0	2.5	0	0	0	0	0	0.5	0	0	0	0	0	0	1.4	0	0	0	0	0	0	0	0	0	5.6	0.5	0	0	0	0	0	0	0	0	0	0	0
AZD3759	-0.04	-0.04	1.26	-0.04	-0.04	-0.04	-0.04	-0.04	-0.04	-0.04	-0.04	1.56	-0.04	-0.04	-0.04	0.86	-0.04	-0.04	-0.04	-0.04	0.66	-0.04	-0.04	-0.04	0.06	5.76	-0.04	-0.04	0.96	-0.04	-0.04	-0.04	-0.04	-0.04	-0.04	-0.04	-0.04	-0.04	-0.04	-0.04	-0.04	-0.04	-0.04
Tucatinib	-0.08	-0.08	1.12	0.02	0.02	0.52	-0.08	0.22	-0.08	0.22	4.02	0.22	-0.08	0.22	-0.08	-0.08	0.52	-0.08	-0.08	2.22	0.22	-0.08	-0.08	-0.08	-0.08	-0.08	0.12	-0.08	3.82	-0.08	-0.08	-0.08	-0.08	-0.08	-0.08	-0.08	-0.08	-0.08	-0.08	-0.08	-0.08	-0.08	-0.08
JPH203	1.2	0	0	1.5	0	0	0.4	0	2.2	0	0	0	0	1.2	0	0	0	0	2.2	4.5	0.2	0	0	0	2.1	0	0	0	0	0	0	0	0	0	0	0.2	0	0	0	0	0	0.5	0
1-methyl-D-tryptophan	-0.02	-0.62	-0.62	-0.62	-0.62	-0.62	0.58	0.38	-0.62	1.18	-0.62	2.28	1.48	-0.62	-0.62	-0.62	-0.62	-0.62	0.58	-0.62	3.68	-0.32	-0.62	-0.62	-0.62	-0.62	-0.62	-0.62	-0.62	-0.62	-0.62	-0.62	-0.62	-0.62	-0.62	-0.62	-0.62	-0.62	-0.62	-0.62	-0.62	-0.62	-0.62
GNE-7915	-0.06	-0.06	-0.06	-0.06	-0.06	-0.06	1.04	-0.06	-0.06	-0.06	-0.06	1.74	-0.06	-0.06	-0.06	-0.06	-0.06	-0.06	-0.06	-0.06	-0.06	-0.06	-0.06	-0.06	5.44	-0.06	-0.06	-0.06	-0.06	-0.06	-0.06	-0.06	-0.06	-0.06	-0.06	-0.06	-0.06	-0.06	-0.06	-0.06	-0.06	-0.06	0.34
Pravastatin	3.04	-0.66	-0.66	-0.56	-0.66	-0.46	0.64	-0.66	-0.66	-0.66	3.04	-0.36	0.74	-0.66	-0.66	-0.66	-0.66	-0.66	-0.66	-0.56	-0.66	-0.66	0.04	-0.66	-0.66	-0.66	-0.46	-0.66	0.64	-0.66	-0.66	-0.66	-0.66	-0.66	-0.66	-0.66	-0.16	-0.66	-0.66	-0.66	-0.66	-0.66	0.94
Vesatolimod	-3.52	-3.42	-3.52	0.28	-3.32	-3.52	-3.52	-3.52	-2.92	-3.22	-3.52	-3.52	-3.52	-3.52	-2.32	-3.52	-3.52	-3.52	-3.52	-3.52	-3.52	-3.52	-3.52	-3.32	-3.52	-3.52	-3.52	-3.52	0.38	-3.52	-2.12	-3.52	-3.52	-3.42	-3.52	-3.52	-3.52	-3.52	-3.52	-3.52	-3.52	-3.52	-2.92
CPI-360	5.1	0	0	0	0	0	1.3	0	0	0	0	1.1	0	0	0	0	0	0	1.8	0	0	0	0	0	0	0	0	0	0	0	0	0	0	0.1	0	0	0	0	0	0	0	0	0
Tepotinib	-0.08	-0.08	-0.08	-0.08	-0.08	-0.08	-0.08	2.02	-0.08	-0.08	4.62	-0.08	-0.08	-0.08	-0.08	-0.08	-0.08	-0.08	-0.08	0.42	-0.08	0.22	-0.08	-0.08	-0.08	-0.08	-0.08	0.02	2.22	-0.08	-0.08	-0.08	-0.08	-0.08	-0.08	-0.08	-0.08	-0.08	-0.08	0.02	-0.08	-0.08	0.52
Tideglusib	-0.3	-0.3	-0.3	-0.3	-0.3	-0.3	-0.3	-0.3	-0.3	-0.3	-0.3	0.5	-0.3	0.9	-0.3	-0.3	-0.3	-0.3	-0.3	-0.3	0.4	-0.3	-0.3	-0.3	-0.3	3.7	-0.3	-0.3	-0.3	-0.3	3.4	-0.3	-0.3	-0.3	-0.3	0.3	-0.3	-0.3	-0.3	-0.3	-0.3	-0.3	-0.3
TAK-285	0	0	0	0	0	0	3.1	0	3.3	0	0	1.6	0	0	0	0.1	0	0	0	0	0.1	0	0	0	3.1	0	0.2	0	0	0	0	0	0	0	0	0	0	0	0	0	0	0	0
Abiraterone	0.58	-0.12	3.48	-0.12	-0.12	-0.12	-0.12	-0.12	-0.12	1.78	1.18	0.88	-0.12	0.28	-0.12	3.08	-0.12	-0.12	1.48	-0.02	-0.12	-0.12	-0.02	-0.12	-0.12	-0.12	-0.12	-0.12	0.08	-0.12	-0.12	-0.12	-0.12	0.18	-0.12	-0.12	-0.12	1.28	-0.12	-0.12	-0.12	-0.12	-0.12
Letrozole	-0.04	-0.04	-0.04	-0.04	-0.04	-0.04	-0.04	0.76	-0.04	-0.04	-0.04	-0.04	-0.04	-0.04	-0.04	-0.04	-0.04	-0.04	-0.04	-0.04	4.76	-0.04	0.36	1.16	-0.04	-0.04	-0.04	-0.04	-0.04	-0.04	1.06	-0.04	-0.04	-0.04	-0.04	-0.04	-0.04	-0.04	-0.04	-0.04	-0.04	-0.04	-0.04
Goserelin	-0.06	-0.06	-0.06	-0.06	-0.06	-0.06	-0.06	-0.06	-0.06	-0.06	-0.06	-0.06	-0.06	0.14	-0.06	-0.06	-0.06	-0.06	-0.06	-0.06	0.14	-0.06	-0.06	-0.06	-0.06	-0.06	-0.06	0.04	4.84	-0.06	-0.06	-0.06	-0.06	-0.06	-0.06	-0.06	-0.06	0.14	-0.06	-0.06	-0.06	-0.06	-0.06
Telatinib	0	1.6	0	0	0	0	1.8	0	1	0.9	0.7	0.4	0	0	0	0	0	0	2.9	0.2	2.6	0.2	0	0	0.9	0	0	0	0	0	0	0.9	0	0	0	0	0	0	0	0	0	0	0
EPZ031686	0	0	0	0.9	0	0	0	0	0.6	0	0	0	0	0	0	0.6	0	0	0.5	0	3.5	0	0	0	2.6	0	0	0	0	0	0	0.5	0	0	0	0	0	0	0	0	0	0	0
AZD4547	-0.14	-0.04	0.46	-0.14	0.16	-0.14	-0.14	0.26	-0.14	-0.14	0.66	-0.14	-0.14	-0.14	-0.14	-0.14	0.56	-0.14	-0.14	3.46	-0.14	0.36	-0.14	-0.14	-0.14	0.56	-0.14	-0.14	-0.04	-0.04	1.66	-0.14	-0.14	-0.14	-0.14	1.36	-0.14	-0.14	-0.14	-0.14	-0.14	-0.14	-0.14
Apatinib	0	0	2.4	0	0	0	0	2.1	0	0.1	1.2	1.2	0	0	0	0	0	0.4	0	1.1	0.1	1	0.1	0	0	0	0	0.3	0.6	0	1	1	0	0	0	0	0	0	0	2.2	0	0.1	0
Devimistat (CPI-613)	1.9	0	0	2.4	0	0	0	0	0	0	2.1	0.8	1	0	0.1	0.1	0.4	0	0	0	0	0.6	0	1.8	0	0	0	0.3	1.3	0	0.6	0	0	0	0	0	0	0	0	0.1	0	0	0
TRAM-34	-0.08	-0.08	-0.08	-0.08	-0.08	-0.08	2.72	-0.08	2.52	-0.08	-0.08	1.12	-0.08	-0.08	-0.08	-0.08	-0.08	-0.08	1.12	-0.08	0.22	-0.08	-0.08	-0.08	-0.08	-0.08	-0.08	-0.08	-0.08	-0.08	-0.08	-0.08	-0.08	-0.08	-0.08	-0.08	-0.08	-0.08	-0.08	-0.08	-0.08	-0.08	-0.08
Pentostatin	-0.44	-0.44	-0.44	1.26	-0.44	-0.44	0.36	-0.44	-0.44	-0.14	-0.44	-0.44	-0.44	-0.44	-0.44	-0.44	-0.44	-0.44	-0.44	-0.44	-0.44	-0.44	0.66	0.36	-0.24	-0.44	-0.34	-0.44	3.06	-0.44	-0.44	-0.44	-0.44	-0.44	-0.14	-0.44	-0.24	-0.34	-0.44	-0.44	-0.44	-0.44	-0.44
Brivanib	-0.04	0.66	-0.04	-0.04	-0.04	-0.04	-0.04	-0.04	-0.04	0.16	-0.04	-0.04	-0.04	-0.04	2.76	-0.04	-0.04	-0.04	-0.04	1.96	0.96	-0.04	-0.04	-0.04	-0.04	-0.04	-0.04	-0.04	-0.04	0.16	-0.04	-0.04	1.56	1.46	0.06	-0.04	0.26	-0.04	-0.04	-0.04	0.06	0.46	-0.04
Motesanib	-0.22	-0.22	-0.22	-0.22	0.78	1.98	-0.22	-0.22	-0.22	-0.22	-0.22	-0.22	-0.22	-0.22	-0.22	-0.22	-0.22	1.28	-0.22	-0.22	-0.22	-0.22	-0.22	1.58	-0.22	-0.22	-0.22	1.08	0.08	-0.22	-0.22	-0.22	-0.22	-0.22	-0.22	-0.22	-0.22	-0.22	-0.22	0.38	-0.22	-0.22	-0.22
GDC-0853	0	0	0	0	0	1.1	0	0	0	0	0	0	0	0.2	0	0	0	0	0	0	0.2	0	0	0	0	1.6	0	0	2.8	0	0	0.4	0	0	0	0	0	0	0	0	0	0	0
Sapitinib	0	0	0	0	0	0	0	0	0	0	0	0	0.1	0	0	0	0	0	0	0	0	0	0	0	0	0	0	3.3	0	0	0	0	0	0	0	0	0	0	0	0	0	0	0
XAV939	1.96	-0.14	0.06	0.46	0.36	0.16	-0.14	1.46	-0.14	0.66	0.56	0.26	-0.14	-0.14	-0.14	-0.14	-0.14	-0.14	-0.14	0.06	-0.04	0.56	-0.14	-0.14	-0.14	-0.14	-0.14	0.36	-0.14	-0.14	-0.14	-0.14	-0.14	-0.14	-0.14	-0.14	-0.14	-0.14	-0.14	0.96	-0.14	-0.14	-0.14
Anastrozole	0	0	0	0	0	0	0	0	0	0	0	0	0	0	0	0	0	0	0	0	0	0	0	0	0.6	0	0	0	0	0	2.9	0.2	0	0	0	0	0	0	0	0	0	0	0
Tanzisertib	0	0	1.9	0.8	0	0	0	0	0	1.4	0	0.9	0	0.2	0	0	1.2	0	0	0	0	0	0	0	0	0	0	0.2	0	0	0	0	0	0	0	0	0	0	0	0	0	0	0
Aminoglutethimide	0	0	0	0.6	0	0	0	0	0.6	0	0	2.4	0	0.5	0	0	0	0	0	0	0.6	0.3	0	0	0	0	0	0	0	0	0	0.4	0	0	0	0	0	0	0	0	0	0	0
Teniposide	0	0	0	0	0	0.1	0	2.4	0	0	0	0	0	0	0	0	0	0	0	0	0	0	0	0	0	0	0	0	0	0	0	0	0	0	0	0	0	0	0	0	0	0	0
Capecitabine	-0.06	-0.06	-0.06	-0.06	-0.06	-0.06	0.44	-0.06	-0.06	-0.06	-0.06	1.04	-0.06	0.04	-0.06	-0.06	-0.06	-0.06	-0.06	-0.06	-0.06	0.04	-0.06	-0.06	-0.06	-0.06	-0.06	-0.06	-0.06	-0.06	1.84	0.64	-0.06	-0.06	-0.06	-0.06	-0.06	-0.06	-0.06	-0.06	-0.06	-0.06	-0.06
GSK343	0	0	0.1	0	0.1	0	0	0	0	0	0	0	0	0	0	0	0	0	0	0	0	0	0	0	0	0	0	0	0	0	0	0	0	0	0	0	2	0	0	0	0	0	0
Lomeguatrib	0	0.4	0.5	1	0	0	0	0	0	0	0.8	0	0	0	0	0	0	0	0	0.8	1.2	0	0	0	0	0	0	0	0	0	0	0.1	0	0	0	0	0	0	0	0	0	0	0
Vatalanib	0	0	0	0	0	0	0	0	0	0	0	0.1	0	0.1	0.1	0	0	0	0	0	0	0	0	0	0	0.1	0	1.1	0	0.7	0	0	0	0	0	0	0	0	0	0.7	0	0	0.5
GNE-0877	0	0	0	0	0	0	0	1	0	0	0	0	0	0	0	0	0	0	0	0	0.8	0	0	0	0	0	0	0	0	0	0	0	0	0	0	0	0	0	0	0	0	0	0
Pirfenidone	0	0	0	0	0	0	0	0	0	0	0	0	0	0	0	0	0	0	0	0	0	0	0	0	0	0	0	0	1.2	0	0	0	0	0	0	0	0	0	0	0	0	0	0
Plerixafor	0	0.7	0	0	0	0	0	0	0	0	0	0	0	0	0	0	0	0.3	0	0	0.1	0	0	0	0	0	0	0	0	0	0	0	0	0	0	0	0	0	0	0	0	0	0
UNC1215	0	0	0	0	0	0	0	0	0	0	0	0	0	0	0	0	0	0	0	0	0.5	0	0	0	0	0.4	0	0	0	0	0	0	0	0	0	0	0	0	0	0	0	0	0
Metformin	-0.02	-0.02	-0.02	-0.02	-0.02	-0.02	-0.02	-0.02	-0.02	-0.02	-0.02	0.58	-0.02	-0.02	-0.02	-0.02	-0.02	-0.02	-0.02	-0.02	0.08	-0.02	-0.02	-0.02	-0.02	-0.02	-0.02	-0.02	-0.02	-0.02	0.08	-0.02	-0.02	-0.02	-0.02	-0.02	-0.02	-0.02	-0.02	-0.02	-0.02	-0.02	-0.02
Thalidomide	-0.14	-0.14	-0.14	0.16	-0.14	-0.14	0.36	-0.14	-0.14	-0.14	-0.14	-0.14	-0.14	-0.14	-0.14	-0.14	-0.14	-0.14	-0.14	-0.14	-0.04	-0.14	-0.14	-0.14	-0.14	-0.14	-0.14	-0.14	-0.14	-0.14	-0.14	-0.14	-0.14	-0.14	-0.14	-0.14	-0.14	-0.14	-0.14	-0.14	-0.14	-0.14	-0.14
Resatorvid	0	0	0	0	0	0.4	0	0	0	0.2	0	0	0	0	0	0	0	0	0	0	0	0	0	0	0	0	0	0	0	0	0	0	0	0	0	0	0	0	0	0	0	0	0
Pinometostat	0	0	0	0	0	0	0	0	0	0	0	0	0	0	0.3	0	0	0	0	0	0	0	0	0	0	0.2	0	0	0	0	0	0	0	0	0	0	0	0	0	0	0	0	0
Apalutamide	0	0	0	0	0	0.2	0	0	0	0	0	0	0	0	0	0	0	0	0	0	0	0	0	0.1	0	0	0	0	0	0	0	0	0	0	0	0	0	0	0	0.1	0	0	0
VGX-1027	-0.04	-0.04	-0.04	-0.04	-0.04	-0.04	-0.04	-0.04	-0.04	-0.04	-0.04	-0.04	-0.04	-0.04	-0.04	-0.04	-0.04	-0.04	-0.04	-0.04	-0.04	-0.04	-0.04	-0.04	-0.04	-0.04	-0.04	-0.04	-0.04	-0.04	-0.04	-0.04	-0.04	-0.04	-0.04	-0.04	-0.04	0.16	-0.04	-0.04	-0.04	-0.04	-0.04
Necrostatin_2	-0.08	-0.08	-0.08	-0.08	-0.08	-0.08	-0.08	-0.08	-0.08	-0.08	-0.08	-0.08	-0.08	-0.08	-0.08	-0.08	-0.08	-0.08	-0.08	-0.08	-0.08	-0.08	-0.08	-0.08	-0.08	-0.08	-0.08	-0.08	-0.08	-0.08	-0.08	-0.08	-0.08	-0.08	-0.08	-0.08	-0.08	-0.08	-0.08	-0.08	-0.08	-0.08	-0.08
Infigratinib	0	0	0	0	0	0	0	0	0	0	0	0	0	0	0	0	0	0	0	0	0	0	0	0	0	0	0	0	0	0	0	0	0	0	0	0	0	0	0	0	0	0	0
Valproic_acid	0	0	0	0	0	0	0	0	0	0	0	0	0	0	0	0	0	0	0	0	0	0	0	0	0	0	0	0	0	0	0	0	0	0	0	0	0	0	0	0	0	0	0

## Sheet: fig.4b
Figure 4b
Drug name	Drug classes	median	variance
Pilocarpine	Other	-1.56	5.12824
Lovastatin	Metabolic modifier	0	5.52143
Gefitinib	Kinase inhibitor	0.96	5.20147
Metformin	Metabolic modifier	-0.02	0.00869324
Anagrelide	Other	0	0.954463
Imatinib	Kinase inhibitor	0.16	27.3238
Idarubicin	Conv.Chemo	7.94	38.9892
Vatalanib	Kinase inhibitor	0	0.0526467
Erlotinib	Kinase inhibitor	2.26	11.1335
Miltefosine	Other	1.46	10.5324
Dexamethasone	Immunomodulatory	14.58	240.426
Auranofin	Conv.Chemo	2.74	15.4801
Tretinoin	Differentiatinepigenetic modifier	-2.4	1.62107
Simvastatin	Metabolic modifier	1.28	5.82235
Goserelin	Hormone therapy	-0.06	0.557398
Raloxifene	Hormone therapy	0.22	4.43701
Plicamycin	Conv.Chemo	-11.06	71.9202
Lapatinib	Kinase inhibitor	0	3.483
Bortezomib	Proteasproteasome inhibitor	2.92	9.79433
Letrozole	Hormone therapy	-0.04	0.592569
Bexarotene	Differentiatinepigenetic modifier	-3.4	29.7082
Celecoxib	NSAID	0.04	3.31684
Anastrozole	Hormone therapy	0	0.202182
Bicalutamide	Hormone therapy	-0.88	4.89391
Clofarabine	Conv.Chemo	4.3	93.8891
Vincristine	Conv.Chemo	6.82	51.1724
Vinorelbine	Conv.Chemo	19.28	58.2791
Aminoglutethimide	Hormone therapy	0	0.158616
Vinblastine	Conv.Chemo	-0.1	55.486
Thalidomide	Immunomodulatory	-0.14	0.00788483
Clomifene	Hormone therapy	0.72	5.02693
Cytarabine	Conv.Chemo	19	123.228
Cytarabine.Idarubicin	N.Conv.Chemo Combo	14.66	65.0525
Disulfiram(+CuCl2)	Metabolic modifier	-1.02	41.4077
Finasteride	Hormone therapy	-0.52	2.7715
Fluorouracil	Conv.Chemo	1.76	6.43352
Flutamide	Hormone therapy	-0.16	5.57563
Imiquimod	Immunomodulatory	0	3.0132
Methylprednisolone	Immunomodulatory	10.9	156.808
Mitoxantrone	Conv.Chemo	8.34	60.6279
Paclitaxel	Conv.Chemo	18.34	59.1077
Prednisolone	Immunomodulatory	8.4	121.688
Mepacrine	Other	-4	10.8552
Topotecan	Conv.Chemo	18.88	46.174
Temozolomide	Conv.Chemo	-0.04	6.42573
Fulvestrant	Hormone therapy	0	2.42471
Megestrol_acetate	Hormone therapy	0.52	20.2867
Tamoxifen	Hormone therapy	1.32	6.03769
Methotrexate	Metabolic modifier	10.78	46.6898
Nilutamide	Hormone therapy	-0.48	3.50642
Mitotane	Conv.Chemo	-0.08	1.08917
Allopurinol	Conv.Chemo	-0.64	1.4623
Deferoxamine	Other	3.66	13.2105
Digoxin	Other	8.3	14.5674
Hydroxyurea	Conv.Chemo	3.46	24.5756
Mercaptopurine	Conv.Chemo	11.1	26.0348
Thioguanine	Conv.Chemo	11.94	28.0559
Tacrolimus	Rapalog	2.08	60.9555
Epirubicin	Conv.Chemo	6.82	41.5837
Itraconazole	Other	-0.12	16.5159
AT-101	Apoptotic modulator	4.18	9.32835
BI-2536	Kinase inhibitor	17.44	57.8944
SN-38	Conv.Chemo	24.58	55.2145
Pravastatin	Metabolic modifier	-0.66	0.735891
Exemestane	Hormone therapy	-0.8	7.84756
Raltitrexed	Conv.Chemo	18.12	57.7515
Palbociclib	Kinase inhibitor	2.88	23.9613
AT9283	Kinase inhibitor	8.42	28.1425
Navitoclax	Apoptotic modulator	17.62	71.3473
Selumetinib	Kinase inhibitor	-1.6	24.635
Veliparib	Differentiatinepigenetic modifier	-2.58	9.68481
Afatinib	Kinase inhibitor	-0.84	2.37599
Dovitinib	Kinase inhibitor	-0.14	4.57058
Crizotinib	Kinase inhibitor	-0.54	2.2092
Danusertib	Kinase inhibitor	14.54	67.9108
Foretinib	Kinase inhibitor	1.64	28.8555
Abiraterone	Hormone therapy	-0.12	0.690819
SNS-032	Kinase inhibitor	-3.24	9.89049
ABT-751	Conv.Chemo	11.42	17.6411
BIIB021	HSP inhibitor	4.48	20.4302
Decitabine	Differentiatinepigenetic modifier	1.04	36.6025
Alvocidib	Kinase inhibitor	-2.5	7.3597
Tipifarnib	Differentiatinepigenetic modifier	7.8	34.5003
Ponatinib	Kinase inhibitor	5.92	107.588
Perifosine	Kinase inhibitor	-0.36	3.08425
Motesanib	Kinase inhibitor	-0.22	0.278804
Cediranib	Kinase inhibitor	0	2.66779
Rucaparib	Differentiatinepigenetic modifier	1.02	11.5254
Tarenflurbil	Other	-0.16	3.64113
Tivozanib	Kinase inhibitor	2.46	43.0362
AZD1775	Kinase inhibitor	11.54	22.6164
PF-00477736	Kinase inhibitor	6.28	20.5897
AZD7762	Kinase inhibitor	0.3	21.252
AZD1152-HQPA	Kinase inhibitor	14.04	79.5671
AZD8055	Kinase inhibitor	6.38	43.0302
Belinostat	Differentiatinepigenetic modifier	8.5	19.5429
Bimatoprost	Immunomodulatory	0	0.893001
Doramapimod	Kinase inhibitor	1.26	6.0609
Bryostatin_1	Kinase inhibitor	-7.12	119.412
Tacedinaline	Differentiatinepigenetic modifier	0.68	14.4258
BMS-754807	Kinase inhibitor	8.68	32.4271
Idelalisib	Kinase inhibitor	1.24	29.784
Trametinib	Kinase inhibitor	-1.94	28.7395
Sonidegib	M.Hedgehog inhibitor	0.98	12.2186
Everolimus	Rapalog	1.9	37.1798
Ruxolitinib	Kinase inhibitor	-11.78	14.1871
Indibulin	Conv.Chemo	7.14	33.0782
MK-2206	Kinase inhibitor	3.26	10.732
Alisertib	Kinase inhibitor	18.48	91.52
Nelarabine	Conv.Chemo	-3.12	31.934
Nilotinib	Kinase inhibitor	2.7	76.5728
Luminespib	HSP inhibitor	-1.1	21.4784
Plerixafor	Other	0	0.0133776
Vemurafenib	Kinase inhibitor	2.26	4.83435
Vandetanib	Kinase inhibitor	-0.22	4.41206
Sepantronium_bromide	Apoptotic modulator	15.54	84.9724
Linsitinib	Kinase inhibitor	-2.28	5.36638
Tepotinib	Kinase inhibitor	-0.08	0.710653
Dasatinib	Kinase inhibitor	-0.7	122.786
Tofacitinib	Kinase inhibitor	-7.86	4.2328
Fingolimod	Other	0.98	6.072
Axitinib	Kinase inhibitor	7.56	34.7667
Saracatinib	Kinase inhibitor	1.78	39.5026
Bosutinib	Kinase inhibitor	1.16	46.8794
Canertinib	Kinase inhibitor	1.86	9.95463
Lenalidomide	Immunomodulatory	-1.28	7.40066
Panobinostat	Differentiatinepigenetic modifier	5.34	26.9663
Pazopanib	Kinase inhibitor	0.74	7.87766
Tandutinib	Kinase inhibitor	0	1.14298
Temsirolimus	Rapalog	2.76	53.5929
Vorinostat	Differentiatinepigenetic modifier	7.7	24.4279
Entinostat	Differentiatinepigenetic modifier	4.98	21.3161
Enzastaurin	Kinase inhibitor	4.56	4.56378
Olaparib	Differentiatinepigenetic modifier	3.78	37.3867
Masitinib	Kinase inhibitor	0.22	13.4674
Pictilisib	Kinase inhibitor	5.56	41.4247
Vismodegib	M.Hedgehog inhibitor	-0.94	7.44346
Sorafenib	Kinase inhibitor	0	9.09195
Seliciclib	Kinase inhibitor	-0.24	4.17963
Docetaxel	Conv.Chemo	17.1	57.0993
Pentostatin	Conv.Chemo	-0.44	0.380576
Sirolimus	Rapalog	0.44	24.1995
Floxuridine	Conv.Chemo	26.12	147.103
Gemcitabine	Conv.Chemo	14.46	78.372
Teniposide	Conv.Chemo	0	0.13392
Dactinomycin	Conv.Chemo	12.24	51.0143
Cladribine	Conv.Chemo	1.86	65.372
Mitomycin_C	Conv.Chemo	-2.86	9.63987
Carboplatin	Conv.Chemo	8.6	22.6966
Cisplatin	Conv.Chemo	12.04	51.5511
Pemetrexed	Metabolic modifier	20.18	72.0568
Oxaliplatin	Conv.Chemo	10.02	41.6039
Daunorubicin	Conv.Chemo	6.56	38.376
Etoposide	Conv.Chemo	15.54	68.2147
Arsenic(III)_oxide	Differentiatinepigenetic modifier	-0.42	1.02779
Doxorubicin	Conv.Chemo	7.18	33.6945
Valrubicin	Conv.Chemo	7.28	51.139
Sunitinib	Kinase inhibitor	-1.04	16.0162
Ixabepilone	Conv.Chemo	2.98	3.33885
Azacitidine	Differentiatinepigenetic modifier	5.14	11.9135
Fludarabine	Conv.Chemo	3	37.2219
Bleomycin	Conv.Chemo	2.84	13.2466
Dactolisib	Kinase inhibitor	5.96	34.3846
Quizartinib	Kinase inhibitor	0.38	24.471
APR-246	Apoptotic modulator	-1.16	4.67171
Carfilzomib	Proteasproteasome inhibitor	1.46	12.1656
Gandotinib	Kinase inhibitor	4.98	18.5072
AZ3146	Kinase inhibitor	1.04	5.79917
Sotrastaurin	Kinase inhibitor	2.6	9.21153
Midostaurin	Kinase inhibitor	6.86	34.0483
Regorafenib	Kinase inhibitor	4.04	9.21693
XAV939	Differentiatinepigenetic modifier	-0.14	0.208726
UCN-01	Kinase inhibitor	6.04	22.4073
Ruboxistaurin	Kinase inhibitor	0.16	7.28563
Capecitabine	Conv.Chemo	-0.06	0.122137
Chloroquine	Conv.Chemo	-2.74	6.55781
Valproic_acid	Differentiatinepigenetic modifier	0	0
Tivantinib	Kinase inhibitor	3.68	4.45772
Niraparib	Differentiatinepigenetic modifier	3.78	29.4155
Volasertib	Kinase inhibitor	12.4	30.749
Toremifene	Hormone therapy	0.98	8.64848
Lasofoxifene	Hormone therapy	-1.28	2.22884
Galiellalactone	Other	3.86	11.818
Omacetaxine	Conv.Chemo	3.52	34.6554
NVP-RAF265	Kinase inhibitor	5.68	9.28814
Neratinib	Kinase inhibitor	1.98	4.92282
Mocetinostat	Differentiatinepigenetic modifier	7.24	18.405
Rabusertib	Kinase inhibitor	-0.04	3.54303
Galunisertib	Kinase inhibitor	0	1.90709
Linifanib	Kinase inhibitor	-1.12	1.33589
Brivanib	Kinase inhibitor	-0.04	0.375382
Buparlisib	Kinase inhibitor	5.18	9.05855
Nintedanib	Kinase inhibitor	-0.16	49.8938
AZD4547	Kinase inhibitor	-0.14	0.42959
VER-155008	HSP inhibitor	4.72	16.31
Daporinad	Metabolic modifier	12.06	29.6115
Cabozantinib	Kinase inhibitor	-2.82	42.5972
AZD1480	Kinase inhibitor	-3.18	2.87868
Ridaforolimus	Rapalog	3.06	51.2944
Sonolisib	Kinase inhibitor	-0.76	1.37684
Quisinostat	Differentiatinepigenetic modifier	6.28	26.7726
Tosedostat	Proteasproteasome inhibitor	2.26	24.9778
PF-04708671	Kinase inhibitor	3.26	6.86254
Binimetinib	Kinase inhibitor	-0.32	13.704
Tamatinib	Kinase inhibitor	-3.82	25.6006
PF-3845	Other	0.96	5.14039
MK-0752	Other	0	2.89161
SB743921	I.Kinesin inhibitor	3.46	15.9101
Omipalisib	Kinase inhibitor	9.8	57.3229
Ibrutinib	Kinase inhibitor	0.6	9.75086
TAK-901	Kinase inhibitor	9.66	21.7449
Fostamatinib	Kinase inhibitor	-0.34	16.9061
JQ1	Differentiatinepigenetic modifier	4.32	31.494
Infigratinib	Kinase inhibitor	0	0
Momelotinib	Kinase inhibitor	-1.62	13.7986
Sapanisertib	Kinase inhibitor	4.68	25.4775
TGX-221	Kinase inhibitor	-0.84	9.39564
Tubacin	Differentiatinepigenetic modifier	7.74	18.9353
Tubastatin_A	Differentiatinepigenetic modifier	3.06	14.7341
Atorvastatin	Metabolic modifier	-0.9	8.16415
Varespladib	Other	-0.84	1.77476
StemRegenin_1	Differentiatinepigenetic modifier	0.1	4.60052
PFI-1	Differentiatinepigenetic modifier	2.5	18.12
4-hydroxytamoxifen	Hormone therapy	1.22	4.97969
Enzalutamide	Hormone therapy	-0.32	3.10023
1-methyl-D-tryptophan	Other	-0.62	0.794396
Dacomitinib	Kinase inhibitor	-0.54	2.15844
Dinaciclib	Kinase inhibitor	-3.64	13.9414
Dabrafenib	Kinase inhibitor	0.58	9.54968
I-BET151	Differentiatinepigenetic modifier	4.06	25.5649
Ralimetinib	Kinase inhibitor	2.26	11.8829
Crenolanib	Kinase inhibitor	-0.82	19.6745
PF-4800567	Kinase inhibitor	0.16	3.51824
PF-670462	Kinase inhibitor	1.2	9.23664
ZSTK474	Kinase inhibitor	5.66	44.663
PAC-1	Apoptotic modulator	2.08	6.28137
Vistusertib	Kinase inhibitor	5.42	32.7997
Devimistat (CPI-613)	Metabolic modifier	0	0.40742
Roxadustat	Differentiatinepigenetic modifier	-1.12	2.881
Pevonedistat	Metabolic modifier	12.1	27.4418
GSK2636771	Kinase inhibitor	-0.02	2.93997
AT-406	Apoptotic modulator	-1.26	6.51435
Lomeguatrib	Differentiatinepigenetic modifier	0	0.085814
GSK269962	Kinase inhibitor	7.66	50.9733
GSK650394	Kinase inhibitor	1.66	9.5732
AVN944	Metabolic modifier	11.14	45.1802
Venetoclax	Apoptotic modulator	10.1	180.777
BMS-911543	Kinase inhibitor	-4.36	8.46404
Ipatasertib	Kinase inhibitor	2.9	16.1974
IOX-2	Differentiatinepigenetic modifier	-0.82	3.46637
GSK-J4	Differentiatinepigenetic modifier	-7.88	14.2552
UNC1215	Differentiatinepigenetic modifier	0	0.0093134
SGC0946	Differentiatinepigenetic modifier	-0.02	2.97534
UNC0642	Differentiatinepigenetic modifier	-0.54	5.64471
GSK343	Differentiatinepigenetic modifier	0	0.0930343
UNC0638	Differentiatinepigenetic modifier	-1.04	7.34004
C646	Differentiatinepigenetic modifier	1.74	13.9267
8-chloro-adenosine	Conv.Chemo	1.1	15.642
8-amino-adenosine	Conv.Chemo	5.08	12.5076
Rocilinostat	Differentiatinepigenetic modifier	5.34	11.6258
ASP3026	Kinase inhibitor	-0.14	5.0832
Alectinib	Kinase inhibitor	0.38	2.80787
Ganetespib	HSP inhibitor	1.34	13.2247
TRAM-34	Other	-0.08	0.382004
Pracinostat	Differentiatinepigenetic modifier	5.58	19.6199
AR-42	Differentiatinepigenetic modifier	8.08	13.6098
Lonafarnib	Differentiatinepigenetic modifier	7.54	29.479
Alpelisib	Kinase inhibitor	0.78	8.06897
Baricitinib	Kinase inhibitor	-1.94	1.9233
BX-912	Kinase inhibitor	7.56	27.6088
AZD-5363	Kinase inhibitor	4.82	13.5653
CUDC-305	HSP inhibitor	3.22	12.4904
Oprozomib	Proteasproteasome inhibitor	2.8	26.3978
Fedratinib	Kinase inhibitor	-1.06	7.45762
PF-03758309	Kinase inhibitor	3.68	74.1052
GSK-2334470	Kinase inhibitor	1.86	15.5966
Pomalidomide	Immunomodulatory	-0.26	7.07004
Bafetinib	Kinase inhibitor	0	45.6897
Orteronel	Hormone therapy	0	1.62483
EPZ-5687	Differentiatinepigenetic modifier	-0.36	3.61978
LY-2874455	Kinase inhibitor	-0.64	22.3809
Apalutamide	Hormone therapy	0	0.00133998
Tideglusib	Kinase inhibitor	-0.3	0.709668
SGI-1776	Kinase inhibitor	-1.08	7.89931
Rigosertib	Other	14.36	20.6114
Milciclib	Kinase inhibitor	5.44	22.1194
Lenvatinib	Kinase inhibitor	0.06	3.82435
Duvelisib	Kinase inhibitor	-0.44	17.1362
Icotinib	Kinase inhibitor	0.7	3.77558
Cilengitide	Other	0	13.0377
Apatinib	Kinase inhibitor	0	0.418738
Amuvatinib	Kinase inhibitor	4.26	8.78939
SCH772984	Kinase inhibitor	0.56	16.6499
Telatinib	Kinase inhibitor	0	0.48825
Triciribine	Kinase inhibitor	8.04	63.7137
Tozasertib	Kinase inhibitor	17.26	67.5878
Varlitinib	Kinase inhibitor	0.82	26.2121
Golvatinib	Kinase inhibitor	0.26	3.42352
Copanlisib	Kinase inhibitor	3.18	35.7337
Sapitinib	Kinase inhibitor	0	0.253123
AT7519	Kinase inhibitor	-4.26	15.2482
NVP-BGT226	Kinase inhibitor	4.32	25.3114
BMS-777607	Kinase inhibitor	0	2.97741
Abemaciclib	Kinase inhibitor	-1.86	33.4329
Ceritinib	Kinase inhibitor	-2.64	7.30361
Neflamapimod	Kinase inhibitor	1	2.39874
Tesevatinib	Kinase inhibitor	0.04	2.12011
Hydroxyfasudil	Kinase inhibitor	-0.72	3.02157
Lucitanib	Kinase inhibitor	3.08	4.44441
ENMD-2076	Kinase inhibitor	5.14	20.0844
PD0325901	Kinase inhibitor	0.84	25.7398
PH-797804	Kinase inhibitor	0	3.39916
TG100-115	Kinase inhibitor	0.1	3.37168
Tucatinib	Kinase inhibitor	-0.08	0.833876
GSK-1070916	Kinase inhibitor	13.96	69.6017
GSK-461364	Kinase inhibitor	20.52	81.0355
Capmatinib	Kinase inhibitor	-0.06	5.35225
Palomid-529	Kinase inhibitor	0.46	13.9352
PF-00562271	Kinase inhibitor	1.52	7.60525
Gedatolisib	Kinase inhibitor	4.06	25.0607
TAK-285	Kinase inhibitor	0	0.706058
Agerafenib (CEP-32496)	Kinase inhibitor	3.4	80.5952
IOX-1	Differentiatinepigenetic modifier	3.64	3.29065
AZD-6482	Kinase inhibitor	2.22	16.2851
GSK-690693	Kinase inhibitor	4.68	20.4916
OSU-03012	Kinase inhibitor	7.9	30.1888
NVP-AEW541	Kinase inhibitor	-1.32	9.88915
AZD-1080	Kinase inhibitor	-0.02	4.84631
MK-8776	Kinase inhibitor	0.34	3.57166
AZD-5438	Kinase inhibitor	-0.36	22.57
Silmitasertib	Kinase inhibitor	3.5	10.3516
Mubritinib	Kinase inhibitor	8.06	51.7264
AZD-8186	Kinase inhibitor	0.54	11.5991
GDC-0623	Kinase inhibitor	-1.8	3.99018
Talmapimod	Kinase inhibitor	0	1.14635
Birinapant	Apoptotic modulator	-4.2	39.9666
NVP-LCL161	Apoptotic modulator	-2.32	15.5654
Tazemetostat	Differentiatinepigenetic modifier	-0.08	2.9514
Pinometostat	Differentiatinepigenetic modifier	0	0.00295681
PHA-408	Kinase inhibitor	0.98	6.62361
PS-1145	Kinase inhibitor	-0.46	3.89911
KU-60019	Kinase inhibitor	0.92	6.91408
Selinexor	Apoptotic modulator	10.18	32.2807
GSK2801	Differentiatinepigenetic modifier	-0.26	1.87645
SGC-CBP30	Differentiatinepigenetic modifier	4.08	13.2617
TH588	Metabolic modifier	5.82	22.4001
VGX-1027	Immunomodulatory	-0.04	0.000930233
Birabresib	Differentiatinepigenetic modifier	3.42	39.4321
Encorafenib	Kinase inhibitor	0.1	7.53623
URB597	Metabolic modifier	-0.46	1.42062
Fimepinostat (CUDC-907)	Differentiatinepigenetic modifier	7.28	29.0026
MK-8745	Kinase inhibitor	11.2	21.0553
GDC-0919	Immunomodulatory	0.9	3.84161
NVP-LGK974	Other	2.2	5.23807
ONX-0914	Proteasproteasome inhibitor	1.5	25.0726
RGFP966	Differentiatinepigenetic modifier	12.24	23.4706
NMS-873	Other	6.76	47.2058
AZ191	Kinase inhibitor	-0.72	6.92159
Ribociclib	Kinase inhibitor	1.48	6.69409
Triapine	Metabolic modifier	2.38	6.56137
VE-821	Kinase inhibitor	2.44	12.9865
Pacritinib	Kinase inhibitor	-4.7	16.1944
Tanzisertib	Kinase inhibitor	0	0.179214
GSK923295	I.Kinesin inhibitor	9.28	54.3249
Bentamapimod	Kinase inhibitor	2.94	4.29568
Idasanutlin	Apoptotic modulator	13.66	206.832
Aldoxorubicin	Conv.Chemo	7.34	36.4511
Filanesib	I.Kinesin inhibitor	16.3	43.534
Talazoparib	Differentiatinepigenetic modifier	6.58	71.8274
Tasquinimod	Immunomodulatory	-0.42	7.24282
Resminostat	Differentiatinepigenetic modifier	6.24	17.4358
WEHI-539	Apoptotic modulator	2.18	15.509
Cobimetinib	Kinase inhibitor	-2.38	9.64891
AZD1208	Kinase inhibitor	-2.9	24.7657
BGB324	Kinase inhibitor	1.52	7.05835
AZD7545	Kinase inhibitor	1.3	4.57309
Osimertinib	Kinase inhibitor	-0.82	5.08203
BMS863233	Kinase inhibitor	0.5	12.9995
Darapladib	Other	-1.42	6.73566
GNE-0877	Kinase inhibitor	0	0.0372536
Entospletinib	Kinase inhibitor	-0.64	7.13062
Ixazomib	Proteasproteasome inhibitor	6.56	10.4681
Losmapimod	Kinase inhibitor	-0.18	6.11324
ML323	Other	1.34	2.21277
OTS167	Kinase inhibitor	2.08	23.0978
PTC-209	Differentiatinepigenetic modifier	0.42	6.92631
UNC2881	Kinase inhibitor	0	2.85445
AMG-232	Apoptotic modulator	8.76	87.1358
AMG-925	Kinase inhibitor	4.94	14.7439
CEP-37440	Kinase inhibitor	0.06	9.93749
Rociletinib	Kinase inhibitor	2.14	6.91112
FRAX486	Kinase inhibitor	4.16	40.118
GNE-7915	Kinase inhibitor	-0.06	0.787121
GSK2830371	Other	0.66	20.4267
Molibresib	Differentiatinepigenetic modifier	3.2	21.7844
BCI	Other	1.58	7.25359
MST-312	Other	7.2	26.759
Taselisib	Kinase inhibitor	2.3	33.5687
GSK2656157	Kinase inhibitor	1.82	8.45616
TAK-530	Kinase inhibitor	-0.08	2.62338
Glasdegib	M.Hedgehog inhibitor	0	4.27773
Onalespib	HSP inhibitor	3.92	15.2862
Uprosertib	Kinase inhibitor	3.4	24.9053
AT13148	Kinase inhibitor	2.68	10.4008
Cerdulatinib	Kinase inhibitor	-4.46	33.0341
Filgotinib	Kinase inhibitor	-0.44	12.2637
Afuresertib	Kinase inhibitor	2.86	11.073
UM729	Differentiatinepigenetic modifier	1.44	2.46848
PF-06463922	Kinase inhibitor	-0.72	6.03447
Vactosertib (TEW-7197)	Kinase inhibitor	-0.4	7.85979
Sabutoclax	Apoptotic modulator	13.78	67.8568
SH-4-54	Other	-5.04	5.89328
BAY_87-2243	Differentiatinepigenetic modifier	8.64	111.81
Givinostat	Differentiatinepigenetic modifier	4.4	19.3216
Amsacrine	Conv.Chemo	13.46	70.5257
PCI-34051	Differentiatinepigenetic modifier	2.84	9.02971
Cabazitaxel	Conv.Chemo	17.48	78.2004
Ravoxertinib	Kinase inhibitor	3.4	17.737
KD025	Kinase inhibitor	-2.16	10.2298
Merestinib	Kinase inhibitor	-0.62	22.9737
Pixantrone	Conv.Chemo	-2.76	1.11331
Poziotinib	Kinase inhibitor	-0.22	2.97471
Spebrutinib	Kinase inhibitor	0.54	4.71373
Verdinexor	Apoptotic modulator	6.54	24.8002
Romidepsin	Differentiatinepigenetic modifier	2.06	20.3948
Abexinostat	Differentiatinepigenetic modifier	5.56	16.4396
A-1210477	Apoptotic modulator	4.96	9.17208
VS-4718	Kinase inhibitor	1.1	23.5468
GSK2879552	Differentiatinepigenetic modifier	-0.62	1.33589
Ulixertinib	Kinase inhibitor	1.62	10.022
LY3009120	Kinase inhibitor	6.76	31.9121
Pexidartinib	Kinase inhibitor	-0.72	9.61272
Marimastat	Other	-0.38	6.65777
EPZ015666	Differentiatinepigenetic modifier	-0.06	4.89106
SAR405838	Apoptotic modulator	8.96	68.8583
Prexasertib	Kinase inhibitor	18.44	30.812
Epacadostat	Immunomodulatory	-0.26	3.13844
AZD3965	Metabolic modifier	0	8.01959
Decernotinib	Kinase inhibitor	-3.94	1.84536
Omaveloxolone	Other	3.38	8.19187
BRD7116	Other	0.16	1.81684
A-419259	Kinase inhibitor	3.62	44.5214
Napabucasin	Other	-0.38	9.34118
Enasidenib	Differentiatinepigenetic modifier	-0.2	2.05589
CCT196969	Kinase inhibitor	-0.78	19.8415
Gilteritinib	Kinase inhibitor	-2.42	13.5738
ARV-825	Differentiatinepigenetic modifier	0.84	38.7536
dBET1	Differentiatinepigenetic modifier	-3.38	39.9486
A-1331852	Apoptotic modulator	5.84	101.415
A-1155463	Apoptotic modulator	11.26	203.902
Ivosidenib	Differentiatinepigenetic modifier	0.2	3.62208
Peficitinb	Kinase inhibitor	-5.06	3.95756
DEL-22379	Kinase inhibitor	0.28	8.81197
AMG319	Kinase inhibitor	-1.42	18.7377
TIC10	Other	-0.22	10.1975
ABC294640	Kinase inhibitor	2.28	2.96543
Radotinib	Kinase inhibitor	1.2	94.5228
Ripasudil	Kinase inhibitor	-0.22	1.24806
CC-223	Kinase inhibitor	1.52	11.9579
CC-115	Kinase inhibitor	2.34	19.4497
OTS-964	Kinase inhibitor	1.12	6.15265
RO5126766	Kinase inhibitor	-0.18	3.93059
TGR-1202	Kinase inhibitor	-1.76	7.89492
Litronesib	I.Kinesin inhibitor	19.04	45.0431
AZD6738	Kinase inhibitor	8.38	27.5016
ODM-201	Hormone therapy	0.52	3.90711
NVP-CGM097	Apoptotic modulator	7.86	56.9711
Entrectinib	Kinase inhibitor	-1.1	1.5636
LY3023414	Kinase inhibitor	3.88	20.2483
Tirabrutinib	Kinase inhibitor	0	9.02756
Resatorvid	Immunomodulatory	0	0.00456257
Resiquimod	Immunomodulatory	-4.92	3.16066
Motolimod	Immunomodulatory	-3.48	2.05045
THZ2	Kinase inhibitor	-0.58	34.1531
Glesatinib	Kinase inhibitor	0.54	16.1903
Sitravatinib	Kinase inhibitor	2.58	34.4727
Lifirafenib (BGB-283)	Kinase inhibitor	4.78	32.5494
Asciminib	Kinase inhibitor	-0.58	55.4824
Eribulin	Conv.Chemo	19.5	60.6376
Brigatinib	Kinase inhibitor	-2.34	13.4798
Selonsertib	Kinase inhibitor	0	4.87873
Pirfenidone	Immunomodulatory	0	0.0334884
CPI-0610	Differentiatinepigenetic modifier	3.3	26.7613
CPI-360	Differentiatinepigenetic modifier	0	0.716788
Serabelisib	Kinase inhibitor	-0.14	4.02454
NVP-SHP099	Other	-2.78	3.47924
Olmutinib	Kinase inhibitor	-0.02	2.70932
Altiratinib	Kinase inhibitor	1.84	17.8182
AZD0156	Kinase inhibitor	0.74	2.19598
Acalabrutinib	Kinase inhibitor	-0.1	6.84495
Trifluridine	Conv.Chemo	9.76	39.1566
AZD3759	Kinase inhibitor	-0.04	0.885183
Salinomycin	Other	-0.9	57.2636
Mivebresib	Differentiatinepigenetic modifier	6	70.3066
VLX1570	Proteasproteasome inhibitor	-1.02	13.5211
A-366	Differentiatinepigenetic modifier	-0.34	4.82398
LY-2584702	Kinase inhibitor	0.36	12.175
Taladegib	M.Hedgehog inhibitor	0.78	7.92788
Acitretin	Differentiatinepigenetic modifier	-1.2	7.14867
NVP-BHG712	Kinase inhibitor	3.38	11.4226
Necrostatin_2	Apoptotic modulator	-0.08	0
Tucidinostat	Differentiatinepigenetic modifier	3.94	23.6083
Vesatolimod	Immunomodulatory	-3.52	0.723433
AMG-337	Kinase inhibitor	-0.06	2.74884
Vidofludimus	Differentiatinepigenetic modifier	3.9	6.74359
ML390	Differentiatinepigenetic modifier	9.8	45.3918
E7820	Other	13.72	66.3216
JPH203	Other	0	0.806113
GDC-0084	Kinase inhibitor	6.1	20.6529
PF06650833	Kinase inhibitor	0.98	3.12558
Avadomide (CC122)	Immunomodulatory	0	6.39962
Amcasertib	Kinase inhibitor	3	11.2267
Eltanexor	Apoptotic modulator	9.76	33.8749
PIM-447	Kinase inhibitor	-1.78	32.2308
EPZ031686	Differentiatinepigenetic modifier	0	0.454086
Vinflunine	Conv.Chemo	3.98	4.64171
Ensartinib	Kinase inhibitor	-1.44	3.56884
GSK2256098	Kinase inhibitor	-0.94	3.84584
GDC-0853	Kinase inhibitor	0	0.260166
Erdafitinib	Kinase inhibitor	-0.46	4.44637
Larotrectinib	Kinase inhibitor	-0.62	1.36385
Senexin_B	Kinase inhibitor	-0.1	1.8755
BAY-1436032	Differentiatinepigenetic modifier	0.66	2.42154
Saridegib	M.Hedgehog inhibitor	0.04	4.0078
Upadacitinib	Kinase inhibitor	-7.16	4.03944
S-63845	Apoptotic modulator	-3.44	31.6518
Erastin	Metabolic modifier	7.94	70.2153
RSL3	Metabolic modifier	0	6.08801

## Sheet: fig.4c
Figure 4c
Gene symbol	Cell line	Type	Subtype	Drug name	rel. log2 protein level	sDSS
NR3C1	SEM	BCP-ALL	KMT2A-AFF1	Dexamethasone	0.0348776	10.88
NR3C1	SEM	BCP-ALL	KMT2A-AFF1	Methylprednisolone	0.0348776	7.9
NR3C1	SEM	BCP-ALL	KMT2A-AFF1	Prednisolone	0.0348776	2.9
NR3C1	REH	BCP-ALL	ETV6-RUNX1	Dexamethasone	-1.68566	-1.52
NR3C1	REH	BCP-ALL	ETV6-RUNX1	Methylprednisolone	-1.68566	-2.3
NR3C1	REH	BCP-ALL	ETV6-RUNX1	Prednisolone	-1.68566	-3
NR3C1	CCRF-CEM	T-ALL	T-Other	Dexamethasone	-0.0731148	13.88
NR3C1	CCRF-CEM	T-ALL	T-Other	Methylprednisolone	-0.0731148	6.4
NR3C1	CCRF-CEM	T-ALL	T-Other	Prednisolone	-0.0731148	6.4
NR3C1	697	BCP-ALL	TCF3-PBX1	Dexamethasone	0.00954928	32.18
NR3C1	697	BCP-ALL	TCF3-PBX1	Methylprednisolone	0.00954928	22.3
NR3C1	697	BCP-ALL	TCF3-PBX1	Prednisolone	0.00954928	17.8
NR3C1	P12-ICHIKAWA	T-ALL	T-Other	Dexamethasone	-0.130811	27.98
NR3C1	P12-ICHIKAWA	T-ALL	T-Other	Methylprednisolone	-0.130811	19.8
NR3C1	P12-ICHIKAWA	T-ALL	T-Other	Prednisolone	-0.130811	14.6
NR3C1	P30-OHKUBO	BCP-ALL	MEF2D-HNRNPUL1	Dexamethasone	0.464655	28.58
NR3C1	P30-OHKUBO	BCP-ALL	MEF2D-HNRNPUL1	Methylprednisolone	0.464655	18.6
NR3C1	P30-OHKUBO	BCP-ALL	MEF2D-HNRNPUL1	Prednisolone	0.464655	15
NR3C1	NALM-16	BCP-ALL	B-Other	Dexamethasone	-1.49566	-1.52
NR3C1	NALM-16	BCP-ALL	B-Other	Methylprednisolone	-1.49566	-2.3
NR3C1	NALM-16	BCP-ALL	B-Other	Prednisolone	-1.49566	-3
NR3C1	JURKAT	T-ALL	T-Other	Dexamethasone	-0.852832	-1.52
NR3C1	JURKAT	T-ALL	T-Other	Methylprednisolone	-0.852832	-2
NR3C1	JURKAT	T-ALL	T-Other	Prednisolone	-0.852832	-2.1
NR3C1	KASUMI-2	BCP-ALL	TCF3-PBX1	Dexamethasone	0.359836	14.58
NR3C1	KASUMI-2	BCP-ALL	TCF3-PBX1	Methylprednisolone	0.359836	11.6
NR3C1	KASUMI-2	BCP-ALL	TCF3-PBX1	Prednisolone	0.359836	13.5
NR3C1	TANOUE	B-ALL	IGH-MYC	Dexamethasone	-0.0452081	-1.42
NR3C1	TANOUE	B-ALL	IGH-MYC	Methylprednisolone	-0.0452081	-2.3
NR3C1	TANOUE	B-ALL	IGH-MYC	Prednisolone	-0.0452081	-2.8
NR3C1	NALM-6	BCP-ALL	B-Other	Dexamethasone	0.251589	30.78
NR3C1	NALM-6	BCP-ALL	B-Other	Methylprednisolone	0.251589	22.4
NR3C1	NALM-6	BCP-ALL	B-Other	Prednisolone	0.251589	15.9
NR3C1	MOLT-4	T-ALL	T-Other	Dexamethasone	-0.760904	1.48
NR3C1	MOLT-4	T-ALL	T-Other	Methylprednisolone	-0.760904	-2.3
NR3C1	MOLT-4	T-ALL	T-Other	Prednisolone	-0.760904	1.1
NR3C1	MHH-CALL-3	BCP-ALL	TCF3-PBX1	Dexamethasone	0.314956	40.28
NR3C1	MHH-CALL-3	BCP-ALL	TCF3-PBX1	Methylprednisolone	0.314956	33.2
NR3C1	MHH-CALL-3	BCP-ALL	TCF3-PBX1	Prednisolone	0.314956	26.7
NR3C1	ALL-SIL	T-ALL	NUP214-ABL1	Dexamethasone	-0.0677104	18.58
NR3C1	ALL-SIL	T-ALL	NUP214-ABL1	Methylprednisolone	-0.0677104	10.9
NR3C1	ALL-SIL	T-ALL	NUP214-ABL1	Prednisolone	-0.0677104	8.9
NR3C1	SUP-B15	BCP-ALL	BCR-ABL1	Dexamethasone	0.776585	42.98
NR3C1	SUP-B15	BCP-ALL	BCR-ABL1	Methylprednisolone	0.776585	32.9
NR3C1	SUP-B15	BCP-ALL	BCR-ABL1	Prednisolone	0.776585	28.1
NR3C1	MHH-CALL-2	BCP-ALL	B-Other	Dexamethasone	0.372615	28.88
NR3C1	MHH-CALL-2	BCP-ALL	B-Other	Methylprednisolone	0.372615	26.5
NR3C1	MHH-CALL-2	BCP-ALL	B-Other	Prednisolone	0.372615	23.1
NR3C1	MOLT-16	T-ALL	T-Other	Dexamethasone	-0.787694	9.68
NR3C1	MOLT-16	T-ALL	T-Other	Methylprednisolone	-0.787694	7.9
NR3C1	MOLT-16	T-ALL	T-Other	Prednisolone	-0.787694	3.5
NR3C1	PEER	T-ALL	NUP214-ABL1	Dexamethasone	-1.00746	-0.92
NR3C1	PEER	T-ALL	NUP214-ABL1	Methylprednisolone	-1.00746	-1.5
NR3C1	PEER	T-ALL	NUP214-ABL1	Prednisolone	-1.00746	-3
NR3C1	LC4-1	BCP-ALL	MEF2D-HNRNPUL1	Dexamethasone	-0.160796	12.48
NR3C1	LC4-1	BCP-ALL	MEF2D-HNRNPUL1	Methylprednisolone	-0.160796	5.9
NR3C1	LC4-1	BCP-ALL	MEF2D-HNRNPUL1	Prednisolone	-0.160796	8.4
NR3C1	KOPN-8	BCP-ALL	KMT2A-MLLT1	Dexamethasone	0.0509199	33.88
NR3C1	KOPN-8	BCP-ALL	KMT2A-MLLT1	Methylprednisolone	0.0509199	21.1
NR3C1	KOPN-8	BCP-ALL	KMT2A-MLLT1	Prednisolone	0.0509199	22.6
NR3C1	PF-382	T-ALL	T-Other	Dexamethasone	-0.982013	1.48
NR3C1	PF-382	T-ALL	T-Other	Methylprednisolone	-0.982013	-1.6
NR3C1	PF-382	T-ALL	T-Other	Prednisolone	-0.982013	-1.6
NR3C1	RCH-ACV	BCP-ALL	TCF3-PBX1	Dexamethasone	-0.183547	38.78
NR3C1	RCH-ACV	BCP-ALL	TCF3-PBX1	Methylprednisolone	-0.183547	30.2
NR3C1	RCH-ACV	BCP-ALL	TCF3-PBX1	Prednisolone	-0.183547	26.8
NR3C1	DND-41	T-ALL	BCL11B-TLX3	Dexamethasone	0.508006	36.28
NR3C1	DND-41	T-ALL	BCL11B-TLX3	Methylprednisolone	0.508006	31.6
NR3C1	DND-41	T-ALL	BCL11B-TLX3	Prednisolone	0.508006	29.4
NR3C1	380	BCP-ALL	IGH-MYC	Dexamethasone	0.721083	32.18
NR3C1	380	BCP-ALL	IGH-MYC	Methylprednisolone	0.721083	27.2
NR3C1	380	BCP-ALL	IGH-MYC	Prednisolone	0.721083	23.8
NR3C1	HAL-01	BCP-ALL	B-Other	Dexamethasone	0.0331161	-1.42
NR3C1	HAL-01	BCP-ALL	B-Other	Methylprednisolone	0.0331161	1.5
NR3C1	HAL-01	BCP-ALL	B-Other	Prednisolone	0.0331161	-2.6
NR3C1	TMD5	BCP-ALL	BCR-ABL1	Dexamethasone	1.02961	14.88
NR3C1	TMD5	BCP-ALL	BCR-ABL1	Methylprednisolone	1.02961	15
NR3C1	TMD5	BCP-ALL	BCR-ABL1	Prednisolone	1.02961	4.8
NR3C1	COG-LL-317	T-ALL	T-Other	Dexamethasone	-0.600191	11.28
NR3C1	COG-LL-317	T-ALL	T-Other	Methylprednisolone	-0.600191	5.4
NR3C1	COG-LL-317	T-ALL	T-Other	Prednisolone	-0.600191	2.6
NR3C1	HPB-ALL	T-ALL	BCL11B-TLX3	Dexamethasone	-0.303344	3.18
NR3C1	HPB-ALL	T-ALL	BCL11B-TLX3	Methylprednisolone	-0.303344	5
NR3C1	HPB-ALL	T-ALL	BCL11B-TLX3	Prednisolone	-0.303344	2.2
NR3C1	MN-60	B-ALL	IGH-MYC	Dexamethasone	-0.391894	-0.52
NR3C1	MN-60	B-ALL	IGH-MYC	Methylprednisolone	-0.391894	-1.5
NR3C1	MN-60	B-ALL	IGH-MYC	Prednisolone	-0.391894	-3
NR3C1	COG-LL-319h	BCP-ALL	TCF3-PBX1	Dexamethasone	0.303558	26.48
NR3C1	COG-LL-319h	BCP-ALL	TCF3-PBX1	Methylprednisolone	0.303558	14.2
NR3C1	COG-LL-319h	BCP-ALL	TCF3-PBX1	Prednisolone	0.303558	16.2
NR3C1	COG-LL-332h	T-ALL	T-Other	Dexamethasone	-0.709871	1.88
NR3C1	COG-LL-332h	T-ALL	T-Other	Methylprednisolone	-0.709871	-0.7
NR3C1	COG-LL-332h	T-ALL	T-Other	Prednisolone	-0.709871	2.5
NR3C1	RPMI-8402	T-ALL	T-Other	Dexamethasone	-1.0062	3.18
NR3C1	RPMI-8402	T-ALL	T-Other	Methylprednisolone	-1.0062	-2.1
NR3C1	RPMI-8402	T-ALL	T-Other	Prednisolone	-1.0062	-1.3
NR3C1	MHH-CALL-4	BCP-ALL	B-Other	Dexamethasone	0.760339	36.68
NR3C1	MHH-CALL-4	BCP-ALL	B-Other	Methylprednisolone	0.760339	31.6
NR3C1	MHH-CALL-4	BCP-ALL	B-Other	Prednisolone	0.760339	25.5
NR3C1	NALL-1	BCP-ALL	PAX5-ETV6	Dexamethasone	0.943385	34.08
NR3C1	NALL-1	BCP-ALL	PAX5-ETV6	Methylprednisolone	0.943385	24.8
NR3C1	NALL-1	BCP-ALL	PAX5-ETV6	Prednisolone	0.943385	18
NR3C1	ALL-PO	BCP-ALL	KMT2A-AFF1	Dexamethasone	1.44343	43.18
NR3C1	ALL-PO	BCP-ALL	KMT2A-AFF1	Methylprednisolone	1.44343	34.1
NR3C1	ALL-PO	BCP-ALL	KMT2A-AFF1	Prednisolone	1.44343	28.9
NR3C1	KARPAS-45	T-ALL	T-Other	Dexamethasone	-0.0624284	24.38
NR3C1	KARPAS-45	T-ALL	T-Other	Methylprednisolone	-0.0624284	16.4
NR3C1	KARPAS-45	T-ALL	T-Other	Prednisolone	-0.0624284	12.3
NR3C1	KASUMI-9	BCP-ALL	MEF2D-HNRNPUL1	Dexamethasone	-0.540153	1.78
NR3C1	KASUMI-9	BCP-ALL	MEF2D-HNRNPUL1	Methylprednisolone	-0.540153	4
NR3C1	KASUMI-9	BCP-ALL	MEF2D-HNRNPUL1	Prednisolone	-0.540153	2
NR3C1	COG-LL-355h	BCP-ALL	ETV6-RUNX1	Dexamethasone	0.497197	30.68
NR3C1	COG-LL-355h	BCP-ALL	ETV6-RUNX1	Methylprednisolone	0.497197	22.9
NR3C1	COG-LL-355h	BCP-ALL	ETV6-RUNX1	Prednisolone	0.497197	20.6
NR3C1	MOLT-14	T-ALL	T-Other	Dexamethasone	-1.12293	-1.52
NR3C1	MOLT-14	T-ALL	T-Other	Methylprednisolone	-1.12293	-2.3
NR3C1	MOLT-14	T-ALL	T-Other	Prednisolone	-1.12293	-0.5
NR3C1	CCRF-HSB2	T-ALL	T-Other	Dexamethasone	0.0690785	18.78
NR3C1	CCRF-HSB2	T-ALL	T-Other	Methylprednisolone	0.0690785	13.9
NR3C1	CCRF-HSB2	T-ALL	T-Other	Prednisolone	0.0690785	9.3
NR3C1	KASUMI-10	BCP-ALL	KMT2A-MLLT1	Dexamethasone	0.0501589	-1.52
NR3C1	KASUMI-10	BCP-ALL	KMT2A-MLLT1	Methylprednisolone	0.0501589	-2.3
NR3C1	KASUMI-10	BCP-ALL	KMT2A-MLLT1	Prednisolone	0.0501589	-3
NR3C1	COG-LL-402h	BCP-ALL	TCF3-PBX1	Dexamethasone	-0.126025	29.28
NR3C1	COG-LL-402h	BCP-ALL	TCF3-PBX1	Methylprednisolone	-0.126025	18.5
NR3C1	COG-LL-402h	BCP-ALL	TCF3-PBX1	Prednisolone	-0.126025	16.9
NR3C1	COG-LL-394h	BCP-ALL	ABL1-ZMIZ1	Dexamethasone	-0.678415	-1.52
NR3C1	COG-LL-394h	BCP-ALL	ABL1-ZMIZ1	Methylprednisolone	-0.678415	-2.3
NR3C1	COG-LL-394h	BCP-ALL	ABL1-ZMIZ1	Prednisolone	-0.678415	-3

## Sheet: fig.4d
Figure 4d
Drug target	Spearman correlation coefficient	Rank	Drug classes
Methylprednisolone > NR3C1	0.881	1	Immunomodulatory
Dexamethasone > NR3C1	0.872	1	Immunomodulatory
Prednisolone > NR3C1	0.862	1	Immunomodulatory
Imatinib > ABL1	0.684	1	Kinase inhibitor
Radotinib > ABL1	0.675	1	Kinase inhibitor
Nilotinib > ABL1	0.654	0.99	Kinase inhibitor
Bafetinib > ABL1	0.654	0.99	Kinase inhibitor
Agerafenib_CEP_32496 > ABL1	0.649	0.99	Kinase inhibitor
TAK_901 > JAK3	0.608	0.99	Kinase inhibitor
Givinostat > HDAC7	0.579	0.99	Differentiating.epigenetic modifier
Megestrol_acetate > NR3C1	0.576	0.99	Hormone therapy
Ponatinib > ABL1	0.575	0.99	Kinase inhibitor
Dasatinib > ABL1	0.563	0.99	Kinase inhibitor
Radotinib > PDGFRB	0.558	0.98	Kinase inhibitor
Venetoclax > BCL2	0.554	0.99	Apoptotic modulator
Cabazitaxel > TUBA4A	0.539	0.98	Conv.Chemo
Asciminib > ABL1	0.532	0.98	Kinase inhibitor
Cladribine > RRM2B	0.527	0.97	Conv.Chemo
AT9283 > JAK3	0.492	0.95	Kinase inhibitor
Birinapant > BIRC2	0.462	0.96	Apoptotic modulator
Omipalisib > PIK3CB	0.447	0.96	Kinase inhibitor
Vincristine > TUBB	0.442	0.96	Conv.Chemo
Seliciclib > MAPK1	0.441	0.95	Kinase inhibitor
Birabresib > BRD3	0.441	0.97	Differentiating.epigenetic modifier
Indibulin > TUBB	0.44	0.96	Conv.Chemo
Vinblastine > TUBB	0.436	0.91	Conv.Chemo
Gedatolisib > PIK3CG	0.435	0.96	Kinase inhibitor
Bosutinib > ABL1	0.433	0.95	Kinase inhibitor
Copanlisib > PIK3CG	0.425	0.95	Kinase inhibitor
PD0325901 > MAP2K1	0.418	0.93	Kinase inhibitor
AZD6738 > ATR	0.416	0.98	Kinase inhibitor
Copanlisib > PIK3CB	0.409	0.95	Kinase inhibitor
Vinflunine > TUBB	0.407	0.94	Conv.Chemo
Oprozomib > PSMB5	0.404	0.94	Protease.proteasome inhibitor
Nintedanib > FGFR1	0.391	0.94	Kinase inhibitor
Mivebresib > BRD3	0.39	0.94	Differentiating.epigenetic modifier
GSK269962 > ROCK1	0.383	0.9	Kinase inhibitor
JQ1 > BRD3	0.382	0.94	Differentiating.epigenetic modifier
Regorafenib > PDGFRB	0.374	0.9	Kinase inhibitor
Rigosertib > FLT1	0.372	0.91	Other
I_BET151 > BRD3	0.367	0.92	Differentiating.epigenetic modifier
AT9283 > FGFR1	0.355	0.87	Kinase inhibitor
Saracatinib > ABL1	0.353	0.92	Kinase inhibitor
BIIB021 > HSP90AA1	0.352	0.93	HSP inhibitor
Pictilisib > PIK3CB	0.348	0.93	Kinase inhibitor
Seliciclib > CDK2	0.348	0.9	Kinase inhibitor
TAK_901 > ABL1	0.348	0.89	Kinase inhibitor
Seliciclib > MAPK3	0.347	0.9	Kinase inhibitor
NMS_873 > VCP	0.347	0.89	Other
Agerafenib_CEP_32496 > PDGFRB	0.346	0.9	Kinase inhibitor
Hydroxyurea > RRM1	0.343	0.89	Conv.Chemo
AT9283 > ABL1	0.341	0.86	Kinase inhibitor
GSK_690693 > PRKCE	0.339	0.9	Kinase inhibitor
Danusertib > FGFR1	0.337	0.87	Kinase inhibitor
Niraparib > PARP1	0.335	0.91	Differentiating.epigenetic modifier
GSK269962 > RPS6KA1	0.335	0.86	Kinase inhibitor
Tivozanib > PDGFRB	0.334	0.89	Kinase inhibitor
Volasertib > PLK1	0.334	0.9	Kinase inhibitor
Pracinostat > HDAC1	0.334	0.89	Differentiating.epigenetic modifier
AT9283 > YES1	0.325	0.85	Kinase inhibitor
Ponatinib > FGFR1	0.323	0.89	Kinase inhibitor
Belinostat > HDAC1	0.323	0.88	Differentiating.epigenetic modifier
Milciclib > CDK2	0.323	0.9	Kinase inhibitor
LY3023414 > PIK3CG	0.319	0.91	Kinase inhibitor
ENMD_2076 > PTK2	0.315	0.88	Kinase inhibitor
Gandotinib > JAK2	0.313	0.87	Kinase inhibitor
A_1155463 > BCL2L1	0.313	0.9	Apoptotic modulator
Cytarabine > POLB	0.31	0.84	Conv.Chemo
JQ1 > BRD2	0.309	0.88	Differentiating.epigenetic modifier
Miltefosine > PIK3CA	0.307	0.82	Other
Miltefosine > PIK3CD	0.305	0.82	Other
Triciribine > AKT2	0.293	0.86	Kinase inhibitor
Danusertib > ABL1	0.29	0.83	Kinase inhibitor
SB743921 > KIF11	0.287	0.84	Kinesin inhibitor
Tozasertib > ABL1	0.287	0.83	Kinase inhibitor
Givinostat > HDAC5	0.287	0.84	Differentiating.epigenetic modifier
AT9283 > RPS6KA3	0.285	0.81	Kinase inhibitor
Rigosertib > ABL1	0.285	0.84	Other
VS_4718 > PTK2	0.284	0.86	Kinase inhibitor
PAC_1 > CASP3	0.281	0.89	Apoptotic modulator
GSK269962 > RPS6KA5	0.275	0.8	Kinase inhibitor
Givinostat > HDAC1	0.275	0.83	Differentiating.epigenetic modifier
Entinostat > HDAC1	0.268	0.84	Differentiating.epigenetic modifier
Tucidinostat > HDAC10	0.267	0.83	Differentiating.epigenetic modifier
CUDC_305 > HSP90AA1	0.266	0.85	HSP inhibitor
GSK2830371 > PPM1D	0.263	0.91	Other
Vincristine > TUBA4A	0.261	0.83	Conv.Chemo
Talazoparib > PARP1	0.26	0.85	Differentiating.epigenetic modifier
Sapanisertib > PIK3CA	0.248	0.85	Kinase inhibitor
Regorafenib > RAF1	0.243	0.8	Kinase inhibitor
Midostaurin > PRKCB	0.241	0.82	Kinase inhibitor
NVP_BGT226 > PIK3CB	0.237	0.8	Kinase inhibitor
NVP_BGT226 > PIK3CG	0.237	0.8	Kinase inhibitor
AMG_925 > FLT3	0.237	0.85	Kinase inhibitor
Mivebresib > BRD2	0.237	0.81	Differentiating.epigenetic modifier
Dactolisib > PIK3CG	0.234	0.81	Kinase inhibitor
Salinomycin > ABCB1	0.234	0.79	Other
ONX_0914 > PSMB8	0.231	0.78	Protease.proteasome inhibitor
Givinostat > HDAC10	0.229	0.79	Differentiating.epigenetic modifier
Tucidinostat > HDAC1	0.228	0.79	Differentiating.epigenetic modifier
Resminostat > HDAC6	0.221	0.79	Differentiating.epigenetic modifier
Panobinostat > HDAC1	0.218	0.76	Differentiating.epigenetic modifier
ZSTK474 > PIK3CG	0.218	0.78	Kinase inhibitor
A_419259 > HCK	0.218	0.81	Kinase inhibitor
A_1331852 > BCL2L1	0.218	0.8	Apoptotic modulator
Birinapant > XIAP	0.216	0.81	Apoptotic modulator
Dactolisib > ATR	0.215	0.79	Kinase inhibitor
Birabresib > BRD2	0.215	0.79	Differentiating.epigenetic modifier
Abexinostat > HDAC1	0.215	0.77	Differentiating.epigenetic modifier
I_BET151 > BRD2	0.213	0.78	Differentiating.epigenetic modifier
TAK_901 > LRRK2	0.212	0.77	Kinase inhibitor
AR_42 > HDAC1	0.211	0.77	Differentiating.epigenetic modifier
Nintedanib > FLT1	0.207	0.8	Kinase inhibitor
Cytarabine.Idarubicin > POLB	0.205	0.74	Other
Sapanisertib > PIK3CD	0.205	0.81	Kinase inhibitor
Onalespib > HSP90AA1	0.204	0.78	HSP inhibitor
AT9283 > TYK2	0.202	0.72	Kinase inhibitor
Idarubicin > TOP2A	0.2	0.76	Conv.Chemo
Sabutoclax > MCL1	0.199	0.77	Apoptotic modulator
Omipalisib > PIK3CG	0.196	0.77	Kinase inhibitor
ENMD_2076 > FGFR1	0.193	0.77	Kinase inhibitor
Bryostatin_1 > PRKCA	0.19	0.81	Kinase inhibitor
AT9283 > FLT1	0.187	0.71	Kinase inhibitor
AT9283 > FLT1	0.187	0.71	Kinase inhibitor
PF_00477736 > CHEK2	0.181	0.74	Kinase inhibitor
Doramapimod > MAPK14	0.181	0.79	Kinase inhibitor
Saracatinib > LYN	0.181	0.76	Kinase inhibitor
Ipatasertib > AKT3	0.181	0.75	Kinase inhibitor
OSU_03012 > PDPK1	0.179	0.75	Kinase inhibitor
Eribulin > TUBB1	0.178	0.72	Conv.Chemo
Paclitaxel > MAP2	0.168	0.71	Conv.Chemo
Sapanisertib > PIK3CG	0.168	0.76	Kinase inhibitor
Resminostat > HDAC1	0.162	0.71	Differentiating.epigenetic modifier
PFI_1 > BRD3	0.161	0.77	Differentiating.epigenetic modifier
Dactolisib > PIK3CD	0.16	0.72	Kinase inhibitor
Ipatasertib > AKT2	0.16	0.72	Kinase inhibitor
Quisinostat > HDAC1	0.159	0.72	Differentiating.epigenetic modifier
Ipatasertib > AKT1	0.158	0.72	Kinase inhibitor
Rigosertib > PLK1	0.157	0.71	Other
ABT_751 > TUBB	0.156	0.72	Conv.Chemo
GSK_690693 > AKT2	0.152	0.72	Kinase inhibitor
Midostaurin > FLT3	0.15	0.71	Kinase inhibitor
Dactolisib > PIK3CB	0.147	0.71	Kinase inhibitor
Docetaxel > MAP2	0.146	0.68	Conv.Chemo
Milciclib > CDK7	0.138	0.72	Kinase inhibitor
ENMD_2076 > ABL1	0.138	0.7	Kinase inhibitor
LY3009120 > RAF1	0.137	0.68	Kinase inhibitor
GSK_690693 > AKT1	0.13	0.7	Kinase inhibitor
Docetaxel > MAP4	0.128	0.66	Conv.Chemo
GSK_690693 > PRKX	0.127	0.69	Kinase inhibitor
GSK_690693 > PRKCD	0.121	0.68	Kinase inhibitor
Bosutinib > HCK	0.12	0.68	Kinase inhibitor
Triciribine > AKT1	0.119	0.68	Kinase inhibitor
A_419259 > LYN	0.117	0.68	Kinase inhibitor
Saracatinib > YES1	0.116	0.67	Kinase inhibitor
Sitravatinib > MERTK	0.116	0.68	Kinase inhibitor
AZD_5363 > AKT2	0.114	0.66	Kinase inhibitor
Gandotinib > TYK2	0.113	0.65	Kinase inhibitor
Pictilisib > PIK3CG	0.111	0.67	Kinase inhibitor
Saracatinib > LCK	0.109	0.66	Kinase inhibitor
GSK_690693 > PRKCQ	0.109	0.67	Kinase inhibitor
Mocetinostat > HDAC2	0.103	0.66	Differentiating.epigenetic modifier
Triciribine > AKT3	0.103	0.66	Kinase inhibitor
Quisinostat > HDAC2	0.101	0.64	Differentiating.epigenetic modifier
SCH772984 > MAPK3	0.101	0.64	Kinase inhibitor
ENMD_2076 > YES1	0.1	0.64	Kinase inhibitor
A_419259 > LCK	0.097	0.66	Kinase inhibitor
Vinblastine > TUBE1	0.096	0.61	Conv.Chemo
Vactosertib_TEW_7197 > ACVR1B	0.096	0.68	Kinase inhibitor
Afuresertib > AKT2	0.095	0.65	Kinase inhibitor
Vinblastine > TUBD1	0.094	0.61	Conv.Chemo
TIC10 > MAPK3	0.093	0.65	Other
Tozasertib > FLT3	0.092	0.61	Kinase inhibitor
Saracatinib > FYN	0.091	0.64	Kinase inhibitor
LY3023414 > PIK3CD	0.091	0.65	Kinase inhibitor
AT_101 > BCL2	0.089	0.61	Apoptotic modulator
BX_912 > PDK1	0.089	0.59	Kinase inhibitor
WEHI_539 > BCL2L1	0.088	0.63	Apoptotic modulator
A_1210477 > MCL1	0.088	0.6	Apoptotic modulator
Nintedanib > PDGFRB	0.087	0.64	Kinase inhibitor
AZD_5363 > AKT3	0.087	0.62	Kinase inhibitor
Navitoclax > BCL2	0.086	0.62	Apoptotic modulator
Pictilisib > PIK3CD	0.085	0.63	Kinase inhibitor
TAK_901 > YES1	0.085	0.61	Kinase inhibitor
TAK_901 > HCK	0.085	0.61	Kinase inhibitor
Paclitaxel > MAP4	0.084	0.61	Conv.Chemo
Uprosertib > AKT1	0.084	0.61	Kinase inhibitor
Mitoxantrone > TOP2B	0.081	0.62	Conv.Chemo
Decitabine > TYMS	0.081	0.62	Differentiating.epigenetic modifier
GSK_690693 > AKT3	0.081	0.63	Kinase inhibitor
Buparlisib > PIK3CB	0.08	0.61	Kinase inhibitor
Afuresertib > AKT3	0.079	0.63	Kinase inhibitor
E7820 > ITGA2	0.074	0.61	Other
Buparlisib > PIK3C3	0.069	0.6	Kinase inhibitor
Resminostat > HDAC3	0.069	0.58	Differentiating.epigenetic modifier
Panobinostat > HDAC2	0.068	0.58	Differentiating.epigenetic modifier
Tosedostat > ANPEP	0.068	0.6	Protease.proteasome inhibitor
TAK_901 > LCK	0.064	0.58	Kinase inhibitor
AT9283 > MERTK	0.061	0.56	Kinase inhibitor
ENMD_2076 > FLT3	0.06	0.59	Kinase inhibitor
FRAX486 > PAK1	0.06	0.6	Kinase inhibitor
Fimepinostat_CUDC_907 > HDAC10	0.059	0.58	Differentiating.epigenetic modifier
Amsacrine > TOP2B	0.057	0.58	Conv.Chemo
Bosutinib > LYN	0.056	0.59	Kinase inhibitor
BMS_777607 > TYRO3	0.055	0.59	Kinase inhibitor
Vactosertib_TEW_7197 > TGFBR1	0.053	0.6	Kinase inhibitor
Vinorelbine > TUBB	0.051	0.58	Conv.Chemo
SN_38 > TOP1	0.051	0.57	Conv.Chemo
Cabazitaxel > TUBB1	0.051	0.56	Conv.Chemo
GSK923295 > CENPE	0.05	0.56	Kinesin inhibitor
Daunorubicin > TOP2A	0.046	0.56	Conv.Chemo
VE_821 > ATR	0.043	0.58	Kinase inhibitor
Givinostat > HDAC6	0.041	0.54	Differentiating.epigenetic modifier
AT9283 > JAK2	0.04	0.54	Kinase inhibitor
Vinblastine > TUBG1	0.037	0.54	Conv.Chemo
PF_00477736 > FLT3	0.035	0.55	Kinase inhibitor
LY3023414 > PIK3CA	0.034	0.56	Kinase inhibitor
Etoposide > TOP2B	0.033	0.55	Conv.Chemo
Abemaciclib > CDK4	0.033	0.56	Kinase inhibitor
NVP_RAF265 > RAF1	0.031	0.53	Kinase inhibitor
ENMD_2076 > JAK2	0.031	0.54	Kinase inhibitor
Vistusertib > MTOR	0.028	0.55	Kinase inhibitor
Daunorubicin > TOP2B	0.026	0.53	Conv.Chemo
Axitinib > FLT1	0.025	0.54	Kinase inhibitor
Agerafenib_CEP_32496 > RAF1	0.025	0.55	Kinase inhibitor
Epirubicin > TOP2A	0.024	0.54	Conv.Chemo
AMG_925 > CDK4	0.023	0.53	Kinase inhibitor
Cytarabine.Idarubicin > TOP2B	0.022	0.53	Other
Fluorouracil > TYMS	0.022	0.54	Conv.Chemo
Ganetespib > HSP90AA1	0.022	0.54	HSP inhibitor
Rocilinostat > HDAC6	0.02	0.52	Differentiating.epigenetic modifier
Gandotinib > JAK1	0.017	0.52	Kinase inhibitor
Olaparib > PARP1	0.016	0.53	Differentiating.epigenetic modifier
Buparlisib > MTOR	0.016	0.52	Kinase inhibitor
Milciclib > CDK5	0.013	0.52	Kinase inhibitor
Valrubicin > TOP2A	0.012	0.52	Conv.Chemo
Afuresertib > AKT1	0.011	0.54	Kinase inhibitor
TH588 > NUDT1	0.01	0.51	Metabolic modifier
RGFP966 > HDAC3	0.006	0.51	Differentiating.epigenetic modifier
Axitinib > PDGFRB	0.005	0.51	Kinase inhibitor
Azacitidine > TYMS	0.005	0.52	Differentiating.epigenetic modifier
Sabutoclax > BCL2	0.004	0.49	Apoptotic modulator
Bryostatin_1 > PRKCE	0.003	0.51	Kinase inhibitor
Bryostatin_1 > PRKCE	0.003	0.51	Kinase inhibitor
Filanesib > KIF11	0	0.49	Kinesin inhibitor
AT9283 > GSK3B	-0.004	0.49	Kinase inhibitor
LY3023414 > PIK3CB	-0.004	0.5	Kinase inhibitor
GSK_690693 > PRKCB	-0.006	0.5	Kinase inhibitor
Deferoxamine > APP	-0.008	0.5	Other
Lifirafenib_BGB_283 > RAF1	-0.008	0.51	Kinase inhibitor
NVP_BHG712 > EPHB4	-0.011	0.5	Kinase inhibitor
GSK269962 > ROCK2	-0.014	0.47	Kinase inhibitor
AZD_5363 > AKT1	-0.014	0.49	Kinase inhibitor
Seliciclib > CDK1	-0.015	0.48	Kinase inhibitor
Topotecan > TOP1	-0.019	0.49	Conv.Chemo
Amuvatinib > FLT3	-0.02	0.47	Kinase inhibitor
Vorinostat > HDAC1	-0.021	0.45	Differentiating.epigenetic modifier
MK_8745 > AURKA	-0.021	0.46	Kinase inhibitor
Aldoxorubicin > TOP2A	-0.023	0.48	Conv.Chemo
AT_101 > MCL1	-0.024	0.47	Apoptotic modulator
Palbociclib > CDK4	-0.025	0.45	Kinase inhibitor
Tivozanib > FLT1	-0.026	0.48	Kinase inhibitor
Valrubicin > TOP2B	-0.033	0.46	Conv.Chemo
Seliciclib > CDK5	-0.034	0.45	Kinase inhibitor
Floxuridine > TYMS	-0.035	0.47	Conv.Chemo
Entinostat > HDAC3	-0.036	0.44	Differentiating.epigenetic modifier
NVP_BGT226 > PIK3CA	-0.04	0.44	Kinase inhibitor
Vorinostat > HDAC3	-0.044	0.42	Differentiating.epigenetic modifier
Bafetinib > LYN	-0.044	0.45	Kinase inhibitor
LY_2874455 > FGFR1	-0.046	0.45	Kinase inhibitor
ML390 > DHODH	-0.047	0.44	Differentiating.epigenetic modifier
Fimepinostat_CUDC_907 > HDAC2	-0.048	0.43	Differentiating.epigenetic modifier
Dactolisib > PIK3CA	-0.05	0.42	Kinase inhibitor
UCN_01 > PDPK1	-0.05	0.42	Kinase inhibitor
Paclitaxel > TUBB1	-0.051	0.43	Conv.Chemo
Sitravatinib > FLT1	-0.051	0.44	Kinase inhibitor
Pevonedistat > NAE1	-0.054	0.44	Metabolic modifier
OTS167 > MELK	-0.054	0.43	Kinase inhibitor
Palbociclib > CDK6	-0.056	0.4	Kinase inhibitor
Mitoxantrone > TOP2A	-0.057	0.43	Conv.Chemo
AR_42 > HDAC3	-0.061	0.41	Differentiating.epigenetic modifier
Gandotinib > FLT3	-0.066	0.4	Kinase inhibitor
TIC10 > AKT3	-0.067	0.38	Other
Tacrolimus > FKBP1A	-0.068	0.39	Rapalog
Epirubicin > TOP2B	-0.068	0.42	Conv.Chemo
Doxorubicin > TOP2A	-0.068	0.42	Conv.Chemo
Litronesib > KIF11	-0.069	0.39	Kinesin inhibitor
AT9283 > FLT3	-0.07	0.41	Kinase inhibitor
Alisertib > AURKA	-0.07	0.4	Kinase inhibitor
Sapanisertib > PIK3CB	-0.072	0.38	Kinase inhibitor
Mocetinostat > HDAC3	-0.073	0.39	Differentiating.epigenetic modifier
Miltefosine > AKT1	-0.074	0.4	Other
BMS_777607 > MERTK	-0.074	0.41	Kinase inhibitor
Ixazomib > PSMB5	-0.074	0.4	Protease.proteasome inhibitor
Quisinostat > HDAC10	-0.075	0.38	Differentiating.epigenetic modifier
BMS_754807 > IGF1R	-0.077	0.39	Kinase inhibitor
Etoposide > TOP2A	-0.077	0.41	Conv.Chemo
EPZ015666 > PRMT5	-0.077	0.36	Differentiating.epigenetic modifier
A_1331852 > BCL2	-0.077	0.39	Apoptotic modulator
Gemcitabine > TYMS	-0.079	0.42	Conv.Chemo
Regorafenib > FLT1	-0.079	0.4	Kinase inhibitor
Sitravatinib > EPHA3	-0.079	0.4	Kinase inhibitor
Quisinostat > HDAC4	-0.08	0.37	Differentiating.epigenetic modifier
Cytarabine.Idarubicin > TOP2A	-0.085	0.4	Other
Milciclib > CDK4	-0.085	0.37	Kinase inhibitor
Amsacrine > TOP2A	-0.085	0.4	Conv.Chemo
Midostaurin > JAK1	-0.088	0.38	Kinase inhibitor
Cladribine > RRM1	-0.089	0.4	Conv.Chemo
Idarubicin > TOP2B	-0.09	0.38	Conv.Chemo
Raltitrexed > DHFR	-0.09	0.38	Conv.Chemo
Docetaxel > TUBB1	-0.09	0.39	Conv.Chemo
Trifluridine > TYMS	-0.093	0.38	Conv.Chemo
Copanlisib > PIK3CD	-0.094	0.37	Kinase inhibitor
ENMD_2076 > FYN	-0.094	0.36	Kinase inhibitor
Clofarabine > RRM1	-0.095	0.39	Conv.Chemo
GSK_690693 > PRKCH	-0.095	0.37	Kinase inhibitor
Midostaurin > PRKCA	-0.096	0.37	Kinase inhibitor
Sitravatinib > EPHB4	-0.096	0.38	Kinase inhibitor
VER_155008 > HSPA5	-0.097	0.38	HSP inhibitor
Givinostat > HDAC4	-0.099	0.35	Differentiating.epigenetic modifier
AVN944 > IMPDH1	-0.103	0.37	Metabolic modifier
Gedatolisib > PIK3CA	-0.107	0.35	Kinase inhibitor
Buparlisib > PIK3CA	-0.108	0.34	Kinase inhibitor
TAK_901 > FYN	-0.11	0.36	Kinase inhibitor
AT9283 > STK17A	-0.112	0.36	Kinase inhibitor
Pemetrexed > DHFR	-0.119	0.36	Metabolic modifier
Erastin > VDAC2	-0.125	0.29	Metabolic modifier
Aldoxorubicin > TOP2B	-0.128	0.33	Conv.Chemo
Ridaforolimus > FKBP1A	-0.129	0.35	Rapalog
Omipalisib > PIK3CD	-0.132	0.31	Kinase inhibitor
A_1155463 > BCL2	-0.132	0.3	Apoptotic modulator
Birabresib > BRD4	-0.134	0.28	Differentiating.epigenetic modifier
I_BET151 > BRD4	-0.137	0.28	Differentiating.epigenetic modifier
Sapanisertib > MTOR	-0.142	0.28	Kinase inhibitor
PF_03758309 > PAK4	-0.142	0.31	Kinase inhibitor
TIC10 > MAPK1	-0.144	0.26	Other
TIC10 > AKT2	-0.151	0.25	Other
Agerafenib_CEP_32496 > LCK	-0.156	0.3	Kinase inhibitor
Fimepinostat_CUDC_907 > HDAC1	-0.156	0.29	Differentiating.epigenetic modifier
Mocetinostat > HDAC1	-0.158	0.27	Differentiating.epigenetic modifier
Sitravatinib > DDR1	-0.159	0.29	Kinase inhibitor
Tucidinostat > HDAC3	-0.159	0.27	Differentiating.epigenetic modifier
Belinostat > HDAC2	-0.161	0.27	Differentiating.epigenetic modifier
LY3023414 > PRKDC	-0.163	0.27	Kinase inhibitor
TAK_901 > AURKA	-0.167	0.29	Kinase inhibitor
JQ1 > BRD4	-0.168	0.25	Differentiating.epigenetic modifier
Mivebresib > BRD4	-0.168	0.25	Differentiating.epigenetic modifier
TAK_901 > CLK2	-0.17	0.29	Kinase inhibitor
Cladribine > RRM2	-0.172	0.29	Conv.Chemo
TIC10 > AKT1	-0.172	0.22	Other
Prexasertib > CHEK1	-0.175	0.29	Kinase inhibitor
Ralimetinib > MAPK14	-0.179	0.18	Kinase inhibitor
AZD7762 > CHEK2	-0.18	0.21	Kinase inhibitor
Everolimus > FKBP1A	-0.181	0.29	Rapalog
Temsirolimus > FKBP1A	-0.186	0.28	Rapalog
Navitoclax > BCL2L1	-0.189	0.24	Apoptotic modulator
Danusertib > AURKA	-0.194	0.27	Kinase inhibitor
Fimepinostat_CUDC_907 > HDAC3	-0.194	0.24	Differentiating.epigenetic modifier
Miltefosine > PIK3CB	-0.195	0.27	Other
AZD_5363 > ROCK2	-0.195	0.26	Kinase inhibitor
AZD8055 > MTOR	-0.196	0.26	Kinase inhibitor
AZD3965 > SLC16A1	-0.196	0.18	Metabolic modifier
Abemaciclib > CDK6	-0.206	0.17	Kinase inhibitor
Tubacin > HDAC6	-0.209	0.25	Differentiating.epigenetic modifier
Uprosertib > AKT3	-0.209	0.23	Kinase inhibitor
Bryostatin_1 > CASP8	-0.212	0.16	Kinase inhibitor
Panobinostat > HDAC3	-0.212	0.23	Differentiating.epigenetic modifier
Buparlisib > PIK3CD	-0.212	0.21	Kinase inhibitor
Tozasertib > AURKA	-0.212	0.26	Kinase inhibitor
Tipifarnib > FNTA	-0.223	0.21	Differentiating.epigenetic modifier
GSK_461364 > PLK1	-0.223	0.25	Kinase inhibitor
LY3023414 > MTOR	-0.227	0.19	Kinase inhibitor
UCN_01 > PRKCB	-0.23	0.18	Kinase inhibitor
BI_2536 > PLK1	-0.233	0.15	Kinase inhibitor
PFI_1 > BRD2	-0.235	0.12	Differentiating.epigenetic modifier
CCT196969 > RAF1	-0.238	0.2	Kinase inhibitor
Regorafenib > BRAF	-0.245	0.21	Kinase inhibitor
Sitravatinib > FLT3	-0.251	0.18	Kinase inhibitor
TAK_901 > ABL2	-0.252	0.2	Kinase inhibitor
Pracinostat > HDAC3	-0.252	0.17	Differentiating.epigenetic modifier
Thioguanine > DNMT1	-0.255	0.14	Conv.Chemo
NVP_BGT226 > MTOR	-0.257	0.18	Kinase inhibitor
Givinostat > HDAC3	-0.258	0.17	Differentiating.epigenetic modifier
Paclitaxel > BCL2	-0.263	0.19	Conv.Chemo
Pracinostat > HDAC2	-0.264	0.16	Differentiating.epigenetic modifier
Raltitrexed > TYMS	-0.274	0.18	Conv.Chemo
Dactolisib > RPS6KB1	-0.279	0.14	Kinase inhibitor
Lifirafenib_BGB_283 > BRAF	-0.279	0.15	Kinase inhibitor
Navitoclax > MCL1	-0.281	0.14	Apoptotic modulator
PFI_1 > BRD4	-0.283	0.08	Differentiating.epigenetic modifier
AT9283 > AURKA	-0.285	0.2	Kinase inhibitor
CCT196969 > BRAF	-0.288	0.15	Kinase inhibitor
Altiratinib > FLT3	-0.29	0.16	Kinase inhibitor
Agerafenib_CEP_32496 > BRAF	-0.292	0.15	Kinase inhibitor
Lonafarnib > FNTA	-0.295	0.15	Differentiating.epigenetic modifier
Disulfiram_CuCl2 > ALDH1A1	-0.298	0.16	Metabolic modifier
BMS_777607 > AURKB	-0.301	0.13	Kinase inhibitor
NVP_RAF265 > BRAF	-0.303	0.17	Kinase inhibitor
Methotrexate > TYMS	-0.304	0.16	Metabolic modifier
Miltefosine > PIK3CG	-0.306	0.18	Other
AMG_232 > MDM2	-0.311	0.12	Apoptotic modulator
Givinostat > HDAC2	-0.313	0.12	Differentiating.epigenetic modifier
Pictilisib > MTOR	-0.319	0.1	Kinase inhibitor
AR_42 > HDAC2	-0.321	0.12	Differentiating.epigenetic modifier
Idasanutlin > MDM2	-0.322	0.1	Apoptotic modulator
Pemetrexed > TYMS	-0.323	0.14	Metabolic modifier
Mercaptopurine > HPRT1	-0.326	0.11	Conv.Chemo
Rigosertib > PDGFRB	-0.33	0.12	Other
AT_101 > BCL2L1	-0.333	0.14	Apoptotic modulator
Copanlisib > PIK3CA	-0.336	0.11	Kinase inhibitor
LY3009120 > BRAF	-0.345	0.11	Kinase inhibitor
ENMD_2076 > AURKA	-0.347	0.09	Kinase inhibitor
Digoxin > ITGB1	-0.348	0.14	Other
PF_00477736 > CHEK1	-0.348	0.1	Kinase inhibitor
PF_00477736 > YES1	-0.35	0.1	Kinase inhibitor
Vidofludimus > DHODH	-0.353	0.08	Differentiating.epigenetic modifier
Uprosertib > AKT2	-0.355	0.1	Kinase inhibitor
Paclitaxel > MAPT	-0.356	0.11	Conv.Chemo
NVP_CGM097 > MDM2	-0.356	0.07	Apoptotic modulator
SAR405838 > MDM2	-0.357	0.07	Apoptotic modulator
Navitoclax > BAD	-0.366	0.08	Apoptotic modulator
Dactolisib > MTOR	-0.371	0.07	Kinase inhibitor
AMG_232 > TP53	-0.377	0.07	Apoptotic modulator
AT9283 > SRC	-0.384	0.12	Kinase inhibitor
Verdinexor > XPO1	-0.385	0.06	Apoptotic modulator
A_419259 > SRC	-0.392	0.05	Kinase inhibitor
CCT196969 > LCK	-0.393	0.07	Kinase inhibitor
Tucidinostat > HDAC2	-0.394	0.06	Differentiating.epigenetic modifier
BAY_87_2243 > HIF1A	-0.395	0.07	Differentiating.epigenetic modifier
AZD1152_HQPA > AURKB	-0.397	0.09	Kinase inhibitor
Saracatinib > SRC	-0.4	0.05	Kinase inhibitor
A_1331852 > MCL1	-0.402	0.05	Apoptotic modulator
GSK_1070916 > AURKB	-0.405	0.09	Kinase inhibitor
NVP_CGM097 > TP53	-0.408	0.04	Apoptotic modulator
Gedatolisib > MTOR	-0.409	0.06	Kinase inhibitor
TAK_901 > SRC	-0.412	0.08	Kinase inhibitor
AT9283 > ABL2	-0.413	0.1	Kinase inhibitor
Atorvastatin > HMGCR	-0.415	0.03	Metabolic modifier
Fimepinostat_CUDC_907 > PIK3CA	-0.415	0.06	Differentiating.epigenetic modifier
Idasanutlin > TP53	-0.418	0.04	Apoptotic modulator
Birinapant > BIRC3	-0.422	0.05	Apoptotic modulator
Eltanexor > XPO1	-0.422	0.04	Apoptotic modulator
Digoxin > ATP1A1	-0.434	0.08	Other
Selinexor > XPO1	-0.444	0.04	Apoptotic modulator
Docetaxel > MAPT	-0.445	0.06	Conv.Chemo
Sepantronium_bromide > BIRC5	-0.447	0.07	Apoptotic modulator
Sabutoclax > BCL2L1	-0.448	0.04	Apoptotic modulator
Rigosertib > SRC	-0.452	0.05	Other
AZD7762 > CHEK1	-0.454	0.01	Kinase inhibitor
Belinostat > HDAC3	-0.458	0.04	Differentiating.epigenetic modifier
Omipalisib > MTOR	-0.458	0.03	Kinase inhibitor
TAK_901 > AURKB	-0.459	0.06	Kinase inhibitor
Bosutinib > SRC	-0.467	0.03	Kinase inhibitor
Triapine > RRM2	-0.468	0.05	Metabolic modifier
Sitravatinib > SRC	-0.469	0.03	Kinase inhibitor
Methotrexate > DHFR	-0.471	0.05	Metabolic modifier
Oprozomib > PSMB8	-0.484	0.03	Protease.proteasome inhibitor
VER_155008 > HSPA8	-0.49	0.05	HSP inhibitor
Ponatinib > SRC	-0.495	0.03	Kinase inhibitor
ENMD_2076 > AURKB	-0.497	0.03	Kinase inhibitor
Buparlisib > PIK3CG	-0.511	0.02	Kinase inhibitor
TAK_901 > FGR	-0.511	0.03	Kinase inhibitor
Miltefosine > AKT2	-0.514	0.05	Other
Mercaptopurine > PPAT	-0.514	0.02	Conv.Chemo
GSK2656157 > EIF2AK3	-0.517	0.03	Kinase inhibitor
AT9283 > AURKB	-0.524	0.04	Kinase inhibitor
Triapine > RRM1	-0.536	0.02	Metabolic modifier
Miltefosine > AKT3	-0.538	0.04	Other
Danusertib > AURKB	-0.541	0.03	Kinase inhibitor
CCT196969 > SRC	-0.543	0.02	Kinase inhibitor
Tozasertib > AURKB	-0.558	0.02	Kinase inhibitor
Omipalisib > PIK3CA	-0.606	0	Kinase inhibitor
AZD1775 > WEE1	-0.637	0	Kinase inhibitor
Doxorubicin > NOLC1	-0.685	0	Conv.Chemo
Daporinad > NAMPT	-0.694	0	Metabolic modifier
ENMD_2076 > SRC	-0.704	0	Kinase inhibitor
Pictilisib > PIK3CA	-0.71	0	Kinase inhibitor

## Sheet: fig.4e
Figure 4e
Correlation rank						Scatter plot
Gene symbol	Drug name	Pearson correlation coefficient	Rank	Label		Gene symbol	Cell Line	Type	Subtype	Drug name	rel. log2 protein level	sDSS
PRR15	Tacrolimus	0.757	1	-		FKBP10	SEM	BCP-ALL	KMT2A-AFF1	Tacrolimus	0.190576	7.88
FKBP10	Tacrolimus	0.741	2	FKBP10		FKBP10	REH	BCP-ALL	ETV6-RUNX1	Tacrolimus	-0.784876	2.68
NRGN	Tacrolimus	0.716	3	-		FKBP10	CCRF-CEM	T-ALL	T-Other	Tacrolimus	-0.657637	2.78
ZBTB47	Tacrolimus	0.689	4	-		FKBP10	697	BCP-ALL	TCF3-PBX1	Tacrolimus	-0.517418	2.88
NPC1L1	Tacrolimus	0.686	5	-		FKBP10	P12-ICHIKAWA	T-ALL	T-Other	Tacrolimus	-0.98016	1.58
SULF2	Tacrolimus	0.677	6	-		FKBP10	P30-OHKUBO	BCP-ALL	MEF2D-HNRNPUL1	Tacrolimus	0.480722	16.08
MITF	Tacrolimus	0.67	7	-		FKBP10	NALM-16	BCP-ALL	B-Other	Tacrolimus	2.00575	12.48
FRMD4B	Tacrolimus	0.666	8	-		FKBP10	MHH-CALL-2	BCP-ALL	B-Other	Tacrolimus	2.32565	24.58
VWA2	Tacrolimus	0.661	9	-		FKBP10	MOLT-16	T-ALL	T-Other	Tacrolimus	-0.413344	12.08
TRIM7	Tacrolimus	0.645	10	-		FKBP10	PEER	T-ALL	NUP214-ABL1	Tacrolimus	-0.874752	1.38
PIP5K1B	Tacrolimus	0.643	11	-		FKBP10	LC4-1	BCP-ALL	MEF2D-HNRNPUL1	Tacrolimus	1.13601	21.08
PHLPP1	Tacrolimus	0.642	12	-		FKBP10	KOPN-8	BCP-ALL	KMT2A-MLLT1	Tacrolimus	0.0229276	4.68
PAK6	Tacrolimus	0.638	13	-		FKBP10	PF-382	T-ALL	T-Other	Tacrolimus	-0.421749	0.78
ESAM	Tacrolimus	0.634	14	-		FKBP10	RCH-ACV	BCP-ALL	TCF3-PBX1	Tacrolimus	0.950094	10.68
SCML4	Tacrolimus	0.624	15	-		FKBP10	HPB-ALL	T-ALL	BCL11B-TLX3	Tacrolimus	-1.00516	0.28
ZNF165	Tacrolimus	0.608	16	-		FKBP10	MN-60	B-ALL	IGH-MYC	Tacrolimus	-0.0394075	-0.32
SYTL2	Tacrolimus	0.606	17	-		FKBP10	COG-LL-319h	BCP-ALL	TCF3-PBX1	Tacrolimus	-0.261682	12.68
TRPM7	Tacrolimus	0.599	18	-		FKBP10	COG-LL-332h	T-ALL	T-Other	Tacrolimus	-0.305058	0.18
NPC1	Tacrolimus	0.595	19	-		FKBP10	RPMI-8402	T-ALL	T-Other	Tacrolimus	-1.05694	1.38
PDZD7	Tacrolimus	0.595	20	-		FKBP10	MHH-CALL-4	BCP-ALL	B-Other	Tacrolimus	-0.976291	-0.12
HDAC9	Tacrolimus	0.594	21	-		FKBP10	NALL-1	BCP-ALL	PAX5-ETV6	Tacrolimus	-1.31422	0.48
TPRN	Tacrolimus	0.594	22	-		FKBP10	ALL-PO	BCP-ALL	KMT2A-AFF1	Tacrolimus	-1.35111	2.08
TPST1	Tacrolimus	0.593	23	-		FKBP10	KARPAS-45	T-ALL	T-Other	Tacrolimus	-0.864726	2.18
NCOA2	Tacrolimus	0.591	24	-		FKBP10	KASUMI-9	BCP-ALL	MEF2D-HNRNPUL1	Tacrolimus	1.6986	12.08
ASAP2	Tacrolimus	0.588	25	-		FKBP10	COG-LL-355h	BCP-ALL	ETV6-RUNX1	Tacrolimus	-1.40339	3.18
LPIN2	Tacrolimus	0.585	26	-		FKBP10	MOLT-14	T-ALL	T-Other	Tacrolimus	-1.84767	1.38
PHTF1	Tacrolimus	0.585	27	-		FKBP10	CCRF-HSB2	T-ALL	T-Other	Tacrolimus	-1.25926	3.38
TBC1D14	Tacrolimus	0.585	28	-		FKBP10	KASUMI-10	BCP-ALL	KMT2A-MLLT1	Tacrolimus	0.0272445	-0.72
NCKAP5	Tacrolimus	0.584	29	-		FKBP10	COG-LL-402h	BCP-ALL	TCF3-PBX1	Tacrolimus	-0.75658	-0.72
PTK2B	Tacrolimus	0.581	30	-
TST	Tacrolimus	0.58	31	-
LDLRAP1	Tacrolimus	0.576	32	-
ZNF367	Tacrolimus	0.576	33	-
DGKD	Tacrolimus	0.572	34	-
EFR3B	Tacrolimus	0.571	35	-
FOS	Tacrolimus	0.57	36	-
CYP27A1	Tacrolimus	0.567	37	-
RABL6	Tacrolimus	0.566	38	-
APOBEC3B	Tacrolimus	0.565	39	-
ARID5A	Tacrolimus	0.563	40	-
DIP2C	Tacrolimus	0.563	41	-
PPFIBP1	Tacrolimus	0.563	42	-
SERPINE1	Tacrolimus	0.563	43	-
AMER2	Tacrolimus	0.56	44	-
IGFBP7	Tacrolimus	0.56	45	-
SLAIN1	Tacrolimus	0.558	46	-
MEF2D	Tacrolimus	0.555	47	-
FERMT1	Tacrolimus	0.554	48	-
GBP2	Tacrolimus	0.554	49	-
ZFP36L1	Tacrolimus	0.552	50	-
TRIM66	Tacrolimus	0.549	51	-
GLT1D1	Tacrolimus	0.547	52	-
NECTIN2	Tacrolimus	0.544	53	-
PDE8A	Tacrolimus	0.544	54	-
SLC27A2	Tacrolimus	0.543	55	-
CKMT2	Tacrolimus	0.542	56	-
CRAT	Tacrolimus	0.542	57	-
DNAH5	Tacrolimus	0.541	58	-
SNX4	Tacrolimus	0.541	59	-
ITGA5	Tacrolimus	0.537	60	-
TMEM231	Tacrolimus	0.536	61	-
FOSB	Tacrolimus	0.535	62	-
ZNF114	Tacrolimus	0.535	63	-
PLVAP	Tacrolimus	0.534	64	-
TGFBR2	Tacrolimus	0.534	65	-
FAM3C	Tacrolimus	0.533	66	-
KIAA1841	Tacrolimus	0.532	67	-
MSRA	Tacrolimus	0.532	68	-
PRKCE	Tacrolimus	0.532	69	-
RBBP8	Tacrolimus	0.532	70	-
MPRIP	Tacrolimus	0.53	71	-
SPRY2	Tacrolimus	0.53	72	-
ARID5B	Tacrolimus	0.529	73	-
EOGT	Tacrolimus	0.528	74	-
LRRFIP1	Tacrolimus	0.527	75	-
SH2D4A	Tacrolimus	0.527	76	-
FRMPD1	Tacrolimus	0.526	77	-
PIMREG	Tacrolimus	0.526	78	-
KCNJ2	Tacrolimus	0.524	79	-
PIGB	Tacrolimus	0.523	80	-
DHX32	Tacrolimus	0.522	81	-
SUV39H2	Tacrolimus	0.522	82	-
RERE	Tacrolimus	0.52	83	-
FLII	Tacrolimus	0.518	84	-
ADCY6	Tacrolimus	0.517	85	-
IRF4	Tacrolimus	0.517	86	-
FARP1	Tacrolimus	0.515	87	-
TBC1D30	Tacrolimus	0.515	88	-
HIVEP2	Tacrolimus	0.513	89	-
MAFG	Tacrolimus	0.512	90	-
GAS2L3	Tacrolimus	0.511	91	-
ZKSCAN8	Tacrolimus	0.508	92	-
KIF27	Tacrolimus	0.507	93	-
STON1	Tacrolimus	0.505	94	-
STRBP	Tacrolimus	0.504	95	-
MAP3K7CL	Tacrolimus	0.502	96	-
UBTD1	Tacrolimus	0.502	97	-
CRACR2B	Tacrolimus	0.501	98	-
BRCA1	Tacrolimus	0.499	99	-
SMAP1	Tacrolimus	0.498	100	-
MIS18BP1	Tacrolimus	0.497	101	-
TEAD4	Tacrolimus	0.497	102	-
HSPB1	Tacrolimus	0.496	103	-
LILRB4	Tacrolimus	0.496	104	-
VPREB1	Tacrolimus	0.496	105	-
EMILIN1	Tacrolimus	0.495	106	-
MYH4	Tacrolimus	0.494	107	-
PPP1R16A	Tacrolimus	0.494	108	-
ST8SIA5	Tacrolimus	0.494	109	-
XAF1	Tacrolimus	0.494	110	-
LZTS2	Tacrolimus	0.493	111	-
AFAP1L1	Tacrolimus	0.492	112	-
FXYD5	Tacrolimus	0.492	113	-
LRMP	Tacrolimus	0.492	114	-
RASA1	Tacrolimus	0.491	115	-
LRRC8B	Tacrolimus	0.49	116	-
PKD2	Tacrolimus	0.49	117	-
NEURL1B	Tacrolimus	0.489	118	-
PAX5	Tacrolimus	0.489	119	-
SNX7	Tacrolimus	0.489	120	-
TMEM62	Tacrolimus	0.489	121	-
GAPVD1	Tacrolimus	0.488	122	-
BARD1	Tacrolimus	0.487	123	-
PCYT2	Tacrolimus	0.487	124	-
AK5	Tacrolimus	0.486	125	-
SAPCD2	Tacrolimus	0.486	126	-
ZNF35	Tacrolimus	0.486	127	-
CDK18	Tacrolimus	0.485	128	-
GALNT14	Tacrolimus	0.485	129	-
PRICKLE1	Tacrolimus	0.485	130	-
SOCS6	Tacrolimus	0.485	131	-
DAGLB	Tacrolimus	0.484	132	-
KANK3	Tacrolimus	0.484	133	-
TDRD6	Tacrolimus	0.484	134	-
ENKD1	Tacrolimus	0.483	135	-
IDH1	Tacrolimus	0.483	136	-
TRIM72	Tacrolimus	0.483	137	-
ADARB1	Tacrolimus	0.482	138	-
GRID2IP	Tacrolimus	0.482	139	-
MGST3	Tacrolimus	0.482	140	-
PRX	Tacrolimus	0.481	141	-
RBPMS2	Tacrolimus	0.481	142	-
EBF1	Tacrolimus	0.48	143	-
LHX2	Tacrolimus	0.48	144	-
HACD2	Tacrolimus	0.479	145	-
KCNMA1	Tacrolimus	0.479	146	-
SNX33	Tacrolimus	0.478	147	-
BCAT1	Tacrolimus	0.477	148	-
BCL6	Tacrolimus	0.477	149	-
MAP3K9	Tacrolimus	0.477	150	-
AASS	Tacrolimus	0.476	151	-
ATRNL1	Tacrolimus	0.476	152	-
GNAI1	Tacrolimus	0.476	153	-
MAP2	Tacrolimus	0.476	154	-
NAB2	Tacrolimus	0.475	155	-
ATP10D	Tacrolimus	0.474	156	-
SMPD2	Tacrolimus	0.474	157	-
NPHP1	Tacrolimus	0.473	158	-
SPIRE1	Tacrolimus	0.473	159	-
USP13	Tacrolimus	0.473	160	-
KTN1	Tacrolimus	0.472	161	-
SPA17	Tacrolimus	0.472	162	-
TIFA	Tacrolimus	0.472	163	-
FAM107B	Tacrolimus	0.471	164	-
APP	Tacrolimus	0.469	165	-
STIM2	Tacrolimus	0.469	166	-
AMOT	Tacrolimus	0.468	167	-
CCDC69	Tacrolimus	0.468	168	-
ETV1	Tacrolimus	0.468	169	-
TLE4	Tacrolimus	0.467	170	-
ZNF24	Tacrolimus	0.467	171	-
NLGN4X	Tacrolimus	0.466	172	-
ECHDC3	Tacrolimus	0.465	173	-
GAB1	Tacrolimus	0.465	174	-
PAK1	Tacrolimus	0.465	175	-
PTPN11	Tacrolimus	0.465	176	-
SLC6A19	Tacrolimus	0.465	177	-
TENM4	Tacrolimus	0.465	178	-
C12orf57	Tacrolimus	0.464	179	-
GATAD1	Tacrolimus	0.464	180	-
ELOVL2	Tacrolimus	0.463	181	-
NFKBIA	Tacrolimus	0.463	182	-
DGKH	Tacrolimus	0.462	183	-
FOXJ2	Tacrolimus	0.462	184	-
RTF1	Tacrolimus	0.462	185	-
ZSCAN16	Tacrolimus	0.462	186	-
IRF2	Tacrolimus	0.461	187	-
NUDT16	Tacrolimus	0.461	188	-
AMER1	Tacrolimus	0.46	189	-
PTPN12	Tacrolimus	0.46	190	-
SLC8A1	Tacrolimus	0.46	191	-
SYT1	Tacrolimus	0.46	192	-
CAMSAP1	Tacrolimus	0.459	193	-
CBLB	Tacrolimus	0.459	194	-
MDM2	Tacrolimus	0.458	195	-
PACSIN3	Tacrolimus	0.458	196	-
PRAG1	Tacrolimus	0.458	197	-
TEP1	Tacrolimus	0.458	198	-
TMEM117	Tacrolimus	0.458	199	-
ANK1	Tacrolimus	0.457	200	-
CTBP2	Tacrolimus	0.457	201	-
MDC1	Tacrolimus	0.457	202	-
ATP8B1	Tacrolimus	0.456	203	-
SNX5	Tacrolimus	0.455	204	-
TMOD3	Tacrolimus	0.455	205	-
TUBB4B	Tacrolimus	0.455	206	-
BMP2K	Tacrolimus	0.454	207	-
NXT1	Tacrolimus	0.454	208	-
PTMA	Tacrolimus	0.454	209	-
SLFN12	Tacrolimus	0.453	210	-
IL6ST	Tacrolimus	0.452	211	-
ZNF618	Tacrolimus	0.452	212	-
NOS1	Tacrolimus	0.451	213	-
ORAI3	Tacrolimus	0.451	214	-
PRDX1	Tacrolimus	0.451	215	-
ZADH2	Tacrolimus	0.451	216	-
ELL3	Tacrolimus	0.45	217	-
ERG	Tacrolimus	0.45	218	-
KCTD15	Tacrolimus	0.45	219	-
PEX11G	Tacrolimus	0.45	220	-
PGM2	Tacrolimus	0.45	221	-
SPINDOC	Tacrolimus	0.45	222	-
CCDC9B	Tacrolimus	0.448	223	-
CRIM1	Tacrolimus	0.448	224	-
HLX	Tacrolimus	0.448	225	-
SOX7	Tacrolimus	0.447	226	-
FGD4	Tacrolimus	0.446	227	-
PFKL	Tacrolimus	0.445	228	-
HVCN1	Tacrolimus	0.444	229	-
MALT1	Tacrolimus	0.444	230	-
NAV2	Tacrolimus	0.444	231	-
CTSO	Tacrolimus	0.443	232	-
PPIC	Tacrolimus	0.443	233	-
C11orf96	Tacrolimus	0.442	234	-
CLEC2D	Tacrolimus	0.442	235	-
CORO2B	Tacrolimus	0.442	236	-
MACF1	Tacrolimus	0.442	237	-
REV1	Tacrolimus	0.442	238	-
FAIM	Tacrolimus	0.44	239	-
SCPEP1	Tacrolimus	0.44	240	-
C7	Tacrolimus	0.439	241	-
CDYL	Tacrolimus	0.439	242	-
UGCG	Tacrolimus	0.439	243	-
ERGIC1	Tacrolimus	0.438	244	-
STK32C	Tacrolimus	0.438	245	-
PROSER2	Tacrolimus	0.437	246	-
ZNF771	Tacrolimus	0.437	247	-
DENND1A	Tacrolimus	0.436	248	-
IGLL1	Tacrolimus	0.436	249	-
MYO10	Tacrolimus	0.436	250	-
PLCB3	Tacrolimus	0.436	251	-
APOBEC3F	Tacrolimus	0.434	252	-
CD9	Tacrolimus	0.434	253	-
KIFC3	Tacrolimus	0.433	254	-
MBD1	Tacrolimus	0.433	255	-
P2RY8	Tacrolimus	0.433	256	-
SCIMP	Tacrolimus	0.433	257	-
GBE1	Tacrolimus	0.432	258	-
HSD17B12	Tacrolimus	0.432	259	-
KRAS	Tacrolimus	0.432	260	-
KIAA0930	Tacrolimus	0.429	261	-
RUNX1	Tacrolimus	0.429	262	-
ZNF217	Tacrolimus	0.429	263	-
SPINT1	Tacrolimus	0.428	264	-
TSPO	Tacrolimus	0.428	265	-
TUBB1	Tacrolimus	0.428	266	-
SERPINH1	Tacrolimus	0.427	267	-
SIPA1	Tacrolimus	0.427	268	-
TCTN2	Tacrolimus	0.427	269	-
ADD2	Tacrolimus	0.426	270	-
C18orf25	Tacrolimus	0.426	271	-
CD58	Tacrolimus	0.426	272	-
KDSR	Tacrolimus	0.426	273	-
PHLDB1	Tacrolimus	0.426	274	-
PTGER4	Tacrolimus	0.426	275	-
SLC22A16	Tacrolimus	0.426	276	-
C1orf198	Tacrolimus	0.425	277	-
NHSL1	Tacrolimus	0.425	278	-
NUBP1	Tacrolimus	0.425	279	-
TCIRG1	Tacrolimus	0.425	280	-
ZNF619	Tacrolimus	0.425	281	-
ADCY3	Tacrolimus	0.424	282	-
SDC1	Tacrolimus	0.424	283	-
ZHX2	Tacrolimus	0.424	284	-
BCL2	Tacrolimus	0.423	285	-
FAM234B	Tacrolimus	0.422	286	-
MPST	Tacrolimus	0.422	287	-
MYB	Tacrolimus	0.422	288	-
OSBPL1A	Tacrolimus	0.422	289	-
PTPMT1	Tacrolimus	0.422	290	-
RAB27A	Tacrolimus	0.422	291	-
RAB38	Tacrolimus	0.422	292	-
SETX	Tacrolimus	0.422	293	-
SLC35E3	Tacrolimus	0.421	294	-
SPATA20	Tacrolimus	0.421	295	-
ZFX	Tacrolimus	0.421	296	-
HUNK	Tacrolimus	0.42	297	-
STK38	Tacrolimus	0.42	298	-
CD22	Tacrolimus	0.419	299	-
CD72	Tacrolimus	0.419	300	-
CEP192	Tacrolimus	0.419	301	-
SCARF1	Tacrolimus	0.419	302	-
CDK14	Tacrolimus	0.418	303	-
CLTB	Tacrolimus	0.418	304	-
NFKB1	Tacrolimus	0.418	305	-
TMEM38A	Tacrolimus	0.418	306	-
UEVLD	Tacrolimus	0.418	307	-
ARPC5L	Tacrolimus	0.417	308	-
DNAJC4	Tacrolimus	0.417	309	-
PDPN	Tacrolimus	0.417	310	-
TWSG1	Tacrolimus	0.416	311	-
ZFYVE9	Tacrolimus	0.416	312	-
LYN	Tacrolimus	0.415	313	-
MAPK13	Tacrolimus	0.415	314	-
HDAC5	Tacrolimus	0.414	315	-
TRAK2	Tacrolimus	0.414	316	-
TTBK2	Tacrolimus	0.414	317	-
ADGRA3	Tacrolimus	0.413	318	-
AGAP3	Tacrolimus	0.413	319	-
SEMA6C	Tacrolimus	0.413	320	-
STT3B	Tacrolimus	0.413	321	-
APOBEC3G	Tacrolimus	0.412	322	-
ZSCAN29	Tacrolimus	0.412	323	-
ANXA4	Tacrolimus	0.411	324	-
ARSD	Tacrolimus	0.411	325	-
RNPEP	Tacrolimus	0.411	326	-
TBC1D31	Tacrolimus	0.411	327	-
IQGAP3	Tacrolimus	0.41	328	-
ME3	Tacrolimus	0.41	329	-
NNT	Tacrolimus	0.41	330	-
DCLRE1C	Tacrolimus	0.409	331	-
KIAA1324L	Tacrolimus	0.409	332	-
NEDD4L	Tacrolimus	0.409	333	-
NLRX1	Tacrolimus	0.409	334	-
TXNDC12	Tacrolimus	0.409	335	-
LSR	Tacrolimus	0.408	336	-
PDHX	Tacrolimus	0.408	337	-
PRMT8	Tacrolimus	0.408	338	-
UBR3	Tacrolimus	0.408	339	-
CYP51A1	Tacrolimus	0.407	340	-
KIF24	Tacrolimus	0.407	341	-
ARL14EP	Tacrolimus	0.406	342	-
TCL1A	Tacrolimus	0.406	343	-
BLNK	Tacrolimus	0.405	344	-
MAP3K11	Tacrolimus	0.405	345	-
TMCO4	Tacrolimus	0.405	346	-
TOR4A	Tacrolimus	0.405	347	-
LSM14B	Tacrolimus	0.404	348	-
MON1B	Tacrolimus	0.404	349	-
TBC1D4	Tacrolimus	0.404	350	-
AFDN	Tacrolimus	0.403	351	-
KANK2	Tacrolimus	0.403	352	-
ATP8A1	Tacrolimus	0.402	353	-
MAP1B	Tacrolimus	0.402	354	-
NUSAP1	Tacrolimus	0.402	355	-
SETD2	Tacrolimus	0.402	356	-
SLIT2	Tacrolimus	0.402	357	-
SMARCA2	Tacrolimus	0.402	358	-
TUFT1	Tacrolimus	0.402	359	-
PITPNC1	Tacrolimus	0.401	360	-
STK39	Tacrolimus	0.401	361	-
ZBED1	Tacrolimus	0.401	362	-
ATG16L2	Tacrolimus	0.4	363	-
STRADB	Tacrolimus	0.4	364	-
PARP1	Tacrolimus	0.399	365	-
PHEX	Tacrolimus	0.399	366	-
TCEAL3	Tacrolimus	0.399	367	-
TGIF1	Tacrolimus	0.399	368	-
BBX	Tacrolimus	0.398	369	-
ECI1	Tacrolimus	0.398	370	-
IRF2BP2	Tacrolimus	0.398	371	-
KCNMB4	Tacrolimus	0.398	372	-
NADK2	Tacrolimus	0.398	373	-
MAFF	Tacrolimus	0.397	374	-
ANXA2	Tacrolimus	0.396	375	-
PID1	Tacrolimus	0.396	376	-
ARHGEF9	Tacrolimus	0.395	377	-
CLTC	Tacrolimus	0.395	378	-
MAN1C1	Tacrolimus	0.395	379	-
NLRP3	Tacrolimus	0.395	380	-
TGOLN2	Tacrolimus	0.395	381	-
ZNF189	Tacrolimus	0.395	382	-
CUX2	Tacrolimus	0.394	383	-
EPS15	Tacrolimus	0.394	384	-
LEF1	Tacrolimus	0.394	385	-
PAOX	Tacrolimus	0.394	386	-
PDIA6	Tacrolimus	0.394	387	-
THNSL1	Tacrolimus	0.394	388	-
DUSP1	Tacrolimus	0.393	389	-
PKN3	Tacrolimus	0.393	390	-
CD151	Tacrolimus	0.392	391	-
DNLZ	Tacrolimus	0.392	392	-
DNM1L	Tacrolimus	0.392	393	-
E2F8	Tacrolimus	0.392	394	-
CHST15	Tacrolimus	0.391	395	-
FES	Tacrolimus	0.391	396	-
HLA-DRB1	Tacrolimus	0.391	397	-
KIAA0040	Tacrolimus	0.391	398	-
OXCT1	Tacrolimus	0.391	399	-
PHACTR2	Tacrolimus	0.391	400	-
RABEP1	Tacrolimus	0.391	401	-
SNX2	Tacrolimus	0.391	402	-
SPIN1	Tacrolimus	0.391	403	-
TLR1	Tacrolimus	0.391	404	-
ADCY9	Tacrolimus	0.39	405	-
AKAP7	Tacrolimus	0.39	406	-
GRB10	Tacrolimus	0.39	407	-
MADD	Tacrolimus	0.39	408	-
MYLK	Tacrolimus	0.39	409	-
PTPN14	Tacrolimus	0.39	410	-
SERPINB6	Tacrolimus	0.39	411	-
TP53I11	Tacrolimus	0.39	412	-
UNC119B	Tacrolimus	0.39	413	-
ALCAM	Tacrolimus	0.389	414	-
ANKRD63	Tacrolimus	0.389	415	-
ARL11	Tacrolimus	0.389	416	-
BRPF1	Tacrolimus	0.389	417	-
CCPG1	Tacrolimus	0.389	418	-
FMNL2	Tacrolimus	0.389	419	-
GLG1	Tacrolimus	0.389	420	-
GPRIN1	Tacrolimus	0.389	421	-
NFATC1	Tacrolimus	0.389	422	-
RAI14	Tacrolimus	0.389	423	-
SAT2	Tacrolimus	0.389	424	-
SETDB2	Tacrolimus	0.389	425	-
SZRD1	Tacrolimus	0.389	426	-
TOP2B	Tacrolimus	0.389	427	-
ARHGEF12	Tacrolimus	0.388	428	-
GOLIM4	Tacrolimus	0.388	429	-
PPP3CC	Tacrolimus	0.388	430	-
PTPRZ1	Tacrolimus	0.388	431	-
SPRYD7	Tacrolimus	0.388	432	-
WWC3	Tacrolimus	0.388	433	-
AFG3L2	Tacrolimus	0.387	434	-
AFTPH	Tacrolimus	0.387	435	-
ANKRD11	Tacrolimus	0.387	436	-
ARHGEF17	Tacrolimus	0.387	437	-
GABPA	Tacrolimus	0.387	438	-
HACD1	Tacrolimus	0.387	439	-
MICALL1	Tacrolimus	0.387	440	-
FAM151B	Tacrolimus	0.386	441	-
KAT6B	Tacrolimus	0.386	442	-
ZNF592	Tacrolimus	0.386	443	-
DBI	Tacrolimus	0.385	444	-
GLDC	Tacrolimus	0.385	445	-
HPS4	Tacrolimus	0.385	446	-
PDLIM1	Tacrolimus	0.385	447	-
SLC4A1	Tacrolimus	0.385	448	-
TTC39C	Tacrolimus	0.385	449	-
USP8	Tacrolimus	0.385	450	-
ID3	Tacrolimus	0.384	451	-
PBLD	Tacrolimus	0.384	452	-
TBC1D5	Tacrolimus	0.384	453	-
CAST	Tacrolimus	0.383	454	-
ENG	Tacrolimus	0.383	455	-
LXN	Tacrolimus	0.383	456	-
ALDH3B1	Tacrolimus	0.382	457	-
ALPK3	Tacrolimus	0.382	458	-
CARD9	Tacrolimus	0.382	459	-
FBRSL1	Tacrolimus	0.382	460	-
MARVELD1	Tacrolimus	0.382	461	-
PPIP5K1	Tacrolimus	0.382	462	-
PTP4A1	Tacrolimus	0.382	463	-
RAPGEF2	Tacrolimus	0.382	464	-
SLC41A1	Tacrolimus	0.382	465	-
CALHM2	Tacrolimus	0.381	466	-
COCH	Tacrolimus	0.381	467	-
COMTD1	Tacrolimus	0.381	468	-
DPY19L1	Tacrolimus	0.381	469	-
PACSIN2	Tacrolimus	0.381	470	-
PHF19	Tacrolimus	0.381	471	-
TLR10	Tacrolimus	0.381	472	-
TPST2	Tacrolimus	0.381	473	-
ARL2BP	Tacrolimus	0.38	474	-
CIZ1	Tacrolimus	0.379	475	-
LAT2	Tacrolimus	0.379	476	-
SH2D4B	Tacrolimus	0.379	477	-
SLC15A4	Tacrolimus	0.379	478	-
ABO	Tacrolimus	0.378	479	-
AKAP12	Tacrolimus	0.378	480	-
CYTH3	Tacrolimus	0.378	481	-
AGAP1	Tacrolimus	0.377	482	-
ALDH7A1	Tacrolimus	0.377	483	-
KHDRBS3	Tacrolimus	0.377	484	-
METTL7B	Tacrolimus	0.377	485	-
BRWD1	Tacrolimus	0.376	486	-
HIP1	Tacrolimus	0.376	487	-
SELENON	Tacrolimus	0.376	488	-
ACAA2	Tacrolimus	0.375	489	-
CXorf21	Tacrolimus	0.375	490	-
ELF1	Tacrolimus	0.375	491	-
PRKX	Tacrolimus	0.375	492	-
SMAD4	Tacrolimus	0.375	493	-
SUN2	Tacrolimus	0.375	494	-
ALS2CL	Tacrolimus	0.374	495	-
HNRNPDL	Tacrolimus	0.374	496	-
POU3F3	Tacrolimus	0.374	497	-
PIAS2	Tacrolimus	0.373	498	-
RBMXL2	Tacrolimus	0.373	499	-
RCN1	Tacrolimus	0.373	500	-
UGDH	Tacrolimus	0.373	501	-
CKAP5	Tacrolimus	0.372	502	-
MNT	Tacrolimus	0.372	503	-
RAB26	Tacrolimus	0.372	504	-
TIE1	Tacrolimus	0.372	505	-
TTF1	Tacrolimus	0.372	506	-
ZER1	Tacrolimus	0.372	507	-
ARL9	Tacrolimus	0.371	508	-
FAM174A	Tacrolimus	0.371	509	-
NOG	Tacrolimus	0.371	510	-
EIF4E3	Tacrolimus	0.37	511	-
ITPKA	Tacrolimus	0.37	512	-
LARGE1	Tacrolimus	0.37	513	-
MGST2	Tacrolimus	0.37	514	-
SIRT7	Tacrolimus	0.37	515	-
FLOT2	Tacrolimus	0.369	516	-
GPD2	Tacrolimus	0.369	517	-
IFT122	Tacrolimus	0.369	518	-
MAPKAPK2	Tacrolimus	0.369	519	-
RASSF3	Tacrolimus	0.369	520	-
RNF135	Tacrolimus	0.369	521	-
WDTC1	Tacrolimus	0.369	522	-
BMPR2	Tacrolimus	0.368	523	-
CFAP20	Tacrolimus	0.368	524	-
GGH	Tacrolimus	0.368	525	-
IRF5	Tacrolimus	0.368	526	-
PLCB1	Tacrolimus	0.368	527	-
SH2D2A	Tacrolimus	0.368	528	-
CCDC186	Tacrolimus	0.367	529	-
DONSON	Tacrolimus	0.367	530	-
PSTPIP2	Tacrolimus	0.367	531	-
RBMXL1	Tacrolimus	0.367	532	-
STBD1	Tacrolimus	0.367	533	-
SH2B3	Tacrolimus	0.366	534	-
SMS	Tacrolimus	0.366	535	-
SORBS1	Tacrolimus	0.366	536	-
EHBP1L1	Tacrolimus	0.365	537	-
IRAK3	Tacrolimus	0.365	538	-
ZNF787	Tacrolimus	0.365	539	-
MYO18A	Tacrolimus	0.364	540	-
PPP1R3D	Tacrolimus	0.364	541	-
REST	Tacrolimus	0.364	542	-
SLFN13	Tacrolimus	0.364	543	-
TRUB1	Tacrolimus	0.364	544	-
BSPRY	Tacrolimus	0.363	545	-
KIAA0753	Tacrolimus	0.363	546	-
S100A13	Tacrolimus	0.363	547	-
BBC3	Tacrolimus	0.362	548	-
CAPSL	Tacrolimus	0.362	549	-
PMAIP1	Tacrolimus	0.362	550	-
RAB9A	Tacrolimus	0.362	551	-
RIC1	Tacrolimus	0.362	552	-
SNTB1	Tacrolimus	0.362	553	-
SPTBN2	Tacrolimus	0.362	554	-
C2CD3	Tacrolimus	0.361	555	-
HDGF	Tacrolimus	0.361	556	-
PLP2	Tacrolimus	0.361	557	-
RAB34	Tacrolimus	0.361	558	-
SLC9A3R2	Tacrolimus	0.361	559	-
GANC	Tacrolimus	0.36	560	-
KAT5	Tacrolimus	0.36	561	-
MYORG	Tacrolimus	0.36	562	-
PTPN18	Tacrolimus	0.36	563	-
TXNDC5	Tacrolimus	0.36	564	-
ASXL2	Tacrolimus	0.359	565	-
MYO7A	Tacrolimus	0.359	566	-
TRIO	Tacrolimus	0.359	567	-
CKAP4	Tacrolimus	0.358	568	-
NIPSNAP3B	Tacrolimus	0.358	569	-
PLXNB1	Tacrolimus	0.358	570	-
SMCHD1	Tacrolimus	0.358	571	-
AKR1A1	Tacrolimus	0.357	572	-
ARHGEF11	Tacrolimus	0.357	573	-
CD19	Tacrolimus	0.357	574	-
SLC27A1	Tacrolimus	0.357	575	-
STK10	Tacrolimus	0.357	576	-
TRIM38	Tacrolimus	0.357	577	-
EFEMP1	Tacrolimus	0.356	578	-
PRKCD	Tacrolimus	0.356	579	-
TENM3	Tacrolimus	0.356	580	-
LRRK1	Tacrolimus	0.355	581	-
NIPAL2	Tacrolimus	0.355	582	-
RFX5	Tacrolimus	0.355	583	-
UHRF1BP1L	Tacrolimus	0.355	584	-
ZC3H12D	Tacrolimus	0.355	585	-
ZC3H8	Tacrolimus	0.355	586	-
AMOTL1	Tacrolimus	0.354	587	-
MATK	Tacrolimus	0.354	588	-
NFATC4	Tacrolimus	0.354	589	-
PPP4R1	Tacrolimus	0.354	590	-
WAPL	Tacrolimus	0.354	591	-
ACOT4	Tacrolimus	0.353	592	-
ADPRM	Tacrolimus	0.353	593	-
ARHGAP6	Tacrolimus	0.353	594	-
ASL	Tacrolimus	0.353	595	-
BCL7C	Tacrolimus	0.353	596	-
NASP	Tacrolimus	0.353	597	-
RNF169	Tacrolimus	0.353	598	-
SRGN	Tacrolimus	0.353	599	-
HOPX	Tacrolimus	0.352	600	-
MCTP2	Tacrolimus	0.352	601	-
TMX4	Tacrolimus	0.352	602	-
ZNF407	Tacrolimus	0.352	603	-
ZSWIM9	Tacrolimus	0.352	604	-
MAML3	Tacrolimus	0.351	605	-
ULK4	Tacrolimus	0.351	606	-
ZNF594	Tacrolimus	0.351	607	-
CLCN2	Tacrolimus	0.35	608	-
POU4F1	Tacrolimus	0.35	609	-
SCRIB	Tacrolimus	0.35	610	-
SNX30	Tacrolimus	0.35	611	-
WDR5B	Tacrolimus	0.35	612	-
CBFB	Tacrolimus	0.349	613	-
CEP152	Tacrolimus	0.349	614	-
CYHR1	Tacrolimus	0.349	615	-
SLC7A3	Tacrolimus	0.349	616	-
ARHGAP10	Tacrolimus	0.348	617	-
ARHGDIB	Tacrolimus	0.348	618	-
GSN	Tacrolimus	0.348	619	-
IL1B	Tacrolimus	0.348	620	-
NUDT3	Tacrolimus	0.348	621	-
PHF12	Tacrolimus	0.348	622	-
PTPRE	Tacrolimus	0.348	623	-
TFAP4	Tacrolimus	0.348	624	-
TIGD3	Tacrolimus	0.348	625	-
UNC93B1	Tacrolimus	0.348	626	-
GPSM1	Tacrolimus	0.347	627	-
ITGB1	Tacrolimus	0.347	628	-
JUP	Tacrolimus	0.347	629	-
SPG7	Tacrolimus	0.347	630	-
SYVN1	Tacrolimus	0.347	631	-
UBA7	Tacrolimus	0.347	632	-
ECHS1	Tacrolimus	0.346	633	-
HEXIM2	Tacrolimus	0.346	634	-
MBD2	Tacrolimus	0.346	635	-
MBP	Tacrolimus	0.346	636	-
PDIA3	Tacrolimus	0.346	637	-
RIPK2	Tacrolimus	0.346	638	-
TRAF3IP2	Tacrolimus	0.346	639	-
ADK	Tacrolimus	0.345	640	-
ELF2	Tacrolimus	0.345	641	-
GABPB1	Tacrolimus	0.345	642	-
PSEN2	Tacrolimus	0.345	643	-
SESTD1	Tacrolimus	0.345	644	-
AKR1C4	Tacrolimus	0.344	645	-
B4GALT2	Tacrolimus	0.344	646	-
DPP8	Tacrolimus	0.344	647	-
KEL	Tacrolimus	0.344	648	-
KLHDC9	Tacrolimus	0.344	649	-
TBC1D1	Tacrolimus	0.344	650	-
ZNF836	Tacrolimus	0.344	651	-
AP4E1	Tacrolimus	0.343	652	-
ENDOD1	Tacrolimus	0.343	653	-
FEM1B	Tacrolimus	0.343	654	-
GPT2	Tacrolimus	0.343	655	-
GRIP1	Tacrolimus	0.343	656	-
STX3	Tacrolimus	0.343	657	-
ZNF423	Tacrolimus	0.343	658	-
ZNF608	Tacrolimus	0.343	659	-
CCDC50	Tacrolimus	0.342	660	-
CST7	Tacrolimus	0.342	661	-
ABCA2	Tacrolimus	0.341	662	-
SCARB1	Tacrolimus	0.341	663	-
TAF7	Tacrolimus	0.341	664	-
AGMAT	Tacrolimus	0.34	665	-
ASPM	Tacrolimus	0.34	666	-
BMF	Tacrolimus	0.34	667	-
EIF2AK4	Tacrolimus	0.34	668	-
INPP1	Tacrolimus	0.34	669	-
MDK	Tacrolimus	0.34	670	-
NEK4	Tacrolimus	0.34	671	-
STK36	Tacrolimus	0.34	672	-
UFSP1	Tacrolimus	0.34	673	-
ZNF282	Tacrolimus	0.34	674	-
HPSE	Tacrolimus	0.339	675	-
IL7R	Tacrolimus	0.339	676	-
OXR1	Tacrolimus	0.339	677	-
TOP3A	Tacrolimus	0.339	678	-
ALDH4A1	Tacrolimus	0.338	679	-
HECW1	Tacrolimus	0.338	680	-
S100A16	Tacrolimus	0.338	681	-
SLC9B2	Tacrolimus	0.338	682	-
SLX4	Tacrolimus	0.338	683	-
TFEB	Tacrolimus	0.338	684	-
DHTKD1	Tacrolimus	0.337	685	-
KIF13A	Tacrolimus	0.337	686	-
PDSS2	Tacrolimus	0.337	687	-
TDRD7	Tacrolimus	0.337	688	-
XRRA1	Tacrolimus	0.337	689	-
ZNF687	Tacrolimus	0.337	690	-
AKAP9	Tacrolimus	0.336	691	-
CELF2	Tacrolimus	0.336	692	-
ERO1B	Tacrolimus	0.336	693	-
FLOT1	Tacrolimus	0.336	694	-
KMT5C	Tacrolimus	0.336	695	-
LPGAT1	Tacrolimus	0.336	696	-
RMI1	Tacrolimus	0.336	697	-
ACTN4	Tacrolimus	0.335	698	-
C5orf51	Tacrolimus	0.335	699	-
FABP5	Tacrolimus	0.335	700	-
FSD1L	Tacrolimus	0.335	701	-
FXN	Tacrolimus	0.335	702	-
MYL6	Tacrolimus	0.335	703	-
PCYT1A	Tacrolimus	0.335	704	-
UBXN10	Tacrolimus	0.335	705	-
ZNF33A	Tacrolimus	0.335	706	-
ACAT1	Tacrolimus	0.334	707	-
DOCK11	Tacrolimus	0.334	708	-
FAM8A1	Tacrolimus	0.334	709	-
RCAN1	Tacrolimus	0.334	710	-
RMC1	Tacrolimus	0.334	711	-
STK3	Tacrolimus	0.334	712	-
NXPE2	Tacrolimus	0.333	713	-
OLFML3	Tacrolimus	0.333	714	-
PHLPP2	Tacrolimus	0.333	715	-
RBM4B	Tacrolimus	0.333	716	-
SGSM3	Tacrolimus	0.333	717	-
AGRN	Tacrolimus	0.332	718	-
MICAL3	Tacrolimus	0.332	719	-
PLD1	Tacrolimus	0.332	720	-
PRKAR2A	Tacrolimus	0.332	721	-
RNPEPL1	Tacrolimus	0.332	722	-
SLC25A14	Tacrolimus	0.332	723	-
SNX9	Tacrolimus	0.332	724	-
TMEM179B	Tacrolimus	0.332	725	-
C21orf91	Tacrolimus	0.331	726	-
HEXB	Tacrolimus	0.331	727	-
PDE1A	Tacrolimus	0.331	728	-
UHRF1	Tacrolimus	0.331	729	-
XIRP1	Tacrolimus	0.331	730	-
ZDHHC8	Tacrolimus	0.331	731	-
ZNF341	Tacrolimus	0.331	732	-
ATN1	Tacrolimus	0.33	733	-
MMP14	Tacrolimus	0.33	734	-
PRICKLE2	Tacrolimus	0.33	735	-
SFXN1	Tacrolimus	0.33	736	-
ZFP64	Tacrolimus	0.33	737	-
ARHGEF40	Tacrolimus	0.329	738	-
BRMS1	Tacrolimus	0.329	739	-
DENND3	Tacrolimus	0.329	740	-
DLG3	Tacrolimus	0.329	741	-
ERP29	Tacrolimus	0.329	742	-
GNG7	Tacrolimus	0.329	743	-
TBC1D23	Tacrolimus	0.329	744	-
ZBTB12	Tacrolimus	0.329	745	-
ZBTB45	Tacrolimus	0.329	746	-
C20orf194	Tacrolimus	0.328	747	-
CEP170B	Tacrolimus	0.328	748	-
L3MBTL4	Tacrolimus	0.328	749	-
NLGN1	Tacrolimus	0.328	750	-
SLC43A1	Tacrolimus	0.328	751	-
UTRN	Tacrolimus	0.328	752	-
CYB5B	Tacrolimus	0.327	753	-
DECR1	Tacrolimus	0.327	754	-
EPB41L4B	Tacrolimus	0.327	755	-
SPAG9	Tacrolimus	0.327	756	-
ZNF23	Tacrolimus	0.327	757	-
C5orf24	Tacrolimus	0.326	758	-
NAAA	Tacrolimus	0.326	759	-
PHACTR1	Tacrolimus	0.326	760	-
PHF11	Tacrolimus	0.326	761	-
ZMYND8	Tacrolimus	0.326	762	-
ZNF764	Tacrolimus	0.326	763	-
CKAP2L	Tacrolimus	0.325	764	-
CYTH2	Tacrolimus	0.325	765	-
FOXP1	Tacrolimus	0.325	766	-
OFD1	Tacrolimus	0.325	767	-
PER3	Tacrolimus	0.325	768	-
SIAE	Tacrolimus	0.325	769	-
ZC3H12C	Tacrolimus	0.325	770	-
ZCCHC8	Tacrolimus	0.325	771	-
ZNF574	Tacrolimus	0.325	772	-
AGO4	Tacrolimus	0.324	773	-
C16orf86	Tacrolimus	0.324	774	-
FAM216A	Tacrolimus	0.324	775	-
FUT11	Tacrolimus	0.324	776	-
ZNF70	Tacrolimus	0.324	777	-
ARPC1A	Tacrolimus	0.323	778	-
PEBP1	Tacrolimus	0.323	779	-
TRPT1	Tacrolimus	0.323	780	-
ZFAT	Tacrolimus	0.323	781	-
ZNF486	Tacrolimus	0.323	782	-
CERCAM	Tacrolimus	0.322	783	-
IGHV3-15	Tacrolimus	0.322	784	-
LRRCC1	Tacrolimus	0.322	785	-
MCCC1	Tacrolimus	0.322	786	-
PHF8	Tacrolimus	0.322	787	-
SLC12A7	Tacrolimus	0.322	788	-
TCAP	Tacrolimus	0.322	789	-
VCL	Tacrolimus	0.322	790	-
ZNF236	Tacrolimus	0.322	791	-
KANSL1L	Tacrolimus	0.321	792	-
MCM3AP	Tacrolimus	0.321	793	-
TBC1D16	Tacrolimus	0.321	794	-
TRAK1	Tacrolimus	0.321	795	-
IDI1	Tacrolimus	0.32	796	-
MYOCD	Tacrolimus	0.32	797	-
ABCC3	Tacrolimus	0.319	798	-
BICRAL	Tacrolimus	0.319	799	-
CDH4	Tacrolimus	0.319	800	-
EHMT2	Tacrolimus	0.319	801	-
FH	Tacrolimus	0.319	802	-
PPM1N	Tacrolimus	0.319	803	-
PPP1R21	Tacrolimus	0.319	804	-
SET	Tacrolimus	0.319	805	-
SLAMF1	Tacrolimus	0.319	806	-
STAP2	Tacrolimus	0.319	807	-
EPC1	Tacrolimus	0.318	808	-
JAK1	Tacrolimus	0.318	809	-
NFIX	Tacrolimus	0.318	810	-
SEPTIN11	Tacrolimus	0.318	811	-
TSPAN11	Tacrolimus	0.318	812	-
ZNF25	Tacrolimus	0.318	813	-
PPIP5K2	Tacrolimus	0.317	814	-
ZFHX3	Tacrolimus	0.317	815	-
AARS1	Tacrolimus	0.316	816	-
AASDH	Tacrolimus	0.316	817	-
EFNB2	Tacrolimus	0.316	818	-
LIN7A	Tacrolimus	0.316	819	-
SRSF8	Tacrolimus	0.316	820	-
EIF2AK3	Tacrolimus	0.315	821	-
HAAO	Tacrolimus	0.315	822	-
PDE7B	Tacrolimus	0.315	823	-
SLC44A2	Tacrolimus	0.315	824	-
TOM1L2	Tacrolimus	0.315	825	-
ABHD17C	Tacrolimus	0.314	826	-
CARD8	Tacrolimus	0.314	827	-
LGR6	Tacrolimus	0.314	828	-
MACROH2A1	Tacrolimus	0.314	829	-
MDM1	Tacrolimus	0.314	830	-
RPUSD3	Tacrolimus	0.314	831	-
ZDHHC13	Tacrolimus	0.314	832	-
C11orf74	Tacrolimus	0.313	833	-
CATSPERZ	Tacrolimus	0.313	834	-
CNTNAP1	Tacrolimus	0.313	835	-
GYPC	Tacrolimus	0.313	836	-
KIF1C	Tacrolimus	0.313	837	-
MAGI1	Tacrolimus	0.313	838	-
RSC1A1	Tacrolimus	0.313	839	-
SDK2	Tacrolimus	0.313	840	-
SLC6A9	Tacrolimus	0.313	841	-
SYF2	Tacrolimus	0.313	842	-
ZNF625	Tacrolimus	0.313	843	-
ANKRD13D	Tacrolimus	0.312	844	-
ARHGAP44	Tacrolimus	0.312	845	-
CD200	Tacrolimus	0.312	846	-
LRRC23	Tacrolimus	0.312	847	-
NT5DC2	Tacrolimus	0.312	848	-
CCDC12	Tacrolimus	0.311	849	-
CDC42EP3	Tacrolimus	0.311	850	-
GAB2	Tacrolimus	0.311	851	-
NRM	Tacrolimus	0.311	852	-
ZSWIM6	Tacrolimus	0.311	853	-
ADAM8	Tacrolimus	0.31	854	-
BUB1B	Tacrolimus	0.31	855	-
DHODH	Tacrolimus	0.31	856	-
MAST3	Tacrolimus	0.31	857	-
S100A1	Tacrolimus	0.31	858	-
SCNN1D	Tacrolimus	0.31	859	-
SOX13	Tacrolimus	0.31	860	-
CENPF	Tacrolimus	0.309	861	-
LRP10	Tacrolimus	0.309	862	-
ABRAXAS1	Tacrolimus	0.308	863	-
AC002316.1	Tacrolimus	0.308	864	-
APPL1	Tacrolimus	0.308	865	-
C2orf42	Tacrolimus	0.308	866	-
CEP170	Tacrolimus	0.308	867	-
FBP1	Tacrolimus	0.308	868	-
FCHSD1	Tacrolimus	0.308	869	-
GLA	Tacrolimus	0.308	870	-
IMPACT	Tacrolimus	0.308	871	-
SHCBP1	Tacrolimus	0.308	872	-
BCL9L	Tacrolimus	0.307	873	-
C9orf40	Tacrolimus	0.307	874	-
EIPR1	Tacrolimus	0.307	875	-
MGRN1	Tacrolimus	0.307	876	-
NMT2	Tacrolimus	0.307	877	-
RBPMS	Tacrolimus	0.307	878	-
SPI1	Tacrolimus	0.307	879	-
UNC13B	Tacrolimus	0.307	880	-
ADI1	Tacrolimus	0.306	881	-
BTK	Tacrolimus	0.306	882	-
CCL22	Tacrolimus	0.306	883	-
CREB1	Tacrolimus	0.306	884	-
CTNND1	Tacrolimus	0.306	885	-
ETV5	Tacrolimus	0.306	886	-
MLYCD	Tacrolimus	0.306	887	-
P3H1	Tacrolimus	0.306	888	-
UGT3A2	Tacrolimus	0.306	889	-
C5orf34	Tacrolimus	0.305	890	-
DAAM1	Tacrolimus	0.305	891	-
SLC17A9	Tacrolimus	0.305	892	-
SPN	Tacrolimus	0.305	893	-
TP53BP1	Tacrolimus	0.305	894	-
ZNF682	Tacrolimus	0.305	895	-
ZNF696	Tacrolimus	0.305	896	-
CLTCL1	Tacrolimus	0.304	897	-
ELAC2	Tacrolimus	0.304	898	-
PKM	Tacrolimus	0.304	899	-
PTGR1	Tacrolimus	0.304	900	-
PXK	Tacrolimus	0.304	901	-
CHST14	Tacrolimus	0.303	902	-
FMO4	Tacrolimus	0.303	903	-
GPR176	Tacrolimus	0.303	904	-
HIRIP3	Tacrolimus	0.303	905	-
MAN2C1	Tacrolimus	0.303	906	-
NR2C2	Tacrolimus	0.303	907	-
SPOUT1	Tacrolimus	0.303	908	-
TPBG	Tacrolimus	0.303	909	-
ZNF142	Tacrolimus	0.303	910	-
ZNF841	Tacrolimus	0.303	911	-
BACH1	Tacrolimus	0.302	912	-
CD74	Tacrolimus	0.302	913	-
FAM20B	Tacrolimus	0.302	914	-
GCHFR	Tacrolimus	0.302	915	-
SMAD2	Tacrolimus	0.302	916	-
ADAM10	Tacrolimus	0.301	917	-
CPNE8	Tacrolimus	0.301	918	-
DCTD	Tacrolimus	0.301	919	-
EPOP	Tacrolimus	0.301	920	-
FNDC3B	Tacrolimus	0.301	921	-
FPGS	Tacrolimus	0.301	922	-
KLHL22	Tacrolimus	0.301	923	-
LRRC41	Tacrolimus	0.301	924	-
RCBTB1	Tacrolimus	0.301	925	-
TRIOBP	Tacrolimus	0.301	926	-
ZNF439	Tacrolimus	0.301	927	-
ZSCAN2	Tacrolimus	0.301	928	-
AMMECR1	Tacrolimus	0.3	929	-
CCDC174	Tacrolimus	0.3	930	-
ECPAS	Tacrolimus	0.3	931	-
FBXL5	Tacrolimus	0.3	932	-
GBA	Tacrolimus	0.3	933	-
KAT2B	Tacrolimus	0.3	934	-
SLC46A1	Tacrolimus	0.3	935	-
TXNRD2	Tacrolimus	0.3	936	-
DHRS11	Tacrolimus	0.299	937	-
FBXL6	Tacrolimus	0.299	938	-
MBNL2	Tacrolimus	0.299	939	-
PLCL2	Tacrolimus	0.299	940	-
PSD3	Tacrolimus	0.299	941	-
RAVER2	Tacrolimus	0.299	942	-
SLC37A4	Tacrolimus	0.299	943	-
SNX16	Tacrolimus	0.299	944	-
SNX22	Tacrolimus	0.299	945	-
SRP14	Tacrolimus	0.299	946	-
TCEAL1	Tacrolimus	0.299	947	-
WDR5	Tacrolimus	0.299	948	-
ZNF768	Tacrolimus	0.299	949	-
BTBD3	Tacrolimus	0.298	950	-
CCDC28A	Tacrolimus	0.298	951	-
DDAH2	Tacrolimus	0.298	952	-
EHMT1	Tacrolimus	0.298	953	-
IRF8	Tacrolimus	0.298	954	-
PYCARD	Tacrolimus	0.298	955	-
RHPN1	Tacrolimus	0.298	956	-
GPCPD1	Tacrolimus	0.297	957	-
KMT2E	Tacrolimus	0.297	958	-
LETM2	Tacrolimus	0.297	959	-
NR2F6	Tacrolimus	0.297	960	-
PRTN3	Tacrolimus	0.297	961	-
SCML2	Tacrolimus	0.297	962	-
SLC25A40	Tacrolimus	0.297	963	-
TWISTNB	Tacrolimus	0.297	964	-
ATXN7	Tacrolimus	0.296	965	-
COQ5	Tacrolimus	0.296	966	-
CRTAP	Tacrolimus	0.296	967	-
FAM193A	Tacrolimus	0.296	968	-
FERMT3	Tacrolimus	0.296	969	-
GIT1	Tacrolimus	0.296	970	-
KIF21A	Tacrolimus	0.296	971	-
LARS2	Tacrolimus	0.296	972	-
ROCK1	Tacrolimus	0.296	973	-
AP1S2	Tacrolimus	0.295	974	-
BRF1	Tacrolimus	0.295	975	-
CCDC141	Tacrolimus	0.295	976	-
CENPN	Tacrolimus	0.295	977	-
CLIP2	Tacrolimus	0.295	978	-
DOK3	Tacrolimus	0.295	979	-
KNL1	Tacrolimus	0.295	980	-
MANBA	Tacrolimus	0.295	981	-
MYO9A	Tacrolimus	0.295	982	-
PAXBP1	Tacrolimus	0.295	983	-
PCCB	Tacrolimus	0.295	984	-
RABGEF1	Tacrolimus	0.295	985	-
RECQL4	Tacrolimus	0.295	986	-
SHF	Tacrolimus	0.295	987	-
CHD2	Tacrolimus	0.294	988	-
EHD4	Tacrolimus	0.294	989	-
FAF2	Tacrolimus	0.294	990	-
INPP5E	Tacrolimus	0.294	991	-
MAP3K1	Tacrolimus	0.294	992	-
MKI67	Tacrolimus	0.294	993	-
MTHFSD	Tacrolimus	0.294	994	-
NATD1	Tacrolimus	0.294	995	-
PCCA	Tacrolimus	0.294	996	-
RAB11A	Tacrolimus	0.294	997	-
WIZ	Tacrolimus	0.294	998	-
AK4	Tacrolimus	0.293	999	-
DNAH10	Tacrolimus	0.293	1000	-
DOCK7	Tacrolimus	0.293	1001	-
FYTTD1	Tacrolimus	0.293	1002	-
INVS	Tacrolimus	0.293	1003	-
KCTD3	Tacrolimus	0.293	1004	-
LRRC26	Tacrolimus	0.293	1005	-
MCRIP2	Tacrolimus	0.293	1006	-
SDF2	Tacrolimus	0.293	1007	-
SNTB2	Tacrolimus	0.293	1008	-
WDR76	Tacrolimus	0.293	1009	-
AHI1	Tacrolimus	0.292	1010	-
CPT2	Tacrolimus	0.292	1011	-
D2HGDH	Tacrolimus	0.292	1012	-
EFCAB2	Tacrolimus	0.292	1013	-
EML6	Tacrolimus	0.292	1014	-
HNF1B	Tacrolimus	0.292	1015	-
ING3	Tacrolimus	0.292	1016	-
JRK	Tacrolimus	0.292	1017	-
KIAA2026	Tacrolimus	0.292	1018	-
PAN2	Tacrolimus	0.292	1019	-
RFX1	Tacrolimus	0.292	1020	-
SLC25A15	Tacrolimus	0.292	1021	-
TMEM184B	Tacrolimus	0.292	1022	-
TRERF1	Tacrolimus	0.292	1023	-
UXS1	Tacrolimus	0.292	1024	-
GRK2	Tacrolimus	0.291	1025	-
NECTIN1	Tacrolimus	0.291	1026	-
SUSD3	Tacrolimus	0.291	1027	-
CDC42BPB	Tacrolimus	0.29	1028	-
MTMR10	Tacrolimus	0.29	1029	-
PDHA1	Tacrolimus	0.29	1030	-
TULP4	Tacrolimus	0.29	1031	-
ZNF436	Tacrolimus	0.29	1032	-
CTPS2	Tacrolimus	0.289	1033	-
PAQR4	Tacrolimus	0.289	1034	-
PGBD2	Tacrolimus	0.289	1035	-
PHTF2	Tacrolimus	0.289	1036	-
SERPINI1	Tacrolimus	0.289	1037	-
TMEM243	Tacrolimus	0.289	1038	-
ZNF250	Tacrolimus	0.289	1039	-
ALDH3A2	Tacrolimus	0.288	1040	-
CHML	Tacrolimus	0.288	1041	-
CREBL2	Tacrolimus	0.288	1042	-
FOXM1	Tacrolimus	0.288	1043	-
GOT1	Tacrolimus	0.288	1044	-
GSAP	Tacrolimus	0.288	1045	-
KLHL25	Tacrolimus	0.288	1046	-
TMEM245	Tacrolimus	0.288	1047	-
BDP1	Tacrolimus	0.287	1048	-
FLT3	Tacrolimus	0.287	1049	-
MAD2L2	Tacrolimus	0.287	1050	-
NID2	Tacrolimus	0.287	1051	-
NUMA1	Tacrolimus	0.287	1052	-
PRXL2A	Tacrolimus	0.287	1053	-
WWP2	Tacrolimus	0.287	1054	-
ABI1	Tacrolimus	0.286	1055	-
ATF5	Tacrolimus	0.286	1056	-
BEND5	Tacrolimus	0.286	1057	-
CSNK1G3	Tacrolimus	0.286	1058	-
DELE1	Tacrolimus	0.286	1059	-
FAM111B	Tacrolimus	0.286	1060	-
GYS1	Tacrolimus	0.286	1061	-
KDM3B	Tacrolimus	0.286	1062	-
PLEKHG3	Tacrolimus	0.286	1063	-
SHROOM1	Tacrolimus	0.286	1064	-
TMEM268	Tacrolimus	0.286	1065	-
ZNF143	Tacrolimus	0.286	1066	-
CAPNS1	Tacrolimus	0.285	1067	-
LIMCH1	Tacrolimus	0.285	1068	-
MYRIP	Tacrolimus	0.285	1069	-
SLMAP	Tacrolimus	0.285	1070	-
SPRY4	Tacrolimus	0.285	1071	-
TNFRSF13C	Tacrolimus	0.285	1072	-
USP6NL	Tacrolimus	0.285	1073	-
ACSS2	Tacrolimus	0.284	1074	-
DGKE	Tacrolimus	0.284	1075	-
ITPRIP	Tacrolimus	0.284	1076	-
MROH8	Tacrolimus	0.284	1077	-
PAG1	Tacrolimus	0.284	1078	-
PIGN	Tacrolimus	0.284	1079	-
PXDN	Tacrolimus	0.284	1080	-
RGP1	Tacrolimus	0.284	1081	-
RTN4IP1	Tacrolimus	0.284	1082	-
TTN	Tacrolimus	0.284	1083	-
CDCA3	Tacrolimus	0.283	1084	-
CSRNP2	Tacrolimus	0.283	1085	-
EIF1AX	Tacrolimus	0.283	1086	-
EPM2AIP1	Tacrolimus	0.283	1087	-
SLC16A2	Tacrolimus	0.283	1088	-
SLC44A1	Tacrolimus	0.283	1089	-
ST3GAL1	Tacrolimus	0.283	1090	-
ZNF629	Tacrolimus	0.283	1091	-
ARHGAP18	Tacrolimus	0.282	1092	-
CAT	Tacrolimus	0.282	1093	-
CMTM6	Tacrolimus	0.282	1094	-
COBL	Tacrolimus	0.282	1095	-
EPG5	Tacrolimus	0.282	1096	-
GYG1	Tacrolimus	0.282	1097	-
HMX3	Tacrolimus	0.282	1098	-
LMO7	Tacrolimus	0.282	1099	-
MAP6D1	Tacrolimus	0.282	1100	-
NT5E	Tacrolimus	0.282	1101	-
RUFY2	Tacrolimus	0.282	1102	-
TBC1D8B	Tacrolimus	0.282	1103	-
TNS3	Tacrolimus	0.282	1104	-
UBTD2	Tacrolimus	0.282	1105	-
ACP6	Tacrolimus	0.281	1106	-
CD27	Tacrolimus	0.281	1107	-
FLT1	Tacrolimus	0.281	1108	-
RAPGEF1	Tacrolimus	0.281	1109	-
SOX5	Tacrolimus	0.281	1110	-
SRGAP2	Tacrolimus	0.281	1111	-
ZBED5	Tacrolimus	0.281	1112	-
ATF7	Tacrolimus	0.28	1113	-
BRCA2	Tacrolimus	0.28	1114	-
CCDC77	Tacrolimus	0.28	1115	-
KDM1B	Tacrolimus	0.28	1116	-
NCBP2	Tacrolimus	0.28	1117	-
POLH	Tacrolimus	0.28	1118	-
PRMT6	Tacrolimus	0.28	1119	-
SFT2D2	Tacrolimus	0.28	1120	-
AJUBA	Tacrolimus	0.279	1121	-
CDH1	Tacrolimus	0.279	1122	-
INPP5B	Tacrolimus	0.279	1123	-
PROCR	Tacrolimus	0.279	1124	-
RAP1A	Tacrolimus	0.279	1125	-
SLC12A5	Tacrolimus	0.279	1126	-
SLC35F2	Tacrolimus	0.279	1127	-
TAF9B	Tacrolimus	0.279	1128	-
UHRF1BP1	Tacrolimus	0.279	1129	-
VAT1L	Tacrolimus	0.279	1130	-
WDR26	Tacrolimus	0.279	1131	-
CKAP2	Tacrolimus	0.278	1132	-
DERA	Tacrolimus	0.278	1133	-
ICK	Tacrolimus	0.278	1134	-
LEMD3	Tacrolimus	0.278	1135	-
MB	Tacrolimus	0.278	1136	-
MICAL1	Tacrolimus	0.278	1137	-
NAGPA	Tacrolimus	0.278	1138	-
PDLIM7	Tacrolimus	0.278	1139	-
SIMC1	Tacrolimus	0.278	1140	-
SLAMF7	Tacrolimus	0.278	1141	-
TMEM203	Tacrolimus	0.278	1142	-
ZKSCAN4	Tacrolimus	0.278	1143	-
CLCN6	Tacrolimus	0.277	1144	-
DEPDC1B	Tacrolimus	0.277	1145	-
FBXW5	Tacrolimus	0.277	1146	-
FLYWCH1	Tacrolimus	0.277	1147	-
MBLAC2	Tacrolimus	0.277	1148	-
PBX3	Tacrolimus	0.277	1149	-
PIP4P1	Tacrolimus	0.277	1150	-
RAD23B	Tacrolimus	0.277	1151	-
ARHGAP24	Tacrolimus	0.276	1152	-
PPIL3	Tacrolimus	0.276	1153	-
CD81	Tacrolimus	0.275	1154	-
P4HTM	Tacrolimus	0.275	1155	-
PDHB	Tacrolimus	0.275	1156	-
PODXL	Tacrolimus	0.275	1157	-
PRRT3	Tacrolimus	0.275	1158	-
VSIG10	Tacrolimus	0.275	1159	-
ACOT11	Tacrolimus	0.274	1160	-
ALDH6A1	Tacrolimus	0.274	1161	-
ARL6IP6	Tacrolimus	0.274	1162	-
ARPC2	Tacrolimus	0.274	1163	-
COX20	Tacrolimus	0.274	1164	-
DCLK2	Tacrolimus	0.274	1165	-
GDI2	Tacrolimus	0.274	1166	-
MAPKAP1	Tacrolimus	0.274	1167	-
RAB11FIP5	Tacrolimus	0.274	1168	-
TPP2	Tacrolimus	0.274	1169	-
VPS4B	Tacrolimus	0.274	1170	-
CNPY3	Tacrolimus	0.273	1171	-
CPM	Tacrolimus	0.273	1172	-
MARCHF3	Tacrolimus	0.273	1173	-
NARS1	Tacrolimus	0.273	1174	-
NELL1	Tacrolimus	0.273	1175	-
RAB5B	Tacrolimus	0.273	1176	-
SCARB2	Tacrolimus	0.273	1177	-
ZEB2	Tacrolimus	0.273	1178	-
ARHGEF10L	Tacrolimus	0.272	1179	-
ATP2B4	Tacrolimus	0.272	1180	-
CDC42EP4	Tacrolimus	0.272	1181	-
JMJD8	Tacrolimus	0.272	1182	-
LRR1	Tacrolimus	0.272	1183	-
PACC1	Tacrolimus	0.272	1184	-
SERPINB10	Tacrolimus	0.272	1185	-
ADPGK	Tacrolimus	0.271	1186	-
ASAH1	Tacrolimus	0.271	1187	-
BIRC6	Tacrolimus	0.271	1188	-
DTNB	Tacrolimus	0.271	1189	-
DYSF	Tacrolimus	0.271	1190	-
FUS	Tacrolimus	0.271	1191	-
HEATR5B	Tacrolimus	0.271	1192	-
SPAG7	Tacrolimus	0.271	1193	-
TTC13	Tacrolimus	0.271	1194	-
ZNF579	Tacrolimus	0.271	1195	-
ZNF638	Tacrolimus	0.271	1196	-
CREB3	Tacrolimus	0.27	1197	-
ELAVL1	Tacrolimus	0.27	1198	-
GTF2B	Tacrolimus	0.27	1199	-
HMGA2	Tacrolimus	0.27	1200	-
IKZF5	Tacrolimus	0.27	1201	-
KSR2	Tacrolimus	0.27	1202	-
PC	Tacrolimus	0.27	1203	-
RBM14	Tacrolimus	0.27	1204	-
SETD7	Tacrolimus	0.27	1205	-
WDR19	Tacrolimus	0.27	1206	-
DIRAS1	Tacrolimus	0.269	1207	-
EGFR	Tacrolimus	0.269	1208	-
FAM43A	Tacrolimus	0.269	1209	-
FBXO6	Tacrolimus	0.269	1210	-
MARK4	Tacrolimus	0.269	1211	-
POLQ	Tacrolimus	0.269	1212	-
PRDX2	Tacrolimus	0.269	1213	-
RIN1	Tacrolimus	0.269	1214	-
TP53INP2	Tacrolimus	0.269	1215	-
ZBTB8A	Tacrolimus	0.269	1216	-
APPL2	Tacrolimus	0.268	1217	-
DCAF17	Tacrolimus	0.268	1218	-
EGLN1	Tacrolimus	0.268	1219	-
GEN1	Tacrolimus	0.268	1220	-
IQGAP1	Tacrolimus	0.268	1221	-
JUNB	Tacrolimus	0.268	1222	-
RAB3GAP2	Tacrolimus	0.268	1223	-
ACBD3	Tacrolimus	0.267	1224	-
ADAMTS7	Tacrolimus	0.267	1225	-
C12orf4	Tacrolimus	0.267	1226	-
DDO	Tacrolimus	0.267	1227	-
EPHA2	Tacrolimus	0.267	1228	-
MCAM	Tacrolimus	0.267	1229	-
MYO6	Tacrolimus	0.267	1230	-
RICTOR	Tacrolimus	0.267	1231	-
ZBTB4	Tacrolimus	0.267	1232	-
CDK5RAP2	Tacrolimus	0.266	1233	-
CHMP1B	Tacrolimus	0.266	1234	-
HDHD3	Tacrolimus	0.266	1235	-
KIF1B	Tacrolimus	0.266	1236	-
LRRC8C	Tacrolimus	0.266	1237	-
NIBAN3	Tacrolimus	0.266	1238	-
NUP155	Tacrolimus	0.266	1239	-
CENPT	Tacrolimus	0.265	1240	-
MRM1	Tacrolimus	0.265	1241	-
TESMIN	Tacrolimus	0.265	1242	-
UBASH3B	Tacrolimus	0.265	1243	-
ZNF609	Tacrolimus	0.265	1244	-
CPNE2	Tacrolimus	0.264	1245	-
CSPG4	Tacrolimus	0.264	1246	-
GPS2	Tacrolimus	0.264	1247	-
KIF16B	Tacrolimus	0.264	1248	-
PTPN9	Tacrolimus	0.264	1249	-
RBM5	Tacrolimus	0.264	1250	-
ZCWPW1	Tacrolimus	0.264	1251	-
ZNF501	Tacrolimus	0.264	1252	-
CIITA	Tacrolimus	0.263	1253	-
EDEM1	Tacrolimus	0.263	1254	-
MRTFA	Tacrolimus	0.263	1255	-
NIPSNAP3A	Tacrolimus	0.263	1256	-
PPM1F	Tacrolimus	0.263	1257	-
PRCP	Tacrolimus	0.263	1258	-
SPINK2	Tacrolimus	0.263	1259	-
TMEM192	Tacrolimus	0.263	1260	-
WARS1	Tacrolimus	0.263	1261	-
ZNF566	Tacrolimus	0.263	1262	-
ARPC3	Tacrolimus	0.262	1263	-
CLTA	Tacrolimus	0.262	1264	-
DUSP14	Tacrolimus	0.262	1265	-
IFIT5	Tacrolimus	0.262	1266	-
INSR	Tacrolimus	0.262	1267	-
IVD	Tacrolimus	0.262	1268	-
KIAA0586	Tacrolimus	0.262	1269	-
LCORL	Tacrolimus	0.262	1270	-
SFMBT1	Tacrolimus	0.262	1271	-
TRIM25	Tacrolimus	0.262	1272	-
AK1	Tacrolimus	0.261	1273	-
B3GALNT1	Tacrolimus	0.261	1274	-
HHEX	Tacrolimus	0.261	1275	-
NAV1	Tacrolimus	0.261	1276	-
TMEM184C	Tacrolimus	0.261	1277	-
CIAO2A	Tacrolimus	0.26	1278	-
FIZ1	Tacrolimus	0.26	1279	-
MIB2	Tacrolimus	0.26	1280	-
NRP1	Tacrolimus	0.26	1281	-
PASK	Tacrolimus	0.26	1282	-
RAB3GAP1	Tacrolimus	0.26	1283	-
RPS6KA4	Tacrolimus	0.26	1284	-
ZNF646	Tacrolimus	0.26	1285	-
AS3MT	Tacrolimus	0.259	1286	-
EMILIN2	Tacrolimus	0.259	1287	-
FAR2	Tacrolimus	0.259	1288	-
IQSEC1	Tacrolimus	0.259	1289	-
ITM2C	Tacrolimus	0.259	1290	-
KIF18A	Tacrolimus	0.259	1291	-
MILR1	Tacrolimus	0.259	1292	-
SFXN3	Tacrolimus	0.259	1293	-
SLC4A11	Tacrolimus	0.259	1294	-
TTC7A	Tacrolimus	0.259	1295	-
ZC3H7B	Tacrolimus	0.259	1296	-
COQ8A	Tacrolimus	0.258	1297	-
DGLUCY	Tacrolimus	0.258	1298	-
KLF9	Tacrolimus	0.258	1299	-
NES	Tacrolimus	0.258	1300	-
PDE4DIP	Tacrolimus	0.258	1301	-
RPUSD2	Tacrolimus	0.258	1302	-
SH3RF1	Tacrolimus	0.258	1303	-
ZBTB39	Tacrolimus	0.258	1304	-
ACTR3	Tacrolimus	0.257	1305	-
CHST6	Tacrolimus	0.257	1306	-
COA7	Tacrolimus	0.257	1307	-
MAPKBP1	Tacrolimus	0.257	1308	-
NCF4	Tacrolimus	0.257	1309	-
PIK3AP1	Tacrolimus	0.257	1310	-
ZNF672	Tacrolimus	0.257	1311	-
APOL3	Tacrolimus	0.256	1312	-
GALNT1	Tacrolimus	0.256	1313	-
HCFC2	Tacrolimus	0.256	1314	-
HOMEZ	Tacrolimus	0.256	1315	-
IGFLR1	Tacrolimus	0.256	1316	-
MRPS12	Tacrolimus	0.256	1317	-
NXF1	Tacrolimus	0.256	1318	-
RASSF2	Tacrolimus	0.256	1319	-
ZBTB5	Tacrolimus	0.256	1320	-
ADSS2	Tacrolimus	0.255	1321	-
ELFN2	Tacrolimus	0.255	1322	-
FLT4	Tacrolimus	0.255	1323	-
GBP4	Tacrolimus	0.255	1324	-
ING4	Tacrolimus	0.255	1325	-
IRS2	Tacrolimus	0.255	1326	-
JAM2	Tacrolimus	0.255	1327	-
LLGL2	Tacrolimus	0.255	1328	-
MYH10	Tacrolimus	0.255	1329	-
PDS5B	Tacrolimus	0.255	1330	-
PTK2	Tacrolimus	0.255	1331	-
SLC38A1	Tacrolimus	0.255	1332	-
THAP3	Tacrolimus	0.255	1333	-
TSPAN13	Tacrolimus	0.255	1334	-
USP43	Tacrolimus	0.255	1335	-
BLK	Tacrolimus	0.254	1336	-
FKBP9	Tacrolimus	0.254	1337	FKBP9
KHK	Tacrolimus	0.254	1338	-
LMO4	Tacrolimus	0.254	1339	-
RASIP1	Tacrolimus	0.254	1340	-
SECISBP2L	Tacrolimus	0.254	1341	-
SMTN	Tacrolimus	0.254	1342	-
SQSTM1	Tacrolimus	0.254	1343	-
ZFP28	Tacrolimus	0.254	1344	-
AFF3	Tacrolimus	0.253	1345	-
ANKRD34A	Tacrolimus	0.253	1346	-
ASPH	Tacrolimus	0.253	1347	-
EAF2	Tacrolimus	0.253	1348	-
HIC1	Tacrolimus	0.253	1349	-
HROB	Tacrolimus	0.253	1350	-
JMJD1C	Tacrolimus	0.253	1351	-
MPC2	Tacrolimus	0.253	1352	-
PALB2	Tacrolimus	0.253	1353	-
PTPN23	Tacrolimus	0.253	1354	-
TIAM2	Tacrolimus	0.253	1355	-
USP28	Tacrolimus	0.253	1356	-
YWHAE	Tacrolimus	0.253	1357	-
DAPP1	Tacrolimus	0.252	1358	-
GPM6B	Tacrolimus	0.252	1359	-
LMNB1	Tacrolimus	0.252	1360	-
NFIC	Tacrolimus	0.252	1361	-
RFWD3	Tacrolimus	0.252	1362	-
SAV1	Tacrolimus	0.252	1363	-
TIGD5	Tacrolimus	0.252	1364	-
UBE2D1	Tacrolimus	0.252	1365	-
ANKH	Tacrolimus	0.251	1366	-
BTBD11	Tacrolimus	0.251	1367	-
CDKN1A	Tacrolimus	0.251	1368	-
FAN1	Tacrolimus	0.251	1369	-
MXRA7	Tacrolimus	0.251	1370	-
NFU1	Tacrolimus	0.251	1371	-
PRELID3A	Tacrolimus	0.251	1372	-
RNF123	Tacrolimus	0.251	1373	-
ADGRE5	Tacrolimus	0.25	1374	-
CBX5	Tacrolimus	0.25	1375	-
FHL1	Tacrolimus	0.25	1376	-
GOLM1	Tacrolimus	0.25	1377	-
GREB1	Tacrolimus	0.25	1378	-
HMGB1	Tacrolimus	0.25	1379	-
NCOR1	Tacrolimus	0.25	1380	-
PRR12	Tacrolimus	0.25	1381	-
RNASEL	Tacrolimus	0.25	1382	-
UBR1	Tacrolimus	0.25	1383	-
CREBBP	Tacrolimus	0.249	1384	-
DCBLD1	Tacrolimus	0.249	1385	-
HSH2D	Tacrolimus	0.249	1386	-
KMT5A	Tacrolimus	0.249	1387	-
MAP2K3	Tacrolimus	0.249	1388	-
MIA2	Tacrolimus	0.249	1389	-
PIK3CG	Tacrolimus	0.249	1390	-
REEP5	Tacrolimus	0.249	1391	-
SIN3A	Tacrolimus	0.249	1392	-
SNRPD2	Tacrolimus	0.249	1393	-
TCAF2	Tacrolimus	0.249	1394	-
ZNF670	Tacrolimus	0.249	1395	-
ANTKMT	Tacrolimus	0.248	1396	-
ARVCF	Tacrolimus	0.248	1397	-
ASB2	Tacrolimus	0.248	1398	-
METTL1	Tacrolimus	0.248	1399	-
MIS12	Tacrolimus	0.248	1400	-
MTCL1	Tacrolimus	0.248	1401	-
NIPA2	Tacrolimus	0.248	1402	-
OTC	Tacrolimus	0.248	1403	-
PPT1	Tacrolimus	0.248	1404	-
SPATA2L	Tacrolimus	0.248	1405	-
SWAP70	Tacrolimus	0.248	1406	-
SYTL1	Tacrolimus	0.248	1407	-
TCF3	Tacrolimus	0.248	1408	-
ZNF57	Tacrolimus	0.248	1409	-
ZNF852	Tacrolimus	0.248	1410	-
ZSCAN31	Tacrolimus	0.248	1411	-
ANKRD13A	Tacrolimus	0.247	1412	-
CERS6	Tacrolimus	0.247	1413	-
DRAM2	Tacrolimus	0.247	1414	-
FSCN1	Tacrolimus	0.247	1415	-
GLYCTK	Tacrolimus	0.247	1416	-
HLA-F	Tacrolimus	0.247	1417	-
MOB3C	Tacrolimus	0.247	1418	-
NSUN4	Tacrolimus	0.247	1419	-
NUB1	Tacrolimus	0.247	1420	-
PDE4A	Tacrolimus	0.247	1421	-
SARM1	Tacrolimus	0.247	1422	-
TNFAIP3	Tacrolimus	0.247	1423	-
ADSS1	Tacrolimus	0.246	1424	-
HPS1	Tacrolimus	0.246	1425	-
SLC37A1	Tacrolimus	0.246	1426	-
ZNF878	Tacrolimus	0.246	1427	-
APBB2	Tacrolimus	0.245	1428	-
ARNT2	Tacrolimus	0.245	1429	-
FOSL2	Tacrolimus	0.245	1430	-
PIK3CD	Tacrolimus	0.245	1431	-
ROR1	Tacrolimus	0.245	1432	-
SERPINB8	Tacrolimus	0.245	1433	-
TRAPPC8	Tacrolimus	0.245	1434	-
YTHDF3	Tacrolimus	0.245	1435	-
ZNF358	Tacrolimus	0.245	1436	-
BTBD6	Tacrolimus	0.244	1437	-
CDK9	Tacrolimus	0.244	1438	-
CYB561	Tacrolimus	0.244	1439	-
ETV4	Tacrolimus	0.244	1440	-
PAQR7	Tacrolimus	0.244	1441	-
PCK2	Tacrolimus	0.244	1442	-
PDE4B	Tacrolimus	0.244	1443	-
RHOBTB3	Tacrolimus	0.244	1444	-
SCO1	Tacrolimus	0.244	1445	-
SPRED1	Tacrolimus	0.244	1446	-
TBX21	Tacrolimus	0.244	1447	-
TMEM87A	Tacrolimus	0.244	1448	-
AP1G2	Tacrolimus	0.243	1449	-
CD53	Tacrolimus	0.243	1450	-
GPATCH11	Tacrolimus	0.243	1451	-
HACD4	Tacrolimus	0.243	1452	-
HDDC3	Tacrolimus	0.243	1453	-
IGF2BP2	Tacrolimus	0.243	1454	-
LENG9	Tacrolimus	0.243	1455	-
LYPLA1	Tacrolimus	0.243	1456	-
LYST	Tacrolimus	0.243	1457	-
SFMBT2	Tacrolimus	0.243	1458	-
TMEM214	Tacrolimus	0.243	1459	-
TTC38	Tacrolimus	0.243	1460	-
ZNF600	Tacrolimus	0.243	1461	-
CDK19	Tacrolimus	0.242	1462	-
CEP68	Tacrolimus	0.242	1463	-
CUX1	Tacrolimus	0.242	1464	-
ENTPD1	Tacrolimus	0.242	1465	-
FAM102B	Tacrolimus	0.242	1466	-
FCGR2A	Tacrolimus	0.242	1467	-
FZD2	Tacrolimus	0.242	1468	-
GHITM	Tacrolimus	0.242	1469	-
MAT2B	Tacrolimus	0.242	1470	-
ADPRHL1	Tacrolimus	0.241	1471	-
ATF7IP	Tacrolimus	0.241	1472	-
CELSR2	Tacrolimus	0.241	1473	-
DCAF8L1	Tacrolimus	0.241	1474	-
FLI1	Tacrolimus	0.241	1475	-
ITIH1	Tacrolimus	0.241	1476	-
MFN2	Tacrolimus	0.241	1477	-
MYL9	Tacrolimus	0.241	1478	-
OGFOD3	Tacrolimus	0.241	1479	-
SNCB	Tacrolimus	0.241	1480	-
TK1	Tacrolimus	0.241	1481	-
TTL	Tacrolimus	0.241	1482	-
ZNRF2	Tacrolimus	0.241	1483	-
ANO9	Tacrolimus	0.24	1484	-
MANEAL	Tacrolimus	0.24	1485	-
PPP1R16B	Tacrolimus	0.24	1486	-
TJP2	Tacrolimus	0.24	1487	-
ZBTB18	Tacrolimus	0.24	1488	-
ZNF584	Tacrolimus	0.24	1489	-
LCOR	Tacrolimus	0.239	1490	-
MAP4	Tacrolimus	0.239	1491	-
NR1H2	Tacrolimus	0.239	1492	-
SIRT5	Tacrolimus	0.239	1493	-
STK19	Tacrolimus	0.239	1494	-
STXBP2	Tacrolimus	0.239	1495	-
THOC3	Tacrolimus	0.239	1496	-
UIMC1	Tacrolimus	0.239	1497	-
ZFYVE16	Tacrolimus	0.239	1498	-
AK2	Tacrolimus	0.238	1499	-
ATE1	Tacrolimus	0.238	1500	-
CEP19	Tacrolimus	0.238	1501	-
CTCF	Tacrolimus	0.238	1502	-
DDX42	Tacrolimus	0.238	1503	-
E2F7	Tacrolimus	0.238	1504	-
GALM	Tacrolimus	0.238	1505	-
ISG20	Tacrolimus	0.238	1506	-
LIMD1	Tacrolimus	0.238	1507	-
PDCD7	Tacrolimus	0.238	1508	-
PGAM2	Tacrolimus	0.238	1509	-
PGM1	Tacrolimus	0.238	1510	-
PHF2	Tacrolimus	0.238	1511	-
PTCH1	Tacrolimus	0.238	1512	-
SHMT2	Tacrolimus	0.238	1513	-
SNX24	Tacrolimus	0.238	1514	-
ZNF90	Tacrolimus	0.238	1515	-
AP4B1	Tacrolimus	0.237	1516	-
HNRNPR	Tacrolimus	0.237	1517	-
JARID2	Tacrolimus	0.237	1518	-
KALRN	Tacrolimus	0.237	1519	-
NRSN2	Tacrolimus	0.237	1520	-
ZCCHC14	Tacrolimus	0.237	1521	-
AKIP1	Tacrolimus	0.236	1522	-
FBXO34	Tacrolimus	0.236	1523	-
GADL1	Tacrolimus	0.236	1524	-
MACROD2	Tacrolimus	0.236	1525	-
MRNIP	Tacrolimus	0.236	1526	-
RAB20	Tacrolimus	0.236	1527	-
RILPL2	Tacrolimus	0.236	1528	-
RPRD1A	Tacrolimus	0.236	1529	-
UGT8	Tacrolimus	0.236	1530	-
CXXC5	Tacrolimus	0.235	1531	-
FAM120A	Tacrolimus	0.235	1532	-
INAFM2	Tacrolimus	0.235	1533	-
MYO1F	Tacrolimus	0.235	1534	-
NAB1	Tacrolimus	0.235	1535	-
NCF1	Tacrolimus	0.235	1536	-
RAB2A	Tacrolimus	0.235	1537	-
TWF1	Tacrolimus	0.235	1538	-
ACAD11	Tacrolimus	0.234	1539	-
AFAP1L2	Tacrolimus	0.234	1540	-
DMC1	Tacrolimus	0.234	1541	-
DPP7	Tacrolimus	0.234	1542	-
HSCB	Tacrolimus	0.234	1543	-
NLN	Tacrolimus	0.234	1544	-
NSL1	Tacrolimus	0.234	1545	-
SLC26A6	Tacrolimus	0.234	1546	-
SOGA1	Tacrolimus	0.234	1547	-
ZNF888	Tacrolimus	0.234	1548	-
AADAT	Tacrolimus	0.233	1549	-
CTSS	Tacrolimus	0.233	1550	-
E2F1	Tacrolimus	0.233	1551	-
INPP5F	Tacrolimus	0.233	1552	-
IQSEC2	Tacrolimus	0.233	1553	-
NCS1	Tacrolimus	0.233	1554	-
PLEKHD1	Tacrolimus	0.233	1555	-
PNPLA4	Tacrolimus	0.233	1556	-
QRICH1	Tacrolimus	0.233	1557	-
SH2D3C	Tacrolimus	0.233	1558	-
UBAC1	Tacrolimus	0.233	1559	-
AFF4	Tacrolimus	0.232	1560	-
B3GALT6	Tacrolimus	0.232	1561	-
DEK	Tacrolimus	0.232	1562	-
GAREM1	Tacrolimus	0.232	1563	-
INO80	Tacrolimus	0.232	1564	-
OGA	Tacrolimus	0.232	1565	-
PLOD3	Tacrolimus	0.232	1566	-
RTTN	Tacrolimus	0.232	1567	-
AIFM2	Tacrolimus	0.231	1568	-
AKT3	Tacrolimus	0.231	1569	-
AUTS2	Tacrolimus	0.231	1570	-
CPNE7	Tacrolimus	0.231	1571	-
EVI2B	Tacrolimus	0.231	1572	-
LRRC8D	Tacrolimus	0.231	1573	-
ODF2	Tacrolimus	0.231	1574	-
SLC25A43	Tacrolimus	0.231	1575	-
THUMPD2	Tacrolimus	0.231	1576	-
CHD7	Tacrolimus	0.23	1577	-
FILIP1L	Tacrolimus	0.23	1578	-
HADHB	Tacrolimus	0.23	1579	-
INPPL1	Tacrolimus	0.23	1580	-
LAMA3	Tacrolimus	0.23	1581	-
RGL2	Tacrolimus	0.23	1582	-
RMND5A	Tacrolimus	0.23	1583	-
SLC29A2	Tacrolimus	0.23	1584	-
TBCK	Tacrolimus	0.23	1585	-
ASB13	Tacrolimus	0.229	1586	-
AUNIP	Tacrolimus	0.229	1587	-
CASP9	Tacrolimus	0.229	1588	-
CLEC11A	Tacrolimus	0.229	1589	-
ERF	Tacrolimus	0.229	1590	-
HEBP2	Tacrolimus	0.229	1591	-
IFT140	Tacrolimus	0.229	1592	-
IGSF3	Tacrolimus	0.229	1593	-
MLIP	Tacrolimus	0.229	1594	-
ZNF770	Tacrolimus	0.229	1595	-
ACADSB	Tacrolimus	0.228	1596	-
FUBP1	Tacrolimus	0.228	1597	-
GATD1	Tacrolimus	0.228	1598	-
GLRX	Tacrolimus	0.228	1599	-
MPDZ	Tacrolimus	0.228	1600	-
NUP153	Tacrolimus	0.228	1601	-
QPRT	Tacrolimus	0.228	1602	-
RCSD1	Tacrolimus	0.228	1603	-
TMEM123	Tacrolimus	0.228	1604	-
TRIP6	Tacrolimus	0.228	1605	-
ZNF623	Tacrolimus	0.228	1606	-
ATP9B	Tacrolimus	0.227	1607	-
CPSF7	Tacrolimus	0.227	1608	-
CRISPLD1	Tacrolimus	0.227	1609	-
MAPK12	Tacrolimus	0.227	1610	-
POGLUT3	Tacrolimus	0.227	1611	-
SETDB1	Tacrolimus	0.227	1612	-
SINHCAF	Tacrolimus	0.227	1613	-
SLC25A24	Tacrolimus	0.227	1614	-
TESK1	Tacrolimus	0.227	1615	-
VIM	Tacrolimus	0.227	1616	-
ADAT1	Tacrolimus	0.226	1617	-
DAG1	Tacrolimus	0.226	1618	-
ETHE1	Tacrolimus	0.226	1619	-
ETV3	Tacrolimus	0.226	1620	-
GM2A	Tacrolimus	0.226	1621	-
HNRNPU	Tacrolimus	0.226	1622	-
KCNQ5	Tacrolimus	0.226	1623	-
KCTD6	Tacrolimus	0.226	1624	-
PLPP6	Tacrolimus	0.226	1625	-
PTEN	Tacrolimus	0.226	1626	-
TANC1	Tacrolimus	0.226	1627	-
ZBTB24	Tacrolimus	0.226	1628	-
ZNF827	Tacrolimus	0.226	1629	-
ACADVL	Tacrolimus	0.225	1630	-
ALDH1B1	Tacrolimus	0.225	1631	-
ARID4B	Tacrolimus	0.225	1632	-
CLNK	Tacrolimus	0.225	1633	-
FCHO2	Tacrolimus	0.225	1634	-
FUT7	Tacrolimus	0.225	1635	-
KBTBD4	Tacrolimus	0.225	1636	-
NEU3	Tacrolimus	0.225	1637	-
NFYB	Tacrolimus	0.225	1638	-
PDE12	Tacrolimus	0.225	1639	-
SCAF11	Tacrolimus	0.225	1640	-
TMBIM1	Tacrolimus	0.225	1641	-
ZIK1	Tacrolimus	0.225	1642	-
ZNF555	Tacrolimus	0.225	1643	-
ADNP	Tacrolimus	0.224	1644	-
DESI2	Tacrolimus	0.224	1645	-
INCENP	Tacrolimus	0.224	1646	-
LRIG1	Tacrolimus	0.224	1647	-
MAD1L1	Tacrolimus	0.224	1648	-
NLRP1	Tacrolimus	0.224	1649	-
RNF138	Tacrolimus	0.224	1650	-
SIRT3	Tacrolimus	0.224	1651	-
SUOX	Tacrolimus	0.224	1652	-
TIGD1	Tacrolimus	0.224	1653	-
VAMP8	Tacrolimus	0.224	1654	-
WHAMM	Tacrolimus	0.224	1655	-
ZCCHC10	Tacrolimus	0.224	1656	-
ACTL6A	Tacrolimus	0.223	1657	-
APOA4	Tacrolimus	0.223	1658	-
ARMC9	Tacrolimus	0.223	1659	-
CSPP1	Tacrolimus	0.223	1660	-
EML3	Tacrolimus	0.223	1661	-
FAM126A	Tacrolimus	0.223	1662	-
FHDC1	Tacrolimus	0.223	1663	-
GTPBP1	Tacrolimus	0.223	1664	-
PARP16	Tacrolimus	0.223	1665	-
RABEPK	Tacrolimus	0.223	1666	-
RAPGEF5	Tacrolimus	0.223	1667	-
SHLD1	Tacrolimus	0.223	1668	-
TESK2	Tacrolimus	0.223	1669	-
ABHD4	Tacrolimus	0.222	1670	-
ABRACL	Tacrolimus	0.222	1671	-
ACSF2	Tacrolimus	0.222	1672	-
ACTR3B	Tacrolimus	0.222	1673	-
ANKRD12	Tacrolimus	0.222	1674	-
CASP4	Tacrolimus	0.222	1675	-
LHFPL2	Tacrolimus	0.222	1676	-
RAD21	Tacrolimus	0.222	1677	-
SLC20A1	Tacrolimus	0.222	1678	-
SLC25A35	Tacrolimus	0.222	1679	-
STX7	Tacrolimus	0.222	1680	-
TMEM102	Tacrolimus	0.222	1681	-
WNK3	Tacrolimus	0.222	1682	-
ZNF100	Tacrolimus	0.222	1683	-
ZNF587B	Tacrolimus	0.222	1684	-
APC	Tacrolimus	0.221	1685	-
CBX7	Tacrolimus	0.221	1686	-
DALRD3	Tacrolimus	0.221	1687	-
HEBP1	Tacrolimus	0.221	1688	-
HMX2	Tacrolimus	0.221	1689	-
IDE	Tacrolimus	0.221	1690	-
IRGQ	Tacrolimus	0.221	1691	-
MEF2A	Tacrolimus	0.221	1692	-
MYNN	Tacrolimus	0.221	1693	-
NUBP2	Tacrolimus	0.221	1694	-
NYNRIN	Tacrolimus	0.221	1695	-
PTPRJ	Tacrolimus	0.221	1696	-
APBA1	Tacrolimus	0.22	1697	-
ASF1B	Tacrolimus	0.22	1698	-
CAPN1	Tacrolimus	0.22	1699	-
CLU	Tacrolimus	0.22	1700	-
CSGALNACT1	Tacrolimus	0.22	1701	-
DISC1	Tacrolimus	0.22	1702	-
DUSP16	Tacrolimus	0.22	1703	-
GSDME	Tacrolimus	0.22	1704	-
HAL	Tacrolimus	0.22	1705	-
MTA1	Tacrolimus	0.22	1706	-
POU2AF1	Tacrolimus	0.22	1707	-
WDR91	Tacrolimus	0.22	1708	-
ABCB10	Tacrolimus	0.219	1709	-
CHIC2	Tacrolimus	0.219	1710	-
DENND5A	Tacrolimus	0.219	1711	-
EED	Tacrolimus	0.219	1712	-
ESCO2	Tacrolimus	0.219	1713	-
GNA12	Tacrolimus	0.219	1714	-
KLHL33	Tacrolimus	0.219	1715	-
LY86	Tacrolimus	0.219	1716	-
MCCC2	Tacrolimus	0.219	1717	-
MTFMT	Tacrolimus	0.219	1718	-
NPTN	Tacrolimus	0.219	1719	-
RAB14	Tacrolimus	0.219	1720	-
RSU1	Tacrolimus	0.219	1721	-
RTN3	Tacrolimus	0.219	1722	-
TRAPPC12	Tacrolimus	0.219	1723	-
VPS13A	Tacrolimus	0.219	1724	-
ZNF654	Tacrolimus	0.219	1725	-
CAP2	Tacrolimus	0.218	1726	-
CDK2AP1	Tacrolimus	0.218	1727	-
DCAF12	Tacrolimus	0.218	1728	-
GLT8D1	Tacrolimus	0.218	1729	-
HOMER2	Tacrolimus	0.218	1730	-
NIPBL	Tacrolimus	0.218	1731	-
POLK	Tacrolimus	0.218	1732	-
RANBP6	Tacrolimus	0.218	1733	-
STARD13	Tacrolimus	0.218	1734	-
TBC1D24	Tacrolimus	0.218	1735	-
WDR81	Tacrolimus	0.218	1736	-
ATP2B2	Tacrolimus	0.217	1737	-
CENPL	Tacrolimus	0.217	1738	-
COP1	Tacrolimus	0.217	1739	-
CSF2RB	Tacrolimus	0.217	1740	-
CSRP1	Tacrolimus	0.217	1741	-
EBI3	Tacrolimus	0.217	1742	-
FAM135A	Tacrolimus	0.217	1743	-
GLYATL2	Tacrolimus	0.217	1744	-
KHNYN	Tacrolimus	0.217	1745	-
MAEA	Tacrolimus	0.217	1746	-
MINDY1	Tacrolimus	0.217	1747	-
POLR1B	Tacrolimus	0.217	1748	-
RAP1B	Tacrolimus	0.217	1749	-
RHOA	Tacrolimus	0.217	1750	-
RXRB	Tacrolimus	0.217	1751	-
SNX8	Tacrolimus	0.217	1752	-
TNIP1	Tacrolimus	0.217	1753	-
WDFY4	Tacrolimus	0.217	1754	-
ARL10	Tacrolimus	0.216	1755	-
EDARADD	Tacrolimus	0.216	1756	-
KAT6A	Tacrolimus	0.216	1757	-
LACC1	Tacrolimus	0.216	1758	-
MAPK1IP1L	Tacrolimus	0.216	1759	-
NARS2	Tacrolimus	0.216	1760	-
NFYC	Tacrolimus	0.216	1761	-
SAMD4A	Tacrolimus	0.216	1762	-
SH3BP5L	Tacrolimus	0.216	1763	-
SREK1	Tacrolimus	0.216	1764	-
TCEA3	Tacrolimus	0.216	1765	-
ZNF839	Tacrolimus	0.216	1766	-
CLMN	Tacrolimus	0.215	1767	-
CRIP2	Tacrolimus	0.215	1768	-
EXPH5	Tacrolimus	0.215	1769	-
FANCM	Tacrolimus	0.215	1770	-
FBXO30	Tacrolimus	0.215	1771	-
GBP7	Tacrolimus	0.215	1772	-
GPATCH2	Tacrolimus	0.215	1773	-
IMPDH2	Tacrolimus	0.215	1774	-
MBOAT1	Tacrolimus	0.215	1775	-
MTUS1	Tacrolimus	0.215	1776	-
NAT10	Tacrolimus	0.215	1777	-
NDST1	Tacrolimus	0.215	1778	-
NF2	Tacrolimus	0.215	1779	-
PINLYP	Tacrolimus	0.215	1780	-
QPCTL	Tacrolimus	0.215	1781	-
SLC2A3	Tacrolimus	0.215	1782	-
THAP11	Tacrolimus	0.215	1783	-
TTPA	Tacrolimus	0.215	1784	-
UPF2	Tacrolimus	0.215	1785	-
ZFP82	Tacrolimus	0.215	1786	-
ZZEF1	Tacrolimus	0.215	1787	-
BACH2	Tacrolimus	0.214	1788	-
CEP162	Tacrolimus	0.214	1789	-
CXXC1	Tacrolimus	0.214	1790	-
DCK	Tacrolimus	0.214	1791	-
GNS	Tacrolimus	0.214	1792	-
SNX14	Tacrolimus	0.214	1793	-
TMEM30A	Tacrolimus	0.214	1794	-
WASF1	Tacrolimus	0.214	1795	-
ZNF610	Tacrolimus	0.214	1796	-
ZNF837	Tacrolimus	0.214	1797	-
ADO	Tacrolimus	0.213	1798	-
ASAP3	Tacrolimus	0.213	1799	-
BCORL1	Tacrolimus	0.213	1800	-
MTFR2	Tacrolimus	0.213	1801	-
RIPK3	Tacrolimus	0.213	1802	-
SLC18B1	Tacrolimus	0.213	1803	-
TBL1X	Tacrolimus	0.213	1804	-
TOP2A	Tacrolimus	0.213	1805	-
TP53INP1	Tacrolimus	0.213	1806	-
VDAC1	Tacrolimus	0.213	1807	-
ZBTB14	Tacrolimus	0.213	1808	-
ZFP30	Tacrolimus	0.213	1809	-
BCAS4	Tacrolimus	0.212	1810	-
CNTRL	Tacrolimus	0.212	1811	-
CTDSP1	Tacrolimus	0.212	1812	-
GBA2	Tacrolimus	0.212	1813	-
NSUN3	Tacrolimus	0.212	1814	-
PUS1	Tacrolimus	0.212	1815	-
ZNF22	Tacrolimus	0.212	1816	-
ZNF606	Tacrolimus	0.212	1817	-
BCL11A	Tacrolimus	0.211	1818	-
MAP7	Tacrolimus	0.211	1819	-
MELTF	Tacrolimus	0.211	1820	-
MGMT	Tacrolimus	0.211	1821	-
SLC45A3	Tacrolimus	0.211	1822	-
TAX1BP1	Tacrolimus	0.211	1823	-
VAMP7	Tacrolimus	0.211	1824	-
ZNF569	Tacrolimus	0.211	1825	-
ARHGAP11A	Tacrolimus	0.21	1826	-
CEP164	Tacrolimus	0.21	1827	-
E2F3	Tacrolimus	0.21	1828	-
ELOVL1	Tacrolimus	0.21	1829	-
EPC2	Tacrolimus	0.21	1830	-
FOXRED1	Tacrolimus	0.21	1831	-
FZD3	Tacrolimus	0.21	1832	-
GALK1	Tacrolimus	0.21	1833	-
HMCES	Tacrolimus	0.21	1834	-
SFXN5	Tacrolimus	0.21	1835	-
TBL1XR1	Tacrolimus	0.21	1836	-
ZNF490	Tacrolimus	0.21	1837	-
APEX1	Tacrolimus	0.209	1838	-
CERS1	Tacrolimus	0.209	1839	-
COQ4	Tacrolimus	0.209	1840	-
ELK4	Tacrolimus	0.209	1841	-
ETAA1	Tacrolimus	0.209	1842	-
ITGA9	Tacrolimus	0.209	1843	-
MATR3	Tacrolimus	0.209	1844	-
UBE2T	Tacrolimus	0.209	1845	-
ZNF146	Tacrolimus	0.209	1846	-
CAMSAP2	Tacrolimus	0.208	1847	-
DDX28	Tacrolimus	0.208	1848	-
EPB41L2	Tacrolimus	0.208	1849	-
KAT8	Tacrolimus	0.208	1850	-
KIF22	Tacrolimus	0.208	1851	-
MTURN	Tacrolimus	0.208	1852	-
POLR1A	Tacrolimus	0.208	1853	-
PPP1R9B	Tacrolimus	0.208	1854	-
SHOC2	Tacrolimus	0.208	1855	-
USP34	Tacrolimus	0.208	1856	-
CCDC51	Tacrolimus	0.207	1857	-
FAM171A1	Tacrolimus	0.207	1858	-
GFER	Tacrolimus	0.207	1859	-
HEXA	Tacrolimus	0.207	1860	-
KDM5B	Tacrolimus	0.207	1861	-
KIAA1217	Tacrolimus	0.207	1862	-
SNX32	Tacrolimus	0.207	1863	-
ZNF691	Tacrolimus	0.207	1864	-
AHCTF1	Tacrolimus	0.206	1865	-
ANO1	Tacrolimus	0.206	1866	-
APAF1	Tacrolimus	0.206	1867	-
C7orf25	Tacrolimus	0.206	1868	-
CAMKK2	Tacrolimus	0.206	1869	-
COQ8B	Tacrolimus	0.206	1870	-
CPD	Tacrolimus	0.206	1871	-
ERC1	Tacrolimus	0.206	1872	-
FOPNL	Tacrolimus	0.206	1873	-
GLUD1	Tacrolimus	0.206	1874	-
IQCE	Tacrolimus	0.206	1875	-
IRX2	Tacrolimus	0.206	1876	-
PRKRA	Tacrolimus	0.206	1877	-
RNF122	Tacrolimus	0.206	1878	-
TKFC	Tacrolimus	0.206	1879	-
TPM4	Tacrolimus	0.206	1880	-
ATF1	Tacrolimus	0.205	1881	-
CC2D1B	Tacrolimus	0.205	1882	-
CENPC	Tacrolimus	0.205	1883	-
COQ7	Tacrolimus	0.205	1884	-
DCAF1	Tacrolimus	0.205	1885	-
EIF4EBP1	Tacrolimus	0.205	1886	-
HADHA	Tacrolimus	0.205	1887	-
PRDM11	Tacrolimus	0.205	1888	-
PTP4A3	Tacrolimus	0.205	1889	-
RASGRP1	Tacrolimus	0.205	1890	-
SOX12	Tacrolimus	0.205	1891	-
TYSND1	Tacrolimus	0.205	1892	-
CCDC85C	Tacrolimus	0.204	1893	-
EIF4ENIF1	Tacrolimus	0.204	1894	-
HMGN1	Tacrolimus	0.204	1895	-
JDP2	Tacrolimus	0.204	1896	-
KIAA1328	Tacrolimus	0.204	1897	-
NADSYN1	Tacrolimus	0.204	1898	-
PNP	Tacrolimus	0.204	1899	-
PYURF	Tacrolimus	0.204	1900	-
SNX18	Tacrolimus	0.204	1901	-
TMEM131	Tacrolimus	0.204	1902	-
TMEM63A	Tacrolimus	0.204	1903	-
TNFAIP8L2	Tacrolimus	0.204	1904	-
ZFP3	Tacrolimus	0.204	1905	-
BEST3	Tacrolimus	0.203	1906	-
C1orf131	Tacrolimus	0.203	1907	-
DDX47	Tacrolimus	0.203	1908	-
DTD2	Tacrolimus	0.203	1909	-
ERLIN1	Tacrolimus	0.203	1910	-
RIMBP3	Tacrolimus	0.203	1911	-
SPHK2	Tacrolimus	0.203	1912	-
TRIM47	Tacrolimus	0.203	1913	-
WAC	Tacrolimus	0.203	1914	-
AP1AR	Tacrolimus	0.202	1915	-
ERAP1	Tacrolimus	0.202	1916	-
GRAMD1A	Tacrolimus	0.202	1917	-
L3MBTL3	Tacrolimus	0.202	1918	-
MYF6	Tacrolimus	0.202	1919	-
NCKAP1L	Tacrolimus	0.202	1920	-
NUP35	Tacrolimus	0.202	1921	-
PIK3R1	Tacrolimus	0.202	1922	-
RANBP9	Tacrolimus	0.202	1923	-
RGS2	Tacrolimus	0.202	1924	-
SAP30L	Tacrolimus	0.202	1925	-
SETD1A	Tacrolimus	0.202	1926	-
SLC12A6	Tacrolimus	0.202	1927	-
SLC4A8	Tacrolimus	0.202	1928	-
USP25	Tacrolimus	0.202	1929	-
ZNF398	Tacrolimus	0.202	1930	-
CEP57	Tacrolimus	0.201	1931	-
CHSY1	Tacrolimus	0.201	1932	-
EGR1	Tacrolimus	0.201	1933	-
HDAC3	Tacrolimus	0.201	1934	-
MIA3	Tacrolimus	0.201	1935	-
PCTP	Tacrolimus	0.201	1936	-
PLEKHM2	Tacrolimus	0.201	1937	-
PPP6R3	Tacrolimus	0.201	1938	-
SPECC1L	Tacrolimus	0.201	1939	-
STEAP3	Tacrolimus	0.201	1940	-
TGFB1I1	Tacrolimus	0.201	1941	-
TRPM2	Tacrolimus	0.201	1942	-
ABHD15	Tacrolimus	0.2	1943	-
C14orf93	Tacrolimus	0.2	1944	-
CABLES1	Tacrolimus	0.2	1945	-
CSRP3	Tacrolimus	0.2	1946	-
EPHB4	Tacrolimus	0.2	1947	-
FUOM	Tacrolimus	0.2	1948	-
GNPAT	Tacrolimus	0.2	1949	-
HASPIN	Tacrolimus	0.2	1950	-
PARP14	Tacrolimus	0.2	1951	-
PPCS	Tacrolimus	0.2	1952	-
SETMAR	Tacrolimus	0.2	1953	-
TYR	Tacrolimus	0.2	1954	-
ZNF319	Tacrolimus	0.2	1955	-
ZNF76	Tacrolimus	0.2	1956	-
ZNF8	Tacrolimus	0.2	1957	-
ACOT9	Tacrolimus	0.199	1958	-
AIDA	Tacrolimus	0.199	1959	-
BICRA	Tacrolimus	0.199	1960	-
CTSK	Tacrolimus	0.199	1961	-
CUEDC2	Tacrolimus	0.199	1962	-
ELK1	Tacrolimus	0.199	1963	-
ESYT1	Tacrolimus	0.199	1964	-
HOXB7	Tacrolimus	0.199	1965	-
PLEKHJ1	Tacrolimus	0.199	1966	-
TBX18	Tacrolimus	0.199	1967	-
ARFGAP2	Tacrolimus	0.198	1968	-
ARHGEF39	Tacrolimus	0.198	1969	-
CCDC6	Tacrolimus	0.198	1970	-
CTHRC1	Tacrolimus	0.198	1971	-
LZTFL1	Tacrolimus	0.198	1972	-
MUS81	Tacrolimus	0.198	1973	-
TTC24	Tacrolimus	0.198	1974	-
UNC5B	Tacrolimus	0.198	1975	-
ZNF230	Tacrolimus	0.198	1976	-
ANGEL1	Tacrolimus	0.197	1977	-
ARHGAP25	Tacrolimus	0.197	1978	-
COMT	Tacrolimus	0.197	1979	-
DACT1	Tacrolimus	0.197	1980	-
GNA11	Tacrolimus	0.197	1981	-
HOOK1	Tacrolimus	0.197	1982	-
SLC27A3	Tacrolimus	0.197	1983	-
TSC22D4	Tacrolimus	0.197	1984	-
ING1	Tacrolimus	0.196	1985	-
PLXDC2	Tacrolimus	0.196	1986	-
SYNE3	Tacrolimus	0.196	1987	-
SYNJ1	Tacrolimus	0.196	1988	-
TNIP2	Tacrolimus	0.196	1989	-
ZNF350	Tacrolimus	0.196	1990	-
CCSAP	Tacrolimus	0.195	1991	-
COL4A2	Tacrolimus	0.195	1992	-
FBXO3	Tacrolimus	0.195	1993	-
FLVCR1	Tacrolimus	0.195	1994	-
GPX7	Tacrolimus	0.195	1995	-
ITSN1	Tacrolimus	0.195	1996	-
NIN	Tacrolimus	0.195	1997	-
[truncated: 9,210 more rows]
