# Supplementary material for: Integrative multi-omics and drug response profiling of childhood acute lymphoblastic leukemia cell lines
Source: Nat Commun. 2022 Mar 30;13:1691. doi: 10.1038/s41467-022-29224-5 (PMC8967900; doi:10.1038/s41467-022-29224-5)
Supplement: Supplementary file 19 — Source Data [file 41467_2022_29224_MOESM19_ESM.zip › Source_Data_File_5.xlsx]

## Sheet: fig.5a-5b
Drug	UMAP_1	UMAP_2
Lovastatin	7.76912	9.86145
Imatinib	11.0649	-3.41539
Idarubicin	-7.46888	5.51695
Erlotinib	0.506738	0.717128
Miltefosine	7.94831	-1.59346
Dexamethasone	0.542781	8.66855
Auranofin	-2.33146	8.90212
Simvastatin	6.43269	9.90991
Lapatinib	7.41761	9.54734
Bortezomib	-5.32063	-7.17271
Bexarotene	5.84996	9.06339
Clofarabine	-6.72254	-3.58643
Vincristine	-2.29378	0.309659
Vinorelbine	-6.35034	-9.60054
Vinblastine	-1.38207	2.20494
Clomifene	4.50725	9.46982
Cytarabine	-6.06002	-4.54557
Cytarabine.Idarubicin	-5.65427	-4.69806
Disulfiram_CuCl2	-0.440036	2.74595
Finasteride	5.03558	8.7665
Fluorouracil	-5.26715	-2.51265
Flutamide	6.91256	8.86301
Imiquimod	4.22806	8.48173
Methylprednisolone	0.340887	9.12475
Mitoxantrone	-6.75643	6.49486
Paclitaxel	-6.31331	-10.4157
Prednisolone	0.0506452	8.97354
Topotecan	-5.6425	-6.21662
Fulvestrant	9.46363	-2.95009
Megestrol_acetate	5.09926	6.95589
Methotrexate	0.374982	-9.23652
Deferoxamine	-0.256339	-8.46743
Digoxin	-2.89466	-3.6746
Hydroxyurea	-5.33875	-5.20411
Mercaptopurine	-2.975	-10.8847
Thioguanine	-0.928406	-9.85072
Tacrolimus	-2.81217	7.48039
Epirubicin	-7.13899	5.41039
Itraconazole	2.31612	-5.13738
AT_101	2.57304	-4.88266
BI_2536	-4.05202	-10.26
SN_38	-5.86748	-5.75884
Exemestane	1.32916	0.0408766
Raltitrexed	-6.68997	-2.49104
Palbociclib	-5.94396	-0.68529
AT9283	-7.95066	-9.29939
Navitoclax	-2.02434	8.65301
Selumetinib	-1.52556	9.87552
Dovitinib	9.62406	3.28127
Danusertib	-7.59591	-9.30768
Foretinib	9.87587	1.68291
ABT_751	-4.66993	-11.0977
BIIB021	-3.05901	-8.86956
Decitabine	-6.36236	-1.53048
Tipifarnib	-3.14701	-9.93967
Ponatinib	10.4283	-1.06218
Perifosine	-0.937511	1.25004
Rucaparib	-3.73991	6.69186
Tivozanib	10.3313	-2.67957
AZD1775	-4.31787	-10.2484
PF_00477736	-3.63277	-10.6157
AZD7762	8.9814	3.08736
AZD1152_HQPA	-7.45744	-10.0885
AZD8055	-5.28485	-0.248969
Belinostat	-1.78524	-2.75214
Doramapimod	-5.79048	-1.67324
Bryostatin_1	-4.73633	2.05004
Tacedinaline	5.18375	9.59819
BMS_754807	-7.44865	-8.86809
Idelalisib	-0.166833	6.06981
Trametinib	-1.13823	9.57185
Sonidegib	2.84606	-4.89621
Everolimus	-4.10384	1.43197
Indibulin	-5.09511	-11.4924
MK_2206	0.408845	6.47446
Alisertib	-6.10094	-10.6654
Nelarabine	-2.56093	-10.0667
Nilotinib	11.2872	-2.44584
Luminespib	-7.79271	6.17522
Vandetanib	11.1187	-1.94999
Sepantronium_bromide	-2.74559	2.2378
Dasatinib	10.4387	-3.06459
Fingolimod	5.98676	8.48598
Axitinib	-4.91651	-11.4945
Saracatinib	10.103	-3.26311
Bosutinib	10.6703	-2.34311
Canertinib	-3.00271	8.63913
Panobinostat	-0.96692	-1.79352
Pazopanib	-4.93583	0.489422
Temsirolimus	-5.49188	-0.0997171
Vorinostat	-2.47527	-0.642813
Entinostat	-0.38897	-1.68975
Olaparib	-4.52311	6.50935
Masitinib	0.938769	-10.1015
Pictilisib	0.882876	5.99835
Vismodegib	-0.697646	8.83989
Sorafenib	9.39595	3.28281
Seliciclib	8.90868	-3.09805
Docetaxel	-6.7645	-9.82225
Sirolimus	-4.37444	1.1093
Floxuridine	-7.4238	-2.60765
Gemcitabine	-6.39487	-3.57973
Dactinomycin	-5.80606	6.49488
Cladribine	-3.78006	5.51806
Mitomycin_C	-0.84592	4.54825
Carboplatin	-6.14562	5.56228
Cisplatin	-5.46244	-4.19214
Pemetrexed	-7.05108	-2.60339
Oxaliplatin	-5.99544	6.06605
Daunorubicin	-7.32783	5.8729
Etoposide	-5.15813	-4.46181
Doxorubicin	-6.97563	5.8578
Valrubicin	-7.20761	5.82477
Sunitinib	9.42415	2.96031
Azacitidine	-6.73821	-2.754
Fludarabine	-2.95002	5.9848
Bleomycin	-4.58198	6.69325
Dactolisib	-4.97888	-0.531353
Quizartinib	9.63282	2.72251
Carfilzomib	-4.85901	-7.35967
Gandotinib	-6.74088	-8.9059
Sotrastaurin	-1.25666	7.1837
Midostaurin	-7.38682	-6.5721
Regorafenib	10.367	0.525648
UCN_01	-1.85302	-2.35664
Tivantinib	8.08699	9.54682
Niraparib	-3.67442	5.42898
Volasertib	-4.99054	-10.7511
Toremifene	7.18955	8.52121
Galiellalactone	-0.356049	-4.55351
Omacetaxine	-6.65938	6.52574
NVP_RAF265	5.95904	1.81195
Mocetinostat	-1.12335	-2.78171
Galunisertib	7.29952	9.67739
Buparlisib	-5.37788	-1.62189
Nintedanib	10.2456	-0.552972
VER_155008	-0.65631	-9.90893
Daporinad	-6.00337	-1.93153
Cabozantinib	10.3228	1.72928
Ridaforolimus	-5.01242	0.0339968
Quisinostat	-0.830129	-1.63862
Tosedostat	5.76259	1.23914
PF_04708671	7.72254	4.66249
Binimetinib	-0.968182	9.88967
Tamatinib	4.2524	3.98304
MK_0752	7.13332	8.48367
SB743921	1.9633	-2.17904
Omipalisib	1.32925	6.25178
Ibrutinib	-3.13486	3.06742
TAK_901	-7.37974	-9.75829
Fostamatinib	2.63757	3.12943
JQ1	1.40248	2.76399
Sapanisertib	-4.63595	0.0829247
TGX_221	2.11137	5.81854
Tubacin	-7.28498	4.86975
Tubastatin_A	-0.853125	3.33739
PFI_1	0.76215	1.32644
Enzalutamide	2.33388	-4.86922
Dabrafenib	-5.31709	1.30215
I_BET151	1.40674	2.7779
Ralimetinib	4.38444	-3.30412
Crenolanib	9.48525	2.29638
PF_670462	-4.18894	0.771845
ZSTK474	1.10721	6.30835
PAC_1	0.0439058	-9.64157
Vistusertib	-3.56217	1.05453
Pevonedistat	-1.65929	-10.2239
GSK2636771	2.39137	6.23248
AT_406	3.23754	8.60533
GSK269962	-7.08698	-9.41167
GSK650394	8.41105	5.73861
AVN944	-5.40292	-4.55506
Venetoclax	-1.5936	8.97853
BMS_911543	8.54593	3.43118
Ipatasertib	-2.49332	-5.04638
IOX_2	-1.52518	3.61006
UNC0638	2.7018	-2.79418
C646	-0.35674	0.0395103
8_chloro_adenosine	-3.87517	-1.94239
8_amino_adenosine	-4.20341	5.65781
Rocilinostat	-1.54471	-1.8546
Ganetespib	-3.43305	-5.21944
Pracinostat	-1.16168	-1.89453
AR_42	-1.13554	-2.3993
Lonafarnib	-3.13344	-10.3065
Alpelisib	1.60404	0.200272
BX_912	-7.75788	-8.26109
AZD_5363	0.470024	6.42783
CUDC_305	-2.04735	-9.75877
Oprozomib	-2.13454	-8.92126
PF_03758309	-4.70359	-0.924688
GSK_2334470	1.36101	5.2785
Pomalidomide	3.3808	6.06695
Bafetinib	11.0636	-2.88439
LY_2874455	9.61764	-1.52612
Rigosertib	-6.41391	-10.4192
Milciclib	6.00427	-2.44004
Duvelisib	0.484221	5.19852
Cilengitide	5.57552	8.94951
Amuvatinib	0.677264	-7.18554
SCH772984	-0.583124	9.81248
Triciribine	0.78025	2.50583
Tozasertib	-7.71304	-8.97304
Varlitinib	0.276571	2.25479
Copanlisib	1.39812	6.6882
NVP_BGT226	-5.27379	-0.721328
Abemaciclib	-3.4806	1.98117
ENMD_2076	-7.18387	-7.94766
PD0325901	-0.901699	9.49163
GSK_1070916	-7.55698	-9.66376
GSK_461364	-4.72496	-10.6965
Capmatinib	1.96586	-0.610342
Palomid_529	2.15945	-0.290534
Gedatolisib	-4.83678	-0.416782
Agerafenib_CEP_32496	10.5977	-1.43283
IOX_1	-0.239902	-9.37222
AZD_6482	-0.158941	4.91991
GSK_690693	-2.41342	-5.21388
OSU_03012	0.441679	-8.17122
AZD_1080	-0.531154	4.82409
AZD_5438	-3.35427	-2.30398
Silmitasertib	2.49344	-0.726245
Mubritinib	0.78189	-7.92954
AZD_8186	0.300851	5.53022
Birinapant	2.66923	8.49145
NVP_LCL161	2.9451	8.76007
Tazemetostat	7.47477	8.61556
PS_1145	6.921	8.20385
KU_60019	2.39578	-3.35863
Selinexor	-3.51434	-4.89997
SGC_CBP30	1.69269	0.601732
TH588	-0.939039	-10.3509
Birabresib	1.53444	2.38241
Encorafenib	-5.15147	0.713129
Fimepinostat_CUDC_907	-5.74253	6.87833
MK_8745	-5.69099	-10.3168
ONX_0914	8.57606	-3.6348
RGFP966	-4.94941	-10.3146
NMS_873	0.742773	-8.1743
Ribociclib	-5.96766	-0.374321
Triapine	1.09615	-1.29664
VE_821	2.41198	-1.89802
Pacritinib	1.92349	5.49789
GSK923295	-5.63664	-10.9876
Idasanutlin	-4.80828	7.42732
Aldoxorubicin	-7.05802	6.02894
Filanesib	-5.11074	-10.015
Talazoparib	-3.65264	6.12204
Tasquinimod	1.83172	-1.03342
Resminostat	-1.09127	-0.919345
WEHI_539	-0.287701	-10.308
AZD1208	3.04057	8.05782
BMS863233	-4.15881	-4.37768
Entospletinib	2.88312	4.67464
Ixazomib	-5.24146	-7.52174
Losmapimod	-3.15683	1.7807
OTS167	-7.32877	6.34249
AMG_232	-4.66599	7.80306
AMG_925	-6.61318	-1.81214
CEP_37440	2.49394	3.64376
Rociletinib	8.50771	2.38651
FRAX486	10.6046	-2.18616
GSK2830371	1.85611	-1.00421
Molibresib	1.00249	3.33435
MST_312	0.0648054	-9.2241
Taselisib	1.59106	6.28462
GSK2656157	0.390756	-6.3805
TAK_530	10.8848	-3.25038
Glasdegib	-1.11075	1.04305
Onalespib	-3.03257	-5.89835
Uprosertib	-2.21025	-5.76546
AT13148	-3.73512	1.35736
Cerdulatinib	7.19709	-1.70399
Filgotinib	5.06606	8.02253
Afuresertib	-1.56328	0.0327224
PF_06463922	-1.59024	3.06931
Vactosertib_TEW_7197	-0.469205	7.92949
Sabutoclax	-0.595916	-8.73548
BAY_87_2243	0.767817	-8.58
Givinostat	-1.0607	-2.10791
Amsacrine	-6.92116	5.26624
PCI_34051	-0.0521676	-5.39434
Cabazitaxel	-6.59613	-10.6446
Ravoxertinib	-1.92421	9.13988
Merestinib	9.30565	3.50074
Spebrutinib	6.05995	7.75517
Verdinexor	-3.14122	-5.14143
Romidepsin	-1.00792	-3.20637
Abexinostat	-1.00833	-2.30175
A_1210477	6.92196	1.07374
VS_4718	8.82657	2.39391
LY3009120	10.0821	-2.20586
Pexidartinib	8.74001	3.7761
Marimastat	6.55356	8.72156
EPZ015666	1.85202	-1.7276
SAR405838	-4.7152	7.8242
Prexasertib	-4.79245	-10.3006
Epacadostat	6.35363	7.63471
AZD3965	2.54115	4.97026
Omaveloxolone	-2.67318	5.1342
A_419259	10.156	-1.39457
CCT196969	10.63	0.131842
Gilteritinib	2.01979	3.09924
ARV_825	-4.56003	8.13407
A_1331852	-0.10679	-10.7006
A_1155463	-0.0029632	-10.5615
Ivosidenib	7.31319	9.88135
AMG319	-0.418209	5.19881
TIC10	-1.68477	-8.06556
Radotinib	10.4945	-2.60954
CC_223	-1.43785	4.78035
CC_115	-1.82276	3.22343
RO5126766	-0.120514	8.31794
TGR_1202	2.24126	7.15367
Litronesib	-5.39084	-10.6675
AZD6738	-4.36246	-5.01265
ODM_201	2.44351	-1.40069
NVP_CGM097	-4.38607	7.43372
LY3023414	-4.59256	0.0952842
Tirabrutinib	-0.654257	7.34681
THZ2	6.12302	1.66203
Glesatinib	10.3011	1.09382
Sitravatinib	10.0382	2.36588
Lifirafenib_BGB_283	10.7734	-0.925356
Asciminib	11.0218	-2.73745
Eribulin	-5.66288	-10.8017
Brigatinib	4.05396	6.20369
Selonsertib	6.9209	9.84507
CPI_0610	2.02852	2.47349
Altiratinib	10.0306	0.0770619
Acalabrutinib	5.68806	9.7694
Trifluridine	-7.19457	-2.78314
Salinomycin	0.619763	-9.44234
Mivebresib	1.47606	2.28932
LY_2584702	-2.58435	4.27183
Taladegib	-0.669891	1.27129
Acitretin	3.05585	1.09072
NVP_BHG712	9.68683	-2.49753
Tucidinostat	-0.765592	-1.22988
Vidofludimus	0.37499	-7.44388
ML390	-0.656319	-7.15021
E7820	-4.4145	-9.56375
GDC_0084	0.731141	6.7426
Avadomide_CC122	0.889893	4.89505
Eltanexor	-3.27705	-4.42313
PIM_447	2.17468	7.89464
Vinflunine	-5.6957	-11.3974
GSK2256098	1.93748	-0.0538383
Erdafitinib	7.44049	9.04404
S_63845	1.05096	0.0141416
Erastin	-6.18707	4.18606
RSL3	3.98634	7.93407

## Sheet: fig.5c_tacedinaline
Drug name	sDSS	Cell line	Subtype
Tacedinaline	15.48	KOPN-8	KMT2A-MLLT1
Tacedinaline	12.18	380	IGH-MYC
Tacedinaline	10.58	TMD5	BCR-ABL1
Tacedinaline	9.18	HAL-01	B-Other
Tacedinaline	9.18	MHH-CALL-4	B-Other
Tacedinaline	7.68	MHH-CALL-2	B-Other
Tacedinaline	6.08	ALL-SIL	NUP214-ABL1
Tacedinaline	4.58	SUP-B15	BCR-ABL1
Tacedinaline	4.38	KASUMI-9	MEF2D-HNRNPUL1
Tacedinaline	4.08	SEM	KMT2A-AFF1
Tacedinaline	2.98	CCRF-HSB2	T-Other
Tacedinaline	2.58	P30-OHKUBO	MEF2D-HNRNPUL1
Tacedinaline	2.08	CCRF-CEM	T-Other
Tacedinaline	2.08	KARPAS-45	T-Other
Tacedinaline	1.98	COG-LL-319h	TCF3-PBX1
Tacedinaline	1.88	697	TCF3-PBX1
Tacedinaline	1.58	MHH-CALL-3	TCF3-PBX1
Tacedinaline	1.58	RPMI-8402	T-Other
Tacedinaline	1.18	LC4-1	MEF2D-HNRNPUL1
Tacedinaline	0.98	KASUMI-10	KMT2A-MLLT1
Tacedinaline	0.68	P12-ICHIKAWA	T-Other
Tacedinaline	0.68	JURKAT	T-Other
Tacedinaline	0.68	PEER	NUP214-ABL1
Tacedinaline	0.48	RCH-ACV	TCF3-PBX1
Tacedinaline	0.38	COG-LL-402h	TCF3-PBX1
Tacedinaline	0.08	MOLT-4	T-Other
Tacedinaline	-0.02	ALL-PO	KMT2A-AFF1
Tacedinaline	-0.02	COG-LL-355h	ETV6-RUNX1
Tacedinaline	-0.02	COG-LL-394h	ABL1-ZMIZ1
Tacedinaline	-0.02	KASUMI-2	TCF3-PBX1
Tacedinaline	-0.02	MN-60	IGH-MYC
Tacedinaline	-0.02	NALL-1	PAX5-ETV6
Tacedinaline	-0.02	NALM-16	B-Other
Tacedinaline	-0.02	NALM-6	B-Other
Tacedinaline	-0.02	REH	ETV6-RUNX1
Tacedinaline	-0.02	TANOUE	IGH-MYC
Tacedinaline	-0.02	COG-LL-332h	T-Other
Tacedinaline	-0.02	DND-41	BCL11B-TLX3
Tacedinaline	-0.02	HPB-ALL	BCL11B-TLX3
Tacedinaline	-0.02	MOLT-14	T-Other
Tacedinaline	-0.02	MOLT-16	T-Other
Tacedinaline	-0.02	PF-382	T-Other
Tacedinaline	-0.02	COG-LL-317	T-Other

## Sheet: fig.5c_panobinostat
Drug name	sDSS	Cell line	Subtype
Panobinostat	18.24	KOPN-8	KMT2A-MLLT1
Panobinostat	15.64	MHH-CALL-3	TCF3-PBX1
Panobinostat	14.64	COG-LL-402h	TCF3-PBX1
Panobinostat	14.34	KASUMI-2	TCF3-PBX1
Panobinostat	14.24	COG-LL-319h	TCF3-PBX1
Panobinostat	14.14	RCH-ACV	TCF3-PBX1
Panobinostat	12.14	380	IGH-MYC
Panobinostat	11.74	KASUMI-9	MEF2D-HNRNPUL1
Panobinostat	10.74	KARPAS-45	T-Other
Panobinostat	10.24	SUP-B15	BCR-ABL1
Panobinostat	10.14	HPB-ALL	BCL11B-TLX3
Panobinostat	9.04	MOLT-16	T-Other
Panobinostat	8.44	MHH-CALL-2	B-Other
Panobinostat	7.74	KASUMI-10	KMT2A-MLLT1
Panobinostat	7.64	697	TCF3-PBX1
Panobinostat	6.74	MOLT-14	T-Other
Panobinostat	6.64	P30-OHKUBO	MEF2D-HNRNPUL1
Panobinostat	6.34	COG-LL-317	T-Other
Panobinostat	6.14	ALL-PO	KMT2A-AFF1
Panobinostat	6.04	ALL-SIL	NUP214-ABL1
Panobinostat	5.84	LC4-1	MEF2D-HNRNPUL1
Panobinostat	5.34	CCRF-CEM	T-Other
Panobinostat	5.24	CCRF-HSB2	T-Other
Panobinostat	5.04	DND-41	BCL11B-TLX3
Panobinostat	4.94	MHH-CALL-4	B-Other
Panobinostat	4.84	COG-LL-355h	ETV6-RUNX1
Panobinostat	4.34	PEER	NUP214-ABL1
Panobinostat	4.34	PF-382	T-Other
Panobinostat	4.14	NALM-6	B-Other
Panobinostat	4.14	P12-ICHIKAWA	T-Other
Panobinostat	4.14	RPMI-8402	T-Other
Panobinostat	3.94	SEM	KMT2A-AFF1
Panobinostat	3.64	COG-LL-332h	T-Other
Panobinostat	2.94	NALM-16	B-Other
Panobinostat	2.94	MOLT-4	T-Other
Panobinostat	2.84	COG-LL-394h	ABL1-ZMIZ1
Panobinostat	2.74	TMD5	BCR-ABL1
Panobinostat	1.04	JURKAT	T-Other
Panobinostat	0.44	REH	ETV6-RUNX1
Panobinostat	-0.46	NALL-1	PAX5-ETV6
Panobinostat	-1.46	MN-60	IGH-MYC
Panobinostat	-3.26	HAL-01	B-Other
Panobinostat	-6.56	TANOUE	IGH-MYC

## Sheet: fig.5d
CETSA Temperature range
	Chemiluminescence	Chemiluminescence	Chemiluminescence	Chemiluminescence
Temperature	20µM Tacedinaline KOPN-8	DMSO KOPN-8	20µM Tacedinaline RCH-ACV	DMSO RCH-ACV
40	7954	7383	12041	12108
43	8071	7984	13134	11917
46	6933	7484	11497	10993
49	6075	4305	10049	7276
52	5482	1567	8155	2707
55	2489	398	4196	612
58	535	154	809	215
61	145	96	210	124
64	197	98	219	119
CETSA Dose response of tacedinaline at 53°C
	Chemiluminescence	Chemiluminescence	Chemiluminescence	Chemiluminescence
Tacedinaline concentration µM	KOPN-8_r1	KOPN-8_r2	RCH-ACV_r1	RCH-ACV_r2
100	19553	17905	18567	25259
25	18790	13847	14017	12636
6.25	9766.96	6953.36	9228.87	7790.38
1.5625	7573.08	6433.74	6557.35	5746.23
0.390625	5650.27	4582.89	5523.43	5370.78
0.097656	6034.85	4503.55	5033.69	4739.98
0.024414	5798.8	4080.8	5206.59	4478.82
Annotated uncropped raw western blot images used for figure 5d. (a) Temperature range CETSA and (b) dose response range at 53°C. The CETSA temperature range was performed once (n = 1) for each cell line and the CETSA dose response range was performed twice for each cell line (n = 2). HDAC1 marked with an arrow were quantified. Bands for molecular weight markers (M.W., SeeBlue™ Plus2) are annotate…

## Sheet: fig.5e
Drug name	delta_mean_sDSS_B_vs_T	negative Log10 adjusted p-value
VER-155008	-5.978	5.47941
Venetoclax	18.001	4.62223
A-1331852	-14.212	3.22333
A-1155463	-20.107	3.22333
Thioguanine	-5.774	2.54631
Mitomycin_C	3.263	2.54631
WEHI-539	-5.445	2.49305
TH588	-5.667	2.39655
GSK-2334470	3.979	2.39088
Pevonedistat	-5.672	2.29757
AZD-1080	2.19	2.29757
AZD-8186	3.284	2.23902
BAY-1436032	-2.077	2.23902
Auranofin	3.961	2.23597
Methotrexate	-6.452	1.98148
Idelalisib	4.979	1.98148
AZD-6482	3.688	1.98148
OSU-03012	-5.493	1.93494
Sotrastaurin	2.965	1.77652
MST-312	-5.033	1.72288
Pictilisib	5.799	1.71934
Binimetinib	3.243	1.69448
Raloxifene	-2.048	1.68011
BI-2536	-6.488	1.68011
GSK-461364	-7.947	1.68011
Masitinib	-3.9	1.67531
Lonafarnib	-5.457	1.56017
Gilteritinib	2.964	1.56017
Vemurafenib	-1.825	1.55842
Molibresib	4.038	1.55842
Ravoxertinib	3.531	1.55842
Spebrutinib	1.745	1.55842
AMG319	3.443	1.55842
Avadomide (CC122)	1.999	1.55842
GDC-0084	3.662	1.55426
StemRegenin_1	-2.111	1.53047
AZD1775	-3.883	1.44245
Nelarabine	-5.336	1.40844
TGR-1202	2.204	1.40753
A-366	-2.195	1.38806
IOX-1	-1.511	1.33832
Salinomycin	-6.217	1.33832
Tubastatin_A	2.898	1.33311
CUDC-305	-2.793	1.33311
Acalabrutinib	1.892	1.32527
Tacrolimus	5.73	1.32514
Vismodegib	2.021	1.32514
Taselisib	4.354	1.32514
8-amino-adenosine	3.48	1.29454
Oprozomib	-4.61	1.27061
ML323	-1.269	1.27061
Prexasertib	-3.909	1.23069
Bleomycin	2.863	1.20785
ABT-751	-3.07	1.15961
Tipifarnib	-5.018	1.15961
Omipalisib	5.683	1.15961
4-hydroxytamoxifen	-1.537	1.15961
ZSTK474	4.879	1.15961
AMG-232	8.132	1.15961
BAY_87-2243	-8.804	1.15961
ARV-825	4.85	1.15961
Varlitinib	3.46	1.15807
PF-4800567	1.303	1.13027
Merestinib	3.138	1.13027
Sunitinib	2.627	1.11119
Sepantronium_bromide	6.829	1.10657
Axitinib	-4.49	1.09918
Icotinib	1.312	1.09918
LY-2584702	2.257	1.09918
Volasertib	-3.787	1.09537
EPZ-5687	1.213	1.09537
Eribulin	-5.54	1.09537
VLX1570	2.803	1.09537
Filanesib	-4.733	1.07841
APR-246	1.411	1.05552
GSK923295	-5.474	1.05438
Rucaparib	2.248	1.04236
Devimistat (CPI-613)	0.4	1.04236
Tretinoin	0.786	1.02913
IOX-2	1.147	1.02913
Sabutoclax	-5.284	1.02913
Olmutinib	1.013	1.02913
JPH203	0.55	1.02913
Selumetinib	3.282	1.0115
BIIB021	-3.269	1.0115
Telatinib	0.433	1.0115
Pacritinib	2.515	1.0115
Epacadostat	1.073	1.0115
CC-223	2.158	1.0115
Serabelisib	1.282	1.0115
Methylprednisolone	8.761	1.00852
Pomalidomide	1.653	1.00034
NMS-873	-5.7	1.00034
Mubritinib	-5.489	0.990272
AMG-337	0.989	0.990272
Imiquimod	1.033	0.953084
Alvocidib	-1.84	0.953084
Fludarabine	4.191	0.953084
TG100-115	1.153	0.953084
AZD1208	3.15	0.953084
Triciribine	5.313	0.945228
Lomeguatrib	0.168	0.943544
Vinblastine	4.949	0.942182
Prednisolone	7.216	0.942182
Tucatinib	0.521	0.942182
Idasanutlin	10.816	0.942182
Losmapimod	1.419	0.942182
SAR405838	6.083	0.942182
Omaveloxolone	1.736	0.942182
Litronesib	-4.099	0.942182
Dexamethasone	10.016	0.919763
Tacedinaline	2.216	0.919763
Onalespib	-2.548	0.919763
PF-06463922	1.365	0.919763
NVP-CGM097	5.569	0.919763
Cobimetinib	2.053	0.905661
Fostamatinib	2.443	0.891366
Bentamapimod	-1.21	0.891366
Tirabrutinib	1.666	0.883091
Tamatinib	2.987	0.879426
Hydroxyfasudil	0.966	0.879426
RGFP966	-2.981	0.879426
PS-1145	1.072	0.863481
BCI	1.7	0.84965
Tanzisertib	0.225	0.842797
DEL-22379	-2.097	0.83243
MK-2206	1.981	0.829482
PAC-1	-1.905	0.829482
Enzastaurin	-1.318	0.822108
Duvelisib	2.227	0.820606
E7820	-4.903	0.820606
Darapladib	1.409	0.81463
RSL3	1.279	0.81463
Filgotinib	1.986	0.799166
CEP-37440	1.73	0.786524
PIM-447	3.382	0.785593
Veliparib	1.753	0.781629
Clomifene	1.168	0.775942
PF-3845	-1.498	0.775942
TGX-221	1.595	0.773187
Neflamapimod	0.832	0.771447
Cladribine	4.946	0.77069
Gefitinib	-1.393	0.754184
Deferoxamine	-2.445	0.752992
Dovitinib	1.066	0.752992
JQ1	3.149	0.746583
I-BET151	2.812	0.746583
GSK2256098	0.975	0.743477
Mercaptopurine	-2.976	0.740435
Sorafenib	1.462	0.735357
TAK-285	0.406	0.735357
Vatalanib	-0.183	0.725416
Abiraterone	0.416	0.725416
Alpelisib	1.51	0.725416
PH-797804	0.978	0.725416
AT13148	1.73	0.725416
Flutamide	1.15	0.724744
Trametinib	2.994	0.724744
GSK-J4	-1.993	0.707176
Pixantrone	0.53	0.706969
Vistusertib	2.791	0.693907
Cabozantinib	3.134	0.676649
dBET1	3.385	0.650705
Baricitinib	-1.049	0.650373
Ceritinib	1.466	0.650373
Copanlisib	3.091	0.645605
PF-00477736	-2.201	0.642147
Ixazomib	-1.529	0.623006
Atorvastatin	-1.64	0.619892
AVN944	-3.478	0.613074
UNC0638	-1.384	0.613074
AZD0156	0.75	0.613074
Verdinexor	-2.425	0.612119
Resiquimod	0.787	0.612119
PD0325901	2.572	0.604477
Pentostatin	0.267	0.603801
Celecoxib	0.788	0.596837
EPZ031686	0.291	0.596837
Disulfiram(+CuCl2)	3.347	0.582713
AZD1152-HQPA	-4.847	0.582713
CPI-0610	2.391	0.582713
Senexin_B	-0.743	0.582713
URB597	0.548	0.577448
Saracatinib	-3.791	0.568594
Entrectinib	0.564	0.563626
Paclitaxel	-3.525	0.560741
ONX-0914	-2.556	0.560741
NVP-BHG712	-1.793	0.560741
TIC10	-1.637	0.559951
Selinexor	-2.536	0.54752
Alisertib	-4.659	0.539478
AT-406	1.108	0.539478
Hydroxyurea	-2.424	0.538793
Exemestane	1.288	0.538793
XAV939	0.204	0.538793
Uprosertib	-2.87	0.538793
Pexidartinib	1.292	0.538793
Napabucasin	-1.36	0.538793
CPI-360	0.338	0.538793
Aminoglutethimide	0.16	0.531344
Itraconazole	-1.823	0.531344
GSK2636771	0.703	0.518259
Finasteride	0.713	0.509315
Peficitinb	-1.019	0.504211
Everolimus	2.564	0.50276
Afatinib	0.645	0.497812
Vinflunine	-1.033	0.496426
Niraparib	2.387	0.493709
ML390	-3.051	0.493709
CC-115	1.713	0.479011
Tepotinib	0.317	0.474544
FRAX486	-3.329	0.473368
Indibulin	-2.634	0.471941
Etoposide	-3.77	0.471941
GDC-0919	0.768	0.471941
Sitravatinib	2.541	0.471941
Cediranib	0.641	0.465522
Ixabepilone	-0.769	0.465522
PF-670462	1.182	0.465522
Neratinib	0.862	0.461426
Pravastatin	0.33	0.457405
Vinorelbine	-3.006	0.453457
Megestrol_acetate	2.024	0.453457
Lenalidomide	1.084	0.453457
AZ191	1.051	0.453457
Imatinib	-2.767	0.452498
Talazoparib	3.695	0.445871
Quisinostat	1.917	0.440437
Eltanexor	-2.169	0.440437
Erdafitinib	0.814	0.440437
Floxuridine	5.276	0.42879
Navitoclax	3.181	0.42801
Perifosine	0.661	0.424614
Sirolimus	1.832	0.423865
AZD7545	-0.979	0.415438
Cisplatin	-2.961	0.409076
Cabazitaxel	-3.74	0.409076
Canertinib	1.222	0.397506
Olaparib	2.318	0.397506
BMS-911543	1.148	0.397506
Vincristine	2.571	0.396932
Amcasertib	-1.424	0.396364
Alectinib	0.675	0.393459
Nilutamide	0.651	0.387779
UNC2881	0.582	0.387779
TAK-901	-1.857	0.38626
PFI-1	1.481	0.38626
Capmatinib	0.749	0.38626
GNE-7915	0.286	0.383531
Ruxolitinib	1.359	0.375135
MK-0752	0.575	0.375135
SGI-1776	1.012	0.375135
TAK-530	-0.827	0.375135
KD025	1.138	0.374704
Rigosertib	-1.563	0.374276
Tivozanib	-2.853	0.371329
Dasatinib	-5.078	0.371329
Birinapant	2.372	0.370922
Docetaxel	-2.694	0.37052
Bryostatin_1	3.789	0.353883
Tazemetostat	0.531	0.343759
SN-38	-2.855	0.335832
Cytarabine.Idarubicin	-2.86	0.335594
Sapanisertib	1.634	0.335124
Ralimetinib	-1.264	0.335124
Amuvatinib	-1.162	0.334892
Lovastatin	0.747	0.334661
AMG-925	1.253	0.332589
AZD3965	1.118	0.326907
Birabresib	2.084	0.326713
Taladegib	0.972	0.322946
Bexarotene	1.651	0.318917
BMS-777607	-0.73	0.318917
Tucidinostat	1.576	0.318917
Cytarabine	-3.817	0.308459
Seliciclib	-0.849	0.30477
Talmapimod	0.324	0.30477
Vesatolimod	0.25	0.30477
Pracinostat	1.309	0.303015
Bafetinib	-2.867	0.30292
PF-04708671	0.861	0.299561
AZ3146	-0.697	0.29948
GSK-690693	-1.572	0.297715
SH-4-54	0.761	0.297715
BMS-754807	-1.918	0.29266
Dactinomycin	2.465	0.29266
Abemaciclib	1.701	0.29266
Glasdegib	0.58	0.29266
EPZ015666	-0.853	0.29266
Tandutinib	0.309	0.284919
Brigatinib	1.178	0.283377
AZD7762	1.36	0.281851
Arsenic(III)_oxide	0.304	0.280341
Sonolisib	0.37	0.277366
A-1210477	-0.994	0.277366
Bosutinib	-2.665	0.275911
Tideglusib	-0.359	0.275911
SCH772984	1.21	0.275911
Temozolomide	-0.817	0.27303
Dinaciclib	-1.058	0.268794
Mivebresib	2.401	0.268794
Linsitinib	0.778	0.266011
Encorafenib	0.708	0.264654
Anagrelide	0.281	0.261929
Letrozole	0.198	0.26066
NVP-LCL161	1.065	0.26066
Enzalutamide	-0.623	0.257999
Acitretin	0.658	0.250043
ASP3026	-0.625	0.247497
Goserelin	0.178	0.245281
Carfilzomib	-0.973	0.245281
Linifanib	0.281	0.245281
NVP-SHP099	0.529	0.245281
Sapitinib	-0.203	0.240383
Larotrectinib	0.359	0.240383
VS-4718	-1.249	0.236724
Crizotinib	-0.513	0.235725
BGB324	-0.695	0.235725
MK-8745	-1.307	0.232153
PF-00562271	0.756	0.229848
Anastrozole	-0.172	0.228004
Topotecan	-2.025	0.228004
GSK343	-0.118	0.228004
RO5126766	0.511	0.228004
Plicamycin	-2.144	0.222382
Motesanib	0.133	0.222382
Resminostat	1.055	0.220205
Pilocarpine	-0.687	0.219209
Vidofludimus	-0.616	0.218221
Dacomitinib	0.396	0.212681
Mitoxantrone	2.137	0.210979
Panobinostat	1.196	0.210979
Mocetinostat	-0.959	0.210979
Omacetaxine	1.375	0.20672
Ipatasertib	-1.113	0.206205
Milciclib	-1.127	0.206205
GSK2879552	-0.39	0.206205
Metformin	0.02	0.204134
Fulvestrant	-0.522	0.204134
Lasofoxifene	-0.494	0.204134
AZD4547	0.156	0.204134
AZD1480	0.451	0.204134
Fimepinostat (CUDC-907)	1.286	0.204134
Tarenflurbil	0.47	0.199442
Oxaliplatin	1.685	0.199442
PCI-34051	-0.817	0.199442
Tofacitinib	-0.601	0.198602
Ruboxistaurin	0.612	0.196731
Ganetespib	-0.881	0.19552
NVP-AEW541	0.708	0.19552
Osimertinib	0.508	0.19552
Poziotinib	0.414	0.19552
Simvastatin	0.561	0.194713
Pemetrexed	-1.871	0.180947
Quizartinib	0.986	0.178509
Ibrutinib	0.652	0.178509
AT-101	-0.669	0.173238
LY3009120	-1.425	0.173238
Erlotinib	0.671	0.169703
Rociletinib	0.503	0.167151
SB743921	-0.914	0.164627
Nintedanib	-1.769	0.164252
VE-821	-0.83	0.164252
Capecitabine	-0.096	0.162965
Chloroquine	-0.569	0.162965
Pazopanib	0.537	0.155105
Regorafenib	0.601	0.153612
ENMD-2076	-0.855	0.153311
Erastin	1.761	0.153311
Carboplatin	1.058	0.153013
Ridaforolimus	1.373	0.153013
Fingolimod	0.456	0.141191
AT7519	0.718	0.140654
AZD8055	1.138	0.13456
Vandetanib	-0.512	0.13456
Danusertib	-1.694	0.134052
Tosedostat	-0.997	0.133548
CCT196969	0.959	0.131402
Foretinib	0.969	0.125897
Gandotinib	-0.767	0.125897
Varespladib	0.219	0.125897
Nilotinib	-1.916	0.124381
NVP-BGT226	0.84	0.124381
Lucitanib	-0.339	0.124381
ABC294640	-0.29	0.124381
PF06650833	0.306	0.124381
Marimastat	0.423	0.121905
Motolimod	0.222	0.121905
Bimatoprost	-0.218	0.12146
Tozasertib	-1.555	0.120243
AT9283	-1.03	0.116646
Radotinib	-1.946	0.116646
LY3023414	0.711	0.116646
Gemcitabine	1.496	0.112035
Altiratinib	-0.745	0.112035
Roxadustat	-0.28	0.0994554
SGC-CBP30	0.509	0.0994554
Palomid-529	0.513	0.0969318
Ensartinib	-0.315	0.0958663
UNC0642	0.392	0.0916826
AZD-5438	-0.669	0.0916826
Glesatinib	0.653	0.0916826
S-63845	0.811	0.0916826
PF-03758309	-1.308	0.0913558
Mitotane	-0.179	0.0861705
Lenvatinib	0.295	0.0844884
Temsirolimus	0.975	0.0828211
Apalutamide	0.005	0.0825254
Apatinib	0.094	0.0808784
Entinostat	0.612	0.0805902
NVP-RAF265	0.439	0.0782945
Tivantinib	0.257	0.0753595
Belinostat	-0.517	0.0745562
BMS863233	-0.494	0.0745562
BRD7116	0.171	0.0745562
Allopurinol	-0.196	0.0740279
THZ2	0.699	0.0740279
Raltitrexed	-0.885	0.0738928
Sonidegib	-0.397	0.0738928
GSK269962	-0.931	0.0738928
Abexinostat	0.469	0.0723444
GSK2801	0.158	0.0695314
AZD3759	-0.155	0.0692857
Tasquinimod	0.285	0.0684078
Momelotinib	-0.429	0.0675358
Givinostat	0.487	0.0666696
Miltefosine	-0.437	0.062868
PHA-408	-0.266	0.062868
AZD6738	-0.552	0.062868
Bortezomib	-0.318	0.0622036
Toremifene	0.314	0.0622036
ODM-201	-0.203	0.0622036
Digoxin	-0.402	0.0595479
KU-60019	-0.245	0.0503447
Buparlisib	-0.291	0.0466236
Gedatolisib	0.486	0.0462746
Saridegib	0.197	0.0462746
Bicalutamide	-0.23	0.0461014
GSK2656157	-0.285	0.0411495
Asciminib	-0.806	0.0411495
Amsacrine	-0.8	0.0385596
Romidepsin	-0.339	0.0385596
AR-42	-0.267	0.03141
Agerafenib (CEP-32496)	-0.903	0.03141
Triapine	0.225	0.03141
Fedratinib	0.209	0.0301747
Ripasudil	-0.084	0.0273065
GSK-1070916	-0.675	0.0266412
Doramapimod	0.213	0.0265224
Decitabine	0.449	0.0260529
Daporinad	0.419	0.0260529
Crenolanib	0.29	0.0260529
Tesevatinib	-0.106	0.0260529
Ponatinib	-0.867	0.0243314
Clofarabine	0.628	0.0230367
Daunorubicin	0.43	0.0230367
Dactolisib	0.376	0.0230367
GSK650394	-0.187	0.0230367
AZD-5363	0.27	0.0230367
Trifluridine	0.441	0.0230367
GDC-0853	0.034	0.0230367
UNC1215	-0.006	0.0198018
SGC0946	-0.101	0.019703
Vorinostat	0.281	0.0196048
Luminespib	0.275	0.0166629
Silmitasertib	-0.158	0.0166629
Vactosertib (TEW-7197)	-0.173	0.0166629
Decernotinib	0.079	0.0166629
Mepacrine	0.182	0.0164831
Enasidenib	0.078	0.0164831
Upadacitinib	0.114	0.0158885
Valrubicin	-0.423	0.0158008
C646	-0.179	0.0157135
LY-2874455	-0.255	0.0146247
Azacitidine	-0.167	0.014373
Golvatinib	0.098	0.014373
UM729	-0.075	0.014373
MK-8776	-0.086	0.00691627
Doxorubicin	-0.258	0.00685013
Galiellalactone	0.117	0.00286257
PTC-209	0.09	0.00286257
Brivanib	-0.021	0.00131837
Lifirafenib (BGB-283)	0.222	0.00131837
Idarubicin	0.077	0
Fluorouracil	0.071	0
Tamoxifen	-0.037	0
Epirubicin	-0.144	0
Palbociclib	0.134	0
SNS-032	0.03	0
Midostaurin	-0.091	0
UCN-01	0.098	0
Rabusertib	0.032	0
Tubacin	0.073	0
Dabrafenib	0.044	0
8-chloro-adenosine	0.01	0
Rocilinostat	-0.023	0
BX-912	-0.086	0
GDC-0623	0.042	0
Pinometostat	-0.001	0
NVP-LGK974	0.052	0
Ribociclib	-0.018	0
Aldoxorubicin	0.141	0
OTS167	0.121	0
GSK2830371	0	0
Cerdulatinib	-0.063	0
Afuresertib	-0.095	0
Ulixertinib	-0.011	0
A-419259	0.17	0
Ivosidenib	0.048	0
OTS-964	-0.006	0

## Sheet: fig.5f_BCL2
Gene symbol	Cell line	Type	Subtype	Drug name	rel. log2 protein level	sDSS
BCL2	SEM	BCP-ALL	KMT2A-AFF1	Venetoclax	0.0726441	21.1
BCL2	REH	BCP-ALL	ETV6-RUNX1	Venetoclax	0.541118	0.9
BCL2	CCRF-CEM	T-ALL	T-Other	Venetoclax	-1.07331	-1.8
BCL2	697	BCP-ALL	TCF3-PBX1	Venetoclax	0.0139614	10.1
BCL2	P12-ICHIKAWA	T-ALL	T-Other	Venetoclax	-1.06228	-2.4
BCL2	P30-OHKUBO	BCP-ALL	MEF2D-HNRNPUL1	Venetoclax	0.272633	21
BCL2	NALM-16	BCP-ALL	B-Other	Venetoclax	1.19451	22.6
BCL2	JURKAT	T-ALL	T-Other	Venetoclax	-0.73703	-3.3
BCL2	KASUMI-2	BCP-ALL	TCF3-PBX1	Venetoclax	0.247665	22.9
BCL2	TANOUE	B-ALL	IGH-MYC	Venetoclax	-0.964077	-4.4
BCL2	NALM-6	BCP-ALL	B-Other	Venetoclax	-0.258178	4.4
BCL2	MOLT-4	T-ALL	T-Other	Venetoclax	-0.923839	8.88178e-16
BCL2	MHH-CALL-3	BCP-ALL	TCF3-PBX1	Venetoclax	0.261741	31.5
BCL2	ALL-SIL	T-ALL	NUP214-ABL1	Venetoclax	0.22016	16.5
BCL2	SUP-B15	BCP-ALL	BCR-ABL1	Venetoclax	0.405324	34.5
BCL2	MHH-CALL-2	BCP-ALL	B-Other	Venetoclax	0.133721	28.7
BCL2	MOLT-16	T-ALL	T-Other	Venetoclax	0.0437827	6
BCL2	PEER	T-ALL	NUP214-ABL1	Venetoclax	-1.06641	-2.9
BCL2	LC4-1	BCP-ALL	MEF2D-HNRNPUL1	Venetoclax	1.01545	31.8
BCL2	KOPN-8	BCP-ALL	KMT2A-MLLT1	Venetoclax	-0.282202	28.9
BCL2	PF-382	T-ALL	T-Other	Venetoclax	-0.474653	-4.1
BCL2	RCH-ACV	BCP-ALL	TCF3-PBX1	Venetoclax	0.291332	-1.3
BCL2	DND-41	T-ALL	BCL11B-TLX3	Venetoclax	0.0590486	2.1
BCL2	380	BCP-ALL	IGH-MYC	Venetoclax	0.823377	29
BCL2	HAL-01	BCP-ALL	B-Other	Venetoclax	-0.0394681	20.4
BCL2	TMD5	BCP-ALL	BCR-ABL1	Venetoclax	0.530027	20.8
BCL2	COG-LL-317	T-ALL	T-Other	Venetoclax	-0.830795	2.2
BCL2	HPB-ALL	T-ALL	BCL11B-TLX3	Venetoclax	-0.839709	-0.9
BCL2	MN-60	B-ALL	IGH-MYC	Venetoclax	-0.71544	-4.4
BCL2	COG-LL-319h	BCP-ALL	TCF3-PBX1	Venetoclax	-0.380796	28.8
BCL2	COG-LL-332h	T-ALL	T-Other	Venetoclax	-0.277261	-3.3
BCL2	RPMI-8402	T-ALL	T-Other	Venetoclax	-1.16425	-4.4
BCL2	MHH-CALL-4	BCP-ALL	B-Other	Venetoclax	0.321162	14.2
BCL2	NALL-1	BCP-ALL	PAX5-ETV6	Venetoclax	0.546794	20.5
BCL2	ALL-PO	BCP-ALL	KMT2A-AFF1	Venetoclax	0.634332	30.2
BCL2	KARPAS-45	T-ALL	T-Other	Venetoclax	-0.463317	9.5
BCL2	KASUMI-9	BCP-ALL	MEF2D-HNRNPUL1	Venetoclax	0.517664	25.4
BCL2	COG-LL-355h	BCP-ALL	ETV6-RUNX1	Venetoclax	0.930761	31.2
BCL2	MOLT-14	T-ALL	T-Other	Venetoclax	-0.805855	8
BCL2	CCRF-HSB2	T-ALL	T-Other	Venetoclax	-0.315551	-2.9
BCL2	KASUMI-10	BCP-ALL	KMT2A-MLLT1	Venetoclax	0.654299	29.5
BCL2	COG-LL-402h	BCP-ALL	TCF3-PBX1	Venetoclax	0.280252	14.1
BCL2	COG-LL-394h	BCP-ALL	ABL1-ZMIZ1	Venetoclax	-0.519716	4.5

## Sheet: fig.5f_BCL2L1
Gene symbol	Cell line	Type	Subtype	Drug name	rel. log2 protein level	sDSS
BCL2L1	SEM	BCP-ALL	KMT2A-AFF1	A-1155463	-0.630545	-0.24
BCL2L1	REH	BCP-ALL	ETV6-RUNX1	A-1155463	0.0494086	-1.84
BCL2L1	CCRF-CEM	T-ALL	T-Other	A-1155463	0.380026	32.76
BCL2L1	697	BCP-ALL	TCF3-PBX1	A-1155463	-0.233347	-2.04
BCL2L1	P12-ICHIKAWA	T-ALL	T-Other	A-1155463	0.954148	39.26
BCL2L1	P30-OHKUBO	BCP-ALL	MEF2D-HNRNPUL1	A-1155463	-0.192672	-1.44
BCL2L1	NALM-16	BCP-ALL	B-Other	A-1155463	-0.246911	-1.24
BCL2L1	JURKAT	T-ALL	T-Other	A-1155463	0.110433	10.86
BCL2L1	KASUMI-2	BCP-ALL	TCF3-PBX1	A-1155463	-0.177441	5.86
BCL2L1	TANOUE	B-ALL	IGH-MYC	A-1155463	0.0251698	-3.34
BCL2L1	NALM-6	BCP-ALL	B-Other	A-1155463	-0.377942	11.26
BCL2L1	MOLT-4	T-ALL	T-Other	A-1155463	0.439063	34.76
BCL2L1	MHH-CALL-3	BCP-ALL	TCF3-PBX1	A-1155463	-0.128948	18.96
BCL2L1	ALL-SIL	T-ALL	NUP214-ABL1	A-1155463	0.736204	37.56
BCL2L1	SUP-B15	BCP-ALL	BCR-ABL1	A-1155463	-0.503009	13.56
BCL2L1	MHH-CALL-2	BCP-ALL	B-Other	A-1155463	-0.550192	1.66
BCL2L1	MOLT-16	T-ALL	T-Other	A-1155463	-0.8863	0.56
BCL2L1	PEER	T-ALL	NUP214-ABL1	A-1155463	0.91693	31.76
BCL2L1	LC4-1	BCP-ALL	MEF2D-HNRNPUL1	A-1155463	-0.181171	0.36
BCL2L1	KOPN-8	BCP-ALL	KMT2A-MLLT1	A-1155463	-0.121313	3.46
BCL2L1	PF-382	T-ALL	T-Other	A-1155463	0.691406	24.36
BCL2L1	RCH-ACV	BCP-ALL	TCF3-PBX1	A-1155463	-0.0659942	-1.54
BCL2L1	DND-41	T-ALL	BCL11B-TLX3	A-1155463	1.60073	33.96
BCL2L1	380	BCP-ALL	IGH-MYC	A-1155463	0.0867942	15.66
BCL2L1	HAL-01	BCP-ALL	B-Other	A-1155463	-0.438745	2.06
BCL2L1	TMD5	BCP-ALL	BCR-ABL1	A-1155463	0.0477145	-3.64
BCL2L1	COG-LL-317	T-ALL	T-Other	A-1155463	0.346831	39.76
BCL2L1	HPB-ALL	T-ALL	BCL11B-TLX3	A-1155463	0.219001	24.86
BCL2L1	MN-60	B-ALL	IGH-MYC	A-1155463	-0.233542	-3.64
BCL2L1	COG-LL-319h	BCP-ALL	TCF3-PBX1	A-1155463	-0.0871249	21.66
BCL2L1	COG-LL-332h	T-ALL	T-Other	A-1155463	1.29167	15.66
BCL2L1	RPMI-8402	T-ALL	T-Other	A-1155463	0.354765	27.86
BCL2L1	MHH-CALL-4	BCP-ALL	B-Other	A-1155463	0.460381	9.16
BCL2L1	NALL-1	BCP-ALL	PAX5-ETV6	A-1155463	0.297913	3.46
BCL2L1	ALL-PO	BCP-ALL	KMT2A-AFF1	A-1155463	-0.508492	0.46
BCL2L1	KARPAS-45	T-ALL	T-Other	A-1155463	0.0409114	38.46
BCL2L1	KASUMI-9	BCP-ALL	MEF2D-HNRNPUL1	A-1155463	-0.086325	-1.24
BCL2L1	COG-LL-355h	BCP-ALL	ETV6-RUNX1	A-1155463	0.841274	27.16
BCL2L1	MOLT-14	T-ALL	T-Other	A-1155463	-0.0082905	12.26
BCL2L1	CCRF-HSB2	T-ALL	T-Other	A-1155463	0.848809	17.06
BCL2L1	KASUMI-10	BCP-ALL	KMT2A-MLLT1	A-1155463	-0.000314021	10.96
BCL2L1	COG-LL-402h	BCP-ALL	TCF3-PBX1	A-1155463	0.426067	26.36
BCL2L1	COG-LL-394h	BCP-ALL	ABL1-ZMIZ1	A-1155463	0.637607	16.96

## Sheet: fig.5g
Gene symbol	Drug name	Pearson correlation coefficient	Rank	Label
ZNF286A	OSU-03012	0.812	1	-
TICRR	OSU-03012	0.775	2	-
RAD18	OSU-03012	0.746	3	-
ZC3H3	OSU-03012	0.74	4	-
MTBP	OSU-03012	0.736	5	-
CHAF1A	OSU-03012	0.735	6	-
CCT3	OSU-03012	0.726	7	CCT3
QSER1	OSU-03012	0.724	8	-
CCT2	OSU-03012	0.719	9	CCT2
SUFU	OSU-03012	0.716	10	-
TNRC6A	OSU-03012	0.705	11	-
RTTN	OSU-03012	0.696	12	-
SRRM2	OSU-03012	0.695	13	-
CCT4	OSU-03012	0.694	14	CCT4
TONSL	OSU-03012	0.694	15	-
MCPH1	OSU-03012	0.687	16	-
ATAD5	OSU-03012	0.686	17	-
NDC1	OSU-03012	0.685	18	-
GAN	OSU-03012	0.684	19	-
CCT6A	OSU-03012	0.679	20	CCT6A
OGFOD1	OSU-03012	0.679	21	-
STXBP4	OSU-03012	0.678	22	-
CCT5	OSU-03012	0.675	23	-
MCM10	OSU-03012	0.674	24	-
AAAS	OSU-03012	0.673	25	-
PUM1	OSU-03012	0.673	26	-
DNAJA1	OSU-03012	0.67	27	-
EYA3	OSU-03012	0.67	28	-
KNOP1	OSU-03012	0.669	29	-
CHAF1B	OSU-03012	0.665	30	-
CDCA2	OSU-03012	0.664	31	-
ACOT7	OSU-03012	0.663	32	-
LLPH	OSU-03012	0.663	33	-
SIRT1	OSU-03012	0.663	34	-
NAP1L1	OSU-03012	0.662	35	-
DCAF12	OSU-03012	0.656	36	-
CCT7	OSU-03012	0.655	37	-
TGS1	OSU-03012	0.654	38	-
TCP1	OSU-03012	0.653	39	TCP1
CDKAL1	OSU-03012	0.65	40	-
CAPRIN1	OSU-03012	0.649	41	-
EFHC1	OSU-03012	0.649	42	-
UBR5	OSU-03012	0.648	43	-
BAG4	OSU-03012	0.646	44	-
MEX3A	OSU-03012	0.645	45	-
ABHD14A	OSU-03012	0.644	46	-
YBX1	OSU-03012	0.644	47	-
EEF1A2	OSU-03012	0.638	48	-
GNL2	OSU-03012	0.638	49	-
DNAJC18	OSU-03012	0.637	50	-
G2E3	OSU-03012	0.636	51	-
HSP90AB1	OSU-03012	0.636	52	HSP90AB1
RPS27	OSU-03012	0.636	53	-
CCNF	OSU-03012	0.635	54	-
SLC29A1	OSU-03012	0.634	55	-
USP37	OSU-03012	0.633	56	-
USP10	OSU-03012	0.632	57	-
JPT1	OSU-03012	0.631	58	-
PBK	OSU-03012	0.629	59	-
NUDCD1	OSU-03012	0.628	60	-
NCAPG	OSU-03012	0.627	61	-
PES1	OSU-03012	0.627	62	-
RCOR2	OSU-03012	0.627	63	-
CENPE	OSU-03012	0.626	64	-
EIF4G1	OSU-03012	0.624	65	-
FXR1	OSU-03012	0.624	66	-
BTF3	OSU-03012	0.622	67	-
ZC3H7B	OSU-03012	0.622	68	-
RIF1	OSU-03012	0.621	69	-
KPNA2	OSU-03012	0.619	70	-
PRR11	OSU-03012	0.619	71	-
SPAG5	OSU-03012	0.619	72	-
USP13	OSU-03012	0.618	73	-
CDC45	OSU-03012	0.617	74	-
EIF3G	OSU-03012	0.617	75	-
G3BP2	OSU-03012	0.616	76	-
TRPC1	OSU-03012	0.616	77	-
PPP1R35	OSU-03012	0.615	78	-
ZNRD2	OSU-03012	0.615	79	-
NCAPD2	OSU-03012	0.614	80	-
RNF8	OSU-03012	0.614	81	-
ETF1	OSU-03012	0.613	82	-
LTBP1	OSU-03012	0.612	83	-
YTHDF2	OSU-03012	0.612	84	-
ASB6	OSU-03012	0.611	85	-
CHD7	OSU-03012	0.611	86	-
MEX3D	OSU-03012	0.611	87	-
ZW10	OSU-03012	0.61	88	-
FASN	OSU-03012	0.609	89	-
GMNN	OSU-03012	0.609	90	-
PLK1	OSU-03012	0.609	91	-
DHX15	OSU-03012	0.608	92	-
DNMT1	OSU-03012	0.607	93	-
NCAPH	OSU-03012	0.607	94	-
SREBF1	OSU-03012	0.607	95	-
EIF3I	OSU-03012	0.606	96	-
EEF1D	OSU-03012	0.605	97	-
MLLT11	OSU-03012	0.605	98	-
HELLS	OSU-03012	0.604	99	-
NSUN2	OSU-03012	0.604	100	-
RIOK1	OSU-03012	0.604	101	-
JPT2	OSU-03012	0.603	102	-
KIF4A	OSU-03012	0.603	103	-
HAUS6	OSU-03012	0.602	104	-
CCNB2	OSU-03012	0.6	105	-
RBM39	OSU-03012	0.598	106	-
USP1	OSU-03012	0.598	107	-
WDYHV1	OSU-03012	0.598	108	-
CD276	OSU-03012	0.597	109	-
SERBP1	OSU-03012	0.597	110	-
EIF3M	OSU-03012	0.596	111	-
FADS2	OSU-03012	0.596	112	-
RAC3	OSU-03012	0.596	113	-
YAP1	OSU-03012	0.596	114	-
DNAJC7	OSU-03012	0.595	115	-
PSMD2	OSU-03012	0.595	116	-
SMARCA5	OSU-03012	0.595	117	-
TNKS	OSU-03012	0.594	118	-
ZNF644	OSU-03012	0.594	119	-
CDC6	OSU-03012	0.593	120	-
DUT	OSU-03012	0.593	121	-
SECISBP2	OSU-03012	0.593	122	-
SMARCAD1	OSU-03012	0.593	123	-
YTHDF3	OSU-03012	0.593	124	-
NUFIP2	OSU-03012	0.592	125	-
TAF2	OSU-03012	0.592	126	-
ZNF718	OSU-03012	0.592	127	-
CCDC167	OSU-03012	0.59	128	-
TFRC	OSU-03012	0.588	129	-
GIGYF2	OSU-03012	0.587	130	-
PSMC2	OSU-03012	0.586	131	-
CHMP7	OSU-03012	0.585	132	-
IFITM2	OSU-03012	0.585	133	-
EXO1	OSU-03012	0.584	134	-
PSMC1	OSU-03012	0.584	135	-
RLF	OSU-03012	0.584	136	-
SAAL1	OSU-03012	0.584	137	-
CNOT6	OSU-03012	0.583	138	-
ESPL1	OSU-03012	0.583	139	-
NSD1	OSU-03012	0.583	140	-
CCDC58	OSU-03012	0.582	141	-
LRRC59	OSU-03012	0.582	142	-
AC087632.2	OSU-03012	0.581	143	-
KLHL11	OSU-03012	0.581	144	-
LARP4	OSU-03012	0.581	145	-
UBAP2L	OSU-03012	0.581	146	-
ANKRD17	OSU-03012	0.578	147	-
KDM2A	OSU-03012	0.578	148	-
NRDC	OSU-03012	0.578	149	-
POLR2H	OSU-03012	0.578	150	-
DYNC1I1	OSU-03012	0.577	151	-
GTPBP4	OSU-03012	0.576	152	-
HAUS2	OSU-03012	0.576	153	-
EIF3B	OSU-03012	0.575	154	-
NOP16	OSU-03012	0.575	155	-
MAT2A	OSU-03012	0.574	156	-
SMC4	OSU-03012	0.574	157	-
TUBD1	OSU-03012	0.574	158	-
ZWILCH	OSU-03012	0.574	159	-
DNA2	OSU-03012	0.573	160	-
FTSJ3	OSU-03012	0.572	161	-
HSPA8	OSU-03012	0.572	162	-
KIF2C	OSU-03012	0.571	163	-
SLC16A1	OSU-03012	0.571	164	-
CHORDC1	OSU-03012	0.57	165	-
DNAJC2	OSU-03012	0.57	166	-
DDX21	OSU-03012	0.569	167	-
BBS10	OSU-03012	0.568	168	-
FLVCR1	OSU-03012	0.567	169	-
PSME3	OSU-03012	0.567	170	-
EIF3D	OSU-03012	0.566	171	-
EIF4G2	OSU-03012	0.565	172	-
NSD3	OSU-03012	0.565	173	-
SATB2	OSU-03012	0.565	174	-
DNAAF5	OSU-03012	0.563	175	-
EEF2	OSU-03012	0.563	176	-
NUS1	OSU-03012	0.563	177	-
NARF	OSU-03012	0.562	178	-
NOVA2	OSU-03012	0.562	179	-
CDC27	OSU-03012	0.561	180	-
STAU1	OSU-03012	0.561	181	-
CDC34	OSU-03012	0.56	182	-
ZBTB10	OSU-03012	0.56	183	-
EIF3E	OSU-03012	0.559	184	-
HSPH1	OSU-03012	0.559	185	-
TXNL4B	OSU-03012	0.559	186	-
CPSF2	OSU-03012	0.558	187	-
CSPP1	OSU-03012	0.558	188	-
PRMT1	OSU-03012	0.558	189	-
PRR14L	OSU-03012	0.558	190	-
PSMD11	OSU-03012	0.558	191	-
CEP85	OSU-03012	0.557	192	-
CIP2A	OSU-03012	0.557	193	-
FBXO5	OSU-03012	0.556	194	-
BAZ2A	OSU-03012	0.555	195	-
SLC35F2	OSU-03012	0.555	196	-
CSE1L	OSU-03012	0.554	197	-
LSG1	OSU-03012	0.554	198	-
POLA1	OSU-03012	0.554	199	-
TERF1	OSU-03012	0.554	200	-
TXNDC9	OSU-03012	0.554	201	-
XPNPEP3	OSU-03012	0.554	202	-
CLUH	OSU-03012	0.553	203	-
NOLC1	OSU-03012	0.553	204	-
PANX1	OSU-03012	0.553	205	-
SKA3	OSU-03012	0.553	206	-
NACA	OSU-03012	0.552	207	-
RSL1D1	OSU-03012	0.552	208	-
BAZ1A	OSU-03012	0.551	209	-
GSPT1	OSU-03012	0.551	210	-
KNTC1	OSU-03012	0.551	211	-
MRTO4	OSU-03012	0.551	212	-
NOP53	OSU-03012	0.551	213	-
SLC39A14	OSU-03012	0.551	214	-
CCDC137	OSU-03012	0.55	215	-
UBAP2	OSU-03012	0.55	216	-
CDC25C	OSU-03012	0.549	217	-
HSPA14	OSU-03012	0.548	218	-
PUM3	OSU-03012	0.548	219	-
BUB1B	OSU-03012	0.547	220	-
CCT8	OSU-03012	0.547	221	-
EDC4	OSU-03012	0.547	222	-
RCC1	OSU-03012	0.547	223	-
RPL7L1	OSU-03012	0.547	224	-
TOPBP1	OSU-03012	0.547	225	-
TPPP	OSU-03012	0.547	226	-
USP3	OSU-03012	0.547	227	-
USP42	OSU-03012	0.546	228	-
ALDH1B1	OSU-03012	0.545	229	-
C1orf112	OSU-03012	0.544	230	-
DHDDS	OSU-03012	0.544	231	-
RAB3A	OSU-03012	0.544	232	-
NOC2L	OSU-03012	0.543	233	-
RPS4X	OSU-03012	0.543	234	-
ZNF507	OSU-03012	0.543	235	-
BRWD3	OSU-03012	0.542	236	-
FDPS	OSU-03012	0.542	237	-
PARPBP	OSU-03012	0.542	238	-
PRIM2	OSU-03012	0.542	239	-
AMMECR1L	OSU-03012	0.541	240	-
MTHFD2	OSU-03012	0.541	241	-
WRN	OSU-03012	0.541	242	-
DDX20	OSU-03012	0.54	243	-
RWDD3	OSU-03012	0.54	244	-
CELF5	OSU-03012	0.539	245	-
HAUS7	OSU-03012	0.539	246	-
LARP1B	OSU-03012	0.539	247	-
SCD	OSU-03012	0.539	248	-
SKA2	OSU-03012	0.539	249	-
CDC7	OSU-03012	0.538	250	-
EEF1A1	OSU-03012	0.538	251	-
GRM1	OSU-03012	0.538	252	-
NLE1	OSU-03012	0.538	253	-
PKMYT1	OSU-03012	0.538	254	-
PUF60	OSU-03012	0.538	255	-
RPL3L	OSU-03012	0.538	256	-
YEATS2	OSU-03012	0.538	257	-
DLGAP5	OSU-03012	0.537	258	-
FABP5	OSU-03012	0.537	259	-
KIF11	OSU-03012	0.537	260	-
RNF138	OSU-03012	0.537	261	-
FAR1	OSU-03012	0.536	262	-
ACACA	OSU-03012	0.535	263	-
KIF22	OSU-03012	0.535	264	-
P4HA1	OSU-03012	0.535	265	-
SMC2	OSU-03012	0.535	266	-
BUB1	OSU-03012	0.534	267	-
CLASP1	OSU-03012	0.534	268	-
EIF4E2	OSU-03012	0.534	269	-
RANBP1	OSU-03012	0.534	270	-
UTP4	OSU-03012	0.534	271	-
CTDSPL2	OSU-03012	0.533	272	-
FANCM	OSU-03012	0.533	273	-
SLC38A5	OSU-03012	0.533	274	-
CCDC25	OSU-03012	0.532	275	-
HSBP1	OSU-03012	0.532	276	-
KNSTRN	OSU-03012	0.532	277	-
C16orf96	OSU-03012	0.531	278	-
NPM3	OSU-03012	0.531	279	-
ZNF57	OSU-03012	0.531	280	-
FRRS1	OSU-03012	0.53	281	-
JMJD6	OSU-03012	0.53	282	-
PAK4	OSU-03012	0.53	283	-
RPS7	OSU-03012	0.53	284	-
SBNO1	OSU-03012	0.53	285	-
TYW3	OSU-03012	0.53	286	-
CDK1	OSU-03012	0.529	287	-
CHD8	OSU-03012	0.529	288	-
CIZ1	OSU-03012	0.529	289	-
ETNK1	OSU-03012	0.529	290	-
G3BP1	OSU-03012	0.529	291	-
PSMD7	OSU-03012	0.528	292	-
EIF3F	OSU-03012	0.527	293	-
NOL7	OSU-03012	0.527	294	-
DDX24	OSU-03012	0.525	295	-
HAUS8	OSU-03012	0.525	296	-
NKAIN4	OSU-03012	0.525	297	-
BRIP1	OSU-03012	0.524	298	-
ELL2	OSU-03012	0.524	299	-
LUC7L	OSU-03012	0.524	300	-
NUFIP1	OSU-03012	0.524	301	-
DRAXIN	OSU-03012	0.523	302	-
EDRF1	OSU-03012	0.523	303	-
STYXL1	OSU-03012	0.523	304	-
AURKA	OSU-03012	0.522	305	-
CSDE1	OSU-03012	0.522	306	-
EIF3H	OSU-03012	0.522	307	-
ITGB3BP	OSU-03012	0.522	308	-
PAQR3	OSU-03012	0.522	309	-
PFAS	OSU-03012	0.521	310	-
PSMD4	OSU-03012	0.521	311	-
SDCBP2	OSU-03012	0.521	312	-
SGTB	OSU-03012	0.521	313	-
GEMIN4	OSU-03012	0.52	314	-
PAICS	OSU-03012	0.52	315	-
PRRC2B	OSU-03012	0.52	316	-
RPSA	OSU-03012	0.52	317	-
RRP1B	OSU-03012	0.52	318	-
SLC5A6	OSU-03012	0.52	319	-
DCAF10	OSU-03012	0.519	320	-
DCAF15	OSU-03012	0.519	321	-
DCBLD2	OSU-03012	0.519	322	-
FANCD2	OSU-03012	0.519	323	-
PRIM1	OSU-03012	0.519	324	-
SPTY2D1	OSU-03012	0.519	325	-
FBRS	OSU-03012	0.518	326	-
FOXP4	OSU-03012	0.518	327	-
NOC3L	OSU-03012	0.518	328	-
RNF115	OSU-03012	0.518	329	-
RRS1	OSU-03012	0.518	330	-
UBE2S	OSU-03012	0.518	331	-
WDHD1	OSU-03012	0.518	332	-
KIF20B	OSU-03012	0.517	333	-
PRRC2C	OSU-03012	0.517	334	-
SKA1	OSU-03012	0.517	335	-
SPOP	OSU-03012	0.517	336	-
TENT4A	OSU-03012	0.517	337	-
ADAMTS7	OSU-03012	0.516	338	-
MAK16	OSU-03012	0.516	339	-
NAA50	OSU-03012	0.516	340	-
RPS13	OSU-03012	0.516	341	-
FAM171A2	OSU-03012	0.515	342	-
ING5	OSU-03012	0.515	343	-
NOL3	OSU-03012	0.515	344	-
PSMC4	OSU-03012	0.515	345	-
AMBRA1	OSU-03012	0.514	346	-
ENY2	OSU-03012	0.514	347	-
ZNHIT3	OSU-03012	0.514	348	-
ARHGAP35	OSU-03012	0.513	349	-
CD248	OSU-03012	0.513	350	-
DDX56	OSU-03012	0.513	351	-
FIGNL1	OSU-03012	0.513	352	-
PSRC1	OSU-03012	0.513	353	-
ECD	OSU-03012	0.512	354	-
EIF3A	OSU-03012	0.512	355	-
GOLM1	OSU-03012	0.512	356	-
NSMAF	OSU-03012	0.512	357	-
RACK1	OSU-03012	0.512	358	-
EBNA1BP2	OSU-03012	0.511	359	-
RABGGTB	OSU-03012	0.511	360	-
RPL12	OSU-03012	0.511	361	-
SAPCD2	OSU-03012	0.511	362	-
MPHOSPH10	OSU-03012	0.51	363	-
NIFK	OSU-03012	0.51	364	-
PABPC1	OSU-03012	0.51	365	-
DHPS	OSU-03012	0.509	366	-
GZF1	OSU-03012	0.507	367	-
POT1	OSU-03012	0.507	368	-
RHOBTB1	OSU-03012	0.507	369	-
AEBP2	OSU-03012	0.506	370	-
MTFR2	OSU-03012	0.506	371	-
RSL24D1	OSU-03012	0.506	372	-
TOPORS	OSU-03012	0.506	373	-
WDR43	OSU-03012	0.506	374	-
ZNF281	OSU-03012	0.506	375	-
BSG	OSU-03012	0.505	376	-
LDHB	OSU-03012	0.505	377	-
PRR3	OSU-03012	0.505	378	-
GEMIN5	OSU-03012	0.504	379	-
HSPA6	OSU-03012	0.504	380	-
SENP6	OSU-03012	0.504	381	-
SKP2	OSU-03012	0.504	382	-
SLC4A1AP	OSU-03012	0.504	383	-
ZCCHC7	OSU-03012	0.504	384	-
ABCC4	OSU-03012	0.503	385	-
FAM83D	OSU-03012	0.503	386	-
RPS6	OSU-03012	0.503	387	-
DARS1	OSU-03012	0.502	388	-
ESRRB	OSU-03012	0.502	389	-
IMP4	OSU-03012	0.502	390	-
MRFAP1	OSU-03012	0.502	391	-
NCAM1	OSU-03012	0.502	392	-
UROC1	OSU-03012	0.502	393	-
CKS2	OSU-03012	0.501	394	-
FANCG	OSU-03012	0.501	395	-
RPF2	OSU-03012	0.501	396	-
RPS18	OSU-03012	0.501	397	-
FAM98A	OSU-03012	0.5	398	-
NAT10	OSU-03012	0.5	399	-
TINF2	OSU-03012	0.5	400	-
ARFGEF1	OSU-03012	0.499	401	-
C11orf98	OSU-03012	0.499	402	-
CDK5RAP1	OSU-03012	0.498	403	-
HSF2	OSU-03012	0.498	404	-
INTS2	OSU-03012	0.498	405	-
TANGO6	OSU-03012	0.498	406	-
ZNF765	OSU-03012	0.498	407	-
ZGRF1	OSU-03012	0.497	408	-
NEURL4	OSU-03012	0.496	409	-
RFX3	OSU-03012	0.496	410	-
TRAF7	OSU-03012	0.496	411	-
CTNNAL1	OSU-03012	0.495	412	-
DYRK2	OSU-03012	0.495	413	-
MMADHC	OSU-03012	0.495	414	-
PRMT3	OSU-03012	0.495	415	-
YAE1	OSU-03012	0.495	416	-
ARNT2	OSU-03012	0.494	417	-
C12orf45	OSU-03012	0.494	418	-
GPATCH4	OSU-03012	0.494	419	-
IMP3	OSU-03012	0.494	420	-
MORF4L2	OSU-03012	0.494	421	-
PSMC5	OSU-03012	0.494	422	-
PTOV1	OSU-03012	0.494	423	-
TUBE1	OSU-03012	0.494	424	-
ANKRD40	OSU-03012	0.493	425	-
BRCA2	OSU-03012	0.493	426	-
RBAK	OSU-03012	0.493	427	-
RPS15	OSU-03012	0.493	428	-
SAMD8	OSU-03012	0.493	429	-
BRAT1	OSU-03012	0.492	430	-
CCDC102A	OSU-03012	0.492	431	-
HK2	OSU-03012	0.492	432	-
NFIA	OSU-03012	0.492	433	-
PDSS1	OSU-03012	0.492	434	-
PSMD13	OSU-03012	0.492	435	-
RRM2	OSU-03012	0.492	436	-
STRAP	OSU-03012	0.492	437	-
DDX5	OSU-03012	0.491	438	-
EPOP	OSU-03012	0.491	439	-
PINX1	OSU-03012	0.491	440	-
SLCO4A1	OSU-03012	0.491	441	-
BZW2	OSU-03012	0.49	442	-
LTV1	OSU-03012	0.49	443	-
NOL11	OSU-03012	0.49	444	-
RPL31	OSU-03012	0.49	445	-
ZWINT	OSU-03012	0.49	446	-
DNMT3B	OSU-03012	0.489	447	-
GRWD1	OSU-03012	0.489	448	-
KIF20A	OSU-03012	0.489	449	-
PAIP2	OSU-03012	0.489	450	-
APPBP2	OSU-03012	0.488	451	-
ASXL1	OSU-03012	0.488	452	-
DDX19A	OSU-03012	0.488	453	-
NPM1	OSU-03012	0.488	454	-
PHGDH	OSU-03012	0.488	455	-
UTP3	OSU-03012	0.488	456	-
ZNF598	OSU-03012	0.488	457	-
LSM14B	OSU-03012	0.487	458	-
RPL23A	OSU-03012	0.487	459	-
SASS6	OSU-03012	0.487	460	-
BRD2	OSU-03012	0.486	461	-
BRWD1	OSU-03012	0.486	462	-
DNTTIP2	OSU-03012	0.486	463	-
KIF18A	OSU-03012	0.486	464	-
MMS22L	OSU-03012	0.486	465	-
NET1	OSU-03012	0.486	466	-
RPS12	OSU-03012	0.486	467	-
SLC20A2	OSU-03012	0.486	468	-
ST3GAL2	OSU-03012	0.486	469	-
ASB3	OSU-03012	0.485	470	-
EPB41	OSU-03012	0.485	471	-
MTERF3	OSU-03012	0.485	472	-
SLF1	OSU-03012	0.485	473	-
UBE2V2	OSU-03012	0.485	474	-
RPS25	OSU-03012	0.484	475	-
BAG6	OSU-03012	0.483	476	-
HAUS5	OSU-03012	0.483	477	-
INTS7	OSU-03012	0.483	478	-
IPO11	OSU-03012	0.483	479	-
KLHL17	OSU-03012	0.483	480	-
TRAP1	OSU-03012	0.483	481	-
ACLY	OSU-03012	0.482	482	-
AMFR	OSU-03012	0.482	483	-
AUNIP	OSU-03012	0.482	484	-
C4orf46	OSU-03012	0.482	485	-
CDCA4	OSU-03012	0.482	486	-
DDX50	OSU-03012	0.482	487	-
DROSHA	OSU-03012	0.481	488	-
KARS1	OSU-03012	0.481	489	-
PET117	OSU-03012	0.481	490	-
RPS19BP1	OSU-03012	0.481	491	-
RPS21	OSU-03012	0.481	492	-
SRPK1	OSU-03012	0.481	493	-
DCAF4	OSU-03012	0.48	494	-
MELK	OSU-03012	0.48	495	-
WDCP	OSU-03012	0.48	496	-
EIF5B	OSU-03012	0.479	497	-
NAA10	OSU-03012	0.479	498	-
POLR3G	OSU-03012	0.479	499	-
TTC27	OSU-03012	0.479	500	-
UBE2G1	OSU-03012	0.479	501	-
ABCF1	OSU-03012	0.478	502	-
EEF1B2	OSU-03012	0.478	503	-
KIAA1586	OSU-03012	0.478	504	-
NUP93	OSU-03012	0.478	505	-
PUS7L	OSU-03012	0.478	506	-
TEDC2	OSU-03012	0.478	507	-
AKAP1	OSU-03012	0.477	508	-
CEBPZ	OSU-03012	0.477	509	-
HNRNPH1	OSU-03012	0.477	510	-
TPM1	OSU-03012	0.477	511	-
TTI1	OSU-03012	0.477	512	-
EIF3L	OSU-03012	0.476	513	-
FKBP11	OSU-03012	0.476	514	-
MAD2L1	OSU-03012	0.476	515	-
SCRIB	OSU-03012	0.476	516	-
TMEM237	OSU-03012	0.476	517	-
UBE3D	OSU-03012	0.476	518	-
UQCC3	OSU-03012	0.476	519	-
CDK8	OSU-03012	0.475	520	-
NAA15	OSU-03012	0.475	521	-
USP45	OSU-03012	0.475	522	-
BIRC5	OSU-03012	0.474	523	-
CACNA1A	OSU-03012	0.474	524	-
ELP2	OSU-03012	0.474	525	-
FADS1	OSU-03012	0.474	526	-
IPO7	OSU-03012	0.474	527	-
KBTBD8	OSU-03012	0.474	528	-
KLHL12	OSU-03012	0.474	529	-
RPS8	OSU-03012	0.474	530	-
SEC24A	OSU-03012	0.474	531	-
ATAD2	OSU-03012	0.473	532	-
BBS7	OSU-03012	0.473	533	-
GPATCH3	OSU-03012	0.473	534	-
RPS14	OSU-03012	0.473	535	-
ZNRD1	OSU-03012	0.473	536	-
ELP1	OSU-03012	0.472	537	-
HROB	OSU-03012	0.472	538	-
RPS3A	OSU-03012	0.472	539	-
SLC1A5	OSU-03012	0.472	540	-
C5orf34	OSU-03012	0.471	541	-
CSNK2A1	OSU-03012	0.471	542	-
NUP35	OSU-03012	0.471	543	-
PER1	OSU-03012	0.471	544	-
EIF4B	OSU-03012	0.47	545	-
GRB10	OSU-03012	0.47	546	-
GYG2	OSU-03012	0.47	547	-
HPS6	OSU-03012	0.47	548	-
IK	OSU-03012	0.47	549	-
KNL1	OSU-03012	0.47	550	-
MPP5	OSU-03012	0.47	551	-
PREPL	OSU-03012	0.47	552	-
ALDOA	OSU-03012	0.469	553	-
CENPT	OSU-03012	0.469	554	-
NCDN	OSU-03012	0.469	555	-
RPL23	OSU-03012	0.469	556	-
ZNF16	OSU-03012	0.469	557	-
C19orf25	OSU-03012	0.468	558	-
CDCA5	OSU-03012	0.468	559	-
EEF1G	OSU-03012	0.468	560	-
PRMT5	OSU-03012	0.468	561	-
AEN	OSU-03012	0.467	562	-
GBP7	OSU-03012	0.467	563	-
ATL2	OSU-03012	0.466	564	-
DIAPH3	OSU-03012	0.466	565	-
ICE2	OSU-03012	0.466	566	-
MTDH	OSU-03012	0.466	567	-
OBSL1	OSU-03012	0.466	568	-
TXLNA	OSU-03012	0.466	569	-
CACHD1	OSU-03012	0.465	570	-
IPO4	OSU-03012	0.465	571	-
PSMB6	OSU-03012	0.465	572	-
RPS19	OSU-03012	0.465	573	-
DTL	OSU-03012	0.464	574	-
GPR161	OSU-03012	0.464	575	-
HDLBP	OSU-03012	0.464	576	-
MASTL	OSU-03012	0.464	577	-
MYBL2	OSU-03012	0.464	578	-
BOP1	OSU-03012	0.463	579	-
CWF19L2	OSU-03012	0.463	580	-
MID1IP1	OSU-03012	0.463	581	-
NOB1	OSU-03012	0.463	582	-
PABPC4	OSU-03012	0.463	583	-
RPL10	OSU-03012	0.463	584	-
UBXN2B	OSU-03012	0.462	585	-
CTU2	OSU-03012	0.461	586	-
KIAA1522	OSU-03012	0.461	587	-
KMT5A	OSU-03012	0.461	588	-
RPS10	OSU-03012	0.461	589	-
RPS3	OSU-03012	0.461	590	-
RPF1	OSU-03012	0.46	591	-
TIMELESS	OSU-03012	0.46	592	-
GJC1	OSU-03012	0.459	593	-
LMO4	OSU-03012	0.459	594	-
UBR2	OSU-03012	0.459	595	-
CENPU	OSU-03012	0.458	596	-
FANCF	OSU-03012	0.458	597	-
LTO1	OSU-03012	0.458	598	-
NUDT11	OSU-03012	0.458	599	-
SDCBP	OSU-03012	0.458	600	-
TTC4	OSU-03012	0.458	601	-
DPH5	OSU-03012	0.457	602	-
ICE1	OSU-03012	0.457	603	-
LCLAT1	OSU-03012	0.457	604	-
SEC14L1	OSU-03012	0.457	605	-
SOGA1	OSU-03012	0.457	606	-
SPATA33	OSU-03012	0.457	607	-
TRIP11	OSU-03012	0.457	608	-
TTLL4	OSU-03012	0.457	609	-
AL049834.1	OSU-03012	0.456	610	-
CDCA8	OSU-03012	0.456	611	-
CEP78	OSU-03012	0.456	612	-
ELOVL6	OSU-03012	0.456	613	-
FARP2	OSU-03012	0.456	614	-
RPL10A	OSU-03012	0.456	615	-
RPL19	OSU-03012	0.456	616	-
SMYD3	OSU-03012	0.456	617	-
TPX2	OSU-03012	0.456	618	-
CCDC85B	OSU-03012	0.455	619	-
ISG20L2	OSU-03012	0.455	620	-
TSR1	OSU-03012	0.455	621	-
DHX29	OSU-03012	0.454	622	-
IREB2	OSU-03012	0.454	623	-
KIF15	OSU-03012	0.454	624	-
UTP15	OSU-03012	0.454	625	-
DBF4	OSU-03012	0.453	626	-
GPC1	OSU-03012	0.453	627	-
HASPIN	OSU-03012	0.453	628	-
NSA2	OSU-03012	0.453	629	-
NUSAP1	OSU-03012	0.453	630	-
NUDC	OSU-03012	0.452	631	-
NUP50	OSU-03012	0.452	632	-
TIPIN	OSU-03012	0.452	633	-
CLU	OSU-03012	0.451	634	-
EIF4A1	OSU-03012	0.451	635	-
JRK	OSU-03012	0.451	636	-
POLE	OSU-03012	0.451	637	-
ZNF480	OSU-03012	0.451	638	-
FANCA	OSU-03012	0.45	639	-
GEN1	OSU-03012	0.45	640	-
HYPK	OSU-03012	0.45	641	-
MTREX	OSU-03012	0.45	642	-
NLN	OSU-03012	0.45	643	-
RAD54B	OSU-03012	0.45	644	-
TMEM135	OSU-03012	0.45	645	-
ACD	OSU-03012	0.449	646	-
ATAD3B	OSU-03012	0.449	647	-
ATXN7L3B	OSU-03012	0.449	648	-
DCAF16	OSU-03012	0.449	649	-
DVL1	OSU-03012	0.449	650	-
RPL13	OSU-03012	0.449	651	-
RPS24	OSU-03012	0.449	652	-
SDAD1	OSU-03012	0.449	653	-
KLHDC3	OSU-03012	0.448	654	-
MAGED1	OSU-03012	0.448	655	-
MEX3B	OSU-03012	0.448	656	-
NME1	OSU-03012	0.448	657	-
OIP5	OSU-03012	0.448	658	-
PHLPP2	OSU-03012	0.448	659	-
PNO1	OSU-03012	0.448	660	-
SLC4A7	OSU-03012	0.448	661	-
BLM	OSU-03012	0.447	662	-
HEATR1	OSU-03012	0.447	663	-
MXI1	OSU-03012	0.447	664	-
NOCT	OSU-03012	0.447	665	-
NUP37	OSU-03012	0.447	666	-
RPLP2	OSU-03012	0.447	667	-
SPATS2	OSU-03012	0.447	668	-
WDR75	OSU-03012	0.447	669	-
C16orf72	OSU-03012	0.446	670	-
HMBOX1	OSU-03012	0.446	671	-
NOL8	OSU-03012	0.446	672	-
PLEKHH3	OSU-03012	0.446	673	-
TEDC1	OSU-03012	0.446	674	-
ZNHIT6	OSU-03012	0.446	675	-
AC021092.2	OSU-03012	0.445	676	-
ARHGAP11A	OSU-03012	0.445	677	-
GRAMD1C	OSU-03012	0.445	678	-
ORC6	OSU-03012	0.445	679	-
ZNF318	OSU-03012	0.445	680	-
MMACHC	OSU-03012	0.444	681	-
PSMD3	OSU-03012	0.444	682	-
RPL4	OSU-03012	0.444	683	-
SHLD1	OSU-03012	0.444	684	-
TSKU	OSU-03012	0.444	685	-
TXNDC16	OSU-03012	0.444	686	-
CDO1	OSU-03012	0.443	687	-
TRIP13	OSU-03012	0.443	688	-
KIDINS220	OSU-03012	0.442	689	-
KLHL7	OSU-03012	0.442	690	-
MCMBP	OSU-03012	0.442	691	-
PPP2R2A	OSU-03012	0.442	692	-
RAD51	OSU-03012	0.442	693	-
RCHY1	OSU-03012	0.442	694	-
UCK2	OSU-03012	0.442	695	-
CUL1	OSU-03012	0.441	696	-
FBXO21	OSU-03012	0.441	697	-
NASP	OSU-03012	0.441	698	-
TAF1D	OSU-03012	0.441	699	-
MIS18A	OSU-03012	0.44	700	-
UBE2Q1	OSU-03012	0.44	701	-
ATRIP	OSU-03012	0.439	702	-
CUEDC2	OSU-03012	0.439	703	-
GLI3	OSU-03012	0.439	704	-
MAGEE1	OSU-03012	0.439	705	-
SSBP3	OSU-03012	0.439	706	-
HNRNPC	OSU-03012	0.438	707	-
HS2ST1	OSU-03012	0.438	708	-
HSPE1	OSU-03012	0.438	709	-
TIMM17A	OSU-03012	0.438	710	-
KAT14	OSU-03012	0.437	711	-
LCOR	OSU-03012	0.437	712	-
LDHA	OSU-03012	0.437	713	-
PABPC4L	OSU-03012	0.437	714	-
PPP1R15B	OSU-03012	0.437	715	-
PPP2R1B	OSU-03012	0.437	716	-
RCBTB2	OSU-03012	0.437	717	-
RNF145	OSU-03012	0.437	718	-
BYSL	OSU-03012	0.436	719	-
CDC123	OSU-03012	0.436	720	-
CFAP298	OSU-03012	0.436	721	-
HECTD1	OSU-03012	0.436	722	-
LAPTM4B	OSU-03012	0.436	723	-
MYO1B	OSU-03012	0.436	724	-
PHF14	OSU-03012	0.436	725	-
RPL30	OSU-03012	0.436	726	-
RPS2	OSU-03012	0.436	727	-
CDCA7	OSU-03012	0.435	728	-
EIF3CL	OSU-03012	0.435	729	-
EIF4EBP2	OSU-03012	0.435	730	-
NPHP4	OSU-03012	0.435	731	-
RANGAP1	OSU-03012	0.435	732	-
SLC19A1	OSU-03012	0.435	733	-
SLC39A6	OSU-03012	0.435	734	-
TOP1	OSU-03012	0.435	735	-
CLSPN	OSU-03012	0.434	736	-
DAZAP2	OSU-03012	0.434	737	-
IPPK	OSU-03012	0.434	738	-
NXN	OSU-03012	0.434	739	-
POLQ	OSU-03012	0.434	740	-
RIOK2	OSU-03012	0.434	741	-
SOX12	OSU-03012	0.434	742	-
VPS13B	OSU-03012	0.434	743	-
ANKRD13B	OSU-03012	0.433	744	-
ATF7	OSU-03012	0.433	745	-
AURKB	OSU-03012	0.433	746	-
RPL6	OSU-03012	0.433	747	-
SDK1	OSU-03012	0.433	748	-
TSEN34	OSU-03012	0.433	749	-
EIF5A	OSU-03012	0.432	750	-
NEMF	OSU-03012	0.432	751	-
NOS3	OSU-03012	0.432	752	-
DNAJA2	OSU-03012	0.431	753	-
EIF3K	OSU-03012	0.431	754	-
KATNBL1	OSU-03012	0.431	755	-
KCTD9	OSU-03012	0.431	756	-
RFC2	OSU-03012	0.431	757	-
ADGRA2	OSU-03012	0.43	758	-
BEND3	OSU-03012	0.43	759	-
NELL1	OSU-03012	0.43	760	-
PARD3	OSU-03012	0.43	761	-
PODXL	OSU-03012	0.43	762	-
SGO2	OSU-03012	0.43	763	-
SPC24	OSU-03012	0.43	764	-
ANAPC7	OSU-03012	0.429	765	-
PA2G4	OSU-03012	0.429	766	-
SHLD3	OSU-03012	0.429	767	-
ADAM9	OSU-03012	0.428	768	-
CIAPIN1	OSU-03012	0.428	769	-
DUSP12	OSU-03012	0.428	770	-
RPL7	OSU-03012	0.428	771	-
TGIF2	OSU-03012	0.428	772	-
TWISTNB	OSU-03012	0.428	773	-
GLI4	OSU-03012	0.427	774	-
NAF1	OSU-03012	0.427	775	-
OTUD6B	OSU-03012	0.427	776	-
RPL13A	OSU-03012	0.427	777	-
COL12A1	OSU-03012	0.426	778	-
METTL2B	OSU-03012	0.426	779	-
PRMT8	OSU-03012	0.426	780	-
RPL18	OSU-03012	0.426	781	-
ZCCHC2	OSU-03012	0.426	782	-
DEPDC1B	OSU-03012	0.425	783	-
MORF4L1	OSU-03012	0.425	784	-
PEX19	OSU-03012	0.425	785	-
UAP1	OSU-03012	0.425	786	-
GLE1	OSU-03012	0.424	787	-
PFDN4	OSU-03012	0.424	788	-
PIAS4	OSU-03012	0.424	789	-
RPL11	OSU-03012	0.424	790	-
RPL27	OSU-03012	0.424	791	-
SLC7A2	OSU-03012	0.424	792	-
SNTB2	OSU-03012	0.424	793	-
SNW1	OSU-03012	0.424	794	-
ZC3H15	OSU-03012	0.424	795	-
ANXA5	OSU-03012	0.423	796	-
BAZ1B	OSU-03012	0.423	797	-
C1orf43	OSU-03012	0.423	798	-
C8orf33	OSU-03012	0.423	799	-
CEP95	OSU-03012	0.423	800	-
ECE1	OSU-03012	0.423	801	-
JAG2	OSU-03012	0.423	802	-
RPL3	OSU-03012	0.423	803	-
RPS28	OSU-03012	0.423	804	-
CKS1B	OSU-03012	0.422	805	-
MAPT	OSU-03012	0.422	806	-
MAT2B	OSU-03012	0.422	807	-
PCBP2	OSU-03012	0.422	808	-
POLR1A	OSU-03012	0.422	809	-
UTP18	OSU-03012	0.422	810	-
ZNF253	OSU-03012	0.422	811	-
BAG2	OSU-03012	0.421	812	-
BRIX1	OSU-03012	0.421	813	-
CASC3	OSU-03012	0.421	814	-
CSNK1G3	OSU-03012	0.421	815	-
ECT2	OSU-03012	0.421	816	-
FNIP2	OSU-03012	0.421	817	-
LSM12	OSU-03012	0.421	818	-
CENPO	OSU-03012	0.42	819	-
DCAF13	OSU-03012	0.42	820	-
DCP2	OSU-03012	0.42	821	-
KDM4A	OSU-03012	0.42	822	-
PSMD1	OSU-03012	0.42	823	-
PSMD14	OSU-03012	0.42	824	-
RPL8	OSU-03012	0.42	825	-
SMIM26	OSU-03012	0.42	826	-
DDX3X	OSU-03012	0.419	827	-
ILF3	OSU-03012	0.419	828	-
INCENP	OSU-03012	0.419	829	-
KIF23	OSU-03012	0.419	830	-
KPNA6	OSU-03012	0.419	831	-
PFDN2	OSU-03012	0.419	832	-
RPLP0	OSU-03012	0.419	833	-
VBP1	OSU-03012	0.419	834	-
ZNF277	OSU-03012	0.419	835	-
PDZD8	OSU-03012	0.418	836	-
PTTG1	OSU-03012	0.418	837	-
BTBD2	OSU-03012	0.417	838	-
CARM1	OSU-03012	0.417	839	-
CBX1	OSU-03012	0.417	840	-
PSMB5	OSU-03012	0.417	841	-
TSHZ3	OSU-03012	0.417	842	-
ZNF532	OSU-03012	0.417	843	-
ZNF761	OSU-03012	0.417	844	-
FAM207A	OSU-03012	0.416	845	-
MEX3C	OSU-03012	0.416	846	-
RPS9	OSU-03012	0.416	847	-
DMD	OSU-03012	0.415	848	-
FBXO10	OSU-03012	0.415	849	-
HAUS4	OSU-03012	0.415	850	-
NUDCD3	OSU-03012	0.415	851	-
ANAPC16	OSU-03012	0.414	852	-
DDX55	OSU-03012	0.414	853	-
LPCAT1	OSU-03012	0.414	854	-
RRP15	OSU-03012	0.414	855	-
TELO2	OSU-03012	0.414	856	-
TTI2	OSU-03012	0.414	857	-
CNOT7	OSU-03012	0.413	858	-
ERCC6L2	OSU-03012	0.413	859	-
OBI1	OSU-03012	0.413	860	-
WDR12	OSU-03012	0.413	861	-
CCNB1	OSU-03012	0.412	862	-
DOC2A	OSU-03012	0.412	863	-
GTSE1	OSU-03012	0.412	864	-
INTS13	OSU-03012	0.412	865	-
KAZN	OSU-03012	0.412	866	-
POLR1B	OSU-03012	0.412	867	-
PPP1CC	OSU-03012	0.412	868	-
TNKS2	OSU-03012	0.412	869	-
ZBTB39	OSU-03012	0.412	870	-
FASTKD3	OSU-03012	0.411	871	-
MKLN1	OSU-03012	0.411	872	-
ZNF775	OSU-03012	0.411	873	-
ZNF90	OSU-03012	0.411	874	-
COL9A2	OSU-03012	0.41	875	-
E2F7	OSU-03012	0.41	876	-
MOV10	OSU-03012	0.41	877	-
REEP4	OSU-03012	0.41	878	-
RNF181	OSU-03012	0.41	879	-
SENP3	OSU-03012	0.41	880	-
TUBB6	OSU-03012	0.41	881	-
UBE2L3	OSU-03012	0.41	882	-
AKIRIN2	OSU-03012	0.409	883	-
ANKRD46	OSU-03012	0.409	884	-
CCT6B	OSU-03012	0.409	885	-
DCUN1D5	OSU-03012	0.409	886	-
FANCE	OSU-03012	0.409	887	-
HERPUD1	OSU-03012	0.409	888	-
HJURP	OSU-03012	0.409	889	-
MIF	OSU-03012	0.409	890	-
PGRMC1	OSU-03012	0.409	891	-
RRBP1	OSU-03012	0.409	892	-
SPDL1	OSU-03012	0.409	893	-
AAGAB	OSU-03012	0.408	894	-
ASNS	OSU-03012	0.408	895	-
FOXO3B	OSU-03012	0.408	896	-
NUP153	OSU-03012	0.408	897	-
PAF1	OSU-03012	0.408	898	-
PRMT7	OSU-03012	0.408	899	-
RANBP6	OSU-03012	0.408	900	-
RFWD3	OSU-03012	0.408	901	-
ZFYVE16	OSU-03012	0.408	902	-
ZPR1	OSU-03012	0.408	903	-
DDN	OSU-03012	0.407	904	-
HMBS	OSU-03012	0.407	905	-
LIN7C	OSU-03012	0.407	906	-
MAML1	OSU-03012	0.407	907	-
PAPOLG	OSU-03012	0.407	908	-
RC3H2	OSU-03012	0.407	909	-
SMARCD1	OSU-03012	0.407	910	-
UBTF	OSU-03012	0.407	911	-
ZNF444	OSU-03012	0.407	912	-
ANKRD39	OSU-03012	0.406	913	-
MSTO1	OSU-03012	0.406	914	-
TRPC4AP	OSU-03012	0.406	915	-
AFF2	OSU-03012	0.405	916	-
EIF3J	OSU-03012	0.405	917	-
PTPDC1	OSU-03012	0.405	918	-
SPC25	OSU-03012	0.405	919	-
UTP14A	OSU-03012	0.405	920	-
DDX51	OSU-03012	0.404	921	-
ESF1	OSU-03012	0.404	922	-
IRX3	OSU-03012	0.404	923	-
NRSN2	OSU-03012	0.404	924	-
POLR2E	OSU-03012	0.404	925	-
PPM1L	OSU-03012	0.404	926	-
PPP3CC	OSU-03012	0.404	927	-
RBBP4	OSU-03012	0.404	928	-
RC3H1	OSU-03012	0.404	929	-
RPL15	OSU-03012	0.404	930	-
ZNF711	OSU-03012	0.404	931	-
CPSF1	OSU-03012	0.403	932	-
FARSA	OSU-03012	0.403	933	-
KHDRBS1	OSU-03012	0.403	934	-
KLHL25	OSU-03012	0.403	935	-
N4BP3	OSU-03012	0.403	936	-
RAVER2	OSU-03012	0.403	937	-
RPP25L	OSU-03012	0.403	938	-
SLC7A11	OSU-03012	0.403	939	-
YWHAE	OSU-03012	0.403	940	-
CLPX	OSU-03012	0.402	941	-
EPHA3	OSU-03012	0.402	942	-
MAP3K4	OSU-03012	0.402	943	-
METTL5	OSU-03012	0.402	944	-
POLR1C	OSU-03012	0.402	945	-
RARS1	OSU-03012	0.402	946	-
RIC8B	OSU-03012	0.402	947	-
TMA16	OSU-03012	0.402	948	-
TMEM106C	OSU-03012	0.402	949	-
TOMM34	OSU-03012	0.402	950	-
TRIM11	OSU-03012	0.402	951	-
UBR3	OSU-03012	0.402	952	-
ZNF84	OSU-03012	0.402	953	-
CDKN1C	OSU-03012	0.401	954	-
CPSF3	OSU-03012	0.401	955	-
EIF2S2	OSU-03012	0.401	956	-
RPL24	OSU-03012	0.401	957	-
SGCE	OSU-03012	0.401	958	-
SLC2A8	OSU-03012	0.401	959	-
TIMM8B	OSU-03012	0.401	960	-
CCNC	OSU-03012	0.4	961	-
CMSS1	OSU-03012	0.4	962	-
DUS2	OSU-03012	0.4	963	-
FANCI	OSU-03012	0.4	964	-
GPSM1	OSU-03012	0.4	965	-
RPL34	OSU-03012	0.4	966	-
RRP1	OSU-03012	0.4	967	-
SMARCC1	OSU-03012	0.4	968	-
CCDC138	OSU-03012	0.399	969	-
CELF1	OSU-03012	0.399	970	-
MTA3	OSU-03012	0.399	971	-
RNF10	OSU-03012	0.399	972	-
SMAD5	OSU-03012	0.399	973	-
WDR3	OSU-03012	0.399	974	-
WDR4	OSU-03012	0.399	975	-
CCNA2	OSU-03012	0.398	976	-
CRABP2	OSU-03012	0.398	977	-
LRP12	OSU-03012	0.398	978	-
METTL22	OSU-03012	0.398	979	-
TMEM138	OSU-03012	0.398	980	-
URB1	OSU-03012	0.398	981	-
DDHD2	OSU-03012	0.397	982	-
HAUS1	OSU-03012	0.397	983	-
MAPKAPK5	OSU-03012	0.397	984	-
PFKP	OSU-03012	0.397	985	-
POLE2	OSU-03012	0.397	986	-
PRR7	OSU-03012	0.397	987	-
PSMG1	OSU-03012	0.397	988	-
R3HCC1	OSU-03012	0.397	989	-
SRSF10	OSU-03012	0.397	990	-
THBS3	OSU-03012	0.397	991	-
WRAP53	OSU-03012	0.397	992	-
ATXN2L	OSU-03012	0.396	993	-
LARP1	OSU-03012	0.396	994	-
MFAP1	OSU-03012	0.396	995	-
RRP36	OSU-03012	0.396	996	-
USP33	OSU-03012	0.396	997	-
ADAM22	OSU-03012	0.395	998	-
BTG3	OSU-03012	0.395	999	-
HSPA9	OSU-03012	0.395	1000	-
TP53BP2	OSU-03012	0.395	1001	-
TTC39B	OSU-03012	0.395	1002	-
ABCF2	OSU-03012	0.394	1003	-
ALDOC	OSU-03012	0.394	1004	-
ANKRD52	OSU-03012	0.394	1005	-
INTS11	OSU-03012	0.394	1006	-
MPP6	OSU-03012	0.394	1007	-
RNF169	OSU-03012	0.394	1008	-
RPS5	OSU-03012	0.394	1009	-
USP46	OSU-03012	0.394	1010	-
UTP6	OSU-03012	0.394	1011	-
WDR46	OSU-03012	0.394	1012	-
CWC25	OSU-03012	0.393	1013	-
DHX36	OSU-03012	0.393	1014	-
JMJD8	OSU-03012	0.393	1015	-
NGDN	OSU-03012	0.393	1016	-
PFKM	OSU-03012	0.393	1017	-
PSMC3	OSU-03012	0.393	1018	-
RBFOX2	OSU-03012	0.393	1019	-
ZNF611	OSU-03012	0.393	1020	-
NCKIPSD	OSU-03012	0.392	1021	-
RBIS	OSU-03012	0.392	1022	-
RSF1	OSU-03012	0.392	1023	-
STIL	OSU-03012	0.391	1024	-
TBL3	OSU-03012	0.391	1025	-
ZBTB24	OSU-03012	0.391	1026	-
ZNF17	OSU-03012	0.391	1027	-
ZNF638	OSU-03012	0.391	1028	-
HERC2	OSU-03012	0.39	1029	-
PATL1	OSU-03012	0.39	1030	-
PDLIM5	OSU-03012	0.39	1031	-
PJA1	OSU-03012	0.39	1032	-
RACGAP1	OSU-03012	0.39	1033	-
RERE	OSU-03012	0.39	1034	-
SLC8A1	OSU-03012	0.39	1035	-
TAF8	OSU-03012	0.39	1036	-
TARDBP	OSU-03012	0.39	1037	-
TCF25	OSU-03012	0.39	1038	-
C7orf50	OSU-03012	0.389	1039	-
C8orf88	OSU-03012	0.389	1040	-
CCNT1	OSU-03012	0.389	1041	-
GPHN	OSU-03012	0.389	1042	-
GPR155	OSU-03012	0.389	1043	-
UTP20	OSU-03012	0.389	1044	-
AHSA1	OSU-03012	0.388	1045	-
ATAT1	OSU-03012	0.388	1046	-
DDX6	OSU-03012	0.388	1047	-
NCL	OSU-03012	0.388	1048	-
RRP7A	OSU-03012	0.388	1049	-
TTC14	OSU-03012	0.388	1050	-
UBE4A	OSU-03012	0.388	1051	-
ZNF589	OSU-03012	0.388	1052	-
ESS2	OSU-03012	0.387	1053	-
HAUS3	OSU-03012	0.387	1054	-
HPS3	OSU-03012	0.387	1055	-
HSPA4	OSU-03012	0.387	1056	-
SGTA	OSU-03012	0.387	1057	-
UBE2G2	OSU-03012	0.387	1058	-
ELP3	OSU-03012	0.386	1059	-
ISYNA1	OSU-03012	0.386	1060	-
MYC	OSU-03012	0.386	1061	-
PCM1	OSU-03012	0.386	1062	-
PODXL2	OSU-03012	0.386	1063	-
TAF1C	OSU-03012	0.386	1064	-
TRIM65	OSU-03012	0.386	1065	-
ZFAND5	OSU-03012	0.386	1066	-
AAR2	OSU-03012	0.385	1067	-
CENPI	OSU-03012	0.385	1068	-
CTNNA1	OSU-03012	0.385	1069	-
DVL2	OSU-03012	0.385	1070	-
FOXN2	OSU-03012	0.385	1071	-
LRRC40	OSU-03012	0.385	1072	-
PDCD5	OSU-03012	0.385	1073	-
RPL26	OSU-03012	0.385	1074	-
UBE2O	OSU-03012	0.385	1075	-
YJU2	OSU-03012	0.385	1076	-
KIFAP3	OSU-03012	0.384	1077	-
PGAM5	OSU-03012	0.384	1078	-
PSMD12	OSU-03012	0.384	1079	-
PTCD2	OSU-03012	0.384	1080	-
RFC1	OSU-03012	0.384	1081	-
RPGRIP1L	OSU-03012	0.384	1082	-
ZFC3H1	OSU-03012	0.384	1083	-
AC093323.1	OSU-03012	0.383	1084	-
BRCA1	OSU-03012	0.383	1085	-
RAP1GAP	OSU-03012	0.383	1086	-
RPL36	OSU-03012	0.383	1087	-
TTK	OSU-03012	0.383	1088	-
IDE	OSU-03012	0.382	1089	-
KIF5C	OSU-03012	0.382	1090	-
NOL10	OSU-03012	0.382	1091	-
RHEX	OSU-03012	0.382	1092	-
EIF2S1	OSU-03012	0.381	1093	-
KIF21B	OSU-03012	0.381	1094	-
RRM1	OSU-03012	0.381	1095	-
SF3B3	OSU-03012	0.381	1096	-
UBE2E1	OSU-03012	0.381	1097	-
VHL	OSU-03012	0.381	1098	-
C1orf52	OSU-03012	0.38	1099	-
FRA10AC1	OSU-03012	0.38	1100	-
IGSF3	OSU-03012	0.38	1101	-
NSRP1	OSU-03012	0.38	1102	-
WDR77	OSU-03012	0.38	1103	-
FZD3	OSU-03012	0.379	1104	-
PSMD6	OSU-03012	0.379	1105	-
USP54	OSU-03012	0.379	1106	-
AK6	OSU-03012	0.378	1107	-
ARL9	OSU-03012	0.378	1108	-
C12orf60	OSU-03012	0.378	1109	-
CDCA3	OSU-03012	0.378	1110	-
DRG1	OSU-03012	0.378	1111	-
EPB41L2	OSU-03012	0.378	1112	-
IL7R	OSU-03012	0.378	1113	-
IZUMO1	OSU-03012	0.378	1114	-
NUP42	OSU-03012	0.378	1115	-
RPS16	OSU-03012	0.378	1116	-
AMMECR1	OSU-03012	0.377	1117	-
DUSP9	OSU-03012	0.377	1118	-
EML1	OSU-03012	0.377	1119	-
FARSB	OSU-03012	0.377	1120	-
LATS1	OSU-03012	0.377	1121	-
MDK	OSU-03012	0.377	1122	-
ZMYM4	OSU-03012	0.377	1123	-
ZNF850	OSU-03012	0.377	1124	-
AATF	OSU-03012	0.376	1125	-
ADIPOR2	OSU-03012	0.376	1126	-
ATXN10	OSU-03012	0.376	1127	-
NCAPD3	OSU-03012	0.376	1128	-
PPA1	OSU-03012	0.376	1129	-
RFC4	OSU-03012	0.376	1130	-
XPR1	OSU-03012	0.376	1131	-
ADIPOR1	OSU-03012	0.375	1132	-
CDC25A	OSU-03012	0.375	1133	-
DHX16	OSU-03012	0.375	1134	-
FEM1B	OSU-03012	0.375	1135	-
HMOX2	OSU-03012	0.375	1136	-
KCTD3	OSU-03012	0.375	1137	-
KLHL18	OSU-03012	0.375	1138	-
YRDC	OSU-03012	0.375	1139	-
AUP1	OSU-03012	0.374	1140	-
EIF2B5	OSU-03012	0.374	1141	-
PANK3	OSU-03012	0.374	1142	-
PMPCB	OSU-03012	0.374	1143	-
USP28	OSU-03012	0.374	1144	-
CDC25B	OSU-03012	0.373	1145	-
CDK5RAP2	OSU-03012	0.373	1146	-
FOXM1	OSU-03012	0.373	1147	-
KIF1B	OSU-03012	0.373	1148	-
LTBP4	OSU-03012	0.373	1149	-
NIPAL2	OSU-03012	0.373	1150	-
POLA2	OSU-03012	0.373	1151	-
RTN3	OSU-03012	0.373	1152	-
SEMA4C	OSU-03012	0.373	1153	-
UMPS	OSU-03012	0.373	1154	-
ZNF124	OSU-03012	0.373	1155	-
ZNF730	OSU-03012	0.373	1156	-
AMD1	OSU-03012	0.372	1157	-
ANKLE2	OSU-03012	0.372	1158	-
JAK3	OSU-03012	0.372	1159	-
JAM2	OSU-03012	0.372	1160	-
ACSL3	OSU-03012	0.371	1161	-
BMS1	OSU-03012	0.371	1162	-
CHAC2	OSU-03012	0.371	1163	-
EIF2A	OSU-03012	0.371	1164	-
KIF3B	OSU-03012	0.371	1165	-
LDLR	OSU-03012	0.371	1166	-
LIG1	OSU-03012	0.371	1167	-
RAD51C	OSU-03012	0.371	1168	-
SLC16A10	OSU-03012	0.371	1169	-
SLC20A1	OSU-03012	0.371	1170	-
BTLA	OSU-03012	0.37	1171	-
CHERP	OSU-03012	0.37	1172	-
ENKD1	OSU-03012	0.37	1173	-
LAMC1	OSU-03012	0.37	1174	-
NAA25	OSU-03012	0.37	1175	-
NOP14	OSU-03012	0.37	1176	-
RABEPK	OSU-03012	0.37	1177	-
RPL9	OSU-03012	0.37	1178	-
UTP11	OSU-03012	0.37	1179	-
ALKBH1	OSU-03012	0.369	1180	-
C1orf131	OSU-03012	0.369	1181	-
GEMIN6	OSU-03012	0.369	1182	-
GOSR2	OSU-03012	0.369	1183	-
KANSL2	OSU-03012	0.369	1184	-
KIN	OSU-03012	0.369	1185	-
MIB1	OSU-03012	0.369	1186	-
PDCD2	OSU-03012	0.369	1187	-
TARBP1	OSU-03012	0.369	1188	-
TMEM161A	OSU-03012	0.369	1189	-
XRCC3	OSU-03012	0.369	1190	-
CREB3	OSU-03012	0.368	1191	-
GRIP1	OSU-03012	0.368	1192	-
KDM5C	OSU-03012	0.368	1193	-
KIF14	OSU-03012	0.368	1194	-
CENPP	OSU-03012	0.367	1195	-
CEP72	OSU-03012	0.367	1196	-
CPD	OSU-03012	0.367	1197	-
ESCO1	OSU-03012	0.367	1198	-
FKBP5	OSU-03012	0.367	1199	-
GLRX3	OSU-03012	0.367	1200	-
HMMR	OSU-03012	0.367	1201	-
PFDN5	OSU-03012	0.367	1202	-
SHLD2	OSU-03012	0.367	1203	-
AHCTF1	OSU-03012	0.366	1204	-
ANAPC1	OSU-03012	0.366	1205	-
CLCN2	OSU-03012	0.366	1206	-
FAM193B	OSU-03012	0.366	1207	-
HSP90AA1	OSU-03012	0.366	1208	-
IPO5	OSU-03012	0.366	1209	-
KIAA1109	OSU-03012	0.366	1210	-
PRRC2A	OSU-03012	0.366	1211	-
RHOBTB3	OSU-03012	0.366	1212	-
TSFM	OSU-03012	0.366	1213	-
WDR76	OSU-03012	0.366	1214	-
WWP1	OSU-03012	0.366	1215	-
AC092835.1	OSU-03012	0.365	1216	-
BRPF3	OSU-03012	0.365	1217	-
C12orf29	OSU-03012	0.365	1218	-
CEBPG	OSU-03012	0.365	1219	-
CHST12	OSU-03012	0.365	1220	-
DCTPP1	OSU-03012	0.365	1221	-
GMPS	OSU-03012	0.365	1222	-
GPBP1	OSU-03012	0.365	1223	-
HDAC2	OSU-03012	0.365	1224	-
IKZF5	OSU-03012	0.365	1225	-
RAD54L	OSU-03012	0.365	1226	-
RPL14	OSU-03012	0.365	1227	-
TOP2A	OSU-03012	0.365	1228	-
ALKBH2	OSU-03012	0.364	1229	-
CDH2	OSU-03012	0.364	1230	-
IPP	OSU-03012	0.364	1231	-
LAMP3	OSU-03012	0.364	1232	-
PAM	OSU-03012	0.364	1233	-
RAPGEF5	OSU-03012	0.364	1234	-
RLIM	OSU-03012	0.364	1235	-
UHRF1	OSU-03012	0.364	1236	-
ZNF516	OSU-03012	0.364	1237	-
ABCD3	OSU-03012	0.363	1238	-
AIMP1	OSU-03012	0.363	1239	-
HSPD1	OSU-03012	0.363	1240	-
NUF2	OSU-03012	0.363	1241	-
SLX4	OSU-03012	0.363	1242	-
TNFRSF8	OSU-03012	0.363	1243	-
ZNF770	OSU-03012	0.363	1244	-
CAMKV	OSU-03012	0.362	1245	-
DDX47	OSU-03012	0.362	1246	-
EME1	OSU-03012	0.362	1247	-
GJA1	OSU-03012	0.362	1248	-
RAPGEF6	OSU-03012	0.362	1249	-
SPATA24	OSU-03012	0.362	1250	-
TBC1D32	OSU-03012	0.362	1251	-
TRIM58	OSU-03012	0.362	1252	-
TSEN2	OSU-03012	0.362	1253	-
WDR33	OSU-03012	0.362	1254	-
CCDC124	OSU-03012	0.361	1255	-
CCDC77	OSU-03012	0.361	1256	-
KDM6B	OSU-03012	0.361	1257	-
ZC3H14	OSU-03012	0.361	1258	-
ZNF280C	OSU-03012	0.361	1259	-
AMER1	OSU-03012	0.36	1260	-
NUP58	OSU-03012	0.36	1261	-
NVL	OSU-03012	0.36	1262	-
PAK1IP1	OSU-03012	0.36	1263	-
PATJ	OSU-03012	0.36	1264	-
RPL5	OSU-03012	0.36	1265	-
STIP1	OSU-03012	0.36	1266	-
TDP2	OSU-03012	0.36	1267	-
TUBB2A	OSU-03012	0.36	1268	-
CHEK1	OSU-03012	0.359	1269	-
DHRS7B	OSU-03012	0.359	1270	-
FAR2	OSU-03012	0.359	1271	-
GARS1	OSU-03012	0.359	1272	-
MAP3K20	OSU-03012	0.359	1273	-
NLGN2	OSU-03012	0.359	1274	-
P3H1	OSU-03012	0.359	1275	-
U2SURP	OSU-03012	0.359	1276	-
ZKSCAN5	OSU-03012	0.359	1277	-
ATF6	OSU-03012	0.358	1278	-
E2F6	OSU-03012	0.358	1279	-
FAIM	OSU-03012	0.358	1280	-
HMGCS1	OSU-03012	0.358	1281	-
TUBB4A	OSU-03012	0.358	1282	-
WDR62	OSU-03012	0.358	1283	-
CENPH	OSU-03012	0.357	1284	-
EHBP1	OSU-03012	0.357	1285	-
MAP1B	OSU-03012	0.357	1286	-
MFAP3	OSU-03012	0.357	1287	-
PYROXD1	OSU-03012	0.357	1288	-
RBM45	OSU-03012	0.357	1289	-
RPL21	OSU-03012	0.357	1290	-
ZNF121	OSU-03012	0.357	1291	-
EIF3C	OSU-03012	0.356	1292	-
FBXL14	OSU-03012	0.356	1293	-
GLRX2	OSU-03012	0.356	1294	-
MTFR1	OSU-03012	0.356	1295	-
POP1	OSU-03012	0.356	1296	-
TMCO6	OSU-03012	0.356	1297	-
TMTC3	OSU-03012	0.356	1298	-
UBE3A	OSU-03012	0.356	1299	-
AASDHPPT	OSU-03012	0.355	1300	-
CAMK2A	OSU-03012	0.355	1301	-
CGREF1	OSU-03012	0.355	1302	-
EFTUD2	OSU-03012	0.355	1303	-
FOXK1	OSU-03012	0.355	1304	-
GART	OSU-03012	0.355	1305	-
HSD17B4	OSU-03012	0.355	1306	-
INTS9	OSU-03012	0.355	1307	-
PRPF8	OSU-03012	0.355	1308	-
SURF6	OSU-03012	0.355	1309	-
TCF12	OSU-03012	0.355	1310	-
ZHX1	OSU-03012	0.355	1311	-
ZNF593	OSU-03012	0.355	1312	-
ANAPC4	OSU-03012	0.354	1313	-
ARVCF	OSU-03012	0.354	1314	-
MYO5A	OSU-03012	0.354	1315	-
SAR1A	OSU-03012	0.354	1316	-
SLC32A1	OSU-03012	0.354	1317	-
YME1L1	OSU-03012	0.354	1318	-
APC	OSU-03012	0.353	1319	-
FXR2	OSU-03012	0.353	1320	-
KPNA5	OSU-03012	0.353	1321	-
MBD3	OSU-03012	0.353	1322	-
SACS	OSU-03012	0.353	1323	-
SLFN14	OSU-03012	0.353	1324	-
TNPO1	OSU-03012	0.353	1325	-
AP1G1	OSU-03012	0.352	1326	-
CHN1	OSU-03012	0.352	1327	-
FGFRL1	OSU-03012	0.352	1328	-
GNL3	OSU-03012	0.352	1329	-
MARCKS	OSU-03012	0.352	1330	-
METTL6	OSU-03012	0.352	1331	-
MIDN	OSU-03012	0.352	1332	-
PIF1	OSU-03012	0.352	1333	-
TRAF4	OSU-03012	0.352	1334	-
TRMT10C	OSU-03012	0.352	1335	-
ZCCHC9	OSU-03012	0.352	1336	-
AARSD1	OSU-03012	0.351	1337	-
ATP2A2	OSU-03012	0.351	1338	-
DGCR8	OSU-03012	0.351	1339	-
KEAP1	OSU-03012	0.351	1340	-
KPNB1	OSU-03012	0.351	1341	-
RNF216	OSU-03012	0.351	1342	-
UBXN8	OSU-03012	0.351	1343	-
ZNF142	OSU-03012	0.351	1344	-
ABCE1	OSU-03012	0.35	1345	-
ASNSD1	OSU-03012	0.35	1346	-
C1orf159	OSU-03012	0.35	1347	-
CYBA	OSU-03012	0.35	1348	-
NDC80	OSU-03012	0.35	1349	-
PWP1	OSU-03012	0.35	1350	-
RFC5	OSU-03012	0.35	1351	-
ZNF485	OSU-03012	0.35	1352	-
CDC20	OSU-03012	0.349	1353	-
CRTAP	OSU-03012	0.349	1354	-
MEMO1	OSU-03012	0.349	1355	-
URB2	OSU-03012	0.349	1356	-
ARFIP2	OSU-03012	0.348	1357	-
C12orf10	OSU-03012	0.348	1358	-
CCDC84	OSU-03012	0.348	1359	-
MYBBP1A	OSU-03012	0.348	1360	-
RPS20	OSU-03012	0.348	1361	-
TH	OSU-03012	0.348	1362	-
USPL1	OSU-03012	0.348	1363	-
CACYBP	OSU-03012	0.347	1364	-
CAMKMT	OSU-03012	0.347	1365	-
ERCC6L	OSU-03012	0.347	1366	-
INTS14	OSU-03012	0.347	1367	-
NDUFAF2	OSU-03012	0.347	1368	-
PPFIA4	OSU-03012	0.347	1369	-
RASSF9	OSU-03012	0.347	1370	-
ZNF200	OSU-03012	0.347	1371	-
GLMN	OSU-03012	0.346	1372	-
MARK1	OSU-03012	0.346	1373	-
ZFHX2	OSU-03012	0.346	1374	-
CCDC74A	OSU-03012	0.345	1375	-
EHMT2	OSU-03012	0.345	1376	-
HSP90B1	OSU-03012	0.345	1377	-
MED12L	OSU-03012	0.345	1378	-
NCAPH2	OSU-03012	0.345	1379	-
PDCD11	OSU-03012	0.345	1380	-
RBM28	OSU-03012	0.345	1381	-
TRIM37	OSU-03012	0.345	1382	-
UBP1	OSU-03012	0.345	1383	-
ENAH	OSU-03012	0.344	1384	-
RPL28	OSU-03012	0.344	1385	-
TXNDC15	OSU-03012	0.344	1386	-
E2F5	OSU-03012	0.343	1387	-
ITPKC	OSU-03012	0.343	1388	-
SLC18B1	OSU-03012	0.343	1389	-
SMG5	OSU-03012	0.343	1390	-
GFPT1	OSU-03012	0.342	1391	-
HNRNPDL	OSU-03012	0.342	1392	-
JMJD4	OSU-03012	0.342	1393	-
PTAR1	OSU-03012	0.342	1394	-
RB1	OSU-03012	0.342	1395	-
RXRA	OSU-03012	0.342	1396	-
SSRP1	OSU-03012	0.342	1397	-
ADNP2	OSU-03012	0.341	1398	-
CENPJ	OSU-03012	0.341	1399	-
FAAP24	OSU-03012	0.341	1400	-
KIAA0319L	OSU-03012	0.341	1401	-
NUMBL	OSU-03012	0.341	1402	-
RSRC2	OSU-03012	0.341	1403	-
SOCS6	OSU-03012	0.341	1404	-
ANAPC13	OSU-03012	0.34	1405	-
CENPQ	OSU-03012	0.34	1406	-
CHD5	OSU-03012	0.34	1407	-
FAM174B	OSU-03012	0.34	1408	-
FSD1	OSU-03012	0.34	1409	-
MSMO1	OSU-03012	0.34	1410	-
PNN	OSU-03012	0.34	1411	-
TBL1X	OSU-03012	0.34	1412	-
CADM4	OSU-03012	0.339	1413	-
DNAAF2	OSU-03012	0.339	1414	-
KAZALD1	OSU-03012	0.339	1415	-
KMT2A	OSU-03012	0.339	1416	-
NEK2	OSU-03012	0.339	1417	-
WNT16	OSU-03012	0.339	1418	-
ZKSCAN2	OSU-03012	0.339	1419	-
ZNF813	OSU-03012	0.339	1420	-
EIF2AK1	OSU-03012	0.338	1421	-
MGA	OSU-03012	0.338	1422	-
PMPCA	OSU-03012	0.338	1423	-
TSC22D1	OSU-03012	0.338	1424	-
ZMYND19	OSU-03012	0.338	1425	-
ALAS1	OSU-03012	0.337	1426	-
CIAO2B	OSU-03012	0.337	1427	-
EGLN2	OSU-03012	0.337	1428	-
NOP2	OSU-03012	0.337	1429	-
PDCD2L	OSU-03012	0.337	1430	-
RBM34	OSU-03012	0.337	1431	-
ZFP1	OSU-03012	0.337	1432	-
KIFBP	OSU-03012	0.336	1433	-
LYSMD4	OSU-03012	0.336	1434	-
RPL18A	OSU-03012	0.336	1435	-
SEMA6C	OSU-03012	0.336	1436	-
TTC3	OSU-03012	0.336	1437	-
ZNF226	OSU-03012	0.336	1438	-
ANLN	OSU-03012	0.335	1439	-
CACUL1	OSU-03012	0.335	1440	-
CAND2	OSU-03012	0.335	1441	-
CDR2	OSU-03012	0.335	1442	-
CHCHD10	OSU-03012	0.335	1443	-
GPANK1	OSU-03012	0.335	1444	-
PPID	OSU-03012	0.335	1445	-
RCL1	OSU-03012	0.335	1446	-
SLC39A10	OSU-03012	0.335	1447	-
AHDC1	OSU-03012	0.334	1448	-
ATXN2	OSU-03012	0.334	1449	-
EIF4H	OSU-03012	0.334	1450	-
HMG20A	OSU-03012	0.334	1451	-
RFX7	OSU-03012	0.334	1452	-
SMG6	OSU-03012	0.334	1453	-
VARS1	OSU-03012	0.334	1454	-
BNIP3	OSU-03012	0.333	1455	-
CABIN1	OSU-03012	0.333	1456	-
CDK10	OSU-03012	0.333	1457	-
EFNB2	OSU-03012	0.333	1458	-
SMURF1	OSU-03012	0.333	1459	-
AL022312.1	OSU-03012	0.332	1460	-
DNAJB5	OSU-03012	0.332	1461	-
RMI2	OSU-03012	0.332	1462	-
SMU1	OSU-03012	0.332	1463	-
TMEM229B	OSU-03012	0.332	1464	-
XXYLT1	OSU-03012	0.332	1465	-
APBB1	OSU-03012	0.331	1466	-
ELOB	OSU-03012	0.331	1467	-
PAGR1	OSU-03012	0.331	1468	-
PJA2	OSU-03012	0.331	1469	-
PLS3	OSU-03012	0.331	1470	-
SAFB2	OSU-03012	0.331	1471	-
TRAM1	OSU-03012	0.331	1472	-
ZNF12	OSU-03012	0.331	1473	-
CCDC18	OSU-03012	0.33	1474	-
CLTA	OSU-03012	0.33	1475	-
CRY2	OSU-03012	0.33	1476	-
DCAF6	OSU-03012	0.33	1477	-
DNAJB14	OSU-03012	0.33	1478	-
MIA3	OSU-03012	0.33	1479	-
RTN1	OSU-03012	0.33	1480	-
SLIRP	OSU-03012	0.33	1481	-
STMN3	OSU-03012	0.33	1482	-
THRA	OSU-03012	0.33	1483	-
UBA5	OSU-03012	0.33	1484	-
CENPK	OSU-03012	0.329	1485	-
DDA1	OSU-03012	0.329	1486	-
MPV17L2	OSU-03012	0.329	1487	-
XRCC2	OSU-03012	0.329	1488	-
HSPA5	OSU-03012	0.328	1489	-
INTS12	OSU-03012	0.328	1490	-
RPS11	OSU-03012	0.328	1491	-
ZNF395	OSU-03012	0.328	1492	-
DDX18	OSU-03012	0.327	1493	-
GORAB	OSU-03012	0.327	1494	-
LLGL1	OSU-03012	0.327	1495	-
LYSMD1	OSU-03012	0.327	1496	-
METTL2A	OSU-03012	0.327	1497	-
NOL6	OSU-03012	0.327	1498	-
POM121	OSU-03012	0.327	1499	-
PPFIA3	OSU-03012	0.327	1500	-
TXLNG	OSU-03012	0.327	1501	-
ZNF28	OSU-03012	0.327	1502	-
ZNF320	OSU-03012	0.327	1503	-
ZNF354A	OSU-03012	0.327	1504	-
ZNF37A	OSU-03012	0.327	1505	-
ZNF664	OSU-03012	0.327	1506	-
ATIC	OSU-03012	0.326	1507	-
BBS4	OSU-03012	0.326	1508	-
CLEC14A	OSU-03012	0.326	1509	-
MYOM1	OSU-03012	0.326	1510	-
TIMM50	OSU-03012	0.326	1511	-
ZNF248	OSU-03012	0.326	1512	-
MAGED2	OSU-03012	0.325	1513	-
PSMB7	OSU-03012	0.325	1514	-
TSEN54	OSU-03012	0.325	1515	-
UGDH	OSU-03012	0.325	1516	-
BCDIN3D	OSU-03012	0.324	1517	-
GSPT2	OSU-03012	0.324	1518	-
HIKESHI	OSU-03012	0.324	1519	-
KDM3A	OSU-03012	0.324	1520	-
PAIP1	OSU-03012	0.324	1521	-
PELI1	OSU-03012	0.324	1522	-
SLAMF7	OSU-03012	0.324	1523	-
SQLE	OSU-03012	0.324	1524	-
ADRM1	OSU-03012	0.323	1525	-
ESCO2	OSU-03012	0.323	1526	-
FEM1C	OSU-03012	0.323	1527	-
MTR	OSU-03012	0.323	1528	-
RECQL4	OSU-03012	0.323	1529	-
ARL6IP4	OSU-03012	0.322	1530	-
EDEM1	OSU-03012	0.322	1531	-
LENG9	OSU-03012	0.322	1532	-
NMD3	OSU-03012	0.322	1533	-
PTPRD	OSU-03012	0.322	1534	-
BCCIP	OSU-03012	0.321	1535	-
BEND4	OSU-03012	0.321	1536	-
EBF1	OSU-03012	0.321	1537	-
RRP9	OSU-03012	0.321	1538	-
TBRG4	OSU-03012	0.321	1539	-
ZNF207	OSU-03012	0.321	1540	-
CLK2	OSU-03012	0.32	1541	-
FKBP3	OSU-03012	0.32	1542	-
GTF2E2	OSU-03012	0.32	1543	-
ITPK1	OSU-03012	0.32	1544	-
MALSU1	OSU-03012	0.32	1545	-
SAC3D1	OSU-03012	0.32	1546	-
SHPRH	OSU-03012	0.32	1547	-
SIL1	OSU-03012	0.32	1548	-
SLCO3A1	OSU-03012	0.32	1549	-
TTC31	OSU-03012	0.32	1550	-
TTF2	OSU-03012	0.32	1551	-
ZNF251	OSU-03012	0.32	1552	-
ADD2	OSU-03012	0.319	1553	-
ALDH3B1	OSU-03012	0.319	1554	-
ELAVL1	OSU-03012	0.319	1555	-
FDFT1	OSU-03012	0.319	1556	-
GPATCH8	OSU-03012	0.319	1557	-
ITGA3	OSU-03012	0.319	1558	-
KCNQ5	OSU-03012	0.319	1559	-
P4HA2	OSU-03012	0.319	1560	-
PLEKHA8	OSU-03012	0.319	1561	-
SPOPL	OSU-03012	0.319	1562	-
TSPAN4	OSU-03012	0.319	1563	-
ABLIM2	OSU-03012	0.318	1564	-
CALR	OSU-03012	0.318	1565	-
FANCL	OSU-03012	0.318	1566	-
IRX5	OSU-03012	0.318	1567	-
PLCB3	OSU-03012	0.318	1568	-
STK35	OSU-03012	0.318	1569	-
UQCR10	OSU-03012	0.318	1570	-
ZNF561	OSU-03012	0.318	1571	-
L3MBTL2	OSU-03012	0.317	1572	-
RXRB	OSU-03012	0.317	1573	-
SHTN1	OSU-03012	0.317	1574	-
AIMP2	OSU-03012	0.316	1575	-
CDCA7L	OSU-03012	0.316	1576	-
COPRS	OSU-03012	0.316	1577	-
CPXM1	OSU-03012	0.316	1578	-
CRCP	OSU-03012	0.316	1579	-
DDX52	OSU-03012	0.316	1580	-
GPAT4	OSU-03012	0.316	1581	-
LIMA1	OSU-03012	0.316	1582	-
PABPC1L	OSU-03012	0.316	1583	-
SF3B1	OSU-03012	0.316	1584	-
URM1	OSU-03012	0.316	1585	-
ZIK1	OSU-03012	0.316	1586	-
ATP6V1G2	OSU-03012	0.315	1587	-
B4GALT3	OSU-03012	0.315	1588	-
DCLRE1B	OSU-03012	0.315	1589	-
DMWD	OSU-03012	0.315	1590	-
JADE1	OSU-03012	0.315	1591	-
PCDHGC3	OSU-03012	0.315	1592	-
PPM1G	OSU-03012	0.315	1593	-
RCC2	OSU-03012	0.315	1594	-
RNF34	OSU-03012	0.315	1595	-
SNX27	OSU-03012	0.315	1596	-
TIMM21	OSU-03012	0.315	1597	-
TROAP	OSU-03012	0.315	1598	-
ZFP90	OSU-03012	0.315	1599	-
NAA20	OSU-03012	0.314	1600	-
NT5C3A	OSU-03012	0.314	1601	-
PIM3	OSU-03012	0.314	1602	-
PRDM4	OSU-03012	0.314	1603	-
SUPT16H	OSU-03012	0.314	1604	-
TOP2B	OSU-03012	0.314	1605	-
TTL	OSU-03012	0.314	1606	-
WDR74	OSU-03012	0.314	1607	-
ZNF653	OSU-03012	0.314	1608	-
CHDH	OSU-03012	0.313	1609	-
GRPEL1	OSU-03012	0.313	1610	-
JAKMIP2	OSU-03012	0.313	1611	-
MDC1	OSU-03012	0.313	1612	-
NTMT1	OSU-03012	0.313	1613	-
ZBTB9	OSU-03012	0.313	1614	-
C12orf43	OSU-03012	0.312	1615	-
CCDC117	OSU-03012	0.312	1616	-
CKAP5	OSU-03012	0.312	1617	-
COX19	OSU-03012	0.312	1618	-
DVL3	OSU-03012	0.312	1619	-
EARS2	OSU-03012	0.312	1620	-
KATNA1	OSU-03012	0.312	1621	-
KIAA0586	OSU-03012	0.312	1622	-
MVD	OSU-03012	0.312	1623	-
RRP12	OSU-03012	0.312	1624	-
SCAP	OSU-03012	0.312	1625	-
ZNF106	OSU-03012	0.312	1626	-
CAMSAP2	OSU-03012	0.311	1627	-
DPF1	OSU-03012	0.311	1628	-
EPB41L5	OSU-03012	0.311	1629	-
KLHL26	OSU-03012	0.311	1630	-
MAP3K6	OSU-03012	0.311	1631	-
POP7	OSU-03012	0.311	1632	-
REEP6	OSU-03012	0.311	1633	-
SELENOI	OSU-03012	0.311	1634	-
SLC2A1	OSU-03012	0.311	1635	-
SRBD1	OSU-03012	0.311	1636	-
ANAPC5	OSU-03012	0.31	1637	-
MARCKSL1	OSU-03012	0.31	1638	-
PYCR1	OSU-03012	0.31	1639	-
SNTA1	OSU-03012	0.31	1640	-
ZCCHC3	OSU-03012	0.31	1641	-
AZIN2	OSU-03012	0.309	1642	-
BARD1	OSU-03012	0.309	1643	-
BNC2	OSU-03012	0.309	1644	-
CHD1	OSU-03012	0.309	1645	-
COPS8	OSU-03012	0.309	1646	-
FANCB	OSU-03012	0.309	1647	-
KIAA1217	OSU-03012	0.309	1648	-
NINL	OSU-03012	0.309	1649	-
PRPF40A	OSU-03012	0.309	1650	-
SNX22	OSU-03012	0.309	1651	-
SRSF11	OSU-03012	0.309	1652	-
ZNF878	OSU-03012	0.309	1653	-
FOXRED2	OSU-03012	0.308	1654	-
NAMPT	OSU-03012	0.308	1655	-
PKP4	OSU-03012	0.308	1656	-
ROBO1	OSU-03012	0.308	1657	-
SGO1	OSU-03012	0.308	1658	-
TWF1	OSU-03012	0.308	1659	-
ZNF875	OSU-03012	0.308	1660	-
AHNAK2	OSU-03012	0.307	1661	-
ARMCX5	OSU-03012	0.307	1662	-
BIRC6	OSU-03012	0.307	1663	-
CLIP4	OSU-03012	0.307	1664	-
CWC15	OSU-03012	0.307	1665	-
DYRK3	OSU-03012	0.307	1666	-
IFT27	OSU-03012	0.307	1667	-
PRKCI	OSU-03012	0.307	1668	-
PSMC6	OSU-03012	0.307	1669	-
REX1BD	OSU-03012	0.307	1670	-
RNF187	OSU-03012	0.307	1671	-
RPS23	OSU-03012	0.307	1672	-
SLC9A8	OSU-03012	0.307	1673	-
TOMM22	OSU-03012	0.307	1674	-
CCDC86	OSU-03012	0.306	1675	-
COX10	OSU-03012	0.306	1676	-
LRPPRC	OSU-03012	0.306	1677	-
MAZ	OSU-03012	0.306	1678	-
NOSIP	OSU-03012	0.306	1679	-
PCBP4	OSU-03012	0.306	1680	-
PTBP1	OSU-03012	0.306	1681	-
SLC9A3R2	OSU-03012	0.306	1682	-
TRIM33	OSU-03012	0.306	1683	-
TSTD2	OSU-03012	0.306	1684	-
ETAA1	OSU-03012	0.305	1685	-
MEA1	OSU-03012	0.305	1686	-
NIP7	OSU-03012	0.305	1687	-
POLR1D	OSU-03012	0.305	1688	-
PPAN	OSU-03012	0.305	1689	-
RNF168	OSU-03012	0.305	1690	-
BTBD7	OSU-03012	0.304	1691	-
CEP55	OSU-03012	0.304	1692	-
CTU1	OSU-03012	0.304	1693	-
DOCK1	OSU-03012	0.304	1694	-
GZMA	OSU-03012	0.304	1695	-
POLR3D	OSU-03012	0.304	1696	-
RAD51AP1	OSU-03012	0.304	1697	-
SLC6A6	OSU-03012	0.304	1698	-
TCF20	OSU-03012	0.304	1699	-
AKAP12	OSU-03012	0.303	1700	-
CRACD	OSU-03012	0.303	1701	-
DNAJC24	OSU-03012	0.303	1702	-
IQSEC1	OSU-03012	0.303	1703	-
KIF3A	OSU-03012	0.303	1704	-
MBIP	OSU-03012	0.303	1705	-
NEPRO	OSU-03012	0.303	1706	-
PSMG2	OSU-03012	0.303	1707	-
RANBP10	OSU-03012	0.303	1708	-
SUPT5H	OSU-03012	0.303	1709	-
TOR1AIP2	OSU-03012	0.303	1710	-
TRAF1	OSU-03012	0.303	1711	-
CDC73	OSU-03012	0.302	1712	-
FOXO6	OSU-03012	0.302	1713	-
LSS	OSU-03012	0.302	1714	-
PPIH	OSU-03012	0.302	1715	-
RPUSD2	OSU-03012	0.302	1716	-
SEC24D	OSU-03012	0.302	1717	-
SPINDOC	OSU-03012	0.302	1718	-
TMEM181	OSU-03012	0.302	1719	-
TMEM201	OSU-03012	0.302	1720	-
XPO5	OSU-03012	0.302	1721	-
AKIRIN1	OSU-03012	0.301	1722	-
CDC5L	OSU-03012	0.301	1723	-
DAB2IP	OSU-03012	0.301	1724	-
FAM222B	OSU-03012	0.301	1725	-
FDXACB1	OSU-03012	0.301	1726	-
HEMK1	OSU-03012	0.301	1727	-
KDM5B	OSU-03012	0.301	1728	-
MINDY1	OSU-03012	0.301	1729	-
POLE3	OSU-03012	0.301	1730	-
SPAST	OSU-03012	0.301	1731	-
TYSND1	OSU-03012	0.301	1732	-
UBE2K	OSU-03012	0.301	1733	-
ZNF468	OSU-03012	0.301	1734	-
ANGEL1	OSU-03012	0.3	1735	-
HNRNPM	OSU-03012	0.3	1736	-
OPLAH	OSU-03012	0.3	1737	-
PC	OSU-03012	0.3	1738	-
RAF1	OSU-03012	0.3	1739	-
RPL35A	OSU-03012	0.3	1740	-
SATB1	OSU-03012	0.3	1741	-
WDR60	OSU-03012	0.3	1742	-
FAM135A	OSU-03012	0.299	1743	-
AK4	OSU-03012	0.298	1744	-
ANAPC2	OSU-03012	0.298	1745	-
BNIP1	OSU-03012	0.298	1746	-
CCDC47	OSU-03012	0.298	1747	-
DCLK2	OSU-03012	0.298	1748	-
GTPBP8	OSU-03012	0.298	1749	-
IGF1R	OSU-03012	0.298	1750	-
LEO1	OSU-03012	0.298	1751	-
MATR3	OSU-03012	0.298	1752	-
NOC4L	OSU-03012	0.298	1753	-
NT5DC2	OSU-03012	0.298	1754	-
OAF	OSU-03012	0.298	1755	-
PRC1	OSU-03012	0.298	1756	-
SPTBN2	OSU-03012	0.298	1757	-
TEAD3	OSU-03012	0.298	1758	-
DOCK7	OSU-03012	0.297	1759	-
EI24	OSU-03012	0.297	1760	-
GK5	OSU-03012	0.297	1761	-
LMBR1	OSU-03012	0.297	1762	-
RPL29	OSU-03012	0.297	1763	-
SHCBP1	OSU-03012	0.297	1764	-
SLC7A3	OSU-03012	0.297	1765	-
VMP1	OSU-03012	0.297	1766	-
ZNF707	OSU-03012	0.297	1767	-
BORA	OSU-03012	0.296	1768	-
CNTLN	OSU-03012	0.296	1769	-
HYOU1	OSU-03012	0.296	1770	-
MAD2L2	OSU-03012	0.296	1771	-
MINDY4	OSU-03012	0.296	1772	-
MIPEP	OSU-03012	0.296	1773	-
PHF10	OSU-03012	0.296	1774	-
RPL22	OSU-03012	0.296	1775	-
SIGMAR1	OSU-03012	0.296	1776	-
STX2	OSU-03012	0.296	1777	-
ZNF738	OSU-03012	0.296	1778	-
CDC26	OSU-03012	0.295	1779	-
FASTKD5	OSU-03012	0.295	1780	-
MAP4K5	OSU-03012	0.295	1781	-
ZCCHC4	OSU-03012	0.295	1782	-
ANKLE1	OSU-03012	0.294	1783	-
DONSON	OSU-03012	0.294	1784	-
KLRG2	OSU-03012	0.294	1785	-
MT-ND6	OSU-03012	0.294	1786	-
PDP2	OSU-03012	0.294	1787	-
PHF6	OSU-03012	0.294	1788	-
SPR	OSU-03012	0.294	1789	-
TGFB1	OSU-03012	0.294	1790	-
TRIM46	OSU-03012	0.294	1791	-
ASAP3	OSU-03012	0.293	1792	-
ASB1	OSU-03012	0.293	1793	-
AZI2	OSU-03012	0.293	1794	-
CLPTM1	OSU-03012	0.293	1795	-
HMX2	OSU-03012	0.293	1796	-
PPP2R2D	OSU-03012	0.293	1797	-
PRPF3	OSU-03012	0.293	1798	-
SCN5A	OSU-03012	0.293	1799	-
SMARCD3	OSU-03012	0.293	1800	-
TIMM44	OSU-03012	0.293	1801	-
TTC1	OSU-03012	0.293	1802	-
BET1L	OSU-03012	0.292	1803	-
ILF2	OSU-03012	0.292	1804	-
NDRG4	OSU-03012	0.292	1805	-
SNN	OSU-03012	0.292	1806	-
TBCB	OSU-03012	0.292	1807	-
ZNF69	OSU-03012	0.292	1808	-
DDX31	OSU-03012	0.291	1809	-
FBL	OSU-03012	0.291	1810	-
HOOK1	OSU-03012	0.291	1811	-
ITPRIPL1	OSU-03012	0.291	1812	-
MARCHF7	OSU-03012	0.291	1813	-
NT5DC3	OSU-03012	0.291	1814	-
PFDN6	OSU-03012	0.291	1815	-
SHROOM3	OSU-03012	0.291	1816	-
TNFAIP2	OSU-03012	0.291	1817	-
ZBTB25	OSU-03012	0.291	1818	-
AC118549.1	OSU-03012	0.29	1819	-
ANKRD13C	OSU-03012	0.29	1820	-
CCDC112	OSU-03012	0.29	1821	-
EIF2D	OSU-03012	0.29	1822	-
MACO1	OSU-03012	0.29	1823	-
MPLKIP	OSU-03012	0.29	1824	-
PEG10	OSU-03012	0.29	1825	-
SAMD4B	OSU-03012	0.29	1826	-
UCHL1	OSU-03012	0.29	1827	-
CCNE2	OSU-03012	0.289	1828	-
COX11	OSU-03012	0.289	1829	-
DST	OSU-03012	0.289	1830	-
HIRIP3	OSU-03012	0.289	1831	-
KDELR1	OSU-03012	0.289	1832	-
OLA1	OSU-03012	0.289	1833	-
PRMT9	OSU-03012	0.289	1834	-
PTPN13	OSU-03012	0.289	1835	-
R3HDM1	OSU-03012	0.289	1836	-
SLC45A4	OSU-03012	0.289	1837	-
SUGT1	OSU-03012	0.289	1838	-
TEAD4	OSU-03012	0.289	1839	-
TENT4B	OSU-03012	0.289	1840	-
ZC3H8	OSU-03012	0.289	1841	-
DHX33	OSU-03012	0.288	1842	-
LLGL2	OSU-03012	0.288	1843	-
LONP2	OSU-03012	0.288	1844	-
PFKFB4	OSU-03012	0.288	1845	-
RNF4	OSU-03012	0.288	1846	-
STC2	OSU-03012	0.288	1847	-
ZNF250	OSU-03012	0.288	1848	-
AK5	OSU-03012	0.287	1849	-
FKBP1B	OSU-03012	0.287	1850	-
KIFC1	OSU-03012	0.287	1851	-
LMNA	OSU-03012	0.287	1852	-
LRFN4	OSU-03012	0.287	1853	-
PSMD8	OSU-03012	0.287	1854	-
STAU2	OSU-03012	0.287	1855	-
TNKS1BP1	OSU-03012	0.287	1856	-
USP22	OSU-03012	0.287	1857	-
DHX37	OSU-03012	0.286	1858	-
LRP8	OSU-03012	0.286	1859	-
MTFP1	OSU-03012	0.286	1860	-
PET100	OSU-03012	0.286	1861	-
QARS1	OSU-03012	0.286	1862	-
RFC3	OSU-03012	0.286	1863	-
SMARCA4	OSU-03012	0.286	1864	-
SYCE2	OSU-03012	0.286	1865	-
TULP3	OSU-03012	0.286	1866	-
ZNF749	OSU-03012	0.286	1867	-
ZRANB2	OSU-03012	0.286	1868	-
ANKRD10	OSU-03012	0.285	1869	-
EXOC6B	OSU-03012	0.285	1870	-
GALNT2	OSU-03012	0.285	1871	-
GNG5	OSU-03012	0.285	1872	-
GNPAT	OSU-03012	0.285	1873	-
KLHDC2	OSU-03012	0.285	1874	-
MAST2	OSU-03012	0.285	1875	-
PIK3C2A	OSU-03012	0.285	1876	-
PNPT1	OSU-03012	0.285	1877	-
PRKAB2	OSU-03012	0.285	1878	-
TRNAU1AP	OSU-03012	0.285	1879	-
ZNF496	OSU-03012	0.285	1880	-
DCP1B	OSU-03012	0.284	1881	-
GTF3C2	OSU-03012	0.284	1882	-
SF1	OSU-03012	0.284	1883	-
SMTN	OSU-03012	0.284	1884	-
TMEM131	OSU-03012	0.284	1885	-
VANGL2	OSU-03012	0.284	1886	-
ZNF518B	OSU-03012	0.284	1887	-
CSNK2A2	OSU-03012	0.283	1888	-
EIF2S3	OSU-03012	0.283	1889	-
MDP1	OSU-03012	0.283	1890	-
PRR36	OSU-03012	0.283	1891	-
SHQ1	OSU-03012	0.283	1892	-
SIX5	OSU-03012	0.283	1893	-
TRMT1L	OSU-03012	0.283	1894	-
ALYREF	OSU-03012	0.282	1895	-
BCL6	OSU-03012	0.282	1896	-
CREB5	OSU-03012	0.282	1897	-
DNAJC25	OSU-03012	0.282	1898	-
FAAP100	OSU-03012	0.282	1899	-
HLTF	OSU-03012	0.282	1900	-
HNRNPLL	OSU-03012	0.282	1901	-
PTPRG	OSU-03012	0.282	1902	-
RPL27A	OSU-03012	0.282	1903	-
USP34	OSU-03012	0.282	1904	-
ZEB2	OSU-03012	0.282	1905	-
ZNF330	OSU-03012	0.282	1906	-
ZNF48	OSU-03012	0.282	1907	-
CLIC6	OSU-03012	0.281	1908	-
CNBP	OSU-03012	0.281	1909	-
DDX10	OSU-03012	0.281	1910	-
DHCR7	OSU-03012	0.281	1911	-
PHLDB2	OSU-03012	0.281	1912	-
RAB11FIP5	OSU-03012	0.281	1913	-
SEC63	OSU-03012	0.281	1914	-
TAF1A	OSU-03012	0.281	1915	-
TPGS1	OSU-03012	0.281	1916	-
TYMP	OSU-03012	0.281	1917	-
ZNF232	OSU-03012	0.281	1918	-
FBXL18	OSU-03012	0.28	1919	-
GTF3C6	OSU-03012	0.28	1920	-
KLHL20	OSU-03012	0.28	1921	-
MKI67	OSU-03012	0.28	1922	-
ZNF510	OSU-03012	0.28	1923	-
ZSCAN22	OSU-03012	0.28	1924	-
CHPF	OSU-03012	0.279	1925	-
EAPP	OSU-03012	0.279	1926	-
KDM4C	OSU-03012	0.279	1927	-
LRRCC1	OSU-03012	0.279	1928	-
MRPL13	OSU-03012	0.279	1929	-
RBM17	OSU-03012	0.279	1930	-
TYW1	OSU-03012	0.279	1931	-
DSTYK	OSU-03012	0.278	1932	-
SNRNP48	OSU-03012	0.278	1933	-
SREBF2	OSU-03012	0.278	1934	-
TPGS2	OSU-03012	0.278	1935	-
ZNF23	OSU-03012	0.278	1936	-
ZNF93	OSU-03012	0.278	1937	-
IARS1	OSU-03012	0.277	1938	-
NOTCH2	OSU-03012	0.277	1939	-
QSOX2	OSU-03012	0.277	1940	-
ZNF616	OSU-03012	0.277	1941	-
PLOD1	OSU-03012	0.276	1942	-
RPL7A	OSU-03012	0.276	1943	-
BCAM	OSU-03012	0.275	1944	-
BCL9	OSU-03012	0.275	1945	-
MGAT5	OSU-03012	0.275	1946	-
MMS19	OSU-03012	0.275	1947	-
MND1	OSU-03012	0.275	1948	-
NAT8L	OSU-03012	0.275	1949	-
QTRT2	OSU-03012	0.275	1950	-
TRIM32	OSU-03012	0.275	1951	-
WDR36	OSU-03012	0.275	1952	-
BCLAF1	OSU-03012	0.274	1953	-
FUT10	OSU-03012	0.274	1954	-
GOLT1B	OSU-03012	0.274	1955	-
ID3	OSU-03012	0.274	1956	-
KIF24	OSU-03012	0.274	1957	-
NUP155	OSU-03012	0.274	1958	-
RCN1	OSU-03012	0.274	1959	-
TRIM27	OSU-03012	0.274	1960	-
VGLL4	OSU-03012	0.274	1961	-
XAB2	OSU-03012	0.274	1962	-
ANKS6	OSU-03012	0.273	1963	-
ARPC1A	OSU-03012	0.273	1964	-
CAD	OSU-03012	0.273	1965	-
CCDC136	OSU-03012	0.273	1966	-
MDM4	OSU-03012	0.273	1967	-
NKAPD1	OSU-03012	0.273	1968	-
PSME3IP1	OSU-03012	0.273	1969	-
PWWP2A	OSU-03012	0.273	1970	-
RIDA	OSU-03012	0.273	1971	-
SF3B2	OSU-03012	0.273	1972	-
ARHGEF2	OSU-03012	0.272	1973	-
MRGBP	OSU-03012	0.272	1974	-
NETO2	OSU-03012	0.272	1975	-
RFK	OSU-03012	0.272	1976	-
SEC11C	OSU-03012	0.272	1977	-
ANKHD1	OSU-03012	0.271	1978	-
APBA2	OSU-03012	0.271	1979	-
CCND3	OSU-03012	0.271	1980	-
EPRS1	OSU-03012	0.271	1981	-
IMMP1L	OSU-03012	0.271	1982	-
PCSK7	OSU-03012	0.271	1983	-
PRDM15	OSU-03012	0.271	1984	-
RPRD1A	OSU-03012	0.271	1985	-
RPS27A	OSU-03012	0.271	1986	-
SUZ12	OSU-03012	0.271	1987	-
CDT1	OSU-03012	0.27	1988	-
GATAD2B	OSU-03012	0.27	1989	-
KIF18B	OSU-03012	0.27	1990	-
MUS81	OSU-03012	0.27	1991	-
NDUFAF1	OSU-03012	0.27	1992	-
NUP160	OSU-03012	0.27	1993	-
PALM	OSU-03012	0.27	1994	-
PTDSS2	OSU-03012	0.27	1995	-
RDH13	OSU-03012	0.27	1996	-
RIOX2	OSU-03012	0.27	1997	-
UBE2E3	OSU-03012	0.27	1998	-
C11orf95	OSU-03012	0.269	1999	-
[truncated: 8,735 more rows]

## Sheet: fig.5h
Gene symbol	Cell line	Type	Subtype	Drug name	rel. log2 protein level	sDSS
HSP90AB1	SEM	BCP-ALL	KMT2A-AFF1	OSU-03012	0.0205831	8
TCP1	SEM	BCP-ALL	KMT2A-AFF1	OSU-03012	-0.0526728	8
HSP90AB1	REH	BCP-ALL	ETV6-RUNX1	OSU-03012	-0.0353596	12.5
TCP1	REH	BCP-ALL	ETV6-RUNX1	OSU-03012	0.147509	12.5
HSP90AB1	CCRF-CEM	T-ALL	T-Other	OSU-03012	-0.0610733	7.9
TCP1	CCRF-CEM	T-ALL	T-Other	OSU-03012	-0.40564	7.9
HSP90AB1	697	BCP-ALL	TCF3-PBX1	OSU-03012	0.254401	10.8
TCP1	697	BCP-ALL	TCF3-PBX1	OSU-03012	0.162132	10.8
HSP90AB1	P12-ICHIKAWA	T-ALL	T-Other	OSU-03012	0.0801841	16.7
TCP1	P12-ICHIKAWA	T-ALL	T-Other	OSU-03012	0.0617583	16.7
HSP90AB1	P30-OHKUBO	BCP-ALL	MEF2D-HNRNPUL1	OSU-03012	-0.0227674	7.6
TCP1	P30-OHKUBO	BCP-ALL	MEF2D-HNRNPUL1	OSU-03012	0.0767111	7.6
HSP90AB1	NALM-16	BCP-ALL	B-Other	OSU-03012	-0.322274	5.4
TCP1	NALM-16	BCP-ALL	B-Other	OSU-03012	-0.183529	5.4
HSP90AB1	JURKAT	T-ALL	T-Other	OSU-03012	0.281838	15.3
TCP1	JURKAT	T-ALL	T-Other	OSU-03012	0.340896	15.3
HSP90AB1	KASUMI-2	BCP-ALL	TCF3-PBX1	OSU-03012	0.0325011	0.1
TCP1	KASUMI-2	BCP-ALL	TCF3-PBX1	OSU-03012	-0.391475	0.1
HSP90AB1	NALM-6	BCP-ALL	B-Other	OSU-03012	0.195733	13.3
TCP1	NALM-6	BCP-ALL	B-Other	OSU-03012	0.0261392	13.3
HSP90AB1	MOLT-4	T-ALL	T-Other	OSU-03012	0.285928	14.7
TCP1	MOLT-4	T-ALL	T-Other	OSU-03012	0.167986	14.7
HSP90AB1	MHH-CALL-3	BCP-ALL	TCF3-PBX1	OSU-03012	-0.107844	-0.2
TCP1	MHH-CALL-3	BCP-ALL	TCF3-PBX1	OSU-03012	-0.224169	-0.2
HSP90AB1	ALL-SIL	T-ALL	NUP214-ABL1	OSU-03012	0.0756803	8.4
TCP1	ALL-SIL	T-ALL	NUP214-ABL1	OSU-03012	-0.0177	8.4
HSP90AB1	SUP-B15	BCP-ALL	BCR-ABL1	OSU-03012	-0.10865	7.5
TCP1	SUP-B15	BCP-ALL	BCR-ABL1	OSU-03012	-0.0409232	7.5
HSP90AB1	MHH-CALL-2	BCP-ALL	B-Other	OSU-03012	-0.148822	7.1
TCP1	MHH-CALL-2	BCP-ALL	B-Other	OSU-03012	-0.207376	7.1
HSP90AB1	MOLT-16	T-ALL	T-Other	OSU-03012	0.00536781	19
TCP1	MOLT-16	T-ALL	T-Other	OSU-03012	0.0615924	19
HSP90AB1	PEER	T-ALL	NUP214-ABL1	OSU-03012	0.1077	9.9
TCP1	PEER	T-ALL	NUP214-ABL1	OSU-03012	-0.0338113	9.9
HSP90AB1	LC4-1	BCP-ALL	MEF2D-HNRNPUL1	OSU-03012	-0.202174	2.7
TCP1	LC4-1	BCP-ALL	MEF2D-HNRNPUL1	OSU-03012	-0.0847621	2.7
HSP90AB1	KOPN-8	BCP-ALL	KMT2A-MLLT1	OSU-03012	0.00473645	7.4
TCP1	KOPN-8	BCP-ALL	KMT2A-MLLT1	OSU-03012	-0.0055628	7.4
HSP90AB1	PF-382	T-ALL	T-Other	OSU-03012	-0.203472	8
TCP1	PF-382	T-ALL	T-Other	OSU-03012	0.0963863	8
HSP90AB1	RCH-ACV	BCP-ALL	TCF3-PBX1	OSU-03012	0.192505	17.3
TCP1	RCH-ACV	BCP-ALL	TCF3-PBX1	OSU-03012	0.0291148	17.3
HSP90AB1	DND-41	T-ALL	BCL11B-TLX3	OSU-03012	-0.0990046	7.5
TCP1	DND-41	T-ALL	BCL11B-TLX3	OSU-03012	0.0971796	7.5
HSP90AB1	380	BCP-ALL	IGH-MYC	OSU-03012	-0.223011	9.6
TCP1	380	BCP-ALL	IGH-MYC	OSU-03012	-0.0742078	9.6
HSP90AB1	HAL-01	BCP-ALL	B-Other	OSU-03012	-0.109632	5.5
TCP1	HAL-01	BCP-ALL	B-Other	OSU-03012	-0.00121161	5.5
HSP90AB1	TMD5	BCP-ALL	BCR-ABL1	OSU-03012	-0.350638	-0.2
TCP1	TMD5	BCP-ALL	BCR-ABL1	OSU-03012	-0.310649	-0.2
HSP90AB1	COG-LL-317	T-ALL	T-Other	OSU-03012	-0.305723	11.3
TCP1	COG-LL-317	T-ALL	T-Other	OSU-03012	0.0298031	11.3
HSP90AB1	HPB-ALL	T-ALL	BCL11B-TLX3	OSU-03012	0.00168347	7.6
TCP1	HPB-ALL	T-ALL	BCL11B-TLX3	OSU-03012	0.167928	7.6
HSP90AB1	COG-LL-319h	BCP-ALL	TCF3-PBX1	OSU-03012	-0.166523	8
TCP1	COG-LL-319h	BCP-ALL	TCF3-PBX1	OSU-03012	-0.0628971	8
HSP90AB1	COG-LL-332h	T-ALL	T-Other	OSU-03012	-0.319369	14.3
TCP1	COG-LL-332h	T-ALL	T-Other	OSU-03012	-0.128443	14.3
HSP90AB1	RPMI-8402	T-ALL	T-Other	OSU-03012	-0.0971687	13
TCP1	RPMI-8402	T-ALL	T-Other	OSU-03012	-0.0256824	13
HSP90AB1	MHH-CALL-4	BCP-ALL	B-Other	OSU-03012	-0.288968	2.9
TCP1	MHH-CALL-4	BCP-ALL	B-Other	OSU-03012	-0.159426	2.9
HSP90AB1	NALL-1	BCP-ALL	PAX5-ETV6	OSU-03012	0.0663641	5
TCP1	NALL-1	BCP-ALL	PAX5-ETV6	OSU-03012	0.160442	5
HSP90AB1	ALL-PO	BCP-ALL	KMT2A-AFF1	OSU-03012	0.0410486	7.7
TCP1	ALL-PO	BCP-ALL	KMT2A-AFF1	OSU-03012	0.145586	7.7
HSP90AB1	KARPAS-45	T-ALL	T-Other	OSU-03012	0.346648	6.9
TCP1	KARPAS-45	T-ALL	T-Other	OSU-03012	-0.173252	6.9
HSP90AB1	KASUMI-9	BCP-ALL	MEF2D-HNRNPUL1	OSU-03012	-0.223801	8.1
TCP1	KASUMI-9	BCP-ALL	MEF2D-HNRNPUL1	OSU-03012	-0.134642	8.1
HSP90AB1	COG-LL-355h	BCP-ALL	ETV6-RUNX1	OSU-03012	-0.624178	-0.2
TCP1	COG-LL-355h	BCP-ALL	ETV6-RUNX1	OSU-03012	-0.279637	-0.2
HSP90AB1	MOLT-14	T-ALL	T-Other	OSU-03012	0.21097	11.2
TCP1	MOLT-14	T-ALL	T-Other	OSU-03012	0.224722	11.2
HSP90AB1	CCRF-HSB2	T-ALL	T-Other	OSU-03012	-0.14601	16.4
TCP1	CCRF-HSB2	T-ALL	T-Other	OSU-03012	-0.060038	16.4
HSP90AB1	KASUMI-10	BCP-ALL	KMT2A-MLLT1	OSU-03012	-0.297285	0
TCP1	KASUMI-10	BCP-ALL	KMT2A-MLLT1	OSU-03012	-0.0655317	0
HSP90AB1	COG-LL-402h	BCP-ALL	TCF3-PBX1	OSU-03012	-0.336186	-0.2
TCP1	COG-LL-402h	BCP-ALL	TCF3-PBX1	OSU-03012	-0.239765	-0.2
HSP90AB1	COG-LL-394h	BCP-ALL	ABL1-ZMIZ1	OSU-03012	-0.542655	-0.2
TCP1	COG-LL-394h	BCP-ALL	ABL1-ZMIZ1	OSU-03012	-0.155773	-0.2
