# Supplementary material for: Integrative multi-omics and drug response profiling of childhood acute lymphoblastic leukemia cell lines
Source: Nat Commun. 2022 Mar 30;13:1691. doi: 10.1038/s41467-022-29224-5 (PMC8967900; doi:10.1038/s41467-022-29224-5)
Supplement: Supplementary file 19 — Source Data [file 41467_2022_29224_MOESM19_ESM.zip › Source_Data_File_6.xlsx]

## Sheet: fig.6a
	Cell lines			Clinical
	protein			RNA
Gene symbol	logFC	p-value	adjusted p-value	logFC	p-value	adjusted p-value	Label
PTPRZ1	3.03	1.37e-11	3.27e-08	11.7	4.44e-105	8.79e-101	PTPRZ1
ADGRG6	3.29	1.65e-05	0.00179	7.67	1.35e-73	8.91e-70	-
DGKI	0.98	0.0374	0.27	8.07	5.8e-70	2.87e-66	-
HDAC9	1.85	3.86e-10	3.83e-07	4.15	1.77e-65	7.02e-62	HDAC9
FRMPD1	2.14	1.29e-05	0.00151	6.36	8.17e-57	1.7e-53	FRMPD1
CCDC80	0.204	0.398	0.758	5.71	1.28e-56	2.3e-53	-
ARHGAP6	3.78	7.47e-15	8.91e-11	5.88	1.18e-50	1.67e-47	ARHGAP6
ATP2B2	-0.0956	0.701	0.906	5.64	5.29e-50	6.98e-47	-
PRMT8	0.312	0.0907	0.416	5.98	2.37e-48	2.76e-45	-
DNAH11	-0.669	0.27	0.66	4.84	2.86e-46	2.98e-43	-
MYLK3	1.26	2.77e-06	0.0005	5.06	5.09e-45	4.79e-42	MYLK3
HSD17B12	0.595	0.000116	0.0074	1.91	4.51e-43	3.88e-40	-
MYOM2	1.7	4.56e-06	0.000735	4.51	6.74e-43	5.56e-40	MYOM2
PTPRR	0.411	0.384	0.748	6.66	1.23e-39	8.38e-37	-
FOXF2	1.2	0.306	0.69	5.89	4.75e-39	3.13e-36	-
BCL9	0.175	0.391	0.753	3.51	3.44e-37	2.2e-34	-
SLC6A17	-0.265	0.239	0.635	5.19	2.02e-35	1.21e-32	-
SLC4A4	0.338	0.094	0.425	4.56	1.71e-34	9.38e-32	-
RBFOX2	-0.301	0.297	0.682	4.94	2.49e-33	1.33e-30	-
ADAM23	1.77	0.00153	0.0427	6.13	4.71e-33	2.39e-30	-
COL4A2	0.972	0.00974	0.132	5.41	1.12e-30	5.26e-28	-
ARHGEF9	1.73	2.16e-06	0.000422	1.86	3.19e-30	1.4e-27	-
KLHL13	0.941	0.166	0.54	4.91	5.99e-29	2.52e-26	-
OXCT1	0.869	5.49e-05	0.00404	1.89	1.1e-27	4.29e-25	-
WAPL	0.107	0.291	0.675	1.76	3.86e-27	1.44e-24	-
NUCB2	0.441	5.4e-05	0.00403	1.85	1.13e-26	4.16e-24	-
TENM2	-1.18	0.504	0.822	5.6	1.46e-26	5.26e-24	-
TMEM132A	0.304	0.701	0.906	4.07	2.28e-26	8.07e-24	-
HUNK	1.67	0.0053	0.092	5.11	1.09e-25	3.8e-23	-
ADARB1	1.42	2.45e-06	0.000457	3.62	1.34e-25	4.57e-23	-
CRP	-0.2	0.787	0.935	3.89	1.72e-25	5.76e-23	-
SYNPO2L	-0.0882	0.849	0.954	3.68	2.47e-25	8.15e-23	-
ALPK3	2.49	1.27e-07	3.89e-05	3.13	1.59e-24	5.08e-22	ALPK3
HIP1	1.02	5.26e-05	0.004	2.26	2.54e-24	7.86e-22	-
EPB41L3	1.28	0.000293	0.0138	4.01	7.97e-24	2.29e-21	-
GLDC	2.87	8.63e-09	4.73e-06	3.07	1.01e-23	2.87e-21	-
PLEKHA5	-0.86	0.0117	0.146	-5.05	1.71e-23	4.77e-21	-
SERPINI1	2.83	3.06e-09	2.37e-06	2.67	9.34e-23	2.4e-20	-
PDPN	2.13	0.0179	0.181	5.13	2.82e-22	6.98e-20	-
AMER2	2.91	1.84e-14	1.1e-10	5.26	3.24e-22	7.93e-20	AMER2
KCNMA1	2.04	2.69e-07	6.98e-05	4.25	3.36e-22	8.1e-20	KCNMA1
TMEM231	0.619	0.0793	0.391	2.28	4.23e-22	1.01e-19	-
WWC3	0.0955	0.771	0.929	2.34	4.92e-22	1.16e-19	-
ADAMTS7	1.03	0.116	0.462	3.7	3.03e-21	6.73e-19	-
REEP2	0.757	0.0124	0.15	3.02	3.61e-21	7.94e-19	-
LAMA3	0.817	0.0621	0.349	3.81	1.06e-20	2.31e-18	-
FAM136A	0.343	0.000623	0.0228	1.22	3.45e-20	7.42e-18	-
GAREM1	1.81	4.42e-05	0.00362	3.81	8e-20	1.63e-17	-
EIPR1	0.229	0.000523	0.0204	1.82	1.84e-19	3.68e-17	-
FKBP10	1.27	0.0169	0.176	3.4	1.9e-19	3.77e-17	-
SMAP1	1.23	1.92e-10	2.46e-07	1.01	1.96e-19	3.84e-17	-
DCLK2	1.43	0.000171	0.00982	4.04	2.39e-19	4.59e-17	-
ZFHX2	0.247	0.46	0.796	2.57	2.76e-19	5.25e-17	-
RABGAP1L	0.31	0.262	0.652	1.34	4.44e-19	8.29e-17	-
ELK3	-1.67	0.000309	0.0143	-3.22	5.06e-19	9.35e-17	ELK3
MAP2	2	2.04e-05	0.00208	4.26	6.13e-19	1.12e-16	-
ADK	0.259	0.0535	0.323	1.42	9.07e-19	1.62e-16	-
BTBD6	0.861	0.00386	0.0764	2.18	1.35e-18	2.38e-16	-
CACNA2D1	0.593	0.585	0.858	4.78	2.14e-18	3.65e-16	-
MYOM3	-0.324	0.651	0.886	4.47	3.95e-18	6.68e-16	-
HPGD	1.14	0.0085	0.122	3.72	4.54e-18	7.61e-16	-
PYROXD2	1.1	0.000203	0.0106	1.68	1.16e-17	1.91e-15	-
EPOP	0.51	0.0826	0.399	2.37	1.52e-17	2.46e-15	-
RCOR2	0.314	0.237	0.633	3	2.88e-17	4.52e-15	-
ZNF35	1.24	0.000862	0.0288	2.14	3.46e-17	5.39e-15	-
AADAT	1.7	0.00115	0.0344	4.36	9.42e-17	1.45e-14	-
IRS1	1.31	4.93e-05	0.00387	2.9	1.55e-16	2.35e-14	IRS1
IGLL5	-0.328	0.285	0.671	3.9	1.8e-16	2.66e-14	-
MEF2C	-1.4	3.01e-11	5.13e-08	-2.93	2.23e-16	3.27e-14	MEF2C
ANK3	-0.0739	0.687	0.902	3.02	2.64e-16	3.85e-14	-
TFDP2	0.841	0.000321	0.0146	1.23	2.96e-16	4.25e-14	-
NFATC1	1.74	1.01e-10	1.51e-07	1.72	3.1e-16	4.42e-14	NFATC1
KIF5A	0.294	0.0671	0.363	2.7	7.18e-16	1.01e-13	-
VDAC1	0.453	0.00417	0.0792	1.51	8.95e-16	1.25e-13	-
SAMD7	0.106	0.58	0.856	3.47	1.58e-15	2.16e-13	-
PRKCH	-0.957	0.00171	0.0466	-2.52	1.94e-15	2.63e-13	PRKCH
TUBB4A	0.277	0.561	0.848	2.97	2.53e-15	3.38e-13	-
BCL11A	-0.826	4.5e-05	0.00362	-2.25	2.71e-15	3.57e-13	BCL11A
LCK	0.836	2.17e-07	6.14e-05	1.98	2.78e-15	3.64e-13	LCK
DTX3	1.79	5.36e-05	0.00402	2.87	3.4e-15	4.4e-13	-
VASH2	-0.183	0.713	0.91	3.07	3.65e-15	4.69e-13	-
COBL	2.79	4.66e-08	1.79e-05	3.13	5.65e-15	7.22e-13	-
ZNF563	-0.38	0.0627	0.35	2.23	5.85e-15	7.42e-13	-
MAN1A1	-1.13	0.00722	0.111	-3.22	6.26e-15	7.89e-13	MAN1A1
BDH1	0.384	0.0473	0.303	1.46	6.37e-15	7.98e-13	-
TET2	-1.18	0.000113	0.00727	-2.34	7.76e-15	9.66e-13	-
SOCS7	-0.111	0.69	0.903	1.01	8.94e-15	1.11e-12	-
AKNA	-0.33	0.0375	0.27	-1.43	1.14e-14	1.4e-12	-
GRIP1	0.414	0.19	0.576	2.95	1.45e-14	1.76e-12	-
FDX1	0.352	0.00407	0.0783	1.21	1.52e-14	1.83e-12	-
KLF3	-1.03	0.000555	0.0212	-2.78	2.87e-14	3.38e-12	-
MYO5C	-1.72	0.000186	0.0101	-2.92	2.95e-14	3.45e-12	-
ZNF319	0.145	0.0407	0.281	1.1	3.28e-14	3.8e-12	-
LCLAT1	0.308	0.000504	0.0198	1.03	3.38e-14	3.89e-12	-
NRIP1	-1.62	4.52e-07	0.000104	-2.57	3.53e-14	4.02e-12	NRIP1
PREX1	-1.01	0.00244	0.0582	-2.06	3.53e-14	4.02e-12	-
CNPY2	0.173	0.0776	0.388	0.812	3.92e-14	4.43e-12	-
SARM1	0.766	0.0813	0.395	1.53	4.13e-14	4.65e-12	-
PTPN12	0.126	0.555	0.846	-2.26	4.32e-14	4.84e-12	-
GMCL1	0.17	0.132	0.491	0.948	4.4e-14	4.89e-12	-
MTSS2	1.76	2.35e-07	6.36e-05	2.77	4.49e-14	4.96e-12	-
GUCY1B1	-0.924	0.00515	0.0905	-3.51	5.05e-14	5.49e-12	-
FMOD	2.97	0.000771	0.0269	3.29	6.25e-14	6.66e-12	-
CKM	2.8	7.96e-06	0.0011	3.98	6.26e-14	6.66e-12	-
IL1RAP	-0.457	0.183	0.565	-3.47	7.52e-14	7.96e-12	-
CCT8	0.334	7.45e-06	0.00105	1.09	7.87e-14	8.26e-12	-
TCF4	-0.861	0.000126	0.00784	-2.8	7.89e-14	8.26e-12	TCF4
TBC1D1	0.5	0.00283	0.0636	0.891	9.3e-14	9.69e-12	-
MDM2	0.855	0.00293	0.065	1.61	9.47e-14	9.82e-12	MDM2
BCAT1	1.21	7.28e-05	0.00505	2.1	1.03e-13	1.06e-11	-
MYLK	1.15	0.00435	0.0814	2.09	1.06e-13	1.09e-11	-
CYFIP1	-0.257	0.606	0.867	1.81	1.25e-13	1.27e-11	-
LGR6	0.532	0.148	0.515	3.15	1.39e-13	1.41e-11	-
TIFA	0.453	0.0719	0.375	1.55	1.48e-13	1.48e-11	-
PLD4	0.999	0.00459	0.0845	2.25	1.57e-13	1.55e-11	-
PRICKLE2	1.79	0.0591	0.339	3.58	1.57e-13	1.55e-11	-
SEMA3A	-0.256	0.537	0.839	3.5	1.59e-13	1.57e-11	-
DSTYK	-0.84	1.77e-05	0.00188	-1.75	1.79e-13	1.74e-11	DSTYK
GPT2	1.28	0.000358	0.0157	2.75	1.83e-13	1.77e-11	-
SNTA1	0.441	0.239	0.635	2.07	2.06e-13	1.98e-11	-
MPC1	0.625	0.0588	0.339	1.04	2.21e-13	2.11e-11	-
ST3GAL5	-0.738	0.0348	0.259	-1.74	2.22e-13	2.11e-11	-
ACVR1	-0.912	0.000146	0.0088	-1.42	3.14e-13	2.96e-11	-
PNMA2	0.261	0.0755	0.383	3.46	3.29e-13	3.08e-11	-
FAM114A1	-0.956	0.00719	0.11	-2.74	4.01e-13	3.71e-11	-
RAPGEF2	0.753	4.25e-05	0.00352	1.27	4.25e-13	3.92e-11	RAPGEF2
TNFRSF10B	-0.241	0.441	0.784	-2.33	4.36e-13	3.99e-11	-
SSH2	-0.0217	0.815	0.945	-1.57	4.83e-13	4.39e-11	-
SHANK1	0.405	0.148	0.515	2.41	4.82e-13	4.39e-11	-
PSAT1	0.364	0.196	0.581	2.39	5.23e-13	4.73e-11	-
ARHGAP44	1.83	5.56e-07	0.000121	2.79	1.08e-12	9.53e-11	-
OSR2	0.507	0.355	0.728	3.22	1.8e-12	1.57e-10	-
XPOT	-0.0282	0.809	0.943	0.828	1.9e-12	1.64e-10	-
NRP1	-1.18	0.0221	0.204	-6.16	1.89e-12	1.64e-10	-
BTBD3	-0.25	0.362	0.735	1.68	1.96e-12	1.68e-10	-
FAIM	0.576	0.00969	0.132	1.46	1.96e-12	1.68e-10	-
TXNDC12	0.402	0.00171	0.0465	1.02	1.99e-12	1.69e-10	-
ARMC9	0.198	0.222	0.613	1.86	2.07e-12	1.76e-10	-
C16orf87	0.559	6.79e-05	0.00477	1.08	2.15e-12	1.81e-10	-
RASA2	-0.841	0.00109	0.0333	-1.44	2.32e-12	1.94e-10	-
THEMIS2	-0.659	0.0261	0.22	-2.51	2.44e-12	2.04e-10	-
DIXDC1	0.207	0.316	0.7	1.94	2.96e-12	2.44e-10	-
STK32B	-1.44	0.0875	0.41	-3.35	3.02e-12	2.48e-10	-
COL4A1	1.98	0.075	0.382	3.77	3.17e-12	2.58e-10	-
CMSS1	0.2	0.0668	0.363	1.13	3.36e-12	2.73e-10	-
NECTIN1	0.0812	0.819	0.946	2.4	3.61e-12	2.91e-10	-
PHOX2B	0.28	0.349	0.725	3.01	3.62e-12	2.92e-10	-
PODXL	0.0769	0.814	0.945	1.52	3.76e-12	3.02e-10	-
FAM171A2	0.342	0.151	0.518	2.57	3.83e-12	3.06e-10	-
KIF1A	0.66	0.157	0.527	3.43	3.86e-12	3.07e-10	-
EPHA7	-0.96	0.179	0.559	-7.82	3.89e-12	3.08e-10	-
ATP10D	0.349	0.109	0.452	1.3	3.98e-12	3.14e-10	-
TMEM201	-0.0756	0.455	0.793	1.22	4e-12	3.14e-10	-
CTNNBL1	0.0332	0.528	0.834	1.08	4.09e-12	3.2e-10	-
KCNJ2	1.92	0.003	0.0658	3.39	4.14e-12	3.23e-10	-
NHSL1	0.234	0.302	0.686	1.78	4.63e-12	3.59e-10	-
C5orf51	0.551	2.15e-08	9.49e-06	1.15	4.87e-12	3.77e-10	-
NCR3LG1	0.906	0.000404	0.0172	1.96	5.63e-12	4.34e-10	-
SLC7A3	2.25	2.73e-09	2.33e-06	3.07	5.99e-12	4.58e-10	-
MAST1	1.14	0.000503	0.0198	2.55	6.46e-12	4.9e-10	-
HOPX	1.93	1.11e-05	0.00139	2.42	6.84e-12	5.17e-10	HOPX
GRSF1	0.231	0.085	0.405	0.687	7.05e-12	5.29e-10	-
KLHL42	0.376	0.00813	0.118	1.24	7.03e-12	5.29e-10	-
VPS13B	0.0467	0.616	0.872	0.928	7.34e-12	5.48e-10	-
EPHA3	0.474	0.469	0.801	4.48	7.53e-12	5.59e-10	-
ZNF286A	-0.0542	0.885	0.966	1.35	8.17e-12	6.02e-10	-
RASGRP1	1.15	1.13e-05	0.0014	1.43	8.37e-12	6.14e-10	RASGRP1
KLHL23	0.0662	0.742	0.917	2.31	8.59e-12	6.26e-10	-
SERPINB9	-0.305	0.498	0.819	-2.21	8.6e-12	6.26e-10	-
B4GALNT1	0.0689	0.771	0.929	2.89	9.43e-12	6.83e-10	-
PROB1	0.153	0.602	0.866	1.33	9.6e-12	6.94e-10	-
SBF2	-0.711	0.019	0.187	-1.9	9.84e-12	7.09e-10	-
SLAIN1	0.599	1.49e-06	0.000301	1.38	1.02e-11	7.29e-10	-
ZNF114	1.25	0.000469	0.0192	2.24	1.04e-11	7.44e-10	-
DGKH	0.896	2.41e-07	6.4e-05	1.62	1.08e-11	7.61e-10	DGKH
DAAM1	0.689	0.0089	0.125	1.36	1.17e-11	8.19e-10	-
RPS6KA2	-0.521	0.538	0.839	-2.82	1.21e-11	8.47e-10	-
DMXL2	-0.541	0.00465	0.0851	-1.97	1.23e-11	8.52e-10	-
SCN5A	-0.341	0.443	0.786	3.19	1.23e-11	8.52e-10	-
RFC5	0.0181	0.766	0.928	1.2	1.32e-11	9.08e-10	-
TUBA3E	-0.021	0.934	0.98	2.74	1.37e-11	9.42e-10	-
PIK3R5	-0.0652	0.81	0.944	-2.21	1.39e-11	9.47e-10	-
PKIA	1.96	6.34e-05	0.00453	2.48	1.47e-11	1e-09	-
HDAC1	0.168	0.00722	0.111	0.797	1.5e-11	1.01e-09	-
GUCY1A1	-1.08	0.00379	0.0756	-3.11	1.51e-11	1.02e-09	-
PIP5K1B	1.44	3.01e-07	7.63e-05	1.8	1.61e-11	1.09e-09	PIP5K1B
C21orf91	0.907	2.05e-05	0.00208	1.52	1.66e-11	1.12e-09	-
PGM1	0.518	0.00341	0.0712	1.58	1.73e-11	1.16e-09	-
PYHIN1	-0.481	0.3	0.685	-3.64	1.79e-11	1.2e-09	-
MAP3K7CL	3.1	8.73e-09	4.73e-06	1.94	1.89e-11	1.26e-09	-
MAML2	-0.839	0.0206	0.196	-1.89	2.13e-11	1.41e-09	-
SHMT2	0.131	0.173	0.551	1.18	2.25e-11	1.48e-09	-
IFI16	-0.37	0.0381	0.273	-1.38	2.33e-11	1.52e-09	-
CSGALNACT1	-0.668	0.23	0.625	-2.71	2.4e-11	1.56e-09	-
TWSG1	0.383	0.0191	0.188	1.13	2.75e-11	1.78e-09	-
CFAP36	0.434	0.00106	0.0327	0.91	2.83e-11	1.83e-09	-
TBC1D24	0.17	0.124	0.477	1.35	2.92e-11	1.88e-09	-
TLR6	-0.423	0.143	0.507	-2.74	3.09e-11	1.99e-09	-
HID1	0.197	0.123	0.474	2.34	3.17e-11	2.03e-09	-
SLC27A2	1.63	0.000452	0.0187	2.72	3.25e-11	2.07e-09	-
MAGI1	2.69	2.21e-07	6.14e-05	4.05	3.33e-11	2.12e-09	MAGI1
SCIN	0.31	0.114	0.462	3.51	3.41e-11	2.16e-09	-
ST3GAL6	-1.18	0.0732	0.377	-3.98	3.46e-11	2.19e-09	-
COA7	-0.0551	0.597	0.865	1.13	3.8e-11	2.38e-09	-
FAM92A	0.7	0.0113	0.142	2.22	3.78e-11	2.38e-09	-
PRR36	1.74	2.61e-05	0.00244	3.32	3.85e-11	2.4e-09	-
ETFA	0.0157	0.889	0.967	0.972	4.13e-11	2.55e-09	-
ACOT6	0.645	0.337	0.718	2.54	4.1e-11	2.55e-09	-
STYK1	-0.436	0.629	0.876	-3.81	4.21e-11	2.6e-09	-
MCCC2	0.329	0.00386	0.0764	0.773	4.38e-11	2.69e-09	-
DSE	-0.694	0.0548	0.327	-1.88	4.62e-11	2.81e-09	-
RNASET2	-0.241	0.448	0.789	-1.59	4.67e-11	2.83e-09	-
HPCAL1	-0.42	0.0761	0.384	-1.43	4.69e-11	2.84e-09	-
GBP4	-0.724	0.00242	0.0582	-2.13	4.94e-11	2.98e-09	-
CLYBL	0.833	4.05e-06	0.000661	1.45	5.66e-11	3.41e-09	-
ADSL	0.242	0.00535	0.0924	0.774	5.81e-11	3.48e-09	-
ACBD3	0.306	0.0031	0.0674	0.817	5.88e-11	3.52e-09	-
MROH9	-0.365	0.471	0.803	3.48	6.15e-11	3.67e-09	-
GK5	0.307	0.174	0.554	1.14	6.71e-11	3.98e-09	-
CCDC50	-0.0696	0.609	0.868	-2.06	6.97e-11	4.12e-09	-
ANKRD35	-0.0927	0.292	0.676	2.28	7.04e-11	4.15e-09	-
CUX1	0.3	0.0171	0.177	0.914	7.22e-11	4.24e-09	-
CYBB	-1.37	0.0593	0.34	-3.14	8.12e-11	4.74e-09	-
ADO	0.11	0.207	0.598	0.794	8.48e-11	4.93e-09	-
IL6ST	-0.407	0.165	0.538	-2.05	8.5e-11	4.93e-09	-
NYNRIN	0.369	0.205	0.596	2.64	8.52e-11	4.93e-09	-
SLC4A8	1.68	2.88e-10	3.12e-07	1.95	8.97e-11	5.17e-09	-
CCDC69	0.21	0.447	0.789	1.24	9.68e-11	5.52e-09	-
NEK6	-1.07	2.33e-05	0.00227	-1.89	9.9e-11	5.63e-09	-
ATF5	0.532	0.223	0.614	2.05	1.02e-10	5.78e-09	-
HIRA	0.0581	0.35	0.726	0.858	1.05e-10	5.91e-09	-
RAG1	-1.22	0.0112	0.142	-4.24	1.09e-10	6.12e-09	-
MRPL16	-0.22	0.074	0.38	1.03	1.09e-10	6.12e-09	-
UACA	-0.929	0.0125	0.15	-4.95	1.13e-10	6.3e-09	-
FKBP7	0.577	0.00084	0.0283	1.27	1.14e-10	6.38e-09	-
HACD1	0.969	0.00112	0.0338	1.55	1.17e-10	6.5e-09	-
INA	0.161	0.703	0.906	2.96	1.19e-10	6.58e-09	-
ARHGAP24	-0.188	0.573	0.855	-5.91	1.21e-10	6.69e-09	-
EFR3B	1.55	5.35e-06	0.000818	2.45	1.35e-10	7.4e-09	-
SLC39A14	-0.135	0.442	0.785	1.62	1.54e-10	8.33e-09	-
PRKAR2B	-0.88	0.0099	0.133	-2.79	1.55e-10	8.34e-09	-
TMEM156	-0.967	0.292	0.676	-3.02	1.56e-10	8.41e-09	-
XYLT1	0.117	0.565	0.85	1.21	1.58e-10	8.5e-09	-
DBI	0.801	3.11e-06	0.000553	1.41	1.64e-10	8.76e-09	-
TNFRSF1B	-0.874	0.0273	0.226	-2.31	1.67e-10	8.89e-09	-
TBC1D9	-0.569	0.194	0.579	-3.98	1.86e-10	9.88e-09	-
C1orf198	0.793	2.83e-05	0.00256	1.55	1.95e-10	1.03e-08	-
SYNGR1	-1.38	0.000312	0.0144	-2.48	1.97e-10	1.04e-08	SYNGR1
AMPD3	-0.662	0.0245	0.214	-1.87	2e-10	1.05e-08	-
ABI2	0.246	0.171	0.55	0.962	2.06e-10	1.08e-08	-
LRRC8C	-0.489	0.00262	0.0609	-1.41	2.13e-10	1.11e-08	-
LIPC	0.0991	0.701	0.906	1.79	2.35e-10	1.22e-08	-
STK39	0.388	0.0482	0.306	1.16	2.44e-10	1.26e-08	-
TM7SF2	0.529	0.00179	0.0478	0.856	2.43e-10	1.26e-08	-
PSMD14	0.0575	0.165	0.539	0.624	2.46e-10	1.27e-08	-
KLHL5	-0.971	1.35e-07	4.02e-05	-2.01	2.45e-10	1.27e-08	-
PTGR1	-1.22	0.0441	0.293	-3.68	2.51e-10	1.29e-08	-
MOB3B	-1.08	0.000142	0.0086	-2.41	2.78e-10	1.42e-08	-
SH3TC1	-0.755	0.0115	0.144	-1.98	2.84e-10	1.45e-08	-
P4HTM	1.12	0.000628	0.0228	1.09	2.9e-10	1.48e-08	-
ZKSCAN7	1.27	0.0158	0.17	1.9	3.22e-10	1.62e-08	-
CGNL1	-0.932	0.474	0.805	-4.11	3.2e-10	1.62e-08	-
FAHD2B	0.236	0.577	0.856	1.39	3.71e-10	1.87e-08	-
DSTN	0.568	0.0102	0.135	1.62	3.89e-10	1.95e-08	-
SPA17	0.867	0.00559	0.095	1.84	3.89e-10	1.95e-08	-
GRAMD2B	-0.0836	0.857	0.958	-2.5	3.99e-10	1.99e-08	-
PPA1	0.0847	0.51	0.826	1.17	4.06e-10	2.03e-08	-
PIP4K2C	1.27	2.37e-05	0.0023	1.92	4.25e-10	2.11e-08	-
MYRIP	-1.19	0.00412	0.0789	-5.08	4.59e-10	2.27e-08	-
PARVG	-0.255	0.163	0.535	-1.32	4.74e-10	2.33e-08	-
LRRC20	0.441	2.63e-05	0.00244	1.93	4.74e-10	2.33e-08	-
EGR2	0.31	0.464	0.799	2.16	4.73e-10	2.33e-08	-
DOCK11	-0.506	0.0139	0.159	-1.02	4.94e-10	2.41e-08	-
AACS	0.563	0.0261	0.22	1.28	4.95e-10	2.41e-08	-
BDH2	0.409	0.000349	0.0155	0.858	5.01e-10	2.44e-08	-
PSD3	-1.04	0.00095	0.0305	-2.17	5.08e-10	2.47e-08	-
DHX32	1.96	0.000442	0.0184	1.78	5.2e-10	2.52e-08	-
GSAP	-0.26	0.376	0.745	-1.96	5.64e-10	2.72e-08	-
MSH6	-0.0714	0.762	0.926	1.09	6.55e-10	3.14e-08	-
CYB5R2	-0.359	0.399	0.759	-7.54	6.63e-10	3.17e-08	-
USP53	-1.18	0.00671	0.106	-3.81	6.74e-10	3.21e-08	-
BANK1	-1.4	0.00735	0.112	-2.8	7.32e-10	3.48e-08	BANK1
NDUFAF4	-0.0736	0.579	0.856	1.1	7.61e-10	3.61e-08	-
PRPH	1.26	0.00985	0.133	2.82	8.38e-10	3.97e-08	-
PDE4B	-0.989	0.00399	0.0781	-2.66	8.7e-10	4.11e-08	-
IRAK1BP1	0.53	0.0329	0.25	1.32	8.86e-10	4.17e-08	-
KLF7	-0.83	0.0412	0.282	-2.08	9.52e-10	4.46e-08	-
ORC6	0.361	0.0319	0.247	1.21	1.13e-09	5.27e-08	-
PHEX	-0.421	0.682	0.9	1.68	1.13e-09	5.29e-08	-
EPB41L4B	0.42	0.249	0.643	2.76	1.16e-09	5.37e-08	-
PIK3R6	-0.652	0.136	0.498	-2.79	1.16e-09	5.38e-08	-
ANKRD13B	0.519	0.0247	0.215	1.31	1.2e-09	5.55e-08	-
MIPEP	0.253	0.0476	0.305	1.04	1.29e-09	5.94e-08	-
SCN3A	-0.0417	0.939	0.982	-5.95	1.32e-09	6.05e-08	-
CCND2	-0.367	0.431	0.777	-2.95	1.47e-09	6.74e-08	-
PCCB	0.738	0.00335	0.0705	0.852	1.52e-09	6.95e-08	-
LRMP	0.66	0.0214	0.201	1.57	1.56e-09	7.12e-08	-
ZNF664	0.138	0.237	0.633	0.98	1.61e-09	7.32e-08	-
ZC3H12D	-0.524	0.0362	0.265	-1.85	1.76e-09	7.97e-08	-
NOS2	-0.801	0.272	0.661	-5.5	1.78e-09	8.06e-08	-
NCKAP5	1.9	0.000474	0.0192	3.66	1.79e-09	8.09e-08	-
CTXN1	0.367	0.0893	0.413	2.3	1.87e-09	8.41e-08	-
ARHGAP27	-0.0528	0.829	0.949	-1.33	2.04e-09	9.1e-08	-
CELSR2	-0.028	0.888	0.967	1.49	2.11e-09	9.35e-08	-
USP43	0.42	0.0734	0.378	1.82	2.1e-09	9.35e-08	-
MGAT4A	-0.597	0.0274	0.227	-1.68	2.13e-09	9.41e-08	-
RRAS2	-0.272	0.368	0.74	-2.15	2.25e-09	9.86e-08	-
VCL	-0.343	0.0438	0.293	-1.45	2.43e-09	1.05e-07	-
STON1	0.249	0.665	0.892	1.34	2.43e-09	1.05e-07	-
ZNF20	0.161	0.106	0.445	1.23	2.41e-09	1.05e-07	-
HACD3	0.128	0.234	0.629	0.747	2.48e-09	1.07e-07	-
FMO4	1.9	1.43e-08	6.57e-06	1.97	2.74e-09	1.18e-07	-
WWOX	-0.106	0.34	0.719	0.857	2.78e-09	1.19e-07	-
ESR1	0.433	0.139	0.501	1.76	2.77e-09	1.19e-07	-
MANEAL	0.36	0.00928	0.129	1.63	3.03e-09	1.29e-07	-
LRPPRC	0.163	0.0732	0.377	0.609	3.13e-09	1.33e-07	-
CRYBG1	0.155	0.562	0.849	-1.12	3.22e-09	1.37e-07	-
TMEM117	0.134	0.694	0.904	2.1	3.26e-09	1.38e-07	-
PLCH1	-0.503	0.0928	0.422	-5.29	3.33e-09	1.41e-07	-
NR2F6	0.364	0.0524	0.32	1.4	3.38e-09	1.42e-07	-
NPM3	0.0204	0.863	0.959	1.11	3.42e-09	1.43e-07	-
PSMA8	-0.176	0.638	0.879	2.95	3.44e-09	1.44e-07	-
ALDH4A1	0.436	0.00882	0.125	1.04	3.55e-09	1.48e-07	-
PFKM	-0.0278	0.876	0.963	0.902	3.62e-09	1.51e-07	-
DAB2	-1.04	0.0244	0.214	-3.02	3.66e-09	1.52e-07	-
GCSH	0.456	0.00343	0.0712	1.7	3.7e-09	1.53e-07	-
RIN2	-2.22	0.000202	0.0106	-2.77	3.79e-09	1.57e-07	-
MEX3A	0.402	0.102	0.439	2.25	3.84e-09	1.59e-07	-
ARRB2	-0.491	0.0118	0.146	-1.12	3.95e-09	1.63e-07	-
ELMO1	0.142	0.416	0.768	-1.11	3.99e-09	1.64e-07	-
UBE3D	0.0313	0.832	0.95	1.08	4e-09	1.64e-07	-
SNX33	0.747	0.0296	0.235	1.55	3.97e-09	1.64e-07	-
NABP2	0.0343	0.653	0.887	0.937	4.03e-09	1.65e-07	-
YBX3	-0.0607	0.787	0.935	-1.9	4.2e-09	1.71e-07	-
LILRA2	-0.0727	0.848	0.954	-2.06	4.32e-09	1.75e-07	-
VAV3	-0.552	0.0243	0.214	-1.24	4.33e-09	1.76e-07	-
NIPSNAP1	0.739	0.000151	0.00892	1.09	4.46e-09	1.81e-07	-
XPO5	0.0679	0.498	0.819	0.617	4.51e-09	1.82e-07	-
GNB4	-0.858	5.24e-06	0.000816	-1.18	4.56e-09	1.83e-07	GNB4
DTWD2	0.503	0.0935	0.424	1.2	4.56e-09	1.83e-07	-
PDE10A	0.169	0.693	0.903	3.26	4.54e-09	1.83e-07	-
ITGB1	0.123	0.428	0.775	-1.16	4.62e-09	1.85e-07	-
DYNC1I1	-0.971	0.222	0.614	3.07	4.62e-09	1.85e-07	-
ST3GAL2	0.173	0.118	0.466	0.888	4.92e-09	1.96e-07	-
SLC7A1	-0.235	0.0976	0.432	1.07	5.04e-09	2e-07	-
ANTXR2	-1.23	0.000715	0.0252	-2.04	5.02e-09	2e-07	-
FAM49A	-0.756	0.00989	0.133	-2.17	5.11e-09	2.02e-07	-
TGFBR1	-0.159	0.138	0.5	-1.29	5.24e-09	2.07e-07	-
PPA2	0.168	0.16	0.531	0.647	5.42e-09	2.13e-07	-
ANKRD44	-0.143	0.542	0.841	-1.51	5.69e-09	2.23e-07	-
GNG11	-0.856	0.0832	0.401	-5.92	5.7e-09	2.23e-07	-
RAB7B	-0.507	0.593	0.861	2.58	5.92e-09	2.31e-07	-
SORL1	-0.499	0.0531	0.322	-1.54	5.96e-09	2.32e-07	-
CD320	0.0883	0.678	0.897	0.97	6.08e-09	2.35e-07	-
IFT122	0.514	0.000117	0.00743	0.732	6.14e-09	2.38e-07	-
APIP	0.104	0.404	0.761	0.672	6.3e-09	2.43e-07	-
AKAP9	0.114	0.15	0.517	0.913	6.41e-09	2.47e-07	-
GRAP	-0.0797	0.696	0.904	-1.2	6.49e-09	2.47e-07	-
TMUB2	-0.0399	0.744	0.917	-0.683	6.47e-09	2.47e-07	-
PEAK1	-0.173	0.317	0.7	-2.18	6.6e-09	2.51e-07	-
PHLPP1	0.725	1.58e-05	0.00176	1.03	6.78e-09	2.58e-07	-
MTRF1L	0.108	0.227	0.621	0.804	6.87e-09	2.6e-07	-
RYK	-0.437	0.272	0.661	-2.12	6.87e-09	2.6e-07	-
GRK5	-0.458	0.161	0.531	-2.54	6.92e-09	2.62e-07	-
KPTN	-0.123	0.399	0.759	-1.44	7.15e-09	2.7e-07	-
MEGF6	-1.44	0.197	0.583	-2.01	7.23e-09	2.72e-07	-
GIMAP8	-0.388	0.311	0.695	-2.9	7.26e-09	2.73e-07	-
CDR2L	0.178	0.374	0.743	2.15	7.31e-09	2.74e-07	-
GNA11	-0.984	3.46e-06	0.000598	-1.78	7.44e-09	2.78e-07	-
PRKCB	-0.7	0.0683	0.366	-1.29	7.68e-09	2.86e-07	-
MACROD1	0.257	0.0757	0.383	1.25	7.69e-09	2.86e-07	-
PPM1H	0.569	0.0125	0.151	2.33	7.88e-09	2.93e-07	-
BAZ2B	-0.654	0.0186	0.185	-1.6	8.25e-09	3.05e-07	-
CALCOCO2	-0.284	0.0694	0.368	-0.903	8.42e-09	3.1e-07	-
BIK	1.11	5.07e-05	0.00387	2.3	8.48e-09	3.12e-07	-
ARAP2	-0.328	0.104	0.442	-1.49	8.66e-09	3.18e-07	-
ITGA11	-0.121	0.605	0.867	-2.98	8.81e-09	3.22e-07	-
PSEN2	1.17	0.0148	0.165	1.94	8.91e-09	3.25e-07	-
ZFYVE21	-0.05	0.697	0.904	1.05	9.84e-09	3.57e-07	-
NAV1	-0.949	0.0106	0.138	-2.24	1e-08	3.61e-07	-
PCBP4	0.483	0.121	0.472	1.38	1.01e-08	3.64e-07	-
KCTD12	-1.25	0.00778	0.115	-2.89	1.05e-08	3.79e-07	KCTD12
EFR3A	-0.521	4.98e-05	0.00387	-1.31	1.07e-08	3.85e-07	-
FXN	0.319	0.101	0.438	1.18	1.09e-08	3.9e-07	-
GRAMD1C	-0.071	0.566	0.851	-2.75	1.11e-08	3.99e-07	-
FYN	-0.323	0.0735	0.378	-1.48	1.13e-08	4.04e-07	-
AGFG2	-0.13	0.373	0.743	-2.2	1.19e-08	4.23e-07	-
GLT1D1	1.9	0.000185	0.0101	2.68	1.2e-08	4.27e-07	-
IRX1	-1.55	0.069	0.367	-11	1.23e-08	4.36e-07	-
MCRIP2	0.49	0.0168	0.176	1.36	1.25e-08	4.42e-07	-
DCAF4	0.0759	0.6	0.866	0.928	1.3e-08	4.56e-07	-
TMBIM1	-0.667	0.022	0.204	-1.38	1.3e-08	4.56e-07	-
THSD7A	-0.761	0.207	0.598	-6.34	1.38e-08	4.82e-07	-
GLIPR1	-0.725	0.0464	0.301	-1.72	1.38e-08	4.82e-07	-
POLR2D	0.0927	0.144	0.509	0.753	1.39e-08	4.86e-07	-
GNAI2	-0.34	0.0157	0.17	-0.741	1.41e-08	4.9e-07	-
LCP2	0.0523	0.734	0.916	-1.55	1.46e-08	5.06e-07	-
ZBED3	0.198	0.502	0.822	1.03	1.46e-08	5.08e-07	-
HYOU1	0.25	0.0675	0.364	0.93	1.51e-08	5.23e-07	-
SLITRK3	0.312	0.316	0.7	2.98	1.51e-08	5.23e-07	-
HGF	-0.508	0.248	0.642	-3.64	1.53e-08	5.3e-07	-
KCNE3	-0.827	0.549	0.844	-4.15	1.6e-08	5.49e-07	-
NAGK	-0.331	0.0687	0.367	-0.951	1.61e-08	5.53e-07	-
PINX1	-0.16	0.307	0.692	0.808	1.63e-08	5.58e-07	-
USP32	-0.28	0.0154	0.168	-1.16	1.7e-08	5.8e-07	-
CLEC2B	-1.14	0.00489	0.0875	-2.04	1.74e-08	5.93e-07	-
RBSN	-0.27	0.0306	0.239	-0.753	1.78e-08	6.07e-07	-
FUT7	-0.655	0.099	0.435	-3.02	1.82e-08	6.17e-07	-
PLCL2	1.52	3.18e-09	2.37e-06	1.01	1.82e-08	6.18e-07	PLCL2
ADCY7	-0.244	0.409	0.765	-1.77	1.88e-08	6.36e-07	-
MTCH2	0.142	0.0613	0.347	0.785	2.01e-08	6.79e-07	-
DCTD	0.333	0.00262	0.0608	0.587	2.02e-08	6.8e-07	-
CNKSR2	-0.719	0.0709	0.372	-3.18	2.03e-08	6.84e-07	-
KSR2	1.09	5.27e-06	0.000816	3.25	2.05e-08	6.86e-07	-
MLLT11	0.515	0.0137	0.158	0.96	2.12e-08	7.08e-07	-
CPNE2	-0.988	0.000228	0.0114	-1.55	2.12e-08	7.08e-07	-
GABBR1	-0.454	0.119	0.468	-1.71	2.15e-08	7.19e-07	-
PRDX4	0.0284	0.741	0.917	1.1	2.18e-08	7.26e-07	-
WDR44	-0.24	0.0709	0.372	-0.857	2.19e-08	7.29e-07	-
ATIC	0.104	0.189	0.575	1.01	2.2e-08	7.3e-07	-
PTPMT1	0.356	0.00613	0.1	0.694	2.2e-08	7.3e-07	-
SETD6	1.02	0.00218	0.055	1.23	2.23e-08	7.37e-07	-
TMEM63C	-0.495	0.494	0.818	-3.73	2.27e-08	7.49e-07	-
GRM1	0.142	0.564	0.85	2.62	2.34e-08	7.73e-07	-
KCNQ5	0.545	0.102	0.439	2.37	2.37e-08	7.79e-07	-
DYRK3	0.481	0.142	0.505	1.43	2.38e-08	7.82e-07	-
MDFIC	-0.0555	0.937	0.981	-2.61	2.38e-08	7.82e-07	-
TOMM40	-0.0789	0.254	0.646	0.753	2.43e-08	7.96e-07	-
ASS1	0.697	0.127	0.48	2.92	2.46e-08	8.04e-07	-
PLA2G15	0.396	0.051	0.316	1.21	2.47e-08	8.08e-07	-
VWA8	0.844	0.000112	0.00727	1.23	2.5e-08	8.15e-07	-
ARNTL	-0.62	0.000207	0.0106	-1.6	2.5e-08	8.15e-07	-
TBC1D2	-0.48	0.0243	0.214	-1.49	2.52e-08	8.2e-07	-
TBC1D7	0.21	0.11	0.454	0.992	2.57e-08	8.31e-07	-
TK2	-0.526	0.0947	0.426	-1.45	2.56e-08	8.31e-07	-
PLSCR1	-0.583	0.0247	0.215	-1.67	2.58e-08	8.33e-07	-
CPPED1	-1.01	0.0102	0.135	-2.08	2.65e-08	8.53e-07	-
HDGFL3	1.19	0.00913	0.127	2.24	2.66e-08	8.57e-07	-
ODC1	0.0936	0.794	0.938	1.32	2.67e-08	8.59e-07	-
MLC1	-0.845	0.0607	0.345	-2.81	2.71e-08	8.7e-07	-
TNFSF8	-0.49	0.156	0.526	-2.82	2.74e-08	8.78e-07	-
ARHGAP21	-0.638	0.0172	0.178	-2.3	2.76e-08	8.84e-07	-
NME1	0.158	0.174	0.554	1.48	2.81e-08	8.96e-07	-
IL16	-0.874	0.0128	0.153	-1.29	2.83e-08	9.01e-07	-
BACH2	-0.0466	0.887	0.966	1.45	3e-08	9.54e-07	-
FNBP1	-0.122	0.603	0.866	-1.36	3.07e-08	9.71e-07	-
DENND3	-0.304	0.21	0.602	-1.94	3.07e-08	9.71e-07	-
ACSS1	-0.35	0.145	0.511	-1.11	3.07e-08	9.71e-07	-
TM6SF1	1.45	0.00122	0.0358	2.07	3.1e-08	9.77e-07	-
URB2	-0.0605	0.505	0.823	0.879	3.15e-08	9.93e-07	-
MAP3K9	0.267	0.492	0.817	1.77	3.24e-08	1.02e-06	-
SFMBT2	-0.19	0.361	0.733	-1.45	3.3e-08	1.03e-06	-
HES1	-0.314	0.197	0.583	-3.98	3.28e-08	1.03e-06	-
SLC8B1	-0.573	0.298	0.683	-1.31	3.33e-08	1.04e-06	-
FER	-0.502	0.0672	0.364	-1.83	3.38e-08	1.05e-06	-
MYH10	0.427	0.0546	0.327	1.51	3.45e-08	1.07e-06	-
INPP5A	-0.703	0.00235	0.0581	-1.5	3.52e-08	1.09e-06	-
HS6ST2	-0.778	0.158	0.528	-6.76	3.53e-08	1.09e-06	-
FAM3C	0.365	0.0171	0.177	1.32	3.77e-08	1.16e-06	-
ANAPC1	-0.0424	0.445	0.787	0.593	3.77e-08	1.16e-06	-
RAB9B	0.284	0.327	0.708	1.69	3.87e-08	1.19e-06	-
MGAT1	-0.261	0.0113	0.142	-0.753	3.96e-08	1.22e-06	-
SLIT2	1.1	0.0499	0.312	3.25	3.99e-08	1.22e-06	-
ERG	0.257	0.33	0.711	-2.14	4.04e-08	1.23e-06	-
PYCR1	0.164	0.522	0.832	1.89	4.15e-08	1.26e-06	-
PCLO	-0.0941	0.874	0.962	-7.97	4.12e-08	1.26e-06	-
WASHC4	-0.155	0.0355	0.261	-1.03	4.19e-08	1.27e-06	-
NUMB	-0.309	0.00273	0.0625	-0.829	4.19e-08	1.27e-06	-
ADD2	1.78	7.92e-05	0.0054	1.96	4.21e-08	1.28e-06	-
IMMP2L	0.34	0.105	0.444	1.11	4.29e-08	1.3e-06	-
NEU3	0.511	8.44e-05	0.00572	0.926	4.42e-08	1.33e-06	-
EVI5	-1.03	1.91e-05	0.002	-1.27	4.4e-08	1.33e-06	-
RBMS3	0.0482	0.925	0.977	-4.15	4.41e-08	1.33e-06	-
APOL3	-0.696	4.45e-05	0.00362	-1.27	4.46e-08	1.34e-06	-
DLL3	1.68	0.00174	0.047	2.32	4.5e-08	1.35e-06	-
CCDC71L	-0.496	0.000559	0.0212	-1.06	4.56e-08	1.36e-06	-
IL18R1	0.543	0.204	0.594	-3.09	4.65e-08	1.39e-06	-
CLPTM1L	0.192	0.15	0.517	0.745	4.75e-08	1.41e-06	-
NIT2	0.111	0.366	0.736	0.73	4.76e-08	1.42e-06	-
CSF1	0.155	0.609	0.868	1.9	4.78e-08	1.42e-06	-
PFAS	-0.0817	0.385	0.748	0.813	4.85e-08	1.44e-06	-
PSTPIP1	-0.559	0.0732	0.377	-1.54	4.95e-08	1.46e-06	-
ITGAL	-0.439	0.19	0.576	-1.6	5.09e-08	1.49e-06	-
NGFR	-1.18	0.0873	0.409	-5.26	5.11e-08	1.5e-06	-
ALDH18A1	0.141	0.257	0.648	1.26	5.15e-08	1.51e-06	-
ENOPH1	0.0079	0.916	0.974	0.548	5.17e-08	1.51e-06	-
CRLF3	-0.234	0.0856	0.406	-0.752	5.17e-08	1.51e-06	-
SPATA24	0.357	0.0132	0.156	0.982	5.17e-08	1.51e-06	-
SOCS2	-1.56	0.0123	0.15	-3.05	5.38e-08	1.56e-06	-
ACTN1	-1.1	7.47e-05	0.00515	-1.88	5.42e-08	1.57e-06	-
MTHFD2	0.0408	0.803	0.941	1.1	5.52e-08	1.6e-06	-
SPTA1	-0.876	0.0285	0.231	-2.1	5.57e-08	1.61e-06	-
FAM207A	0.121	0.443	0.785	1.51	5.81e-08	1.68e-06	-
RNF149	-0.0638	0.654	0.887	-1.2	5.99e-08	1.73e-06	-
ABHD14A	-0.269	0.259	0.65	1.25	6.02e-08	1.73e-06	-
IL15RA	-0.25	0.525	0.833	-1.68	6.18e-08	1.77e-06	-
SLC25A23	0.585	0.02	0.192	1.86	6.28e-08	1.79e-06	-
SFRP5	2.22	0.00895	0.126	3.31	6.26e-08	1.79e-06	-
MTMR12	-0.518	4.1e-05	0.00342	-0.785	6.35e-08	1.81e-06	-
RDX	-0.172	0.127	0.48	-1.11	6.39e-08	1.82e-06	-
UGT8	1.09	0.00228	0.0567	2.79	6.46e-08	1.84e-06	-
NUDT21	0.0908	0.186	0.57	0.613	6.78e-08	1.92e-06	-
USP49	0.17	0.324	0.706	0.901	6.86e-08	1.94e-06	-
FAM107B	0.566	0.0366	0.267	1	7.02e-08	1.98e-06	-
STAG3	-0.213	0.711	0.909	-2.95	7.45e-08	2.09e-06	-
ZNF8	0.207	0.00694	0.108	0.79	7.61e-08	2.13e-06	-
ERICH1	-0.132	0.143	0.506	-1.01	7.6e-08	2.13e-06	-
NOTCH1	-0.066	0.643	0.882	-1.62	7.73e-08	2.15e-06	-
SYTL2	1.6	9.7e-05	0.00644	2.04	7.79e-08	2.17e-06	-
SYNM	-0.803	0.11	0.454	-4.37	7.9e-08	2.19e-06	-
DLAT	0.0799	0.348	0.725	0.833	7.94e-08	2.2e-06	-
IPP	0.183	0.273	0.661	1.07	8.08e-08	2.23e-06	-
ZNF850	0.0679	0.893	0.967	1.08	8.2e-08	2.26e-06	-
KBTBD11	-0.598	0.0421	0.286	-1.81	8.23e-08	2.27e-06	-
ELOVL6	-0.24	0.599	0.865	1.57	8.34e-08	2.3e-06	-
OPTN	-0.297	0.257	0.649	-1.48	8.66e-08	2.37e-06	-
SGSM3	0.0483	0.772	0.93	0.891	8.66e-08	2.37e-06	-
CTDSP2	-0.452	2.18e-05	0.00216	-0.908	8.82e-08	2.41e-06	-
POGLUT1	0.102	0.363	0.735	0.721	8.78e-08	2.41e-06	-
PLEKHA7	0.884	0.004	0.0782	1.73	8.89e-08	2.43e-06	-
ADCY5	-0.0683	0.805	0.942	2.56	9.1e-08	2.48e-06	-
PPP3CA	-0.492	0.000496	0.0196	-0.917	9.46e-08	2.56e-06	-
RIPK1	-0.313	0.00641	0.103	-0.668	9.42e-08	2.56e-06	-
PER3	2.85	1.23e-08	5.88e-06	1.45	9.42e-08	2.56e-06	-
NETO1	-0.313	0.536	0.838	-6.66	9.64e-08	2.61e-06	-
SOWAHD	-0.636	0.0572	0.334	-2.37	9.69e-08	2.62e-06	-
CGREF1	-0.0482	0.86	0.958	1.97	9.83e-08	2.65e-06	-
NDC1	0.0261	0.741	0.917	0.777	9.91e-08	2.67e-06	-
TUBA4A	-0.5	0.0704	0.371	-1.72	9.9e-08	2.67e-06	-
SELENOS	-0.282	0.12	0.469	0.672	1.01e-07	2.71e-06	-
TMEM273	-0.049	0.926	0.977	-3.3	1.02e-07	2.73e-06	-
SPANXB1	0.546	0.115	0.462	-6.63	1.04e-07	2.78e-06	-
TSFM	0.0246	0.774	0.93	0.83	1.04e-07	2.79e-06	-
UAP1	0.275	0.213	0.604	1.35	1.05e-07	2.8e-06	-
TCP11L2	-0.464	0.0609	0.346	-1.51	1.05e-07	2.81e-06	-
PLXNA1	-0.667	0.0588	0.339	-2.2	1.06e-07	2.82e-06	-
MRC1	-1.12	0.141	0.504	-3.51	1.08e-07	2.87e-06	-
KATNAL2	0.202	0.088	0.41	1.11	1.08e-07	2.87e-06	-
PDE4A	0.0701	0.698	0.905	1.78	1.11e-07	2.95e-06	-
TREML2	0.0162	0.959	0.987	-1.9	1.12e-07	2.95e-06	-
ZNF184	0.226	0.0687	0.367	0.96	1.16e-07	3.04e-06	-
CD55	0.104	0.734	0.916	-1.46	1.18e-07	3.09e-06	-
UBE2G1	0.289	0.000607	0.0225	0.655	1.2e-07	3.13e-06	-
GSN	-0.626	0.062	0.348	-2.06	1.21e-07	3.16e-06	-
SWAP70	-0.332	0.0249	0.215	-1.27	1.23e-07	3.21e-06	-
TBXAS1	-0.488	0.19	0.576	-2.11	1.28e-07	3.32e-06	-
TNFRSF1A	-0.375	0.0529	0.321	-1.36	1.28e-07	3.33e-06	-
SIPA1L2	-0.389	0.252	0.645	-2.8	1.29e-07	3.33e-06	-
SMARCC1	0.0945	0.313	0.698	0.533	1.29e-07	3.35e-06	-
CD300A	-0.214	0.481	0.81	-1.93	1.31e-07	3.39e-06	-
SH3BP5	-0.191	0.3	0.685	-3.35	1.34e-07	3.45e-06	-
KIAA1958	0.0514	0.671	0.895	1.28	1.36e-07	3.5e-06	-
PEG10	-0.356	0.203	0.592	-6.93	1.39e-07	3.55e-06	-
CYTL1	-1.21	0.278	0.665	-3.74	1.39e-07	3.56e-06	-
TDRD7	0.18	0.341	0.72	-0.903	1.4e-07	3.57e-06	-
CELF2	-0.0606	0.41	0.765	-0.87	1.43e-07	3.63e-06	-
EVI2B	-0.243	0.382	0.748	-1.54	1.44e-07	3.67e-06	-
MAPK11	-0.0805	0.784	0.934	-1.72	1.44e-07	3.67e-06	-
RCN3	-0.524	0.394	0.756	-2.53	1.44e-07	3.67e-06	-
PAICS	0.139	0.0883	0.41	1.1	1.46e-07	3.7e-06	-
CTDSPL	-1.27	0.0011	0.0333	-2.12	1.47e-07	3.71e-06	-
MGST3	1.1	7.3e-09	4.36e-06	1.41	1.49e-07	3.78e-06	-
NDUFAF3	-0.015	0.882	0.965	0.673	1.54e-07	3.89e-06	-
ZNF569	0.174	0.129	0.485	0.842	1.62e-07	4.08e-06	-
FAM13A	-0.113	0.581	0.856	-1.9	1.64e-07	4.12e-06	-
ITPR1	-0.335	0.231	0.626	-1.43	1.65e-07	4.13e-06	-
SCAMP2	-0.0614	0.673	0.896	-0.692	1.66e-07	4.15e-06	-
TMEM97	0.14	0.248	0.642	1.16	1.66e-07	4.16e-06	-
APAF1	-0.278	0.0929	0.422	-1.08	1.72e-07	4.3e-06	-
SNCB	0.0573	0.925	0.977	2.98	1.8e-07	4.49e-06	-
SLC2A5	-1.7	0.000844	0.0284	-3.09	1.83e-07	4.55e-06	-
NIPA2	0.24	0.00481	0.0871	0.61	1.83e-07	4.57e-06	-
POU4F1	-1.24	0.213	0.605	-5.84	1.87e-07	4.64e-06	-
SPATA13	-0.84	1.33e-05	0.00153	-1.42	1.89e-07	4.69e-06	-
MRPL19	-0.214	0.0527	0.321	0.706	1.9e-07	4.72e-06	-
METTL2A	0.246	0.115	0.462	0.726	1.9e-07	4.72e-06	-
DOCK8	-0.409	0.154	0.523	-1.16	1.92e-07	4.74e-06	-
CYTIP	-0.998	0.0228	0.207	-1.87	1.93e-07	4.77e-06	-
BAG2	0.144	0.483	0.812	1.34	1.94e-07	4.8e-06	-
RECK	-0.266	0.383	0.748	-1.5	1.96e-07	4.83e-06	-
CYSLTR1	-1.74	0.0436	0.292	-1.91	1.96e-07	4.83e-06	-
SH2D3C	-0.252	0.098	0.432	-1.3	2.03e-07	4.98e-06	-
EPSTI1	0.395	0.072	0.376	-2.34	2.08e-07	5.09e-06	-
NRN1	-0.74	0.138	0.499	-5.52	2.09e-07	5.12e-06	-
THBS3	-0.391	0.3	0.685	0.809	2.11e-07	5.15e-06	-
P2RY14	-1.55	0.153	0.521	-3.91	2.14e-07	5.21e-06	-
FUCA2	1.69	0.00013	0.00807	1.55	2.19e-07	5.33e-06	-
TTYH2	-0.377	0.206	0.596	-2.45	2.22e-07	5.39e-06	-
VANGL2	0.579	0.161	0.531	2.13	2.24e-07	5.43e-06	-
PARP14	-0.356	0.0103	0.135	-1.12	2.25e-07	5.45e-06	-
UTRN	-0.086	0.466	0.8	-1.08	2.26e-07	5.47e-06	-
DESI2	0.497	0.0382	0.273	0.769	2.28e-07	5.5e-06	-
MLKL	-0.189	0.302	0.687	-1.21	2.28e-07	5.5e-06	-
LZTFL1	0.692	0.0158	0.171	0.855	2.33e-07	5.62e-06	-
TRIM22	-0.0821	0.743	0.917	-1.06	2.35e-07	5.64e-06	-
NOD1	0.201	0.459	0.795	-1.18	2.41e-07	5.77e-06	-
AP1B1	-0.0605	0.453	0.792	-1.29	2.44e-07	5.85e-06	-
BCOR	-0.0494	0.541	0.84	0.843	2.47e-07	5.91e-06	-
PRKDC	-0.0812	0.403	0.761	0.666	2.49e-07	5.94e-06	-
ZDHHC14	0.271	0.61	0.869	1.65	2.51e-07	5.99e-06	-
RANGRF	0.133	0.3	0.685	0.899	2.54e-07	6.01e-06	-
AMIGO2	0.426	0.739	0.917	-2.74	2.52e-07	6.01e-06	-
PNMA3	0.182	0.607	0.867	1.53	2.53e-07	6.01e-06	-
TAGAP	-0.153	0.576	0.855	-1.63	2.59e-07	6.13e-06	-
APOL2	-0.155	0.24	0.635	-1.09	2.62e-07	6.18e-06	-
NDUFAF2	0.0822	0.598	0.865	1.06	2.7e-07	6.37e-06	-
USP28	-0.164	0.258	0.649	-1.45	2.73e-07	6.41e-06	-
MYL12B	-0.294	0.111	0.455	0.878	2.82e-07	6.61e-06	-
PFKFB4	-0.319	0.177	0.557	-1.71	2.82e-07	6.61e-06	-
GABARAPL1	0.0925	0.775	0.93	-2.21	2.9e-07	6.75e-06	-
SERINC5	-0.808	0.000978	0.031	-1.33	2.92e-07	6.79e-06	-
SHANK3	-1.33	0.0503	0.314	-3.92	2.95e-07	6.86e-06	-
BTBD1	0.0619	0.543	0.841	0.537	3.09e-07	7.16e-06	-
CHCHD3	0.0657	0.289	0.673	0.638	3.11e-07	7.19e-06	-
DDX1	0.0577	0.351	0.726	0.544	3.11e-07	7.19e-06	-
RAB3D	-0.792	0.0377	0.271	-1.99	3.23e-07	7.45e-06	-
CDK6	-0.227	0.19	0.576	-1.37	3.24e-07	7.47e-06	-
TNFRSF10D	-1.52	0.0109	0.14	-2.26	3.26e-07	7.48e-06	-
S1PR1	-0.502	0.175	0.555	-2.24	3.27e-07	7.5e-06	-
MSH2	-0.0457	0.797	0.939	0.85	3.28e-07	7.51e-06	-
SIGLEC15	-0.756	0.18	0.561	-4.33	3.29e-07	7.54e-06	-
CNNM1	0.215	0.764	0.927	2.49	3.33e-07	7.6e-06	-
HLA-F	-1.04	0.000115	0.00736	-1.21	3.33e-07	7.61e-06	-
PRDM1	-0.225	0.728	0.914	-2.55	3.36e-07	7.66e-06	-
WDFY2	-0.464	0.027	0.225	-1.09	3.39e-07	7.7e-06	-
PTGS1	-0.39	0.148	0.514	-1.89	3.41e-07	7.75e-06	-
BEND3	0.259	0.00252	0.0594	0.919	3.46e-07	7.85e-06	-
NOS1AP	-0.247	0.617	0.872	-3.64	3.49e-07	7.91e-06	-
MRTO4	-0.124	0.136	0.498	0.873	3.5e-07	7.92e-06	-
RNF2	-0.132	0.155	0.525	-0.689	3.52e-07	7.95e-06	-
PTK2	-1.7	3.73e-09	2.47e-06	-1.94	3.52e-07	7.95e-06	PTK2
KDM1B	0.171	0.0599	0.342	0.78	3.63e-07	8.15e-06	-
PARD6B	-0.00493	0.968	0.989	1.03	3.67e-07	8.24e-06	-
PAM	-0.97	0.000537	0.0207	-2.31	3.7e-07	8.29e-06	-
ABLIM1	-0.551	0.0858	0.406	-1.83	3.7e-07	8.29e-06	-
COL5A1	-1.04	0.00662	0.105	-2.65	3.81e-07	8.5e-06	-
RTKN2	0.726	0.0497	0.312	1.69	3.85e-07	8.6e-06	-
RBM47	-0.59	0.328	0.71	-2.64	3.88e-07	8.66e-06	-
CUEDC1	-0.99	0.301	0.686	-2.18	3.95e-07	8.78e-06	-
PLPP3	-0.18	0.634	0.878	-3.94	3.96e-07	8.8e-06	-
HPRT1	0.169	0.123	0.474	0.834	4.05e-07	8.99e-06	-
SYVN1	0.391	0.00244	0.0582	0.854	4.11e-07	9.08e-06	-
AHCYL1	0.111	0.0771	0.387	0.702	4.12e-07	9.09e-06	-
TNFAIP2	-0.226	0.584	0.857	-1.72	4.12e-07	9.09e-06	-
IQSEC2	-0.247	0.446	0.788	-1.61	4.11e-07	9.09e-06	-
NLN	0.248	0.111	0.454	1.16	4.16e-07	9.14e-06	-
BSN	-0.884	0.393	0.756	1.21	4.17e-07	9.15e-06	-
FBXW7	-0.295	0.113	0.459	-1.34	4.18e-07	9.17e-06	-
INAFM2	0.0783	0.803	0.941	-1.71	4.23e-07	9.25e-06	-
SLC25A30	-0.331	0.329	0.71	-1.44	4.23e-07	9.25e-06	-
UTP4	-0.132	0.149	0.516	0.516	4.32e-07	9.44e-06	-
EPB41L1	0.423	0.379	0.745	2.13	4.35e-07	9.45e-06	-
VTN	-0.671	0.151	0.518	1.82	4.34e-07	9.45e-06	-
SRM	0.0913	0.373	0.743	1.02	4.5e-07	9.77e-06	-
PLEC	-0.232	0.339	0.719	-1.4	4.5e-07	9.78e-06	-
PPP1R14C	-1.77	0.0279	0.229	-5.01	4.55e-07	9.86e-06	-
ATP8B2	-0.384	0.184	0.566	-1.09	4.57e-07	9.89e-06	-
NCAM2	-1.22	0.335	0.716	-6.52	4.58e-07	9.9e-06	-
MRTFA	0.386	0.0012	0.0354	0.764	4.73e-07	1.02e-05	-
PA2G4	-0.0959	0.198	0.585	0.639	4.83e-07	1.04e-05	-
PRR5L	-1.69	0.00278	0.0628	-2.54	4.84e-07	1.04e-05	-
NUCKS1	0.0554	0.695	0.904	0.693	4.96e-07	1.06e-05	-
OXR1	0.377	0.141	0.504	-1.05	4.93e-07	1.06e-05	-
ACP6	0.807	0.000206	0.0106	1.13	4.91e-07	1.06e-05	-
CRIP2	-0.528	0.266	0.657	-2.53	4.99e-07	1.07e-05	-
IRF4	0.32	0.217	0.609	1.76	5.06e-07	1.08e-05	-
SGCE	-0.342	0.288	0.673	-5.01	5.11e-07	1.09e-05	-
DST	-0.185	0.48	0.809	-3.77	5.31e-07	1.13e-05	-
PPP5C	-0.111	0.0717	0.375	0.802	5.52e-07	1.17e-05	-
FARSB	-0.00568	0.939	0.982	0.617	5.56e-07	1.18e-05	-
PPM1F	-0.272	0.217	0.609	-1.26	5.59e-07	1.18e-05	-
SMO	0.537	0.211	0.603	1.43	5.58e-07	1.18e-05	-
GFI1	0.29	0.16	0.531	1.04	5.62e-07	1.19e-05	-
CEMIP2	-0.838	0.00123	0.0362	-1.82	5.61e-07	1.19e-05	-
OTULINL	-0.308	0.336	0.717	-2.25	5.65e-07	1.19e-05	-
UGDH	0.356	0.024	0.213	1.17	5.71e-07	1.2e-05	-
CMTM3	-1.78	3.84e-05	0.00325	-1.56	5.78e-07	1.21e-05	-
FOLR2	-1.27	0.342	0.72	-3.17	5.79e-07	1.21e-05	-
MDH2	0.124	0.172	0.551	0.74	5.81e-07	1.22e-05	-
GAS2L1	-0.24	0.0506	0.315	-2.39	5.8e-07	1.22e-05	-
SPATS2L	-1.23	0.03	0.237	-3.93	5.94e-07	1.24e-05	-
RGS18	-0.482	0.0347	0.259	-3.89	5.99e-07	1.25e-05	-
MCF2L2	-0.0958	0.913	0.973	1.7	5.96e-07	1.25e-05	-
KIAA0513	-0.959	0.00991	0.133	-1.89	6.06e-07	1.26e-05	-
ACOT7	0.0665	0.574	0.855	1.19	6.08e-07	1.27e-05	-
EIF5B	0.12	0.177	0.557	0.683	6.25e-07	1.3e-05	-
MRVI1	-0.46	0.307	0.692	-3.74	6.31e-07	1.31e-05	-
RCC1L	0.253	0.0551	0.328	0.633	6.53e-07	1.35e-05	-
MX1	0.315	0.592	0.861	-2.1	6.51e-07	1.35e-05	-
TMEM200A	0.0749	0.761	0.925	-4.49	6.56e-07	1.35e-05	-
CARD6	-0.556	0.0871	0.409	-1.76	6.61e-07	1.36e-05	-
IL27RA	-0.234	0.207	0.598	-1.39	6.66e-07	1.37e-05	-
USP18	-0.21	0.343	0.721	-2.01	6.72e-07	1.38e-05	-
TNFAIP8L1	-0.25	0.287	0.672	-1.21	6.7e-07	1.38e-05	-
CHEK1	0.0664	0.632	0.877	0.795	6.77e-07	1.39e-05	-
LZTS1	1.82	5.77e-09	3.62e-06	2.53	6.82e-07	1.4e-05	-
SORD	0.254	0.237	0.633	1.21	6.88e-07	1.41e-05	-
MME	-0.783	0.152	0.519	-2.43	7.02e-07	1.44e-05	-
ELFN2	-1.23	0.00481	0.0871	-2.69	7.15e-07	1.46e-05	ELFN2
BAIAP2	-0.509	0.067	0.363	-1.87	7.22e-07	1.47e-05	-
HDDC2	0.0803	0.475	0.806	0.98	7.39e-07	1.5e-05	-
FCGRT	-0.634	0.185	0.567	-1.59	7.39e-07	1.5e-05	-
ZC3H8	0.534	0.000617	0.0227	0.65	7.39e-07	1.5e-05	-
NLE1	0.033	0.692	0.903	0.811	7.41e-07	1.51e-05	-
FAM98B	0.12	0.248	0.642	0.878	7.55e-07	1.53e-05	-
FLCN	-0.108	0.322	0.704	-0.82	7.64e-07	1.54e-05	-
CYB561	-0.138	0.657	0.889	-1.78	7.6e-07	1.54e-05	-
MAP3K1	0.139	0.602	0.866	1.08	7.87e-07	1.58e-05	-
PDCL	0.245	0.00406	0.0782	-0.747	7.9e-07	1.59e-05	-
ALOX5AP	-0.301	0.21	0.602	-2.5	8e-07	1.6e-05	-
C1orf21	-1	0.000866	0.0288	-2.38	7.98e-07	1.6e-05	-
ME2	0.214	0.0618	0.348	0.628	8.07e-07	1.62e-05	-
PCBD1	0.689	0.0114	0.143	1.5	8.16e-07	1.63e-05	-
CRACR2B	0.694	0.0257	0.218	1.56	8.17e-07	1.63e-05	-
LAIR1	-0.351	0.0419	0.286	-1.37	8.21e-07	1.64e-05	-
FAM174B	0.145	0.757	0.924	-2.71	8.28e-07	1.65e-05	-
MTIF2	0.269	0.0112	0.142	0.603	8.33e-07	1.66e-05	-
MTSS1	-0.502	0.396	0.758	-2.28	8.4e-07	1.67e-05	-
NBEAL2	-0.223	0.117	0.465	-1.35	8.83e-07	1.75e-05	-
AHNAK2	0.0344	0.913	0.973	2.1	8.84e-07	1.75e-05	-
SYK	-0.666	0.00504	0.0895	-0.854	8.9e-07	1.76e-05	-
C9orf72	-0.877	3.72e-06	0.000615	-1.31	8.98e-07	1.77e-05	-
AKT1	0.118	0.177	0.557	0.574	9.06e-07	1.78e-05	-
EFNA1	-1.31	0.00222	0.0558	-2.83	9.09e-07	1.79e-05	-
PUS7	0.262	0.153	0.521	1.11	9.33e-07	1.83e-05	-
PLD2	-0.425	0.0224	0.206	-1.09	9.33e-07	1.83e-05	-
VSIR	-0.37	0.427	0.775	-1.7	9.36e-07	1.84e-05	-
GAN	-0.0158	0.87	0.961	0.658	9.42e-07	1.85e-05	-
PDCD11	0.053	0.594	0.863	0.645	9.57e-07	1.87e-05	-
PACSIN2	-0.205	0.0168	0.176	-0.892	9.58e-07	1.87e-05	-
NANP	0.104	0.518	0.83	1.01	9.58e-07	1.87e-05	-
EFCAB6	-0.302	0.461	0.796	1.83	9.57e-07	1.87e-05	-
RNF41	-0.0605	0.569	0.853	0.717	9.65e-07	1.88e-05	-
PRPF19	0.0223	0.631	0.877	0.604	9.69e-07	1.89e-05	-
GPI	0.243	0.068	0.366	0.859	9.7e-07	1.89e-05	-
STARD3	-0.33	0.0558	0.33	-0.573	9.74e-07	1.89e-05	-
SORBS2	-0.467	0.331	0.712	2.87	9.7e-07	1.89e-05	-
ZNF467	-0.393	0.466	0.8	-1.71	9.91e-07	1.92e-05	-
PIK3IP1	-0.679	0.0973	0.432	-1.73	9.95e-07	1.93e-05	-
RALBP1	0.117	0.232	0.627	0.698	1e-06	1.94e-05	-
SCAP	0.11	0.269	0.658	0.521	1e-06	1.94e-05	-
ELL2	-0.381	0.12	0.469	-1.99	1.01e-06	1.94e-05	-
CIC	0.0598	0.462	0.797	-0.978	1.01e-06	1.95e-05	-
CALHM6	-0.878	0.571	0.853	-2.21	1.01e-06	1.95e-05	-
QTRT1	-0.0766	0.412	0.766	0.672	1.02e-06	1.96e-05	-
CLIC5	-1.02	0.183	0.566	-6.46	1.03e-06	1.99e-05	-
KLC2	0.137	0.276	0.664	0.712	1.05e-06	2.01e-05	-
ABAT	1.01	1.18e-05	0.00141	0.731	1.05e-06	2.01e-05	-
KCNK3	-1.21	0.0782	0.389	-6.41	1.06e-06	2.02e-05	-
ZFAND5	-0.391	0.0285	0.231	-0.975	1.08e-06	2.06e-05	-
TOR1B	-0.12	0.389	0.752	-1.02	1.09e-06	2.06e-05	-
CD1C	-0.145	0.658	0.889	-4.09	1.08e-06	2.06e-05	-
CRYBG3	-0.843	0.0558	0.33	-3.04	1.08e-06	2.06e-05	-
SETBP1	0.0564	0.866	0.96	-2.35	1.08e-06	2.06e-05	-
POLD2	0.0371	0.626	0.875	0.886	1.1e-06	2.08e-05	-
PRKRA	0.164	0.0785	0.389	0.516	1.09e-06	2.08e-05	-
METAP1D	-0.00805	0.949	0.984	1.02	1.1e-06	2.08e-05	-
EEF1AKMT4	0.348	0.232	0.628	1.44	1.1e-06	2.09e-05	-
NAT10	0.0902	0.286	0.671	0.603	1.12e-06	2.12e-05	-
POLR3B	0.146	0.11	0.454	0.667	1.15e-06	2.18e-05	-
HSPD1	0.212	0.0442	0.293	0.802	1.17e-06	2.21e-05	-
RASGRP2	-0.344	0.0877	0.41	-0.905	1.17e-06	2.21e-05	-
PPP1R21	0.416	1.18e-05	0.00141	0.656	1.18e-06	2.22e-05	-
NDUFA4L2	0.482	0.00579	0.0969	1.41	1.18e-06	2.22e-05	-
CEP68	-0.217	0.0946	0.426	-1.02	1.2e-06	2.25e-05	-
IL4R	-0.778	0.00414	0.0791	-1.51	1.21e-06	2.26e-05	-
SMS	0.177	0.104	0.442	0.795	1.22e-06	2.28e-05	-
COX6C	-0.287	0.062	0.348	0.959	1.22e-06	2.28e-05	-
RNASE6	-0.664	0.418	0.769	-2.45	1.23e-06	2.3e-05	-
ARHGAP25	-0.472	0.0775	0.388	-0.807	1.24e-06	2.32e-05	-
GPATCH4	0.255	0.108	0.448	0.862	1.25e-06	2.33e-05	-
COPRS	-0.00598	0.96	0.987	0.888	1.26e-06	2.34e-05	-
LYST	-0.061	0.853	0.956	-1.38	1.26e-06	2.35e-05	-
TXNRD3	-0.452	0.049	0.309	-2.6	1.27e-06	2.35e-05	-
TOP1MT	0.452	0.0323	0.248	0.867	1.27e-06	2.36e-05	-
PLPP1	0.531	0.0176	0.18	1.07	1.28e-06	2.37e-05	-
OGG1	-0.867	1.06e-07	3.43e-05	-1.28	1.29e-06	2.38e-05	-
ST3GAL1	-0.501	0.0218	0.203	-1.02	1.3e-06	2.4e-05	-
PTPRM	0.00377	0.993	0.998	-3.67	1.31e-06	2.42e-05	-
BRF1	0.175	0.264	0.655	0.902	1.33e-06	2.45e-05	-
LDLR	-0.454	0.00489	0.0875	-1.88	1.34e-06	2.46e-05	-
PIM1	-0.377	0.405	0.762	-1.66	1.35e-06	2.47e-05	-
CAMSAP2	-1.02	0.00184	0.0489	-2.9	1.37e-06	2.51e-05	-
PVR	0.401	0.367	0.738	1.92	1.37e-06	2.51e-05	-
TMEM63A	-0.212	0.26	0.65	-0.919	1.37e-06	2.52e-05	-
WDFY3	-1.25	0.00516	0.0905	-2.61	1.37e-06	2.52e-05	-
RRP15	-0.0465	0.653	0.887	0.654	1.39e-06	2.53e-05	-
MTFMT	0.0512	0.603	0.867	0.677	1.39e-06	2.54e-05	-
ETV6	-0.415	0.0387	0.274	-1.33	1.4e-06	2.55e-05	-
CISH	-0.278	0.355	0.728	-3.03	1.4e-06	2.55e-05	-
LARP1B	0.123	0.24	0.635	0.681	1.41e-06	2.57e-05	-
DRAXIN	0.0194	0.975	0.991	2.09	1.41e-06	2.57e-05	-
EPHB3	-1.53	0.00069	0.0245	-3.88	1.43e-06	2.59e-05	-
SBK1	-0.723	0.517	0.83	1.6	1.44e-06	2.61e-05	-
ID2	-0.794	0.159	0.53	-2.04	1.45e-06	2.63e-05	-
ICAM5	0.474	0.71	0.908	-2.19	1.45e-06	2.63e-05	-
RTL6	0.452	0.0277	0.228	1.45	1.49e-06	2.69e-05	-
SMAP2	-0.192	0.127	0.481	-1.2	1.5e-06	2.71e-05	-
UBA5	0.0901	0.187	0.572	0.549	1.52e-06	2.72e-05	-
CD86	-0.391	0.409	0.765	-2.26	1.51e-06	2.72e-05	-
NIPSNAP3B	0.294	0.499	0.82	-1.79	1.51e-06	2.72e-05	-
TFEC	-0.611	0.316	0.7	-3.76	1.51e-06	2.72e-05	-
CREB5	-0.256	0.71	0.908	-3.16	1.51e-06	2.72e-05	-
MVP	0.215	0.53	0.835	-0.943	1.52e-06	2.73e-05	-
RXRA	-0.323	0.295	0.68	-1.69	1.53e-06	2.75e-05	-
LRP2	2.44	0.0811	0.395	3.05	1.55e-06	2.77e-05	-
CD99	-0.839	0.00873	0.124	-1.92	1.55e-06	2.77e-05	-
GATAD1	0.101	0.166	0.54	0.668	1.63e-06	2.9e-05	-
THBS1	-0.648	0.12	0.469	-3.76	1.64e-06	2.93e-05	-
NCF2	-0.148	0.759	0.925	-2.08	1.7e-06	3.02e-05	-
OLA1	0.0437	0.604	0.867	0.62	1.71e-06	3.03e-05	-
FUCA1	-0.477	0.268	0.658	-1.34	1.71e-06	3.03e-05	-
IGSF8	0.309	0.0141	0.16	0.814	1.7e-06	3.03e-05	-
CD53	-0.0401	0.808	0.943	-0.796	1.72e-06	3.04e-05	-
ISG20	0.283	0.258	0.649	-1.38	1.72e-06	3.06e-05	-
STON2	-0.0189	0.873	0.962	-3.19	1.75e-06	3.09e-05	-
SIRPA	-2.03	0.0011	0.0333	-2.34	1.76e-06	3.11e-05	-
SPECC1	-0.272	0.395	0.756	-1.72	1.77e-06	3.13e-05	-
TBC1D22B	-0.19	0.0376	0.27	-0.835	1.78e-06	3.14e-05	-
USP13	-0.062	0.598	0.865	0.885	1.78e-06	3.14e-05	-
SAMSN1	-0.381	0.353	0.728	-2.39	1.79e-06	3.16e-05	-
ALDH3B1	-1.11	0.0683	0.366	-1.95	1.82e-06	3.19e-05	-
KIAA1671	-0.55	0.157	0.527	-3.11	1.81e-06	3.19e-05	-
SP140	0.0687	0.879	0.964	-2.07	1.82e-06	3.2e-05	-
SMIM24	1.25	0.000261	0.0125	1.38	1.84e-06	3.21e-05	-
SOGA1	0.122	0.277	0.664	0.906	1.84e-06	3.21e-05	-
CALU	0.0451	0.675	0.897	0.643	1.84e-06	3.22e-05	-
PLIN2	-0.745	0.0227	0.207	-1.54	1.85e-06	3.23e-05	-
EIF4EBP2	0.185	0.0109	0.14	0.551	1.87e-06	3.27e-05	-
IL21R	-0.641	0.0381	0.273	-1.78	1.88e-06	3.28e-05	-
MAMLD1	-0.311	0.792	0.937	-2.69	1.88e-06	3.28e-05	-
MCF2L	-0.543	0.213	0.605	-2.46	1.89e-06	3.29e-05	-
CADM4	0.487	0.141	0.503	1.61	1.9e-06	3.3e-05	-
KAZALD1	-0.941	0.0221	0.204	-2.25	1.91e-06	3.32e-05	-
LTV1	-0.242	0.217	0.609	0.678	1.93e-06	3.34e-05	-
MCIDAS	-0.221	0.563	0.849	2.03	1.93e-06	3.35e-05	-
SLC25A15	0.927	0.000196	0.0105	0.879	1.97e-06	3.41e-05	-
INPP5D	-0.226	0.422	0.772	-0.877	2e-06	3.45e-05	-
ACTR3B	0.127	0.355	0.728	0.74	2.02e-06	3.48e-05	-
DPYSL5	-0.0186	0.848	0.954	2.45	2.03e-06	3.49e-05	-
TGFB1	-0.113	0.608	0.868	-1.2	2.04e-06	3.51e-05	-
FMNL2	-0.152	0.651	0.886	1.46	2.05e-06	3.52e-05	-
SLC6A3	-0.803	0.631	0.876	2.75	2.12e-06	3.63e-05	-
NFXL1	0.148	0.238	0.634	0.556	2.14e-06	3.65e-05	-
PIK3CG	-0.336	0.051	0.316	-1.01	2.14e-06	3.66e-05	-
SORBS3	-0.502	0.032	0.247	-1.43	2.16e-06	3.68e-05	-
HELZ2	-0.287	0.234	0.629	-1.78	2.16e-06	3.68e-05	-
DAPK1	-0.221	0.414	0.768	-3.19	2.19e-06	3.72e-05	-
PRCP	0.613	0.00643	0.103	1.09	2.2e-06	3.74e-05	-
CNN3	-0.903	0.103	0.442	-3.51	2.22e-06	3.77e-05	-
ARHGAP31	-0.228	0.431	0.778	-1.91	2.22e-06	3.77e-05	-
PBK	0.122	0.54	0.84	1.53	2.27e-06	3.85e-05	-
GGA1	0.427	1.15e-05	0.00141	0.549	2.32e-06	3.92e-05	-
AHSA1	0.129	0.159	0.529	0.654	2.36e-06	3.98e-05	-
TIFAB	-1.75	0.0235	0.211	-4.72	2.39e-06	4.04e-05	-
SGIP1	-0.447	0.771	0.929	-3.23	2.4e-06	4.05e-05	-
ERP29	0.242	0.0999	0.436	0.714	2.42e-06	4.06e-05	-
SNX29	-0.109	0.417	0.768	-0.826	2.41e-06	4.06e-05	-
MICU3	-0.0802	0.882	0.965	-3.04	2.41e-06	4.06e-05	-
RWDD4	0.14	0.162	0.533	0.649	2.43e-06	4.07e-05	-
IRGM	0.497	0.344	0.722	-2.01	2.43e-06	4.08e-05	-
KCNA5	-0.117	0.902	0.97	-3.9	2.48e-06	4.15e-05	-
CD1D	-0.227	0.411	0.765	-2.45	2.49e-06	4.17e-05	-
EPB41L5	0.557	0.0688	0.367	1.58	2.51e-06	4.19e-05	-
ADGRL3	-0.375	0.332	0.713	-8.01	2.52e-06	4.21e-05	-
DDR2	0.029	0.927	0.977	1.52	2.53e-06	4.22e-05	-
KBTBD6	0.236	0.126	0.479	0.956	2.54e-06	4.24e-05	-
MICAL1	-0.242	0.202	0.591	-0.887	2.56e-06	4.26e-05	-
MAPK13	0.687	0.0292	0.234	1.02	2.58e-06	4.3e-05	-
KLKB1	-0.709	0.638	0.879	1.73	2.59e-06	4.31e-05	-
APP	0.7	0.00593	0.0984	1.17	2.6e-06	4.32e-05	-
WIPF1	0.147	0.239	0.635	-0.672	2.61e-06	4.33e-05	-
FOXRED2	0.217	0.304	0.688	1.17	2.61e-06	4.33e-05	-
ALOX5	-0.442	0.456	0.793	-2.13	2.61e-06	4.33e-05	-
MEPCE	-0.215	0.00252	0.0594	-0.809	2.62e-06	4.34e-05	-
ELAVL1	0.0592	0.199	0.586	0.589	2.63e-06	4.35e-05	-
SPART	-1.13	0.0122	0.149	-2.37	2.67e-06	4.41e-05	-
CYTH4	-0.592	0.104	0.442	-1.27	2.69e-06	4.44e-05	-
P3H3	-0.28	0.385	0.749	-2.69	2.68e-06	4.44e-05	-
POLR3G	0.145	0.575	0.855	0.962	2.7e-06	4.46e-05	-
MTHFD1L	-0.0799	0.579	0.856	0.87	2.71e-06	4.47e-05	-
RIOK2	-0.429	0.0248	0.215	0.627	2.72e-06	4.47e-05	-
ADGRE5	-0.368	0.0818	0.397	-1.51	2.72e-06	4.47e-05	-
INO80C	-0.162	0.201	0.589	-1.54	2.72e-06	4.47e-05	-
DDX41	0.0033	0.966	0.988	0.686	2.74e-06	4.49e-05	-
F2R	-0.211	0.742	0.917	-2.6	2.75e-06	4.5e-05	-
PLCD1	-0.129	0.477	0.807	-0.932	2.74e-06	4.5e-05	-
DDX25	-0.357	0.859	0.958	1.43	2.79e-06	4.56e-05	-
KCNIP3	-0.301	0.293	0.677	1.81	2.81e-06	4.59e-05	-
TOMM34	-0.05	0.635	0.879	0.652	2.84e-06	4.63e-05	-
MAP3K20	-0.971	0.000824	0.028	-1.49	2.84e-06	4.63e-05	-
MORC4	-0.18	0.0497	0.312	-2.56	2.85e-06	4.64e-05	-
CFH	-0.168	0.345	0.723	-3.75	2.87e-06	4.67e-05	-
GIMAP4	-1.25	0.0336	0.254	-2.34	2.9e-06	4.7e-05	-
PARVB	-0.628	0.192	0.577	-1.93	2.89e-06	4.7e-05	-
ZFP1	0.0878	0.39	0.752	0.711	2.95e-06	4.79e-05	-
RNF141	-0.158	0.441	0.784	-1.23	2.96e-06	4.79e-05	-
MPP1	-0.523	0.0435	0.292	-1.27	2.97e-06	4.8e-05	-
TFPI	0.125	0.807	0.943	-4.93	2.96e-06	4.8e-05	-
NPHP1	0.814	0.199	0.586	1.51	2.97e-06	4.8e-05	-
ADAM22	0.131	0.441	0.784	1.24	2.98e-06	4.81e-05	-
ADIPOR2	-0.616	0.0697	0.369	-1.07	3e-06	4.84e-05	-
EHD2	-0.717	0.135	0.494	-4.4	3e-06	4.84e-05	-
THRA	0.35	0.115	0.462	0.754	3.01e-06	4.85e-05	-
ANKRD52	-0.0261	0.828	0.949	0.617	3.02e-06	4.87e-05	-
JAK2	-0.304	0.197	0.583	-1	3.05e-06	4.9e-05	-
GOT2	0.178	0.058	0.336	0.735	3.09e-06	4.96e-05	-
DOCK6	-0.647	0.134	0.493	-4.85	3.11e-06	4.98e-05	-
ZNF566	0.23	0.0762	0.384	0.81	3.21e-06	5.12e-05	-
ADCY9	0.223	0.24	0.635	1.09	3.2e-06	5.12e-05	-
TXNDC5	0.414	0.00312	0.0677	1.06	3.24e-06	5.16e-05	-
XXYLT1	0.122	0.268	0.658	0.807	3.27e-06	5.19e-05	-
AC004151.1	-0.123	0.445	0.787	-0.729	3.3e-06	5.23e-05	-
AKR1C3	-0.943	0.0166	0.175	-2.37	3.32e-06	5.26e-05	-
KIF24	0.178	0.227	0.621	1.1	3.37e-06	5.33e-05	-
SLC46A1	-0.00509	0.985	0.995	1.45	3.4e-06	5.38e-05	-
PDE1C	-1.14	0.377	0.745	2.71	3.42e-06	5.4e-05	-
STAB1	0.498	0.53	0.835	-4.48	3.44e-06	5.43e-05	-
LST1	-0.724	0.0991	0.435	-2.11	3.46e-06	5.45e-05	-
CD109	-0.974	0.0186	0.185	-2.36	3.49e-06	5.49e-05	-
NLRC5	-0.688	0.000655	0.0236	-1.06	3.51e-06	5.51e-05	-
ROBO1	-0.897	0.081	0.394	-4.75	3.52e-06	5.52e-05	-
ICA1	0.124	0.0448	0.295	-2.36	3.51e-06	5.52e-05	-
ARHGAP22	-1.13	0.0903	0.415	-3.73	3.55e-06	5.55e-05	-
FOXO3B	-0.455	0.0722	0.376	1	3.58e-06	5.59e-05	-
SERAC1	0.451	0.0193	0.189	1	3.58e-06	5.59e-05	-
LIMA1	-0.0439	0.87	0.961	1.29	3.66e-06	5.7e-05	-
SNTB1	0.509	0.125	0.477	1.35	3.72e-06	5.78e-05	-
WFS1	-0.796	0.0283	0.23	-2.77	3.72e-06	5.78e-05	-
GTPBP3	-0.079	0.454	0.792	0.627	3.73e-06	5.8e-05	-
MAP3K8	0.141	0.625	0.875	-1.47	3.77e-06	5.85e-05	-
TNFSF10	-0.242	0.534	0.837	-1.68	3.81e-06	5.91e-05	-
TDRD15	0.0333	0.797	0.939	2.36	3.87e-06	5.99e-05	-
GNG2	-0.474	0.0178	0.18	-0.899	3.88e-06	6e-05	-
GIMAP6	-0.231	0.397	0.758	-2.4	3.88e-06	6e-05	-
ZSWIM6	-0.326	0.0377	0.271	-1.19	3.94e-06	6.09e-05	-
CTHRC1	-1.13	0.0648	0.357	-3.66	3.95e-06	6.09e-05	-
TMEM51	-1.15	0.28	0.666	-3.26	3.95e-06	6.09e-05	-
ZFYVE9	0.00987	0.963	0.987	1.29	4e-06	6.16e-05	-
CYGB	-0.63	0.257	0.648	-2.75	4e-06	6.16e-05	-
RAB35	-0.353	3.42e-05	0.00293	-0.571	4.05e-06	6.22e-05	-
STIM1	0.121	0.581	0.856	-0.665	4.07e-06	6.24e-05	-
BCAS4	0.0789	0.634	0.878	0.907	4.11e-06	6.3e-05	-
MKNK1	-0.477	0.000181	0.0101	-0.817	4.16e-06	6.36e-05	-
GNG12	-1.06	0.0298	0.236	-4.02	4.17e-06	6.37e-05	-
TENM4	1.48	0.000808	0.0276	2.52	4.19e-06	6.4e-05	-
PARP9	-0.437	0.0109	0.14	-1.01	4.21e-06	6.41e-05	-
ZFP82	0.61	0.00605	0.0995	0.848	4.21e-06	6.42e-05	-
MAPK10	0.19	0.651	0.886	-2.87	4.23e-06	6.44e-05	-
TCF7L2	0.0325	0.913	0.973	-1.45	4.29e-06	6.53e-05	-
HLA-E	-0.0972	0.563	0.849	-0.805	4.31e-06	6.54e-05	-
RFK	-0.0698	0.644	0.882	0.629	4.3e-06	6.54e-05	-
CLEC14A	-0.852	0.0493	0.31	-3.75	4.41e-06	6.67e-05	-
TRMO	0.127	0.31	0.694	-0.714	4.42e-06	6.69e-05	-
PTPN13	-0.523	0.251	0.644	-3.04	4.43e-06	6.69e-05	-
CYP51A1	1.21	3.71e-06	0.000615	0.909	4.44e-06	6.71e-05	-
EIF4EBP1	0.014	0.833	0.95	0.953	4.48e-06	6.76e-05	-
PPP1CC	0.0589	0.342	0.721	0.547	4.5e-06	6.78e-05	-
FBXO25	0.274	0.178	0.558	0.977	4.52e-06	6.82e-05	-
EFNB1	-1.01	0.00616	0.1	-2.43	4.53e-06	6.83e-05	EFNB1
MRPL3	-0.0617	0.491	0.816	0.664	4.6e-06	6.91e-05	-
PPP1R9A	-0.89	0.4	0.759	-3.93	4.66e-06	7e-05	-
RARS2	-0.0776	0.534	0.837	-0.52	4.67e-06	7.01e-05	-
KLHDC9	-0.433	0.0941	0.425	1.25	4.67e-06	7.01e-05	-
CHD5	-0.372	0.212	0.604	1.45	4.66e-06	7.01e-05	-
EBNA1BP2	-0.129	0.206	0.596	0.849	4.78e-06	7.17e-05	-
CLUH	-0.00731	0.966	0.988	0.684	4.79e-06	7.18e-05	-
NLRP1	-0.57	0.00089	0.0292	-0.968	4.8e-06	7.19e-05	-
DNAAF5	0.116	0.48	0.809	0.658	4.83e-06	7.22e-05	-
FAM50B	-0.465	0.488	0.814	-1.92	4.85e-06	7.25e-05	-
WSB1	-0.716	0.000903	0.0295	-0.779	4.89e-06	7.31e-05	-
RANBP1	-0.0124	0.868	0.961	0.7	4.98e-06	7.42e-05	-
IL1B	-1.39	0.00616	0.1	-2.29	5e-06	7.44e-05	-
CD93	-0.766	0.0712	0.373	-2.16	5.15e-06	7.66e-05	-
SPATA17	-0.479	0.483	0.812	1.93	5.23e-06	7.76e-05	-
ZBTB7B	-0.745	0.00234	0.058	-1.55	5.27e-06	7.81e-05	-
ZFP36L1	0.536	0.0518	0.318	0.981	5.31e-06	7.86e-05	-
ALDH9A1	0.0853	0.536	0.838	0.691	5.53e-06	8.16e-05	-
CHL1	-0.127	0.854	0.956	-4.17	5.55e-06	8.19e-05	-
MARS2	0.322	0.03	0.237	0.944	5.74e-06	8.43e-05	-
BATF	0.175	0.521	0.832	-1.66	5.84e-06	8.56e-05	-
GBE1	0.359	0.022	0.204	0.708	5.88e-06	8.62e-05	-
STOX1	0.075	0.812	0.944	1.26	5.88e-06	8.62e-05	-
MRPL40	-0.207	0.0373	0.27	0.767	5.92e-06	8.66e-05	-
C1orf226	0.0978	0.924	0.977	-3.33	6.01e-06	8.77e-05	-
PTGER4	1.57	1.15e-05	0.00141	1.33	6.13e-06	8.93e-05	PTGER4
CSK	-0.738	4.73e-05	0.00379	-0.755	6.36e-06	9.24e-05	CSK
MARF1	0.0517	0.5	0.821	-0.734	6.34e-06	9.24e-05	-
TEKT3	0.442	0.125	0.477	2.03	6.35e-06	9.24e-05	-
ARHGEF1	-0.153	0.129	0.485	-0.688	6.39e-06	9.28e-05	-
PLCB4	-0.613	0.316	0.7	-4.9	6.42e-06	9.31e-05	-
INTS10	0.0536	0.391	0.753	0.539	6.44e-06	9.33e-05	-
P3H4	-0.00024	0.999	1	1.42	6.55e-06	9.47e-05	-
PDCD5	0.284	0.00797	0.117	0.693	6.56e-06	9.48e-05	-
RASSF6	-0.07	0.851	0.955	-4.16	6.56e-06	9.48e-05	-
KLRK1	-1.26	0.119	0.466	-2.37	6.57e-06	9.48e-05	-
CTSB	-0.382	0.131	0.487	-1.14	6.58e-06	9.49e-05	-
CEP70	0.151	0.457	0.794	0.775	6.66e-06	9.6e-05	-
COPS4	0.00337	0.938	0.981	0.45	6.73e-06	9.68e-05	-
CDH17	0.0453	0.828	0.949	2	6.82e-06	9.79e-05	-
IFIT3	-0.484	0.0681	0.366	-1.89	7e-06	0.0001	-
SOX5	0.255	0.671	0.895	1.71	6.97e-06	0.0001	-
GFPT1	0.386	0.0198	0.191	0.691	7.08e-06	0.000101	-
TUBB2B	-0.023	0.96	0.987	2.18	7.1e-06	0.000101	-
MORC3	-0.258	0.0307	0.239	-1.65	7.14e-06	0.000102	-
CSPG4	0.255	0.742	0.917	2.51	7.11e-06	0.000102	-
NUAK2	-0.546	0.268	0.658	-1.87	7.13e-06	0.000102	-
MEST	-0.634	0.0141	0.16	-1.88	7.22e-06	0.000103	-
PXN	-0.801	0.0123	0.149	-1.52	7.25e-06	0.000103	-
GTF2IRD1	0.186	0.299	0.684	1.15	7.33e-06	0.000104	-
FGD4	1.22	0.00211	0.0537	1.58	7.29e-06	0.000104	-
AADACL4	-0.125	0.448	0.789	-4.91	7.32e-06	0.000104	-
PBX2	-0.157	0.156	0.525	-0.62	7.42e-06	0.000105	-
USP15	-0.161	0.057	0.333	-0.893	7.39e-06	0.000105	-
FERMT2	-0.929	0.0255	0.218	-2.84	7.44e-06	0.000105	-
NPR1	-0.974	0.174	0.552	-2.64	7.43e-06	0.000105	-
FAM110A	0.0335	0.837	0.951	-1.33	7.52e-06	0.000106	-
NUDT10	-0.0629	0.819	0.946	2.21	7.54e-06	0.000106	-
FKBP9	-0.471	0.541	0.84	-2.59	7.55e-06	0.000106	-
ITPRIPL2	-0.361	0.352	0.727	-3.04	7.63e-06	0.000107	-
BROX	-0.212	0.0866	0.408	-0.7	7.67e-06	0.000108	-
METTL2B	-0.0222	0.919	0.975	0.584	7.79e-06	0.000109	-
PDXK	-0.479	0.00988	0.133	-1.42	7.79e-06	0.000109	-
HDGF	0.226	0.0452	0.296	0.683	7.83e-06	0.00011	-
STIM2	0.45	0.0255	0.218	1.13	7.83e-06	0.00011	-
CCR1	-0.0591	0.803	0.941	-2.64	7.81e-06	0.00011	-
RAB3GAP1	0.0312	0.742	0.917	-0.525	7.96e-06	0.000111	-
BMPR1A	0.912	0.00525	0.0916	2.05	7.95e-06	0.000111	-
RGMA	-1.24	0.0694	0.368	-4.71	7.95e-06	0.000111	-
ATP5F1A	0.129	0.121	0.472	0.482	8.08e-06	0.000112	-
ATP2B1	-0.68	0.00241	0.0582	-1.1	8.04e-06	0.000112	-
JAG1	-1.13	0.185	0.567	-3.45	8.13e-06	0.000113	-
LUZP1	-0.49	0.000112	0.00727	-1.23	8.2e-06	0.000114	-
SMARCB1	0.0166	0.751	0.921	0.53	8.2e-06	0.000114	-
SDHA	0.168	0.238	0.633	0.714	8.33e-06	0.000115	-
EEPD1	-1.28	0.000182	0.0101	-1.56	8.29e-06	0.000115	-
RFC3	0.0532	0.393	0.755	0.833	8.37e-06	0.000116	-
S100A16	-0.843	0.105	0.444	-4.37	8.37e-06	0.000116	-
ANP32E	-0.0902	0.256	0.647	0.723	8.47e-06	0.000117	-
GNA12	-0.195	0.39	0.753	-1.16	8.48e-06	0.000117	-
REEP3	-0.0133	0.921	0.976	-0.972	8.52e-06	0.000118	-
DAPK2	-0.225	0.556	0.847	-2.44	8.58e-06	0.000118	-
COX5A	0.0619	0.575	0.855	0.76	8.67e-06	0.000119	-
SLC12A6	0.609	0.00407	0.0783	-1.07	8.64e-06	0.000119	-
IL18RAP	0.0124	0.955	0.985	-2.29	8.65e-06	0.000119	-
ECM1	-1.34	0.00243	0.0582	-2.23	8.73e-06	0.00012	-
ALDH6A1	0.148	0.415	0.768	0.935	8.78e-06	0.00012	-
AGO3	0.0485	0.606	0.867	0.533	8.87e-06	0.000121	-
LAMP3	0.0187	0.965	0.988	1.77	8.82e-06	0.000121	-
RPGRIP1L	-0.0781	0.395	0.757	0.815	8.87e-06	0.000121	-
DACH1	-0.421	0.453	0.792	-3.95	8.82e-06	0.000121	-
SERBP1	0.091	0.201	0.59	0.482	8.92e-06	0.000122	-
TIMM29	0.18	0.1	0.436	0.605	8.95e-06	0.000122	-
AIFM2	0.39	0.202	0.591	0.834	9.02e-06	0.000123	-
C1QBP	0.0747	0.483	0.812	0.816	9.1e-06	0.000124	-
MTX2	0.575	0.00594	0.0984	1.45	9.18e-06	0.000125	-
LRRC1	0.401	0.0806	0.394	1.12	9.18e-06	0.000125	-
KSR1	-0.596	0.00651	0.104	-1.33	9.17e-06	0.000125	-
TMC8	-0.0572	0.817	0.945	-1.05	9.31e-06	0.000126	-
FHAD1	0.0883	0.716	0.911	-2.64	9.32e-06	0.000126	-
NDFIP2	-0.107	0.621	0.873	-2.46	9.42e-06	0.000128	-
CHST2	-0.0251	0.95	0.984	-1.99	9.45e-06	0.000128	-
STAT3	-0.242	0.0465	0.301	-0.853	9.51e-06	0.000129	-
KANK1	-1.13	0.0386	0.274	-3.37	9.6e-06	0.00013	-
SLC45A3	0.221	0.375	0.744	-2.53	9.65e-06	0.00013	-
ICA1L	0.516	0.19	0.576	0.93	9.59e-06	0.00013	-
FH	-0.0246	0.77	0.929	0.797	9.84e-06	0.000132	-
MRPL11	-0.133	0.151	0.518	0.778	9.85e-06	0.000132	-
FABP5	0.129	0.397	0.758	1.04	9.89e-06	0.000133	-
LRRC58	0.175	0.406	0.763	0.748	9.94e-06	0.000133	-
NLK	0.14	0.341	0.72	0.672	9.94e-06	0.000133	-
SLC25A13	0.313	0.225	0.617	0.537	9.97e-06	0.000133	-
PGBD1	0.265	0.0655	0.358	0.636	9.93e-06	0.000133	-
SMYD3	0.00846	0.944	0.983	0.727	1e-05	0.000133	-
C2orf76	0.23	0.0344	0.258	0.605	9.94e-06	0.000133	-
PDE12	0.186	0.0329	0.25	0.541	1.01e-05	0.000135	-
GIMAP2	-0.271	0.196	0.582	-1.36	1.03e-05	0.000137	-
GLS	-0.136	0.251	0.644	-0.749	1.04e-05	0.000138	-
NIPSNAP2	0.226	0.0902	0.415	0.454	1.04e-05	0.000138	-
RAB3IP	0.826	0.00035	0.0155	1.17	1.04e-05	0.000138	-
SLC27A3	-0.988	0.00263	0.0609	-1.4	1.04e-05	0.000138	-
CDC42BPA	-0.263	0.528	0.834	-2.91	1.04e-05	0.000138	-
SPIRE1	2.13	0.000992	0.0313	1.4	1.04e-05	0.000138	-
CNOT6L	-0.249	0.0248	0.215	-0.952	1.05e-05	0.000139	-
NCOA7	-0.0937	0.544	0.842	-0.808	1.05e-05	0.000139	-
IRAK3	0.259	0.49	0.816	-1.73	1.06e-05	0.000139	-
CLEC11A	0.247	0.359	0.731	1.51	1.06e-05	0.00014	-
VPS26B	-0.777	0.00284	0.0637	-1.46	1.06e-05	0.00014	-
TRAT1	0.0493	0.69	0.903	-2.26	1.06e-05	0.00014	-
MRPL37	-0.444	0.0014	0.0401	0.526	1.07e-05	0.000141	-
UBA2	0.102	0.193	0.578	0.454	1.09e-05	0.000143	-
EXOG	0.171	0.13	0.485	0.592	1.09e-05	0.000143	-
PPM1G	0.207	0.0014	0.0401	0.489	1.1e-05	0.000144	-
SUN2	-0.18	0.221	0.613	-0.699	1.11e-05	0.000145	-
F13A1	-1.01	0.0814	0.395	-2.82	1.11e-05	0.000145	-
UBE2W	0.05	0.804	0.941	-0.777	1.11e-05	0.000145	-
FARP1	0.551	0.205	0.596	-2.37	1.1e-05	0.000145	-
CKLF	-0.508	0.247	0.642	-1.33	1.12e-05	0.000147	-
ZNF346	0.142	0.0555	0.329	0.484	1.16e-05	0.00015	-
TNFRSF13B	1.82	0.00353	0.0727	2.14	1.16e-05	0.00015	-
MRPS26	-0.0401	0.651	0.886	0.85	1.16e-05	0.000151	-
AKAP1	0.136	0.252	0.645	0.79	1.16e-05	0.000151	-
CALM1	-0.0241	0.9	0.97	-0.659	1.17e-05	0.000152	-
TNFRSF14	-0.281	0.561	0.848	-0.78	1.17e-05	0.000152	-
SUPT3H	0.0432	0.576	0.856	-1.24	1.17e-05	0.000152	-
LITAF	-0.564	0.258	0.649	-1.49	1.19e-05	0.000154	-
PARP12	-0.379	0.000983	0.0311	-0.834	1.19e-05	0.000154	-
LYL1	-0.74	0.00533	0.0923	-1.29	1.21e-05	0.000156	-
ALS2CL	-0.381	0.541	0.841	-1.72	1.21e-05	0.000156	-
GMDS	0.304	0.00856	0.123	0.674	1.23e-05	0.000158	-
MAD2L1	0.0529	0.529	0.835	0.907	1.24e-05	0.000159	-
PI16	-0.717	0.0941	0.425	-3.08	1.24e-05	0.000159	-
CEACAM1	-0.641	0.247	0.642	-2.37	1.23e-05	0.000159	-
HERC6	-0.0204	0.924	0.977	-1.06	1.24e-05	0.00016	-
PABPC4L	-0.407	0.0904	0.415	-6.61	1.25e-05	0.00016	-
SLC9A9	-0.807	0.0708	0.372	-1.55	1.25e-05	0.000161	-
ZNF680	0.162	0.301	0.686	0.703	1.26e-05	0.000162	-
GLRX3	0.0923	0.398	0.759	0.428	1.28e-05	0.000164	-
C6orf89	-0.167	0.0971	0.432	-0.657	1.28e-05	0.000164	-
IGF2BP1	-0.47	0.568	0.852	-8.42	1.31e-05	0.000167	-
SH3RF1	-0.136	0.536	0.838	-1.18	1.31e-05	0.000167	-
ITSN2	-0.107	0.291	0.675	-0.782	1.32e-05	0.000168	-
NPTX2	0.636	0.221	0.613	-6.26	1.32e-05	0.000168	-
SPI1	0.0788	0.824	0.947	-0.926	1.33e-05	0.000169	-
CD1B	0.0683	0.728	0.914	-3.24	1.35e-05	0.000171	-
SOD2	-0.223	0.272	0.661	-1.07	1.34e-05	0.000171	-
NECAB3	-0.0924	0.901	0.97	0.831	1.37e-05	0.000173	-
ATP8B3	-0.217	0.573	0.855	1.05	1.36e-05	0.000173	-
SLC1A3	-0.0461	0.8	0.94	-2.79	1.36e-05	0.000173	-
NEDD9	0.169	0.489	0.815	-1.64	1.38e-05	0.000175	-
FZD2	0.269	0.21	0.602	1.45	1.38e-05	0.000175	-
TNS1	-0.718	0.069	0.367	-2.16	1.39e-05	0.000176	-
TPRN	0.195	0.256	0.647	0.821	1.39e-05	0.000176	-
MAP7	0.567	0.282	0.669	-3.28	1.4e-05	0.000176	-
AGPAT3	-0.637	0.00544	0.0932	-1.05	1.42e-05	0.000179	-
CDK2	0.151	0.0538	0.324	0.635	1.43e-05	0.00018	-
PRKAA1	0.109	0.218	0.61	-0.581	1.43e-05	0.00018	-
TTC19	0.105	0.304	0.688	0.395	1.43e-05	0.00018	-
GM2A	0.307	0.374	0.743	1.03	1.45e-05	0.000182	-
LMO4	0.807	0.00048	0.0193	0.989	1.47e-05	0.000185	LMO4
POGK	0.0504	0.659	0.89	0.65	1.5e-05	0.000188	-
PCDH10	-0.654	0.418	0.769	-7.99	1.5e-05	0.000188	-
SSRP1	-0.0439	0.41	0.765	0.633	1.53e-05	0.00019	-
DPH2	0.208	0.0879	0.41	0.779	1.52e-05	0.00019	-
CASP10	0.00986	0.966	0.988	-1.2	1.52e-05	0.00019	-
PALM	-0.549	0.211	0.603	-2.25	1.52e-05	0.00019	-
C15orf61	0.301	0.0513	0.317	0.65	1.53e-05	0.000191	-
TUT7	0.0256	0.766	0.928	-0.807	1.55e-05	0.000192	-
CHRNA5	0.155	0.665	0.892	1.25	1.55e-05	0.000193	-
A2M	-0.645	0.0848	0.405	-2.71	1.55e-05	0.000193	-
TRMT12	0.223	0.158	0.528	-0.986	1.57e-05	0.000195	-
EPN2	-0.47	0.395	0.756	-2.74	1.57e-05	0.000195	-
DALRD3	0.482	0.000437	0.0183	0.67	1.59e-05	0.000197	-
RXYLT1	-0.0997	0.58	0.856	0.734	1.61e-05	0.000199	-
TOP2A	0.208	0.193	0.578	1.14	1.64e-05	0.000202	-
GDI1	-0.0822	0.547	0.843	-0.539	1.64e-05	0.000202	-
PEX1	0.312	0.0181	0.181	0.478	1.63e-05	0.000202	-
MCTP1	-0.652	0.098	0.432	-1.81	1.64e-05	0.000202	-
NBEA	0.684	0.0249	0.215	1.52	1.64e-05	0.000202	-
VWA2	1.53	0.027	0.225	-3.19	1.64e-05	0.000202	-
RUBCN	-0.0169	0.914	0.973	-0.829	1.65e-05	0.000203	-
PRMT2	-0.00045	0.997	0.999	-0.845	1.67e-05	0.000205	-
TJP1	-0.627	0.211	0.603	-4.63	1.67e-05	0.000205	-
TUBGCP5	0.0252	0.669	0.895	0.59	1.68e-05	0.000206	-
EGFL7	-1.43	0.041	0.282	-2.38	1.68e-05	0.000206	-
PPIH	0.0359	0.545	0.842	0.478	1.73e-05	0.000211	-
PDGFC	-0.466	0.41	0.765	-4.6	1.73e-05	0.000211	-
TRPM2	-1.1	0.00039	0.0167	-1.57	1.74e-05	0.000212	-
B4GALT7	0.0491	0.629	0.876	0.473	1.74e-05	0.000213	-
MS4A1	-0.079	0.871	0.961	-2.45	1.76e-05	0.000214	-
SDHAF3	0.329	0.289	0.673	1.1	1.76e-05	0.000214	-
TIAM2	-0.265	0.32	0.703	-1.77	1.76e-05	0.000214	-
NPY	-1.25	0.0341	0.257	-3.72	1.77e-05	0.000215	-
TC2N	0.415	0.161	0.531	-1.97	1.78e-05	0.000216	-
JCAD	-0.994	0.039	0.275	-2.94	1.79e-05	0.000217	-
CNNM2	0.165	0.201	0.589	0.565	1.79e-05	0.000217	-
FZD7	-0.091	0.845	0.953	-2.27	1.81e-05	0.000219	-
DNMT3B	-0.181	0.414	0.768	0.995	1.83e-05	0.000221	-
IFI44L	0.155	0.772	0.93	-3.37	1.84e-05	0.000222	-
BST2	-0.353	0.147	0.512	-1.04	1.87e-05	0.000224	-
BMP3	-0.616	0.0797	0.392	-4.32	1.87e-05	0.000224	-
LRRC4B	-0.831	0.334	0.715	-5.47	1.86e-05	0.000224	-
MRPL42	-0.217	0.0165	0.175	0.409	1.88e-05	0.000226	-
SSB	0.0303	0.703	0.906	0.543	1.89e-05	0.000227	-
FAM216A	0.372	0.184	0.566	0.81	1.89e-05	0.000227	-
NCOA3	-0.324	0.0208	0.197	-0.691	1.91e-05	0.000228	-
DEPDC1B	0.142	0.446	0.788	1.07	1.9e-05	0.000228	-
ACAA2	0.3	0.0284	0.23	0.841	1.93e-05	0.00023	-
OCIAD2	0.816	0.00087	0.0288	0.91	1.94e-05	0.00023	-
SLC25A10	-0.238	0.137	0.498	0.983	1.93e-05	0.00023	-
TSPAN5	-0.152	0.585	0.858	-2.43	1.92e-05	0.00023	-
GRIK3	-0.757	0.395	0.756	2.65	1.94e-05	0.000231	-
ME1	-0.275	0.433	0.78	-2.77	1.95e-05	0.000232	-
PFKFB2	-0.322	0.329	0.711	-2.79	1.97e-05	0.000233	-
BTN3A1	-0.263	0.105	0.444	-0.812	1.97e-05	0.000234	-
SLCO2B1	-0.604	0.458	0.795	-4.29	1.97e-05	0.000234	-
VAV1	-0.426	0.0237	0.212	-0.77	1.98e-05	0.000235	-
DENND5B	0.45	0.0363	0.266	1.41	2e-05	0.000236	-
AC092835.1	0.648	0.00583	0.0972	1.09	2.01e-05	0.000237	-
FAM171B	-0.901	0.231	0.626	-2.62	2.01e-05	0.000237	-
ADAM10	0.153	0.344	0.722	0.68	2.01e-05	0.000238	-
LTB	-0.45	0.185	0.567	-1.95	2.02e-05	0.000238	-
AC005261.1	-0.00443	0.969	0.989	0.677	2.02e-05	0.000238	-
ARRDC2	-0.127	0.601	0.866	-0.909	2.04e-05	0.00024	-
JARID2	0.471	0.0104	0.136	0.847	2.07e-05	0.000242	-
CARD17	-0.526	0.349	0.725	-3.19	2.06e-05	0.000242	-
NOP14	-0.0298	0.771	0.929	0.465	2.11e-05	0.000246	-
KRT8	0.059	0.887	0.966	-2.83	2.1e-05	0.000246	-
ARHGEF17	-0.18	0.524	0.833	-2.22	2.14e-05	0.000249	-
PLXNB2	-0.602	0.00555	0.0948	-1.12	2.15e-05	0.00025	-
SDC1	1.56	0.00705	0.109	1.6	2.15e-05	0.00025	-
CBX6	-0.305	0.115	0.462	0.778	2.16e-05	0.000251	-
RUNX1	0.477	0.000476	0.0192	0.691	2.17e-05	0.000252	-
ERH	0.0214	0.776	0.931	0.707	2.18e-05	0.000253	-
ANO8	0.453	0.00628	0.102	0.797	2.19e-05	0.000254	-
FSCN1	-0.938	0.0223	0.206	-1.98	2.2e-05	0.000255	-
ACVR2A	-1.01	0.289	0.673	-2.61	2.22e-05	0.000256	-
CHRDL1	-0.569	0.161	0.531	-5.79	2.23e-05	0.000257	-
ZNF652	-0.238	0.116	0.462	-0.658	2.24e-05	0.000258	-
SMIM3	-0.173	0.287	0.673	-1.53	2.26e-05	0.00026	-
CA6	-0.887	0.382	0.748	-3.55	2.28e-05	0.000262	-
PON2	-0.466	0.182	0.565	-2.62	2.29e-05	0.000263	-
BCL9L	-0.284	0.112	0.457	-1.27	2.3e-05	0.000263	-
MYF6	-0.0376	0.896	0.969	-8.25	2.3e-05	0.000263	-
CHTOP	0.0498	0.389	0.752	-0.461	2.31e-05	0.000265	-
CCR7	-0.511	0.228	0.622	-1.69	2.31e-05	0.000265	-
ESYT1	0.0807	0.417	0.768	0.62	2.33e-05	0.000266	-
MAP4K4	-0.145	0.222	0.614	-0.628	2.32e-05	0.000266	-
ZNF37A	-0.113	0.504	0.822	0.647	2.32e-05	0.000266	-
IFT22	-0.317	0.0252	0.216	0.859	2.34e-05	0.000267	-
CNST	-0.298	0.0193	0.189	-0.611	2.36e-05	0.000269	-
PDIA5	-0.855	0.00103	0.032	-1.28	2.38e-05	0.000271	-
HFE	-0.438	0.0689	0.367	-1.34	2.38e-05	0.000271	-
RILPL1	-0.454	0.219	0.612	-1.55	2.37e-05	0.000271	-
AAGAB	-0.0102	0.918	0.974	0.479	2.39e-05	0.000272	-
PPHLN1	0.166	0.00146	0.0414	0.419	2.4e-05	0.000272	-
FGD3	-0.145	0.515	0.829	-0.594	2.39e-05	0.000272	-
COL6A3	-0.501	0.152	0.52	-3.82	2.39e-05	0.000272	-
AK4	0.408	0.195	0.581	1.74	2.41e-05	0.000273	-
PGM2	0.314	0.00838	0.121	0.633	2.42e-05	0.000274	-
GPAT4	-0.332	0.00933	0.13	-0.586	2.44e-05	0.000276	-
AP3M2	-0.35	0.0192	0.188	-0.751	2.44e-05	0.000276	-
RASA3	-0.406	0.0375	0.27	-1.19	2.44e-05	0.000276	-
FCHO2	0.12	0.782	0.932	-2.1	2.44e-05	0.000276	-
NDUFS1	-0.233	0.0582	0.337	0.418	2.47e-05	0.000278	-
PNPT1	0.105	0.334	0.716	0.562	2.51e-05	0.000283	-
LSM11	0.236	0.0153	0.168	0.881	2.53e-05	0.000284	-
AHNAK	-0.113	0.73	0.915	-1.64	2.54e-05	0.000285	-
ZNF333	-0.197	0.191	0.576	-0.554	2.54e-05	0.000285	-
GPD1	0.701	0.13	0.485	0.95	2.55e-05	0.000286	-
CWC27	0.188	0.00375	0.0752	0.462	2.57e-05	0.000288	-
OAS3	-0.623	0.0409	0.282	-1.48	2.59e-05	0.00029	-
TIMM50	0.0765	0.291	0.676	0.482	2.6e-05	0.000291	-
TERF2	-0.0443	0.671	0.895	-1.19	2.6e-05	0.000291	-
SAT1	1.65	0.00327	0.0694	-1.18	2.62e-05	0.000292	-
MYBBP1A	-0.125	0.303	0.688	0.581	2.62e-05	0.000292	-
BICD2	-0.0825	0.439	0.783	-0.784	2.62e-05	0.000292	-
ZNF318	-0.212	0.138	0.499	-1.18	2.65e-05	0.000295	-
NEK3	-0.541	0.1	0.436	-1.69	2.65e-05	0.000295	-
PON1	0.173	0.651	0.886	-3.2	2.65e-05	0.000295	-
BEND4	0.495	0.278	0.665	1.88	2.68e-05	0.000298	-
ARHGAP23	0.289	0.0316	0.245	0.816	2.68e-05	0.000298	-
ATP2B4	-0.00626	0.975	0.991	-0.846	2.72e-05	0.000301	-
IGSF10	-1.09	0.275	0.664	-5.52	2.72e-05	0.000301	-
CELSR1	-0.776	0.389	0.752	-2.18	2.71e-05	0.000301	-
ZNF462	-0.583	0.158	0.529	-3.49	2.73e-05	0.000302	-
HLX	-0.712	0.0219	0.203	-1.66	2.75e-05	0.000304	-
EPS8	-0.649	0.0843	0.405	-2.11	2.76e-05	0.000305	-
FZD6	-0.144	0.655	0.888	-2.48	2.77e-05	0.000306	-
CRIM1	-0.0419	0.913	0.973	-1.43	2.78e-05	0.000307	-
ITGA1	0.0161	0.926	0.977	-2.34	2.8e-05	0.000308	-
XRCC5	0.113	0.0272	0.226	0.411	2.84e-05	0.000312	-
PDE7B	-0.647	0.518	0.83	-3.09	2.83e-05	0.000312	-
SRPRB	-0.0324	0.705	0.907	0.58	2.92e-05	0.00032	-
SNX8	-0.529	0.0551	0.328	-0.935	2.92e-05	0.00032	-
DCHS2	-0.0624	0.911	0.972	2.64	2.93e-05	0.00032	-
ATP6V1A	0.0342	0.768	0.929	-0.76	2.96e-05	0.000324	-
HIBADH	0.394	0.0941	0.425	0.802	2.98e-05	0.000325	-
DSC3	-0.0681	0.932	0.979	-8.15	2.99e-05	0.000326	-
ANPEP	-0.947	0.0566	0.332	-2.29	3.01e-05	0.000327	-
VARS2	0.00157	0.988	0.996	0.55	3.04e-05	0.000329	-
CAMK4	2.03	3.48e-08	1.43e-05	1.54	3.04e-05	0.000329	CAMK4
ADAT2	0.32	0.00296	0.0652	0.637	3.03e-05	0.000329	-
KLHL33	-0.865	0.537	0.838	1.84	3.04e-05	0.000329	-
TSPAN9	-0.953	0.0356	0.261	-2.43	3.03e-05	0.000329	-
SNX24	0.578	0.0262	0.221	1.02	3.03e-05	0.000329	-
UBE2I	0.158	0.0808	0.394	0.566	3.08e-05	0.000333	-
RERG	0.0538	0.717	0.911	-3.73	3.08e-05	0.000333	-
DNAJA1	0.0278	0.783	0.933	-0.804	3.11e-05	0.000336	-
AFF1	-0.623	6.39e-05	0.00453	-0.845	3.12e-05	0.000337	AFF1
MOB3C	-0.453	0.0101	0.134	-0.687	3.13e-05	0.000337	-
JAK1	-0.329	0.00435	0.0814	-0.593	3.15e-05	0.000338	-
ESF1	0.255	0.0246	0.215	0.525	3.14e-05	0.000338	-
BTF3L4	-0.39	0.00426	0.0802	-0.531	3.14e-05	0.000338	-
PSAP	-0.179	0.377	0.745	-0.918	3.15e-05	0.000339	-
NAXE	0.212	0.0821	0.398	0.809	3.15e-05	0.000339	-
EXT2	0.00857	0.925	0.977	0.494	3.18e-05	0.000341	-
EPHA2	-1.51	0.189	0.575	-4.28	3.19e-05	0.000342	-
MRPS35	0.0976	0.193	0.578	0.518	3.19e-05	0.000343	-
CASC4	0.192	0.0363	0.266	0.446	3.21e-05	0.000343	-
PLD5	-0.131	0.681	0.899	-5.2	3.2e-05	0.000343	-
NFE2	-0.574	0.0507	0.315	-2.09	3.23e-05	0.000345	-
ITGA4	-0.404	0.000298	0.0139	-0.94	3.25e-05	0.000347	ITGA4
OGFOD1	0.0764	0.488	0.814	0.544	3.26e-05	0.000347	-
RGMB	-0.294	0.216	0.608	-2.72	3.29e-05	0.00035	-
IFI44	0.03	0.947	0.984	-1.85	3.32e-05	0.000353	-
ATP4A	0.66	0.177	0.556	1.77	3.32e-05	0.000353	-
TMEM128	0.546	0.00455	0.084	0.594	3.34e-05	0.000354	-
CD81	-0.0093	0.95	0.984	0.736	3.36e-05	0.000356	-
MARK4	0.176	0.0711	0.373	0.581	3.37e-05	0.000357	-
PID1	-0.44	0.533	0.837	-4.76	3.37e-05	0.000357	-
LHX2	-0.74	0.402	0.761	-7.13	3.38e-05	0.000358	-
ACACA	0.0251	0.895	0.969	0.502	3.4e-05	0.000359	-
TMC6	-0.0657	0.765	0.928	-0.793	3.39e-05	0.000359	-
ZYX	-0.24	0.326	0.707	-1.22	3.42e-05	0.00036	-
MMP11	-0.316	0.612	0.87	1.19	3.45e-05	0.000363	-
AFG3L2	0.161	0.125	0.478	0.44	3.46e-05	0.000364	-
ATP5MD	-0.108	0.243	0.638	0.912	3.48e-05	0.000366	-
GSTM4	0.701	0.018	0.181	0.843	3.48e-05	0.000366	-
RELT	-0.375	0.0925	0.422	-0.836	3.51e-05	0.000368	-
PRMT3	0.256	0.104	0.442	0.513	3.53e-05	0.000371	-
NRGN	0.723	0.423	0.772	1.76	3.53e-05	0.000371	-
PDIA6	-0.0242	0.847	0.954	0.579	3.55e-05	0.000372	-
PENK	-1.03	0.424	0.773	-7.62	3.55e-05	0.000372	-
EML6	-0.00808	0.968	0.989	1.61	3.58e-05	0.000374	-
GPRIN3	-0.485	0.365	0.736	-2.3	3.59e-05	0.000375	-
RSRP1	0.148	0.527	0.834	-0.723	3.6e-05	0.000376	-
STRBP	0.307	0.00573	0.0962	0.584	3.62e-05	0.000378	-
RUNX3	-0.0837	0.757	0.924	-1.56	3.64e-05	0.000379	-
ACTL8	-0.452	0.453	0.792	2.09	3.65e-05	0.00038	-
FLT4	-0.988	0.134	0.494	-3.13	3.66e-05	0.000381	-
TRIM2	-0.756	0.00562	0.0951	-1.84	3.73e-05	0.000387	-
FBXO4	0.106	0.626	0.875	0.766	3.76e-05	0.000389	-
PPM1L	0.252	0.341	0.72	1.09	3.75e-05	0.000389	-
SWT1	-0.221	0.026	0.22	-1.41	3.76e-05	0.000389	-
TSPAN4	0.66	0.129	0.485	0.875	3.79e-05	0.000392	-
PEBP1	0.152	0.217	0.609	0.679	3.81e-05	0.000395	-
MAD2L2	0.221	0.0441	0.293	0.877	3.82e-05	0.000395	-
CCDC14	-0.193	0.145	0.51	0.756	3.82e-05	0.000395	-
AICDA	0.177	0.529	0.835	-3.59	3.82e-05	0.000395	-
RHOBTB1	0.792	0.275	0.663	1.79	3.84e-05	0.000396	-
RARG	0.162	0.789	0.936	-1.09	3.84e-05	0.000396	-
HSD17B10	-0.0697	0.565	0.85	0.762	3.89e-05	0.000401	-
CD69	1.02	0.0425	0.288	-1.48	3.89e-05	0.000401	-
USF3	-0.0402	0.821	0.947	-0.811	3.89e-05	0.000401	-
MAPRE2	0.00466	0.968	0.989	-0.551	3.91e-05	0.000402	-
ENG	-0.498	0.109	0.452	-1.15	3.95e-05	0.000406	-
LETM1	0.091	0.453	0.792	0.531	3.96e-05	0.000406	-
ATAD3A	-0.128	0.13	0.486	0.667	3.96e-05	0.000406	-
SPAG6	-0.66	0.436	0.781	2.29	3.97e-05	0.000408	-
CAMK1	-0.133	0.805	0.942	-2.05	4e-05	0.00041	-
TES	0.13	0.738	0.917	-2.18	4.02e-05	0.000412	-
DHX30	0.2	0.0754	0.383	0.397	4.04e-05	0.000414	-
PLS3	0.0453	0.916	0.973	-4.69	4.04e-05	0.000414	-
DAP3	0.102	0.237	0.633	0.427	4.05e-05	0.000415	-
MRPS23	0.0895	0.248	0.642	0.705	4.08e-05	0.000417	-
B3GALNT2	-0.233	0.115	0.462	0.726	4.11e-05	0.000419	-
EPS8L2	1.28	0.00208	0.0533	1.06	4.1e-05	0.000419	-
INTU	-0.87	0.289	0.673	-2.95	4.1e-05	0.000419	-
STK40	-0.00459	0.975	0.991	-0.694	4.14e-05	0.000422	-
PACSIN1	-0.547	0.311	0.695	-2.43	4.16e-05	0.000424	-
POLA1	-0.0716	0.522	0.832	0.688	4.2e-05	0.000427	-
GBP5	-0.324	0.378	0.745	-2.17	4.2e-05	0.000427	-
CARMIL1	-0.807	0.0133	0.157	-1.99	4.21e-05	0.000427	-
TTF2	0.043	0.725	0.913	0.616	4.25e-05	0.000431	-
SPTLC1	-0.193	0.0224	0.206	-0.389	4.25e-05	0.000431	-
HOXA11	-0.733	0.496	0.819	-5.08	4.25e-05	0.000431	-
LY96	-0.284	0.48	0.809	-1.26	4.3e-05	0.000435	-
ABCF2	-0.0667	0.589	0.859	0.512	4.32e-05	0.000437	-
SP110	-0.041	0.717	0.911	-0.704	4.35e-05	0.00044	-
CCDC6	0.59	2.33e-06	0.000442	0.676	4.36e-05	0.000441	-
KDM1A	0.279	0.00384	0.0763	0.486	4.41e-05	0.000445	-
ITGA2	-0.791	0.0412	0.282	-1.92	4.41e-05	0.000445	-
IFITM3	-0.271	0.136	0.497	-1.58	4.45e-05	0.000449	-
FGD6	-0.296	0.212	0.604	-1.39	4.45e-05	0.000449	-
RADIL	-0.196	0.295	0.68	-2.53	4.46e-05	0.000449	-
CTCF	0.0699	0.338	0.718	0.457	4.52e-05	0.000454	-
DUSP6	-1.44	2.2e-05	0.00216	-1.42	4.53e-05	0.000455	DUSP6
RNF187	0.0593	0.616	0.872	0.634	4.54e-05	0.000456	-
LY6H	-0.56	0.531	0.835	-5.12	4.54e-05	0.000456	-
TGM6	0.0632	0.939	0.982	1.8	4.55e-05	0.000457	-
NF2	-0.0362	0.64	0.881	0.393	4.59e-05	0.000459	-
CLEC2A	-0.293	0.615	0.871	-4.9	4.58e-05	0.000459	-
SCML2	-0.156	0.471	0.803	-1.39	4.6e-05	0.00046	-
ALDH1A1	-1.37	0.078	0.389	-2.74	4.6e-05	0.00046	-
NOLC1	0.0861	0.451	0.791	0.56	4.63e-05	0.000463	-
RFTN1	-0.985	3.4e-05	0.00293	-0.912	4.66e-05	0.000465	-
C6orf62	0.0466	0.786	0.934	-0.531	4.68e-05	0.000467	-
MFGE8	0.221	0.401	0.76	0.947	4.72e-05	0.000469	-
KLHDC3	-0.0037	0.962	0.987	0.565	4.73e-05	0.00047	-
B4GALT2	-0.125	0.62	0.873	0.88	4.73e-05	0.00047	-
HLA-G	-0.708	0.0174	0.179	-1.22	4.75e-05	0.000472	-
MEGF9	0.0764	0.669	0.894	-0.909	4.77e-05	0.000474	-
RIMBP2	-0.381	0.747	0.919	-5.93	4.82e-05	0.000479	-
RIMS2	0.118	0.727	0.914	2.32	4.88e-05	0.000484	-
TMPO	-0.133	0.098	0.432	0.671	4.89e-05	0.000485	-
CHD3	-0.393	0.000946	0.0305	-0.54	4.9e-05	0.000485	-
NNT	0.233	0.0783	0.389	0.471	4.9e-05	0.000485	-
RRP7A	-0.0335	0.736	0.917	0.628	4.9e-05	0.000485	-
TPP2	0.321	0.00208	0.0533	0.642	4.95e-05	0.000489	-
MAP3K3	-0.102	0.366	0.737	-0.729	4.96e-05	0.000489	-
ZNF449	-0.528	0.015	0.167	-0.833	4.95e-05	0.000489	-
CCDC186	0.227	0.249	0.642	-0.852	4.96e-05	0.00049	-
SAMD4A	0.0488	0.858	0.958	1.26	4.99e-05	0.000492	-
TLE6	-0.469	0.189	0.574	1.59	4.98e-05	0.000492	-
FGFR1OP2	-0.108	0.299	0.684	-0.84	5e-05	0.000493	-
SCAPER	-0.14	0.103	0.441	-0.671	5.04e-05	0.000495	-
TDRD9	0.00514	0.981	0.993	-3.33	5.04e-05	0.000495	-
COPZ2	1.48	0.0879	0.41	1.68	5.03e-05	0.000495	-
EPHA4	0.213	0.707	0.907	-2.02	5.05e-05	0.000497	-
IGFBP3	-0.302	0.689	0.903	-3.14	5.06e-05	0.000497	-
RASD1	-0.108	0.679	0.898	-1.83	5.1e-05	0.0005	-
E2F3	0.269	0.000184	0.0101	0.464	5.1e-05	0.0005	-
CBX1	0.545	0.0596	0.342	1.28	5.12e-05	0.000501	-
AGMAT	2.44	0.000204	0.0106	1.33	5.12e-05	0.000501	-
TSC22D2	-0.0419	0.577	0.856	-0.809	5.14e-05	0.000503	-
UQCRC1	-0.219	0.0329	0.25	0.586	5.17e-05	0.000504	-
PTPN18	0.0776	0.741	0.917	-1.22	5.17e-05	0.000504	-
TMEM175	-0.152	0.414	0.768	-0.694	5.17e-05	0.000504	-
DCN	-1.25	0.176	0.556	-3.9	5.17e-05	0.000504	-
INO80	-0.224	0.192	0.577	-0.858	5.21e-05	0.000507	-
ITGA6	-0.621	0.0957	0.428	-2.11	5.23e-05	0.000508	-
EID2B	-0.741	0.348	0.725	0.637	5.22e-05	0.000508	-
DBNDD1	-0.834	0.283	0.669	-2.45	5.29e-05	0.000514	-
EFL1	0.0585	0.28	0.666	0.613	5.32e-05	0.000516	-
STAT4	-0.0902	0.654	0.887	-1.85	5.35e-05	0.000518	-
CASP8	0.179	0.0785	0.389	-1.06	5.36e-05	0.000519	-
PLEKHO2	-0.0186	0.915	0.973	-0.986	5.37e-05	0.000519	-
ESCO2	-0.143	0.339	0.719	1.06	5.4e-05	0.000521	-
NRBP2	-0.72	0.00962	0.132	-1.19	5.39e-05	0.000521	-
MRPL34	-0.449	0.0109	0.14	0.652	5.45e-05	0.000526	-
RETREG1	0.156	0.61	0.869	-1.21	5.45e-05	0.000526	-
ATP1A2	-0.464	0.0222	0.205	2.07	5.46e-05	0.000527	-
PPFIBP2	0.0927	0.801	0.94	-1.82	5.5e-05	0.00053	-
EPS15	0.106	0.248	0.642	-0.49	5.52e-05	0.000531	-
SDF2L1	0.0448	0.644	0.882	0.868	5.51e-05	0.000531	-
THOC7	0.0967	0.146	0.512	0.704	5.57e-05	0.000535	-
PANK1	0.211	0.121	0.472	1.21	5.57e-05	0.000535	-
ADGRL2	0.125	0.569	0.853	-5.1	5.56e-05	0.000535	-
GMPS	0.0125	0.903	0.971	0.447	5.61e-05	0.000538	-
ALKBH3	0.569	0.00254	0.0597	0.756	5.61e-05	0.000538	-
SRR	-0.128	0.52	0.831	0.674	5.61e-05	0.000538	-
AK2	0.301	0.0763	0.385	0.629	5.63e-05	0.000539	-
TDP1	0.113	0.316	0.7	0.457	5.63e-05	0.000539	-
VAMP5	-0.746	0.0538	0.324	-1.06	5.65e-05	0.000541	-
DLGAP2	-0.181	0.654	0.887	-3.05	5.68e-05	0.000543	-
RASSF8	-0.692	0.0321	0.247	-2.68	5.69e-05	0.000544	-
SERPINB6	-0.214	0.566	0.851	-1.51	5.73e-05	0.000547	-
NRSN2	-0.291	0.446	0.788	1.2	5.73e-05	0.000548	-
HEXIM1	-0.0775	0.536	0.838	-1.12	5.75e-05	0.000549	-
RNF19A	-0.26	0.0241	0.214	-0.677	5.79e-05	0.000552	-
BCAS1	-1.64	0.0691	0.367	-2.95	5.8e-05	0.000553	-
SELL	-0.687	0.146	0.511	-1.74	5.84e-05	0.000556	-
NDUFS6	-0.231	0.0865	0.408	0.574	5.85e-05	0.000556	-
RAD51B	-0.044	0.686	0.901	0.619	5.85e-05	0.000556	-
GZMA	-0.35	0.406	0.763	1.73	5.9e-05	0.000561	-
RORC	-0.199	0.175	0.554	-1.8	5.9e-05	0.000561	-
INTS3	-0.0962	0.0661	0.36	-0.893	5.95e-05	0.000565	-
ZIK1	0.326	0.137	0.499	0.914	5.95e-05	0.000565	-
CLTCL1	-0.226	0.0322	0.247	-1.55	5.96e-05	0.000565	-
SDK1	0.385	0.592	0.861	-3.35	5.99e-05	0.000568	-
SLA	0.0257	0.928	0.977	-1.56	6.05e-05	0.000571	-
SH3GL3	-0.336	0.24	0.635	-5.05	6.05e-05	0.000571	-
FBXL7	0.347	0.299	0.684	-4.52	6.04e-05	0.000571	-
DMBT1	-0.385	0.637	0.879	1.88	6.06e-05	0.000572	-
LIMD1	-0.27	0.211	0.603	-0.96	6.1e-05	0.000575	-
DNAJC28	0.0585	0.778	0.932	-1.2	6.1e-05	0.000575	-
SPTBN2	0.751	0.0538	0.324	1.55	6.11e-05	0.000576	-
NME7	0.0859	0.281	0.667	0.663	6.12e-05	0.000576	-
TSPAN15	-0.395	0.173	0.552	-2.5	6.11e-05	0.000576	-
SLC8A3	-0.369	0.387	0.751	-4.46	6.14e-05	0.000577	-
MRPL48	-0.347	0.00358	0.0731	0.657	6.15e-05	0.000578	-
CADPS	-0.289	0.511	0.827	-4.94	6.18e-05	0.00058	-
EMILIN2	-0.946	0.212	0.604	-1.48	6.2e-05	0.000582	-
NOVA1	-0.13	0.667	0.893	-5.81	6.21e-05	0.000582	-
SMURF2	-0.216	0.0248	0.215	-0.556	6.23e-05	0.000583	-
BIRC3	0.223	0.454	0.792	-1.78	6.22e-05	0.000583	-
SPTLC2	-0.434	0.0132	0.156	-0.815	6.34e-05	0.000593	-
CDH4	-0.837	0.379	0.745	2.04	6.34e-05	0.000593	-
ITGB7	-0.579	0.115	0.462	-1.52	6.39e-05	0.000597	-
VAMP8	0.859	0.0404	0.28	0.802	6.4e-05	0.000598	-
GPCPD1	0.107	0.51	0.826	-0.735	6.42e-05	0.000598	-
GIMAP1	-0.09	0.717	0.911	-1.32	6.4e-05	0.000598	-
WASF2	0.153	0.212	0.604	-0.666	6.47e-05	0.000603	-
TUB	-0.827	0.502	0.822	-2.77	6.52e-05	0.000606	-
IGF2	-0.526	0.251	0.644	-2.17	6.53e-05	0.000608	-
RCBTB2	-0.0915	0.651	0.886	-1.24	6.56e-05	0.00061	-
MTMR2	0.125	0.434	0.78	0.724	6.58e-05	0.000611	-
ARL9	1.01	0.0619	0.348	1.11	6.61e-05	0.000614	-
KTI12	0.136	0.0791	0.39	0.765	6.65e-05	0.000617	-
ISG20L2	0.0364	0.675	0.897	0.5	6.68e-05	0.00062	-
TCF15	0.413	0.0803	0.393	-2.22	6.71e-05	0.000621	-
CDK4	0.208	0.142	0.506	0.829	6.73e-05	0.000624	-
C19orf38	0.0525	0.924	0.977	-1.27	6.74e-05	0.000624	-
PDCD7	0.12	0.0632	0.352	0.494	6.75e-05	0.000625	-
PADI2	0.0166	0.974	0.991	-2.84	6.8e-05	0.000629	-
NELFCD	-0.117	0.043	0.29	0.425	6.82e-05	0.000631	-
COL9A2	-0.315	0.457	0.794	-1.29	6.83e-05	0.000632	-
CCDC34	0.563	0.045	0.296	1.03	6.87e-05	0.000633	-
ACACB	0.306	0.166	0.54	1.04	6.87e-05	0.000633	-
HOOK1	0.131	0.807	0.943	-1.77	6.9e-05	0.000635	-
PBX1	-1.06	0.149	0.516	-4.67	6.97e-05	0.000641	-
MCEMP1	-0.618	0.193	0.578	-2.4	6.97e-05	0.000641	-
LMNB1	-0.0455	0.652	0.886	0.823	6.98e-05	0.000642	-
PALLD	2.42	4.83e-12	1.44e-08	1.7	7e-05	0.000644	-
PABPC4	-0.113	0.272	0.661	0.479	7.05e-05	0.000647	-
PSKH2	-0.219	0.676	0.897	-3.2	7.07e-05	0.000649	-
YES1	-1.11	0.0029	0.0648	-2.07	7.15e-05	0.000655	YES1
MXI1	-0.0995	0.528	0.834	-1.69	7.19e-05	0.000658	-
UGCG	0.0239	0.919	0.975	-1.08	7.21e-05	0.00066	-
GNPNAT1	-0.254	0.125	0.478	0.693	7.22e-05	0.000661	-
SESN1	-0.402	0.0466	0.301	-1.42	7.25e-05	0.000663	-
LIMK2	-0.225	0.056	0.33	-0.939	7.27e-05	0.000664	-
TOR1AIP2	-0.0419	0.67	0.895	-0.731	7.26e-05	0.000664	-
BNC2	-0.403	0.504	0.822	-2.9	7.29e-05	0.000665	-
RIPK4	0.0953	0.821	0.947	-4.81	7.28e-05	0.000665	-
TMEM109	0.031	0.704	0.906	0.646	7.3e-05	0.000666	-
RSRC1	0.264	0.000181	0.0101	0.512	7.31e-05	0.000667	-
TLR1	-0.319	0.219	0.611	-1.03	7.34e-05	0.000669	-
DTD2	0.0467	0.682	0.9	0.874	7.39e-05	0.000673	-
SPOP	-0.056	0.495	0.819	-0.523	7.42e-05	0.000674	-
RASAL3	-0.114	0.517	0.83	-0.682	7.42e-05	0.000674	-
EPPK1	-0.316	0.537	0.839	-2.41	7.42e-05	0.000674	-
FKBP15	-0.346	0.00968	0.132	-0.724	7.44e-05	0.000675	FKBP15
PTPN14	-0.484	0.389	0.752	-3.38	7.45e-05	0.000676	-
GCAT	0.632	0.00277	0.0628	1.12	7.47e-05	0.000678	-
TPCN1	-1.1	0.0116	0.144	-1.21	7.55e-05	0.000684	-
TMOD2	-0.287	0.218	0.61	-1.38	7.58e-05	0.000686	-
HRK	0.0579	0.936	0.981	-2.4	7.58e-05	0.000686	-
PTPRK	1.54	0.000175	0.00998	2.14	7.6e-05	0.000687	-
PHGDH	0.375	0.0763	0.384	1.64	7.61e-05	0.000688	-
BPHL	0.0866	0.627	0.875	0.835	7.64e-05	0.00069	-
ITGA3	-0.172	0.349	0.725	-1.92	7.64e-05	0.00069	-
MRPS34	0.0217	0.766	0.928	0.829	7.67e-05	0.000692	-
HENMT1	0.0771	0.804	0.942	0.724	7.75e-05	0.000698	-
DYNC2LI1	-0.751	0.000458	0.0189	0.994	7.75e-05	0.000698	-
SIAE	0.204	0.586	0.858	1.06	7.75e-05	0.000698	-
RASAL1	-0.162	0.75	0.921	2.12	7.86e-05	0.000706	-
ZBTB22	-0.112	0.679	0.898	-0.617	7.86e-05	0.000706	-
FAM102A	-0.162	0.242	0.638	-1.51	7.87e-05	0.000706	-
SNX32	0.106	0.784	0.934	0.905	7.85e-05	0.000706	-
IRF1	-0.663	5.33e-07	0.000118	-0.968	7.88e-05	0.000707	-
IKZF2	-0.31	0.354	0.728	1.5	7.9e-05	0.000708	-
BCL2L11	0.319	0.0953	0.428	1.28	7.91e-05	0.000709	-
ABCA3	-0.243	0.614	0.871	1.31	7.94e-05	0.000711	-
IGF2BP3	0.229	0.526	0.833	-2.79	8e-05	0.000716	-
CCN2	-0.41	0.43	0.777	-2.27	8.01e-05	0.000716	-
HAVCR2	-0.178	0.763	0.927	-1.53	8.06e-05	0.00072	-
TYSND1	0.444	0.00339	0.0712	0.657	8.08e-05	0.000721	-
ZNF440	0.348	0.018	0.181	0.569	8.07e-05	0.000721	-
ASB13	-0.152	0.632	0.877	-1.56	8.1e-05	0.000722	-
MPO	-0.428	0.403	0.761	-2.92	8.17e-05	0.000726	-
ABCA2	0.13	0.434	0.78	-1.14	8.15e-05	0.000726	-
IRAK2	-0.33	0.313	0.698	-1.65	8.17e-05	0.000726	-
CD27	0.15	0.817	0.946	-1.82	8.22e-05	0.00073	-
PLA2G6	0.0888	0.46	0.796	-0.661	8.21e-05	0.00073	-
FNDC3B	-0.582	0.138	0.5	-1.38	8.22e-05	0.00073	-
SERPINB1	-1.08	0.0161	0.172	-0.96	8.26e-05	0.000733	-
ERI3	0.11	0.303	0.688	0.557	8.26e-05	0.000733	-
MRPL9	-0.204	0.0824	0.399	0.514	8.34e-05	0.000739	-
PCK2	0.0939	0.529	0.835	0.623	8.34e-05	0.000739	-
ANKS1B	-0.864	0.132	0.491	-5.48	8.35e-05	0.00074	-
MRPS30	-0.35	0.00496	0.0885	0.47	8.4e-05	0.000743	-
ZNF219	0.347	0.122	0.474	1.24	8.39e-05	0.000743	-
CD247	-0.0597	0.807	0.943	-1.62	8.42e-05	0.000744	-
TMEM9	-0.0273	0.853	0.956	0.615	8.42e-05	0.000744	-
RPS6KA3	-0.162	0.315	0.699	-0.747	8.46e-05	0.000746	-
ZNF875	0.511	0.192	0.577	0.609	8.45e-05	0.000746	-
ABCB1	-0.246	0.608	0.868	-2.11	8.45e-05	0.000746	-
MTIF3	-0.172	0.231	0.626	-0.83	8.48e-05	0.000748	-
VGF	0.464	0.248	0.642	2.23	8.51e-05	0.000749	-
MARK1	-0.635	0.182	0.565	-4.32	8.52e-05	0.00075	-
CAP1	-0.201	0.0504	0.314	-0.651	8.53e-05	0.000751	-
PGAP1	-0.352	0.384	0.748	-1.89	8.58e-05	0.000754	-
ELFN1	-0.675	0.245	0.641	-3.22	8.58e-05	0.000754	-
PLAG1	-0.789	0.288	0.673	-1.85	8.62e-05	0.000757	-
DNTT	-1.45	0.0014	0.0401	-1.82	8.66e-05	0.00076	DNTT
HIPK3	-0.287	0.0462	0.3	-0.568	8.65e-05	0.00076	-
BCL11B	0.176	0.222	0.613	1.42	8.67e-05	0.000761	-
ERICH3	0.259	0.537	0.839	-3.19	8.67e-05	0.000761	-
ZNF625	0.196	0.572	0.854	0.951	8.71e-05	0.000764	-
PPM1E	0.918	0.0863	0.408	2.46	8.76e-05	0.000768	-
YPEL5	0.0553	0.56	0.847	-0.999	8.79e-05	0.00077	-
TTL	0.124	0.222	0.613	0.59	8.84e-05	0.000774	-
XPC	-0.265	0.171	0.549	-0.631	8.91e-05	0.000779	-
MPEG1	-0.94	0.147	0.512	-2.28	8.93e-05	0.00078	-
TMEM121	-1.03	0.239	0.635	1.5	8.95e-05	0.000782	-
RFLNB	-0.817	0.0277	0.228	-1.69	9e-05	0.000786	-
COMTD1	0.35	0.062	0.348	0.804	9e-05	0.000786	-
MAP3K4	-0.0241	0.729	0.914	0.407	9.04e-05	0.000788	-
IFNAR1	-0.393	0.0013	0.0377	-0.678	9.04e-05	0.000788	-
FAM117A	-0.441	0.00479	0.087	-0.965	9.06e-05	0.000789	-
DDX19A	0.0499	0.461	0.796	0.378	9.1e-05	0.000792	-
IGLL1	0.946	0.00401	0.0782	1.53	9.14e-05	0.000795	-
GTF3C5	-0.194	0.00377	0.0755	-0.759	9.16e-05	0.000796	-
NUMBL	-0.344	0.117	0.464	-0.747	9.18e-05	0.000797	-
ARHGAP32	1.54	5.74e-06	0.000856	1.87	9.21e-05	0.000799	-
SBNO2	-0.0978	0.443	0.785	-0.782	9.33e-05	0.000808	-
XIRP1	0.843	0.00206	0.053	2.09	9.32e-05	0.000808	-
DAAM2	-0.0885	0.815	0.945	-3.89	9.34e-05	0.000809	-
GNL3	0.0322	0.76	0.925	0.489	9.51e-05	0.000823	-
CTSL	-0.805	0.278	0.665	-2.35	9.53e-05	0.000824	-
ZAP70	0.475	0.037	0.269	0.766	9.6e-05	0.000829	-
DHX33	-0.0527	0.694	0.904	0.6	9.61e-05	0.000829	-
SH3RF3	-1.97	5.07e-05	0.00387	-1.98	9.64e-05	0.000831	-
DCTN4	0.00637	0.936	0.981	-1.12	9.66e-05	0.000832	-
DUSP12	-0.0923	0.456	0.793	0.558	9.67e-05	0.000832	-
PRKAR1B	-0.109	0.417	0.769	0.787	9.82e-05	0.000844	-
GSDMA	-0.00661	0.988	0.996	-2.15	9.82e-05	0.000844	-
MERTK	-0.723	0.123	0.474	-2.65	9.88e-05	0.000849	-
ST8SIA4	-0.17	0.271	0.661	-0.606	9.91e-05	0.00085	-
HSPG2	-0.817	0.0277	0.228	-1.54	9.93e-05	0.000852	-
PARPBP	-0.0326	0.839	0.952	0.68	9.99e-05	0.000856	-
WDR12	-0.0825	0.404	0.762	0.632	9.98e-05	0.000856	-
STK17B	-0.449	0.00606	0.0995	-0.752	0.0001	0.000859	-
GCNT1	-0.318	0.118	0.466	-1.06	0.0001	0.000859	-
C1RL	-0.0526	0.939	0.982	-0.966	0.0001	0.000859	-
SALL2	-0.379	0.375	0.744	1.24	0.000101	0.000864	-
FHIT	-1.02	0.00753	0.113	-1.4	0.000102	0.000868	-
ADAMTS1	0.5	0.191	0.576	2.16	0.000102	0.000869	-
CCDC159	-0.041	0.879	0.964	-0.804	0.000102	0.000872	-
WDR43	-0.126	0.148	0.514	0.477	0.000103	0.000875	-
WDR33	0.0055	0.923	0.977	0.409	0.000103	0.000875	-
NPHP4	-0.0347	0.757	0.924	0.732	0.000103	0.000875	-
UGT2B17	0.569	0.0371	0.269	-3.75	0.000103	0.000875	-
GPAT3	-0.501	0.31	0.694	-2.07	0.000105	0.000888	-
TMCO3	0.0908	0.548	0.843	-0.614	0.000106	0.000898	-
WDR36	-0.0225	0.809	0.943	0.479	0.000106	0.000901	-
ACSL1	-0.528	0.0971	0.432	-1.71	0.000106	0.000901	-
RAB44	-0.0636	0.772	0.93	-2.27	0.000107	0.000904	-
ATP6V0A1	-0.0156	0.939	0.982	-2.01	0.000107	0.000907	-
SETDB2	-0.122	0.555	0.846	-0.881	0.000108	0.00091	-
ACOT4	0.184	0.754	0.923	1.34	0.000108	0.000915	-
HACD4	-0.764	0.166	0.54	-1.13	0.000109	0.000918	-
SDC2	-0.609	0.273	0.661	-3.03	0.000109	0.000918	-
TLE1	-0.31	0.219	0.611	-1.53	0.000109	0.000919	-
MSN	-0.136	0.246	0.642	-0.67	0.000109	0.00092	-
TP53RK	-0.0756	0.448	0.789	0.724	0.00011	0.000924	-
MN1	-0.94	0.272	0.661	-2.87	0.00011	0.000925	-
UHRF1BP1	0.235	0.0566	0.332	0.48	0.00011	0.000927	-
MADD	-0.164	0.129	0.485	-0.714	0.000112	0.000942	-
CFLAR	-0.494	0.0111	0.142	-0.617	0.000112	0.000942	-
TSC22D3	-0.527	0.056	0.33	-1.16	0.000113	0.000943	-
GAMT	0.0362	0.766	0.928	0.873	0.000113	0.000945	-
FDPS	0.117	0.185	0.568	0.475	0.000113	0.000947	-
TAPBPL	-0.116	0.3	0.685	-0.798	0.000113	0.000947	-
ROR2	-0.174	0.614	0.871	-2.55	0.000113	0.000947	-
ELOA2	0.0215	0.908	0.971	1.56	0.000114	0.000955	-
TSTD1	0.17	0.529	0.835	0.958	0.000115	0.000956	-
SRPK1	0.243	0.0494	0.31	0.569	0.000115	0.000959	-
PFDN1	0.108	0.102	0.439	0.448	0.000115	0.00096	-
AUP1	-0.00675	0.95	0.984	0.38	0.000116	0.000962	-
FAM76A	-0.0188	0.832	0.95	-0.53	0.000115	0.000962	-
EHD3	-0.232	0.382	0.747	-1.23	0.000116	0.000962	-
MAPKAPK5	0.0143	0.891	0.967	0.369	0.000116	0.000964	-
MUL1	0.378	0.0167	0.175	0.668	0.000116	0.000964	-
ZNF48	0.072	0.41	0.765	0.735	0.000116	0.000964	-
NABP1	-0.756	0.0218	0.203	-1.79	0.000117	0.000968	-
USB1	0.0183	0.897	0.969	0.527	0.000117	0.000968	-
PPAT	0.354	0.00871	0.124	0.648	0.000117	0.000971	-
TULP4	0.126	0.273	0.661	0.645	0.000117	0.000971	-
PRELID3A	0.0926	0.784	0.934	1.52	0.000117	0.000971	-
LARS2	0.336	0.00418	0.0792	0.403	0.000118	0.000974	-
AIM2	-0.282	0.571	0.853	-2.15	0.000118	0.000974	-
KCNN4	-0.975	0.00274	0.0626	-1.39	0.000118	0.000976	-
TRIM72	2.23	2.64e-05	0.00244	1.78	0.000118	0.000976	-
SUV39H2	0.382	3.85e-05	0.00325	0.593	0.000119	0.000987	-
TSPAN14	-0.505	0.0112	0.142	-0.725	0.00012	0.000988	-
SP4	0.262	0.156	0.526	0.871	0.00012	0.000989	-
DUSP3	-0.348	0.279	0.666	-1.03	0.00012	0.000989	-
PLP1	-0.13	0.781	0.932	1.76	0.00012	0.000993	-
CHCHD7	-0.0608	0.691	0.903	0.676	0.000121	0.001	-
DCPS	0.0726	0.406	0.763	0.635	0.000122	0.001	-
CBLB	0.665	0.00688	0.107	-0.825	0.000122	0.001	-
EEF1AKMT2	-0.267	0.0639	0.354	-0.726	0.000122	0.001	-
KCNK17	-0.631	0.469	0.801	-3.3	0.000122	0.001	-
CNOT11	0.106	0.0292	0.234	0.358	0.000122	0.00101	-
RCOR1	0.403	1.21e-05	0.00143	0.557	0.000123	0.00101	-
FAM219A	-0.244	0.308	0.692	-0.769	0.000125	0.00102	-
PLEKHG1	-0.235	0.594	0.863	-1.75	0.000124	0.00102	-
HSP90AA1	0.0822	0.147	0.512	0.532	0.000126	0.00103	-
UBXN2B	-0.0733	0.627	0.875	0.829	0.000126	0.00103	-
ATG16L2	-0.0475	0.746	0.918	-0.801	0.000126	0.00103	-
RABL6	0.122	0.124	0.476	0.428	0.000126	0.00103	-
CLIP4	0.132	0.298	0.683	-1.93	0.000125	0.00103	-
CD1E	-0.116	0.842	0.953	-3.14	0.000127	0.00104	-
ANXA1	-0.399	0.424	0.773	-1.72	0.000127	0.00104	-
CCDC25	0.0612	0.568	0.852	0.659	0.000129	0.00105	-
ARID3A	-0.367	0.0616	0.347	-0.937	0.000129	0.00105	-
WDR66	-1.07	0.214	0.605	-1.61	0.000128	0.00105	-
ZSWIM8	-0.065	0.461	0.796	-0.691	0.000131	0.00107	-
STX4	-0.151	0.155	0.525	-0.63	0.000131	0.00107	-
BBS4	0.158	0.358	0.73	0.573	0.000132	0.00107	-
COL3A1	-0.203	0.773	0.93	-3.82	0.000132	0.00107	-
CD44	-0.446	0.233	0.628	-1.25	0.000133	0.00108	-
PARP8	-0.207	0.156	0.526	-0.935	0.000132	0.00108	-
GADD45A	-0.214	0.525	0.833	-1.41	0.000133	0.00108	-
TBC1D16	0.162	0.474	0.805	-1.32	0.000133	0.00108	-
IKBKG	-0.0477	0.608	0.868	-0.561	0.000133	0.00108	-
GSDME	-1.04	0.0622	0.349	-3.09	0.000134	0.00109	-
QKI	-0.466	0.00147	0.0414	-0.792	0.000136	0.0011	-
KCNK5	0.158	0.583	0.857	-2.15	0.000135	0.0011	-
MIS18BP1	0.192	0.329	0.711	-0.717	0.000137	0.00111	-
TAF1B	-0.285	0.0225	0.207	0.568	0.000138	0.00111	-
KAT2B	0.107	0.468	0.8	-0.869	0.000138	0.00111	-
SUN1	-0.263	0.0438	0.293	-0.636	0.000137	0.00111	-
APPL2	0.207	0.104	0.442	-0.579	0.000139	0.00112	-
PYGL	-1.06	0.0199	0.192	-1.91	0.000138	0.00112	-
CTIF	-1.04	0.000716	0.0252	-1.03	0.00014	0.00112	-
ADAMTS13	-0.508	0.285	0.671	0.818	0.000139	0.00112	-
MRPL24	-0.518	0.000953	0.0305	0.839	0.00014	0.00113	-
ZNF101	0.239	0.087	0.409	0.717	0.000141	0.00113	-
UQCRQ	-0.274	0.0119	0.146	0.702	0.000142	0.00114	-
TMEM237	0.151	0.359	0.731	0.805	0.000142	0.00114	-
MRPL4	-0.214	0.0252	0.216	0.479	0.000142	0.00114	-
STX7	-0.0794	0.741	0.917	-0.955	0.000142	0.00114	-
WDR35	0.922	0.0124	0.15	1.29	0.000145	0.00116	-
IGFBP7	0.769	0.0578	0.336	1.15	0.000146	0.00117	-
CLDND1	-0.0909	0.285	0.671	-0.827	0.000146	0.00117	-
PRR14	-0.105	0.314	0.699	-0.574	0.000147	0.00117	-
CRABP1	0.264	0.506	0.823	-2.32	0.000149	0.00118	-
ACAT1	0.0895	0.613	0.871	0.553	0.00015	0.00119	-
FSTL1	0.384	0.431	0.777	1.88	0.00015	0.00119	-
MEX3C	0.109	0.32	0.703	0.676	0.000152	0.0012	-
PLEK	-0.332	0.374	0.743	-1.64	0.000152	0.0012	-
SV2A	0.287	0.316	0.7	1.08	0.00015	0.0012	-
MICALL1	-0.308	0.00637	0.102	-0.628	0.000151	0.0012	-
GORASP1	-0.398	0.00911	0.127	-0.731	0.000151	0.0012	-
FTH1	0.366	0.377	0.745	-1.12	0.000152	0.00121	-
TRIM38	-0.0535	0.664	0.891	-0.684	0.000152	0.00121	-
MEX3D	0.207	0.1	0.436	1.03	0.000152	0.00121	-
AEBP1	0.0809	0.691	0.903	1.17	0.000154	0.00122	-
GTF2I	0.127	0.114	0.461	0.518	0.000155	0.00122	-
PTK7	0.218	0.262	0.652	0.759	0.000155	0.00122	-
ZRANB3	0.0557	0.609	0.869	0.486	0.000155	0.00122	-
ANOS1	-0.139	0.746	0.918	-2.64	0.000155	0.00122	-
GNAQ	-0.421	0.00741	0.112	-0.79	0.000156	0.00123	-
DNAJB4	-0.307	0.0737	0.379	-0.839	0.000157	0.00123	-
POTEI	-0.0376	0.66	0.89	-2.5	0.000156	0.00123	-
PCTP	0.403	0.137	0.498	-0.959	0.000159	0.00125	-
LMNA	0.23	0.647	0.884	-1.8	0.000159	0.00125	-
RND3	-0.0537	0.954	0.985	-3.4	0.000159	0.00125	-
HAL	-0.411	0.242	0.638	-1.8	0.00016	0.00125	-
GGCT	0.0247	0.829	0.949	0.707	0.00016	0.00126	-
PEX2	0.032	0.85	0.955	1.07	0.000161	0.00126	-
LGMN	-0.511	0.0529	0.321	-1.88	0.000163	0.00127	-
NELL1	1.06	0.106	0.446	2.58	0.000163	0.00127	-
NAT14	0.13	0.406	0.763	0.773	0.000165	0.00128	-
TMEM154	-0.28	0.557	0.847	-1.72	0.000164	0.00128	-
PARP15	-0.345	0.0796	0.392	-1.18	0.000166	0.00129	-
LAMC1	-0.744	0.00879	0.125	-1.12	0.000166	0.00129	-
CD3EAP	-0.145	0.323	0.705	1.03	0.000166	0.00129	-
ANKRD30B	-0.203	0.854	0.956	2.76	0.000166	0.00129	-
GFRA3	0.194	0.53	0.835	1.67	0.000165	0.00129	-
SC5D	-0.02	0.895	0.969	-1.11	0.000167	0.0013	-
GBP2	0.379	0.455	0.793	-1.42	0.000168	0.0013	-
JAML	-1.08	0.133	0.492	-2.15	0.000168	0.0013	-
AP3S2	-0.024	0.923	0.977	0.483	0.000167	0.0013	-
TMCC3	-0.654	0.115	0.462	-2.73	0.000168	0.0013	-
MDGA2	-0.526	0.642	0.881	-5.46	0.000168	0.0013	-
PDE1A	-0.652	0.486	0.814	-4.07	0.000168	0.0013	-
CPLX1	-0.435	0.181	0.563	1.78	0.000169	0.0013	-
DVL3	-0.294	0.0233	0.21	0.424	0.000169	0.00131	-
DCUN1D5	0.014	0.903	0.971	0.475	0.00017	0.00131	-
CAVIN1	-0.254	0.503	0.822	-2.39	0.00017	0.00131	-
DYM	-0.0186	0.869	0.961	0.364	0.00017	0.00132	-
PRKCZ	-0.298	0.586	0.858	1.74	0.000172	0.00132	-
B4GALT6	-0.232	0.399	0.759	-1.08	0.000172	0.00133	-
AZI2	-0.121	0.215	0.607	-0.453	0.000173	0.00133	-
XKR4	-1.19	0.366	0.737	-3.07	0.000174	0.00134	-
PIK3AP1	-0.0153	0.959	0.987	0.669	0.000176	0.00135	-
SSBP2	0.531	0.00688	0.107	0.605	0.000175	0.00135	-
CR2	0.104	0.704	0.906	-2.52	0.000176	0.00135	-
COL18A1	-0.72	0.315	0.7	-1.43	0.000176	0.00135	-
CKAP5	0.15	0.0936	0.424	0.49	0.000177	0.00136	-
ALG5	0.0297	0.766	0.928	0.434	0.000177	0.00136	-
PIEZO1	-0.295	0.115	0.462	-0.943	0.000177	0.00136	-
SDC3	-0.752	0.563	0.849	-2.11	0.000177	0.00136	-
CPSF3	0.0329	0.48	0.809	0.397	0.000179	0.00137	-
TIPRL	0.0398	0.666	0.893	0.524	0.000178	0.00137	-
GLE1	0.00519	0.917	0.974	-0.546	0.00018	0.00137	-
MRPL21	-0.219	0.0411	0.282	0.546	0.000179	0.00137	-
AKT3	0.324	0.203	0.592	1.24	0.00018	0.00137	-
OSBPL3	-0.141	0.339	0.719	-1.18	0.000181	0.00138	-
HTRA3	-1.12	0.0605	0.345	-3.35	0.00018	0.00138	-
ZNF280B	-0.255	0.272	0.661	-1.11	0.000181	0.00138	-
C8B	-0.579	0.388	0.751	-2.59	0.00018	0.00138	-
TFAM	-0.0245	0.814	0.945	0.431	0.000183	0.0014	-
HABP4	0.0487	0.795	0.938	-1.18	0.000183	0.0014	-
KRT16	-0.128	0.707	0.907	-1.93	0.000184	0.0014	-
ARHGAP4	-0.23	0.405	0.763	-0.638	0.000187	0.00142	-
CDK2AP1	0.476	0.011	0.14	0.683	0.000187	0.00142	-
PWWP3A	0.237	0.116	0.462	0.649	0.000186	0.00142	-
ZCWPW1	-0.332	0.247	0.642	-0.546	0.000186	0.00142	-
ILDR2	0.474	0.191	0.576	1.96	0.000189	0.00143	-
CDC42BPG	-0.414	0.0824	0.399	-1.03	0.000188	0.00143	-
POLR3K	0.185	0.0865	0.408	0.802	0.00019	0.00144	-
OPLAH	-0.0259	0.897	0.969	-2.05	0.000192	0.00145	-
METTL5	0.296	0.0223	0.206	0.766	0.000193	0.00146	-
ZNF57	0.152	0.437	0.782	1.04	0.000193	0.00146	-
PTMS	-0.564	0.163	0.535	-1.91	0.000193	0.00146	-
SARS2	-0.0123	0.893	0.968	0.591	0.000192	0.00146	-
CEP85	0.0505	0.529	0.835	0.547	0.000194	0.00147	-
ZNF592	-0.138	0.0767	0.385	-0.428	0.000195	0.00147	-
MAP3K21	-0.296	0.255	0.647	-1.54	0.000194	0.00147	-
ANGPT2	-0.106	0.687	0.902	-2.77	0.000195	0.00147	-
SMARCA2	-0.0514	0.737	0.917	-0.874	0.000197	0.00148	-
KLRF2	-0.424	0.557	0.847	-4.11	0.000196	0.00148	-
KLHL7	0.345	0.00647	0.103	0.463	0.000196	0.00148	-
METTL1	0.0976	0.368	0.74	0.712	0.000197	0.00148	-
EIF2S1	-0.0111	0.878	0.964	0.492	0.000198	0.00149	-
PRTFDC1	-0.646	0.111	0.455	-2.6	0.000198	0.00149	-
UTP20	-0.202	0.1	0.437	0.451	0.000199	0.0015	-
PROM1	-0.721	0.0666	0.362	-2.94	0.0002	0.0015	-
ITGAM	-0.339	0.347	0.725	-1.63	0.000199	0.0015	-
MYH9	-0.33	0.00155	0.043	-0.609	0.000202	0.00151	-
SEC14L1	-0.395	0.022	0.204	-1.12	0.000201	0.00151	-
OSM	0.226	0.629	0.876	-1.57	0.000201	0.00151	-
SMPD1	-0.44	0.0352	0.261	-0.973	0.000201	0.00151	-
STOM	-0.794	0.0287	0.231	-1.33	0.000203	0.00152	-
CCR2	-0.114	0.363	0.735	-2.77	0.000204	0.00152	-
FANCI	0.136	0.266	0.657	0.636	0.000204	0.00153	-
ZNF121	0.289	0.000133	0.00819	0.528	0.000205	0.00153	-
SFXN4	-0.0941	0.343	0.721	0.672	0.000204	0.00153	-
KHDRBS1	0.0411	0.525	0.833	0.357	0.000207	0.00154	-
NHP2	0.0118	0.886	0.966	0.703	0.000207	0.00154	-
COQ8A	0.0709	0.656	0.889	0.501	0.000207	0.00154	-
SPRED2	-0.0378	0.839	0.952	1.22	0.000207	0.00154	-
SRFBP1	-0.011	0.921	0.976	0.436	0.000208	0.00155	-
CLIP2	-0.552	0.0162	0.173	-1.12	0.000208	0.00155	-
MFSD9	-0.195	0.139	0.501	0.609	0.000208	0.00155	-
RBM15	-0.0708	0.172	0.551	0.563	0.00021	0.00156	-
POLM	0.241	0.0752	0.383	0.67	0.000211	0.00156	-
ZNF382	0.637	0.0275	0.227	0.947	0.00021	0.00156	-
GGT5	-1.57	0.107	0.446	-2.51	0.000211	0.00156	-
HLA-C	-0.343	0.0996	0.436	-0.747	0.000211	0.00157	-
KIRREL1	-0.767	0.00476	0.0867	-1.92	0.000212	0.00157	-
CACFD1	0.638	0.0178	0.18	0.813	0.000212	0.00157	-
NDE1	0.0619	0.545	0.842	-0.676	0.000214	0.00158	-
MBOAT1	1	9.38e-06	0.00124	0.637	0.000215	0.00159	MBOAT1
AKAP10	-0.011	0.872	0.962	-0.383	0.000215	0.00159	-
ELP6	0.101	0.147	0.512	0.582	0.000219	0.00161	-
BRSK1	0.259	0.508	0.825	1.26	0.000221	0.00163	-
PCGF6	0.00485	0.968	0.989	0.551	0.000223	0.00164	-
ZFP30	0.00717	0.956	0.986	0.936	0.000223	0.00164	-
DMD	0.19	0.768	0.929	1.81	0.000223	0.00164	-
COBLL1	-0.652	0.195	0.58	-1.54	0.000224	0.00165	-
RAP1B	-0.159	0.0807	0.394	-0.753	0.000226	0.00166	-
PITPNM2	0.564	0.0381	0.273	1.2	0.000226	0.00166	-
AHI1	0.239	0.228	0.623	0.894	0.000225	0.00166	-
ARSB	-0.0856	0.617	0.872	-0.48	0.000227	0.00166	-
RBP4	-0.142	0.726	0.914	-1.81	0.000226	0.00166	-
POLR1A	-0.0442	0.715	0.911	0.44	0.00023	0.00168	-
SGSH	-0.538	0.133	0.492	-1.26	0.00023	0.00168	-
SAMD9L	-0.331	0.0761	0.384	-1.29	0.000232	0.00169	-
IFIT1	-0.578	0.0993	0.435	-1.64	0.00023	0.00169	-
ROS1	-0.106	0.445	0.787	-5.16	0.00023	0.00169	-
AHCY	0.0652	0.285	0.671	0.663	0.000233	0.0017	-
STT3A	-0.265	0.0194	0.189	0.469	0.000232	0.0017	-
PHF14	0.12	0.219	0.611	0.499	0.000234	0.00171	-
DOCK4	-0.519	0.0631	0.351	-1.92	0.000235	0.00171	-
NLGN1	-1.78	0.322	0.705	-5.6	0.000234	0.00171	-
EDARADD	2.4	5.48e-06	0.000827	1.45	0.000235	0.00171	-
HOXC4	1.79	0.0158	0.171	1.7	0.000233	0.00171	-
HDAC3	0.246	0.0178	0.18	0.336	0.000236	0.00172	-
ATPAF1	0.219	0.277	0.664	0.609	0.000237	0.00172	-
LGALS3	-0.353	0.427	0.775	-2.93	0.00024	0.00175	-
EDEM1	-0.378	0.0847	0.405	-0.859	0.000243	0.00176	-
SRP72	-0.0171	0.743	0.917	0.343	0.000243	0.00177	-
NEK7	-0.177	0.142	0.505	-0.592	0.000244	0.00177	-
DAZAP1	0.0517	0.534	0.837	0.385	0.000244	0.00177	-
DPY19L1	0.475	0.000889	0.0292	0.661	0.000245	0.00177	-
ZNF69	0.139	0.726	0.914	0.813	0.000244	0.00177	-
SLC40A1	0.268	0.124	0.476	-2.25	0.000244	0.00177	-
NDUFA4	-0.16	0.254	0.646	0.688	0.000246	0.00178	-
SORT1	0.766	0.00331	0.0699	1.12	0.000246	0.00178	-
C2orf15	1.18	0.155	0.525	1.01	0.000245	0.00178	-
CLNK	0.617	0.0656	0.359	-2.26	0.000246	0.00178	-
HNRNPR	0.0618	0.27	0.661	0.354	0.000248	0.00179	-
HLTF	0.299	0.0445	0.294	0.651	0.000249	0.00179	-
TOR1AIP1	-0.143	0.172	0.55	-0.594	0.000247	0.00179	-
TGFBI	-0.284	0.413	0.767	-2.15	0.000248	0.00179	-
HNMT	-0.365	0.719	0.911	-2.39	0.000249	0.00179	-
INSL4	0.128	0.852	0.955	-2.26	0.00025	0.0018	-
SLC5A3	-0.269	0.0644	0.355	-1.19	0.000252	0.00181	-
PPBP	-0.677	0.178	0.557	-4.16	0.000251	0.00181	-
SLFN14	-0.0293	0.713	0.91	-2.16	0.000253	0.00181	-
PCBD2	-0.0119	0.907	0.971	0.519	0.000253	0.00182	-
CPEB4	-0.242	0.508	0.825	-1.17	0.000253	0.00182	-
TXNIP	-0.56	0.0284	0.23	-1.07	0.000256	0.00183	-
RBBP7	0.0524	0.281	0.667	0.368	0.000255	0.00183	-
KTN1	0.608	2.98e-08	1.27e-05	0.45	0.000256	0.00183	-
DBN1	0.381	0.105	0.444	0.87	0.000255	0.00183	-
SP100	0.0402	0.692	0.903	-0.532	0.000255	0.00183	-
ST14	0.55	0.223	0.614	-2.57	0.000257	0.00183	-
NPR3	0.241	0.41	0.765	-2.39	0.000255	0.00183	-
PAX9	-0.558	0.504	0.822	-2.93	0.000257	0.00184	-
WNK3	-0.152	0.779	0.932	-3.78	0.000257	0.00184	-
SPINK2	2.82	9.91e-08	3.28e-05	1.65	0.000259	0.00185	-
MRPL12	-0.0514	0.768	0.929	0.868	0.000259	0.00185	-
C7	0.00316	0.996	0.999	-3.33	0.000259	0.00185	-
HSPE1	0.119	0.257	0.648	0.651	0.000262	0.00186	-
ABCD3	0.168	0.0974	0.432	0.502	0.000261	0.00186	-
CASS4	0.0118	0.959	0.987	-1.49	0.00026	0.00186	-
WDR1	-0.26	0.0327	0.249	-0.437	0.000263	0.00187	-
SEH1L	-0.0342	0.497	0.819	0.54	0.000262	0.00187	-
CDKN2AIPNL	0.353	0.00144	0.0411	0.56	0.000264	0.00188	-
DIPK1A	0.0755	0.582	0.857	0.62	0.000264	0.00188	-
CCDC86	0.0703	0.37	0.741	0.639	0.000267	0.0019	-
NUP155	0.0407	0.372	0.743	0.492	0.00027	0.00191	-
PHACTR1	0.897	3.65e-07	8.89e-05	0.82	0.00027	0.00191	-
GYPC	-0.344	0.184	0.566	-1.28	0.000273	0.00193	-
LEPROT	-0.0783	0.749	0.92	-0.653	0.000273	0.00193	-
DDX58	-0.0301	0.891	0.967	-0.763	0.000274	0.00194	-
ATMIN	-0.155	0.234	0.629	0.546	0.000276	0.00195	-
PIK3C3	-0.0966	0.417	0.768	-0.861	0.000277	0.00195	-
TNFSF4	0.484	0.261	0.651	-1.77	0.000276	0.00195	-
HMGN5	0.7	0.00737	0.112	0.87	0.000275	0.00195	-
STAT2	-0.274	0.0767	0.385	-0.625	0.000279	0.00197	-
AMOTL1	-0.133	0.581	0.856	1	0.000279	0.00197	-
UBXN2A	-0.139	0.437	0.782	0.393	0.000282	0.00198	-
BCKDHB	0.215	0.154	0.523	0.818	0.000281	0.00198	-
IGF2BP2	-0.501	0.454	0.792	-2.04	0.000281	0.00198	-
CMBL	-0.518	0.364	0.735	-1.49	0.000282	0.00198	-
LRRC38	-0.0722	0.905	0.971	2	0.000283	0.00199	-
PTPN7	0.727	0.00624	0.101	1.09	0.000285	0.002	-
TIPARP	-0.619	0.304	0.688	-1.06	0.000285	0.002	-
PLEKHB1	-0.00282	0.992	0.998	0.967	0.000285	0.002	-
AASS	1.08	0.00716	0.11	1.24	0.000287	0.00201	-
PPP1R12A	-0.133	0.181	0.563	-0.484	0.000288	0.00202	-
ANKS1A	-0.18	0.0574	0.335	-0.681	0.000288	0.00202	-
CACNG6	0.187	0.381	0.747	-4.37	0.000289	0.00202	-
LUM	-0.124	0.78	0.932	-3.2	0.000288	0.00202	-
PLEKHA8	0.369	0.18	0.56	1.22	0.000292	0.00204	-
ARMC2	0.335	0.182	0.564	-0.669	0.000292	0.00204	-
METTL7A	-0.558	0.067	0.363	-1.02	0.000293	0.00205	-
IFIT2	-0.333	0.18	0.561	-1.2	0.000295	0.00206	-
RORA	0.24	0.424	0.773	-1.75	0.000298	0.00208	-
DENND5A	0.0119	0.915	0.973	-0.757	0.000302	0.00209	-
NR4A1	0.792	0.0664	0.361	1.52	0.0003	0.00209	-
UPP1	-0.0478	0.883	0.966	-1.67	0.0003	0.00209	-
RDH11	0.0908	0.449	0.79	0.408	0.000303	0.0021	-
RPAP2	0.0498	0.554	0.846	0.423	0.000303	0.0021	-
MYL12A	-0.0606	0.642	0.881	0.679	0.000304	0.00211	-
NDUFB9	-0.392	0.0034	0.0712	0.614	0.000304	0.00211	-
CTTNBP2NL	-0.353	0.0163	0.173	-1.26	0.000305	0.00211	-
GAS1	-0.252	0.517	0.83	-2.85	0.000304	0.00211	-
TGFBR2	0.547	0.0258	0.219	0.637	0.000306	0.00212	-
SIKE1	0.176	0.253	0.645	0.384	0.000306	0.00212	-
ATP11A	-0.501	0.00177	0.0476	-0.759	0.000306	0.00212	-
DNAL1	-0.119	0.365	0.736	0.521	0.000307	0.00212	-
AGAP1	0.38	0.235	0.631	1.44	0.000308	0.00213	-
MEAF6	0.0186	0.711	0.908	0.433	0.000311	0.00214	-
PHF19	-0.0373	0.792	0.937	0.591	0.00031	0.00214	-
AK6	-0.0432	0.727	0.914	0.61	0.00031	0.00214	-
LRCH4	-0.0893	0.571	0.853	-0.535	0.000311	0.00214	-
C12orf10	0.0417	0.54	0.84	0.45	0.000313	0.00215	-
GALNT3	0.426	0.248	0.642	-1.65	0.000312	0.00215	-
PLCG1	0.228	0.238	0.634	0.952	0.000314	0.00216	-
UBR2	-0.153	0.0551	0.328	-0.626	0.000314	0.00216	-
APOD	-0.288	0.498	0.819	-3.05	0.000314	0.00216	-
IMPDH2	0.0365	0.757	0.924	0.597	0.000316	0.00217	-
SLC9B2	0.318	0.172	0.55	0.681	0.000316	0.00217	-
KLF9	0.0193	0.91	0.972	-1.88	0.000316	0.00217	-
PNPLA8	0.196	0.192	0.577	-0.829	0.000318	0.00218	-
PLEKHA1	-0.45	0.179	0.559	-1.26	0.000317	0.00218	-
KCNA2	-0.174	0.582	0.857	-3.57	0.000317	0.00218	-
NR4A2	-0.506	0.728	0.914	-1.88	0.000322	0.0022	-
SERPINB12	-0.125	0.578	0.856	-2.49	0.000321	0.0022	-
VWA5A	-0.0457	0.884	0.966	-1.84	0.000324	0.00222	-
TOP3A	0.065	0.551	0.846	0.442	0.000328	0.00223	-
PCDH9	0.862	0.0885	0.41	1.6	0.000327	0.00223	-
SDCCAG8	-0.145	0.225	0.617	-0.6	0.000326	0.00223	-
USP25	-0.194	0.03	0.237	-0.521	0.000328	0.00224	-
POLR1B	-0.0851	0.449	0.79	0.597	0.000331	0.00225	-
LMBR1L	0.32	0.189	0.574	-0.801	0.000332	0.00225	-
EPHB4	-1.12	0.000659	0.0237	-1.09	0.000332	0.00225	-
DFFB	0.217	0.0433	0.291	0.631	0.000333	0.00226	-
COX10	0.49	0.0363	0.266	0.495	0.000333	0.00226	-
KCNMB3	1.32	0.0164	0.174	1.04	0.000333	0.00226	-
TWNK	0.102	0.29	0.674	0.776	0.000334	0.00227	-
GJA1	-0.525	0.373	0.743	-3.83	0.000335	0.00227	-
SMARCA1	-0.117	0.408	0.764	-2.14	0.000334	0.00227	-
UBE2T	0.356	0.0371	0.269	1.03	0.000338	0.00229	-
ADD1	0.355	0.0115	0.144	-0.504	0.000337	0.00229	-
CABIN1	-0.0229	0.648	0.885	-0.595	0.000342	0.00231	-
UGGT2	-0.0941	0.782	0.933	-2.6	0.000341	0.00231	-
TADA1	-0.0353	0.445	0.787	0.495	0.000345	0.00233	-
IPO5	0.0596	0.48	0.809	0.4	0.000347	0.00234	-
MCU	-0.155	0.323	0.705	-0.545	0.000347	0.00234	-
ST6GALNAC3	-1.63	0.0774	0.388	-2.12	0.000346	0.00234	-
ERGIC1	0.531	0.000364	0.0158	0.533	0.000348	0.00235	-
PTPN9	0.269	0.0138	0.159	0.587	0.000348	0.00235	-
MIF4GD	0.198	0.0803	0.393	0.465	0.000349	0.00235	-
NDST1	-0.616	0.000244	0.0119	-1.01	0.00035	0.00235	-
C3AR1	-0.336	0.622	0.873	-1.94	0.000349	0.00235	-
NUP93	0.0113	0.823	0.947	0.364	0.00035	0.00236	-
[truncated: 9,735 more rows]

## Sheet: fig.6b
Gene symbol	logFC	adjusted p-value
ARHGAP6	3.78069	9.60688e-11
AMER2	2.90951	9.60688e-11
IDH1	1.34414	2.14737e-09
PALLD	2.42172	5.40397e-09
MEF2C	-1.39575	2.093e-08
ADSS1	3.62996	2.093e-08
PTPRZ1	3.03474	2.093e-08
NFATC1	1.73921	3.50452e-08
SMAP1	1.23431	5.73216e-08
MEF2D	0.812973	1.20991e-07
HDAC9	1.84518	3.38407e-07
SLC4A8	1.67744	2.09182e-07
GLG1	1.02923	7.16087e-07
SLC7A3	2.24929	7.16087e-07
SERPINI1	2.83378	7.04156e-07
PTK2	-1.69573	7.16087e-07
CKMT2	3.15126	7.16087e-07
GLDC	2.87104	1.92143e-06
PLCL2	1.52323	2.28228e-06
KTN1	0.60818	4.83957e-06
MGST3	1.09861	4.12201e-06
MAP3K7CL	3.10431	4.28157e-06
TESK2	1.31036	4.12201e-06
C5orf51	0.550799	5.07303e-06
LZTS1	1.82028	5.07303e-06
PER3	2.85036	5.43273e-06
CAMK4	2.02748	6.28264e-06
FMO4	1.89862	5.43273e-06
VAT1	0.894895	8.21696e-06
NUCB1	-1.03509	9.22585e-06
COBL	2.79246	9.22585e-06
TPST1	1.38659	1.90729e-05
ZMIZ1	-0.639724	2.69221e-05
MTSS2	1.75813	3.41416e-05
MAGI1	2.69101	3.43627e-05
LCK	0.835753	3.72345e-05
ALPK3	2.48961	3.43627e-05
HBEGF	2.03858	3.34098e-05
GNAI3	-0.911659	4.83236e-05
SPINK2	2.81694	4.43906e-05
KCNMA1	2.04273	4.43906e-05
OGG1	-0.867128	3.43627e-05
NRIP1	-1.62161	4.83236e-05
ARHGAP44	1.82813	5.14835e-05
BEST3	3.09358	6.26583e-05
KLHL5	-0.971126	3.43627e-05
IRF1	-0.663257	5.13661e-05
PDSS2	1.01955	6.2511e-05
SYNJ1	0.614336	7.18406e-05
PIP5K1B	1.43918	4.83236e-05
EPHX2	1.68371	0.00012714
POMP	0.750529	0.000133339
APOBEC2	2.37902	0.000152155
NLGN4X	2.04092	0.000166836
PLAA	-0.966355	0.000215277
DGKH	0.895683	0.000214338
PHACTR1	0.896815	0.000149993
SNX18	-0.675241	0.000213005
ARHGEF9	1.73425	0.000223949
CCDC6	0.590311	0.000290168
ADARB1	1.4195	0.000317106
ITPR2	0.85034	0.000364103
CCT8	0.333684	0.000644861
GNA11	-0.984079	0.000361686
SLAIN1	0.598946	0.000363407
GNB4	-0.858165	0.000448199
MYLK3	1.25553	0.000233567
ARHGAP32	1.5361	0.000450927
MPC2	0.632942	0.000403832
STK32C	1.9967	0.00048597
EXOSC3	-0.393679	0.000568985
MYOM2	1.6991	0.000504877
DBI	0.800855	0.000643025
EFR3B	1.54617	0.00057958
ZNF217	0.788525	0.00073298
C9orf72	-0.877097	0.000699228
EDARADD	2.39874	0.000757647
ITCH	0.307692	0.00101662
GGA1	0.426692	0.000841672
EXOSC9	-0.344316	0.00101662
TOX	1.04055	0.000887722
CNP	-0.390898	0.00117303
CKM	2.79867	0.000915109
PRKX	0.858467	0.000578128
EXOSC7	-0.350253	0.00113701
TIGD1	1.03806	0.000909812
KSR2	1.09425	0.00073298
CYB5B	0.368845	0.00117303
HOPX	1.92969	0.0011101
TRIOBP	-0.531816	0.00120507
EVI5	-1.03321	0.00119727
SCML4	1.57491	0.00113701
RASGRP1	1.14959	0.00124625
MAP2	2.00202	0.00127904
TBCK	0.401414	0.00133572
RCOR1	0.403209	0.00149901
MON1B	0.346941	0.00133422
DSTYK	-0.839966	0.00121369
PIP4K2C	1.2737	0.00139458
PHLPP1	0.72476	0.00139458
LNX2	0.423797	0.00075515
C12orf4	0.456958	0.00133422
UBN2	0.528838	0.00144631
DUSP6	-1.43948	0.00144631
PPP1R21	0.415869	0.00176179
ZMIZ2	0.594429	0.00131433
TRIM72	2.23316	0.001617
TMEM102	0.800841	0.00152596
FRMPD1	2.13933	0.00164744
LRRC20	0.440555	0.00146284
PCBP3	1.55729	0.00174179
AMER1	0.989841	0.00166931
STX2	-0.495409	0.00169106
PRR36	1.73767	0.00182988
RAB35	-0.352878	0.00225363
COX18	0.676109	0.00163776
OPA1	0.378762	0.00249729
PTGER4	1.56912	0.00182622
EXOSC10	-0.359005	0.00257438
TUSC3	1.34978	0.00182622
KRR1	-0.427029	0.00231122
CTDSP2	-0.451916	0.00133572
C21orf91	0.906573	0.0020654
MBOAT1	1.00491	0.00169106
CMTM3	-1.78017	0.00217987
NUCB2	0.440895	0.00271265
IRS1	1.30855	0.00231122
ABAT	1.01407	0.00234649
GAREM1	1.81484	0.00223553
OAT	1.25214	0.00249729
DEGS1	-0.399592	0.00198961
EFR3A	-0.521146	0.00249729
SH3RF3	-1.96539	0.00249729
RAPGEF2	0.752809	0.00259835
DTX3	1.79412	0.00249729
SUV39H2	0.382379	0.00215426
CAAP1	-0.930912	0.00263635
APOL3	-0.696185	0.00263709
CYP51A1	1.20532	0.00278646
SPATA13	-0.839856	0.00139458
GLCCI1	0.994555	0.00277831
EXOSC2	-0.319337	0.00334688
DDHD1	-0.459052	0.00288246
BCAT1	1.20936	0.0030428
PKIA	1.95603	0.00285124
CLYBL	0.833257	0.0030428
C1orf198	0.792876	0.0030147
SPAG9	0.349725	0.00399827
ADD2	1.77868	0.00334688
BCL11A	-0.825518	0.00334688
ACTN1	-1.09507	0.00357229
CGAS	-0.752066	0.00355546
FNDC3A	0.645771	0.00370887
ZBTB38	1.20829	0.00174179
HIP1	1.0245	0.00373698
SEC61B	-0.485003	0.00355546
CD5	0.6797	0.00425546
NEK6	-1.07469	0.00439435
HSD17B12	0.594825	0.00480149
VWA8	0.844115	0.00475831
PDE7A	0.648476	0.004652
OXCT1	0.868965	0.00485171
TET2	-1.18105	0.00475831
AFF1	-0.622953	0.00475831
ELF1	0.453864	0.00498555
HLA-F	-1.0366	0.00485171
LUZP1	-0.490471	0.00535477
TCF4	-0.861294	0.00485171
IFT122	0.513684	0.00498281
GHITM	0.403527	0.00404814
DAPK3	-0.374697	0.00455567
C16orf87	0.55924	0.00424472
RFTN1	-0.985122	0.00560211
ZNF595	1.2963	0.00518979
KLHL9	-1.08105	0.00584369
GCDH	0.354143	0.00671601
PDCD10	0.311465	0.00706654
PTPRK	1.54323	0.00635111
RRAS	-1.02592	0.00610825
NIPSNAP1	0.738691	0.00670519
SYTL2	1.59624	0.00590839
CSK	-0.738183	0.00702018
MYO5C	-1.71698	0.00674278
NDRG2	1.1768	0.00648397
RAB11FIP2	0.503141	0.00498281
MTMR12	-0.517719	0.00738636
CNTLN	-0.840349	0.0072875
PTPN22	0.842224	0.00728695
GLT1D1	1.89851	0.00738636
RSRC1	0.26385	0.00706654
GRAMD4	-0.905172	0.00766793
CLIP1	-0.333102	0.00922996
DDX27	-0.25019	0.0101343
MKNK1	-0.477444	0.0072492
AGMAT	2.44058	0.00785766
IREB2	-0.695093	0.00843324
MIEN1	-0.32061	0.00738636
MOB3B	-1.07912	0.00702018
METTL15	0.596636	0.00842234
MAP2K2	-0.320113	0.00842234
DCLK2	1.42641	0.00887103
TRAF5	0.903563	0.00891998
AS3MT	1.28038	0.00917026
RIMKLB	0.678735	0.00738636
SMIM24	1.24795	0.00936185
PYROXD2	1.10421	0.00876455
SNX14	0.312975	0.00891998
RMC1	0.356552	0.00969264
RPS6KA1	-0.528825	0.00986181
CPNE2	-0.988013	0.00978962
PPARD	-0.695854	0.00842234
PIK3C2B	-0.612706	0.010057
SLC25A15	0.927273	0.00980421
HSPA2	-1.15787	0.00997633
SYNGR1	-1.38002	0.00980421
EXOSC4	-0.360049	0.00962353
ELK3	-1.66918	0.0103907
ZKSCAN8	0.271532	0.00976144
PRX	1.86757	0.010855
RAB3IP	0.825883	0.0107883
C6orf136	0.469324	0.0037852
C1D	-0.382601	0.00738636
TFDP2	0.840852	0.0110293
IPO9	-0.311511	0.0134088
C4orf3	-0.59016	0.00738636
SINHCAF	0.260154	0.00766793
ZNF121	0.288806	0.00529402
ZNF703	-1.12155	0.00962353
ERO1B	1.01088	0.0115559
BDH2	0.408661	0.0110293
HSD17B7	0.415032	0.0110293
EXOSC8	-0.313624	0.0121161
FAM8A1	0.581223	0.0110293
ARNTL	-0.620495	0.00962353
EXOSC1	-0.31501	0.0105291
FUCA2	1.69	0.0115613
GPT2	1.27831	0.012185
FUT4	-0.444882	0.0103115
NDST1	-0.615807	0.0107084
ITGA4	-0.403913	0.0132608
TRIM9	-1.30969	0.0124089
RNF14	-0.474089	0.0121161
GNE	0.400761	0.013201
RGS12	-0.851379	0.0124089
FRYL	0.349864	0.0144146
EXOSC5	-0.276318	0.0115613
RUNX1	0.476663	0.0134088
NCKAP5	1.90236	0.0131253
SLC27A2	1.63322	0.0132908
EPB41L3	1.27986	0.0112957
DLG1	-0.484279	0.0136435
RALGAPA1	-0.369514	0.014078
ADAT3	-0.337975	0.00969264
PPP3CA	-0.492067	0.0137369
GAB1	1.03144	0.0136435
LIG4	0.762754	0.0140377
SLC25A14	0.53801	0.0110293
EEPD1	-1.28113	0.0137513
RNFT2	0.58971	0.0124089
DYNC2LI1	-0.750731	0.0136435
B2M	-0.707188	0.0149422
EIF2D	-0.32831	0.016169
GNB2	-0.37325	0.0155892
FHL1	-1.09355	0.0153658
ERGIC1	0.531297	0.0153658
IMPACT	2.02082	0.0153658
DALRD3	0.482283	0.0134029
CUX2	1.61876	0.0133935
SOX11	1.38734	0.0156231
TRPM2	-1.10269	0.0160165
PTPRA	-0.23296	0.0176298
ZNF114	1.24864	0.0152906
LMO4	0.806847	0.0135125
CCDC174	0.278583	0.015464
VPS29	-0.262904	0.0176098
SENP8	0.519596	0.015409
LONP2	0.435761	0.0169198
BIK	1.11421	0.0153074
CCDC71L	-0.495823	0.015464
UBE2G1	0.288548	0.0165238
FMNL3	-1.08313	0.0169747
METTL16	0.320284	0.0182367
MPHOSPH6	-0.336176	0.0175823
LCLAT1	0.307524	0.015464
EPHB3	-1.52749	0.017488
ALKBH2	-0.611427	0.0169747
PAM	-0.969618	0.0156319
ANTXR2	-1.22918	0.0176298
APBA2	0.606177	0.0124454
KLF3	-1.03157	0.0173948
TBL1X	0.731588	0.016169
EPHB4	-1.11712	0.0183601
APRT	-0.300609	0.0215775
ZC3H8	0.533992	0.0184723
P4HTM	1.11679	0.0182367
MAPK14	0.316394	0.0206416
NLRC5	-0.688295	0.0184723
MPP6	-0.865357	0.0193177
NADK2	0.625199	0.0196023
ARL2BP	0.460462	0.0188023
TENM4	1.47532	0.0193253
ZKSCAN1	0.397567	0.0188882
R3HCC1	-0.441003	0.0184723
NEU3	0.511238	0.0183601
MAST1	1.13939	0.0184723
DTX1	-1.27483	0.0188882
BCR	-0.637885	0.0211586
SLC2A5	-1.7014	0.0206416
CHMP5	0.312213	0.0206416
ACVR1	-0.911518	0.0184723
CTIF	-1.04459	0.0206416
DHX32	1.96271	0.0208297
PCYT2	0.463417	0.0223526
C1orf21	-1.00427	0.0209382
TPST2	0.468633	0.0169198
MACROH2A2	2.17172	0.0215775
NAV2	1.87265	0.0209382
CTSC	0.878701	0.0217227
CROCC	-0.534969	0.0231044
SH3GL1	-0.356582	0.0228516
METAP2	-0.419001	0.0237235
RANBP6	0.484757	0.0230771
ATP8A1	0.735187	0.0232271
FAM136A	0.342512	0.023388
CASP9	0.367872	0.0206416
KDM4D	-0.597611	0.0171821
TAP1	-0.691728	0.0235325
SPIRE1	2.12547	0.0231044
HOOK2	-0.356104	0.0228649
CSRP2	-1.03188	0.0232271
OCIAD2	0.815538	0.0232271
RASA2	-0.841237	0.0236611
SYTL1	0.615936	0.0228159
ADAP1	-1.18508	0.0231044
PSD3	-1.03831	0.0237235
ITGB1BP1	-0.528475	0.0230771
MRPL24	-0.517697	0.0237756
MRPL41	-0.67034	0.023736
INPP5B	0.297997	0.0258773
SMG5	-0.229789	0.0242319
E2F3	0.26878	0.020361
VPREB1	1.03633	0.0245787
ZNF35	1.23678	0.0232271
NLRP1	-0.569564	0.0249063
MAP3K20	-0.970635	0.0260972
PPIB	-0.414713	0.0285458
CEMIP2	-0.837954	0.0258154
CTDSPL	-1.27263	0.0245787
DPY19L1	0.475252	0.0249063
C11orf74	1.64538	0.0250228
COX15	0.376495	0.023108
PDIA5	-0.855483	0.0267702
HSPBP1	0.314832	0.0293619
STIP1	0.18457	0.0420136
AMMECR1	0.648409	0.0236792
SIRPA	-2.02751	0.0272077
ADPRM	0.460523	0.0228516
LIN7C	-0.544345	0.027492
PPP1R18	-0.611671	0.0291709
NATD1	0.773745	0.0261333
DNTT	-1.44859	0.0288847
NISCH	0.388936	0.0284743
MYH9	-0.32967	0.0333125
PARG	0.168097	0.0357818
STXBP1	-0.66432	0.0291709
ACP6	0.806871	0.0288842
MRPL35	-0.466051	0.0235247
IFNAR1	-0.392828	0.0272077
ZEB2	-0.590907	0.0305781
AADAT	1.70192	0.0292223
HACD1	0.968713	0.0273493
THAP9	0.346357	0.0240589
FKBP7	0.576542	0.029458
INPP4A	0.35683	0.0321601
ALDH7A1	-1.33618	0.0313092
XRCC4	0.324082	0.032523
MRPL37	-0.444108	0.0328334
SLC30A9	0.574158	0.0315726
CFAP36	0.433916	0.0316127
WSB1	-0.71632	0.0293619
AKAP17A	-0.479959	0.0329516
FBP1	1.76264	0.0328334
EIPR1	0.229264	0.0317355
PPP6R3	0.222496	0.0406332
MPP2	0.531506	0.0228516
TET3	-0.349686	0.0301686
SEC22A	-0.239086	0.0250228
SERINC5	-0.807573	0.0329545
OSBPL1A	0.948055	0.033911
SESTD1	0.30552	0.0316127
PRKCH	-0.956661	0.0338137
PARP12	-0.378895	0.033911
TRAM2	-0.750359	0.0329545
MLX	-0.481278	0.0328334
STT3B	0.343772	0.0367371
UBE2N	-0.186913	0.0427175
STEAP3	1.48523	0.033589
MRTFA	0.385953	0.0328334
CAMSAP2	-1.01578	0.0353695
KIF16B	-0.568759	0.0358343
PPHLN1	0.16592	0.0387297
SS18	-0.171907	0.0245787
GSE1	0.45487	0.0364167
ATP11A	-0.501421	0.036511
DDA1	0.218153	0.0334803
TRPM7	0.374062	0.0363079
NDUFB1	-0.40523	0.0307983
CERK	-0.719326	0.0350343
MLXIP	-0.43996	0.0358142
DPF1	-0.786512	0.0358343
SMCR8	-0.547893	0.0369455
TMEM120A	0.570222	0.0353019
XIRP1	0.842667	0.034453
PPM1G	0.206544	0.0489522
DLL3	1.67671	0.0387297
MRPL22	-0.260896	0.0387297
TM6SF1	1.44795	0.0382906
FGD4	1.21512	0.0398313
PTPN11	0.246389	0.0460448
SMG7	-0.244474	0.0421203
NPC1	0.807624	0.0404615
ADAM23	1.7686	0.0397878
DNTTIP1	-0.310299	0.0402696
EPS8L2	1.28374	0.0399437
SLC25A33	0.614544	0.0353911
CHD3	-0.392729	0.0436304
ZSCAN20	-0.776574	0.0358343
MEPCE	-0.214592	0.0460448
COPG2	0.290078	0.0460853
UBE3A	0.192097	0.0516344
TMEM38A	1.01174	0.0391137
ICAM2	0.56252	0.0412924
SETD6	1.02413	0.0411155
DDX50	0.254082	0.0469312
CDC42EP4	-0.85511	0.0412158
PALD1	-0.873111	0.0434235
INPP5A	-0.702813	0.0427525
TP53BP1	0.329692	0.0470651
PRKCE	0.560727	0.0444572
PREX1	-1.00559	0.0445686
CPD	0.522414	0.0451001
RABAC1	0.311227	0.0289181
IGFBP4	-0.526313	0.0391096
ECM1	-1.33636	0.0447628
CAMKMT	0.49006	0.0413812
LYRM7	0.361217	0.0425463
HIBCH	0.400421	0.0469511
POR	-0.363095	0.0470651
FOXRED1	0.269956	0.0451001
OGN	-0.814899	0.0429794
TXNDC12	0.401718	0.0469163
GBP4	-0.724133	0.0462401
UVSSA	-0.312994	0.0436304
UBN1	-0.233819	0.0458873
OMA1	0.395487	0.0446043
TBC1D1	0.500217	0.0470651
S100A13	-1.17353	0.0465532
TMTC4	0.595623	0.0428981
ANKRD11	0.181393	0.0534549
CUTC	0.348399	0.0470651
FOCAD	-0.842922	0.0470651
QKI	-0.465588	0.0470651
ABCF3	-0.250999	0.0505363
MTM1	-0.54593	0.0470651
ALKBH3	0.569499	0.0460448
TSC22D1	-0.639229	0.0460448
UGT8	1.0926	0.0460448
GCAT	0.631732	0.0469511
SYVN1	0.390611	0.0458873
SPRYD4	-0.544213	0.0468198
EFNA1	-1.31158	0.0460448
SLC27A3	-0.987801	0.0470651
LGALSL	-0.473543	0.0436304
MTAP	-1.11124	0.0471366
KCNN4	-0.975349	0.0468198
TRAF3IP2	-0.725703	0.0470651
UPF3B	-0.261591	0.0519151
PRR5L	-1.69448	0.0476389
CDKN2AIPNL	0.352778	0.0470651
VPS35	-0.19282	0.0609761
YES1	-1.10754	0.0482827
REC8	0.913942	0.0470651
VPS26B	-0.777496	0.0508425
ICAM3	0.70294	0.0503493
PPP1R12C	-0.225461	0.0536544
BTN3A3	-0.574447	0.0477464
TXNDC5	0.414027	0.0531556
RAB34	-0.998768	0.0509402
ZSCAN2	0.447481	0.0412924
CAP2	-1.55283	0.0509402
ATP2B1	-0.680303	0.0517831
SMG1	0.170481	0.0639429
NHEJ1	-0.248072	0.0490364
LRRC8C	-0.488924	0.0531753
RNF5	0.318854	0.0458873
ARPP21	-0.95017	0.0528212
KCNJ2	1.91922	0.0526776
PGD	0.162393	0.0722718
NDRG3	-0.353283	0.0542708
DTX3L	-0.413798	0.0562895
NCR3LG1	0.905788	0.0505363
CAPG	1.09669	0.0550482
MAPKAPK2	0.470326	0.055194
PGM1	0.517964	0.0562895
SORT1	0.76558	0.054992
SPRY1	0.884912	0.0530067
DUS3L	-0.303468	0.0562895
SDHAF4	0.398746	0.0482827
VPS13D	-0.235073	0.0590885
HLA-B	-0.626593	0.0562895
SYNE3	-0.602644	0.0564293
KIF7	0.892349	0.0550482
FBXL20	0.42698	0.0540626
CCS	-0.44349	0.0554049
BOLA1	-0.445881	0.0531534
FBXO33	0.552324	0.0527205
AASDH	0.4462	0.0549495
ACBD7	0.903962	0.0564621
REEP5	-0.461033	0.0564293
BACH1	0.34155	0.0568996
ZBTB7B	-0.744544	0.0534549
CYP7B1	1.86739	0.0562895
GTF3C5	-0.194232	0.0619286
NUMB	-0.308909	0.0568996
EXOSC6	-0.255539	0.0560828
RAG2	-1.02446	0.0562969
MARCHF5	0.294983	0.0564727
RAB26	-0.7397	0.0509402
GUCY1A1	-1.07856	0.0575127
MTFR2	0.515135	0.0570239
EIF4G3	-0.280454	0.0638059
SHF	0.747797	0.0531534
LPP	-0.453905	0.0600543
CYTH3	-0.639804	0.0565338
CWC27	0.187646	0.0672212
SLC31A1	-0.558574	0.0488084
LBR	-0.272637	0.0650755
AREL1	-0.343059	0.0545737
PCCB	0.738285	0.0613132
CHFR	0.928339	0.0605126
PARP10	-0.436404	0.0614287
ZNF597	0.897799	0.0568996
GLI3	-0.924991	0.0590885
JAK1	-0.329221	0.0639001
ELMSAN1	-0.379026	0.0628497
MACC1	0.781426	0.0469511
AGTPBP1	0.256291	0.0628497
GNAZ	-1.03264	0.0617171
ACBD3	0.305931	0.0643532
KIRREL2	1.1172	0.0568996
APOBEC3B	0.92835	0.0619286
NAPRT	-0.835768	0.0628497
GFM1	0.249185	0.0679097
SLC12A6	0.608996	0.0628497
RNF169	0.191743	0.0674961
PRICKLE3	-0.535169	0.059283
AGO2	-0.329105	0.0648591
C12orf29	-0.330324	0.0613132
ADNP2	-0.414443	0.0619286
KDM1A	0.279373	0.0679788
GSTK1	-0.551533	0.0639429
MRPL47	-0.394005	0.0628497
NPTN	-0.365573	0.0628497
B3GAT3	0.252618	0.0574959
ADAT2	0.319735	0.0562895
BTF3L4	-0.389864	0.0650359
NDUFB9	-0.392286	0.0633168
MYLK	1.15103	0.0644292
TNFRSF13B	1.82039	0.0639001
SLC4A7	0.516303	0.065319
MRPL48	-0.347418	0.0639001
ELOVL5	0.668802	0.0638059
ITM2C	0.832964	0.064809
VDAC1	0.453327	0.0674961
NIBAN1	-1.0412	0.0651348
BTBD6	0.860613	0.0614287
IFT43	0.62033	0.0568996
COA1	0.358591	0.0609905
HACL1	0.551838	0.065319
LDB1	0.214954	0.0639429
IGLL1	0.945942	0.0659565
ELOVL2	1.46495	0.0653584
PDE4B	-0.989487	0.0628497
PLEKHA7	0.883509	0.0628497
PSMB7	0.404529	0.0685409
DPP3	0.212779	0.0777335
SPINT1	1.29005	0.0668913
SHROOM1	1.37141	0.065795
NRROS	0.45287	0.0650359
MYRIP	-1.18895	0.065795
IKZF5	0.369743	0.0531753
CLEC2B	-1.14335	0.0679788
PDE4DIP	0.451543	0.0702291
TCOF1	-0.239872	0.075841
PLD4	0.998781	0.0668913
MRPL33	-0.490133	0.0651348
UBE3C	-0.456099	0.0702291
UTP14C	0.442644	0.0631772
C18orf25	0.456371	0.0697583
NDUFV3	-0.376024	0.0714201
XK	1.72822	0.0701878
FDX1	0.351832	0.0668077
SYK	-0.66625	0.0714201
TYSND1	0.443642	0.0685193
PIKFYVE	0.254742	0.0769972
SNX10	1.04886	0.0688212
PDCL	0.244636	0.0650359
TFCP2	0.383813	0.0701878
GUCY1B1	-0.923964	0.0710287
TRIP10	-0.504518	0.0722718
ELFN2	-1.22777	0.0707405
RPIA	0.279018	0.0742591
KCTD7	-0.862264	0.0628497
LDLR	-0.454087	0.0719844
LCMT1	0.228417	0.0751409
KIRREL1	-0.766966	0.0687407
PRKCQ	0.344124	0.0751486
TMEM128	0.546429	0.0674961
HDAC1	0.168142	0.0908083
CPQ	-0.795229	0.0701878
BMPR1A	0.912477	0.0712136
WDFY3	-1.24734	0.0732495
KHDC4	0.172395	0.0758066
FAM117A	-0.440558	0.0716851
MDM2	0.855434	0.0747306
DNM2	-0.327164	0.0799633
ACAT2	0.296647	0.0805549
AGPAT3	-0.636593	0.0758235
XRN2	0.118053	0.115768
GCSH	0.455942	0.075841
BEND3	0.258777	0.080592
RNF213	-0.401439	0.0810139
MCCC2	0.329195	0.0805549
TDP2	0.269713	0.0790723
GID4	0.158783	0.0578638
APP	0.700273	0.0776914
IL4R	-0.778163	0.0685409
PCCA	0.764569	0.0790723
ZCRB1	0.306017	0.0702291
CBR1	-1.35461	0.0791871
DCTD	0.333216	0.0769972
PSMB5	0.532888	0.0799633
DHX40	0.274876	0.0813763
LARS2	0.336181	0.0820605
ZNF646	0.224076	0.0820605
MRPS30	-0.349746	0.080592
MAP1S	-0.321628	0.0824307
PTPN7	0.727231	0.0811221
HNRNPLL	0.856787	0.0813763
MICALL1	-0.308467	0.082887
TM7SF2	0.528625	0.0674961
NME4	-0.447626	0.0780845
CASZ1	0.7127	0.0769972
TRIM2	-0.755564	0.0789141
IL1B	-1.38771	0.0805549
NELFE	-0.148478	0.0953529
GUK1	-0.363234	0.0830429
FNTA	-0.226538	0.0864161
TYK2	-0.284152	0.0827918
IKZF1	0.460296	0.0843018
MTX2	0.575278	0.0824307
EFNB1	-1.01284	0.0820605
PTPMT1	0.356158	0.0809685
SPA17	0.866669	0.0813763
HEBP2	0.560185	0.0822369
ZFP82	0.610048	0.0813763
MRPL57	-0.304423	0.0747306
MRPL18	-0.234973	0.064961
CCM2	-0.633741	0.083386
VPS16	-0.204182	0.0894231
RIPK1	-0.312982	0.086558
PIGM	0.566304	0.0773085
UQCRB	-0.307579	0.0868851
ADSL	0.242315	0.0946974
OXNAD1	0.375358	0.0824307
PDXDC1	0.302485	0.0912528
AASS	1.07674	0.0872041
PRCP	0.613301	0.0864161
HPSE	-1.23434	0.0866683
VSIG10	-0.649396	0.0779354
DMXL2	-0.540968	0.0895452
GATD1	0.193746	0.0889343
NEDD4	-0.538669	0.0898296
COL5A1	-1.0385	0.0859497
GFOD2	0.225245	0.0618224
BANK1	-1.40189	0.0898296
GNA13	-0.49398	0.0908083
LYL1	-0.740168	0.0859497
CMTM4	-1.24723	0.0864161
RAD54L2	0.191065	0.0995781
MAN1A1	-1.13033	0.0910154
PCM1	0.230876	0.102571
SNAP47	-0.287926	0.0860589
ZNF655	0.209714	0.0817492
ST7	-0.687342	0.0869668
RGS14	-0.390009	0.0939371
FDFT1	0.443958	0.0957713
KSR1	-0.595776	0.0928292
FAM204A	0.245959	0.0824307
OTUD1	-0.597471	0.082953
ARID1B	-0.293546	0.100418
GIPC1	-0.302242	0.0944185
SURF2	-0.462269	0.0898296
KCTD12	-1.24921	0.0954885
MXRA7	-1.10664	0.09575
CBFA2T3	-0.723208	0.09575
MRPL28	-0.363732	0.0957713
PALB2	0.260531	0.0928292
ZSCAN29	0.249302	0.0762218
MCRS1	0.157161	0.0944823
MPI	-0.492089	0.0987551
B4GALT4	0.501371	0.0866683
PDCD5	0.284368	0.100885
TRIM14	-0.564414	0.09575
ZDHHC13	0.379424	0.0950503
ZNF711	0.879506	0.097166
AJUBA	-0.619069	0.09575
ATG2A	-0.242457	0.100418
CHMP4B	0.242047	0.107332
AGL	0.36608	0.102571
NUDT7	-0.603268	0.0957713
METTL22	0.549275	0.0859497
DENND4C	-0.34188	0.103114
PLXNB2	-0.602464	0.101116
ATP13A2	-0.505831	0.0928292
C9orf78	0.222312	0.107328
CD48	0.849033	0.100585
AC002316.1	0.62237	0.100885
AC092835.1	0.647543	0.0889343
CD99	-0.838573	0.100885
GMDS	0.303915	0.104532
JUP	-0.636724	0.100749
DAAM1	0.688716	0.102571
FAM114A1	-0.956102	0.0948773
DISC1	-0.428721	0.0969545
ZKSCAN4	0.31213	0.0968845
PIK3C2A	0.419105	0.10647
USP53	-1.18468	0.100418
SCAI	0.261846	0.10647
RHOB	0.736039	0.100418
MDM1	0.345607	0.102571
PSPH	0.392889	0.10651
EZR	-0.452285	0.10825
GNAQ	-0.421149	0.106747
AK1	-1.41917	0.106527
SPNS3	1.16326	0.103746
MTR	-0.254355	0.11273
MYH14	-0.324945	0.103735
PPP1R3G	-1.46279	0.106527
FLI1	-0.565568	0.107781
MSL3	0.218802	0.100418
SSBP2	0.531165	0.103482
PGM2	0.31429	0.11298
L3HYPDH	-0.6852	0.106527
HMGN5	0.700064	0.109196
EIF2AK3	0.513703	0.107781
HPGD	1.13695	0.107781
ZNF701	0.432936	0.0864161
SUOX	0.624429	0.0986387
ATL3	-0.379015	0.112581
IFT74	-0.685346	0.109755
CSAD	-0.789122	0.100885
FKBP15	-0.346456	0.11305
ZC2HC1A	1.07441	0.108904
SPARC	-1.01481	0.108144
FAM168A	-0.332765	0.093391
IFT81	-0.565016	0.111506
GPAT4	-0.33191	0.107781
MMP24OS	-0.626605	0.100885
SMPDL3B	1.26507	0.109196
KIF3C	-0.395637	0.108144
HDGFL3	1.18544	0.112213
CMIP	-0.419635	0.110915
FAM118A	-0.513236	0.111306
RMND5A	0.262791	0.112904
PRDX2	0.813377	0.11298
MLYCD	0.518233	0.112581
ZNF830	0.176738	0.107412
DSTN	0.56847	0.11305
GLTP	-0.308789	0.110795
LDLRAD4	0.576005	0.106747
PRXL2A	0.899563	0.113507
JARID2	0.47087	0.113663
IGHV6-1	2.42589	0.114478
ANO8	0.453313	0.0951784
WDR48	0.249358	0.119304
DNAJC19	0.246125	0.106747
KIAA0513	-0.958945	0.11305
CASKIN2	-0.462756	0.114956
SVIL	0.410373	0.11751
ZBTB39	0.203755	0.0928292
AP1S1	0.289748	0.111411
NAV1	-0.948634	0.116692
SDC1	1.55538	0.114992
ADD1	0.355274	0.120233
UTP23	-0.297292	0.11298
OGT	-0.148423	0.137551
ARR3	-0.9384	0.114826
FAM49A	-0.755617	0.116933
LAMC1	-0.744003	0.116935
KLHL7	0.345471	0.115612
NSUN3	0.321465	0.109196
ALDH4A1	0.435721	0.119304
CPPED1	-1.00596	0.118421
MYB	0.41261	0.11751
MBOAT2	-0.763486	0.116933
TRIM65	-0.23188	0.119304
CBLB	0.664819	0.119128
NT5M	0.570555	0.107412
RNF168	0.267311	0.119304
KLHL42	0.37592	0.112213
CYSTM1	0.467884	0.101275
PDGFRB	-0.785351	0.119304
GLI4	-0.358893	0.0878281
THEM6	-0.546056	0.119304
PRXL2C	-0.746574	0.111338
DUSP16	1.00433	0.11298
SRI	0.318366	0.123275
FHIT	-1.02374	0.119304
EIF5	0.180877	0.136581
IL2RG	0.523978	0.107412
COL4A2	0.972081	0.117174
PSMB10	-0.326034	0.123814
PLEKHA5	-0.85999	0.121863
PPAT	0.354223	0.12599
ORAI3	0.627646	0.112213
PDXK	-0.478958	0.123144
GORASP1	-0.398045	0.111411
PDZD8	0.219298	0.123956
IGF2R	0.340964	0.128691
CHD2	0.207799	0.132139
MAPK1	-0.16733	0.137119
AP2S1	-0.169304	0.121863
SURF4	0.221801	0.12287
TWF1	0.256731	0.125635
BRMS1	0.195794	0.12181
IFT46	-0.429366	0.119304
SH3TC1	-0.755085	0.123714
ATOX1	-0.214334	0.12648
PXN	-0.801257	0.125876
RBM12B	0.154054	0.143669
SPART	-1.128	0.12599
MIEF1	0.26768	0.120904
RCC2	0.150289	0.148611
TDRKH	0.368056	0.124681
DCUN1D4	0.333803	0.114956
UACA	-0.928785	0.126214
STRBP	0.306707	0.132857
FASTKD2	0.320024	0.128691
ZNF606	0.660584	0.12307
ULK4	0.524565	0.11298
FAM169A	0.756253	0.128691
IDI1	0.307296	0.13013
FAHD2A	-0.447499	0.119128
TMEM63B	-0.392392	0.112213
HIVEP3	-0.711825	0.127838
NRBP2	-0.719691	0.120392
RMDN2	-1.06064	0.128691
HAAO	-0.993532	0.128848
ZFP62	0.28018	0.120044
MINPP1	0.817767	0.130125
TPCN1	-1.09871	0.129431
STBD1	0.771965	0.128691
WDR35	0.922068	0.128691
CD9	1.07619	0.131838
SOCS2	-1.56341	0.131594
ZNF8	0.206578	0.119304
DHCR7	0.553736	0.131231
POLE4	-0.477642	0.128691
ANTKMT	0.698069	0.129431
IL16	-0.874283	0.132857
MYO1B	-1.02474	0.132896
SPTLC2	-0.433929	0.13355
SS18L2	0.319836	0.123821
NELFB	-0.162019	0.144508
MANEAL	0.36038	0.11298
PSTPIP2	1.28203	0.133409
PIP5K1C	-0.365807	0.126168
DOHH	-0.229616	0.136353
CDC42SE2	-0.515083	0.123821
UHRF1BP1L	0.250061	0.13463
CUL4B	-0.199981	0.143669
TBKBP1	-0.586757	0.134067
TPP2	0.32141	0.1398
USP38	0.285974	0.13355
DENND6A	-0.301271	0.132857
TRIM24	0.200991	0.143342
TSPAN14	-0.505149	0.13463
ACP1	0.178645	0.143748
STRADB	0.302184	0.119474
MTIF2	0.269199	0.1378
ZNF518B	-0.758916	0.134647
FAIM	0.576071	0.136581
VPS13A	0.309087	0.141265
MRPL45	-0.268416	0.137119
BOP1	-0.271772	0.141693
PIP4K2B	-0.206331	0.137551
DIS3L	-0.260216	0.139467
DOCK11	-0.506471	0.138735
STK17B	-0.449452	0.136581
ARRB2	-0.490516	0.137628
PRKD3	-0.359719	0.13463
LENG8	-0.170854	0.141693
PARP14	-0.356448	0.141236
HRAS	-0.314204	0.0979843
CSRNP1	-0.783749	0.120433
PTPN9	0.269333	0.137119
ESYT2	0.348346	0.142211
UBP1	0.258954	0.137551
RAB33A	0.670844	0.138143
NDUFS4	-0.344807	0.137119
CCDC126	0.468805	0.128848
FAM92A	0.700354	0.129431
MAPK8	0.184636	0.137119
CCDC97	0.17428	0.139019
AFTPH	0.206644	0.14199
EIF4EBP2	0.185299	0.13463
PCBD1	0.68901	0.1378
MRPL34	-0.449018	0.128691
MOB3C	-0.453392	0.119304
CDK2AP1	0.475768	0.137551
PAPOLA	-0.194461	0.144508
DCAF1	0.185665	0.149381
PHIP	0.26975	0.145329
NDUFS2	-0.203291	0.149442
SSX2IP	0.373475	0.137551
UQCRQ	-0.273804	0.135962
USP40	-0.65987	0.141134
HVCN1	0.879673	0.141236
RAG1	-1.22454	0.141693
ITPRIPL1	-0.350516	0.134713
NOS1	1.61163	0.141693
TCP11L1	0.239095	0.140791
RRAGA	-0.327579	0.135289
IRF2BP2	0.331719	0.144508
COA4	0.361914	0.139726
MBLAC2	0.376135	0.142211
FIBP	0.216691	0.144508
VPS37A	0.186727	0.137551
KANK2	-0.773767	0.143633
STC2	-1.23106	0.14185
KCTD5	-0.347995	0.140791
CAMK2D	-0.840953	0.144508
CARMIL2	0.454853	0.145828
RASIP1	-1.10824	0.143669
GATB	0.20148	0.143669
APOBR	0.796836	0.144508
SRC	0.76662	0.144508
NDUFB3	-0.323984	0.142211
LRFN2	-1.26355	0.143669
ARV1	-0.336065	0.124681
DYNC1LI2	-0.267528	0.146352
CFLAR	-0.494043	0.137119
RTP4	-0.833295	0.134117
MAT2A	0.166433	0.159211
MEST	-0.634245	0.141134
GSKIP	0.308387	0.141236
NRAS	-0.292036	0.13463
QRSL1	0.271483	0.14759
CLIP2	-0.551561	0.148611
REEP2	0.757477	0.144177
GLUL	0.481408	0.14761
SH2D2A	0.787171	0.146115
LZTFL1	0.692463	0.14822
NCS1	1.32555	0.14822
TJP2	-0.908501	0.144508
CDK5RAP3	-0.359526	0.150683
DNA2	0.304382	0.150539
BICRAL	0.228462	0.135962
ADI1	0.392931	0.150683
RAB9A	-0.291711	0.149646
GNA15	-0.64777	0.150024
FOXO1	-0.59514	0.148515
NDUFB7	-0.293592	0.149139
PDLIM7	-0.423646	0.150051
GNAI2	-0.339543	0.153199
MDM4	-0.656548	0.148551
SERPINB1	-1.07646	0.150683
KIR3DL2	2.50377	0.150539
AKR1C3	-0.943485	0.150539
BSCL2	0.484241	0.144048
POLG	0.203568	0.154255
LCP1	0.318698	0.156876
CBR3	-0.899035	0.150683
CETN3	0.268273	0.151777
TTC30A	-0.492741	0.137551
TANC1	0.849239	0.15098
PACSIN2	-0.204541	0.15968
PPP3CC	0.45047	0.150683
IGSF8	0.309474	0.14761
THAP12	-0.169865	0.154746
GOLGB1	0.16438	0.168579
MUL1	0.378185	0.149661
GIGYF1	-0.231757	0.151874
ALKBH4	-0.256606	0.14741
UBE2D1	0.292638	0.137551
ACO1	-0.336726	0.156003
NMT2	0.687612	0.152066
FRMD4B	0.727198	0.151777
RHBDF2	-0.388745	0.150539
IRX2	1.34856	0.151777
NR2C1	0.166581	0.144958
ZNF146	0.236908	0.137551
MYL6B	0.275925	0.153023
PRAF2	0.761292	0.152889
GTF3A	-0.374359	0.152735
GTF3C6	-0.203579	0.135867
HLA-G	-0.707749	0.153199
TOMM70	0.159643	0.16946
SCP2	0.325128	0.158421
GOT1	0.308944	0.158639
PAN2	-0.178455	0.158639
MLLT11	0.515404	0.155057
ARHGAP21	-0.638219	0.153814
CYBA	-0.446207	0.145101
TTC28	-1.03922	0.156876
SNX7	1.22352	0.156876
NCBP2AS2	0.363971	0.147234
CARS2	0.315126	0.15824
HDAC3	0.245897	0.156003
PPP1R3F	0.411845	0.144508
AC011005.1	-0.291532	0.149661
BRMS1L	-0.372742	0.155057
SRSF9	0.148689	0.174346
TRAF6	-0.214601	0.158421
GREB1	1.42589	0.156876
BORCS5	0.352327	0.155755
GPRASP2	-0.720687	0.153446
ALDH8A1	-0.424448	0.137551
PEX1	0.311632	0.158639
CHRAC1	-0.211493	0.145301
RBMX	0.120803	0.158639
CUX1	0.299781	0.161831
CD109	-0.9735	0.158354
LILRB4	0.947401	0.156978
CRACD	0.874983	0.158421
INSR	-0.452104	0.159211
STT3A	-0.265305	0.161831
PLD1	-0.997951	0.158354
TGM2	1.42769	0.158094
ANGEL1	0.316923	0.152548
GSTM4	0.701405	0.15824
WDSUB1	-0.402538	0.15824
TBC1D10B	-0.172823	0.162279
CTPS2	0.761455	0.158639
RMDN3	-0.422832	0.158639
PARP9	-0.436977	0.15968
KPNA4	0.154366	0.165612
HOXC4	1.78689	0.160825
RBM15B	0.185303	0.162547
GNG2	-0.473946	0.158917
WNK1	0.226184	0.164422
PROSER1	0.280958	0.155615
USP32	-0.280168	0.160627
ZNF692	-0.437275	0.143669
PDPN	2.13063	0.160825
BAHCC1	0.491282	0.159796
BAZ2B	-0.654253	0.160292
OSGEPL1	0.298757	0.150686
RCSD1	-0.54156	0.162204
TPRA1	-0.327873	0.147234
ELAC2	0.183902	0.170014
SBF2	-0.711193	0.15968
KATNAL1	-0.270922	0.160744
LMTK2	-0.330091	0.161235
ITK	0.397827	0.158354
PRKCA	0.709339	0.161831
STAP1	-1.1523	0.161831
RAD9A	-0.315129	0.15824
HMGCS1	0.590272	0.163402
CD6	0.495785	0.15968
P4HA2	-0.781867	0.161831
PSEN2	1.16836	0.160825
DDR1	-0.696615	0.152066
NSUN6	0.347661	0.162547
SYNJ2	-0.532563	0.162894
DNM1L	0.153925	0.182232
TAPBP	-0.222742	0.153051
LSM11	0.236186	0.144508
ZBTB2	0.163417	0.146962
TMBIM6	0.407255	0.154792
RHOH	-0.658966	0.159126
BLMH	-0.21572	0.170463
NIBAN2	-0.723584	0.163638
APOB	-0.517321	0.163729
PRKAR2B	-0.880247	0.163839
ZNF449	-0.527932	0.152708
PAK1IP1	-0.185179	0.16505
FAM3C	0.365131	0.164285
ITGA5	0.722173	0.164157
SIDT1	0.869103	0.160825
ARMCX5	-0.404239	0.160825
NFIL3	0.725035	0.164157
C1orf131	-0.243401	0.162894
BLZF1	-0.181519	0.125954
MON1A	0.209124	0.142101
XRCC5	0.112884	0.209977
GNPAT	0.292352	0.167276
PYGL	-1.06365	0.164797
VRK2	-0.315444	0.164157
FKBP10	1.26571	0.164157
DDHD2	0.253474	0.164797
C19orf57	-0.502841	0.153446
SLC25A11	-0.291246	0.164871
FAM177A1	0.303305	0.160273
HEATR6	0.316406	0.164871
MRPL49	-0.282969	0.164082
SLX4	0.209568	0.160899
LPCAT1	-0.335172	0.164797
FASTKD1	0.244752	0.165612
DLG4	-0.358865	0.158354
NEURL1B	0.864684	0.158639
KIF13B	0.244523	0.171975
NCOR1	0.351692	0.170215
STRIP2	-0.454948	0.152907
PLCXD1	-0.499156	0.156003
SPTLC1	-0.192611	0.172373
PTPA	0.23534	0.171466
TAZ	-0.436332	0.162763
CTTNBP2NL	-0.352667	0.166573
DEF8	-1.03473	0.164797
MLLT10	0.291456	0.165504
MRPL39	-0.270322	0.169829
KRAS	0.362186	0.164797
NKD2	-0.640194	0.164797
CARMIL1	-0.806603	0.167137
TWSG1	0.383096	0.160899
MAP2K6	0.532696	0.168579
TRIM3	-0.305663	0.160825
PIGBOS1	-0.323902	0.158639
REXO4	-0.384402	0.1696
BIRC2	0.201764	0.164157
MGAT1	-0.261069	0.164797
MINK1	-0.301229	0.16505
SNX15	-0.24585	0.164797
MAML2	-0.838989	0.16505
GCH1	0.774445	0.164868
KLHL14	-0.831597	0.16752
SPATA24	0.357108	0.144508
ZNF91	0.370937	0.15824
PLEKHG3	-1.01727	0.169829
RIC8B	0.292706	0.164797
MCRIP2	0.489589	0.163794
GBE1	0.359385	0.175814
MRPL42	-0.216752	0.162174
ADGRA3	0.555827	0.168538
MARS1	0.159055	0.190802
UBXN7	0.15697	0.185651
PRPH	1.26081	0.170139
PATZ1	-0.158017	0.168579
CDR2	0.371101	0.171975
CWC15	0.126703	0.173652
SERAC1	0.451253	0.165504
SETD2	0.141068	0.195293
FSCN1	-0.937874	0.175745
AAMDC	-0.287873	0.167183
DNAJC5	-0.332229	0.172373
ZNFX1	-0.188159	0.182793
WDR77	-0.114933	0.191515
CHCHD2	0.463398	0.175814
SLC25A23	0.584706	0.170463
PLEKHJ1	-0.377004	0.164422
NDUFB5	-0.267958	0.174463
NUDT3	0.231866	0.165504
CYTIP	-0.998004	0.175072
PLPP1	0.531215	0.168081
PSMB8	-0.21332	0.185076
PIGO	0.247727	0.16752
HLA-A	-0.669494	0.180005
PXDN	-0.617825	0.179974
MORC2	-0.297612	0.182232
PDCD6IP	0.244605	0.187845
NRP1	-1.18098	0.178641
C2orf49	0.188572	0.172091
CACFD1	0.63754	0.164797
ANKRD28	0.241612	0.181359
AC091230.1	-0.358884	0.177697
SCNM1	0.305874	0.164422
RBM22	-0.146406	0.192221
ADAL	0.511538	0.178139
WDR92	0.146763	0.175425
SEC14L1	-0.394839	0.180417
GFPT1	0.385731	0.183701
SIK2	-0.227433	0.166351
GET3	-0.160819	0.192275
PEX26	0.228812	0.164797
SLC12A9	-0.389814	0.181653
NANS	-0.251513	0.187845
MED18	0.158238	0.175814
ATP5PF	0.191636	0.18862
ST3GAL1	-0.501317	0.177582
ATG4C	0.282259	0.178139
GSK3A	-0.191401	0.168081
NCOA1	0.306215	0.182675
ZNF18	0.271756	0.13873
URGCP	-0.301306	0.182837
NCOA3	-0.323983	0.185493
VPS4A	-0.131008	0.162894
XRCC6	0.114827	0.227288
DAB2	-1.0401	0.183868
TSTA3	-0.339114	0.185493
DNAAF2	0.296251	0.183432
PRPF38B	0.131312	0.187462
AMPD3	-0.661546	0.185233
GPS2	0.343101	0.182232
FBXO43	-1.30639	0.182837
NFYB	0.13536	0.164157
METTL5	0.296239	0.178139
NUDT16	0.672653	0.186332
DVL3	-0.293806	0.181197
EPB41	0.18929	0.196095
HNRNPUL2	0.22562	0.160825
KAZALD1	-0.941173	0.180318
STIM2	0.449737	0.18762
UGDH	0.356051	0.189079
IKZF3	-1.0774	0.187396
ATG4B	0.187663	0.190329
GBP1	-0.543457	0.188167
TMUB1	-0.243239	0.169829
CNOT6L	-0.248909	0.187551
KBTBD3	0.346579	0.142474
PAPSS1	0.226998	0.195121
NUDT6	0.489336	0.185351
FRMD8	-0.212664	0.180318
ELK4	-0.309837	0.175814
HAX1	0.170124	0.191002
DDX46	0.105278	0.233629
SENP5	0.15499	0.175072
MT-ND2	-0.406643	0.178139
SLC4A2	-0.487812	0.188304
FERMT2	-0.928723	0.188483
PLD2	-0.425068	0.180237
CCDC130	-0.158548	0.183352
UBL3	-0.345026	0.175072
GNB1	-0.214723	0.195019
ZNF486	0.651064	0.181359
TBC1D2	-0.480043	0.182542
ARAP1	-0.295827	0.192275
THNSL1	0.349284	0.191002
TRIM27	0.148181	0.183701
PSMB6	0.318862	0.191281
SYS1	-0.349959	0.161831
PUS3	0.242803	0.185651
TBC1D9B	-0.236852	0.195293
MEF2A	-0.293992	0.181865
ARF4	0.2166	0.193982
ARSK	0.325443	0.168579
KANSL1	0.16514	0.195293
FNTB	-0.32097	0.175072
MRPL27	-0.214879	0.18191
UQCC3	-0.335244	0.185426
TGFBR2	0.547497	0.192221
CEBPA	-0.98792	0.192221
PPM1H	0.568696	0.19008
STARD5	-0.674908	0.188483
XYLB	-0.361547	0.18812
ANKLE1	-0.830235	0.191092
SEPTIN9	-0.247479	0.202102
ECI1	0.258401	0.195293
TNFAIP8L2	-0.423459	0.185076
HLX	-0.711605	0.185493
ATF7IP	0.227979	0.198574
VAV1	-0.42626	0.195383
LIPA	-0.550634	0.19244
IL3RA	-0.960547	0.19104
C7orf25	0.273501	0.191092
VAV3	-0.551958	0.195383
TIFAB	-1.75121	0.197214
MRPL4	-0.213747	0.191515
YWHAE	0.159387	0.21699
TAF1B	-0.284813	0.190329
AL159141.1	0.747213	0.193849
TTN	0.524118	0.189635
GAS8	-0.938354	0.192221
IFFO2	-0.877256	0.186332
UBXN1	0.146049	0.207806
MAPK15	-0.287343	0.183551
CCNY	-0.280184	0.195383
HAUS2	-0.253584	0.193297
MRPL15	-0.223248	0.200113
MAST4	-0.407825	0.175814
PIGX	0.334556	0.192221
PCMT1	0.173139	0.211454
RFLNB	-0.816909	0.196095
WFS1	-0.796152	0.19847
ESF1	0.254671	0.204179
RAB27B	-0.621757	0.186162
RESF1	0.171284	0.195383
C2orf42	0.216575	0.175425
POLDIP3	0.160907	0.208432
SPTA1	-0.875574	0.194357
ZNF706	-0.347342	0.187289
MSL2	0.12658	0.18191
USP7	0.107961	0.246026
PLSCR1	-0.583458	0.19847
ARHGEF10	-1.1583	0.198051
MTERF2	-0.470214	0.191002
SPG7	0.237152	0.201263
RABEP2	-0.238697	0.206404
WDFY2	-0.464216	0.19847
ZBTB8A	0.454576	0.185255
MRPL52	-0.307886	0.190563
THEMIS2	-0.658744	0.200829
RIOK2	-0.429033	0.203745
NDUFC2	-0.294559	0.200194
AACS	0.563346	0.203559
MORC3	-0.257661	0.208432
LRMP	0.660446	0.204184
YWHAH	-0.151346	0.223911
TXNIP	-0.55995	0.201652
NIPA2	0.240476	0.144508
CDK5	-0.203102	0.205999
ADPRHL2	-0.177408	0.21177
BNIP2	-0.209723	0.195383
FOS	0.843446	0.192221
SMC6	-0.195237	0.214391
SLC39A13	-0.641933	0.188304
CYP2U1	0.562082	0.200829
USP9X	-0.16145	0.221405
R3HDM1	0.241351	0.205999
SIRT5	0.207066	0.192509
CNST	-0.298406	0.205999
SPATS2L	-1.22522	0.205999
RAB39B	0.52641	0.203745
CLSTN1	-0.351658	0.19861
TAF8	0.121148	0.19378
ZFYVE26	-0.357623	0.207486
METTL9	0.270079	0.196095
UBLCP1	0.689311	0.207486
PI4K2A	0.588665	0.204793
NBEA	0.684074	0.201938
TMBIM1	-0.666753	0.196095
ANKRD13B	0.519401	0.193849
NOMO1	-0.664702	0.205258
STOM	-0.794043	0.208432
DNPEP	-0.18821	0.216017
EIF4E3	1.11938	0.205999
UBQLN2	0.169977	0.200113
CISD2	0.247673	0.207806
ALKBH6	-0.253045	0.196045
USP25	-0.194444	0.217845
ARF6	-0.15927	0.220382
NFAT5	0.220506	0.200194
NCKAP5L	-0.3043	0.209147
PER2	-0.229698	0.197264
ST13	0.186927	0.224908
RBMX2	0.157508	0.199257
DDX54	-0.204229	0.217845
MAPK13	0.68662	0.209173
OXA1L	0.203633	0.206546
NDUFB6	-0.227365	0.212523
TPM3	-0.143999	0.237023
UBTF	-0.137574	0.236578
DCLRE1B	0.193172	0.175425
KIFC3	0.739148	0.200987
ATP5ME	0.158749	0.213686
MARS2	0.321619	0.211454
WDR1	-0.259962	0.220424
RTN4RL2	-0.900663	0.210456
GNG12	-1.05809	0.211454
MGAT4A	-0.597242	0.203559
GPM6B	-1.37229	0.211607
QPRT	0.598721	0.212218
NDUFB10	-0.184804	0.218148
GLT8D1	0.463657	0.211607
CKB	-0.754547	0.212029
DCLRE1C	0.25958	0.209147
RAB8B	-0.293046	0.214105
LCORL	0.255576	0.204378
NCF1	-0.93683	0.215221
HAUS8	-0.178949	0.211607
DNMBP	0.320229	0.217845
CUEDC2	0.316956	0.215944
ZNF277	0.258137	0.20923
INPPL1	-0.238066	0.221946
ACAA2	0.300059	0.220764
MRPL20	-0.209006	0.208502
CAMKK1	0.366378	0.199194
CHD1	-0.201176	0.22495
COX7C	-0.378335	0.211746
PLIN2	-0.744752	0.21642
SCAND1	-0.257901	0.182837
ANKRD16	-0.302177	0.211634
DUSP11	0.227924	0.214105
ITGA9	-1.1618	0.216056
HERC4	0.173532	0.22642
HSPG2	-0.817201	0.216109
TUBB4B	-0.220708	0.207983
STS	-0.62657	0.216783
CRAT	0.711053	0.218194
IFT22	-0.317325	0.211607
TMEM268	-0.374325	0.193297
PAIP1	0.162336	0.224872
C1orf112	0.282402	0.21642
HAT1	0.188659	0.229015
IRF5	0.740569	0.217313
SMC5	-0.180913	0.228895
NSRP1	-0.221566	0.221405
AGPAT2	-0.358135	0.213988
NOL4L	0.510631	0.217631
OFD1	-0.251522	0.224654
KLHL21	-0.371091	0.180005
DNASE2	0.38567	0.217315
FASTKD5	0.206687	0.223911
AIDA	-0.222609	0.221734
PARK7	0.167101	0.238452
AP3M2	-0.349862	0.21634
C9orf85	-0.236556	0.182271
DENND11	-0.365909	0.21882
GEMIN2	0.242175	0.217231
ABHD13	0.237477	0.192221
DLST	-0.296757	0.227417
MAP2K1	-0.211945	0.227835
GADD45GIP1	-0.244017	0.224675
PTPRD	-0.770465	0.222034
ATP1A1	-0.310293	0.228587
SMURF2	-0.215576	0.203705
MRPL38	-0.192265	0.222988
MRPL14	-0.225986	0.213686
TOP1MT	0.451762	0.220381
NID2	-0.865808	0.223548
TNFRSF1B	-0.873787	0.223701
SORBS3	-0.501893	0.225205
INPP1	0.695081	0.224675
UBA3	0.136793	0.246026
PHYH	0.513758	0.224872
KLHL3	-0.507283	0.201009
MRPL13	-0.199475	0.224872
GALE	0.238658	0.22642
ULBP2	-0.756015	0.221405
CTDSP1	-0.241931	0.214391
CD74	-0.561798	0.227695
MPHOSPH8	0.126542	0.240973
HSPA9	0.150659	0.250688
L3MBTL4	0.827775	0.225205
UQCRC1	-0.219132	0.237023
MRPL32	-0.269352	0.218399
GTF2E1	0.120478	0.246026
ZBED4	0.157527	0.22642
RANBP9	0.169172	0.237583
ZNF738	-0.500895	0.215221
METTL25	-0.241278	0.216481
MRPL43	-0.240515	0.227695
CASC4	0.192416	0.232161
MAP10	-0.542584	0.21699
CRY1	0.237775	0.217845
ARHGAP23	0.288547	0.221485
SNRPF	0.130193	0.239789
ZNF382	0.637226	0.216481
SETD9	-0.358101	0.203705
ZBED5	0.167882	0.223548
THTPA	-0.331377	0.228602
SKI	-0.311354	0.225205
NPY	-1.24677	0.22943
CYB5R1	-0.385514	0.231043
NDUFA12	-0.276877	0.225256
PELI2	0.356534	0.227695
KMT5C	0.240487	0.225205
GRASP	1.06248	0.228602
SDE2	0.239887	0.234199
SHLD1	0.265719	0.200233
AKAP12	-0.957982	0.233512
CLCC1	-0.428372	0.233512
SNX33	0.746591	0.229539
CRMP1	-1.23392	0.233629
ARHGEF11	-0.637031	0.233512
H2BC1	0.381273	0.188167
PPP2R2A	0.194244	0.240952
IKBIP	-0.497025	0.236578
STARD13	-1.01789	0.232161
BRD2	-0.18429	0.241575
ST3GAL5	-0.738496	0.228602
CRACR2B	0.694182	0.208307
PET117	-0.281991	0.208307
PDE12	0.18595	0.245672
DIP2C	0.753172	0.233213
ANXA4	0.410409	0.239704
RFWD3	0.192481	0.217195
MILR1	-0.817146	0.2371
MED20	0.156789	0.22495
GIMAP4	-1.24601	0.238264
ZNF639	0.142081	0.209977
OTUD5	0.296757	0.236578
KLHL24	0.29464	0.223911
MIER1	0.140403	0.248753
CLTCL1	-0.225727	0.223911
OSER1	-0.229967	0.172316
RBSN	-0.270485	0.236625
LAPTM5	-0.525273	0.238264
DDX49	0.216499	0.245672
TRAF4	-0.323277	0.238075
GDI2	-0.149716	0.263903
WDR5B	0.484296	0.214284
CYHR1	0.237829	0.238264
MPST	0.152702	0.24598
KLF6	-0.54457	0.22642
DUSP1	0.768161	0.236613
LETM2	0.44516	0.224713
ETV6	-0.415003	0.241887
PKP4	-0.344734	0.240538
ZFAND5	-0.391092	0.238895
MRPL17	-0.234247	0.232279
HECA	0.291135	0.238919
CDC37	-0.107976	0.278067
COX7A2L	-0.393717	0.240599
ERCC6L2	-0.249042	0.22261
RTL6	0.452105	0.208432
ACVR1B	-0.291127	0.224654
SERINC3	-0.22364	0.226993
TMED4	0.27424	0.242229
PITPNM2	0.563605	0.24573
DESI2	0.497307	0.238452
ARHGAP1	-0.238398	0.249347
ZAP70	0.474613	0.246026
ZNF71	0.26915	0.232161
REV1	0.168226	0.221865
AKNA	-0.330071	0.246171
DYNC2H1	-0.799833	0.246026
SSH3	-1.11495	0.24598
TCF25	-0.188752	0.248431
VTA1	0.110038	0.266487
ARHGAP5	-0.303636	0.248556
STAMBPL1	0.519685	0.246026
ARIH2	0.220304	0.248553
USP47	0.109426	0.278388
SMG9	-0.13208	0.244988
C5orf24	0.184096	0.227839
VAMP8	0.859239	0.246026
GALNT2	-0.345975	0.248553
NCAPG2	-0.189083	0.255244
BTBD11	0.83508	0.246026
RAB3D	-0.792383	0.246026
ANKHD1-EIF4EBP3	0.220692	0.174463
MRPL58	-0.229804	0.246026
ITGA2	-0.790968	0.246026
FAM241A	-0.949208	0.246026
MRPL40	-0.207373	0.246026
SMNDC1	0.141636	0.252349
ARHGAP12	-0.238294	0.245504
SNCA	-1.19318	0.246026
IPO11	0.163662	0.255594
SLC16A2	-0.581145	0.236578
CTNNA1	-0.412125	0.249263
JCAD	-0.994278	0.246026
KIZ	0.150863	0.234635
POLE3	-0.234085	0.249347
ORC6	0.361034	0.248553
CA8	0.5165	0.246026
ZNF316	0.222594	0.241575
PCNT	-0.193308	0.262126
MTX1	0.470975	0.249347
PACS1	-0.256706	0.248501
RAB8A	-0.159934	0.256179
LENG1	0.168727	0.238919
PPP4R2	0.11656	0.272684
CCDC88B	0.438675	0.252209
DHX57	0.366001	0.252355
LAIR1	-0.350904	0.248553
SNRNP35	0.165695	0.232161
VCL	-0.343322	0.255594
COX10	0.490272	0.237947
FRK	-0.403384	0.205999
SAR1A	0.129029	0.268965
TCF20	0.181226	0.263652
TBC1D14	0.552569	0.25121
PHYHD1	-0.866115	0.248285
ENOSF1	-0.586734	0.250688
UROD	-0.23107	0.255244
GPX1	-0.967041	0.252355
ENOX2	0.329448	0.233621
TBC1D22B	-0.18955	0.24598
ZNF839	0.213111	0.236578
AVL9	0.207966	0.251435
FASTK	-0.233978	0.214105
UAP1L1	0.911246	0.253171
GAPVD1	0.150869	0.271205
TMEM203	0.43359	0.19008
CCDC124	-0.169768	0.262126
TAF1C	-0.253171	0.246026
MAT2B	0.129694	0.273892
RASSF8	-0.691992	0.247626
DENND4B	-0.319106	0.2527
IL21R	-0.640692	0.246026
ALDH1B1	0.51391	0.255594
MAP3K5	0.369051	0.252355
PTGR1	-1.21568	0.255594
WDFY4	-0.638903	0.257274
MRPL55	-0.17992	0.246026
FMR1	-0.169577	0.267029
PHF20	0.181632	0.255244
CANT1	-0.20443	0.251903
RBM25	-0.110237	0.290255
PITPNM1	0.316021	0.255634
FGFRL1	0.685175	0.248114
GEMIN5	-0.192415	0.268402
HSPD1	0.212476	0.270272
EGFL7	-1.43239	0.257274
BTN2A1	-0.244151	0.246026
HDGF	0.225789	0.267906
KBTBD11	-0.597942	0.256976
CD96	-0.776726	0.257944
IL7R	-0.563865	0.255635
TSPAN9	-0.953237	0.255226
NDUFS8	-0.194846	0.262142
SRGAP2	-0.38405	0.260321
KIF27	0.346309	0.249732
KDM2B	-0.165131	0.265758
ALG13	-0.202879	0.252355
HIF1A	-0.689294	0.250471
PRR3	0.274872	0.248753
CC2D1A	-0.168876	0.268402
SLC25A29	0.234685	0.249642
PLVAP	1.01038	0.257274
MPP1	-0.523284	0.262126
MMP14	-1.1635	0.257995
NFATC4	0.937162	0.261927
ARRB1	-0.788772	0.262283
SLC43A2	-1.01295	0.261184
CENPB	-0.183399	0.252349
PPFIA1	-0.256024	0.210395
LMO2	-0.517245	0.259483
VLDLR	0.795988	0.263502
CASP8AP2	-0.303	0.265498
SLC37A4	0.412551	0.259962
ZSCAN16	0.549932	0.248553
CNMD	-0.492378	0.246026
NDUFB8	-0.380955	0.248553
IL9R	0.463404	0.24598
RNF19A	-0.259668	0.212574
UBXN11	-0.57297	0.22642
TPM1	-0.239118	0.266487
RASSF5	-0.292301	0.261244
GAS2	0.297387	0.244264
GSDMD	-0.28271	0.266473
NDUFAF7	0.229935	0.262126
CD274	0.626431	0.249263
ITFG1	0.185554	0.24598
DUSP19	-0.415037	0.246026
ALCAM	0.527055	0.265758
QRICH1	0.129764	0.275719
ZFR	0.0834453	0.313826
CEP152	-0.162432	0.277461
GCSAM	-0.403613	0.265169
BDH1	0.383585	0.267828
BCAR3	-0.897915	0.263903
SESN1	-0.4024	0.265498
MAEA	0.176238	0.272792
TBC1D22A	-0.132508	0.265758
SMPD1	-0.439547	0.233629
ATP10A	-0.403463	0.158421
BLM	0.288411	0.272684
PAK1	0.398222	0.268965
DHRS7B	0.367219	0.265758
UBE2Q1	-0.142733	0.270317
STK39	0.387512	0.270547
SCAMP1	0.175214	0.264333
MAPK7	-0.232172	0.264039
SLC4A10	0.758803	0.252355
RREB1	-0.211523	0.273134
TAOK1	-0.160014	0.275268
FOSL2	-0.811538	0.267906
SPRY2	0.527923	0.264445
RGS18	-0.481517	0.248553
MIPEP	0.252687	0.273353
MTCH1	-0.332539	0.26751
KANK1	-1.13427	0.268965
ITPKB	0.329923	0.267389
ATAD3B	-0.345876	0.267906
CDC27	-0.125767	0.280581
TMEM38B	-0.450101	0.263903
AGTRAP	-0.392482	0.263707
MRPL1	-0.170337	0.276431
PACSIN3	-0.562915	0.270923
MYORG	0.513233	0.265758
SNX24	0.577658	0.258767
MSANTD4	0.242996	0.264333
GTDC1	0.351869	0.255244
HAUS6	-0.220367	0.278067
EID1	0.332806	0.245108
C12orf73	0.235654	0.246026
GPN3	0.131973	0.251435
ZNF185	-0.80947	0.2728
SRPK1	0.24337	0.278067
MAD2L2	0.220771	0.265169
RBPJ	-0.212297	0.27519
SHANK3	-1.33481	0.273892
UQCRC2	-0.210687	0.278067
CDC37L1	0.211381	0.266488
NELFCD	-0.116893	0.290055
HMX2	1.03298	0.274409
CALML4	-1.33431	0.275763
PDP2	0.327093	0.270914
TAF7	0.170093	0.278644
CCDC85C	0.654526	0.275268
CLEC14A	-0.852246	0.275111
ATP9B	0.209371	0.270555
PIK3CG	-0.336171	0.278067
STAT3	-0.242267	0.281766
GALM	0.66938	0.275763
GNGT2	-0.438642	0.269528
DELE1	0.296409	0.238264
PTPRC	-0.561367	0.278067
JAKMIP1	0.44116	0.275763
CACNB1	0.495747	0.264333
RPS16	-0.138565	0.294538
UBE2T	0.355874	0.278067
TRIM26	-0.180253	0.280885
PRICKLE1	0.657587	0.273892
MON2	-0.124689	0.289328
TFDP1	-0.479045	0.278067
KATNA1	0.192124	0.280121
SLC12A5	-0.574822	0.265758
GC	-0.656914	0.277518
NKTR	-0.112415	0.289298
PPM1B	0.450212	0.273353
RALGAPA2	0.283941	0.279148
NIPAL2	0.837246	0.275763
SPAG7	0.173009	0.281592
ZC3H12D	-0.523629	0.279794
NABP1	-0.755547	0.275268
PTPRJ	-0.36262	0.278899
ZNF516	0.591884	0.279371
AKR1B1	-0.272585	0.285532
CLTA	0.22683	0.286227
GLIPR1	-0.725291	0.275268
QDPR	0.383056	0.280016
SPATS2	-0.317237	0.282943
GIPC3	-0.89147	0.278067
SRBD1	-0.173772	0.289328
ADK	0.259389	0.287235
TTC21B	0.304191	0.280016
SOAT1	-0.206764	0.283168
PIP4P2	-0.269452	0.26751
KANK3	0.693986	0.279809
UBL7	-0.147449	0.275111
SEPHS2	-0.177352	0.267999
MRPL21	-0.219161	0.275763
UBE2R2	0.155621	0.271205
EFCAB14	0.24412	0.277461
SH3PXD2A	-0.605957	0.283277
SH3BP1	-0.559617	0.281766
ZER1	0.205102	0.278067
RNF4	0.219385	0.253171
PC	0.335762	0.286621
BZW2	0.235345	0.289768
HSBP1	0.229146	0.283413
HAUS4	-0.188416	0.282943
PLAGL2	0.263225	0.275111
SPTBN2	0.750592	0.286227
DENND5B	0.450385	0.280016
KDM4A	-0.191605	0.286333
CFAP20	0.145315	0.277863
RTKN2	0.726491	0.283697
TRMT1L	-0.230121	0.289328
UBR2	-0.153112	0.29693
PRKRIP1	-0.143669	0.275111
FCHSD1	0.947479	0.285532
TPBG	0.879078	0.283286
THUMPD3	0.188359	0.289328
CREBZF	0.24154	0.27152
CA13	-1.10077	0.283168
CNOT11	0.105625	0.275763
DACT1	-1.02531	0.283697
CHSY1	0.213496	0.278067
FAM122B	-0.167157	0.275763
RBM38	-0.30951	0.268402
NXN	-0.946154	0.287955
ZNF319	0.145488	0.248111
DMAC2	0.225363	0.275268
TAP2	-0.783384	0.286299
FBXL4	-0.252423	0.278067
MCTP2	0.549798	0.286227
GCFC2	-0.328451	0.289328
ARFGAP3	0.258391	0.290055
SNRPA	0.0873643	0.318789
RRP36	0.231433	0.285532
RAP1GDS1	-0.218604	0.295275
ASIC1	-0.934166	0.281948
S100A8	-0.580426	0.283697
FAM107B	0.566058	0.289507
SLIT2	1.10254	0.287472
SHC1	-0.221194	0.289328
RNGTT	-0.24352	0.291863
VAMP5	-0.74617	0.289328
SNX8	-0.5289	0.289768
OAS2	-0.474478	0.290055
EEA1	-0.225938	0.29685
CAP1	-0.200943	0.301177
FANCA	-0.196992	0.286227
CRYBG3	-0.842818	0.290055
AHCYL2	-0.223933	0.286227
RASA3	-0.405553	0.290055
TTC7B	-0.724516	0.287238
OSBP2	0.766842	0.286227
MAPK3	-0.219307	0.292318
EXOC6B	-0.423692	0.290055
CISD1	0.337573	0.290055
PLAUR	-0.576692	0.289595
CD69	1.01845	0.289328
AFF2	-1.09257	0.290055
UBR4	-0.0775026	0.359631
RBFA	0.206834	0.282236
PLA2G15	0.396077	0.289328
MT-CO3	-0.368485	0.273353
DVL1	-0.31744	0.283277
ANPEP	-0.946883	0.292212
AIMP1	0.138112	0.309528
TMEM30A	0.169144	0.294538
LGMN	-0.510937	0.29239
KIN	0.153658	0.296045
WWP1	-0.29075	0.278067
ZBTB4	0.387623	0.282996
LILRB1	-0.894423	0.292212
RNF34	0.139996	0.275268
MT-CO2	-0.342976	0.295761
VPS18	-0.168626	0.302364
CEP85L	0.294102	0.289328
SEPTIN1	0.383436	0.297259
KCTD17	-0.378392	0.275763
ZYG11B	-0.182462	0.292067
ABCC5	0.326658	0.293152
ZMYND8	-0.138808	0.309884
OAS3	-0.622554	0.295728
MYH10	0.426581	0.298658
STARD3	-0.329667	0.292318
NMNAT3	0.698458	0.290055
ZNF544	0.380094	0.28406
NETO2	-0.69869	0.290055
TMEM50B	-0.486195	0.285532
IFI16	-0.370011	0.300964
HOMER3	0.684736	0.296045
CNOT10	0.109064	0.313826
PJA2	0.205602	0.298771
DSE	-0.693546	0.288847
LIMK2	-0.225298	0.293764
GOLIM4	0.534513	0.298102
SNRNP48	0.173125	0.292215
SEC24D	0.21229	0.302555
TXNRD3	-0.452176	0.289595
MOCS2	-0.491255	0.297902
LMBRD1	0.415382	0.293152
AC087632.2	-0.366564	0.188304
PDPK1	-0.149539	0.301177
ZSWIM6	-0.326006	0.252355
PAK4	0.20757	0.293879
SWT1	-0.220782	0.207983
KIAA0930	0.243873	0.295275
RFX3	0.306483	0.295234
VAV2	-0.692724	0.301177
TRBC1	-0.476182	0.287235
CCDC51	0.274417	0.301921
CBX1	0.545092	0.302364
SMAD3	-0.565071	0.299944
ASMTL	-0.354942	0.30483
DHX58	-0.22455	0.290055
HLTF	0.298938	0.306015
SCO1	0.178306	0.294857
ANKS1A	-0.180253	0.30726
SOBP	0.715152	0.299761
UHRF1BP1	0.23512	0.305431
TSC22D3	-0.527192	0.298113
NDUFV1	-0.271837	0.306636
PPDPF	-0.389418	0.290055
IGFBP7	0.769065	0.301242
THAP6	0.409243	0.278067
ARID5A	0.486497	0.301218
NTHL1	0.356182	0.303279
NR2F6	0.364008	0.298837
CCDC34	0.562678	0.294538
SNAP23	-0.208253	0.310048
CDK2	0.150585	0.313129
USP44	0.697237	0.288659
SLTM	0.143864	0.3224
PKN3	-0.538967	0.303904
MORC4	-0.179943	0.276879
SLC3A2	-0.381332	0.308165
NDUFS1	-0.233491	0.313129
PPP2R5A	-0.301709	0.306664
C2orf76	0.230277	0.292212
RCC1L	0.252572	0.305674
MNT	0.171028	0.289874
ASPH	-0.70274	0.30726
TRIM11	0.122416	0.301177
DFFB	0.216624	0.295184
SNRPD2	0.0856923	0.349084
HTRA3	-1.1175	0.30726
GSN	-0.626019	0.309225
PSTK	0.339923	0.283288
KIAA1143	0.178792	0.313129
MVB12A	-0.329846	0.308205
CCDC47	-0.158147	0.317005
MED13	0.11439	0.30726
ILK	-0.230201	0.313826
FAM171A1	0.484625	0.302555
MRPL19	-0.213975	0.311527
PLXNA1	-0.667474	0.309884
GSDME	-1.03524	0.310633
AIMP2	0.160651	0.315744
KANSL3	0.111123	0.317751
NMT1	-0.128273	0.322877
PNKD	-0.171574	0.30501
TLR10	0.672434	0.305758
ZNF346	0.141757	0.301177
MRPL44	-0.207613	0.313826
NDUFA4L2	0.481952	0.285532
SDR39U1	-0.372025	0.308693
COX6C	-0.286687	0.313826
XPO7	0.176382	0.322877
GOLGA4	0.195595	0.322877
USE1	-0.11894	0.312251
AC093012.1	0.253788	0.314942
TNIP1	-0.288205	0.314942
PBRM1	0.129423	0.337751
UBE4B	-0.119243	0.33056
AK5	0.83867	0.313129
HSPA13	-0.202443	0.313826
PPP5C	-0.110545	0.340503
SOS1	0.134092	0.317005
WASHC4	-0.155298	0.326895
FOXO6	-0.463285	0.297823
DOCK4	-0.518761	0.313826
ITIH3	-1.01698	0.313826
DBR1	0.118951	0.328136
MPP7	-0.946223	0.315687
SUN1	-0.262843	0.317524
UCKL1	-0.117611	0.322877
MTG2	-0.205157	0.307373
KDM1B	0.171244	0.313826
SAPCD2	0.460454	0.314795
TULP3	-0.245854	0.306636
GOLGA7	-0.123305	0.306539
ASAH1	0.535132	0.317005
MASP2	-0.745533	0.295066
PRICKLE2	1.79262	0.323389
PHC1	0.285527	0.313826
RBM28	-0.235137	0.322446
ALAD	-0.309492	0.317751
CAMK1D	-0.364678	0.317005
DAPP1	0.568732	0.316646
ELL3	0.572397	0.309884
MYO10	0.825408	0.317751
SARAF	0.427596	0.313826
GPR180	0.2577	0.290055
UPF3A	0.216158	0.317594
NEK8	-0.499992	0.305405
PAXBP1	0.11322	0.337921
TBC1D20	-0.181753	0.309225
TGFB1I1	-0.88425	0.316877
DHX36	0.159276	0.332768
SNUPN	-0.183826	0.32195
SNX13	0.190304	0.315744
GAS2L1	-0.240071	0.305925
CYBB	-1.36596	0.32207
HPS1	0.304588	0.317751
SAV1	-0.221719	0.313129
FER	-0.501535	0.322877
DIS3	0.11913	0.344345
CTHRC1	-1.13319	0.321341
DCAF17	0.289184	0.301177
IRX1	-1.54845	0.323584
USP15	-0.161333	0.336635
NME6	0.339852	0.308401
WASHC5	-0.135653	0.338406
MLC1	-0.844991	0.321298
RBM12	0.0610231	0.398127
AKT1S1	-0.166988	0.290055
HK1	0.409752	0.327052
GRK6	-0.212982	0.324875
DICER1	0.197458	0.334264
VPS54	-0.163034	0.31612
PSMB9	-0.197953	0.328956
ARL9	1.00653	0.323123
ATF4	0.357136	0.317005
CAMK2B	-0.327669	0.308693
WDR60	-0.223609	0.324584
IFT140	0.210318	0.32297
PPP1R3D	0.299026	0.315744
GOT2	0.177588	0.337751
SKP1	0.0892395	0.360159
DNAJC24	0.298042	0.306664
CALCOCO2	-0.283836	0.330182
RBM34	-0.152823	0.33724
BRWD1	0.203332	0.326743
POGLUT2	0.612397	0.326743
ABI1	0.218467	0.332375
PROM1	-0.721186	0.324773
RASAL2	-0.819941	0.323389
SHROOM3	-0.684954	0.324851
SLC37A1	-0.485647	0.305674
RABIF	-0.267247	0.313826
ZFP36L1	0.536016	0.324251
LDHB	0.200434	0.337751
AGO4	0.307615	0.321341
IER5	-0.50922	0.315744
TLR3	-0.612035	0.321341
BAIAP2	-0.509233	0.328956
MRPL50	-0.180055	0.33056
MIA3	-0.207906	0.338406
SYNRG	0.152475	0.341263
[truncated: 8,526 more rows]

## Sheet: fig.6c
Drug	Cell Line	sDSS	Subtype	Type	group
Bryostatin_1	X.380	-7.12	IGH-MYC	BCP-ALL	other_BCP-ALL
Bryostatin_1	X.697	11.98	TCF3-PBX1	BCP-ALL	other_BCP-ALL
Bryostatin_1	ALL.PO	-7.12	KMT2A-AFF1	BCP-ALL	other_BCP-ALL
Bryostatin_1	COG-LL-.319	-7.12	TCF3-PBX1	BCP-ALL	other_BCP-ALL
Bryostatin_1	COG-LL-.355h	-7.12	ETV6-RUNX1	BCP-ALL	other_BCP-ALL
Bryostatin_1	COG-LL-.394	-5.92	ABL1-ZMIZ1	BCP-ALL	other_BCP-ALL
Bryostatin_1	COG-LL-.402	-5.72	TCF3-PBX1	BCP-ALL	other_BCP-ALL
Bryostatin_1	HAL.01	0.08	B-Other	BCP-ALL	other_BCP-ALL
Bryostatin_1	KASUMI.10	6.78	KMT2A-MLLT1	BCP-ALL	other_BCP-ALL
Bryostatin_1	KASUMI.2	-7.12	TCF3-PBX1	BCP-ALL	other_BCP-ALL
Bryostatin_1	KASUMI.7	23.98	MEF2D-HNRNPUL1	BCP-ALL	MEF2D-HNRNPUL1
Bryostatin_1	KASUMI.9	25.08	MEF2D-HNRNPUL1	BCP-ALL	MEF2D-HNRNPUL1
Bryostatin_1	KOPN.8	26.88	KMT2A-MLLT1	BCP-ALL	other_BCP-ALL
Bryostatin_1	LC4.1	30.58	MEF2D-HNRNPUL1	BCP-ALL	MEF2D-HNRNPUL1
Bryostatin_1	MHH.CALL.2	8.68	B-Other	BCP-ALL	other_BCP-ALL
Bryostatin_1	MHH.CALL.3	-7.12	TCF3-PBX1	BCP-ALL	other_BCP-ALL
Bryostatin_1	MHH.CALL.4	-7.12	B-Other	BCP-ALL	other_BCP-ALL
Bryostatin_1	MN.60	-7.12	IGH-MYC	B-ALL	other_BCP-ALL
Bryostatin_1	NALL.1	-7.12	PAX5-ETV6	BCP-ALL	other_BCP-ALL
Bryostatin_1	NALM.16	-6.92	B-Other	BCP-ALL	other_BCP-ALL
Bryostatin_1	NALM.6	-7.12	B-Other	BCP-ALL	other_BCP-ALL
Bryostatin_1	P30.OHKUBO	20.18	MEF2D-HNRNPUL1	BCP-ALL	MEF2D-HNRNPUL1
Bryostatin_1	RCH.ACV	-7.12	TCF3-PBX1	BCP-ALL	other_BCP-ALL
Bryostatin_1	REH	-7.12	ETV6-RUNX1	BCP-ALL	other_BCP-ALL
Bryostatin_1	SEM	-7.12	KMT2A-AFF1	BCP-ALL	other_BCP-ALL
Bryostatin_1	SUP.B15	15.58	BCR-ABL1	BCP-ALL	other_BCP-ALL
Bryostatin_1	TANOUE	-6.82	IGH-MYC	B-ALL	other_BCP-ALL
Bryostatin_1	TMD5	-7.12	BCR-ABL1	BCP-ALL	other_BCP-ALL

## Sheet: fig.6d
Gene symbol	Drug name	Pearson correlation coefficient	Rank	Label
AMER2	Bryostatin_1	0.836	1	-
SPINK2	Bryostatin_1	0.801	2	-
MAGI1	Bryostatin_1	0.792	3	MAGI1
HBEGF	Bryostatin_1	0.774	4	-
TXNDC12	Bryostatin_1	0.769	5	-
FRMPD1	Bryostatin_1	0.752	6	-
HDAC9	Bryostatin_1	0.752	7	HDAC9
SMAP1	Bryostatin_1	0.732	8	-
SLC7A3	Bryostatin_1	0.722	9	-
PIP4K2C	Bryostatin_1	0.72	10	-
NFATC1	Bryostatin_1	0.719	11	NFATC1
PIP5K1B	Bryostatin_1	0.717	12	-
ACBD3	Bryostatin_1	0.713	13	-
IDH1	Bryostatin_1	0.707	14	-
GLDC	Bryostatin_1	0.702	15	-
FOSB	Bryostatin_1	0.696	16	-
ALPK3	Bryostatin_1	0.695	17	-
LDLRAP1	Bryostatin_1	0.69	18	-
OMA1	Bryostatin_1	0.685	19	-
DALRD3	Bryostatin_1	0.683	20	-
VWA8	Bryostatin_1	0.679	21	-
PDSS2	Bryostatin_1	0.678	22	-
MAP3K7CL	Bryostatin_1	0.677	23	-
SLX4	Bryostatin_1	0.675	24	-
APOBEC3B	Bryostatin_1	0.673	25	-
COX18	Bryostatin_1	0.672	26	-
SLC4A8	Bryostatin_1	0.672	27	-
PTPRZ1	Bryostatin_1	0.669	28	-
APOBEC2	Bryostatin_1	0.665	29	-
ADAM8	Bryostatin_1	0.664	30	-
CRACR2B	Bryostatin_1	0.663	31	-
PPP1R21	Bryostatin_1	0.658	32	-
BIK	Bryostatin_1	0.651	33	-
IRAK1BP1	Bryostatin_1	0.649	34	-
TPP2	Bryostatin_1	0.642	35	-
C1orf198	Bryostatin_1	0.634	36	-
NLGN4X	Bryostatin_1	0.634	37	-
TNFRSF13B	Bryostatin_1	0.628	38	-
UROC1	Bryostatin_1	0.626	39	-
ANTKMT	Bryostatin_1	0.623	40	-
C21orf91	Bryostatin_1	0.623	41	-
HOPX	Bryostatin_1	0.623	42	-
UBR3	Bryostatin_1	0.621	43	-
CKMT2	Bryostatin_1	0.617	44	-
SNX14	Bryostatin_1	0.612	45	-
AL159141.1	Bryostatin_1	0.605	46	-
ZNF101	Bryostatin_1	0.605	47	-
CCT8	Bryostatin_1	0.602	48	-
ADSS1	Bryostatin_1	0.6	49	-
PER3	Bryostatin_1	0.598	50	-
SDHAF4	Bryostatin_1	0.598	51	-
EFR3B	Bryostatin_1	0.597	52	-
SLAIN1	Bryostatin_1	0.595	53	-
SLC4A7	Bryostatin_1	0.595	54	-
STK17A	Bryostatin_1	0.594	55	-
ZBTB38	Bryostatin_1	0.594	56	-
MTSS2	Bryostatin_1	0.593	57	-
ZNF35	Bryostatin_1	0.592	58	-
IGFBP7	Bryostatin_1	0.59	59	-
BEST3	Bryostatin_1	0.584	60	-
CCDC77	Bryostatin_1	0.583	61	-
CHMP5	Bryostatin_1	0.582	62	-
SRA1	Bryostatin_1	0.582	63	-
ARHGAP6	Bryostatin_1	0.58	64	-
ITPR2	Bryostatin_1	0.579	65	-
SLC25A15	Bryostatin_1	0.579	66	-
UHRF1BP1	Bryostatin_1	0.578	67	-
DNA2	Bryostatin_1	0.576	68	-
GPT2	Bryostatin_1	0.576	69	-
DGKH	Bryostatin_1	0.574	70	DGKH
HIP1	Bryostatin_1	0.573	71	-
FRYL	Bryostatin_1	0.572	72	-
PPHLN1	Bryostatin_1	0.572	73	-
EPS8L2	Bryostatin_1	0.57	74	-
SERPINI1	Bryostatin_1	0.569	75	-
DCBLD1	Bryostatin_1	0.568	76	-
ZNF121	Bryostatin_1	0.568	77	-
MPC2	Bryostatin_1	0.565	78	-
ZNF217	Bryostatin_1	0.564	79	-
FAM3C	Bryostatin_1	0.563	80	-
PCBD1	Bryostatin_1	0.563	81	-
TMEM62	Bryostatin_1	0.563	82	-
CUX2	Bryostatin_1	0.562	83	-
JARID2	Bryostatin_1	0.562	84	-
TBC1D31	Bryostatin_1	0.562	85	-
CTSC	Bryostatin_1	0.561	86	-
B3GAT3	Bryostatin_1	0.559	87	-
DUSP16	Bryostatin_1	0.559	88	-
TXNDC5	Bryostatin_1	0.559	89	-
AMMECR1	Bryostatin_1	0.558	90	-
KSR2	Bryostatin_1	0.558	91	-
QRSL1	Bryostatin_1	0.558	92	-
SVIL	Bryostatin_1	0.558	93	-
FDX1	Bryostatin_1	0.556	94	-
SHMT2	Bryostatin_1	0.556	95	-
LRRC20	Bryostatin_1	0.554	96	-
SPA17	Bryostatin_1	0.553	97	-
KCNJ2	Bryostatin_1	0.552	98	-
MYO6	Bryostatin_1	0.552	99	-
TOX	Bryostatin_1	0.552	100	-
UBE2G1	Bryostatin_1	0.551	101	-
EDARADD	Bryostatin_1	0.55	102	-
MRTFA	Bryostatin_1	0.55	103	-
C5orf51	Bryostatin_1	0.548	104	-
APPL2	Bryostatin_1	0.547	105	-
CYP51A1	Bryostatin_1	0.547	106	-
COBL	Bryostatin_1	0.546	107	-
GGA1	Bryostatin_1	0.546	108	-
EFNA5	Bryostatin_1	0.544	109	-
ARHGAP44	Bryostatin_1	0.543	110	-
LZTS1	Bryostatin_1	0.542	111	-
STK32C	Bryostatin_1	0.542	112	-
DAAM1	Bryostatin_1	0.54	113	-
GATD1	Bryostatin_1	0.539	114	-
PCDH9	Bryostatin_1	0.539	115	-
SLFN5	Bryostatin_1	0.539	116	-
VAT1	Bryostatin_1	0.539	117	-
TMEM38A	Bryostatin_1	0.538	118	-
MAP3K5	Bryostatin_1	0.535	119	-
FOXRED1	Bryostatin_1	0.532	120	-
IFT122	Bryostatin_1	0.532	121	-
AIMP2	Bryostatin_1	0.531	122	-
EPOP	Bryostatin_1	0.529	123	-
RHOBTB3	Bryostatin_1	0.529	124	-
PTPN9	Bryostatin_1	0.528	125	-
CCDC6	Bryostatin_1	0.527	126	-
NDRG4	Bryostatin_1	0.527	127	-
PTPN7	Bryostatin_1	0.527	128	-
CEP72	Bryostatin_1	0.526	129	-
SESTD1	Bryostatin_1	0.526	130	-
OAT	Bryostatin_1	0.525	131	-
SLC27A2	Bryostatin_1	0.525	132	-
DPP3	Bryostatin_1	0.524	133	-
EEF1AKMT4	Bryostatin_1	0.524	134	-
RIC1	Bryostatin_1	0.524	135	-
STEAP3	Bryostatin_1	0.523	136	-
TMTC4	Bryostatin_1	0.523	137	-
MED18	Bryostatin_1	0.522	138	-
RAD54L2	Bryostatin_1	0.522	139	-
MEF2D	Bryostatin_1	0.521	140	-
RASGRP1	Bryostatin_1	0.52	141	RASGRP1
SETD6	Bryostatin_1	0.52	142	-
TWF1	Bryostatin_1	0.52	143	-
ADAM23	Bryostatin_1	0.519	144	-
RASSF3	Bryostatin_1	0.519	145	-
SPATA24	Bryostatin_1	0.519	146	-
VPREB1	Bryostatin_1	0.519	147	-
ZMIZ2	Bryostatin_1	0.519	148	-
PPM1G	Bryostatin_1	0.518	149	-
FMO4	Bryostatin_1	0.517	150	-
GATB	Bryostatin_1	0.517	151	-
RIMKLB	Bryostatin_1	0.517	152	-
PCDH10	Bryostatin_1	0.516	153	-
TRIM11	Bryostatin_1	0.516	154	-
MON1A	Bryostatin_1	0.513	155	-
TPST1	Bryostatin_1	0.512	156	-
DDX50	Bryostatin_1	0.51	157	-
RNPEPL1	Bryostatin_1	0.51	158	-
RESF1	Bryostatin_1	0.509	159	-
LAMA3	Bryostatin_1	0.508	160	-
SAPCD2	Bryostatin_1	0.507	161	-
COMTD1	Bryostatin_1	0.505	162	-
HSD17B12	Bryostatin_1	0.504	163	-
MARS1	Bryostatin_1	0.504	164	-
LIMD2	Bryostatin_1	0.503	165	-
GID4	Bryostatin_1	0.502	166	-
C1orf112	Bryostatin_1	0.501	167	-
ELAC2	Bryostatin_1	0.501	168	-
PAIP1	Bryostatin_1	0.501	169	-
MGST3	Bryostatin_1	0.5	170	-
DNAAF2	Bryostatin_1	0.499	171	-
GLCCI1	Bryostatin_1	0.499	172	-
SGPL1	Bryostatin_1	0.499	173	-
TTLL6	Bryostatin_1	0.499	174	-
UHRF1BP1L	Bryostatin_1	0.499	175	-
MTFR2	Bryostatin_1	0.497	176	-
SLAMF7	Bryostatin_1	0.496	177	-
DSTN	Bryostatin_1	0.495	178	-
COL19A1	Bryostatin_1	0.494	179	-
PHOX2B	Bryostatin_1	0.494	180	-
ELF1	Bryostatin_1	0.493	181	-
IDI1	Bryostatin_1	0.493	182	-
PCBP3	Bryostatin_1	0.492	183	-
UBP1	Bryostatin_1	0.492	184	-
NIPAL2	Bryostatin_1	0.491	185	-
UBE2D1	Bryostatin_1	0.491	186	-
DHCR7	Bryostatin_1	0.49	187	-
PPP3CC	Bryostatin_1	0.49	188	-
CIZ1	Bryostatin_1	0.489	189	-
TGFBR2	Bryostatin_1	0.489	190	-
AC092835.1	Bryostatin_1	0.488	191	-
BCAT1	Bryostatin_1	0.488	192	-
COX15	Bryostatin_1	0.488	193	-
ZSCAN29	Bryostatin_1	0.487	194	-
GARS1	Bryostatin_1	0.486	195	-
TRAF5	Bryostatin_1	0.486	196	-
FASTKD5	Bryostatin_1	0.485	197	-
NCS1	Bryostatin_1	0.485	198	-
QARS1	Bryostatin_1	0.485	199	-
STAM2	Bryostatin_1	0.485	200	-
IRS1	Bryostatin_1	0.484	201	-
FBXO25	Bryostatin_1	0.482	202	-
COA4	Bryostatin_1	0.479	203	-
PNMA8A	Bryostatin_1	0.479	204	-
ASB1	Bryostatin_1	0.478	205	-
CLTC	Bryostatin_1	0.478	206	-
MON1B	Bryostatin_1	0.478	207	-
TBL1X	Bryostatin_1	0.478	208	-
EPHX2	Bryostatin_1	0.477	209	-
FOS	Bryostatin_1	0.477	210	-
KIF21B	Bryostatin_1	0.477	211	-
MACC1	Bryostatin_1	0.477	212	-
SLC38A1	Bryostatin_1	0.477	213	-
STAMBPL1	Bryostatin_1	0.477	214	-
TOP1MT	Bryostatin_1	0.477	215	-
AGAP3	Bryostatin_1	0.476	216	-
DELE1	Bryostatin_1	0.476	217	-
ZNF114	Bryostatin_1	0.476	218	-
METTL22	Bryostatin_1	0.475	219	-
NIPSNAP1	Bryostatin_1	0.475	220	-
TM7SF2	Bryostatin_1	0.475	221	-
GPR180	Bryostatin_1	0.474	222	-
PARK7	Bryostatin_1	0.474	223	-
RMC1	Bryostatin_1	0.474	224	-
BBS4	Bryostatin_1	0.473	225	-
MYORG	Bryostatin_1	0.473	226	-
SCML4	Bryostatin_1	0.473	227	-
SORT1	Bryostatin_1	0.473	228	-
LCK	Bryostatin_1	0.472	229	-
SNX10	Bryostatin_1	0.472	230	-
C16orf72	Bryostatin_1	0.471	231	-
DTX3	Bryostatin_1	0.471	232	-
LRRC26	Bryostatin_1	0.471	233	-
PDCD5	Bryostatin_1	0.471	234	-
SNTB1	Bryostatin_1	0.471	235	-
ABAT	Bryostatin_1	0.47	236	-
C16orf58	Bryostatin_1	0.47	237	-
GLT1D1	Bryostatin_1	0.47	238	-
PGD	Bryostatin_1	0.47	239	-
GLG1	Bryostatin_1	0.469	240	-
PCYT2	Bryostatin_1	0.469	241	-
AACS	Bryostatin_1	0.468	242	-
PHLPP1	Bryostatin_1	0.468	243	-
CSPG4	Bryostatin_1	0.467	244	-
CTC1	Bryostatin_1	0.467	245	-
SUV39H2	Bryostatin_1	0.467	246	-
TBCK	Bryostatin_1	0.467	247	-
GAB1	Bryostatin_1	0.466	248	-
ARF4	Bryostatin_1	0.465	249	-
CENPJ	Bryostatin_1	0.465	250	-
CLEC2D	Bryostatin_1	0.465	251	-
COL18A1	Bryostatin_1	0.465	252	-
PRR36	Bryostatin_1	0.464	253	-
ZNF486	Bryostatin_1	0.464	254	-
PCM1	Bryostatin_1	0.463	255	-
APOBR	Bryostatin_1	0.462	256	-
HSBP1	Bryostatin_1	0.462	257	-
XRCC4	Bryostatin_1	0.462	258	-
AMER1	Bryostatin_1	0.46	259	-
COX10	Bryostatin_1	0.46	260	-
PDZD8	Bryostatin_1	0.46	261	-
WDR5B	Bryostatin_1	0.46	262	-
ACAT2	Bryostatin_1	0.459	263	-
CDKN2AIPNL	Bryostatin_1	0.459	264	-
IFNL1	Bryostatin_1	0.458	265	-
CA8	Bryostatin_1	0.457	266	-
CPD	Bryostatin_1	0.456	267	-
KIAA0355	Bryostatin_1	0.456	268	-
ARL2BP	Bryostatin_1	0.455	269	-
HMGCS1	Bryostatin_1	0.455	270	-
ORAI2	Bryostatin_1	0.455	271	-
ZNF207	Bryostatin_1	0.455	272	-
AIMP1	Bryostatin_1	0.454	273	-
INPP4A	Bryostatin_1	0.454	274	-
TRAK2	Bryostatin_1	0.454	275	-
CEP85L	Bryostatin_1	0.453	276	-
FAM222B	Bryostatin_1	0.453	277	-
KATNA1	Bryostatin_1	0.453	278	-
NT5DC2	Bryostatin_1	0.453	279	-
PPP6R3	Bryostatin_1	0.453	280	-
TYSND1	Bryostatin_1	0.453	281	-
LONP2	Bryostatin_1	0.452	282	-
ARHGAP11A	Bryostatin_1	0.451	283	-
CHI3L2	Bryostatin_1	0.451	284	-
CKAP2	Bryostatin_1	0.451	285	-
CLTA	Bryostatin_1	0.451	286	-
TDRKH	Bryostatin_1	0.451	287	-
DHRS7B	Bryostatin_1	0.45	288	-
LILRB4	Bryostatin_1	0.45	289	-
MIPEP	Bryostatin_1	0.45	290	-
KRAS	Bryostatin_1	0.449	291	-
MPHOSPH8	Bryostatin_1	0.448	292	-
NEU3	Bryostatin_1	0.448	293	-
CASP9	Bryostatin_1	0.447	294	-
CCN2	Bryostatin_1	0.447	295	-
CCDC51	Bryostatin_1	0.446	296	-
OXA1L	Bryostatin_1	0.446	297	-
TASOR	Bryostatin_1	0.446	298	-
TOP2A	Bryostatin_1	0.446	299	-
USP38	Bryostatin_1	0.446	300	-
INPP1	Bryostatin_1	0.445	301	-
RABAC1	Bryostatin_1	0.445	302	-
C16orf87	Bryostatin_1	0.444	303	-
DCAF12	Bryostatin_1	0.444	304	-
GALE	Bryostatin_1	0.444	305	-
DBI	Bryostatin_1	0.443	306	-
UBE2R2	Bryostatin_1	0.442	307	-
CHPF	Bryostatin_1	0.441	308	-
NSUN6	Bryostatin_1	0.441	309	-
NUCB2	Bryostatin_1	0.441	310	-
PPIL3	Bryostatin_1	0.441	311	-
TSPAN4	Bryostatin_1	0.441	312	-
AASDH	Bryostatin_1	0.44	313	-
CFAP36	Bryostatin_1	0.44	314	-
LARS2	Bryostatin_1	0.439	315	-
NME6	Bryostatin_1	0.439	316	-
SYNJ1	Bryostatin_1	0.439	317	-
IVNS1ABP	Bryostatin_1	0.438	318	-
MAT2A	Bryostatin_1	0.438	319	-
RCC1L	Bryostatin_1	0.438	320	-
SPRY1	Bryostatin_1	0.438	321	-
STT3B	Bryostatin_1	0.438	322	-
ZFYVE9	Bryostatin_1	0.438	323	-
AS3MT	Bryostatin_1	0.437	324	-
KTN1	Bryostatin_1	0.437	325	-
PDCD6IP	Bryostatin_1	0.437	326	-
WARS1	Bryostatin_1	0.437	327	-
DNM1L	Bryostatin_1	0.436	328	-
MED20	Bryostatin_1	0.436	329	-
SPAG7	Bryostatin_1	0.436	330	-
CCDC126	Bryostatin_1	0.435	331	-
ERO1B	Bryostatin_1	0.435	332	-
PRMT3	Bryostatin_1	0.434	333	-
ITCH	Bryostatin_1	0.433	334	-
NDUFAF7	Bryostatin_1	0.433	335	-
PDE7A	Bryostatin_1	0.433	336	-
CCDC69	Bryostatin_1	0.432	337	-
DHX32	Bryostatin_1	0.432	338	-
DIAPH2	Bryostatin_1	0.432	339	-
KIAA2026	Bryostatin_1	0.432	340	-
PALLD	Bryostatin_1	0.431	341	-
TEX30	Bryostatin_1	0.431	342	-
GBA2	Bryostatin_1	0.43	343	-
NIPA2	Bryostatin_1	0.43	344	-
RFWD3	Bryostatin_1	0.43	345	-
BTG3	Bryostatin_1	0.429	346	-
SDF4	Bryostatin_1	0.429	347	-
SETD2	Bryostatin_1	0.429	348	-
BIRC2	Bryostatin_1	0.428	349	-
IP6K1	Bryostatin_1	0.428	350	-
MDM2	Bryostatin_1	0.428	351	-
PDCD10	Bryostatin_1	0.428	352	-
SHLD3	Bryostatin_1	0.428	353	-
STBD1	Bryostatin_1	0.428	354	-
CASC4	Bryostatin_1	0.427	355	-
FAIM	Bryostatin_1	0.427	356	-
SNX33	Bryostatin_1	0.427	357	-
UBE3A	Bryostatin_1	0.427	358	-
C18orf25	Bryostatin_1	0.426	359	-
EFNB2	Bryostatin_1	0.426	360	-
EIF4EBP2	Bryostatin_1	0.426	361	-
PDE4A	Bryostatin_1	0.426	362	-
SATB1	Bryostatin_1	0.426	363	-
SCLT1	Bryostatin_1	0.426	364	-
ZEB1	Bryostatin_1	0.426	365	-
FKBP10	Bryostatin_1	0.425	366	-
GPI	Bryostatin_1	0.425	367	-
SCYL2	Bryostatin_1	0.425	368	-
SFT2D3	Bryostatin_1	0.425	369	-
BORA	Bryostatin_1	0.424	370	-
GREB1	Bryostatin_1	0.424	371	-
ITPKC	Bryostatin_1	0.424	372	-
PSMD14	Bryostatin_1	0.424	373	-
THOC3	Bryostatin_1	0.424	374	-
UBAP1	Bryostatin_1	0.424	375	-
FASTKD2	Bryostatin_1	0.423	376	-
SPRY4	Bryostatin_1	0.423	377	-
C12orf4	Bryostatin_1	0.422	378	-
ORC6	Bryostatin_1	0.422	379	-
ADSL	Bryostatin_1	0.421	380	-
CLPX	Bryostatin_1	0.421	381	-
LNX2	Bryostatin_1	0.421	382	-
NEURL1B	Bryostatin_1	0.421	383	-
PIF1	Bryostatin_1	0.421	384	-
PLXNC1	Bryostatin_1	0.421	385	-
ARPC5L	Bryostatin_1	0.42	386	-
HPGD	Bryostatin_1	0.42	387	-
KIF15	Bryostatin_1	0.42	388	-
PRX	Bryostatin_1	0.42	389	-
TAF8	Bryostatin_1	0.42	390	-
ZNF18	Bryostatin_1	0.42	391	-
BORCS5	Bryostatin_1	0.419	392	-
EIF5B	Bryostatin_1	0.419	393	-
PIBF1	Bryostatin_1	0.419	394	-
CBX1	Bryostatin_1	0.418	395	-
DDA1	Bryostatin_1	0.418	396	-
PIKFYVE	Bryostatin_1	0.418	397	-
RANBP6	Bryostatin_1	0.418	398	-
EIF5A	Bryostatin_1	0.417	399	-
ADD2	Bryostatin_1	0.416	400	-
B4GALT4	Bryostatin_1	0.416	401	-
BCL2L12	Bryostatin_1	0.416	402	-
SNCB	Bryostatin_1	0.416	403	-
TM6SF1	Bryostatin_1	0.416	404	-
BZW2	Bryostatin_1	0.415	405	-
FXR2	Bryostatin_1	0.415	406	-
GPCPD1	Bryostatin_1	0.415	407	-
PC	Bryostatin_1	0.415	408	-
BTF3	Bryostatin_1	0.414	409	-
NOCT	Bryostatin_1	0.414	410	-
ACOT4	Bryostatin_1	0.413	411	-
BZW1	Bryostatin_1	0.413	412	-
THNSL1	Bryostatin_1	0.413	413	-
ZNF595	Bryostatin_1	0.413	414	-
MLYCD	Bryostatin_1	0.412	415	-
RAB43	Bryostatin_1	0.412	416	-
HAGHL	Bryostatin_1	0.411	417	-
MCRIP2	Bryostatin_1	0.41	418	-
MTX2	Bryostatin_1	0.41	419	-
MYOM2	Bryostatin_1	0.41	420	-
SMPD2	Bryostatin_1	0.41	421	-
COA1	Bryostatin_1	0.409	422	-
FDFT1	Bryostatin_1	0.409	423	-
IPP	Bryostatin_1	0.409	424	-
SLC1A4	Bryostatin_1	0.409	425	-
ZNF358	Bryostatin_1	0.409	426	-
BUB1B	Bryostatin_1	0.408	427	-
GCAT	Bryostatin_1	0.408	428	-
ICAM2	Bryostatin_1	0.408	429	-
SCO1	Bryostatin_1	0.408	430	-
CAMK4	Bryostatin_1	0.407	431	-
WNK1	Bryostatin_1	0.407	432	-
C9orf78	Bryostatin_1	0.406	433	-
CCDC34	Bryostatin_1	0.406	434	-
MARCHF7	Bryostatin_1	0.406	435	-
ZBED1	Bryostatin_1	0.406	436	-
ZDHHC13	Bryostatin_1	0.406	437	-
C11orf98	Bryostatin_1	0.405	438	-
FAM216A	Bryostatin_1	0.405	439	-
IDE	Bryostatin_1	0.405	440	-
PYCR2	Bryostatin_1	0.405	441	-
CTPS2	Bryostatin_1	0.404	442	-
NLRC3	Bryostatin_1	0.404	443	-
PTGER4	Bryostatin_1	0.404	444	-
TESK2	Bryostatin_1	0.404	445	-
AK5	Bryostatin_1	0.403	446	-
CUEDC2	Bryostatin_1	0.403	447	-
FGD4	Bryostatin_1	0.403	448	-
SGSM3	Bryostatin_1	0.403	449	-
SYTL2	Bryostatin_1	0.403	450	-
ARPC1A	Bryostatin_1	0.402	451	-
PGP	Bryostatin_1	0.402	452	-
SLC44A1	Bryostatin_1	0.402	453	-
SPTBN2	Bryostatin_1	0.402	454	-
UBE2T	Bryostatin_1	0.402	455	-
ZNF568	Bryostatin_1	0.402	456	-
C7orf25	Bryostatin_1	0.401	457	-
COL4A2	Bryostatin_1	0.401	458	-
POGLUT2	Bryostatin_1	0.401	459	-
SEMA4D	Bryostatin_1	0.401	460	-
NCR3LG1	Bryostatin_1	0.4	461	-
SPATA20	Bryostatin_1	0.4	462	-
ATRIP	Bryostatin_1	0.399	463	-
GHITM	Bryostatin_1	0.399	464	-
HACD1	Bryostatin_1	0.399	465	-
LYRM7	Bryostatin_1	0.399	466	-
NCBP2AS2	Bryostatin_1	0.399	467	-
SPAG1	Bryostatin_1	0.399	468	-
ANKRD28	Bryostatin_1	0.398	469	-
APOA4	Bryostatin_1	0.398	470	-
CARS2	Bryostatin_1	0.398	471	-
DCXR	Bryostatin_1	0.398	472	-
HSPBP1	Bryostatin_1	0.398	473	-
OTUD6B	Bryostatin_1	0.397	474	-
PDP2	Bryostatin_1	0.397	475	-
ZBTB24	Bryostatin_1	0.397	476	-
CBLB	Bryostatin_1	0.396	477	-
CD63	Bryostatin_1	0.396	478	-
LRFN4	Bryostatin_1	0.396	479	-
NUDT15	Bryostatin_1	0.396	480	-
SPAG9	Bryostatin_1	0.396	481	-
POLH	Bryostatin_1	0.395	482	-
PRMT7	Bryostatin_1	0.394	483	-
RGP1	Bryostatin_1	0.394	484	-
SRPK1	Bryostatin_1	0.394	485	-
FRMD4B	Bryostatin_1	0.393	486	-
MPST	Bryostatin_1	0.393	487	-
SYTL1	Bryostatin_1	0.393	488	-
TUSC3	Bryostatin_1	0.393	489	-
ARHGEF16	Bryostatin_1	0.392	490	-
FBXO33	Bryostatin_1	0.392	491	-
KATNAL2	Bryostatin_1	0.392	492	-
PSPH	Bryostatin_1	0.392	493	-
CARD11	Bryostatin_1	0.391	494	-
CCDC174	Bryostatin_1	0.391	495	-
FASTKD1	Bryostatin_1	0.391	496	-
GOT1	Bryostatin_1	0.391	497	-
NOA1	Bryostatin_1	0.391	498	-
POC1A	Bryostatin_1	0.391	499	-
RPL29	Bryostatin_1	0.391	500	-
STRBP	Bryostatin_1	0.391	501	-
ADPRM	Bryostatin_1	0.39	502	-
CNN2	Bryostatin_1	0.39	503	-
CETN3	Bryostatin_1	0.389	504	-
PDE4DIP	Bryostatin_1	0.389	505	-
THAP6	Bryostatin_1	0.389	506	-
TKFC	Bryostatin_1	0.389	507	-
TRAF1	Bryostatin_1	0.389	508	-
ZFP82	Bryostatin_1	0.389	509	-
ELP6	Bryostatin_1	0.388	510	-
MVK	Bryostatin_1	0.388	511	-
SNX7	Bryostatin_1	0.388	512	-
ZNF701	Bryostatin_1	0.388	513	-
FUCA2	Bryostatin_1	0.387	514	-
OSGEPL1	Bryostatin_1	0.387	515	-
RASA1	Bryostatin_1	0.387	516	-
WDR62	Bryostatin_1	0.387	517	-
CFAP46	Bryostatin_1	0.386	518	-
ELP4	Bryostatin_1	0.386	519	-
GGA3	Bryostatin_1	0.386	520	-
MARF1	Bryostatin_1	0.386	521	-
STRADB	Bryostatin_1	0.386	522	-
JMJD8	Bryostatin_1	0.385	523	-
MCCC2	Bryostatin_1	0.385	524	-
MYLK3	Bryostatin_1	0.385	525	-
SLC12A6	Bryostatin_1	0.385	526	-
ARFIP1	Bryostatin_1	0.384	527	-
ATP1B1	Bryostatin_1	0.384	528	-
FIGNL1	Bryostatin_1	0.384	529	-
NSMAF	Bryostatin_1	0.384	530	-
ATF3	Bryostatin_1	0.383	531	-
C11orf74	Bryostatin_1	0.383	532	-
SERBP1	Bryostatin_1	0.383	533	-
STIP1	Bryostatin_1	0.383	534	-
CCNA2	Bryostatin_1	0.382	535	-
DIS3	Bryostatin_1	0.382	536	-
SHLD1	Bryostatin_1	0.382	537	-
AGTPBP1	Bryostatin_1	0.381	538	-
IGHV6-1	Bryostatin_1	0.381	539	-
NRROS	Bryostatin_1	0.381	540	-
TRIM25	Bryostatin_1	0.381	541	-
EIF4G1	Bryostatin_1	0.38	542	-
IPO11	Bryostatin_1	0.38	543	-
KLHL18	Bryostatin_1	0.38	544	-
PRKX	Bryostatin_1	0.38	545	-
TTC27	Bryostatin_1	0.38	546	-
ZER1	Bryostatin_1	0.38	547	-
AGMAT	Bryostatin_1	0.379	548	-
ENDOV	Bryostatin_1	0.379	549	-
IKZF5	Bryostatin_1	0.379	550	-
MANF	Bryostatin_1	0.379	551	-
NCOR1	Bryostatin_1	0.379	552	-
PANK3	Bryostatin_1	0.379	553	-
YRDC	Bryostatin_1	0.379	554	-
MASTL	Bryostatin_1	0.378	555	-
YIPF3	Bryostatin_1	0.378	556	-
ANXA6	Bryostatin_1	0.377	557	-
DCLK2	Bryostatin_1	0.377	558	-
GLUL	Bryostatin_1	0.377	559	-
KIF24	Bryostatin_1	0.377	560	-
PDCL3	Bryostatin_1	0.377	561	-
PSMD6	Bryostatin_1	0.377	562	-
CD274	Bryostatin_1	0.376	563	-
GSE1	Bryostatin_1	0.376	564	-
CLPTM1L	Bryostatin_1	0.375	565	-
HSPD1	Bryostatin_1	0.375	566	-
LRRC61	Bryostatin_1	0.375	567	-
PAIP2B	Bryostatin_1	0.375	568	-
PTPN3	Bryostatin_1	0.375	569	-
YWHAE	Bryostatin_1	0.375	570	-
KIFBP	Bryostatin_1	0.374	571	-
NCKAP5	Bryostatin_1	0.374	572	-
PDE12	Bryostatin_1	0.374	573	-
PRDX2	Bryostatin_1	0.374	574	-
CNNM3	Bryostatin_1	0.373	575	-
FBXO46	Bryostatin_1	0.373	576	-
TTBK2	Bryostatin_1	0.373	577	-
PMPCB	Bryostatin_1	0.372	578	-
TMEM120A	Bryostatin_1	0.372	579	-
PI4K2A	Bryostatin_1	0.371	580	-
PROSER1	Bryostatin_1	0.371	581	-
RNFT2	Bryostatin_1	0.371	582	-
TDRD3	Bryostatin_1	0.371	583	-
ACP6	Bryostatin_1	0.37	584	-
KATNBL1	Bryostatin_1	0.37	585	-
ZNF444	Bryostatin_1	0.37	586	-
CAMKK2	Bryostatin_1	0.369	587	-
CARMIL2	Bryostatin_1	0.369	588	-
MARS2	Bryostatin_1	0.369	589	-
SHROOM1	Bryostatin_1	0.369	590	-
TMEM102	Bryostatin_1	0.369	591	-
BAG6	Bryostatin_1	0.368	592	-
SNX13	Bryostatin_1	0.368	593	-
ARID5B	Bryostatin_1	0.367	594	-
FAM98A	Bryostatin_1	0.367	595	-
HACL1	Bryostatin_1	0.367	596	-
LCP1	Bryostatin_1	0.367	597	-
MTMR10	Bryostatin_1	0.367	598	-
PDPN	Bryostatin_1	0.367	599	-
RBM15B	Bryostatin_1	0.367	600	-
SPRY2	Bryostatin_1	0.367	601	-
AARS1	Bryostatin_1	0.366	602	-
EPPK1	Bryostatin_1	0.366	603	-
IGHD	Bryostatin_1	0.366	604	-
PRKCQ	Bryostatin_1	0.366	605	-
QRICH1	Bryostatin_1	0.366	606	-
TTC38	Bryostatin_1	0.366	607	-
MTMR2	Bryostatin_1	0.365	608	-
PAK4	Bryostatin_1	0.365	609	-
PTPN22	Bryostatin_1	0.365	610	-
RAF1	Bryostatin_1	0.365	611	-
RBM4	Bryostatin_1	0.365	612	-
SHF	Bryostatin_1	0.365	613	-
SLC1A3	Bryostatin_1	0.365	614	-
USP7	Bryostatin_1	0.365	615	-
NDEL1	Bryostatin_1	0.364	616	-
PYROXD2	Bryostatin_1	0.364	617	-
TH	Bryostatin_1	0.363	618	-
TRIP12	Bryostatin_1	0.363	619	-
HDAC3	Bryostatin_1	0.362	620	-
METTL15	Bryostatin_1	0.362	621	-
NIPAL3	Bryostatin_1	0.362	622	-
PYCR1	Bryostatin_1	0.362	623	-
SPIRE1	Bryostatin_1	0.362	624	-
ZSCAN22	Bryostatin_1	0.362	625	-
C20orf194	Bryostatin_1	0.361	626	-
CIT	Bryostatin_1	0.361	627	-
DHX30	Bryostatin_1	0.361	628	-
FBXO21	Bryostatin_1	0.361	629	-
ITGA5	Bryostatin_1	0.361	630	-
KIAA1143	Bryostatin_1	0.361	631	-
POLDIP2	Bryostatin_1	0.361	632	-
SEC24A	Bryostatin_1	0.361	633	-
TEDC1	Bryostatin_1	0.361	634	-
TFB1M	Bryostatin_1	0.361	635	-
MAP2K6	Bryostatin_1	0.36	636	-
PLCL2	Bryostatin_1	0.36	637	PLCL2
PRPH	Bryostatin_1	0.36	638	-
PSTPIP2	Bryostatin_1	0.36	639	-
C2orf49	Bryostatin_1	0.359	640	-
CCDC18	Bryostatin_1	0.359	641	-
MLLT10	Bryostatin_1	0.359	642	-
NPC1	Bryostatin_1	0.359	643	-
SDE2	Bryostatin_1	0.359	644	-
TMEM115	Bryostatin_1	0.359	645	-
TRAIP	Bryostatin_1	0.359	646	-
TWSG1	Bryostatin_1	0.359	647	-
VCP	Bryostatin_1	0.359	648	-
VHL	Bryostatin_1	0.359	649	-
AFTPH	Bryostatin_1	0.357	650	-
GFM1	Bryostatin_1	0.357	651	-
GPS2	Bryostatin_1	0.357	652	-
NUBP1	Bryostatin_1	0.357	653	-
SH2B3	Bryostatin_1	0.357	654	-
SURF4	Bryostatin_1	0.357	655	-
ZNF24	Bryostatin_1	0.357	656	-
RFT1	Bryostatin_1	0.356	657	-
ENDOG	Bryostatin_1	0.355	658	-
NAV2	Bryostatin_1	0.355	659	-
NOP2	Bryostatin_1	0.355	660	-
AGL	Bryostatin_1	0.354	661	-
ANXA2	Bryostatin_1	0.354	662	-
CACFD1	Bryostatin_1	0.354	663	-
ERGIC1	Bryostatin_1	0.354	664	-
FBXL6	Bryostatin_1	0.354	665	-
ZBTB10	Bryostatin_1	0.354	666	-
CEP295	Bryostatin_1	0.353	667	-
CKS2	Bryostatin_1	0.353	668	-
CYB5B	Bryostatin_1	0.353	669	-
EIPR1	Bryostatin_1	0.353	670	-
GADL1	Bryostatin_1	0.353	671	-
PHTF1	Bryostatin_1	0.353	672	-
CD5	Bryostatin_1	0.352	673	-
MANEAL	Bryostatin_1	0.352	674	-
SECISBP2L	Bryostatin_1	0.352	675	-
TUBE1	Bryostatin_1	0.352	676	-
AADAT	Bryostatin_1	0.351	677	-
ESYT2	Bryostatin_1	0.351	678	-
KLHL17	Bryostatin_1	0.351	679	-
NSUN3	Bryostatin_1	0.351	680	-
PRKCE	Bryostatin_1	0.351	681	-
TBRG4	Bryostatin_1	0.351	682	-
B3GALT6	Bryostatin_1	0.35	683	-
GHDC	Bryostatin_1	0.35	684	-
GTF2H2	Bryostatin_1	0.35	685	-
MDC1	Bryostatin_1	0.35	686	-
NOL4L	Bryostatin_1	0.35	687	-
CCDC88B	Bryostatin_1	0.349	688	-
CTSH	Bryostatin_1	0.349	689	-
SRM	Bryostatin_1	0.349	690	-
TMEM138	Bryostatin_1	0.349	691	-
YIPF4	Bryostatin_1	0.349	692	-
PDCD2	Bryostatin_1	0.348	693	-
EPSTI1	Bryostatin_1	0.347	694	-
HIC1	Bryostatin_1	0.347	695	-
PJA2	Bryostatin_1	0.347	696	-
PKIA	Bryostatin_1	0.347	697	-
SKP1	Bryostatin_1	0.347	698	-
SLC22A8	Bryostatin_1	0.347	699	-
SRRD	Bryostatin_1	0.347	700	-
TROAP	Bryostatin_1	0.347	701	-
ZCRB1	Bryostatin_1	0.347	702	-
ZNF90	Bryostatin_1	0.347	703	-
ARIH2	Bryostatin_1	0.346	704	-
DNAJA2	Bryostatin_1	0.346	705	-
MAPK12	Bryostatin_1	0.346	706	-
NDUFAF6	Bryostatin_1	0.346	707	-
APBA2	Bryostatin_1	0.345	708	-
CD151	Bryostatin_1	0.345	709	-
DEPDC1B	Bryostatin_1	0.345	710	-
FAM107B	Bryostatin_1	0.345	711	-
PAXBP1	Bryostatin_1	0.345	712	-
PGM1	Bryostatin_1	0.345	713	-
PSMG2	Bryostatin_1	0.345	714	-
SPOUT1	Bryostatin_1	0.345	715	-
TRGV8	Bryostatin_1	0.345	716	-
TRIM72	Bryostatin_1	0.345	717	-
CDR2	Bryostatin_1	0.344	718	-
GNE	Bryostatin_1	0.344	719	-
PIGO	Bryostatin_1	0.344	720	-
SLIT2	Bryostatin_1	0.344	721	-
SPDL1	Bryostatin_1	0.344	722	-
TMEM214	Bryostatin_1	0.344	723	-
AGPS	Bryostatin_1	0.343	724	-
AVL9	Bryostatin_1	0.343	725	-
BIRC6	Bryostatin_1	0.343	726	-
BPIFA3	Bryostatin_1	0.343	727	-
CDK8	Bryostatin_1	0.343	728	-
HVCN1	Bryostatin_1	0.343	729	-
LIG4	Bryostatin_1	0.343	730	-
LIME1	Bryostatin_1	0.343	731	-
SPNS3	Bryostatin_1	0.343	732	-
ZPR1	Bryostatin_1	0.343	733	-
ADARB1	Bryostatin_1	0.342	734	-
CD244	Bryostatin_1	0.342	735	-
CHFR	Bryostatin_1	0.342	736	-
CHSY1	Bryostatin_1	0.342	737	-
DNAJC19	Bryostatin_1	0.342	738	-
SASS6	Bryostatin_1	0.342	739	-
SCRIB	Bryostatin_1	0.342	740	-
ZNRD2	Bryostatin_1	0.342	741	-
CLASP2	Bryostatin_1	0.341	742	-
FNDC3A	Bryostatin_1	0.341	743	-
PSEN2	Bryostatin_1	0.341	744	-
SENP8	Bryostatin_1	0.341	745	-
UXS1	Bryostatin_1	0.341	746	-
VPS13B	Bryostatin_1	0.341	747	-
CACNB1	Bryostatin_1	0.34	748	-
DNAJA3	Bryostatin_1	0.34	749	-
MAPK8	Bryostatin_1	0.34	750	-
FANCD2	Bryostatin_1	0.339	751	-
PIGB	Bryostatin_1	0.339	752	-
NCOA2	Bryostatin_1	0.338	753	-
PMPCA	Bryostatin_1	0.338	754	-
PTCD2	Bryostatin_1	0.338	755	-
RAC1	Bryostatin_1	0.338	756	-
RSRC1	Bryostatin_1	0.338	757	-
STX16	Bryostatin_1	0.338	758	-
UBAP2	Bryostatin_1	0.338	759	-
CUTC	Bryostatin_1	0.337	760	-
DPY19L1	Bryostatin_1	0.337	761	-
PHIP	Bryostatin_1	0.337	762	-
PSMD13	Bryostatin_1	0.337	763	-
SLC9A8	Bryostatin_1	0.337	764	-
SMIM24	Bryostatin_1	0.337	765	-
ABCB7	Bryostatin_1	0.336	766	-
CAMKMT	Bryostatin_1	0.336	767	-
FXN	Bryostatin_1	0.336	768	-
INPP5B	Bryostatin_1	0.336	769	-
MBOAT1	Bryostatin_1	0.336	770	-
NUDT6	Bryostatin_1	0.336	771	-
PTTG1	Bryostatin_1	0.336	772	-
TPRN	Bryostatin_1	0.336	773	-
UCHL3	Bryostatin_1	0.336	774	-
CASZ1	Bryostatin_1	0.335	775	-
DBF4	Bryostatin_1	0.335	776	-
DECR1	Bryostatin_1	0.335	777	-
HSPA9	Bryostatin_1	0.335	778	-
MPHOSPH9	Bryostatin_1	0.335	779	-
ORAI3	Bryostatin_1	0.335	780	-
SLC39A6	Bryostatin_1	0.335	781	-
STARD4	Bryostatin_1	0.335	782	-
ZNF20	Bryostatin_1	0.335	783	-
C11orf49	Bryostatin_1	0.334	784	-
CASK	Bryostatin_1	0.334	785	-
KDM5D	Bryostatin_1	0.334	786	-
KIAA2013	Bryostatin_1	0.334	787	-
TP53INP1	Bryostatin_1	0.334	788	-
VLDLR	Bryostatin_1	0.334	789	-
AIFM2	Bryostatin_1	0.333	790	-
FAM83G	Bryostatin_1	0.333	791	-
KMT5C	Bryostatin_1	0.333	792	-
MTX1	Bryostatin_1	0.333	793	-
PRAF2	Bryostatin_1	0.333	794	-
ZBTB2	Bryostatin_1	0.333	795	-
AASS	Bryostatin_1	0.332	796	-
CLNS1A	Bryostatin_1	0.332	797	-
HPS6	Bryostatin_1	0.332	798	-
KIF18A	Bryostatin_1	0.332	799	-
METTL2A	Bryostatin_1	0.332	800	-
MRM1	Bryostatin_1	0.332	801	-
PNPLA4	Bryostatin_1	0.332	802	-
C5orf34	Bryostatin_1	0.331	803	-
LARP4B	Bryostatin_1	0.331	804	-
ME2	Bryostatin_1	0.331	805	-
NT5C3A	Bryostatin_1	0.331	806	-
PIK3C2A	Bryostatin_1	0.331	807	-
RAB11FIP2	Bryostatin_1	0.331	808	-
SLC15A4	Bryostatin_1	0.331	809	-
SPPL2A	Bryostatin_1	0.331	810	-
CCNYL1	Bryostatin_1	0.33	811	-
CIP2A	Bryostatin_1	0.33	812	-
GAREM1	Bryostatin_1	0.33	813	-
IMPACT	Bryostatin_1	0.33	814	-
CHCHD5	Bryostatin_1	0.329	815	-
FXR1	Bryostatin_1	0.329	816	-
PRMT8	Bryostatin_1	0.329	817	-
PSMD11	Bryostatin_1	0.329	818	-
SPG7	Bryostatin_1	0.329	819	-
ARMC2	Bryostatin_1	0.328	820	-
DZIP3	Bryostatin_1	0.328	821	-
GNPAT	Bryostatin_1	0.328	822	-
KIZ	Bryostatin_1	0.328	823	-
KMT5A	Bryostatin_1	0.328	824	-
LYN	Bryostatin_1	0.328	825	-
MYBL1	Bryostatin_1	0.328	826	-
TDP2	Bryostatin_1	0.328	827	-
TMEM117	Bryostatin_1	0.328	828	-
TMEM26	Bryostatin_1	0.328	829	-
XPNPEP3	Bryostatin_1	0.328	830	-
ARHGAP42	Bryostatin_1	0.327	831	-
DNMBP	Bryostatin_1	0.327	832	-
KLHL7	Bryostatin_1	0.327	833	-
TGM2	Bryostatin_1	0.327	834	-
XK	Bryostatin_1	0.327	835	-
ATG4D	Bryostatin_1	0.326	836	-
NISCH	Bryostatin_1	0.326	837	-
PUS3	Bryostatin_1	0.326	838	-
CEP164	Bryostatin_1	0.325	839	-
ELP5	Bryostatin_1	0.325	840	-
NUP42	Bryostatin_1	0.325	841	-
P4HTM	Bryostatin_1	0.325	842	-
TIGD1	Bryostatin_1	0.325	843	-
UGDH	Bryostatin_1	0.325	844	-
ADAT2	Bryostatin_1	0.324	845	-
BRCA2	Bryostatin_1	0.324	846	-
C15orf61	Bryostatin_1	0.324	847	-
CDK2	Bryostatin_1	0.324	848	-
DCAF1	Bryostatin_1	0.324	849	-
GNL2	Bryostatin_1	0.324	850	-
KANK3	Bryostatin_1	0.324	851	-
METTL1	Bryostatin_1	0.324	852	-
NELL1	Bryostatin_1	0.324	853	-
PPM1H	Bryostatin_1	0.324	854	-
TM9SF2	Bryostatin_1	0.324	855	-
TXNDC9	Bryostatin_1	0.324	856	-
ZNF567	Bryostatin_1	0.324	857	-
ARHGEF9	Bryostatin_1	0.323	858	-
SENP1	Bryostatin_1	0.323	859	-
UGCG	Bryostatin_1	0.323	860	-
ADI1	Bryostatin_1	0.322	861	-
CCDC141	Bryostatin_1	0.322	862	-
GPATCH4	Bryostatin_1	0.322	863	-
HIPK1	Bryostatin_1	0.322	864	-
NDUFA4L2	Bryostatin_1	0.322	865	-
RANGRF	Bryostatin_1	0.322	866	-
TCP11L1	Bryostatin_1	0.322	867	-
ZNF730	Bryostatin_1	0.322	868	-
BLM	Bryostatin_1	0.321	869	-
CD226	Bryostatin_1	0.321	870	-
DYSF	Bryostatin_1	0.321	871	-
JPT2	Bryostatin_1	0.321	872	-
NLN	Bryostatin_1	0.321	873	-
WDR48	Bryostatin_1	0.321	874	-
BICRAL	Bryostatin_1	0.32	875	-
C17orf49	Bryostatin_1	0.32	876	-
DIAPH3	Bryostatin_1	0.32	877	-
HEATR5A	Bryostatin_1	0.32	878	-
KIAA0930	Bryostatin_1	0.32	879	-
LRPPRC	Bryostatin_1	0.32	880	-
PSD4	Bryostatin_1	0.32	881	-
PSMC4	Bryostatin_1	0.32	882	-
HSD17B7	Bryostatin_1	0.319	883	-
ICMT	Bryostatin_1	0.319	884	-
MACROH2A2	Bryostatin_1	0.319	885	-
MDH2	Bryostatin_1	0.319	886	-
R3HDM1	Bryostatin_1	0.319	887	-
TARBP1	Bryostatin_1	0.319	888	-
ZC3H12B	Bryostatin_1	0.319	889	-
ATXN7	Bryostatin_1	0.318	890	-
CARD16	Bryostatin_1	0.318	891	-
DGKD	Bryostatin_1	0.318	892	-
KIRREL2	Bryostatin_1	0.318	893	-
PPID	Bryostatin_1	0.318	894	-
RTL6	Bryostatin_1	0.318	895	-
SARDH	Bryostatin_1	0.318	896	-
SECISBP2	Bryostatin_1	0.318	897	-
ZSCAN16	Bryostatin_1	0.318	898	-
ARFGAP3	Bryostatin_1	0.317	899	-
GOPC	Bryostatin_1	0.317	900	-
HMGCR	Bryostatin_1	0.317	901	-
MINDY2	Bryostatin_1	0.317	902	-
MND1	Bryostatin_1	0.317	903	-
RANBP9	Bryostatin_1	0.317	904	-
TANC1	Bryostatin_1	0.317	905	-
BUB1	Bryostatin_1	0.316	906	-
CKAP5	Bryostatin_1	0.316	907	-
EMC10	Bryostatin_1	0.316	908	-
FAM136A	Bryostatin_1	0.316	909	-
LCLAT1	Bryostatin_1	0.316	910	-
NECTIN1	Bryostatin_1	0.316	911	-
PUS10	Bryostatin_1	0.316	912	-
TRPV2	Bryostatin_1	0.316	913	-
TST	Bryostatin_1	0.316	914	-
ZNF600	Bryostatin_1	0.316	915	-
CDC25C	Bryostatin_1	0.315	916	-
EPB41L3	Bryostatin_1	0.315	917	-
HMMR	Bryostatin_1	0.315	918	-
TMEM50A	Bryostatin_1	0.315	919	-
ARL1	Bryostatin_1	0.314	920	-
GFPT1	Bryostatin_1	0.314	921	-
JADE3	Bryostatin_1	0.314	922	-
JCHAIN	Bryostatin_1	0.314	923	-
PSMD2	Bryostatin_1	0.314	924	-
SCAP	Bryostatin_1	0.314	925	-
UBTD1	Bryostatin_1	0.314	926	-
RABGAP1L	Bryostatin_1	0.313	927	-
SLMAP	Bryostatin_1	0.313	928	-
SRI	Bryostatin_1	0.313	929	-
CDC6	Bryostatin_1	0.312	930	-
E2F3	Bryostatin_1	0.312	931	-
KLC2	Bryostatin_1	0.312	932	-
MAD2L2	Bryostatin_1	0.312	933	-
MAT2B	Bryostatin_1	0.312	934	-
SLC25A33	Bryostatin_1	0.312	935	-
TXNDC17	Bryostatin_1	0.312	936	-
AC093012.1	Bryostatin_1	0.311	937	-
ANKRD11	Bryostatin_1	0.311	938	-
ATR	Bryostatin_1	0.311	939	-
AURKB	Bryostatin_1	0.311	940	-
DCTD	Bryostatin_1	0.311	941	-
FASTKD3	Bryostatin_1	0.311	942	-
SREBF2	Bryostatin_1	0.311	943	-
VDR	Bryostatin_1	0.311	944	-
ARL11	Bryostatin_1	0.31	945	-
ATP9B	Bryostatin_1	0.31	946	-
CHD4	Bryostatin_1	0.31	947	-
CYHR1	Bryostatin_1	0.31	948	-
FDPS	Bryostatin_1	0.31	949	-
GZF1	Bryostatin_1	0.31	950	-
REXO5	Bryostatin_1	0.31	951	-
SENP5	Bryostatin_1	0.31	952	-
TNRC6A	Bryostatin_1	0.31	953	-
ARL2	Bryostatin_1	0.309	954	-
DTWD2	Bryostatin_1	0.309	955	-
ELOVL5	Bryostatin_1	0.309	956	-
FAAP100	Bryostatin_1	0.309	957	-
LDLRAD4	Bryostatin_1	0.309	958	-
LIMK1	Bryostatin_1	0.309	959	-
NEPRO	Bryostatin_1	0.309	960	-
RNF169	Bryostatin_1	0.309	961	-
TRPM7	Bryostatin_1	0.309	962	-
AHNAK2	Bryostatin_1	0.308	963	-
IGSF8	Bryostatin_1	0.308	964	-
RBBP8	Bryostatin_1	0.308	965	-
SNX4	Bryostatin_1	0.308	966	-
TBC1D14	Bryostatin_1	0.308	967	-
FCSK	Bryostatin_1	0.307	968	-
FOXM1	Bryostatin_1	0.307	969	-
IL2RG	Bryostatin_1	0.307	970	-
PISD	Bryostatin_1	0.307	971	-
PTPN11	Bryostatin_1	0.307	972	-
SIRT1	Bryostatin_1	0.307	973	-
SMPDL3B	Bryostatin_1	0.307	974	-
TRAPPC6A	Bryostatin_1	0.307	975	-
WWC3	Bryostatin_1	0.307	976	-
YARS1	Bryostatin_1	0.307	977	-
ZBTB8OS	Bryostatin_1	0.307	978	-
ZNF749	Bryostatin_1	0.307	979	-
ALDH18A1	Bryostatin_1	0.306	980	-
KIF2C	Bryostatin_1	0.306	981	-
PACC1	Bryostatin_1	0.306	982	-
SMG1	Bryostatin_1	0.306	983	-
SRC	Bryostatin_1	0.306	984	-
ZC2HC1A	Bryostatin_1	0.306	985	-
BCAS4	Bryostatin_1	0.305	986	-
GFER	Bryostatin_1	0.305	987	-
IRF4	Bryostatin_1	0.305	988	-
PTPN23	Bryostatin_1	0.305	989	-
RGPD8	Bryostatin_1	0.305	990	-
RINL	Bryostatin_1	0.305	991	-
SLC36A1	Bryostatin_1	0.305	992	-
TTC12	Bryostatin_1	0.305	993	-
CENPF	Bryostatin_1	0.304	994	-
CLASP1	Bryostatin_1	0.304	995	-
CUL4A	Bryostatin_1	0.304	996	-
HERPUD1	Bryostatin_1	0.304	997	-
IRX2	Bryostatin_1	0.304	998	-
PAK1	Bryostatin_1	0.304	999	-
SZRD1	Bryostatin_1	0.304	1000	-
ATXN2	Bryostatin_1	0.303	1001	-
EEF1E1	Bryostatin_1	0.303	1002	-
MFSD6	Bryostatin_1	0.303	1003	-
MYADM	Bryostatin_1	0.303	1004	-
SDC1	Bryostatin_1	0.303	1005	-
TULP4	Bryostatin_1	0.303	1006	-
BTBD1	Bryostatin_1	0.302	1007	-
C2CD2	Bryostatin_1	0.302	1008	-
EPB41L5	Bryostatin_1	0.302	1009	-
GLMP	Bryostatin_1	0.302	1010	-
HAT1	Bryostatin_1	0.302	1011	-
ICAM3	Bryostatin_1	0.302	1012	-
IGF2R	Bryostatin_1	0.302	1013	-
LZTFL1	Bryostatin_1	0.302	1014	-
MYO10	Bryostatin_1	0.302	1015	-
PSMB7	Bryostatin_1	0.302	1016	-
RNF5	Bryostatin_1	0.302	1017	-
SLC29A2	Bryostatin_1	0.302	1018	-
TIGAR	Bryostatin_1	0.302	1019	-
TTC39B	Bryostatin_1	0.302	1020	-
APC	Bryostatin_1	0.301	1021	-
ATP6V0A2	Bryostatin_1	0.301	1022	-
C6orf136	Bryostatin_1	0.301	1023	-
DARS1	Bryostatin_1	0.301	1024	-
KNSTRN	Bryostatin_1	0.301	1025	-
ZC3H8	Bryostatin_1	0.301	1026	-
ADAM29	Bryostatin_1	0.3	1027	-
CHST12	Bryostatin_1	0.3	1028	-
FCHSD1	Bryostatin_1	0.3	1029	-
GID8	Bryostatin_1	0.3	1030	-
IL9R	Bryostatin_1	0.3	1031	-
KATNB1	Bryostatin_1	0.3	1032	-
ZKSCAN8	Bryostatin_1	0.3	1033	-
ADCY3	Bryostatin_1	0.299	1034	-
BRCA1	Bryostatin_1	0.299	1035	-
FAM8A1	Bryostatin_1	0.299	1036	-
HNRNPAB	Bryostatin_1	0.299	1037	-
PSME3IP1	Bryostatin_1	0.299	1038	-
QPRT	Bryostatin_1	0.299	1039	-
CD70	Bryostatin_1	0.298	1040	-
DMXL1	Bryostatin_1	0.298	1041	-
JPT1	Bryostatin_1	0.298	1042	-
NAT8L	Bryostatin_1	0.298	1043	-
PSMD4	Bryostatin_1	0.298	1044	-
SAR1A	Bryostatin_1	0.298	1045	-
UBQLN1	Bryostatin_1	0.298	1046	-
EIF2A	Bryostatin_1	0.297	1047	-
GOLIM4	Bryostatin_1	0.297	1048	-
GSPT1	Bryostatin_1	0.297	1049	-
HNRNPDL	Bryostatin_1	0.297	1050	-
OXNAD1	Bryostatin_1	0.297	1051	-
PTPMT1	Bryostatin_1	0.297	1052	-
RAB27A	Bryostatin_1	0.297	1053	-
SKA3	Bryostatin_1	0.297	1054	-
TMF1	Bryostatin_1	0.297	1055	-
ZNF841	Bryostatin_1	0.297	1056	-
BIN1	Bryostatin_1	0.296	1057	-
CCDC85C	Bryostatin_1	0.296	1058	-
CTSD	Bryostatin_1	0.296	1059	-
DCTN3	Bryostatin_1	0.296	1060	-
FIBP	Bryostatin_1	0.296	1061	-
NUDCD3	Bryostatin_1	0.296	1062	-
PXK	Bryostatin_1	0.296	1063	-
SARS1	Bryostatin_1	0.296	1064	-
SGO1	Bryostatin_1	0.296	1065	-
TTF1	Bryostatin_1	0.296	1066	-
UTP14C	Bryostatin_1	0.296	1067	-
VARS2	Bryostatin_1	0.296	1068	-
ZNF625	Bryostatin_1	0.296	1069	-
CC2D1B	Bryostatin_1	0.295	1070	-
ESYT1	Bryostatin_1	0.295	1071	-
FKBP7	Bryostatin_1	0.295	1072	-
PDHX	Bryostatin_1	0.295	1073	-
SLC1A5	Bryostatin_1	0.295	1074	-
ATF7IP	Bryostatin_1	0.294	1075	-
ERP29	Bryostatin_1	0.294	1076	-
FKBP1B	Bryostatin_1	0.294	1077	-
IGHMBP2	Bryostatin_1	0.294	1078	-
LHFPL2	Bryostatin_1	0.294	1079	-
NSUN4	Bryostatin_1	0.294	1080	-
SKA2	Bryostatin_1	0.294	1081	-
SYT1	Bryostatin_1	0.294	1082	-
GBP2	Bryostatin_1	0.293	1083	-
PALB2	Bryostatin_1	0.293	1084	-
PPP1R3F	Bryostatin_1	0.293	1085	-
SLC4A10	Bryostatin_1	0.293	1086	-
TTC39C	Bryostatin_1	0.293	1087	-
UBA3	Bryostatin_1	0.293	1088	-
COQ10B	Bryostatin_1	0.292	1089	-
DUS2	Bryostatin_1	0.292	1090	-
GAPVD1	Bryostatin_1	0.292	1091	-
LRRC23	Bryostatin_1	0.292	1092	-
MAFF	Bryostatin_1	0.292	1093	-
PAQR3	Bryostatin_1	0.292	1094	-
CAD	Bryostatin_1	0.291	1095	-
EHD4	Bryostatin_1	0.291	1096	-
FAM83D	Bryostatin_1	0.291	1097	-
SYVN1	Bryostatin_1	0.291	1098	-
URM1	Bryostatin_1	0.291	1099	-
YAF2	Bryostatin_1	0.291	1100	-
ZC3H12C	Bryostatin_1	0.291	1101	-
ZXDC	Bryostatin_1	0.291	1102	-
CCDC182	Bryostatin_1	0.29	1103	-
CD48	Bryostatin_1	0.29	1104	-
CDC37L1	Bryostatin_1	0.29	1105	-
DHODH	Bryostatin_1	0.29	1106	-
JRK	Bryostatin_1	0.29	1107	-
RAPGEF2	Bryostatin_1	0.29	1108	-
RNF34	Bryostatin_1	0.29	1109	-
SOBP	Bryostatin_1	0.29	1110	-
STAMBP	Bryostatin_1	0.29	1111	-
ATF4	Bryostatin_1	0.289	1112	-
CCDC50	Bryostatin_1	0.289	1113	-
DLL3	Bryostatin_1	0.289	1114	-
KNL1	Bryostatin_1	0.289	1115	-
MCAT	Bryostatin_1	0.289	1116	-
NT5DC3	Bryostatin_1	0.289	1117	-
SLC45A4	Bryostatin_1	0.289	1118	-
SOCS6	Bryostatin_1	0.289	1119	-
YME1L1	Bryostatin_1	0.289	1120	-
ATP5F1D	Bryostatin_1	0.288	1121	-
BACH1	Bryostatin_1	0.288	1122	-
CDC16	Bryostatin_1	0.288	1123	-
CDCA8	Bryostatin_1	0.288	1124	-
IL32	Bryostatin_1	0.288	1125	-
MAP7	Bryostatin_1	0.288	1126	-
MYH10	Bryostatin_1	0.288	1127	-
NRDC	Bryostatin_1	0.288	1128	-
OXCT1	Bryostatin_1	0.288	1129	-
SLC6A9	Bryostatin_1	0.288	1130	-
UGT8	Bryostatin_1	0.288	1131	-
CLK3	Bryostatin_1	0.287	1132	-
DDX59	Bryostatin_1	0.287	1133	-
HAX1	Bryostatin_1	0.287	1134	-
HROB	Bryostatin_1	0.287	1135	-
PHACTR1	Bryostatin_1	0.287	1136	-
SNX24	Bryostatin_1	0.287	1137	-
SPINT1	Bryostatin_1	0.287	1138	-
UBN2	Bryostatin_1	0.287	1139	-
HYOU1	Bryostatin_1	0.286	1140	-
LMO4	Bryostatin_1	0.286	1141	-
MTERF3	Bryostatin_1	0.286	1142	-
NUP37	Bryostatin_1	0.286	1143	-
PCTP	Bryostatin_1	0.286	1144	-
PYROXD1	Bryostatin_1	0.286	1145	-
RNF6	Bryostatin_1	0.286	1146	-
SGMS1	Bryostatin_1	0.286	1147	-
SLC39A10	Bryostatin_1	0.286	1148	-
THADA	Bryostatin_1	0.286	1149	-
TUBD1	Bryostatin_1	0.286	1150	-
ULK1	Bryostatin_1	0.286	1151	-
ARHGAP32	Bryostatin_1	0.285	1152	-
BMPR1A	Bryostatin_1	0.285	1153	-
GRSF1	Bryostatin_1	0.285	1154	-
LENG1	Bryostatin_1	0.285	1155	-
METTL5	Bryostatin_1	0.285	1156	-
MLLT11	Bryostatin_1	0.285	1157	-
PDCD2L	Bryostatin_1	0.285	1158	-
REV1	Bryostatin_1	0.285	1159	-
USP16	Bryostatin_1	0.285	1160	-
CLINT1	Bryostatin_1	0.284	1161	-
PRR11	Bryostatin_1	0.284	1162	-
PSMD3	Bryostatin_1	0.284	1163	-
RFNG	Bryostatin_1	0.284	1164	-
SPAG6	Bryostatin_1	0.284	1165	-
TFCP2	Bryostatin_1	0.284	1166	-
AC002316.1	Bryostatin_1	0.283	1167	-
ANKRD40	Bryostatin_1	0.283	1168	-
ATP10D	Bryostatin_1	0.283	1169	-
GLT8D1	Bryostatin_1	0.283	1170	-
GMIP	Bryostatin_1	0.283	1171	-
L3MBTL4	Bryostatin_1	0.283	1172	-
MIF	Bryostatin_1	0.283	1173	-
SLC25A35	Bryostatin_1	0.283	1174	-
CCNDBP1	Bryostatin_1	0.282	1175	-
HEMK1	Bryostatin_1	0.282	1176	-
KLHL42	Bryostatin_1	0.282	1177	-
MRPS18C	Bryostatin_1	0.282	1178	-
NATD1	Bryostatin_1	0.282	1179	-
POLL	Bryostatin_1	0.282	1180	-
TTC4	Bryostatin_1	0.282	1181	-
ZNF319	Bryostatin_1	0.282	1182	-
CACUL1	Bryostatin_1	0.281	1183	-
CSPP1	Bryostatin_1	0.281	1184	-
DCK	Bryostatin_1	0.281	1185	-
KHDC4	Bryostatin_1	0.281	1186	-
NT5M	Bryostatin_1	0.281	1187	-
OTUD7B	Bryostatin_1	0.281	1188	-
PCK2	Bryostatin_1	0.281	1189	-
PDE8A	Bryostatin_1	0.281	1190	-
REC8	Bryostatin_1	0.281	1191	-
RFX3	Bryostatin_1	0.281	1192	-
TATDN3	Bryostatin_1	0.281	1193	-
UBE2Q2	Bryostatin_1	0.281	1194	-
ZNF525	Bryostatin_1	0.281	1195	-
AEBP2	Bryostatin_1	0.28	1196	-
APOBEC3G	Bryostatin_1	0.28	1197	-
EIF4E3	Bryostatin_1	0.28	1198	-
MAP2	Bryostatin_1	0.28	1199	-
MAP3K1	Bryostatin_1	0.28	1200	-
MEGF9	Bryostatin_1	0.28	1201	-
MGLL	Bryostatin_1	0.28	1202	-
NPC1L1	Bryostatin_1	0.28	1203	-
POLR3K	Bryostatin_1	0.28	1204	-
RTTN	Bryostatin_1	0.28	1205	-
EIF5	Bryostatin_1	0.279	1206	-
FBRS	Bryostatin_1	0.279	1207	-
GMDS	Bryostatin_1	0.279	1208	-
NTMT1	Bryostatin_1	0.279	1209	-
RNF181	Bryostatin_1	0.279	1210	-
SIGIRR	Bryostatin_1	0.279	1211	-
ZBTB45	Bryostatin_1	0.279	1212	-
ANO8	Bryostatin_1	0.278	1213	-
CAMSAP1	Bryostatin_1	0.278	1214	-
EPB41L4B	Bryostatin_1	0.278	1215	-
NOP53	Bryostatin_1	0.278	1216	-
PEA15	Bryostatin_1	0.278	1217	-
POLQ	Bryostatin_1	0.278	1218	-
CD3D	Bryostatin_1	0.277	1219	-
DOLK	Bryostatin_1	0.277	1220	-
NAT10	Bryostatin_1	0.277	1221	-
CD6	Bryostatin_1	0.276	1222	-
GIGYF2	Bryostatin_1	0.276	1223	-
GTSE1	Bryostatin_1	0.276	1224	-
HEATR5B	Bryostatin_1	0.276	1225	-
NFX1	Bryostatin_1	0.276	1226	-
RANBP10	Bryostatin_1	0.276	1227	-
AMFR	Bryostatin_1	0.275	1228	-
CRTC3	Bryostatin_1	0.275	1229	-
DOC2A	Bryostatin_1	0.275	1230	-
DSCC1	Bryostatin_1	0.275	1231	-
IRF2BP2	Bryostatin_1	0.275	1232	-
LYPLA1	Bryostatin_1	0.275	1233	-
PLPP6	Bryostatin_1	0.275	1234	-
POMP	Bryostatin_1	0.275	1235	-
STIM2	Bryostatin_1	0.275	1236	-
ZNF382	Bryostatin_1	0.275	1237	-
ANKHD1-EIF4EBP3	Bryostatin_1	0.274	1238	-
CRY1	Bryostatin_1	0.274	1239	-
KIF23	Bryostatin_1	0.274	1240	-
MTPAP	Bryostatin_1	0.274	1241	-
OCIAD2	Bryostatin_1	0.274	1242	-
OTUD5	Bryostatin_1	0.274	1243	-
PSMB6	Bryostatin_1	0.274	1244	-
PSMG1	Bryostatin_1	0.274	1245	-
SPIDR	Bryostatin_1	0.274	1246	-
TMEM123	Bryostatin_1	0.274	1247	-
ZNF316	Bryostatin_1	0.274	1248	-
ACADS	Bryostatin_1	0.273	1249	-
CDK13	Bryostatin_1	0.273	1250	-
FBP1	Bryostatin_1	0.273	1251	-
HERC1	Bryostatin_1	0.273	1252	-
LARP1B	Bryostatin_1	0.273	1253	-
METTL26	Bryostatin_1	0.273	1254	-
PCCB	Bryostatin_1	0.273	1255	-
PFDN1	Bryostatin_1	0.273	1256	-
PRICKLE1	Bryostatin_1	0.273	1257	-
TXLNA	Bryostatin_1	0.273	1258	-
XRN2	Bryostatin_1	0.273	1259	-
CEBPZ	Bryostatin_1	0.272	1260	-
NSD1	Bryostatin_1	0.272	1261	-
RUFY3	Bryostatin_1	0.272	1262	-
WDR35	Bryostatin_1	0.272	1263	-
ZIK1	Bryostatin_1	0.272	1264	-
CSNK1G3	Bryostatin_1	0.271	1265	-
DCAF11	Bryostatin_1	0.271	1266	-
OSBPL3	Bryostatin_1	0.271	1267	-
SCNM1	Bryostatin_1	0.271	1268	-
TMEM109	Bryostatin_1	0.271	1269	-
ASNSD1	Bryostatin_1	0.27	1270	-
CSE1L	Bryostatin_1	0.27	1271	-
DCLRE1B	Bryostatin_1	0.27	1272	-
ELOA	Bryostatin_1	0.27	1273	-
HOXB7	Bryostatin_1	0.27	1274	-
LSM12	Bryostatin_1	0.27	1275	-
MAPK10	Bryostatin_1	0.27	1276	-
MRPS2	Bryostatin_1	0.27	1277	-
PAK3	Bryostatin_1	0.27	1278	-
QSOX2	Bryostatin_1	0.27	1279	-
SCD	Bryostatin_1	0.27	1280	-
TALDO1	Bryostatin_1	0.27	1281	-
TRIM37	Bryostatin_1	0.27	1282	-
ZFYVE27	Bryostatin_1	0.27	1283	-
ZKSCAN1	Bryostatin_1	0.27	1284	-
ANKRA2	Bryostatin_1	0.269	1285	-
ASB14	Bryostatin_1	0.269	1286	-
CHIC2	Bryostatin_1	0.269	1287	-
FEZ2	Bryostatin_1	0.269	1288	-
GNAI1	Bryostatin_1	0.269	1289	-
HIBADH	Bryostatin_1	0.269	1290	-
KTI12	Bryostatin_1	0.269	1291	-
MAP2K7	Bryostatin_1	0.269	1292	-
MIF4GD	Bryostatin_1	0.269	1293	-
SASH1	Bryostatin_1	0.269	1294	-
CMC2	Bryostatin_1	0.268	1295	-
COP1	Bryostatin_1	0.268	1296	-
DDX18	Bryostatin_1	0.268	1297	-
FBXL18	Bryostatin_1	0.268	1298	-
GTPBP10	Bryostatin_1	0.268	1299	-
HASPIN	Bryostatin_1	0.268	1300	-
HEBP2	Bryostatin_1	0.268	1301	-
KBTBD8	Bryostatin_1	0.268	1302	-
KIF14	Bryostatin_1	0.268	1303	-
MEX3D	Bryostatin_1	0.268	1304	-
MPPE1	Bryostatin_1	0.268	1305	-
NUP210	Bryostatin_1	0.268	1306	-
PRDM16	Bryostatin_1	0.268	1307	-
PSMB5	Bryostatin_1	0.268	1308	-
CDC7	Bryostatin_1	0.267	1309	-
CNPY2	Bryostatin_1	0.267	1310	-
GRPEL2	Bryostatin_1	0.267	1311	-
KIF5A	Bryostatin_1	0.267	1312	-
LSM11	Bryostatin_1	0.267	1313	-
MINDY1	Bryostatin_1	0.267	1314	-
NHSL1	Bryostatin_1	0.267	1315	-
PCSK7	Bryostatin_1	0.267	1316	-
PLVAP	Bryostatin_1	0.267	1317	-
PSMC1	Bryostatin_1	0.267	1318	-
R3HCC1L	Bryostatin_1	0.267	1319	-
RAB3IP	Bryostatin_1	0.267	1320	-
XAF1	Bryostatin_1	0.267	1321	-
ITFG1	Bryostatin_1	0.266	1322	-
NMT2	Bryostatin_1	0.266	1323	-
PLPP1	Bryostatin_1	0.266	1324	-
SYNGR4	Bryostatin_1	0.266	1325	-
TESK1	Bryostatin_1	0.266	1326	-
DNAJC24	Bryostatin_1	0.265	1327	-
EFCAB14	Bryostatin_1	0.265	1328	-
GAS2	Bryostatin_1	0.265	1329	-
GSKIP	Bryostatin_1	0.265	1330	-
NARS1	Bryostatin_1	0.265	1331	-
RERG	Bryostatin_1	0.265	1332	-
TMOD1	Bryostatin_1	0.265	1333	-
TOX2	Bryostatin_1	0.265	1334	-
TRPT1	Bryostatin_1	0.265	1335	-
BARD1	Bryostatin_1	0.264	1336	-
CNOT2	Bryostatin_1	0.264	1337	-
FOXK2	Bryostatin_1	0.264	1338	-
H6PD	Bryostatin_1	0.264	1339	-
HDAC1	Bryostatin_1	0.264	1340	-
NFIL3	Bryostatin_1	0.264	1341	-
PHACTR2	Bryostatin_1	0.264	1342	-
STK40	Bryostatin_1	0.264	1343	-
TTC1	Bryostatin_1	0.264	1344	-
TTC21B	Bryostatin_1	0.264	1345	-
ZNF23	Bryostatin_1	0.264	1346	-
ZNF814	Bryostatin_1	0.264	1347	-
ACTR1A	Bryostatin_1	0.263	1348	-
MAD2L1	Bryostatin_1	0.263	1349	-
RNF135	Bryostatin_1	0.263	1350	-
TXN2	Bryostatin_1	0.263	1351	-
CTH	Bryostatin_1	0.262	1352	-
EPRS1	Bryostatin_1	0.262	1353	-
KLHL12	Bryostatin_1	0.262	1354	-
MID1IP1	Bryostatin_1	0.262	1355	-
MPV17L2	Bryostatin_1	0.262	1356	-
PLOD1	Bryostatin_1	0.262	1357	-
PRELID1	Bryostatin_1	0.262	1358	-
RABGGTB	Bryostatin_1	0.262	1359	-
RPUSD3	Bryostatin_1	0.262	1360	-
TTC9C	Bryostatin_1	0.262	1361	-
ZCCHC7	Bryostatin_1	0.262	1362	-
CARM1	Bryostatin_1	0.261	1363	-
CDK1	Bryostatin_1	0.261	1364	-
DICER1	Bryostatin_1	0.261	1365	-
ESAM	Bryostatin_1	0.261	1366	-
IGLL1	Bryostatin_1	0.261	1367	-
INPP5K	Bryostatin_1	0.261	1368	-
POLR3E	Bryostatin_1	0.261	1369	-
ACTG1	Bryostatin_1	0.26	1370	-
ESF1	Bryostatin_1	0.26	1371	-
FASN	Bryostatin_1	0.26	1372	-
NCKIPSD	Bryostatin_1	0.26	1373	-
NR2F6	Bryostatin_1	0.26	1374	-
RECQL4	Bryostatin_1	0.26	1375	-
RTN4IP1	Bryostatin_1	0.26	1376	-
ZNF696	Bryostatin_1	0.26	1377	-
AHCY	Bryostatin_1	0.259	1378	-
GLE1	Bryostatin_1	0.259	1379	-
GPSM2	Bryostatin_1	0.259	1380	-
PSMD8	Bryostatin_1	0.259	1381	-
TOMM34	Bryostatin_1	0.259	1382	-
TPGS1	Bryostatin_1	0.259	1383	-
TRAM1	Bryostatin_1	0.259	1384	-
TRIO	Bryostatin_1	0.259	1385	-
ZNF107	Bryostatin_1	0.259	1386	-
KCNQ5	Bryostatin_1	0.258	1387	-
LBH	Bryostatin_1	0.258	1388	-
PPP4R1	Bryostatin_1	0.258	1389	-
PSMD7	Bryostatin_1	0.258	1390	-
RMDN1	Bryostatin_1	0.258	1391	-
RPL4	Bryostatin_1	0.258	1392	-
SHKBP1	Bryostatin_1	0.258	1393	-
TMEM231	Bryostatin_1	0.258	1394	-
ABCA2	Bryostatin_1	0.257	1395	-
CHEK1	Bryostatin_1	0.257	1396	-
CMTM6	Bryostatin_1	0.257	1397	-
EIF1B	Bryostatin_1	0.257	1398	-
GYG1	Bryostatin_1	0.257	1399	-
IPMK	Bryostatin_1	0.257	1400	-
KIF1B	Bryostatin_1	0.257	1401	-
LETM2	Bryostatin_1	0.257	1402	-
RPL37	Bryostatin_1	0.257	1403	-
SEC24D	Bryostatin_1	0.257	1404	-
BIRC5	Bryostatin_1	0.256	1405	-
CDC42EP3	Bryostatin_1	0.256	1406	-
EOGT	Bryostatin_1	0.256	1407	-
KIF22	Bryostatin_1	0.256	1408	-
KPNA2	Bryostatin_1	0.256	1409	-
MYB	Bryostatin_1	0.256	1410	-
PARG	Bryostatin_1	0.256	1411	-
RB1CC1	Bryostatin_1	0.256	1412	-
SH2D3A	Bryostatin_1	0.256	1413	-
SLAMF1	Bryostatin_1	0.256	1414	-
ATP13A1	Bryostatin_1	0.255	1415	-
G2E3	Bryostatin_1	0.255	1416	-
LCMT1	Bryostatin_1	0.255	1417	-
LSP1	Bryostatin_1	0.255	1418	-
PPM1K	Bryostatin_1	0.255	1419	-
TOP3B	Bryostatin_1	0.255	1420	-
XIRP1	Bryostatin_1	0.255	1421	-
ALPK1	Bryostatin_1	0.254	1422	-
BST1	Bryostatin_1	0.254	1423	-
KCNMA1	Bryostatin_1	0.254	1424	-
RMND5A	Bryostatin_1	0.254	1425	-
SLC4A4	Bryostatin_1	0.254	1426	-
SNRPF	Bryostatin_1	0.254	1427	-
THAP9	Bryostatin_1	0.254	1428	-
ANAPC5	Bryostatin_1	0.253	1429	-
CLYBL	Bryostatin_1	0.253	1430	-
DENND1A	Bryostatin_1	0.253	1431	-
EEF1B2	Bryostatin_1	0.253	1432	-
LRRCC1	Bryostatin_1	0.253	1433	-
PCCA	Bryostatin_1	0.253	1434	-
SLC25A17	Bryostatin_1	0.253	1435	-
AKTIP	Bryostatin_1	0.252	1436	-
ALDOA	Bryostatin_1	0.252	1437	-
C12orf57	Bryostatin_1	0.252	1438	-
EEF1D	Bryostatin_1	0.252	1439	-
HGH1	Bryostatin_1	0.252	1440	-
JAM3	Bryostatin_1	0.252	1441	-
KIN	Bryostatin_1	0.252	1442	-
MRRF	Bryostatin_1	0.252	1443	-
NEK2	Bryostatin_1	0.252	1444	-
RPIA	Bryostatin_1	0.252	1445	-
SKA1	Bryostatin_1	0.252	1446	-
ATP1B2	Bryostatin_1	0.251	1447	-
BTBD11	Bryostatin_1	0.251	1448	-
DOCK7	Bryostatin_1	0.251	1449	-
FBXO7	Bryostatin_1	0.251	1450	-
HMX3	Bryostatin_1	0.251	1451	-
POLR3D	Bryostatin_1	0.251	1452	-
RBBP7	Bryostatin_1	0.251	1453	-
SH2D2A	Bryostatin_1	0.251	1454	-
UAP1L1	Bryostatin_1	0.251	1455	-
CHAF1A	Bryostatin_1	0.25	1456	-
FNBP1	Bryostatin_1	0.25	1457	-
KIF20B	Bryostatin_1	0.25	1458	-
PPP1R3D	Bryostatin_1	0.25	1459	-
PRKAB1	Bryostatin_1	0.25	1460	-
SLC37A4	Bryostatin_1	0.25	1461	-
ABCD3	Bryostatin_1	0.249	1462	-
ATL1	Bryostatin_1	0.249	1463	-
BAG3	Bryostatin_1	0.249	1464	-
CCDC25	Bryostatin_1	0.249	1465	-
CCNB2	Bryostatin_1	0.249	1466	-
DMAC2	Bryostatin_1	0.249	1467	-
ECT2	Bryostatin_1	0.249	1468	-
FOXB1	Bryostatin_1	0.249	1469	-
KIF13B	Bryostatin_1	0.249	1470	-
OBSL1	Bryostatin_1	0.249	1471	-
PPP1R14B	Bryostatin_1	0.249	1472	-
PSMC2	Bryostatin_1	0.249	1473	-
PXMP2	Bryostatin_1	0.249	1474	-
RNF115	Bryostatin_1	0.249	1475	-
ZC3H14	Bryostatin_1	0.249	1476	-
ZNF329	Bryostatin_1	0.249	1477	-
BAP1	Bryostatin_1	0.248	1478	-
CASP4	Bryostatin_1	0.248	1479	-
CTSW	Bryostatin_1	0.248	1480	-
DAGLB	Bryostatin_1	0.248	1481	-
FAU	Bryostatin_1	0.248	1482	-
GCC2	Bryostatin_1	0.248	1483	-
LMBRD1	Bryostatin_1	0.248	1484	-
MGME1	Bryostatin_1	0.248	1485	-
NUF2	Bryostatin_1	0.248	1486	-
RPL27A	Bryostatin_1	0.248	1487	-
SMIM19	Bryostatin_1	0.248	1488	-
ULK4	Bryostatin_1	0.248	1489	-
USP47	Bryostatin_1	0.248	1490	-
AL022312.1	Bryostatin_1	0.247	1491	-
CHCHD2	Bryostatin_1	0.247	1492	-
DCLRE1C	Bryostatin_1	0.247	1493	-
DESI2	Bryostatin_1	0.247	1494	-
EEF1G	Bryostatin_1	0.247	1495	-
ISCA1	Bryostatin_1	0.247	1496	-
KCTD15	Bryostatin_1	0.247	1497	-
MYOM1	Bryostatin_1	0.247	1498	-
NFU1	Bryostatin_1	0.247	1499	-
OGA	Bryostatin_1	0.247	1500	-
POLM	Bryostatin_1	0.247	1501	-
POTEI	Bryostatin_1	0.247	1502	-
RHOB	Bryostatin_1	0.247	1503	-
RPS23	Bryostatin_1	0.247	1504	-
RSU1	Bryostatin_1	0.247	1505	-
TRAV3	Bryostatin_1	0.247	1506	-
ZNF266	Bryostatin_1	0.247	1507	-
ANO9	Bryostatin_1	0.246	1508	-
ELOVL2	Bryostatin_1	0.246	1509	-
FABP5	Bryostatin_1	0.246	1510	-
PPP1R2	Bryostatin_1	0.246	1511	-
RAI1	Bryostatin_1	0.246	1512	-
RMI1	Bryostatin_1	0.246	1513	-
SLIRP	Bryostatin_1	0.246	1514	-
ARNT2	Bryostatin_1	0.245	1515	-
ATP5F1E	Bryostatin_1	0.245	1516	-
CNIH4	Bryostatin_1	0.245	1517	-
DNAJB11	Bryostatin_1	0.245	1518	-
IRF5	Bryostatin_1	0.245	1519	-
NAE1	Bryostatin_1	0.245	1520	-
NAPG	Bryostatin_1	0.245	1521	-
OGFOD1	Bryostatin_1	0.245	1522	-
TPX2	Bryostatin_1	0.245	1523	-
ZNF829	Bryostatin_1	0.245	1524	-
ANKRD17	Bryostatin_1	0.244	1525	-
CAPN10	Bryostatin_1	0.244	1526	-
CARS1	Bryostatin_1	0.244	1527	-
DHPS	Bryostatin_1	0.244	1528	-
DNAAF5	Bryostatin_1	0.244	1529	-
KBTBD2	Bryostatin_1	0.244	1530	-
STIL	Bryostatin_1	0.244	1531	-
ZNF260	Bryostatin_1	0.244	1532	-
CASTOR2	Bryostatin_1	0.243	1533	-
GCDH	Bryostatin_1	0.243	1534	-
HERC4	Bryostatin_1	0.243	1535	-
RPL36AL	Bryostatin_1	0.243	1536	-
COIL	Bryostatin_1	0.242	1537	-
ELL3	Bryostatin_1	0.242	1538	-
FOXP1	Bryostatin_1	0.242	1539	-
OBI1	Bryostatin_1	0.242	1540	-
SIGLEC6	Bryostatin_1	0.242	1541	-
ZNF443	Bryostatin_1	0.242	1542	-
AP1S3	Bryostatin_1	0.241	1543	-
CCND3	Bryostatin_1	0.241	1544	-
DDX11	Bryostatin_1	0.241	1545	-
EFCAB11	Bryostatin_1	0.241	1546	-
IKZF1	Bryostatin_1	0.241	1547	-
KXD1	Bryostatin_1	0.241	1548	-
RAB29	Bryostatin_1	0.241	1549	-
STX6	Bryostatin_1	0.241	1550	-
TMEM184B	Bryostatin_1	0.241	1551	-
TRIT1	Bryostatin_1	0.241	1552	-
ANLN	Bryostatin_1	0.24	1553	-
CD33	Bryostatin_1	0.24	1554	-
DDX5	Bryostatin_1	0.24	1555	-
DIP2C	Bryostatin_1	0.24	1556	-
ERAL1	Bryostatin_1	0.24	1557	-
ESRRB	Bryostatin_1	0.24	1558	-
HDGFL3	Bryostatin_1	0.24	1559	-
NME1	Bryostatin_1	0.24	1560	-
OPA1	Bryostatin_1	0.24	1561	-
RAB12	Bryostatin_1	0.24	1562	-
SIDT1	Bryostatin_1	0.24	1563	-
TMEM30A	Bryostatin_1	0.24	1564	-
BIN3	Bryostatin_1	0.239	1565	-
CHORDC1	Bryostatin_1	0.239	1566	-
DDX42	Bryostatin_1	0.239	1567	-
GOLPH3	Bryostatin_1	0.239	1568	-
MAP7D1	Bryostatin_1	0.239	1569	-
NDC80	Bryostatin_1	0.239	1570	-
POLRMT	Bryostatin_1	0.239	1571	-
RAPGEF5	Bryostatin_1	0.239	1572	-
SENP6	Bryostatin_1	0.239	1573	-
SH2D5	Bryostatin_1	0.239	1574	-
SPC24	Bryostatin_1	0.239	1575	-
THG1L	Bryostatin_1	0.239	1576	-
ZFP36L1	Bryostatin_1	0.239	1577	-
ZNF597	Bryostatin_1	0.239	1578	-
ASB2	Bryostatin_1	0.238	1579	-
FBXL12	Bryostatin_1	0.238	1580	-
HSPH1	Bryostatin_1	0.238	1581	-
TNFAIP8	Bryostatin_1	0.238	1582	-
ZBTB16	Bryostatin_1	0.238	1583	-
AHCYL1	Bryostatin_1	0.237	1584	-
CDCA3	Bryostatin_1	0.237	1585	-
DRAM2	Bryostatin_1	0.237	1586	-
FUOM	Bryostatin_1	0.237	1587	-
GCSH	Bryostatin_1	0.237	1588	-
MAPRE3	Bryostatin_1	0.237	1589	-
NAA80	Bryostatin_1	0.237	1590	-
NR4A1	Bryostatin_1	0.237	1591	-
PSMC3IP	Bryostatin_1	0.237	1592	-
RNF8	Bryostatin_1	0.237	1593	-
RPL10A	Bryostatin_1	0.237	1594	-
RPL38	Bryostatin_1	0.237	1595	-
YTHDF3	Bryostatin_1	0.237	1596	-
HMGN5	Bryostatin_1	0.236	1597	-
MVD	Bryostatin_1	0.236	1598	-
PABPC1	Bryostatin_1	0.236	1599	-
PNPT1	Bryostatin_1	0.236	1600	-
RARS1	Bryostatin_1	0.236	1601	-
RPL12	Bryostatin_1	0.236	1602	-
RWDD3	Bryostatin_1	0.236	1603	-
SCAF11	Bryostatin_1	0.236	1604	-
SGPP1	Bryostatin_1	0.236	1605	-
SLC27A4	Bryostatin_1	0.236	1606	-
VPS25	Bryostatin_1	0.236	1607	-
ARL16	Bryostatin_1	0.235	1608	-
CCDC97	Bryostatin_1	0.235	1609	-
DNAJB5	Bryostatin_1	0.235	1610	-
ESCO1	Bryostatin_1	0.235	1611	-
FBXO30	Bryostatin_1	0.235	1612	-
IQGAP3	Bryostatin_1	0.235	1613	-
KIF1C	Bryostatin_1	0.235	1614	-
MBNL2	Bryostatin_1	0.235	1615	-
MIS18A	Bryostatin_1	0.235	1616	-
PPIP5K1	Bryostatin_1	0.235	1617	-
SCAMP1	Bryostatin_1	0.235	1618	-
STAU1	Bryostatin_1	0.235	1619	-
USP42	Bryostatin_1	0.235	1620	-
ATIC	Bryostatin_1	0.234	1621	-
CAPRIN1	Bryostatin_1	0.234	1622	-
CCDC152	Bryostatin_1	0.234	1623	-
NDRG2	Bryostatin_1	0.234	1624	-
PRDX5	Bryostatin_1	0.234	1625	-
VPS36	Bryostatin_1	0.234	1626	-
ZNF92	Bryostatin_1	0.234	1627	-
B3GNTL1	Bryostatin_1	0.233	1628	-
CAST	Bryostatin_1	0.233	1629	-
CWC27	Bryostatin_1	0.233	1630	-
IARS1	Bryostatin_1	0.233	1631	-
LIMS1	Bryostatin_1	0.233	1632	-
TOPBP1	Bryostatin_1	0.233	1633	-
ZNF780A	Bryostatin_1	0.233	1634	-
CDC34	Bryostatin_1	0.232	1635	-
CHST14	Bryostatin_1	0.232	1636	-
DPH5	Bryostatin_1	0.232	1637	-
FAM120A	Bryostatin_1	0.232	1638	-
FBXO6	Bryostatin_1	0.232	1639	-
HEATR6	Bryostatin_1	0.232	1640	-
IMPDH2	Bryostatin_1	0.232	1641	-
MKI67	Bryostatin_1	0.232	1642	-
PBK	Bryostatin_1	0.232	1643	-
RPL21	Bryostatin_1	0.232	1644	-
SCIMP	Bryostatin_1	0.232	1645	-
CCDC61	Bryostatin_1	0.231	1646	-
CLU	Bryostatin_1	0.231	1647	-
CYP4V2	Bryostatin_1	0.231	1648	-
EIF3E	Bryostatin_1	0.231	1649	-
IFT140	Bryostatin_1	0.231	1650	-
MIEF1	Bryostatin_1	0.231	1651	-
RAD51	Bryostatin_1	0.231	1652	-
RYBP	Bryostatin_1	0.231	1653	-
SBNO1	Bryostatin_1	0.231	1654	-
SLC25A14	Bryostatin_1	0.231	1655	-
UBXN1	Bryostatin_1	0.231	1656	-
CD69	Bryostatin_1	0.23	1657	-
ESRRA	Bryostatin_1	0.23	1658	-
IL18R1	Bryostatin_1	0.23	1659	-
IPO7	Bryostatin_1	0.23	1660	-
NFYB	Bryostatin_1	0.23	1661	-
RETREG2	Bryostatin_1	0.23	1662	-
RNFT1	Bryostatin_1	0.23	1663	-
SNRPD2	Bryostatin_1	0.23	1664	-
SUSD1	Bryostatin_1	0.23	1665	-
TBC1D10A	Bryostatin_1	0.23	1666	-
TIMM17A	Bryostatin_1	0.23	1667	-
TUSC2	Bryostatin_1	0.23	1668	-
ZIC2	Bryostatin_1	0.23	1669	-
ZNF441	Bryostatin_1	0.23	1670	-
AP1G2	Bryostatin_1	0.229	1671	-
ASB3	Bryostatin_1	0.229	1672	-
AURKA	Bryostatin_1	0.229	1673	-
C1orf50	Bryostatin_1	0.229	1674	-
DPCD	Bryostatin_1	0.229	1675	-
FRY	Bryostatin_1	0.229	1676	-
GXYLT1	Bryostatin_1	0.229	1677	-
IPO4	Bryostatin_1	0.229	1678	-
KRT84	Bryostatin_1	0.229	1679	-
PCNX4	Bryostatin_1	0.229	1680	-
PHLPP2	Bryostatin_1	0.229	1681	-
PPM1B	Bryostatin_1	0.229	1682	-
SEC23B	Bryostatin_1	0.229	1683	-
TPD52	Bryostatin_1	0.229	1684	-
VAMP8	Bryostatin_1	0.229	1685	-
VASP	Bryostatin_1	0.229	1686	-
ZFR	Bryostatin_1	0.229	1687	-
ARHGEF39	Bryostatin_1	0.228	1688	-
EVPL	Bryostatin_1	0.228	1689	-
FAAP24	Bryostatin_1	0.228	1690	-
FXYD5	Bryostatin_1	0.228	1691	-
GPRIN3	Bryostatin_1	0.228	1692	-
MSMO1	Bryostatin_1	0.228	1693	-
MYCN	Bryostatin_1	0.228	1694	-
OSBP	Bryostatin_1	0.228	1695	-
PLEKHF1	Bryostatin_1	0.228	1696	-
PPFIBP1	Bryostatin_1	0.228	1697	-
RPS29	Bryostatin_1	0.228	1698	-
RUNX1	Bryostatin_1	0.228	1699	-
SPRTN	Bryostatin_1	0.228	1700	-
TMEM161B	Bryostatin_1	0.228	1701	-
WDR92	Bryostatin_1	0.228	1702	-
ABCC5	Bryostatin_1	0.227	1703	-
HELLS	Bryostatin_1	0.227	1704	-
MAEA	Bryostatin_1	0.227	1705	-
OGFOD3	Bryostatin_1	0.227	1706	-
SDHAF3	Bryostatin_1	0.227	1707	-
TENT5C	Bryostatin_1	0.227	1708	-
TMBIM6	Bryostatin_1	0.227	1709	-
ESPL1	Bryostatin_1	0.226	1710	-
GAPDH	Bryostatin_1	0.226	1711	-
ILDR2	Bryostatin_1	0.226	1712	-
PRKD2	Bryostatin_1	0.226	1713	-
RAB30	Bryostatin_1	0.226	1714	-
RETN	Bryostatin_1	0.226	1715	-
RFC3	Bryostatin_1	0.226	1716	-
RHEX	Bryostatin_1	0.226	1717	-
SNRNP35	Bryostatin_1	0.226	1718	-
SPAST	Bryostatin_1	0.226	1719	-
TENM4	Bryostatin_1	0.226	1720	-
ADAMTS7	Bryostatin_1	0.225	1721	-
CDCA2	Bryostatin_1	0.225	1722	-
DENND5B	Bryostatin_1	0.225	1723	-
ECI1	Bryostatin_1	0.225	1724	-
NIP7	Bryostatin_1	0.225	1725	-
PHGDH	Bryostatin_1	0.225	1726	-
PPP1R35	Bryostatin_1	0.225	1727	-
PTPRK	Bryostatin_1	0.225	1728	-
SDF2L1	Bryostatin_1	0.225	1729	-
SEPTIN1	Bryostatin_1	0.225	1730	-
SH2D4A	Bryostatin_1	0.225	1731	-
TOMM70	Bryostatin_1	0.225	1732	-
WAPL	Bryostatin_1	0.225	1733	-
ATP8A1	Bryostatin_1	0.224	1734	-
CPT2	Bryostatin_1	0.224	1735	-
E2F7	Bryostatin_1	0.224	1736	-
FBLIM1	Bryostatin_1	0.224	1737	-
FBXL3	Bryostatin_1	0.224	1738	-
GSTM4	Bryostatin_1	0.224	1739	-
KLHL22	Bryostatin_1	0.224	1740	-
KLHL6	Bryostatin_1	0.224	1741	-
PCID2	Bryostatin_1	0.224	1742	-
RAD51AP1	Bryostatin_1	0.224	1743	-
TAX1BP1	Bryostatin_1	0.224	1744	-
TINF2	Bryostatin_1	0.224	1745	-
TOR4A	Bryostatin_1	0.224	1746	-
ZNF273	Bryostatin_1	0.224	1747	-
DCTN2	Bryostatin_1	0.223	1748	-
GSDME	Bryostatin_1	0.223	1749	-
KIF18B	Bryostatin_1	0.223	1750	-
LTN1	Bryostatin_1	0.223	1751	-
NFATC2	Bryostatin_1	0.223	1752	-
RAB32	Bryostatin_1	0.223	1753	-
RSAD1	Bryostatin_1	0.223	1754	-
SLC26A6	Bryostatin_1	0.223	1755	-
STAT5A	Bryostatin_1	0.223	1756	-
AP1S1	Bryostatin_1	0.222	1757	-
C10orf88	Bryostatin_1	0.222	1758	-
CCDC12	Bryostatin_1	0.222	1759	-
FANCI	Bryostatin_1	0.222	1760	-
FBXO4	Bryostatin_1	0.222	1761	-
HIBCH	Bryostatin_1	0.222	1762	-
RPL36	Bryostatin_1	0.222	1763	-
FOXN2	Bryostatin_1	0.221	1764	-
LUC7L	Bryostatin_1	0.221	1765	-
PLEKHB2	Bryostatin_1	0.221	1766	-
PSMD1	Bryostatin_1	0.221	1767	-
RPL10	Bryostatin_1	0.221	1768	-
RPLP1	Bryostatin_1	0.221	1769	-
ZNF638	Bryostatin_1	0.221	1770	-
ALG8	Bryostatin_1	0.22	1771	-
C9orf40	Bryostatin_1	0.22	1772	-
CKM	Bryostatin_1	0.22	1773	-
HERPUD2	Bryostatin_1	0.22	1774	-
HNRNPUL2	Bryostatin_1	0.22	1775	-
IKZF2	Bryostatin_1	0.22	1776	-
IPO5	Bryostatin_1	0.22	1777	-
PITPNM1	Bryostatin_1	0.22	1778	-
SDK1	Bryostatin_1	0.22	1779	-
SLC16A3	Bryostatin_1	0.22	1780	-
SLC9A3R2	Bryostatin_1	0.22	1781	-
TIPIN	Bryostatin_1	0.22	1782	-
EARS2	Bryostatin_1	0.219	1783	-
GMFG	Bryostatin_1	0.219	1784	-
LEMD3	Bryostatin_1	0.219	1785	-
MPZL1	Bryostatin_1	0.219	1786	-
NAA60	Bryostatin_1	0.219	1787	-
PRR15	Bryostatin_1	0.219	1788	-
PTGDR2	Bryostatin_1	0.219	1789	-
TMOD3	Bryostatin_1	0.219	1790	-
TTN	Bryostatin_1	0.219	1791	-
AK2	Bryostatin_1	0.218	1792	-
APLF	Bryostatin_1	0.218	1793	-
ELP3	Bryostatin_1	0.218	1794	-
GMNN	Bryostatin_1	0.218	1795	-
HID1	Bryostatin_1	0.218	1796	-
IL4I1	Bryostatin_1	0.218	1797	-
INCENP	Bryostatin_1	0.218	1798	-
KIF11	Bryostatin_1	0.218	1799	-
MED7	Bryostatin_1	0.218	1800	-
NFE2L2	Bryostatin_1	0.218	1801	-
OSBPL1A	Bryostatin_1	0.218	1802	-
PIGM	Bryostatin_1	0.218	1803	-
POLD3	Bryostatin_1	0.218	1804	-
RAB19	Bryostatin_1	0.218	1805	-
RRNAD1	Bryostatin_1	0.218	1806	-
TRPC1	Bryostatin_1	0.218	1807	-
UCP2	Bryostatin_1	0.218	1808	-
WT1	Bryostatin_1	0.218	1809	-
ADAT1	Bryostatin_1	0.217	1810	-
AFG3L2	Bryostatin_1	0.217	1811	-
AGAP2	Bryostatin_1	0.217	1812	-
BRAP	Bryostatin_1	0.217	1813	-
BRWD1	Bryostatin_1	0.217	1814	-
C16orf74	Bryostatin_1	0.217	1815	-
CALM1	Bryostatin_1	0.217	1816	-
CCDC167	Bryostatin_1	0.217	1817	-
COX5A	Bryostatin_1	0.217	1818	-
DDX47	Bryostatin_1	0.217	1819	-
LRMP	Bryostatin_1	0.217	1820	-
RPS15	Bryostatin_1	0.217	1821	-
RWDD2B	Bryostatin_1	0.217	1822	-
RXRA	Bryostatin_1	0.217	1823	-
ZNF155	Bryostatin_1	0.217	1824	-
ACBD7	Bryostatin_1	0.216	1825	-
COX20	Bryostatin_1	0.216	1826	-
CREB3L2	Bryostatin_1	0.216	1827	-
MAST1	Bryostatin_1	0.216	1828	-
PSAT1	Bryostatin_1	0.216	1829	-
RIPK3	Bryostatin_1	0.216	1830	-
RNF126	Bryostatin_1	0.216	1831	-
SAMD9	Bryostatin_1	0.216	1832	-
TTC9	Bryostatin_1	0.216	1833	-
VARS1	Bryostatin_1	0.216	1834	-
ZC3H7B	Bryostatin_1	0.216	1835	-
ZNF507	Bryostatin_1	0.216	1836	-
ZNF669	Bryostatin_1	0.216	1837	-
CCDC138	Bryostatin_1	0.215	1838	-
CCDC66	Bryostatin_1	0.215	1839	-
FARP1	Bryostatin_1	0.215	1840	-
GCH1	Bryostatin_1	0.215	1841	-
HNRNPLL	Bryostatin_1	0.215	1842	-
LMAN2	Bryostatin_1	0.215	1843	-
MCMBP	Bryostatin_1	0.215	1844	-
NUDT2	Bryostatin_1	0.215	1845	-
RCC2	Bryostatin_1	0.215	1846	-
RIF1	Bryostatin_1	0.215	1847	-
STAU2	Bryostatin_1	0.215	1848	-
ANKH	Bryostatin_1	0.214	1849	-
CCT2	Bryostatin_1	0.214	1850	-
CDCA5	Bryostatin_1	0.214	1851	-
CLEC11A	Bryostatin_1	0.214	1852	-
ENTR1	Bryostatin_1	0.214	1853	-
KIT	Bryostatin_1	0.214	1854	-
PASK	Bryostatin_1	0.214	1855	-
PDZD7	Bryostatin_1	0.214	1856	-
RAD18	Bryostatin_1	0.214	1857	-
RTF1	Bryostatin_1	0.214	1858	-
SMG6	Bryostatin_1	0.214	1859	-
TBCCD1	Bryostatin_1	0.214	1860	-
YKT6	Bryostatin_1	0.214	1861	-
AGRN	Bryostatin_1	0.213	1862	-
ALAS1	Bryostatin_1	0.213	1863	-
ATP5PO	Bryostatin_1	0.213	1864	-
ATXN2L	Bryostatin_1	0.213	1865	-
DIPK1A	Bryostatin_1	0.213	1866	-
DNAJC3	Bryostatin_1	0.213	1867	-
ENOX2	Bryostatin_1	0.213	1868	-
EPB41	Bryostatin_1	0.213	1869	-
ETAA1	Bryostatin_1	0.213	1870	-
HK2	Bryostatin_1	0.213	1871	-
HSP90AA1	Bryostatin_1	0.213	1872	-
KCTD20	Bryostatin_1	0.213	1873	-
KIAA0319L	Bryostatin_1	0.213	1874	-
KLHL25	Bryostatin_1	0.213	1875	-
NUDCD2	Bryostatin_1	0.213	1876	-
PAICS	Bryostatin_1	0.213	1877	-
RBM12B	Bryostatin_1	0.213	1878	-
TMEM177	Bryostatin_1	0.213	1879	-
WAC	Bryostatin_1	0.213	1880	-
BTG2	Bryostatin_1	0.212	1881	-
CKS1B	Bryostatin_1	0.212	1882	-
DRC1	Bryostatin_1	0.212	1883	-
HJURP	Bryostatin_1	0.212	1884	-
HOXA9	Bryostatin_1	0.212	1885	-
LSR	Bryostatin_1	0.212	1886	-
MIS18BP1	Bryostatin_1	0.212	1887	-
RB1	Bryostatin_1	0.212	1888	-
RPL22	Bryostatin_1	0.212	1889	-
RPL8	Bryostatin_1	0.212	1890	-
VPS37A	Bryostatin_1	0.212	1891	-
CD81	Bryostatin_1	0.211	1892	-
CHD2	Bryostatin_1	0.211	1893	-
EBP	Bryostatin_1	0.211	1894	-
ENPP1	Bryostatin_1	0.211	1895	-
FANCM	Bryostatin_1	0.211	1896	-
GART	Bryostatin_1	0.211	1897	-
KIAA1586	Bryostatin_1	0.211	1898	-
NUP35	Bryostatin_1	0.211	1899	-
PTBP1	Bryostatin_1	0.211	1900	-
SOX11	Bryostatin_1	0.211	1901	-
USP10	Bryostatin_1	0.211	1902	-
AP3M1	Bryostatin_1	0.21	1903	-
DNAJA4	Bryostatin_1	0.21	1904	-
EEF1A2	Bryostatin_1	0.21	1905	-
ENY2	Bryostatin_1	0.21	1906	-
KIAA0753	Bryostatin_1	0.21	1907	-
RALB	Bryostatin_1	0.21	1908	-
SLC30A9	Bryostatin_1	0.21	1909	-
ZNF511	Bryostatin_1	0.21	1910	-
ACAP1	Bryostatin_1	0.209	1911	-
CASP6	Bryostatin_1	0.209	1912	-
CD72	Bryostatin_1	0.209	1913	-
CNOT6	Bryostatin_1	0.209	1914	-
DCTN4	Bryostatin_1	0.209	1915	-
FADS2	Bryostatin_1	0.209	1916	-
FBXL14	Bryostatin_1	0.209	1917	-
HMGB3	Bryostatin_1	0.209	1918	-
NCAPD2	Bryostatin_1	0.209	1919	-
NPHP1	Bryostatin_1	0.209	1920	-
PTK2B	Bryostatin_1	0.209	1921	-
SCP2	Bryostatin_1	0.209	1922	-
TANGO6	Bryostatin_1	0.209	1923	-
TBC1D1	Bryostatin_1	0.209	1924	-
TYMP	Bryostatin_1	0.209	1925	-
CCDC71	Bryostatin_1	0.208	1926	-
CENPK	Bryostatin_1	0.208	1927	-
CFAP20	Bryostatin_1	0.208	1928	-
FADD	Bryostatin_1	0.208	1929	-
MELK	Bryostatin_1	0.208	1930	-
RPL31	Bryostatin_1	0.208	1931	-
SHLD2	Bryostatin_1	0.208	1932	-
SLC36A4	Bryostatin_1	0.208	1933	-
TBC1D7	Bryostatin_1	0.208	1934	-
TCAF2	Bryostatin_1	0.208	1935	-
TES	Bryostatin_1	0.208	1936	-
TRBV18	Bryostatin_1	0.208	1937	-
AHSA1	Bryostatin_1	0.207	1938	-
ALDH1B1	Bryostatin_1	0.207	1939	-
EIF3A	Bryostatin_1	0.207	1940	-
HLA-E	Bryostatin_1	0.207	1941	-
MED30	Bryostatin_1	0.207	1942	-
ALCAM	Bryostatin_1	0.206	1943	-
CCT3	Bryostatin_1	0.206	1944	-
CCT7	Bryostatin_1	0.206	1945	-
CRYBG3	Bryostatin_1	0.206	1946	-
DNAJC4	Bryostatin_1	0.206	1947	-
FAM207A	Bryostatin_1	0.206	1948	-
GAA	Bryostatin_1	0.206	1949	-
GPANK1	Bryostatin_1	0.206	1950	-
JAKMIP1	Bryostatin_1	0.206	1951	-
KIF20A	Bryostatin_1	0.206	1952	-
LARP4	Bryostatin_1	0.206	1953	-
MRPS23	Bryostatin_1	0.206	1954	-
NUDT16	Bryostatin_1	0.206	1955	-
RACGAP1	Bryostatin_1	0.206	1956	-
UNC119B	Bryostatin_1	0.206	1957	-
ZWILCH	Bryostatin_1	0.206	1958	-
ADAM17	Bryostatin_1	0.205	1959	-
ALMS1	Bryostatin_1	0.205	1960	-
ARID5A	Bryostatin_1	0.205	1961	-
CAPG	Bryostatin_1	0.205	1962	-
ERI2	Bryostatin_1	0.205	1963	-
IK	Bryostatin_1	0.205	1964	-
SLC2A13	Bryostatin_1	0.205	1965	-
SPAG5	Bryostatin_1	0.205	1966	-
ACOX1	Bryostatin_1	0.204	1967	-
AP3S2	Bryostatin_1	0.204	1968	-
CCT5	Bryostatin_1	0.204	1969	-
KBTBD3	Bryostatin_1	0.204	1970	-
MSH3	Bryostatin_1	0.204	1971	-
MTHFD2	Bryostatin_1	0.204	1972	-
ST3GAL2	Bryostatin_1	0.204	1973	-
TDRD7	Bryostatin_1	0.204	1974	-
TPBG	Bryostatin_1	0.204	1975	-
ZDHHC8	Bryostatin_1	0.204	1976	-
COMMD5	Bryostatin_1	0.203	1977	-
DOCK10	Bryostatin_1	0.203	1978	-
DOK1	Bryostatin_1	0.203	1979	-
DPY19L3	Bryostatin_1	0.203	1980	-
GALC	Bryostatin_1	0.203	1981	-
KIAA1217	Bryostatin_1	0.203	1982	-
POLR3B	Bryostatin_1	0.203	1983	-
PPP1R16B	Bryostatin_1	0.203	1984	-
RBMX2	Bryostatin_1	0.203	1985	-
SMAD4	Bryostatin_1	0.203	1986	-
TCF20	Bryostatin_1	0.203	1987	-
TMED4	Bryostatin_1	0.203	1988	-
ZNF202	Bryostatin_1	0.203	1989	-
ZNF646	Bryostatin_1	0.203	1990	-
ALDH4A1	Bryostatin_1	0.202	1991	-
ARMC9	Bryostatin_1	0.202	1992	-
C17orf75	Bryostatin_1	0.202	1993	-
C2orf76	Bryostatin_1	0.202	1994	-
CCT6A	Bryostatin_1	0.202	1995	-
FKBP5	Bryostatin_1	0.202	1996	-
IGF2BP2	Bryostatin_1	0.202	1997	-
JMJD1C	Bryostatin_1	0.202	1998	-
NCAPH	Bryostatin_1	0.202	1999	-
[truncated: 8,735 more rows]

## Sheet: fig.6e
Annotated uncropped raw western blot images used for figure 6e. These phospho-ERK1/2 and total ERK1/2 western blot experiments were performed once (n=1) in each of the four MEF2D cell lines. pERK, total ERK and beta-actin for each respective experiment are marked with a black line. Bands for molecular weight markers (M.W., SeeBlue™ Plus2) are annotated in upper panels.

## Sheet: fig.6f
Cell Type	Drug Type	Replicate	SubType	Experiment Date	Normalized by DMSO value
KASUMI-9	DMSO	1	MEF2D-HNRNPUL1	Feb22nd	0.96559
KASUMI-9	DMSO	2	MEF2D-HNRNPUL1	Feb22nd	0.922107
KASUMI-9	DMSO	3	MEF2D-HNRNPUL1	Feb22nd	1.1123
KASUMI-9	Bryostatin-1	1	MEF2D-HNRNPUL1	Feb22nd	0.0371764
KASUMI-9	Bryostatin-1	2	MEF2D-HNRNPUL1	Feb22nd	0.0630671
KASUMI-9	Bryostatin-1	3	MEF2D-HNRNPUL1	Feb22nd	0.0381722
KASUMI-9	PMA	1	MEF2D-HNRNPUL1	Feb22nd	0.0643948
KASUMI-9	PMA	2	MEF2D-HNRNPUL1	Feb22nd	0.048462
KASUMI-9	PMA	3	MEF2D-HNRNPUL1	Feb22nd	0.0514494
KASUMI-9	DMSO	1	MEF2D-HNRNPUL1	Feb26th	1.07863
KASUMI-9	DMSO	2	MEF2D-HNRNPUL1	Feb26th	1.10556
KASUMI-9	DMSO	3	MEF2D-HNRNPUL1	Feb26th	0.815812
KASUMI-9	Bryostatin-1	1	MEF2D-HNRNPUL1	Feb26th	0.456838
KASUMI-9	Bryostatin-1	2	MEF2D-HNRNPUL1	Feb26th	0.344872
KASUMI-9	Bryostatin-1	3	MEF2D-HNRNPUL1	Feb26th	0.328205
KASUMI-9	PMA	1	MEF2D-HNRNPUL1	Feb26th	0.255556
KASUMI-9	PMA	2	MEF2D-HNRNPUL1	Feb26th	0.265385
KASUMI-9	PMA	3	MEF2D-HNRNPUL1	Feb26th	0.295726
P30-OKHUBO	DMSO	1	MEF2D-HNRNPUL1	Feb26th	0.988362
P30-OKHUBO	DMSO	2	MEF2D-HNRNPUL1	Feb26th	0.97713
P30-OKHUBO	DMSO	3	MEF2D-HNRNPUL1	Feb26th	1.03451
P30-OKHUBO	Bryostatin-1	1	MEF2D-HNRNPUL1	Feb26th	0.24709
P30-OKHUBO	Bryostatin-1	2	MEF2D-HNRNPUL1	Feb26th	0.250265
P30-OKHUBO	Bryostatin-1	3	MEF2D-HNRNPUL1	Feb26th	0.24294
P30-OKHUBO	PMA	1	MEF2D-HNRNPUL1	Feb26th	0.0981525
P30-OKHUBO	PMA	2	MEF2D-HNRNPUL1	Feb26th	0.105477
P30-OKHUBO	PMA	3	MEF2D-HNRNPUL1	Feb26th	0.0832587
LC4-1	DMSO	1	MEF2D-HNRNPUL1	Feb26th	0.929416
LC4-1	DMSO	2	MEF2D-HNRNPUL1	Feb26th	0.908813
LC4-1	DMSO	3	MEF2D-HNRNPUL1	Feb26th	1.16177
LC4-1	Bryostatin-1	1	MEF2D-HNRNPUL1	Feb26th	0.246089
LC4-1	Bryostatin-1	2	MEF2D-HNRNPUL1	Feb26th	0.204884
LC4-1	Bryostatin-1	3	MEF2D-HNRNPUL1	Feb26th	0.283861
LC4-1	PMA	1	MEF2D-HNRNPUL1	Feb26th	0.268409
LC4-1	PMA	2	MEF2D-HNRNPUL1	Feb26th	0.21633
LC4-1	PMA	3	MEF2D-HNRNPUL1	Feb26th	0.274132
KASUMI-7	DMSO	1	MEF2D-HNRNPUL1	Feb26th	1.13142
KASUMI-7	DMSO	2	MEF2D-HNRNPUL1	Feb26th	0.885807
KASUMI-7	DMSO	3	MEF2D-HNRNPUL1	Feb26th	0.982776
KASUMI-7	Bryostatin-1	1	MEF2D-HNRNPUL1	Feb26th	0.304999
KASUMI-7	Bryostatin-1	2	MEF2D-HNRNPUL1	Feb26th	0.376803
KASUMI-7	Bryostatin-1	3	MEF2D-HNRNPUL1	Feb26th	0.372106
KASUMI-7	PMA	1	MEF2D-HNRNPUL1	Feb26th	0.0174477
KASUMI-7	PMA	2	MEF2D-HNRNPUL1	Feb26th	0.0322112
KASUMI-7	PMA	3	MEF2D-HNRNPUL1	Feb26th	0.0332178
LC4-1	DMSO	1	MEF2D-HNRNPUL1	Mar5th	1.15061
LC4-1	DMSO	2	MEF2D-HNRNPUL1	Mar5th	1.14006
LC4-1	DMSO	3	MEF2D-HNRNPUL1	Mar5th	1.44026
LC4-1	Bryostatin-1	1	MEF2D-HNRNPUL1	Mar5th	0.259807
LC4-1	Bryostatin-1	2	MEF2D-HNRNPUL1	Mar5th	0.277814
LC4-1	Bryostatin-1	3	MEF2D-HNRNPUL1	Mar5th	0.324373
LC4-1	PMA	1	MEF2D-HNRNPUL1	Mar5th	0.142508
LC4-1	PMA	2	MEF2D-HNRNPUL1	Mar5th	0.15537
LC4-1	PMA	3	MEF2D-HNRNPUL1	Mar5th	0.0671383
KASUMI-9	DMSO	1	MEF2D-HNRNPUL1	Mar5th	1.42462
KASUMI-9	DMSO	2	MEF2D-HNRNPUL1	Mar5th	1.50256
KASUMI-9	DMSO	3	MEF2D-HNRNPUL1	Mar5th	1.3641
KASUMI-9	Bryostatin-1	1	MEF2D-HNRNPUL1	Mar5th	0.237949
KASUMI-9	Bryostatin-1	2	MEF2D-HNRNPUL1	Mar5th	0.16
KASUMI-9	Bryostatin-1	3	MEF2D-HNRNPUL1	Mar5th	0.210256
KASUMI-9	PMA	1	MEF2D-HNRNPUL1	Mar5th	0.10359
KASUMI-9	PMA	2	MEF2D-HNRNPUL1	Mar5th	0.139487
KASUMI-9	PMA	3	MEF2D-HNRNPUL1	Mar5th	0.133333
P30-OKHUBO	DMSO	1	MEF2D-HNRNPUL1	Mar5th	0.934267
P30-OKHUBO	DMSO	2	MEF2D-HNRNPUL1	Mar5th	0.76427
P30-OKHUBO	DMSO	3	MEF2D-HNRNPUL1	Mar5th	0.86359
P30-OKHUBO	Bryostatin-1	1	MEF2D-HNRNPUL1	Mar5th	0.217391
P30-OKHUBO	Bryostatin-1	2	MEF2D-HNRNPUL1	Mar5th	0.120132
P30-OKHUBO	Bryostatin-1	3	MEF2D-HNRNPUL1	Mar5th	0.13538
P30-OKHUBO	PMA	1	MEF2D-HNRNPUL1	Mar5th	0.00968473
P30-OKHUBO	PMA	2	MEF2D-HNRNPUL1	Mar5th	0.0127756
P30-OKHUBO	PMA	3	MEF2D-HNRNPUL1	Mar5th	0.00618174
SUP-B15	DMSO	1	Other	Mar5th	1.17343
SUP-B15	DMSO	2	Other	Mar5th	1.2335
SUP-B15	DMSO	3	Other	Mar5th	1.1599
SUP-B15	Bryostatin-1	1	Other	Mar5th	0.937394
SUP-B15	Bryostatin-1	2	Other	Mar5th	0.703046
SUP-B15	Bryostatin-1	3	Other	Mar5th	0.813029
SUP-B15	PMA	1	Other	Mar5th	0.138748
SUP-B15	PMA	2	Other	Mar5th	0.212352
SUP-B15	PMA	3	Other	Mar5th	0.195431
MHH-CALL-2	DMSO	1	Other	Mar5th	1.24532
MHH-CALL-2	DMSO	2	Other	Mar5th	1.04056
MHH-CALL-2	DMSO	3	Other	Mar5th	1.25625
MHH-CALL-2	Bryostatin-1	1	Other	Mar5th	0.769492
MHH-CALL-2	Bryostatin-1	2	Other	Mar5th	0.811027
MHH-CALL-2	Bryostatin-1	3	Other	Mar5th	0.684236
MHH-CALL-2	PMA	1	Other	Mar5th	0.416808
MHH-CALL-2	PMA	3	Other	Mar5th	0.478747
P30-OKHUBO	DMSO	3	MEF2D-HNRNPUL1	Dec1st	1.6816
KASUMI-9	DMSO	1	MEF2D-HNRNPUL1	Dec1st	1.11454
LC4-1	DMSO	1	MEF2D-HNRNPUL1	Dec1st	1.38278
KASUMI-9	DMSO	2	MEF2D-HNRNPUL1	Dec1st	0.978403
KASUMI-9	DMSO	3	MEF2D-HNRNPUL1	Dec1st	0.907061
LC4-1	DMSO	2	MEF2D-HNRNPUL1	Dec1st	0.900478
P30-OKHUBO	DMSO	1	MEF2D-HNRNPUL1	Dec1st	0.794547
LC4-1	DMSO	3	MEF2D-HNRNPUL1	Dec1st	0.716746
KASUMI-7	DMSO	1	MEF2D-HNRNPUL1	Dec1st	1.09398
KASUMI-7	DMSO	2	MEF2D-HNRNPUL1	Dec1st	0.979178
KASUMI-7	DMSO	3	MEF2D-HNRNPUL1	Dec1st	0.926843
P30-OKHUBO	DMSO	2	MEF2D-HNRNPUL1	Dec1st	0.523856
P30-OKHUBO	Bryostatin-1	2	MEF2D-HNRNPUL1	Dec1st	0.097371
LC4-1	Bryostatin-1	2	MEF2D-HNRNPUL1	Dec1st	0.0478469
P30-OKHUBO	Bryostatin-1	1	MEF2D-HNRNPUL1	Dec1st	0.0428432
P30-OKHUBO	PMA	1	MEF2D-HNRNPUL1	Dec1st	0.0399221
P30-OKHUBO	PMA	2	MEF2D-HNRNPUL1	Dec1st	0.0272639
LC4-1	Bryostatin-1	1	MEF2D-HNRNPUL1	Dec1st	0.0248804
P30-OKHUBO	PMA	3	MEF2D-HNRNPUL1	Dec1st	0.023369
LC4-1	Bryostatin-1	3	MEF2D-HNRNPUL1	Dec1st	0.0200957
P30-OKHUBO	Bryostatin-1	3	MEF2D-HNRNPUL1	Dec1st	0.0165531
LC4-1	PMA	1	MEF2D-HNRNPUL1	Dec1st	0.0133971
KASUMI-9	PMA	1	MEF2D-HNRNPUL1	Dec1st	0.00800777
LC4-1	PMA	3	MEF2D-HNRNPUL1	Dec1st	0.0076555
KASUMI-9	Bryostatin-1	2	MEF2D-HNRNPUL1	Dec1st	0.00509585
LC4-1	PMA	2	MEF2D-HNRNPUL1	Dec1st	0.00669856
KASUMI-7	Bryostatin-1	1	MEF2D-HNRNPUL1	Dec1st	0.0101294
KASUMI-7	Bryostatin-1	2	MEF2D-HNRNPUL1	Dec1st	0.0101294
KASUMI-7	Bryostatin-1	3	MEF2D-HNRNPUL1	Dec1st	0.0101294
KASUMI-9	Bryostatin-1	1	MEF2D-HNRNPUL1	Dec1st	0.00218394
KASUMI-9	Bryostatin-1	3	MEF2D-HNRNPUL1	Dec1st	0.00218394
KASUMI-9	PMA	3	MEF2D-HNRNPUL1	Dec1st	0.00145596
KASUMI-7	PMA	2	MEF2D-HNRNPUL1	Dec1st	0.00337648
KASUMI-9	PMA	2	MEF2D-HNRNPUL1	Dec1st	0.000727979
KASUMI-7	PMA	1	MEF2D-HNRNPUL1	Dec1st	0.00168824
KASUMI-7	PMA	3	MEF2D-HNRNPUL1	Dec1st	0.00168824
REH	DMSO	1	Other	Dec1st	1.18891
REH	Bryostatin-1	3	Other	Dec1st	1.09264
REH	Bryostatin-1	2	Other	Dec1st	1.06473
REH	DMSO	3	Other	Dec1st	0.972517
REH	Bryostatin-1	1	Other	Dec1st	0.940045
REH	DMSO	2	Other	Dec1st	0.838569
ALL-PO	DMSO	2	Other	Dec1st	1.01213
ALL-PO	DMSO	3	Other	Dec1st	1.00342
ALL-PO	DMSO	1	Other	Dec1st	0.984451
ALL-PO	Bryostatin-1	2	Other	Dec1st	0.916531
ALL-PO	Bryostatin-1	3	Other	Dec1st	0.910636
ALL-PO	Bryostatin-1	1	Other	Dec1st	0.802734
ALL-PO	PMA	3	Other	Dec1st	0.682529
ALL-PO	PMA	2	Other	Dec1st	0.680735
ALL-PO	PMA	1	Other	Dec1st	0.586672
COG-LL-355	PMA	1	Other	Dec1st	1.17549
COG-LL-394	DMSO	3	Other	Dec1st	1.15108
COG-LL-355	Bryostatin-1	2	Other	Dec1st	1.11239
COG-LL-355	Bryostatin-1	1	Other	Dec1st	1.06284
COG-LL-355	DMSO	2	Other	Dec1st	1.03833
COG-LL-394	DMSO	2	Other	Dec1st	1.02536
COG-LL-355	PMA	2	Other	Dec1st	0.966362
COG-LL-355	DMSO	1	Other	Dec1st	0.961669
COG-LL-355	PMA	3	Other	Dec1st	0.927249
COG-LL-355	Bryostatin-1	3	Other	Dec1st	0.89648
REH	PMA	1	Other	Dec1st	0.199273
COG-LL-394	DMSO	1	Other	Dec1st	0.82356
COG-LL-394	PMA	2	Other	Dec1st	0.767036
REH	PMA	3	Other	Dec1st	0.175299
COG-LL-394	PMA	3	Other	Dec1st	0.703117
COG-LL-394	PMA	1	Other	Dec1st	0.60169
REH	PMA	2	Other	Dec1st	0.115555
REH	DMSO	1	Other	Mar5th	0.980533
REH	DMSO	2	Other	Mar5th	0.99608
REH	DMSO	3	Other	Mar5th	1.02339
REH	Bryostatin-1	1	Other	Mar5th	1.18082
REH	Bryostatin-1	2	Other	Mar5th	1.0891
REH	Bryostatin-1	3	Other	Mar5th	1.15704
REH	PMA	1	Other	Mar5th	0.102038
REH	PMA	2	Other	Mar5th	0.0921087
REH	PMA	3	Other	Mar5th	0.118239
RCH-ACV	DMSO	1	Other	Mar5th	1.0765
RCH-ACV	DMSO	2	Other	Mar5th	1.08123
RCH-ACV	DMSO	3	Other	Mar5th	0.842271
RCH-ACV	Bryostatin-1	1	Other	Mar5th	1.24093
RCH-ACV	Bryostatin-1	2	Other	Mar5th	1.08951
RCH-ACV	Bryostatin-1	3	Other	Mar5th	1.57748
RCH-ACV	PMA	1	Other	Mar5th	0.765379
RCH-ACV	PMA	2	Other	Mar5th	0.52642
RCH-ACV	PMA	3	Other	Mar5th	0.588525
MHH-CALL-2	DMSO	1	Other	Mar5th	0.921788
MHH-CALL-2	DMSO	2	Other	Mar5th	0.735973
MHH-CALL-2	DMSO	3	Other	Mar5th	0.800097
MHH-CALL-2	Bryostatin-1	1	Other	Mar5th	0.949478
MHH-CALL-2	Bryostatin-1	2	Other	Mar5th	0.771678
MHH-CALL-2	Bryostatin-1	3	Other	Mar5th	0.829973
MHH-CALL-2	PMA	1	Other	Mar5th	0.400777
MHH-CALL-2	PMA	2	Other	Mar5th	0.322079
MHH-CALL-2	PMA	3	Other	Mar5th	0.31625
ALL-PO	DMSO	1	Other	Mar5th	1.03302
ALL-PO	DMSO	2	Other	Mar5th	0.877452
ALL-PO	DMSO	3	Other	Mar5th	1.08953
ALL-PO	Bryostatin-1	1	Other	Mar5th	1.30569
ALL-PO	Bryostatin-1	2	Other	Mar5th	1.34414
ALL-PO	Bryostatin-1	3	Other	Mar5th	1.28122
ALL-PO	PMA	1	Other	Mar5th	0.815692
ALL-PO	PMA	2	Other	Mar5th	0.792387
ALL-PO	PMA	3	Other	Mar5th	0.667702
SUP-B15	DMSO	1	Other	Mar5th	0.844332
SUP-B15	DMSO	2	Other	Mar5th	0.718274
SUP-B15	DMSO	3	Other	Mar5th	0.870558
SUP-B15	Bryostatin-1	1	Other	Mar5th	0.642132
SUP-B15	Bryostatin-1	2	Other	Mar5th	0.554146
SUP-B15	Bryostatin-1	3	Other	Mar5th	0.527919
SUP-B15	PMA	1	Other	Mar5th	0.246193
SUP-B15	PMA	2	Other	Mar5th	0.224196
SUP-B15	PMA	3	Other	Mar5th	0.181049
NALM-6	DMSO	1	Other	Mar5th	0.92968
NALM-6	DMSO	2	Other	Mar5th	1.01379
NALM-6	DMSO	3	Other	Mar5th	1.05653
NALM-6	Bryostatin-1	1	Other	Mar5th	1.20127
NALM-6	Bryostatin-1	2	Other	Mar5th	1.32831
NALM-6	Bryostatin-1	3	Other	Mar5th	1.37181
NALM-6	PMA	1	Other	Mar5th	0.898884
NALM-6	PMA	2	Other	Mar5th	0.800719
NALM-6	PMA	3	Other	Mar5th	0.918324
KASUMI-9	DMSO	1	MEF2D-HNRNPUL1	Mar5th	0.825641
KASUMI-9	DMSO	2	MEF2D-HNRNPUL1	Mar5th	0.548718
KASUMI-9	DMSO	3	MEF2D-HNRNPUL1	Mar5th	0.334359
KASUMI-9	Bryostatin-1	1	MEF2D-HNRNPUL1	Mar5th	0.0553846
KASUMI-9	Bryostatin-1	2	MEF2D-HNRNPUL1	Mar5th	0.0533333
KASUMI-9	Bryostatin-1	3	MEF2D-HNRNPUL1	Mar5th	0.0379487
KASUMI-9	PMA	1	MEF2D-HNRNPUL1	Mar5th	0.193846
KASUMI-9	PMA	2	MEF2D-HNRNPUL1	Mar5th	0.0317949
KASUMI-9	PMA	3	MEF2D-HNRNPUL1	Mar5th	0.0451282
P30-OKHUBO	DMSO	1	MEF2D-HNRNPUL1	Mar5th	1.25407
P30-OKHUBO	DMSO	2	MEF2D-HNRNPUL1	Mar5th	1.12549
P30-OKHUBO	DMSO	3	MEF2D-HNRNPUL1	Mar5th	1.05831
P30-OKHUBO	Bryostatin-1	1	MEF2D-HNRNPUL1	Mar5th	0.320214
P30-OKHUBO	Bryostatin-1	2	MEF2D-HNRNPUL1	Mar5th	0.290748
P30-OKHUBO	Bryostatin-1	3	MEF2D-HNRNPUL1	Mar5th	0.258397
P30-OKHUBO	PMA	1	MEF2D-HNRNPUL1	Mar5th	0.0344117
P30-OKHUBO	PMA	2	MEF2D-HNRNPUL1	Mar5th	0.0245209
P30-OKHUBO	PMA	3	MEF2D-HNRNPUL1	Mar5th	0.0329693
LC4-1	DMSO	1	MEF2D-HNRNPUL1	Mar5th	0.834469
LC4-1	DMSO	2	MEF2D-HNRNPUL1	Mar5th	0.786367
LC4-1	DMSO	3	MEF2D-HNRNPUL1	Mar5th	0.648232
LC4-1	Bryostatin-1	1	MEF2D-HNRNPUL1	Mar5th	0.131447
LC4-1	Bryostatin-1	2	MEF2D-HNRNPUL1	Mar5th	0.112926
LC4-1	Bryostatin-1	3	MEF2D-HNRNPUL1	Mar5th	0.0923473
LC4-1	PMA	1	MEF2D-HNRNPUL1	Mar5th	0.0192926
LC4-1	PMA	2	MEF2D-HNRNPUL1	Mar5th	0.0216077
LC4-1	PMA	3	MEF2D-HNRNPUL1	Mar5th	0.0234084

## Sheet: fig.6g
Cell line	Drug Type	Replicate	Experiment Date	Normalized by DMSO value
KASUMI-9	DMSO	1	Feb22nd	0.96559
KASUMI-9	DMSO	2	Feb22nd	0.922107
KASUMI-9	DMSO	3	Feb22nd	1.1123
KASUMI-9	100nM Bryostatin-1	1	Feb22nd	0.0371764
KASUMI-9	100nM Bryostatin-1	2	Feb22nd	0.0630671
KASUMI-9	100nM Bryostatin-1	3	Feb22nd	0.0381722
KASUMI-9	100nM Bryostatin-1, 1uM Tramatenib	1	Feb22nd	0.5052
KASUMI-9	100nM Bryostatin-1, 1uM Tramatenib	2	Feb22nd	0.606771
KASUMI-9	100nM Bryostatin-1, 1uM Tramatenib	3	Feb22nd	0.5052
KASUMI-9	100nM Bryostatin-1, 1uM UO126	1	Feb22nd	1.08542
KASUMI-9	100nM Bryostatin-1, 1uM UO126	2	Feb22nd	1.11396
KASUMI-9	100nM Bryostatin-1, 1uM UO126	3	Feb22nd	1.05753
KASUMI-9	DMSO	1	Feb26th	1.07863
KASUMI-9	DMSO	2	Feb26th	1.10556
KASUMI-9	DMSO	3	Feb26th	0.815812
KASUMI-9	100nM Bryostatin-1	1	Feb26th	0.456838
KASUMI-9	100nM Bryostatin-1	2	Feb26th	0.344872
KASUMI-9	100nM Bryostatin-1	3	Feb26th	0.328205
KASUMI-9	100nM Bryostatin-1, 1uM Tramatenib	1	Feb26th	1.02393
KASUMI-9	100nM Bryostatin-1, 1uM Tramatenib	2	Feb26th	0.850427
KASUMI-9	100nM Bryostatin-1, 1uM Tramatenib	3	Feb26th	0.779915
KASUMI-9	100nM Bryostatin-1, 1uM UO126	1	Feb26th	1.70769
KASUMI-9	100nM Bryostatin-1, 1uM UO126	2	Feb26th	0.945726
KASUMI-9	100nM Bryostatin-1, 1uM UO126	3	Feb26th	1.05812
P30-OKHUBO	DMSO	1	Feb26th	0.988362
P30-OKHUBO	DMSO	2	Feb26th	0.97713
P30-OKHUBO	DMSO	3	Feb26th	1.03451
P30-OKHUBO	100nM Bryostatin-1	1	Feb26th	0.24709
P30-OKHUBO	100nM Bryostatin-1	2	Feb26th	0.250265
P30-OKHUBO	100nM Bryostatin-1	3	Feb26th	0.24294
P30-OKHUBO	100nM Bryostatin-1, 1uM Tramatenib	1	Feb26th	0.499797
P30-OKHUBO	100nM Bryostatin-1, 1uM Tramatenib	2	Feb26th	0.506389
P30-OKHUBO	100nM Bryostatin-1, 1uM Tramatenib	3	Feb26th	0.492228
P30-OKHUBO	100nM Bryostatin-1, 1uM UO126	1	Feb26th	0.659722
P30-OKHUBO	100nM Bryostatin-1, 1uM UO126	2	Feb26th	0.524213
P30-OKHUBO	100nM Bryostatin-1, 1uM UO126	3	Feb26th	0.551314
LC4-1	DMSO	1	Mar5th	0.925193
LC4-1	DMSO	2	Mar5th	0.916713
LC4-1	DMSO	3	Mar5th	1.15809
LC4-1	100nM Bryostatin-1	1	Mar5th	0.208908
LC4-1	100nM Bryostatin-1	2	Mar5th	0.223387
LC4-1	100nM Bryostatin-1	3	Mar5th	0.260825
LC4-1	100nM Bryostatin-1, 1uM Tramatenib	1	Mar5th	0.681122
LC4-1	100nM Bryostatin-1, 1uM Tramatenib	2	Mar5th	0.608729
LC4-1	100nM Bryostatin-1, 1uM Tramatenib	3	Mar5th	0.699117
LC4-1	100nM Bryostatin-1, 1uM UO126	1	Mar5th	0.69767
LC4-1	100nM Bryostatin-1, 1uM UO126	2	Mar5th	0.727454
LC4-1	100nM Bryostatin-1, 1uM UO126	3	Mar5th	0.697876
LC4-1	100nM Bryostatin-1, 1uM Selumetinib	1	Mar5th	0.879275
LC4-1	100nM Bryostatin-1, 1uM Selumetinib	2	Mar5th	0.83377
LC4-1	100nM Bryostatin-1, 1uM Selumetinib	3	Mar5th	0.928916
LC4-1	100nM Bryostatin-1, 1uM Erk11e	1	Mar5th	0.5746
LC4-1	100nM Bryostatin-1, 1uM Erk11e	2	Mar5th	0.606867
LC4-1	100nM Bryostatin-1, 1uM Erk11e	3	Mar5th	0.669333
KASUMI-9	DMSO	1	Mar5th	0.995937
KASUMI-9	DMSO	2	Mar5th	1.05043
KASUMI-9	DMSO	3	Mar5th	0.953633
KASUMI-9	100nM Bryostatin-1	1	Mar5th	0.166348
KASUMI-9	100nM Bryostatin-1	2	Mar5th	0.111855
KASUMI-9	100nM Bryostatin-1	3	Mar5th	0.146989
KASUMI-9	100nM Bryostatin-1, 1uM Tramatenib	1	Mar5th	0.403681
KASUMI-9	100nM Bryostatin-1, 1uM Tramatenib	2	Mar5th	0.527008
KASUMI-9	100nM Bryostatin-1, 1uM Tramatenib	3	Mar5th	0.573614
KASUMI-9	100nM Bryostatin-1, 1uM UO126	1	Mar5th	1.72156
KASUMI-9	100nM Bryostatin-1, 1uM UO126	2	Mar5th	1.21821
KASUMI-9	100nM Bryostatin-1, 1uM UO126	3	Mar5th	1.2935
KASUMI-9	100nM Bryostatin-1, 1uM Selumetinib	1	Mar5th	0.620937
KASUMI-9	100nM Bryostatin-1, 1uM Selumetinib	2	Mar5th	0.562141
KASUMI-9	100nM Bryostatin-1, 1uM Selumetinib	3	Mar5th	0.628824
KASUMI-9	100nM Bryostatin-1, 1uM Erk11e	1	Mar5th	0.219407
KASUMI-9	100nM Bryostatin-1, 1uM Erk11e	2	Mar5th	0.304732
KASUMI-9	100nM Bryostatin-1, 1uM Erk11e	3	Mar5th	0.386472
P30-OKHUBO	DMSO	1	Mar5th	1.09394
P30-OKHUBO	DMSO	2	Mar5th	0.894885
P30-OKHUBO	DMSO	3	Mar5th	1.01118
P30-OKHUBO	100nM Bryostatin-1	1	Mar5th	0.254544
P30-OKHUBO	100nM Bryostatin-1	2	Mar5th	0.140663
P30-OKHUBO	100nM Bryostatin-1	3	Mar5th	0.158517
P30-OKHUBO	100nM Bryostatin-1, 1uM Tramatenib	1	Mar5th	0.13439
P30-OKHUBO	100nM Bryostatin-1, 1uM Tramatenib	2	Mar5th	0.197603
P30-OKHUBO	100nM Bryostatin-1, 1uM Tramatenib	3	Mar5th	0.324996
P30-OKHUBO	100nM Bryostatin-1, 1uM UO126	1	Mar5th	0.871481
P30-OKHUBO	100nM Bryostatin-1, 1uM UO126	2	Mar5th	0.761219
P30-OKHUBO	100nM Bryostatin-1, 1uM UO126	3	Mar5th	0.716342
P30-OKHUBO	100nM Bryostatin-1, 1uM Selumetinib	1	Mar5th	0.696317
P30-OKHUBO	100nM Bryostatin-1, 1uM Selumetinib	2	Mar5th	0.470484
P30-OKHUBO	100nM Bryostatin-1, 1uM Selumetinib	3	Mar5th	0.504504
P30-OKHUBO	100nM Bryostatin-1, 1uM Erk11e	1	Mar5th	0.363359
P30-OKHUBO	100nM Bryostatin-1, 1uM Erk11e	2	Mar5th	0.343333
P30-OKHUBO	100nM Bryostatin-1, 1uM Erk11e	3	Mar5th	0.391105
LC4-1	DMSO	1	Feb26th	0.929416
LC4-1	DMSO	2	Feb26th	0.908813
LC4-1	DMSO	3	Feb26th	1.16177
LC4-1	100nM Bryostatin-1	1	Feb26th	0.246089
LC4-1	100nM Bryostatin-1	2	Feb26th	0.204884
LC4-1	100nM Bryostatin-1	3	Feb26th	0.283861
LC4-1	100nM Bryostatin-1, 1uM Tramatenib	1	Feb26th	0.4876
LC4-1	100nM Bryostatin-1, 1uM Tramatenib	2	Feb26th	0.439527
LC4-1	100nM Bryostatin-1, 1uM Tramatenib	3	Feb26th	0.649561
LC4-1	100nM Bryostatin-1, 1uM UO126	1	Feb26th	0.567722
LC4-1	100nM Bryostatin-1, 1uM UO126	2	Feb26th	0.420641
LC4-1	100nM Bryostatin-1, 1uM UO126	3	Feb26th	0.537963
KASUMI-7	DMSO	1	Feb26th	1.13142
KASUMI-7	DMSO	2	Feb26th	0.885807
KASUMI-7	DMSO	3	Feb26th	0.982776
KASUMI-7	100nM Bryostatin-1	1	Feb26th	0.304999
KASUMI-7	100nM Bryostatin-1	2	Feb26th	0.376803
KASUMI-7	100nM Bryostatin-1	3	Feb26th	0.372106
KASUMI-7	100nM Bryostatin-1, 1uM Tramatenib	1	Feb26th	0.440219
KASUMI-7	100nM Bryostatin-1, 1uM Tramatenib	2	Feb26th	0.339895
KASUMI-7	100nM Bryostatin-1, 1uM Tramatenib	3	Feb26th	0.455318
KASUMI-7	100nM Bryostatin-1, 1uM UO126	1	Feb26th	1.10894
KASUMI-7	100nM Bryostatin-1, 1uM UO126	2	Feb26th	0.973381
KASUMI-7	100nM Bryostatin-1, 1uM UO126	3	Feb26th	0.988145
