# Supplementary material for: Integrative multi-omics and drug response profiling of childhood acute lymphoblastic leukemia cell lines
Source: Nat Commun. 2022 Mar 30;13:1691. doi: 10.1038/s41467-022-29224-5 (PMC8967900; doi:10.1038/s41467-022-29224-5)
Supplement: Supplementary file 19 — Source Data [file 41467_2022_29224_MOESM19_ESM.zip › Sup_Source_Data_File_1.xlsx]

## Sheet: supp. fig.1a
Supplementary Figure 1a
	Set1_BR1	Set2	Set3	Set4	Set4_BR2	Set5	Set5_BR3	Set6	Set7	Set10
Set1_BR1	1	0.888079	0.909167	0.890534	0.865384	0.885535	0.877109	0.8782	0.832435	0.863515
Set2	0.888079	1	0.882021	0.901953	0.877277	0.87627	0.869938	0.871082	0.817447	0.867552
Set3	0.909167	0.882021	1	0.885153	0.848402	0.888224	0.880881	0.867529	0.869138	0.872129
Set4	0.890534	0.901953	0.885153	1	0.939719	0.898598	0.887417	0.877238	0.835363	0.877696
Set4_BR2	0.865384	0.877277	0.848402	0.939719	1	0.867191	0.88443	0.8554	0.836322	0.873119
Set5	0.885535	0.87627	0.888224	0.898598	0.867191	1	0.957736	0.869582	0.842408	0.86809
Set5_BR3	0.877109	0.869938	0.880881	0.887417	0.88443	0.957736	1	0.858997	0.859983	0.887506
Set6	0.8782	0.871082	0.867529	0.877238	0.8554	0.869582	0.858997	1	0.827886	0.872771
Set7	0.832435	0.817447	0.869138	0.835363	0.836322	0.842408	0.859983	0.827886	1	0.851703
Set10	0.863515	0.867552	0.872129	0.877696	0.873119	0.86809	0.887506	0.872771	0.851703	1

## Sheet: supp. fig.1c
Supplementary Figure 1c
log2 fold change B-lineage vs T-lineage using DEqMS used in GSEA			gsea_report_for_na_positively_enriched_genesets										gsea_report_for_na_negatively_enriched_genesets
Gene name	log2 fold change		NAME	SIZE	ES	NES	NOM p-val	FDR q-val	FWER p-val	RANK AT MAX	LEADING EDGE		NAME	SIZE	ES	NES	NOM p-val	FDR q-val	FWER p-val	RANK AT MAX	LEADING EDGE
KCNMB1	2.4014		KEGG_LEISHMANIA_INFECTION	54	0.671177	2.12565	0	0	0	1602	tags=46%, list=13%, signal=53%		KEGG_T_CELL_RECEPTOR_SIGNALING_PATHWAY	95	-0.544825	-1.92182	0	0.0141907	0.02	1099	tags=26%, list=9%, signal=29%
TNFRSF13C	2.21277		KEGG_ANTIGEN_PROCESSING_AND_PRESENTATION	56	0.603852	1.96708	0	0.00260431	0.004	1562	tags=46%, list=13%, signal=53%		KEGG_DORSO_VENTRAL_AXIS_FORMATION	16	-0.733896	-1.81064	0.00381679	0.0232711	0.065	917	tags=31%, list=7%, signal=34%
NRGN	2.12431		KEGG_B_CELL_RECEPTOR_SIGNALING_PATHWAY	69	0.572629	1.91678	0	0.00440228	0.01	1517	tags=35%, list=12%, signal=39%		KEGG_NATURAL_KILLER_CELL_MEDIATED_CYTOTOXICITY	91	-0.49974	-1.78411	0.00222717	0.023371	0.094	1218	tags=33%, list=10%, signal=36%
GPR183	2.05286		KEGG_SYSTEMIC_LUPUS_ERYTHEMATOSUS	47	0.598456	1.89792	0	0.00452556	0.014	1051	tags=34%, list=9%, signal=37%		KEGG_HEMATOPOIETIC_CELL_LINEAGE	61	-0.530183	-1.74286	0	0.0302651	0.158	624	tags=38%, list=5%, signal=40%
TNFRSF10D	1.85876		KEGG_ASTHMA	16	0.769988	1.89565	0	0.00384809	0.015	1051	tags=81%, list=9%, signal=89%		HALLMARK_ALLOGRAFT_REJECTION	161	-0.434338	-1.65144	0	0.0676158	0.385	1226	tags=32%, list=10%, signal=35%
CD200	1.68051		KEGG_VALINE_LEUCINE_AND_ISOLEUCINE_DEGRADATION	40	0.611666	1.85247	0	0.00639732	0.029	3067	tags=65%, list=25%, signal=86%		KEGG_BASAL_CELL_CARCINOMA	30	-0.560693	-1.61245	0.00917431	0.0828857	0.495	1080	tags=30%, list=9%, signal=33%
TCL1A	1.67818		KEGG_INTESTINAL_IMMUNE_NETWORK_FOR_IGA_PRODUCTION	32	0.62307	1.82319	0	0.00824109	0.043	1051	tags=59%, list=9%, signal=65%		KEGG_DNA_REPLICATION	35	-0.541304	-1.59941	0.00865801	0.0813818	0.547	3341	tags=60%, list=27%, signal=82%
CD9	1.6606		HALLMARK_MYOGENESIS	144	0.461372	1.73319	0	0.0291363	0.171	2825	tags=46%, list=23%, signal=59%		KEGG_GLYCOSYLPHOSPHATIDYLINOSITOL_GPI_ANCHOR_BIOSYNTHESIS	21	-0.526667	-1.40568	0.087444	0.360762	0.977	3210	tags=62%, list=26%, signal=84%
CD22	1.65309		KEGG_ARGININE_AND_PROLINE_METABOLISM	43	0.560877	1.72756	0.00185185	0.0280916	0.183	1962	tags=49%, list=16%, signal=58%		KEGG_PROXIMAL_TUBULE_BICARBONATE_RECLAMATION	16	-0.564673	-1.36343	0.116998	0.43238	0.991	297	tags=19%, list=2%, signal=19%
UNC93B1	1.65017		KEGG_NOD_LIKE_RECEPTOR_SIGNALING_PATHWAY	48	0.545578	1.71083	0.00185874	0.0310415	0.218	1358	tags=31%, list=11%, signal=35%		KEGG_HEDGEHOG_SIGNALING_PATHWAY	27	-0.483511	-1.36121	0.0793319	0.394959	0.991	1993	tags=37%, list=16%, signal=44%
MDK	1.64838		KEGG_BUTANOATE_METABOLISM	27	0.617373	1.70729	0.00956023	0.0292506	0.227	3067	tags=70%, list=25%, signal=93%		HALLMARK_G2M_CHECKPOINT	191	-0.347886	-1.35607	0.00898876	0.371649	0.993	4128	tags=48%, list=33%, signal=71%
TRIM31	1.62514		KEGG_TYPE_I_DIABETES_MELLITUS	33	0.586791	1.7022	0	0.0286953	0.237	1099	tags=58%, list=9%, signal=63%		HALLMARK_E2F_TARGETS	199	-0.338489	-1.31971	0.0282609	0.43601	1	4307	tags=51%, list=35%, signal=77%
CD79B	1.5945		KEGG_GRAFT_VERSUS_HOST_DISEASE	29	0.586372	1.6629	0.0123239	0.0405659	0.345	1071	tags=62%, list=9%, signal=68%		KEGG_THYROID_CANCER	23	-0.473161	-1.28713	0.134809	0.500399	1	2829	tags=35%, list=23%, signal=45%
HLA-DMA	1.59101		KEGG_RIBOSOME	80	0.483364	1.64121	0	0.0473427	0.416	5467	tags=84%, list=44%, signal=150%		KEGG_CYTOKINE_CYTOKINE_RECEPTOR_INTERACTION	105	-0.341638	-1.24327	0.079918	0.610072	1	1199	tags=29%, list=10%, signal=31%
LYN	1.58676		KEGG_AUTOIMMUNE_THYROID_DISEASE	28	0.57736	1.61623	0.00567108	0.0570894	0.497	1071	tags=64%, list=9%, signal=70%		HALLMARK_SPERMATOGENESIS	76	-0.359198	-1.23525	0.0995575	0.597757	1	1484	tags=18%, list=12%, signal=21%
PRKCE	1.5851		KEGG_ALLOGRAFT_REJECTION	28	0.577359	1.6132	0.0137795	0.0549042	0.504	1071	tags=64%, list=9%, signal=70%		HALLMARK_PI3K_AKT_MTOR_SIGNALING	97	-0.34485	-1.22822	0.0962801	0.584638	1	2703	tags=34%, list=22%, signal=43%
CD19	1.58204		KEGG_ALANINE_ASPARTATE_AND_GLUTAMATE_METABOLISM	26	0.563014	1.54655	0.0217391	0.100016	0.746	2530	tags=50%, list=21%, signal=63%		KEGG_PRIMARY_IMMUNODEFICIENCY	34	-0.413943	-1.21449	0.157303	0.59726	1	624	tags=35%, list=5%, signal=37%
CXorf21	1.57952		HALLMARK_REACTIVE_OXYGEN_SPECIES_PATHWAY	49	0.478803	1.52535	0.0250482	0.115876	0.824	2093	tags=31%, list=17%, signal=37%		HALLMARK_COMPLEMENT	162	-0.310242	-1.19507	0.111617	0.63226	1	1471	tags=22%, list=12%, signal=24%
ZNF608	1.57607		HALLMARK_INTERFERON_GAMMA_RESPONSE	172	0.397354	1.52327	0.00379507	0.112028	0.829	2549	tags=39%, list=21%, signal=48%		HALLMARK_IL2_STAT5_SIGNALING	172	-0.307463	-1.19445	0.103672	0.600996	1	1554	tags=27%, list=13%, signal=30%
FAM71F1	1.56764		KEGG_FATTY_ACID_METABOLISM	35	0.511401	1.5043	0.0198198	0.125911	0.889	1211	tags=29%, list=10%, signal=32%		KEGG_MELANOGENESIS	65	-0.357531	-1.1908	0.174292	0.582908	1	1133	tags=20%, list=9%, signal=22%
LILRA1	1.5637		KEGG_TYPE_II_DIABETES_MELLITUS	33	0.503366	1.46349	0.032381	0.170427	0.944	1994	tags=39%, list=16%, signal=47%		KEGG_GLYCOSAMINOGLYCAN_BIOSYNTHESIS_HEPARAN_SULFATE	16	-0.475881	-1.18141	0.260417	0.586671	1	761	tags=25%, list=6%, signal=27%
S100A1	1.56162		KEGG_TOLL_LIKE_RECEPTOR_SIGNALING_PATHWAY	71	0.427638	1.4489	0.012939	0.184156	0.966	1920	tags=28%, list=16%, signal=33%		KEGG_NUCLEOTIDE_EXCISION_REPAIR	43	-0.37801	-1.1734	0.201699	0.584732	1	4118	tags=42%, list=33%, signal=63%
CD74	1.55714		HALLMARK_ADIPOGENESIS	173	0.381514	1.44657	0.00553506	0.179719	0.968	2913	tags=34%, list=24%, signal=43%		KEGG_RNA_DEGRADATION	55	-0.362563	-1.16841	0.204211	0.576966	1	4605	tags=62%, list=37%, signal=98%
BTK	1.55504		KEGG_VIRAL_MYOCARDITIS	60	0.4414	1.4429	0.0271845	0.177446	0.971	1071	tags=33%, list=9%, signal=36%		HALLMARK_ESTROGEN_RESPONSE_EARLY	152	-0.306291	-1.16331	0.143498	0.568451	1	1261	tags=18%, list=10%, signal=20%
CHST15	1.55116		KEGG_CALCIUM_SIGNALING_PATHWAY	102	0.40316	1.43661	0.0163265	0.179183	0.977	2626	tags=41%, list=21%, signal=52%		KEGG_HOMOLOGOUS_RECOMBINATION	26	-0.425913	-1.16221	0.219665	0.54913	1	5078	tags=69%, list=41%, signal=117%
MILR1	1.54669		KEGG_VASCULAR_SMOOTH_MUSCLE_CONTRACTION	72	0.421219	1.43556	0.0313725	0.174059	0.978	1600	tags=28%, list=13%, signal=32%		HALLMARK_NOTCH_SIGNALING	27	-0.412788	-1.1588	0.268443	0.538754	1	917	tags=19%, list=7%, signal=20%
MACROD2	1.54254		HALLMARK_KRAS_SIGNALING_UP	134	0.391885	1.43	0.0056926	0.175444	0.98	1724	tags=31%, list=14%, signal=36%		HALLMARK_IL6_JAK_STAT3_SIGNALING	60	-0.352168	-1.15843	0.205817	0.519777	1	1199	tags=27%, list=10%, signal=29%
MS4A7	1.53829		HALLMARK_TNFA_SIGNALING_VIA_NFKB	150	0.377915	1.42562	0.00738007	0.174436	0.981	2579	tags=43%, list=21%, signal=54%		KEGG_O_GLYCAN_BIOSYNTHESIS	18	-0.451123	-1.15144	0.252567	0.522159	1	1877	tags=50%, list=15%, signal=59%
SLC2A5	1.5305		KEGG_PURINE_METABOLISM	123	0.38816	1.42382	0.00760456	0.171068	0.982	3039	tags=33%, list=25%, signal=43%		KEGG_BIOSYNTHESIS_OF_UNSATURATED_FATTY_ACIDS	21	-0.439067	-1.14269	0.291925	0.529006	1	2149	tags=48%, list=17%, signal=58%
NCF4	1.52067		KEGG_AMYOTROPHIC_LATERAL_SCLEROSIS_ALS	42	0.452216	1.41425	0.0478012	0.178398	0.986	2136	tags=36%, list=17%, signal=43%		KEGG_REGULATION_OF_AUTOPHAGY	18	-0.427422	-1.09986	0.341463	0.641618	1	3849	tags=44%, list=31%, signal=65%
DIRAS1	1.51357		KEGG_GNRH_SIGNALING_PATHWAY	71	0.414728	1.41395	0.025	0.172894	0.986	1878	tags=27%, list=15%, signal=31%		HALLMARK_APOPTOSIS	138	-0.289423	-1.0915	0.261438	0.647616	1	1027	tags=17%, list=8%, signal=18%
ZEB2	1.51105		HALLMARK_MYC_TARGETS_V2	58	0.433865	1.41261	0.0415842	0.169467	0.987	4146	tags=53%, list=34%, signal=80%		KEGG_ARRHYTHMOGENIC_RIGHT_VENTRICULAR_CARDIOMYOPATHY_ARVC	54	-0.331705	-1.08757	0.29065	0.640058	1	1493	tags=24%, list=12%, signal=27%
BLNK	1.50002		KEGG_HISTIDINE_METABOLISM	23	0.515283	1.39448	0.0764818	0.188224	0.994	1632	tags=35%, list=13%, signal=40%		KEGG_PRION_DISEASES	29	-0.380048	-1.08143	0.350318	0.639912	1	1993	tags=34%, list=16%, signal=41%
IGFBP7	1.49966		KEGG_NEUROTROPHIN_SIGNALING_PATHWAY	110	0.38518	1.38768	0.0161871	0.192156	0.994	2105	tags=25%, list=17%, signal=29%		KEGG_ETHER_LIPID_METABOLISM	19	-0.409976	-1.06989	0.364835	0.659956	1	1601	tags=32%, list=13%, signal=36%
SPI1	1.49361		KEGG_CELL_ADHESION_MOLECULES_CAMS	98	0.391914	1.37574	0.0234375	0.203619	0.996	1356	tags=40%, list=11%, signal=44%		KEGG_PATHOGENIC_ESCHERICHIA_COLI_INFECTION	51	-0.332118	-1.06692	0.342213	0.650921	1	1493	tags=20%, list=12%, signal=22%
SLC15A3	1.48374		KEGG_TRYPTOPHAN_METABOLISM	29	0.483678	1.37012	0.0815109	0.205698	0.997	2110	tags=45%, list=17%, signal=54%		KEGG_ARACHIDONIC_ACID_METABOLISM	26	-0.376496	-1.05358	0.360515	0.674205	1	1150	tags=31%, list=9%, signal=34%
TLR1	1.47385		KEGG_FC_GAMMA_R_MEDIATED_PHAGOCYTOSIS	85	0.396103	1.35863	0.0514706	0.217758	0.998	2836	tags=44%, list=23%, signal=56%		KEGG_WNT_SIGNALING_PATHWAY	113	-0.280483	-1.01229	0.403651	0.792524	1	1560	tags=19%, list=13%, signal=21%
GAB1	1.47009		KEGG_ABC_TRANSPORTERS	31	0.470213	1.35328	0.0981964	0.220635	0.998	2930	tags=58%, list=24%, signal=76%		KEGG_CELL_CYCLE	116	-0.273109	-1.00488	0.420131	0.798491	1	4132	tags=51%, list=34%, signal=76%
MOCOS	1.46998		HALLMARK_EPITHELIAL_MESENCHYMAL_TRANSITION	129	0.368029	1.34974	0.0203327	0.220303	0.999	2471	tags=40%, list=20%, signal=49%		KEGG_ACUTE_MYELOID_LEUKEMIA	51	-0.310242	-0.995709	0.482979	0.809095	1	1791	tags=22%, list=15%, signal=25%
RIN2	1.46836		KEGG_AMINOACYL_TRNA_BIOSYNTHESIS	40	0.433721	1.33756	0.0657895	0.233125	1	3660	tags=43%, list=30%, signal=60%		KEGG_NOTCH_SIGNALING_PATHWAY	41	-0.318295	-0.992302	0.45674	0.800798	1	917	tags=12%, list=7%, signal=13%
PSD3	1.46247		HALLMARK_INFLAMMATORY_RESPONSE	124	0.354016	1.30669	0.0381818	0.280253	1	1609	tags=33%, list=13%, signal=38%		HALLMARK_ANDROGEN_RESPONSE	85	-0.280437	-0.992224	0.465368	0.781556	1	692	tags=11%, list=6%, signal=11%
NUDT16	1.45805		KEGG_BETA_ALANINE_METABOLISM	16	0.533558	1.30625	0.150909	0.274691	1	3067	tags=75%, list=25%, signal=100%		KEGG_PATHWAYS_IN_CANCER	238	-0.244358	-0.968066	0.542986	0.84479	1	1267	tags=14%, list=10%, signal=16%
CLEC2D	1.45192		KEGG_LEUKOCYTE_TRANSENDOTHELIAL_MIGRATION	91	0.379468	1.30332	0.0537428	0.273482	1	1240	tags=26%, list=10%, signal=29%		KEGG_CYSTEINE_AND_METHIONINE_METABOLISM	29	-0.330882	-0.966548	0.542117	0.830173	1	2156	tags=24%, list=17%, signal=29%
IGLL1	1.43793		HALLMARK_TGF_BETA_SIGNALING	47	0.410192	1.29565	0.102273	0.281458	1	1939	tags=30%, list=16%, signal=35%		KEGG_JAK_STAT_SIGNALING_PATHWAY	75	-0.280713	-0.942252	0.565306	0.891616	1	1355	tags=24%, list=11%, signal=27%
SKIDA1	1.43736		KEGG_PYRUVATE_METABOLISM	36	0.431134	1.28747	0.15087	0.290571	1	3181	tags=50%, list=26%, signal=67%		KEGG_VASOPRESSIN_REGULATED_WATER_REABSORPTION	37	-0.313147	-0.930277	0.572895	0.911994	1	3029	tags=38%, list=25%, signal=50%
FAM107B	1.43705		KEGG_VEGF_SIGNALING_PATHWAY	56	0.394359	1.2703	0.115809	0.318854	1	2136	tags=32%, list=17%, signal=39%		KEGG_ENDOCYTOSIS	156	-0.243816	-0.922322	0.662309	0.91734	1	1632	tags=17%, list=13%, signal=20%
SCARB1	1.42734		KEGG_LYSINE_DEGRADATION	44	0.407902	1.26902	0.132616	0.314345	1	3406	tags=52%, list=28%, signal=72%		HALLMARK_UV_RESPONSE_UP	137	-0.243879	-0.911565	0.692473	0.931699	1	1369	tags=16%, list=11%, signal=18%
RAB13	1.42649		KEGG_MELANOMA	41	0.415147	1.26639	0.11332	0.312879	1	2105	tags=34%, list=17%, signal=41%		KEGG_NITROGEN_METABOLISM	18	-0.357224	-0.899545	0.612832	0.950084	1	847	tags=22%, list=7%, signal=24%
CTSS	1.42086		KEGG_CHEMOKINE_SIGNALING_PATHWAY	119	0.345499	1.25099	0.0914077	0.337905	1	1358	tags=24%, list=11%, signal=26%		KEGG_REGULATION_OF_ACTIN_CYTOSKELETON	162	-0.23365	-0.896192	0.741935	0.94079	1	857	tags=10%, list=7%, signal=11%
ZNF296	1.41551		KEGG_CYTOSOLIC_DNA_SENSING_PATHWAY	36	0.41186	1.23749	0.145129	0.360993	1	1545	tags=25%, list=13%, signal=28%		KEGG_VIBRIO_CHOLERAE_INFECTION	45	-0.28446	-0.887823	0.656315	0.946616	1	1133	tags=18%, list=9%, signal=20%
EBF1	1.4115		HALLMARK_ESTROGEN_RESPONSE_LATE	142	0.335341	1.23591	0.0677966	0.357253	1	2140	tags=30%, list=17%, signal=35%		KEGG_SPHINGOLIPID_METABOLISM	29	-0.30629	-0.875284	0.681128	0.963589	1	1714	tags=21%, list=14%, signal=24%
PKDCC	1.41096		KEGG_PROPANOATE_METABOLISM	30	0.431077	1.22825	0.180952	0.368692	1	3258	tags=60%, list=26%, signal=81%		KEGG_PROTEASOME	40	-0.280223	-0.858854	0.69375	0.990552	1	4493	tags=52%, list=36%, signal=82%
CRIM1	1.41018		KEGG_GALACTOSE_METABOLISM	19	0.476744	1.21859	0.181298	0.382337	1	1873	tags=37%, list=15%, signal=43%		KEGG_RETINOL_METABOLISM	17	-0.344189	-0.848957	0.696177	0.997006	1	914	tags=24%, list=7%, signal=25%
LRMP	1.4081		KEGG_DRUG_METABOLISM_CYTOCHROME_P450	29	0.438949	1.21842	0.2	0.375765	1	1956	tags=34%, list=16%, signal=41%		HALLMARK_MTORC1_SIGNALING	189	-0.218956	-0.845349	0.891648	0.98696	1	2286	tags=20%, list=19%, signal=24%
CSRP2	1.40731		KEGG_GLYCOSAMINOGLYCAN_BIOSYNTHESIS_CHONDROITIN_SULFATE	19	0.471155	1.2179	0.199255	0.369929	1	1328	tags=32%, list=11%, signal=35%		HALLMARK_UNFOLDED_PROTEIN_RESPONSE	107	-0.226409	-0.825837	0.866379	1	1	2384	tags=20%, list=19%, signal=24%
GNAI1	1.40585		KEGG_FC_EPSILON_RI_SIGNALING_PATHWAY	57	0.372316	1.21292	0.147664	0.37361	1	246	tags=14%, list=2%, signal=14%		KEGG_HYPERTROPHIC_CARDIOMYOPATHY_HCM	52	-0.243561	-0.797944	0.865031	1	1	1097	tags=13%, list=9%, signal=15%
DUSP1	1.40464		KEGG_FOCAL_ADHESION	161	0.317839	1.21174	0.100186	0.369632	1	2406	tags=29%, list=20%, signal=36%		KEGG_NON_SMALL_CELL_LUNG_CANCER	47	-0.255116	-0.793093	0.827887	1	1	2829	tags=34%, list=23%, signal=44%
BHLHE41	1.40211		KEGG_NICOTINATE_AND_NICOTINAMIDE_METABOLISM	22	0.450306	1.20552	0.212724	0.377041	1	3039	tags=55%, list=25%, signal=72%		KEGG_AMINO_SUGAR_AND_NUCLEOTIDE_SUGAR_METABOLISM	39	-0.260917	-0.780584	0.830435	1	1	2343	tags=28%, list=19%, signal=35%
TMEM38A	1.39312		KEGG_AXON_GUIDANCE	94	0.342746	1.19858	0.130841	0.385551	1	2051	tags=31%, list=17%, signal=37%		KEGG_OOCYTE_MEIOSIS	92	-0.218288	-0.77208	0.930131	1	1	3081	tags=35%, list=25%, signal=46%
PIK3AP1	1.38848		KEGG_RNA_POLYMERASE	25	0.435856	1.19778	0.211946	0.38122	1	5077	tags=56%, list=41%, signal=95%		KEGG_SPLICEOSOME	121	-0.207567	-0.767228	0.944215	1	1	5857	tags=56%, list=48%, signal=106%
PTK2	1.38837		KEGG_STEROID_HORMONE_BIOSYNTHESIS	17	0.481094	1.19567	0.262172	0.379474	1	2148	tags=47%, list=17%, signal=57%		KEGG_SELENOAMINO_ACID_METABOLISM	24	-0.278857	-0.766712	0.831967	1	1	1166	tags=13%, list=9%, signal=14%
CTSO	1.38343		HALLMARK_INTERFERON_ALPHA_RESPONSE	86	0.342434	1.18512	0.140741	0.39816	1	2648	tags=35%, list=21%, signal=44%		KEGG_CITRATE_CYCLE_TCA_CYCLE	29	-0.266258	-0.761103	0.865854	1	1	1000	tags=7%, list=8%, signal=7%
FOXO1	1.37999		KEGG_GAP_JUNCTION	67	0.350432	1.17531	0.184701	0.415404	1	2254	tags=28%, list=18%, signal=35%		KEGG_DRUG_METABOLISM_OTHER_ENZYMES	24	-0.272471	-0.754424	0.859539	0.994201	1	2519	tags=25%, list=20%, signal=31%
SNX22	1.37711		HALLMARK_XENOBIOTIC_METABOLISM	156	0.308852	1.1667	0.124314	0.429946	1	2242	tags=32%, list=18%, signal=39%		KEGG_BASE_EXCISION_REPAIR	33	-0.235615	-0.691037	0.952484	1	1	1962	tags=21%, list=16%, signal=25%
HLA-DRA	1.37582		KEGG_EPITHELIAL_CELL_SIGNALING_IN_HELICOBACTER_PYLORI_INFECTION	58	0.357554	1.16363	0.201107	0.430188	1	1878	tags=24%, list=15%, signal=28%		KEGG_OLFACTORY_TRANSDUCTION	24	-0.248507	-0.677134	0.932673	1	1	2572	tags=33%, list=21%, signal=42%
VPREB3	1.37418		HALLMARK_COAGULATION	100	0.327046	1.15882	0.186933	0.435487	1	2891	tags=38%, list=23%, signal=49%		KEGG_UBIQUITIN_MEDIATED_PROTEOLYSIS	125	-0.172399	-0.643005	0.997849	1	1	4132	tags=38%, list=34%, signal=57%
WDFY4	1.36841		KEGG_MAPK_SIGNALING_PATHWAY	191	0.298935	1.15841	0.121597	0.42983	1	2451	tags=27%, list=20%, signal=33%		HALLMARK_PROTEIN_SECRETION	92	-0.1698	-0.598529	0.997863	1	1	2697	tags=17%, list=22%, signal=22%
CD72	1.36472		KEGG_ADHERENS_JUNCTION	67	0.343009	1.14178	0.209804	0.463912	1	2344	tags=33%, list=19%, signal=40%		KEGG_OXIDATIVE_PHOSPHORYLATION	108	-0.156146	-0.562018	1	1	1	3865	tags=23%, list=31%, signal=33%
DOK3	1.36383		KEGG_TGF_BETA_SIGNALING_PATHWAY	54	0.351083	1.13761	0.223529	0.467533	1	1957	tags=30%, list=16%, signal=35%		HALLMARK_MYC_TARGETS_V1	196	-0.137511	-0.538463	1	0.995926	1	10123	tags=99%, list=82%, signal=545%
POU2AF1	1.3632		HALLMARK_UV_RESPONSE_DN	117	0.309881	1.1351	0.180812	0.466905	1	1702	tags=28%, list=14%, signal=32%
TBC1D12	1.36204		KEGG_PPAR_SIGNALING_PATHWAY	44	0.367282	1.13482	0.252768	0.460937	1	2233	tags=36%, list=18%, signal=44%
OGFRL1	1.35352		KEGG_PEROXISOME	68	0.337046	1.12872	0.195212	0.470338	1	1962	tags=22%, list=16%, signal=26%
CPNE2	1.3487		KEGG_GLIOMA	51	0.355399	1.12288	0.256214	0.47859	1	2105	tags=27%, list=17%, signal=33%
KIF13A	1.34401		HALLMARK_P53_PATHWAY	165	0.296076	1.12	0.201068	0.479805	1	2451	tags=28%, list=20%, signal=35%
ENG	1.3421		HALLMARK_CHOLESTEROL_HOMEOSTASIS	63	0.340422	1.11713	0.249049	0.480596	1	2336	tags=29%, list=19%, signal=35%
GPR176	1.33993		KEGG_RIG_I_LIKE_RECEPTOR_SIGNALING_PATHWAY	48	0.356421	1.1163	0.267176	0.476381	1	1545	tags=21%, list=13%, signal=24%
NCF1	1.33157		HALLMARK_APICAL_SURFACE	30	0.386946	1.11553	0.26145	0.472199	1	1814	tags=43%, list=15%, signal=51%
AKAP12	1.33035		KEGG_GLYCEROLIPID_METABOLISM	39	0.368271	1.10596	0.27907	0.489699	1	1610	tags=33%, list=13%, signal=38%
TMEM62	1.32976		KEGG_GLYCINE_SERINE_AND_THREONINE_METABOLISM	19	0.431629	1.10516	0.300567	0.485531	1	3508	tags=47%, list=28%, signal=66%
NEURL2	1.32551		KEGG_ERBB_SIGNALING_PATHWAY	70	0.320523	1.105	0.251968	0.479786	1	2245	tags=24%, list=18%, signal=30%
KCNN3	1.32443		HALLMARK_PANCREAS_BETA_CELLS	18	0.441327	1.10487	0.326996	0.47412	1	2105	tags=33%, list=17%, signal=40%
GALNT14	1.32031		HALLMARK_KRAS_SIGNALING_DN	99	0.312681	1.10294	0.247655	0.473295	1	1285	tags=21%, list=10%, signal=23%
MSRA	1.31862		KEGG_PENTOSE_PHOSPHATE_PATHWAY	24	0.40002	1.0988	0.307252	0.478089	1	1837	tags=29%, list=15%, signal=34%
HPSE	1.31438		HALLMARK_BILE_ACID_METABOLISM	80	0.313024	1.08685	0.308851	0.501582	1	1927	tags=26%, list=16%, signal=31%
RAI14	1.31423		HALLMARK_APICAL_JUNCTION	154	0.28746	1.07877	0.266055	0.516193	1	1939	tags=25%, list=16%, signal=30%
FAM241A	1.31288		KEGG_LONG_TERM_DEPRESSION	48	0.340726	1.07645	0.308285	0.51603	1	1793	tags=25%, list=15%, signal=29%
ZC3H12D	1.31264		KEGG_GLYCOLYSIS_GLUCONEOGENESIS	53	0.336521	1.07607	0.315094	0.51097	1	1994	tags=28%, list=16%, signal=34%
GPRIN1	1.31221		HALLMARK_ANGIOGENESIS	24	0.39185	1.07308	0.330153	0.512867	1	2177	tags=38%, list=18%, signal=45%
SIGLEC14	1.31005		KEGG_GLUTATHIONE_METABOLISM	41	0.35342	1.06805	0.351648	0.519766	1	1678	tags=29%, list=14%, signal=34%
CD79A	1.30834		KEGG_CHRONIC_MYELOID_LEUKEMIA	65	0.319199	1.05725	0.334526	0.541684	1	2245	tags=26%, list=18%, signal=32%
KMO	1.30829		KEGG_NEUROACTIVE_LIGAND_RECEPTOR_INTERACTION	44	0.343187	1.05509	0.335227	0.541657	1	2159	tags=32%, list=18%, signal=38%
LAT2	1.30573		KEGG_METABOLISM_OF_XENOBIOTICS_BY_CYTOCHROME_P450	32	0.367917	1.05163	0.3762	0.544494	1	1678	tags=31%, list=14%, signal=36%
TNFSF13B	1.30512		KEGG_INSULIN_SIGNALING_PATHWAY	114	0.291807	1.04948	0.326568	0.543967	1	2370	tags=23%, list=19%, signal=28%
MYLK	1.30126		KEGG_GLYCEROPHOSPHOLIPID_METABOLISM	61	0.319767	1.04851	0.381818	0.540706	1	1835	tags=28%, list=15%, signal=33%
FMOD	1.29804		KEGG_ECM_RECEPTOR_INTERACTION	61	0.318895	1.04807	0.346228	0.536008	1	1842	tags=31%, list=15%, signal=36%
SYK	1.29745		HALLMARK_HYPOXIA	159	0.275132	1.0475	0.332703	0.531859	1	2336	tags=30%, list=19%, signal=37%
CD209	1.29593		HALLMARK_PEROXISOME	89	0.291349	1.03017	0.373796	0.570167	1	2361	tags=25%, list=19%, signal=30%
FCHO2	1.29536		HALLMARK_FATTY_ACID_METABOLISM	135	0.272954	1.01544	0.419776	0.603631	1	2314	tags=24%, list=19%, signal=30%
PDLIM1	1.29293		KEGG_P53_SIGNALING_PATHWAY	60	0.308932	1.00948	0.421782	0.614162	1	2703	tags=37%, list=22%, signal=47%
LILRB4	1.28881		KEGG_TYROSINE_METABOLISM	29	0.356401	1.00084	0.462857	0.632236	1	2149	tags=28%, list=17%, signal=33%
NAV1	1.28817		KEGG_APOPTOSIS	78	0.290684	0.996522	0.449627	0.637415	1	2187	tags=29%, list=18%, signal=36%
ESAM	1.28777		KEGG_PANCREATIC_CANCER	59	0.305245	0.986124	0.483209	0.658963	1	2140	tags=24%, list=17%, signal=29%
RNF135	1.28365		KEGG_STARCH_AND_SUCROSE_METABOLISM	23	0.35685	0.975583	0.508167	0.681559	1	3044	tags=52%, list=25%, signal=69%
CCDC50	1.28218		KEGG_ALDOSTERONE_REGULATED_SODIUM_REABSORPTION	26	0.348191	0.963724	0.497951	0.706664	1	1920	tags=35%, list=16%, signal=41%
CALHM6	1.2728		KEGG_N_GLYCAN_BIOSYNTHESIS	42	0.310724	0.963602	0.503623	0.700259	1	694	tags=10%, list=6%, signal=10%
KIAA0040	1.27009		KEGG_FRUCTOSE_AND_MANNOSE_METABOLISM	30	0.333862	0.948329	0.550584	0.735528	1	2860	tags=43%, list=23%, signal=56%
SH3RF3	1.26207		KEGG_SMALL_CELL_LUNG_CANCER	72	0.279336	0.941221	0.541436	0.747781	1	2136	tags=25%, list=17%, signal=30%
ARL9	1.26029		KEGG_ADIPOCYTOKINE_SIGNALING_PATHWAY	52	0.293939	0.940455	0.578035	0.742878	1	2105	tags=25%, list=17%, signal=30%
SIRPA	1.25935		HALLMARK_HEME_METABOLISM	173	0.242776	0.934532	0.631068	0.751823	1	2097	tags=24%, list=17%, signal=29%
ARL11	1.25895		HALLMARK_OXIDATIVE_PHOSPHORYLATION	189	0.242607	0.929135	0.672968	0.759838	1	3905	tags=29%, list=32%, signal=41%
CAPSL	1.25431		KEGG_BLADDER_CANCER	32	0.317616	0.913634	0.599244	0.796125	1	2601	tags=25%, list=21%, signal=32%
TFEB	1.25291		HALLMARK_GLYCOLYSIS	166	0.238593	0.912064	0.693161	0.793177	1	2374	tags=25%, list=19%, signal=30%
MAPK12	1.24989		KEGG_TIGHT_JUNCTION	103	0.254381	0.911115	0.678309	0.788758	1	1878	tags=19%, list=15%, signal=23%
PLCG2	1.24779		KEGG_DILATED_CARDIOMYOPATHY	54	0.284056	0.908438	0.622047	0.788673	1	1001	tags=17%, list=8%, signal=18%
CYBB	1.24223		KEGG_PHOSPHATIDYLINOSITOL_SIGNALING_SYSTEM	65	0.280917	0.907801	0.630612	0.783272	1	1920	tags=26%, list=16%, signal=31%
ZFHX3	1.24177		KEGG_PROSTATE_CANCER	73	0.266811	0.905872	0.646718	0.781636	1	2136	tags=25%, list=17%, signal=30%
RIPK2	1.23738		KEGG_RENAL_CELL_CARCINOMA	57	0.278931	0.899578	0.643137	0.790763	1	2465	tags=23%, list=20%, signal=28%
BASP1	1.23719		KEGG_LYSOSOME	110	0.247461	0.887074	0.728119	0.815094	1	1380	tags=15%, list=11%, signal=17%
LRRC14B	1.23191		HALLMARK_HEDGEHOG_SIGNALING	25	0.324788	0.871459	0.656371	0.84626	1	2228	tags=44%, list=18%, signal=54%
CDIP1	1.23178		HALLMARK_WNT_BETA_CATENIN_SIGNALING	30	0.310441	0.868232	0.669202	0.846701	1	2189	tags=27%, list=18%, signal=32%
CATSPERZ	1.2296		KEGG_PORPHYRIN_AND_CHLOROPHYLL_METABOLISM	23	0.321274	0.86549	0.678431	0.846126	1	2778	tags=30%, list=23%, signal=39%
LARGE1	1.22466		KEGG_COMPLEMENT_AND_COAGULATION_CASCADES	50	0.267963	0.851749	0.728119	0.870397	1	2992	tags=38%, list=24%, signal=50%
NPY	1.22163		KEGG_SNARE_INTERACTIONS_IN_VESICULAR_TRANSPORT	35	0.287833	0.8487	0.691589	0.870161	1	575	tags=9%, list=5%, signal=9%
LDLRAP1	1.22158		HALLMARK_MITOTIC_SPINDLE	197	0.216271	0.841498	0.92016	0.879005	1	2363	tags=18%, list=19%, signal=22%
PRDX1	1.21775		KEGG_PROGESTERONE_MEDIATED_OOCYTE_MATURATION	68	0.251449	0.838786	0.811567	0.877665	1	366	tags=7%, list=3%, signal=8%
ZFP36L1	1.21508		KEGG_ONE_CARBON_POOL_BY_FOLATE	16	0.32998	0.829789	0.715631	0.888794	1	1134	tags=13%, list=9%, signal=14%
ACKR2	1.20929		KEGG_INOSITOL_PHOSPHATE_METABOLISM	48	0.262217	0.826831	0.780669	0.887582	1	1452	tags=19%, list=12%, signal=21%
NT5E	1.2081		KEGG_COLORECTAL_CANCER	56	0.252506	0.816065	0.819923	0.900796	1	2344	tags=25%, list=19%, signal=31%
HLA-DMB	1.20346		KEGG_PROTEIN_EXPORT	23	0.300415	0.801225	0.754221	0.919082	1	8629	tags=100%, list=70%, signal=333%
GALNT16	1.1991		KEGG_PYRIMIDINE_METABOLISM	85	0.232104	0.799713	0.888686	0.914332	1	3239	tags=28%, list=26%, signal=38%
IL7R	1.19781		KEGG_LONG_TERM_POTENTIATION	52	0.248386	0.795639	0.834286	0.913905	1	2907	tags=31%, list=24%, signal=40%
MYO5C	1.19633		KEGG_HUNTINGTONS_DISEASE	146	0.207122	0.766487	0.964981	0.94753	1	1116	tags=6%, list=9%, signal=7%
ECI1	1.19623		KEGG_ENDOMETRIAL_CANCER	47	0.229612	0.714537	0.941973	0.991556	1	2344	tags=26%, list=19%, signal=31%
IRF4	1.19592		KEGG_PARKINSONS_DISEASE	104	0.19633	0.704137	0.984674	0.991659	1	2576	tags=12%, list=21%, signal=14%
ATP8A1	1.19473		KEGG_MISMATCH_REPAIR	22	0.262693	0.703959	0.888268	0.984462	1	2387	tags=23%, list=19%, signal=28%
JAM2	1.19171		KEGG_ALZHEIMERS_DISEASE	134	0.181794	0.676793	0.998084	0.992577	1	2189	tags=12%, list=18%, signal=14%
KLHDC9	1.19019		HALLMARK_DNA_REPAIR	142	0.165709	0.62061	1	1	1	2747	tags=14%, list=22%, signal=18%
TP53INP2	1.18762		KEGG_CARDIAC_MUSCLE_CONTRACTION	46	0.198641	0.617175	0.976654	0.999055	1	755	tags=7%, list=6%, signal=7%
FAM129C	1.18552		KEGG_BASAL_TRANSCRIPTION_FACTORS	31	0.206156	0.596649	0.984436	0.996081	1	257	tags=3%, list=2%, signal=3%
FOXF2	1.18213		KEGG_MTOR_SIGNALING_PATHWAY	41	0.172609	0.524789	0.99807	0.996706	1	2331	tags=17%, list=19%, signal=21%
HLA-DOB	1.17933
AFDN	1.17704
CSF2RB	1.17329
MAPK13	1.1721
RAB17	1.17153
HSD11B1	1.16896
GNG7	1.16849
SWAP70	1.16775
TNS3	1.16436
GSN	1.16193
SEMA6C	1.15754
CAP2	1.15721
PDE4B	1.15648
CIITA	1.15589
FES	1.15573
NME3	1.15505
S100A13	1.15111
NIPSNAP3B	1.1508
INSR	1.14983
GRID2IP	1.14413
KIF16B	1.14041
RAB34	1.13955
PLXNB2	1.13891
B4GALT2	1.13818
TMEM17	1.13679
PROSER2	1.1355
ALOX5	1.13368
MEF2C	1.13352
FHL1	1.12803
TENM4	1.12448
ADCY9	1.12359
ALDH3A2	1.12237
UBE2E2	1.12175
CYSLTR1	1.11981
TLR10	1.1186
CECR2	1.11727
JCHAIN	1.11694
MS4A1	1.11088
GRTP1	1.10474
CD300LF	1.10118
ERO1B	1.10075
PPFIBP1	1.10031
NOG	1.09833
SOX7	1.09787
SLC17A9	1.09766
SIGLEC10	1.09721
SH2D4A	1.09683
SLFN13	1.09457
MYRIP	1.09442
CORO2B	1.0939
TST	1.09355
TSPO	1.09205
GNG11	1.0918
PRAG1	1.08951
AKAP7	1.08932
LRRK1	1.08928
PAOX	1.08862
ZNF35	1.08797
ZC3H12C	1.08636
KANK2	1.08613
VCL	1.08563
METTL7A	1.08457
INAVA	1.08369
CDHR3	1.08015
IL1B	1.07978
C16orf86	1.07629
ALDH7A1	1.07565
BCAR3	1.07445
GPAT2	1.07388
EPHB4	1.0712
CLIP2	1.07099
TPST1	1.07096
HECW1	1.06767
SLC22A16	1.06597
HAP1	1.06392
NFATC4	1.06334
PRICKLE1	1.06229
IGHV3-7	1.0621
HLX	1.06154
IRF8	1.06091
CDK14	1.06055
TEAD4	1.06026
SYNE3	1.05761
EVA1B	1.05734
BCAS4	1.05701
CD58	1.05679
ZNF880	1.05593
FCGR2A	1.05473
MME	1.05356
HGD	1.05345
PATJ	1.05242
STARD13	1.05186
MEF2D	1.05155
LAMC1	1.05068
L3MBTL4	1.05055
NAV2	1.05033
ACAA2	1.04819
SERPINB6	1.04759
ME3	1.04698
TSC22D3	1.04602
FMNL2	1.04459
TJP2	1.04437
ATRNL1	1.04274
CLEC3B	1.04206
HAAO	1.03988
TMCO4	1.03952
PRKCD	1.03903
OTOA	1.0375
TMEM243	1.03723
CDKN1A	1.03608
NCF2	1.03569
PNPLA4	1.03456
SCPEP1	1.03417
IL1F10	1.03353
VPREB1	1.02964
SLC25A43	1.02815
CKAP4	1.02804
STON1	1.02753
JDP2	1.02367
CERS4	1.02087
RGS16	1.01942
BCL11A	1.01771
COQ2	1.01728
SH3RF1	1.01625
HLA-F	1.01431
GJA5	1.01422
HSPB1	1.01403
PSEN2	1.01155
SUSD3	1.01106
LRFN2	1.01102
ARHGEF12	1.01064
NLRC4	1.00912
CDC42EP5	1.00831
DNTT	1.00727
NRP2	1.00671
TOR4A	1.00519
GPD2	1.00298
KCNJ2	1.00163
XKR4	1.00073
SLC27A3	1.00063
LAMP5	1.00048
IGHM	0.999765
NLRP3	0.999055
PRR5L	0.997232
PACSIN3	0.997185
PDE1B	0.997078
NEK6	0.996812
FAM171B	0.996638
CPNE8	0.996193
LILRB1	0.995833
ELOVL2	0.995719
CD180	0.995514
TLE4	0.995148
RAB26	0.994868
BANK1	0.994689
SDK1	0.99451
CAMK2D	0.992951
FARP1	0.99238
DLL3	0.991764
SLC8A1	0.988769
CAMK2A	0.988186
MTERF2	0.98421
ELK3	0.981737
ZHX2	0.979416
BCL6	0.978676
SPATA20	0.978387
P2RY14	0.97837
SLC9A7	0.978283
MYBPH	0.977993
PAX5	0.977493
HLA-DPB1	0.976222
SOWAHD	0.97466
STX7	0.973965
DUSP4	0.973202
VAT1L	0.972907
DACT1	0.972627
SSTR2	0.972488
ARRDC2	0.97076
ECHDC3	0.967826
TIFAB	0.966112
TENM2	0.965055
ZNF502	0.964781
BMP3	0.963704
ENPP2	0.961226
ZSWIM5	0.960413
SORBS1	0.959994
TUB	0.958826
AMBP	0.958565
TRIM72	0.957364
CPM	0.956533
VSIG10	0.955654
HDAC9	0.955517
SDC1	0.955076
IGSF10	0.953865
ADAMTS7	0.953674
CBR1	0.953426
AFAP1L1	0.953242
APP	0.953076
DIP2C	0.951955
CYP51A1	0.95177
KCTD15	0.951242
MYO10	0.950803
AK1	0.949814
KDF1	0.948136
RASGRP3	0.945297
CD86	0.944622
CLCN4	0.944488
ZSCAN9	0.944251
EPHB3	0.94309
NUAK2	0.94265
FBP2	0.942172
PROCR	0.941031
SLC29A2	0.941006
SULF2	0.940589
ROR1	0.940521
EPOR	0.939146
CAV3	0.939097
KLHL14	0.938872
PPFIBP2	0.936448
CYTH3	0.935773
HLA-DOA	0.934756
FERMT1	0.932532
CRAT	0.932322
ST6GALNAC4	0.931064
ACSS2	0.931014
CXCR2	0.930459
ADCY6	0.930408
DAGLB	0.930365
ST6GAL1	0.929544
MAP1B	0.929472
CAST	0.92831
PCP4L1	0.928054
ERG	0.92717
PTP4A3	0.924975
CMBL	0.924632
ACSL1	0.923893
SIAE	0.922835
PRELID3A	0.920842
GAS2L3	0.920634
CACNA2D1	0.919756
HCK	0.919515
ZNF214	0.918985
FRMD4B	0.918641
CYP7B1	0.918279
MBP	0.918106
RIN1	0.91752
CHST6	0.916486
TP53INP1	0.915503
HVCN1	0.913958
PRDM1	0.913563
IRF7	0.911823
SLC35E3	0.911805
CACNA1A	0.911476
TOP2B	0.911202
AK5	0.910975
IRF5	0.910695
TRIO	0.910619
UGT8	0.907355
GAPT	0.906732
CD276	0.90613
FGD2	0.904864
ASAP2	0.904765
CRMP1	0.904576
SCIMP	0.90445
TNS1	0.903292
FBXW12	0.901961
MYO3A	0.901814
HLA-DQB1	0.901736
FRMPD1	0.90156
GNA11	0.901469
UST	0.900987
EOGT	0.900442
SYT1	0.900203
SH2D4B	0.899887
GOLIM4	0.897687
CHL1	0.897273
SCARB2	0.896643
SPRY2	0.895742
OAS2	0.894188
ZDHHC12	0.89387
MAML2	0.892839
NCKAP5	0.892396
AKR1B10	0.891355
RASSF10	0.891335
LENG9	0.891219
DENND3	0.890813
FAM49A	0.889412
EGFL7	0.888458
LHFPL2	0.888187
RBM47	0.886875
CD40	0.88497
PPP1R3G	0.88447
CAMSAP2	0.88416
KALRN	0.884155
IMPACT	0.883132
CYFIP1	0.881993
SNX25	0.881933
ADAP1	0.881891
FCHSD1	0.88167
GGT5	0.88166
NIPAL2	0.879624
IQSEC1	0.879065
LRRC8C	0.876058
SAMHD1	0.876041
PLEKHG4B	0.875798
NLRP11	0.875414
RGS12	0.874194
PARP1	0.874133
LYL1	0.873523
TLR6	0.87307
NLGN1	0.872773
HACD4	0.872484
LACC1	0.872025
TGFBR2	0.870351
HLA-DPA1	0.869629
PDE8A	0.869532
HTRA3	0.869523
AASS	0.868347
TBC1D8B	0.867627
PTK2B	0.867377
CTSL	0.865768
PLEKHG3	0.865175
STK32B	0.864722
CARD9	0.863856
TMEM117	0.863152
CLCC1	0.862767
ALPL	0.861156
PLD4	0.858979
ST6GALNAC3	0.857784
ATP10D	0.857361
CPNE7	0.85727
HHEX	0.856672
CD70	0.855751
SLC43A1	0.855503
SLC44A2	0.855179
ACSL5	0.854693
PRKAR2A	0.854273
C2CD2	0.853612
ANO1	0.853525
ITGA9	0.853523
PYCARD	0.853129
SETD6	0.852672
COBL	0.851955
HIP1	0.851146
ZCCHC14	0.850717
STAP1	0.849676
CYP1B1	0.84894
ZNF556	0.848238
PDZD7	0.847499
PHYHD1	0.846929
HDAC5	0.846674
PHLPP1	0.844707
ARHGEF40	0.844537
ZBTB46	0.844318
TGFB2	0.843519
AUTS2	0.843283
PTPRE	0.842633
EMILIN1	0.842083
HMX2	0.842039
PAH	0.841955
SLC25A4	0.839613
USP43	0.839367
EYA4	0.839355
TMEM192	0.83906
COL4A1	0.837731
F13A1	0.837049
FCRLA	0.83673
TRAF3IP2	0.835163
C10orf71	0.834321
CLCN2	0.833964
MAML3	0.831702
MOB3B	0.831397
SLIT2	0.830949
CCDC168	0.82948
DGKD	0.828715
RHBDF2	0.828339
NPR1	0.827839
MAN1C1	0.827672
LRIG1	0.827619
FAIM	0.827073
F9	0.826129
C16orf74	0.825803
IL3RA	0.824817
IFI30	0.824805
TMBIM1	0.823538
SELENON	0.822439
STIM2	0.822044
FABP3	0.820374
RAG2	0.819315
MXRA7	0.81908
UEVLD	0.818705
PHF11	0.818658
IGHD	0.81862
DAPP1	0.818365
NELL1	0.81757
ANKRD33B	0.816229
TBC1D14	0.816222
AQP5	0.815883
SPINT1	0.814913
CTNND1	0.814268
GAP43	0.813612
ITGA8	0.813081
STX3	0.812983
IGLC7	0.812531
PDE4A	0.811055
GLT1D1	0.810392
HLA-DRB3	0.810347
FOLR2	0.81022
MAP2	0.809761
SLC2A2	0.80958
ID2	0.809133
ADPRH	0.808967
ERBB2	0.80853
ULBP3	0.808212
TLR7	0.807436
AIM2	0.80613
STOM	0.805786
HLA-B	0.805348
CYB561	0.804959
ZNF114	0.80469
ECM1	0.802965
GPM6B	0.802
PEG3	0.801768
ZBTB47	0.800581
ADPRHL1	0.79938
GNG12	0.798029
NXPE2	0.796697
IGFLR1	0.796501
F10	0.795832
MCTP2	0.795548
MMP14	0.793907
GRIK3	0.793814
KLHL33	0.793417
ACVR2A	0.793133
IGLV3-1	0.792862
VAMP8	0.791727
SESN3	0.791695
PPIC	0.79099
NRP1	0.790463
CLEC14A	0.79031
SH2B2	0.789564
RFTN1	0.788585
C1RL	0.788535
ANGPTL2	0.788138
SLC6A19	0.787553
SYNPO	0.787381
TSPAN14	0.786791
TIFA	0.78625
FUT11	0.785329
GCHFR	0.784633
IRX2	0.784468
SCARF1	0.782516
PDPN	0.78246
FOXP1	0.782029
CGAS	0.780992
TBC1D30	0.779846
TGFB1I1	0.779674
ARRDC3	0.779076
ST8SIA5	0.778486
N4BP3	0.778184
PYGL	0.778105
CREBL2	0.77632
DGKG	0.774705
FGD4	0.774463
SNX4	0.77445
WDR66	0.774445
GALNT1	0.772335
ELL3	0.771777
ITPRIPL2	0.771715
ZNF618	0.771637
SLC2A8	0.77103
PPP1R18	0.770109
SH3PXD2A	0.769076
SYCP2L	0.768571
FZD3	0.768467
GM2A	0.768361
DHX32	0.767795
STEAP3	0.767726
ASS1	0.767656
CD33	0.766314
THEM4	0.766125
SNX32	0.765794
RNASET2	0.765592
ALDH1L2	0.765482
CNTNAP1	0.764269
CNKSR3	0.764124
GPSM1	0.763871
CLNK	0.763138
NUCB1	0.762987
GSTM5	0.760747
GBP2	0.760166
ANK1	0.759827
SNX30	0.759483
GBP4	0.758933
PFKM	0.758189
APBB2	0.758046
CARD6	0.757937
NAV3	0.757893
IRS2	0.757699
SUOX	0.753933
SLCO2B1	0.753885
SHOX2	0.753543
SNTB1	0.753409
AICDA	0.752337
GPX1	0.752278
BCAT1	0.752028
STAP2	0.751577
METTL7B	0.751151
DBNDD1	0.749814
PHACTR1	0.749543
ICAM1	0.749157
NDRG4	0.748935
PRX	0.748468
BCL2	0.74799
ARSD	0.747917
LAPTM5	0.747389
MASP2	0.747145
SNX2	0.746946
ZNF703	0.746343
PRRT3	0.746016
GSTT1	0.745641
MSX1	0.7448
PDE1A	0.743309
NOS1	0.742694
DGLUCY	0.74263
CD81	0.741866
TNFRSF13B	0.741691
RNF144B	0.741479
FAAH	0.741458
UGT3A2	0.741381
DDX43	0.741252
PPP1R14A	0.739475
FBP1	0.739268
HTATIP2	0.739198
TCEAL3	0.739181
FUOM	0.738914
LLGL2	0.738449
NRIP1	0.73737
MMP11	0.737357
PIP5K1B	0.737035
GGA2	0.736628
GPC4	0.735696
CALD1	0.735677
ARID5A	0.735232
OFD1	0.734978
TBKBP1	0.734631
TEC	0.733544
ALDH3B1	0.733282
GATA6	0.733161
CHD7	0.730893
ZNF516	0.729833
CCL17	0.729211
ALDH1A1	0.729148
FLT3	0.729137
MAN1A1	0.728563
ELFN2	0.728412
KCNQ5	0.727809
MTCL1	0.727438
PANX2	0.727085
CTSZ	0.72706
SYNPO2	0.726876
PLVAP	0.72657
VWA5B2	0.724831
MAP3K5	0.724489
IQSEC2	0.724452
TCL1B	0.723687
VRK2	0.723236
DYRK3	0.722195
ANKRD63	0.72213
FAM43A	0.721916
CABP7	0.721606
DUSP22	0.721567
LHX2	0.721502
MCAM	0.720815
GPT2	0.720786
SLC44A1	0.720358
TLE1	0.720207
PPP1R14C	0.718092
SETDB2	0.717132
ZNF704	0.716868
PHACTR3	0.715943
KCNMB3	0.715292
BCAR1	0.714929
RIMBP2	0.714344
ECPAS	0.713728
NECTIN2	0.713419
SLC6A3	0.713007
PDLIM7	0.711773
ZNF771	0.711761
NOS3	0.711672
B3GALNT1	0.710639
SORBS2	0.710286
TSPAN9	0.70792
PKN3	0.706136
MAST3	0.705458
FHOD3	0.705245
TTC39C	0.704267
COQ8A	0.70329
TNFRSF17	0.703086
CDC42EP2	0.703071
ABCC3	0.702931
MELTF	0.70287
SIPA1	0.702823
HSH2D	0.702809
PLXNC1	0.702277
PREX1	0.701773
DPEP1	0.700959
CCDC187	0.700572
ZNF619	0.700212
DGKI	0.700059
MAP3K1	0.699964
TXNRD2	0.698627
SPA17	0.698563
BBC3	0.697503
CYP27A1	0.697495
CACNB2	0.696823
THSD7A	0.6964
PFKL	0.696017
FOXI3	0.695949
ALDH4A1	0.694582
NFKB1	0.694574
CYTIP	0.694097
ARHGAP18	0.694026
IGLV4-60	0.693216
SLC25A30	0.692963
CYGB	0.69288
HSPA2	0.692154
MRC1	0.691186
CCDC69	0.691184
PHTF1	0.690924
RCSD1	0.690698
TENM3	0.69026
PARVB	0.690162
RAB20	0.690104
NEURL1B	0.689995
PCDHGC3	0.689954
FOSB	0.689585
LRRC4B	0.689434
ADAM28	0.688533
REPS2	0.688429
ARHGAP17	0.687805
PTPN12	0.687644
NHSL1	0.687466
KANK3	0.687193
VDR	0.686272
FLOT1	0.686108
RASAL1	0.68609
HPS4	0.685935
LIN7A	0.685676
SNX9	0.685618
PLD1	0.685392
HLA-DRB1	0.685328
ARHGEF9	0.684994
KANSL1L	0.684977
TRPM2	0.68429
ID3	0.684229
LRRK2	0.683822
EVI5	0.683358
NEIL1	0.683243
RASIP1	0.682891
LY9	0.68069
IGHV1-3	0.679461
DDX25	0.677854
IGLV3-19	0.677295
CSF1R	0.677091
KLHL36	0.676577
ZSCAN12	0.676013
PAG1	0.675896
PDIA6	0.675853
BSN	0.675562
MYO18A	0.674968
PKD2	0.673905
GJA1	0.673455
MMP7	0.673121
WNK3	0.672637
KCNMA1	0.672273
PCDHGA11	0.671414
PTGR1	0.670544
FKBP9	0.669463
TCIRG1	0.66903
ERGIC1	0.668527
EFNB2	0.668394
MCOLN2	0.668286
TUFT1	0.668232
TNFRSF10A	0.66813
ENAH	0.668047
UGT2B17	0.667349
TMX4	0.667057
WDR91	0.666177
KLHL2	0.665863
ACSM3	0.665131
RCAN1	0.664754
IGHV3-53	0.664231
CLIC5	0.663677
ALDH1L1	0.663668
PAQR7	0.663629
CFAP99	0.663597
SCML1	0.663469
KCNE3	0.662351
TMEM54	0.662331
FPGS	0.661515
CDX2	0.661487
SETSIP	0.660325
GANC	0.660261
SLITRK1	0.660042
CTGF	0.660033
NLRP1	0.658922
SLC25A13	0.658057
ADAM15	0.657973
SGSH	0.657952
SPECC1	0.657911
CADPS2	0.6568
FAM135A	0.656551
TUBB2B	0.655941
ARHGAP25	0.655558
PALM	0.655112
RIPK3	0.655088
CYTL1	0.655001
SDSL	0.654978
WNT5A	0.65399
THEMIS2	0.653956
ZSWIM6	0.653894
TTC28	0.653734
CSGALNACT1	0.653198
FLOT2	0.652072
NGFR	0.6506
COCH	0.650406
DYSF	0.65008
CHST13	0.649241
NLRP7	0.648075
MTTP	0.648029
CRYBB1	0.647455
ORAI3	0.647231
TMLHE	0.647096
ANKS1B	0.645887
IFIT5	0.645654
PRICKLE2	0.645047
HECW2	0.644532
FSCN1	0.644353
SPATS2L	0.644298
ACAT1	0.644208
SLC38A5	0.644004
GPCPD1	0.643869
SMAD3	0.643759
ZNF555	0.64361
PBX1	0.642962
MEF2A	0.642951
AGMAT	0.642651
LCAT	0.64259
CA13	0.642191
CARD8	0.642046
OSBPL1A	0.641565
OSBPL10	0.640595
NPC1	0.64046
FAM3C	0.64014
SLC25A15	0.640087
EGLN1	0.639336
MEF2B	0.639294
ADD2	0.639207
DDO	0.639156
TRAK1	0.638819
NACC2	0.638152
FHIT	0.637332
DOCK11	0.637301
SOCS2	0.637006
APOBEC3F	0.636854
PCDHGB7	0.636608
SLC2A4	0.635872
SNCB	0.635844
MYO7A	0.635757
CCDC106	0.634266
JUP	0.633378
UBASH3B	0.632817
NCAM2	0.632586
MDM2	0.632426
TMCC3	0.631176
EPHA2	0.629055
SLC15A4	0.628816
EML1	0.628796
RRAGB	0.628699
SLC24A4	0.628108
GPD1L	0.628052
TUSC1	0.62769
UGDH	0.626895
ZYG11A	0.626757
NID2	0.626225
ATP6V1C2	0.625105
HEBP1	0.624815
SPATC1L	0.624364
SCML4	0.624343
HIST1H1A	0.623805
ARL10	0.623108
SSH3	0.622993
ATP10B	0.622856
NR3C1	0.622852
COMP	0.622356
RHOBTB3	0.622188
MCCC1	0.622146
PCK2	0.621598
STK38	0.620611
PXK	0.619657
NDST1	0.619642
TTLL6	0.619354
IL6ST	0.619327
CTBP2	0.619199
CD63	0.619142
LDB3	0.618757
HAGHL	0.617801
CXCR5	0.617692
TLDC1	0.617247
MUC4	0.617121
WNT16	0.617068
CTPS2	0.616571
MPEG1	0.61619
NDUFA4L2	0.616061
NEK3	0.615348
COL19A1	0.615231
FADS3	0.615221
SEPT11	0.61493
PGM5	0.61396
ACOT4	0.613903
REEP5	0.61363
ATP2B3	0.613498
PYCR1	0.613176
ABHD4	0.61306
TNFAIP8L2	0.612271
SGMS1	0.612245
RASSF2	0.612145
PDGFRB	0.611891
RAB30	0.610645
HLA-G	0.610307
ACY3	0.609919
CHCHD5	0.609681
MN1	0.608914
PALD1	0.608087
FKBP10	0.607937
TBC1D4	0.607459
SHROOM3	0.607284
LXN	0.606717
PBLD	0.606604
FXN	0.605699
EDEM1	0.605683
HSPG2	0.605371
FLI1	0.604932
SERPINE1	0.604672
TRIP6	0.603681
GPR82	0.603498
NPL	0.603338
ALDH1B1	0.603265
AGT	0.603036
CORO1B	0.602574
AKR1C4	0.602464
CLMN	0.602377
NYNRIN	0.602083
SLC27A2	0.601811
FBXO27	0.601723
RGS2	0.60165
HLA-DQA1	0.601114
MDGA2	0.60079
CNTNAP2	0.600684
IQGAP3	0.600266
DMD	0.598737
SOX18	0.598093
BLVRB	0.598093
ZADH2	0.597518
STRBP	0.597227
ANXA4	0.596794
AMOT	0.596647
CPXM1	0.59658
PER3	0.596366
C5orf63	0.595379
NR4A2	0.594002
LGR6	0.593794
LZTS2	0.593611
MAPKBP1	0.593288
CKMT2	0.592996
EFNA5	0.591699
ARHGAP6	0.591621
NPR3	0.591247
GRB10	0.591174
NUDT13	0.591048
FN3K	0.590515
ELAVL4	0.589665
APOBEC3B	0.588557
FUCA1	0.58838
IRX1	0.588183
CLEC17A	0.58782
RTN2	0.587515
HNF1B	0.587423
SYVN1	0.586736
TCF3	0.585799
HFE	0.585529
TSPAN11	0.585116
FMO5	0.58491
IRAK3	0.584221
PLCB1	0.584172
RAB9A	0.584148
PXDN	0.584063
SERPINB10	0.583649
SLC6A9	0.583162
RRM2B	0.582718
MICALL1	0.58206
GAS6	0.582035
ABRAXAS1	0.581481
KAZALD1	0.581295
FCGR2B	0.581187
BSPRY	0.581
RBPMS2	0.580752
RDX	0.580678
FAM111B	0.580345
LRRC26	0.579903
HLA-DRB5	0.579757
STK10	0.579567
FABP1	0.579121
TMEM69	0.57876
BACH2	0.57804
ATP2B1	0.577796
CA3	0.577724
PPM1N	0.577497
EMILIN2	0.577367
FAM219B	0.577359
PDGFRA	0.577093
LIFR	0.576761
ISG20	0.576736
PAK1	0.576465
RGS13	0.576443
ANPEP	0.575683
RALB	0.575127
PODXL	0.5748
ITPRIP	0.574521
SEMA3G	0.573986
HLA-A	0.573849
CREB5	0.573436
EHF	0.573077
TTPA	0.57289
CDH24	0.572326
SUN2	0.571551
CASP1	0.571474
SDC2	0.571464
PEBP1	0.570166
COA7	0.570072
DPY19L1	0.569636
PIK3CD	0.569532
ARHGEF10	0.569287
NFIX	0.569099
ETV1	0.568846
KCNK3	0.568435
SLC27A1	0.568085
LTBP3	0.567928
HOMER2	0.567225
RASSF3	0.567143
ABHD17C	0.566848
SLC48A1	0.566753
TRIM22	0.566632
SNX5	0.566594
ACAD11	0.566413
SMARCA2	0.566375
CDYL	0.566294
VCAM1	0.56531
LTA	0.564841
SMAD1	0.564702
ATP2B2	0.564177
ABCB11	0.56401
MSH6	0.563034
SERPINH1	0.562631
SYNGR1	0.562589
SPRY4	0.562377
SAT2	0.562024
CHMP4C	0.561955
RPS6KA1	0.561769
PPP3CC	0.561261
SFXN3	0.561221
LRRC74A	0.560529
SPTA1	0.560513
AK2	0.560465
GNAZ	0.559764
PLCB3	0.559601
APOD	0.559527
ACOT9	0.559479
JAG1	0.559144
CFAP97	0.559052
LITAF	0.559046
SULT2A1	0.558636
DENND5A	0.558538
RTKN	0.557986
CTNNA3	0.557376
DGKH	0.557272
TTC24	0.556967
CALML4	0.556784
S1PR2	0.556341
CSNK1G3	0.556215
SLC9A3R2	0.556115
INPPL1	0.55585
KHDRBS3	0.555302
FTCD	0.55485
FAM114A1	0.554708
ATM	0.554548
FBXW7	0.554527
ERICH3	0.554367
MPO	0.554321
RNPEP	0.554273
PIGB	0.553952
ABCD2	0.553809
MAP2K3	0.553395
ANO4	0.552583
HS6ST2	0.552429
DMC1	0.552399
GNG8	0.552357
PLXND1	0.552149
BCL3	0.551998
CD53	0.551819
CAMK1D	0.55095
FNDC3B	0.550523
OXR1	0.550346
VASN	0.550141
GATM	0.54968
IGHV3OR15-7	0.549651
GLDC	0.549076
VAV2	0.548951
ERMP1	0.548789
ARHGAP44	0.548403
ZMYND8	0.54691
CNTN2	0.546785
MAPKAPK2	0.546769
SLC37A2	0.546749
LY86	0.546364
SNX18	0.54611
APBB1IP	0.546045
ZNF768	0.546015
MOB3C	0.545179
ASAH1	0.545076
WDR81	0.544737
FSD1L	0.544737
TRIM38	0.544522
SLC16A14	0.544425
IFIT3	0.544418
LSR	0.543423
BNC2	0.543156
GPX7	0.542931
MAP3K7CL	0.542186
TCF4	0.541626
GK2	0.541478
NR4A3	0.540728
PQLC1	0.539747
DSE	0.539331
ZBTB38	0.538414
CLEC4M	0.538014
IMPDH1	0.536579
SHANK2	0.536066
SPRYD7	0.535804
RBPMS	0.535745
RASAL2	0.534926
BMPR2	0.534517
ENDOD1	0.534205
ERAS	0.53395
GRIP1	0.533783
MICAL1	0.533682
CCPG1	0.532205
PTPRJ	0.531989
ETV5	0.531331
EHD4	0.530979
GRK2	0.530893
JAK2	0.529916
GPR18	0.52967
RAB31	0.529148
ADH1B	0.528947
QPRT	0.528935
SQSTM1	0.528788
PDCD1LG2	0.528445
MYF6	0.528168
CTNNA1	0.527865
ECHS1	0.527815
PLEK	0.527431
ABCB6	0.526462
ELFN1	0.526277
AK4	0.52626
XAF1	0.525848
SLC35B3	0.525185
SOX11	0.525166
PLIN2	0.525089
AMH	0.523674
C5AR1	0.523345
HDGF	0.523195
ATP9A	0.5229
TMEM186	0.522789
GYPC	0.522502
CPN1	0.52242
IGHV2-70	0.522165
CA5B	0.522048
PTPN18	0.521969
RIC1	0.521565
LAMA5	0.52148
CHCHD10	0.521282
C11orf96	0.521135
NEFM	0.520696
PDE1C	0.520298
CDC42EP3	0.520202
RAB36	0.520197
CCL22	0.519968
PAX2	0.518771
CLDN6	0.518548
LRRC15	0.518306
POU2F2	0.518263
AMMECR1	0.517281
SLC12A9	0.517236
NUDT19	0.516476
SMIM14	0.516171
SIX4	0.516053
FOSL2	0.515713
SFRP1	0.515371
TNFRSF11A	0.515368
MTUS2	0.515246
ENTPD1	0.514845
PRR15	0.514665
HOXA9	0.514384
SLC35F2	0.514234
IL4I1	0.513944
RBP1	0.513765
CUEDC1	0.513543
WWC3	0.513317
BLK	0.51302
EFR3B	0.512904
SPATA17	0.512747
GLA	0.512534
HR	0.512436
IGHV6-1	0.51225
KANK1	0.512208
UXS1	0.512024
CCDC141	0.511956
DARS2	0.511951
TWIST1	0.511718
SLAMF1	0.511148
TNFRSF9	0.510988
FLT4	0.510978
NINJ1	0.510954
FAM213A	0.510918
IGSF3	0.510791
ANKLE1	0.510749
FCMR	0.510462
LMCD1	0.510417
SHOC2	0.510373
CRYM	0.510232
TNFRSF10B	0.510075
TBC1D24	0.510023
CEACAM6	0.5098
NGB	0.509752
MCCC2	0.50937
VPS37C	0.508856
ARHGAP24	0.508755
SLC41A1	0.508678
IGHV2-26	0.508159
CSF2RA	0.507923
MPP6	0.507785
CLIC4	0.507226
SPAG6	0.507086
PAM	0.506742
FOLR3	0.506176
ZNF423	0.506173
INPP5D	0.506032
GLIPR1L2	0.505381
RASGRP2	0.505245
PTEN	0.504825
ASPN	0.504667
PTAFR	0.504538
GP5	0.504297
ABCA5	0.504198
TPBG	0.504137
ST14	0.503979
SERPINB1	0.503769
PIM2	0.503649
BEST3	0.503162
CDH4	0.50316
MSH2	0.502757
UHRF1	0.502329
A2M	0.502277
PTGFRN	0.501986
SPTLC3	0.501589
EIF2AK3	0.501509
GTDC1	0.501433
PHYHIPL	0.500145
SLC16A2	0.500119
PARP15	0.499758
CMC4	0.499276
LAP3	0.499228
GADL1	0.499151
LY75	0.499072
LRIF1	0.498439
RNASEL	0.498424
CHSY3	0.498331
UNC5B	0.498044
WLS	0.497863
EEF1AKMT3	0.497136
RBM38	0.496872
ABCC4	0.496845
SAMD4A	0.496826
PJA1	0.494773
LRRC8D	0.494357
CA2	0.494157
PPM1F	0.494028
ABI1	0.493923
LRRC8B	0.493818
RABEP2	0.493709
SH3BP4	0.493667
TAPT1	0.493444
TRIM66	0.493383
HOMER3	0.492856
EVI2B	0.492545
MYLK3	0.492226
TMEM233	0.491404
TRIOBP	0.491321
COQ5	0.490826
CLCN6	0.489536
ANXA2	0.489413
NFIA	0.489262
TMEM53	0.489209
ZNF287	0.489139
SDC4	0.488908
RTP4	0.488048
NFKBIA	0.487835
TBXAS1	0.487584
CSKMT	0.487504
ABCG2	0.487433
THTPA	0.487416
USP46	0.486701
NT5DC2	0.486493
ZFP3	0.486139
ELF1	0.48588
LYPLA1	0.485266
ABCA2	0.485235
NRSN2	0.485139
PLOD1	0.485091
NEDD4L	0.484521
SYCE3	0.484518
TUBB6	0.484459
ANGPTL3	0.484246
SAV1	0.484093
ATG9A	0.48404
PLD2	0.483933
GNA12	0.483863
TGFBR3	0.483465
GBA	0.482821
MTHFSD	0.482607
SNX7	0.481909
MFSD11	0.481492
TRIM45	0.480685
DSC3	0.480616
ADGRE5	0.479808
MACF1	0.479797
MAP3K6	0.479675
IFIH1	0.479667
ARHGEF35	0.479471
CEP170	0.479453
ARVCF	0.479339
LRRC25	0.47932
DEPTOR	0.478828
IRAK2	0.478712
UBE2J1	0.477187
STAT6	0.476958
ARHGEF11	0.476469
PPM1K	0.475655
HNMT	0.475584
INAFM2	0.475464
MAP3K8	0.475392
SERPINB9	0.475196
TMEM119	0.474181
PCDH9	0.474126
BCAM	0.473865
LIMS2	0.473302
PAN3	0.472568
HSD17B12	0.472398
SHANK1	0.471857
GSDME	0.471348
DCLRE1C	0.471179
KHK	0.470808
NUDT14	0.470736
SETD7	0.470734
NLRX1	0.470317
TSPAN31	0.469973
TSC22D4	0.46977
LPCAT2	0.469669
UBTD1	0.469648
CFAP58	0.469368
MRM1	0.469288
VWA2	0.469271
EBF3	0.469223
PNMA8B	0.468885
NLRC5	0.468562
CEBPA	0.468514
MGST2	0.46851
ADGRA3	0.468452
AGPAT2	0.468194
ARSE	0.467577
FARP2	0.467507
ALDH6A1	0.467116
SLFNL1	0.46706
MICAL3	0.46679
HUNK	0.466755
EPB41L2	0.466728
TBC1D9	0.466472
EVA1A	0.466401
GPR15	0.466187
SDK2	0.466134
CDC42BPB	0.465133
MGST3	0.465042
UNC13B	0.464981
CYB5R2	0.464938
S100A16	0.464805
SLC2A9	0.464215
CABLES1	0.463717
KCNN4	0.463649
ITGA5	0.463448
OLFML3	0.463413
ITPKA	0.463313
AMER2	0.463231
ZSCAN16	0.463218
CPEB2	0.463093
C1orf216	0.462804
FXYD5	0.462742
SLC25A24	0.462614
P4HA2	0.462569
NPC1L1	0.462514
PBX3	0.462448
LGR5	0.462224
NADK2	0.46201
PLXNB1	0.461718
TBC1D8	0.461561
PCSK6	0.46112
EHBP1L1	0.460749
MMP3	0.460489
GK	0.46044
AKAP13	0.460398
ZDHHC14	0.460079
SSBP2	0.459895
CD55	0.459884
TRABD	0.459727
LMO2	0.459494
GCSAM	0.459494
SFXN5	0.459068
TUBA8	0.458864
ZNF687	0.458628
ALDOC	0.458468
LRP10	0.458067
ZCCHC24	0.457891
BICRAL	0.457675
RERE	0.457406
MPST	0.457177
PADI2	0.45696
SCML2	0.456928
NEIL2	0.456385
IL21R	0.456156
BMP2K	0.45593
APOBEC2	0.455856
GRN	0.455085
NUDT12	0.455067
NT5DC4	0.45491
SYTL2	0.454865
MALT1	0.454658
SLC37A4	0.454553
SOCS6	0.45455
CADPS	0.454496
NEK8	0.454345
TMEM87B	0.45434
GBE1	0.454204
IFIT1	0.454079
FKBP11	0.453902
SFMBT2	0.453777
B2M	0.453672
HACD2	0.453539
BAZ2B	0.453038
FMN1	0.452715
MCRIP2	0.452695
ASL	0.452568
NFIB	0.452223
FAM131A	0.451893
SYT11	0.45172
TMEM51	0.45124
GREB1	0.451034
FOS	0.451017
TAP1	0.450938
TRPM7	0.449717
HYLS1	0.449647
C1QTNF4	0.449522
LCA5	0.449462
PRKAG2	0.44883
LMTK3	0.448602
REM2	0.448594
RMDN2	0.448519
TRANK1	0.448362
AIFM2	0.44828
LPGAT1	0.448136
PRKCG	0.448005
MYOF	0.447518
ACSM4	0.447359
VANGL2	0.447035
BCL9L	0.446338
HSCB	0.446267
ACTR3B	0.446254
ZNF554	0.445712
ZBTB7B	0.445234
ZNF90	0.444833
DENND4A	0.444429
KIAA1324L	0.444242
RAB39A	0.443465
FAM96A	0.443028
FBXO8	0.443025
TBK1	0.442912
EIF4EBP3	0.442889
FUT7	0.442816
NIN	0.442346
ASNS	0.442248
ABCB4	0.442158
MRNIP	0.442038
BDH1	0.441405
SPATA2L	0.441281
SGIP1	0.440962
FAM50B	0.440935
ARHGEF10L	0.440872
RHOQ	0.440839
PHEX	0.440739
SLC7A2	0.440432
PROM1	0.440284
JCAD	0.440175
RFX5	0.440037
ZKSCAN3	0.439417
ME1	0.439157
RAPGEF2	0.438813
TDRD7	0.438624
THBS1	0.438571
MPP7	0.438395
SH2D3C	0.438318
F11R	0.438241
SAPCD2	0.438239
EPS8	0.438091
TRIM7	0.437427
PENK	0.43725
ANK2	0.437172
APOL3	0.436854
MYADM	0.436423
JMJD1C	0.436188
COL4A2	0.43588
IGF2BP3	0.43587
SIRT4	0.435805
FAM212A	0.435603
APOBEC3G	0.435559
FLAD1	0.435508
BIRC7	0.435502
SULT1A1	0.435085
MYOM3	0.434675
ASPHD2	0.434153
PLIN3	0.434131
DERA	0.434006
ARID5B	0.433989
EFCAB2	0.433329
MYO1E	0.432817
SPP1	0.432648
DHTKD1	0.431746
AGRN	0.431714
TOGARAM2	0.431569
GLRX	0.431159
EGR2	0.431045
PLA2G4A	0.430427
SIMC1	0.430267
CYBA	0.430223
PLD6	0.429735
CKM	0.429726
MOXD1	0.429449
ALPK1	0.428869
ZNF532	0.428711
STC2	0.428561
EBI3	0.428215
AKR1A1	0.428187
VIL1	0.428059
PTPMT1	0.428019
TEP1	0.42791
DLL1	0.4277
CLYBL	0.427561
CD151	0.427544
CGNL1	0.427397
CLEC11A	0.427116
KCTD3	0.426738
SEMA4C	0.426607
CTH	0.42654
FAM109B	0.426446
CRIP2	0.425802
CDCP1	0.425774
PRDM2	0.425769
FOSL1	0.425767
COLEC10	0.425764
OTUD1	0.425632
IRF2	0.425606
ATP8B1	0.425288
IGLV2-11	0.424846
HAL	0.424374
APOC1	0.424358
FRMD8	0.423722
DUSP28	0.423716
TMEM236	0.423541
PLEKHH3	0.423257
TRIM44	0.423239
UCHL1	0.423132
GNB4	0.423075
TP53I11	0.422852
OAS1	0.422435
GSAP	0.422284
ALCAM	0.422253
MITF	0.422078
SGCE	0.421686
ERLIN2	0.42156
GOLM1	0.421374
TGIF1	0.421049
DRAXIN	0.420894
DCLK2	0.420613
ELL2	0.419983
PLTP	0.41979
ABCA3	0.419609
LIMCH1	0.419038
KIAA0930	0.419019
SLC8A3	0.41898
MGMT	0.418686
TMEM260	0.418628
MDFI	0.418292
EAF2	0.418095
HMCN1	0.417798
ACCS	0.417781
BAIAP2L1	0.417566
RAG1	0.41743
PSMB10	0.417205
MERTK	0.41719
BMF	0.417173
FAM126A	0.416971
TXLNB	0.416669
DEPDC5	0.416444
MAGI1	0.416434
STK11IP	0.416345
PCYT2	0.41613
PIMREG	0.415932
IDH1	0.415815
SPRYD4	0.415532
GSTA5	0.415522
IKZF3	0.415419
AP1S3	0.415282
ADGRG6	0.414895
CYB5A	0.414738
ZNF350	0.414291
CELSR1	0.413938
PTP4A1	0.413414
EML6	0.413358
CCDC9B	0.413054
SIRT3	0.412989
TMEM106A	0.412836
JSRP1	0.412773
SGK3	0.412455
STAM2	0.412353
HRK	0.412267
SETD9	0.41226
WDSUB1	0.412228
POTEA	0.412183
KLHL22	0.411872
FYTTD1	0.411829
CDKN2A	0.411524
RPS6KA4	0.411524
CLEC2A	0.410842
RND3	0.409894
DNMBP	0.409793
HOOK1	0.409384
TNFAIP3	0.409112
SGSM3	0.409081
TPRN	0.409066
KCNK10	0.408998
TINCR	0.408827
NOL3	0.408804
MLIP	0.408745
PHLDB2	0.408241
MARCH3	0.407394
PYCR3	0.407377
SYNPO2L	0.406911
BIN1	0.40675
ASB14	0.406652
RCBTB1	0.406441
PPFIA4	0.4059
CLEC9A	0.405784
TBX21	0.405311
CD27	0.405061
MUC13	0.404559
RELN	0.404547
LRRFIP1	0.404246
RGS20	0.403666
PHYH	0.40357
ZNF850	0.40347
MYO1F	0.403328
APBA1	0.402916
ZNF57	0.402815
SCN4A	0.402796
SERHL2	0.402709
HDDC2	0.402652
GCA	0.402459
SERPINB7	0.401549
TXNDC5	0.401151
LPIN2	0.40094
MANBA	0.400691
GLS2	0.400518
HOPX	0.400015
HOXA11	0.399875
TNIP2	0.399364
PTPRZ1	0.398999
UIMC1	0.398796
SNX33	0.398435
SHROOM1	0.398163
TBC1D16	0.39805
TNFSF4	0.397964
KRBOX4	0.397958
TNFSF9	0.397923
RHOB	0.397886
SRGAP2	0.397821
CEACAM1	0.397707
CAT	0.397553
CDC42EP4	0.397479
TBC1D1	0.397267
TMEM177	0.397208
TMEM63A	0.39692
NECTIN1	0.396768
TMEM263	0.396663
NT5DC3	0.396048
PPIF	0.395933
SEPT10	0.395893
WASHC4	0.395874
RIPOR2	0.395591
ZYX	0.395449
RASSF6	0.395197
IQCB1	0.395183
ERP29	0.395108
HPS1	0.395063
GAS1	0.394731
BHMT	0.394561
GLRX2	0.394364
MTERF1	0.39412
MTSS1	0.39377
GMIP	0.393763
SPRYD3	0.393299
CBR3	0.393136
ARPC5L	0.392876
NUGGC	0.39269
MEGF6	0.392454
STEAP2	0.392285
NCOA2	0.392022
TPD52L2	0.39169
ASB2	0.391502
FAM135B	0.391327
SUV39H2	0.391271
THUMPD2	0.390945
ABHD15	0.390899
APAF1	0.390827
ICK	0.39075
ITPR1	0.390511
RAP1GAP2	0.390087
CEMIP	0.390082
AFAP1L2	0.390008
VASH1	0.389776
KRT23	0.389478
TARSL2	0.38932
CREBBP	0.389153
GTF2IRD1	0.389075
SMAD5	0.388208
MACC1	0.388187
FERMT3	0.388132
TESMIN	0.387936
RAB38	0.387805
CUX2	0.386826
UBA7	0.386815
PIK3R1	0.386562
MLH3	0.386488
C2orf88	0.38585
AMER1	0.3851
AMOTL1	0.384914
ADIPOR2	0.38482
FOXP2	0.384817
DACH2	0.384687
PLG	0.384675
ELOVL6	0.384133
PLOD3	0.383962
HRC	0.383419
IRF2BP2	0.383272
ZMAT3	0.383229
THBS4	0.382782
NIT2	0.382778
KCTD12	0.382376
PTER	0.382224
DOCK10	0.382209
NUBP1	0.38185
ROBO1	0.381829
SLC25A19	0.381405
USP28	0.381325
TMEM179B	0.381075
DNAJC4	0.380468
RASA1	0.379987
GPD1	0.379794
IGLV3-21	0.379756
PGM2	0.37928
CRYBB3	0.379025
KYNU	0.378596
BAHCC1	0.37817
OBSL1	0.37806
COL5A1	0.377842
LPIN1	0.377445
PDX1	0.37737
EHD3	0.377288
ANKRD34A	0.377182
ACTN4	0.377144
UNKL	0.377129
SNX8	0.377094
CNPY1	0.377092
GJD2	0.377071
LPAR5	0.376987
HPDL	0.376847
CMTM6	0.376297
PTGS1	0.376101
RBM4B	0.375818
NANS	0.37576
NFIC	0.375665
GYG1	0.37488
USP6NL	0.374866
PACS1	0.374745
HLA-C	0.374622
NR2F6	0.374287
CYB5R1	0.374003
SERPINB8	0.373978
KLHL5	0.37335
ANKRD13A	0.373069
HIVEP2	0.373031
PLXDC2	0.372972
ARR3	0.372804
HEXIM2	0.372632
PID1	0.372397
AKR1B1	0.372296
ZNF629	0.371472
PDE4D	0.371214
CDK18	0.370591
PTCH1	0.370128
SRC	0.369551
FAM109A	0.369268
SNX19	0.369128
MYCBP2	0.369067
HABP4	0.368349
HMGA2	0.368315
NNT	0.368263
TLL2	0.368014
COQ9	0.367927
RP2	0.367903
PTPRG	0.367518
EGFLAM	0.367155
DDN	0.366832
PGBD5	0.366421
POU2F1	0.366305
MAN2B1	0.366244
DAAM1	0.366027
CMTM4	0.365934
RUBCNL	0.365808
SLC7A7	0.36579
NLN	0.365719
ZBED1	0.365573
CACHD1	0.365411
HMCES	0.364908
DOCK6	0.364782
IDI1	0.364664
OTC	0.364577
PLXNA2	0.36442
ATP11A	0.36439
ANKRD30B	0.364023
NUMA1	0.363328
MAJIN	0.363306
JUNB	0.363164
SPG7	0.363103
RASGEF1B	0.362734
FAM151B	0.362706
ARHGEF17	0.362295
ZNF566	0.361951
GABRB2	0.361208
TNFRSF1B	0.360797
MAP4K2	0.360541
IL1RN	0.360514
PIK3CG	0.360068
RGP1	0.360037
POU3F3	0.359844
FEZ2	0.359235
CYS1	0.358972
MINDY1	0.358956
CD274	0.358795
PIPOX	0.358753
SIGLEC15	0.358719
ZNF485	0.358571
HDHD5	0.358292
PPP1R21	0.35826
HMOX1	0.357881
AAED1	0.357705
TTC7A	0.357678
PGM3	0.357526
ACSF2	0.357164
ALS2CL	0.356846
LIPT1	0.356519
CDH1	0.356447
TNIP1	0.356361
TSPAN3	0.35624
NPNT	0.356202
CALHM2	0.356032
TERT	0.355626
CKB	0.355404
NPSR1	0.355093
ZFP28	0.354923
RPS27L	0.354631
TPPP	0.354507
KSR1	0.354465
PODXL2	0.354391
TNFAIP2	0.354305
PRDX6	0.35398
RGN	0.353969
TSPAN33	0.353895
AOX1	0.353811
ROCK2	0.353807
RAB29	0.353603
SFT2D2	0.353596
EXD3	0.353559
SDCCAG3	0.353467
NOS2	0.353253
SIDT2	0.3529
SORL1	0.352815
FCER2	0.352796
CTDSP1	0.352735
ADK	0.35261
CLSTN2	0.35252
CCDC71L	0.351809
ARHGEF4	0.351198
SPART	0.350651
EPHA7	0.350313
SPTBN2	0.350177
GCNT1	0.350139
ABHD6	0.350138
FAM69B	0.349947
ISOC2	0.34973
RTN4IP1	0.349585
STK3	0.349512
MTMR14	0.349226
TSGA10	0.349154
ZNF70	0.34872
LHX4	0.348528
AJUBA	0.348512
IFIT2	0.348118
C4orf19	0.347835
TGOLN2	0.347755
NQO1	0.347367
HGF	0.347301
LIN7C	0.347301
TARS2	0.347167
DECR1	0.346923
SRPK3	0.346851
PKM	0.346788
LMO4	0.346769
ARHGAP22	0.346465
[truncated: 10,329 more rows]

## Sheet: supp. fig.1d
Supplementary Figure 1d
TCF3-PBX1 Volcanoplot				ETV6-RUNX1 Volcanoplot				KMT2A-rearranged Volcanoplot
Gene symbol	logFC	adjusted p-value		Gene symbol	logFC	adjusted p-value		Gene symbol	logFC	adjusted p-value
ANKS1B	2.78726	3.06974e-16		TAGLN2	-1.57663	5.82e-08		ZC4H2	1.43032	1.86e-14
SYNPO	2.26065	4.55113e-16		SH3GLB2	1.56058	5.82e-08		RUNX2	2.01342	1.86e-14
RORB	2.68821	4.55113e-16		NUP210	-1.02712	1.46e-07		MEIS1	2.0085	6.43e-14
PHACTR3	3.0463	8.35061e-16		PIK3C3	0.761187	1.46e-07		KAT6A	-0.677365	6.38e-13
FAT1	2.3293	2.99901e-13		HSDL1	1.00469	1.48e-07		DHCR24	1.74006	1.35e-11
WNT16	2.6668	1.65763e-10		GINS2	-1.26438	6.64e-07		RNF220	0.603486	1.71e-09
MPP7	2.28831	7.26619e-10		ZBTB34	0.772112	6.64e-07		TES	1.91147	1.56e-08
FH	0.357439	1.46955e-08		RNF141	1.22516	6.64e-07		KAT6B	-0.765256	1.56e-08
MTCL1	2.07164	3.55294e-09		MPHOSPH9	-0.582936	6.87e-07		FUBP1	-0.41304	5.88e-08
TMEM131L	1.06886	9.59795e-09		ELOA	-0.745809	2.46e-06		ANXA2R	1.78595	3.12e-08
NLGN1	3.44553	7.02547e-09		GOLIM4	-1.63855	4.02e-06		PAN3	1.23381	5.68e-08
MERTK	2.14327	1.03672e-08		THADA	-0.580085	4.66e-06		PLA2G4A	2.06859	7.9e-08
KANK1	2.49215	1.03672e-08		CDPF1	-1.00064	8.25e-06		NUDT16L1	-0.581669	8.53e-08
PNP	0.826797	4.53026e-08		GNPDA1	1.88655	1.08e-05		LGALS1	1.63634	1.5e-07
AFF2	2.43452	3.78088e-08		LMTK3	2.61083	1.08e-05		FHOD1	1.0556	2.27e-07
STK11	-0.576505	4.42786e-08		CLGN	1.87989	1.21e-05		PBX2	0.537725	1.5e-07
PRKCZ	2.25867	1.22057e-07		DHX34	-0.545079	1.24e-05		SPTAN1	-0.711956	3.35e-07
TRIM2	1.18427	1.40912e-07		ITGAM	1.74579	1.46e-05		TP53	1.84355	2.95e-07
MYBPH	2.95876	3.23632e-07		EPN2	2.98867	1.46e-05		PTK7	-0.859527	3.36e-07
SRGAP2	0.786744	4.84541e-07		CTSL	2.44329	1.59e-05		NSF	0.386855	8.33e-07
VIPR2	1.97229	1.12605e-06		GINS1	-1.14435	2.41e-05		MYH10	-1.02271	7.11e-07
WNK2	1.99985	1.12605e-06		FAM120A	-0.54924	2.81e-05		ZNF827	-1.32973	6.27e-07
AKR1B1	0.572273	1.58912e-06		FKBP1A	0.526238	3.05e-05		KLRK1	3.40241	7.11e-07
MAP3K1	1.03544	1.52137e-06		VWA8	-1.27802	3.09e-05		ATP8B4	1.74826	6.84e-07
LRRC15	1.95306	1.40066e-06		HNRNPAB	-0.439181	3.42e-05		ACBD7	-1.43886	8.83e-07
SPTLC3	1.79047	1.40066e-06		TUBG2	2.57613	4.73e-05		ZNF608	-1.63786	8.83e-07
NYNRIN	1.15107	1.58912e-06		BCAT1	-1.756	5.85e-05		GRID2IP	-1.34929	1.1e-06
CHST6	3.26182	1.58912e-06		IGF2BP1	4.29697	5.85e-05		CPEB2	1.4613	5.17e-07
SNTA1	1.53877	1.58912e-06		SLC26A2	0.694803	6.65e-05		MYLK	-1.85088	1.33e-06
ARL4C	1.62807	2.04166e-06		GINS3	-1.0403	7.62e-05		TMEM119	1.71419	1.22e-06
IL7R	1.11423	2.17538e-06		ARID4B	-0.950165	8.69e-05		MED13L	0.520161	2.1e-06
EEF1AKNMT	0.340191	4.18506e-06		PYCR2	-0.985377	8.97e-05		KLF12	-0.61225	1.3e-06
C3orf38	0.393687	2.17538e-06		CBFA2T3	1.47964	0.00012707		LZTS2	-0.686781	1.32e-06
PDE5A	1.77355	1.59284e-06		ELAVL4	3.01443	0.00012707		SPTBN1	-0.805908	2.82e-06
ZNF124	0.931681	2.15208e-06		LDLRAP1	-1.59303	0.000136768		VAMP5	-1.7093	2.8e-06
NID2	1.60237	4.92509e-06		EIF5B	-0.457881	0.000147525		UBE4A	0.390004	3.87e-06
TMEM39B	0.55039	3.11146e-06		NOVA1	1.36341	0.000148338		TBC1D8	1.42343	3.21e-06
POGK	0.437916	6.51531e-06		ABCA12	2.68409	0.000148338		KIAA0100	0.41474	3.87e-06
ROR1	2.29036	6.40861e-06		DSC3	2.75841	0.000148338		HPS4	-0.796868	3.64e-06
SYNE3	0.812524	8.3699e-06		GPS2	-0.786367	0.000162163		DIP2C	-1.60769	3.64e-06
ACSL5	-0.821129	1.25889e-05		GINS4	-0.869082	0.000184975		L3HYPDH	1.21891	3.87e-06
SH3BP5L	0.699062	1.16061e-05		CDK17	0.524946	0.000189943		SHPRH	0.375635	6.33e-06
PARP1	0.468958	1.89241e-05		LYZ	1.90716	0.000208692		MYB	-0.73971	3.98e-06
PRKD2	-0.625016	1.42185e-05		TET1	1.47299	0.000240586		CD200	-2.66606	3.87e-06
PBX1	2.7226	1.32263e-05		RILPL1	1.84976	0.000240586		HOXA7	1.10585	2.3e-06
CALD1	3.19913	1.45716e-05		HBS1L	0.6104	0.000284716		LGMN	1.19991	6.37e-06
CD96	1.47012	1.45716e-05		CUL9	0.616919	0.000284716		FOXN3	-0.523312	3.87e-06
ASCC1	-0.324597	1.45716e-05		INSR	0.977149	0.000284716		HOXA9	2.07863	6.06e-06
BRD8	0.252533	3.30218e-05		FLCN	0.541705	0.000426315		PIGG	0.602437	6.74e-06
LMAN2	-0.27478	3.44967e-05		PCLO	2.85542	0.000523728		VAMP3	0.518712	5.62e-06
CNKSR2	1.49033	1.63743e-05		STARD4	-1.00308	0.000567397		ARHGEF9	-1.75847	7.46e-06
HIP1R	1.15607	2.23852e-05		PDLIM7	0.875158	0.000567397		CCND3	0.748786	7.31e-06
PTGFRN	1.98538	2.23591e-05		DPF3	1.30189	0.000567397		MED16	0.252549	1.52e-05
PTBP2	1.50152	2.4356e-05		UHRF1BP1	-0.608731	0.000600578		CRACR2A	0.520224	1.44e-05
TP53BP2	0.522248	3.08229e-05		CEBPE	1.49485	0.000631639		CLEC2B	1.85472	1.35e-05
FBXW7	0.688185	2.4356e-05		USP19	-0.732986	0.000639609		IRF2BP1	-0.275867	2.43e-05
ATG9A	-0.644262	3.2409e-05		PLBD2	1.12311	0.000639609		ITPR3	-1.20882	1.51e-05
EPHA3	2.33023	3.62025e-05		NUP98	-0.213829	0.000641867		PWWP2B	0.673196	1.37e-05
CACHD1	1.5818	3.60343e-05		ZNF738	1.13678	0.000678439		TACC1	0.454101	2.38e-05
EBF1	0.704709	3.81108e-05		WAPL	-0.489146	0.000726357		MZB1	-0.816358	1.98e-05
KCNA3	1.54907	3.81108e-05		ZNF397	0.865557	0.000728732		R3HDM2	0.55363	1.63e-05
ENDOD1	0.849735	4.03472e-05		RYR2	2.42632	0.000728732		MON2	0.254813	4.14e-05
MAP1A	1.23535	4.74699e-05		RAG1	2.54035	0.00076603		GUCY1B1	1.34764	2.44e-05
CIRBP	-0.408882	6.22534e-05		PRKCB	1.88059	0.000798133		SULT1A1	1.77431	2.38e-05
SNX3	-0.568964	5.47443e-05		NRN1	2.47162	0.000890713		SRP14	-0.472908	3.51e-05
TMEM41A	-0.522806	3.81108e-05		KCNQ5	-1.60111	0.000917797		SUMF2	0.560121	2.93e-05
PWWP3A	-0.539752	5.19607e-05		OSBPL1A	-1.49115	0.000917797		S100A11	1.41931	2.91e-05
PINX1	0.562007	6.22534e-05		DPCD	-1.20713	0.000917797		FLT3	1.42269	2.91e-05
FNDC3B	1.44836	6.21795e-05		PDE8A	-1.19754	0.00101353		PITPNM2	-1.12786	3.28e-05
DDOST	-0.282569	9.35704e-05		MYC	-0.902417	0.00108566		ACP1	-0.292329	5.52e-05
LRMP	1.08013	7.7009e-05		LMAN2L	0.534096	0.00108566		ZEB1	-1.03267	3.51e-05
RTN4	0.412251	8.41785e-05		CUL7	0.78163	0.00114922		SOWAHD	1.50273	3.02e-05
SNAP23	-0.391434	8.41785e-05		ARRDC2	1.04695	0.00117297		CHAMP1	-0.306615	6.1e-05
MORC3	-0.42032	8.41871e-05		TNFRSF21	1.52236	0.00117297		MED14	0.239316	6.91e-05
DHX9	0.148776	0.000594139		RTN4RL2	1.98765	0.00117297		TPCN1	1.76506	3.65e-05
VPS26A	-0.445232	8.41785e-05		CHL1	2.39396	0.00117771		NCOA1	-0.543807	4.47e-05
ATAT1	0.580333	6.53627e-05		KLHL23	-0.937557	0.00122048		MKNK1	0.538902	4.18e-05
FLI1	0.78503	8.11525e-05		TMEM209	-0.265053	0.00122048		COL9A2	1.38405	3.99e-05
DDRGK1	-0.400981	8.41785e-05		TMCC1	0.510964	0.00122048		SLC35E3	-1.39036	4.39e-05
SORBS1	1.70655	8.26782e-05		SUGCT	1.79194	0.00122048		TENM4	-1.81719	5.4e-05
STMN3	0.965961	7.96291e-05		NCOR2	-0.476484	0.00134096		HELQ	0.393487	4.7e-05
SH3PXD2A	1.10285	8.41785e-05		TAF4B	-1.37569	0.00136926		SSH3	2.20394	6.12e-05
LAT2	-0.903929	8.41785e-05		METTL15	-0.80007	0.00136926		SRPRA	0.56192	7.32e-05
LRIG1	1.09645	8.41785e-05		TDRKH	-0.691592	0.00136926		ZNF606	-1.04039	5.74e-05
IGSF3	1.07816	8.41785e-05		DNMT3A	0.803435	0.00139119		SMAD1	-1.61894	6.04e-05
MYL4	1.63315	8.41785e-05		RENBP	1.5753	0.00139119		SH3GL1	0.445246	6.94e-05
CADM4	1.15455	8.41785e-05		PPIL3	-0.658023	0.00139723		ING1	-0.368152	7.07e-05
PTAR1	0.45211	8.41785e-05		PTPRK	2.01803	0.00139723		KRI1	0.541942	7.98e-05
MFSD10	-0.92003	9.02903e-05		HLA-DRB3	2.15146	0.00139723		FAM78A	1.15844	5.82e-05
KIDINS220	0.518737	0.000105987		PARP10	0.725653	0.00143621		CRYBG3	1.70362	7.55e-05
KLHL25	0.428777	8.41785e-05		DYNLT1	-0.873355	0.00149798		ZBED6	-0.677453	6.04e-05
NLK	0.5321	7.04633e-05		LTN1	-0.519737	0.00149798		CYTIP	1.72779	7.32e-05
ETS2	-0.887816	9.02158e-05		CHD4	-0.219136	0.00149798		CARMIL2	-0.778098	7.98e-05
DIP2A	-0.422223	0.000105734		EIF2A	-0.462777	0.00154569		GFOD1	-0.826806	6.42e-05
KLHL33	2.55059	7.89494e-05		BPTF	-0.329727	0.00158376		CEBPA	1.6271	7.88e-05
IPO9	0.317959	0.000194008		VAV1	0.896194	0.0016935		REXO4	0.659161	8.07e-05
E2F5	0.894237	0.000130206		SNTB1	-1.53452	0.00170837		TLE4	-1.17032	8.07e-05
PPP1R14A	4.30192	0.000174892		DIAPH2	-1.38993	0.00178947		SPTLC2	0.716916	9.38e-05
DARS2	0.420912	0.000193098		MYD88	-0.859609	0.00178947		ZSCAN2	-0.612801	5.4e-05
XPR1	0.502277	0.000132617		CAMKK2	-0.568919	0.0018631		XRCC6	-0.198549	0.000394186
ATG16L1	-0.289006	0.000175944		GMDS	-0.539398	0.00189761		ZFP82	-0.887384	9.42e-05
FOXO6	0.827449	0.000105416		ANGPTL2	1.60032	0.00191791		ANKRD27	0.449237	0.000131648
SCAMP2	-0.486941	0.000175561		PUS1	-0.474336	0.00195927		FAM221A	-1.14473	0.000107936
METTL18	0.363145	0.000154882		RCC1L	-0.613268	0.00199611		GNL3L	0.48819	0.000134377
DRG2	-0.35994	0.000218918		UROD	0.520131	0.00199611		PLEKHG4B	-1.71218	0.000121868
NIN	0.493871	0.000224261		H1-6	1.62424	0.00199611		HNRNPD	-0.208185	0.000395633
NCOA5	0.219964	0.000322959		PRKCD	-0.872085	0.00208222		SV2A	-1.10693	0.000125532
CRACD	1.27704	0.000197152		RANBP10	-0.390207	0.00211799		CSRP3	-1.33384	0.000109017
SUCO	0.519149	0.000162079		BCL3	0.987904	0.00214059		CDK2AP1	-0.742185	0.000121401
PPP1R12B	0.556239	0.0001969		PMS1	-0.886734	0.00216165		LZTFL1	-1.14141	0.000138337
INPP5F	0.445677	0.000217722		PYCR1	-1.14063	0.00217265		PDE6D	-0.432873	0.000121868
CACYBP	0.366775	0.000315586		ATP6AP2	0.638079	0.00226399		RAI14	-1.33681	0.00013968
DLG1	0.488741	0.000262566		DESI2	-1.08574	0.00230683		RFLNB	1.43434	0.000136291
HSD17B11	-0.689446	0.000250829		S1PR4	0.776102	0.00249839		MIER3	-0.51411	0.000146276
UCHL5	0.325877	0.00032167		BTBD1	-0.463915	0.00252042		MAPK15	0.515019	0.000120017
ARL1	-0.215904	0.0003087		IL1RAP	1.51937	0.00252042		ZNF777	-0.640159	0.000121868
DAZAP1	-0.280858	0.000351203		PRKACG	0.753476	0.00273247		AC004151.1	0.598174	0.000209502
PM20D2	-0.683439	0.000270713		DHRS1	0.938679	0.00273247		BDH2	-0.462381	0.000172774
SIGIRR	-0.666664	0.000256768		CMTM3	2.08595	0.00273247		TFDP2	-0.932465	0.000185516
NOTCH3	0.919548	0.000262704		CXXC5	-0.984195	0.00275692		FUS	-0.352561	0.000270838
FHOD3	1.84651	0.000262704		GRK5	1.46126	0.00278076		SATB1	1.12383	0.000216917
PHF14	0.321182	0.000348855		AGL	-0.631782	0.00279288		MED12	0.3201	0.000290675
DUSP4	2.45558	0.000250829		GLTP	0.541306	0.00279288		KDM5B	-1.23544	0.000223511
PICALM	-0.236785	0.000400996		HCK	3.1789	0.0029524		LYSMD2	-0.483008	0.000207251
ANKRD50	0.725884	0.000289493		DPP3	-0.35039	0.00320097		XRCC5	-0.181481	0.000850426
PNPO	-0.392404	0.000315586		AMOTL1	-1.07213	0.00354932		ZNF407	-0.255732	0.000305294
RASSF5	0.490483	0.000284325		DGKE	-0.754496	0.00354932		ANKRD10	-0.458791	0.000209502
GJA1	1.99484	0.000265346		KIAA0930	-0.564381	0.00354932		BCL7C	-0.639896	0.000216917
TMEM63C	2.37605	0.000303017		MAEA	-0.391647	0.00355733		PLXNC1	1.19526	0.000253912
HECW1	1.44873	0.000303017		ACAP2	0.739567	0.00355733		MSI2	-0.470363	0.000274147
CEBPB	-0.695164	0.00027827		LARP4B	-0.335406	0.00361512		SLC7A7	1.30304	0.000218109
CAP2	1.7939	0.000322957		ATP6AP1	0.66053	0.00361512		PRDX2	-1.25379	0.000285097
CNTNAP2	1.95932	0.000262704		ADK	-0.588011	0.00367642		RASAL3	0.640768	0.000305294
PIK3AP1	-0.974303	0.000366105		NUP214	-0.328052	0.00367642		MDM2	-1.21219	0.000281816
PHYHD1	1.41278	0.000322957		CTPS2	-1.45742	0.00369575		STAP2	-1.39755	0.00025949
SLAMF1	1.43605	0.000375378		PRELID1	-0.93529	0.00381998		AKAP10	0.249974	0.00025949
ZNF496	0.49041	0.000218918		IMPDH2	-0.560025	0.00381998		REL	-0.471858	0.000295752
PTPN2	0.478427	0.000445368		WDTC1	-0.486191	0.00381998		PPIF	0.500489	0.000319643
IGHM	1.64723	0.000408587		AHCTF1	-0.265682	0.00381998		SNX11	0.445892	0.000239009
RPN2	-0.269625	0.000710383		SGIP1	3.24554	0.00381998		PUDP	0.624546	0.000305294
TIPRL	0.303143	0.000587382		MRM1	-0.80124	0.00383714		SBDS	0.411112	0.00035415
ALDH9A1	0.439254	0.000594139		ZNF12	0.779855	0.00398949		FADS3	-0.67729	0.000284265
MAGED1	1.07365	0.000550512		ATP5MG	0.815709	0.00406879		ATP2A2	0.348363	0.000435252
PRKCSH	-0.224105	0.00100274		CDS2	0.954108	0.00406879		RALBP1	-0.35147	0.000387353
TLE1	0.841998	0.000566199		GLOD4	0.546933	0.00418273		POU2F1	-0.446885	0.000319643
STN1	-0.308918	0.000351203		POLR3E	-0.479452	0.00423723		PCGF5	-0.491197	0.000322374
CEP170	0.378061	0.000742427		KIAA1143	-0.413017	0.00476067		ZFP62	-0.41041	0.000268194
GPC2	1.29576	0.000571098		MLH1	-0.916391	0.00483787		MED25	0.261875	0.000216917
ARHGEF11	0.985545	0.000645988		MTCH1	0.718767	0.00491253		MATR3	-0.183138	0.00106631
STK39	0.638904	0.000683447		CERS4	1.71326	0.00503416		UPF3A	-0.441637	0.000361457
TMEM134	-0.581211	0.000438795		PIK3R1	0.7171	0.00508193		HMGCR	0.684261	0.00035415
EIF4A2	-0.503571	0.000736912		NME6	-0.774338	0.00515792		ACSL4	0.769744	0.000394186
SH2B3	-0.67496	0.000586774		CHD9	0.441688	0.00537403		RETSAT	0.426083	0.000394186
EFHC1	1.24527	9.7242e-05		PRKAB2	0.574637	0.00543214		HNRNPA0	-0.291052	0.000557379
ARHGEF40	0.971911	0.000683447		AASDH	-0.679141	0.00543372		MED10	0.236972	0.000361861
TMEM205	-0.485264	0.000587382		TPRN	-0.764335	0.00547656		SFMBT2	-0.771134	0.000395633
NUP88	0.261048	0.00094775		NSUN4	-0.353238	0.00547656		OXCT1	-0.85733	0.00041926
BAHD1	0.284949	0.000645988		SPTA1	1.55599	0.00547656		TADA2A	0.316905	0.00023467
GZMA	1.32949	0.000736929		AC119396.1	1.00912	0.00548669		PTPRF	-1.2846	0.00040566
APBA1	1.03857	0.000660928		TMEM233	3.48408	0.00557834		SLC25A25	-0.712773	0.000395633
SRSF4	-0.29465	0.000944187		NT5DC1	1.24086	0.00561473		ITGAE	1.47237	0.000393202
SCCPDH	0.608768	0.000842018		AHDC1	0.897285	0.00564291		PTPN1	0.367855	0.000503292
FADD	-0.288083	0.000842018		SLC29A2	-2.814	0.00568074		TLE3	0.889353	0.000428718
LRP6	0.662471	0.00078163		C14orf93	0.450538	0.00574868		WDR70	-0.240292	0.000616847
FAM193B	0.46909	0.000736929		EFNB1	1.60406	0.00574868		CARNMT1	0.561212	0.000414704
GOPC	-0.418778	0.00086481		PRMT3	-0.663657	0.00580614		ELF4	0.493404	0.000253725
OSTC	-0.490438	0.000749379		DUSP14	-0.571816	0.00580614		ELOVL1	0.363719	0.00023467
TTPA	1.45243	0.000845125		SLC35E1	0.494579	0.00580614		TMEM259	0.619583	0.000420539
PDE3B	-0.863447	0.000881101		METTL26	-0.639496	0.00595133		TAOK1	0.294722	0.000542069
CRYM	1.47289	0.000854252		IDI1	-0.531504	0.00595133		RNASEH2B	-0.357309	0.000534754
AUTS2	0.567772	0.000845125		GCLC	-0.580294	0.00598947		GKAP1	-0.835757	0.00045307
MDM4	0.88176	0.000881101		TMEM127	0.778595	0.00598947		CORO1C	0.870704	0.00048431
PHLDB2	1.5313	0.000910952		LRMP	-1.28351	0.00604998		GNG12	-1.75088	0.000455193
MGAT5	0.685453	0.000886839		ALDH18A1	-0.514553	0.00604998		CCDC85C	-1.24969	0.000473175
ATP9B	-0.346031	0.000846396		VWA5A	1.47735	0.00604998		ADCY7	1.03141	0.000481495
CERK	0.775924	0.000845125		LHPP	1.23162	0.0060621		TAB1	0.176189	0.000846574
STAMBP	-0.205286	0.00134324		ZC3H8	-0.699243	0.00623096		MIER1	-0.244431	0.000647362
MID1	1.10088	0.000940578		PPP1R14B	-0.404171	0.00623096		NAV1	-1.3504	0.00049495
TMEM259	-0.550636	0.000944187		RTKN	0.50957	0.00623096		TBC1D25	0.339904	0.00040566
RAI1	0.47091	0.00117397		CLIC5	2.55826	0.00623096		THOC1	-0.224418	0.000822192
ZNF669	0.462294	0.000741654		RASSF3	-0.567054	0.00623752		ERGIC1	-0.595139	0.000517464
MYSM1	-0.306717	0.00116336		ZPR1	-0.39494	0.00623752		BLVRA	-1.19304	0.000517464
GRIP1	0.981083	0.00111212		AIF1	1.92534	0.00623752		SUCO	-0.533958	0.000459199
TGS1	0.280397	0.00133278		ENPP4	1.63355	0.00635175		PCDHGC3	1.00062	0.000435875
VPS26B	0.849655	0.00121024		RSPRY1	0.338485	0.00653295		SRP9	-0.436508	0.00060131
LETM1	-0.386418	0.00151488		CD79A	0.886664	0.00667695		GTF2IRD1	-0.684546	0.000441443
LRRC1	0.716978	0.00126155		BIRC7	1.5393	0.00670723		KIAA0513	1.22594	0.000517464
FAAH	1.56504	0.00126155		NUP107	-0.220381	0.00675609		LGALS8	-0.989332	0.000541541
RWDD1	-0.472287	0.00123115		PECR	1.53456	0.00706114		CDK16	0.490494	0.000500125
MLIP	1.94822	0.00119687		PMM2	-0.334012	0.00710158		LMCD1	1.39353	0.000517464
ZNF253	0.456638	0.000590754		DIS3L	0.454907	0.00710158		GUF1	0.434389	0.000595614
NENF	0.475305	0.00127476		CCDC115	0.484733	0.00710158		GPX7	-0.872619	0.000545282
PTBP1	-0.228522	0.0021705		ANKRD13D	0.62857	0.00710158		MCEMP1	1.71303	0.000542069
KRTCAP2	-0.467866	0.000646372		MNT	-0.369027	0.00713965		PLEKHG3	1.59497	0.000598221
STX7	-0.740407	0.00139953		PAFAH1B1	0.338741	0.00713965		MAP2K1	0.364913	0.000705754
PDIA6	0.384109	0.0017265		RAD54L2	-0.305151	0.00731759		OGFOD2	0.362006	0.000537618
CEP350	0.238487	0.00200484		MAP4K2	0.779289	0.00737086		SEC62	-0.368906	0.00069252
RNF126	-0.460847	0.00136627		TMEM199	0.476606	0.00739073		NHEJ1	0.305065	0.000598221
MCL1	0.476083	0.00107949		RBSN	0.543463	0.007468		DICER1	0.408011	0.000752543
LRRC8B	0.380387	0.00108426		SRM	-0.433918	0.00748737		MED24	0.243019	0.000855589
DESI2	0.747818	0.00127453		CNNM2	0.540876	0.00748737		RIOX2	1.26489	0.000651836
AFG1L	-0.559101	0.00139953		RABGAP1	0.459323	0.00755966		RHBDF2	0.574129	0.00060131
GANAB	-0.214659	0.00255685		CASP4	-0.748109	0.00774512		SEPHS1	-0.223199	0.000922565
TCF4	0.733969	0.00154504		PLCXD1	0.877282	0.00778688		LRRC14B	-1.46069	0.000646365
MNAT1	-0.179186	0.00191753		FABP5	-0.611057	0.00795861		RPS6KA3	0.609825	0.000698752
UFL1	-0.405612	0.00178626		ADAT1	-0.563702	0.00795861		SIRT6	0.283935	0.000500125
RNASEL	0.377341	0.00173166		RMI1	-0.495304	0.00795861		TRERF1	-0.418054	0.000598221
ATG10	0.688617	0.00115881		GLCE	0.665971	0.00795861		TNKS1BP1	-0.494493	0.000763244
PFKL	-0.589797	0.00176184		ZNF555	0.682386	0.00795861		ANKLE1	1.32682	0.00069252
RARS2	-0.399138	0.00176022		RHOF	0.949036	0.00795861		MADD	0.38065	0.000840574
ZFP3	0.847546	0.00133278		RAB3IL1	2.41583	0.00795861		REPS1	-0.290702	0.000850426
CCNH	-0.202577	0.00187877		H1-1	2.472	0.00795861		DHX37	0.364266	0.000857812
STIM1	-0.652175	0.00177336		SREBF2	-0.480961	0.00806322		CLEC9A	2.11829	0.000735157
PLS3	1.34379	0.00176022		GPAT3	1.63075	0.00809007		KIAA0319L	0.445637	0.000713018
LIG3	-0.314175	0.00209452		SLC66A2	0.974047	0.00818936		SPIN1	-0.382539	0.000765781
NME7	0.241779	0.00190868		PDLIM1	-1.07485	0.0081951		FMR1	0.288792	0.000987452
PDGFRB	0.990035	0.00180269		DDX28	-0.522629	0.0081951		FAM126B	-0.373886	0.000544494
HNRNPU	0.189637	0.00350829		HDAC3	-0.430753	0.0081951		TMEM65	0.948102	0.000784814
NXN	1.4956	0.00194424		ASXL2	-0.226623	0.0081951		RIPOR1	-0.794614	0.000822192
RPS6KA4	-0.539018	0.00195867		DNM3	0.714428	0.0081951		BID	0.389675	0.000899205
API5	-0.193112	0.00332035		TSPYL5	1.49825	0.0081951		NUS1	0.624492	0.00074178
VCL	0.516087	0.00215234		CNNM4	0.516588	0.00836992		ZNF408	-0.308526	0.000526782
LIN7C	0.532749	0.00193982		ZNF219	0.912678	0.00842697		ARID5B	-0.866427	0.000849456
SUMF2	-0.426251	0.00208657		LRRC47	0.455246	0.00862709		MYO5C	-1.6821	0.000844235
LIN9	0.236281	0.00233591		GTPBP10	-0.540058	0.00889225		PPFIA1	0.448365	0.00034682
TOP2B	0.622981	0.00228194		ELP4	-0.300459	0.00889225		RPUSD3	0.510847	0.000850426
ARNTL	0.580934	0.00171655		BRPF3	0.406139	0.00889225		ABHD11	0.627402	0.000840574
IQGAP2	0.796197	0.00226593		RRAGB	1.3788	0.00889225		ZKSCAN4	-0.411598	0.000757235
ABHD4	-0.826296	0.00208657		TSHZ3	1.47531	0.00901997		FAN1	-0.544831	0.000501772
ERBIN	0.296646	0.0026763		MIB1	0.313273	0.00914999		CCDC32	0.518945	0.000808847
DACT1	1.53399	0.00215168		NME1	-0.465941	0.0094295		CDK5	0.32269	0.000976012
CDYL2	1.76037	0.00225119		TOMM34	-0.421585	0.00953301		DAGLB	-0.949936	0.000920457
IGHD	1.61117	0.00226593		RHOT1	0.494223	0.00953301		POLR3C	0.269538	0.00111978
TOR4A	-1.05331	0.00227114		PHF1	0.728121	0.00953301		MED23	0.204654	0.00140773
RASIP1	1.45363	0.00226593		CTDSP2	0.471625	0.00953301		DGKE	0.581467	0.000927275
GALNT2	0.506247	0.00244626		HYI	1.43261	0.00981713		HMBS	0.403882	0.000976012
VPS54	0.264421	0.002077		LMLN	1.05852	0.00983152		HMOX2	0.330832	0.00111146
ABL2	0.294099	0.00227118		TRMT61B	-0.636002	0.00985392		TENT4B	0.347441	0.00093038
PITPNC1	0.729378	0.00240527		ELP6	-0.311662	0.00985392		TBX18	1.98014	0.000732049
NFATC4	1.41313	0.00240527		NUDT4	-0.607903	0.0100766		FMNL3	1.18557	0.000922565
PRR5L	1.69278	0.00240527		TXLNG	-0.525824	0.0101061		PDLIM5	0.993073	0.000949959
XAF1	-0.861066	0.00247385		ATP2A3	0.890455	0.0102599		CTCF	-0.239624	0.00145777
CCDC167	0.405138	0.00230915		SLC4A2	0.888892	0.0102758		STXBP5	0.824251	0.000930998
NAA16	-0.43466	0.00267543		FCHO2	1.70724	0.0102758		NFKBIA	-0.420802	0.000899205
STX12	-0.318457	0.00226593		LCORL	-0.477684	0.0102758		CD9	-1.51209	0.000987452
STK19	-0.361907	0.00220348		PRRC2A	0.280808	0.0104002		ANKRD13C	0.464442	0.000705754
MIGA1	-0.672088	0.00226593		ARHGAP27	0.959775	0.0104002		MED15	0.19555	0.000949959
SFSWAP	-0.157812	0.00351827		NEGR1	3.14869	0.0104002		SRPK3	1.4254	0.000949959
MYO5A	0.244057	0.0033292		ARHGAP29	1.23624	0.0104932		STING1	1.12572	0.00105293
TJP2	1.12934	0.00250167		SCAMP2	0.569674	0.0105324		MACROH2A1	-0.610584	0.0011435
RBM34	0.248932	0.00336322		CCDC120	1.16816	0.010581		SP4	-0.635677	0.00100627
JAM2	1.34691	0.0026763		SLC9A7	1.07909	0.0106053		JAK3	0.465842	0.0011131
CD276	2.35875	0.00287173		SDC2	2.25652	0.0106281		PCGF3	0.583804	0.000949959
SLC9A1	-0.386361	0.0026763		KCTD15	-1.06155	0.010711		FRMD4A	0.687351	0.000997021
ARHGAP27	-0.704281	0.00304191		BAHD1	-0.352809	0.0108407		CA5B	1.34246	0.00109643
EPB41L2	0.707132	0.00323688		SGSH	1.45775	0.0108517		PARD6B	0.427247	0.000899205
CASKIN2	0.541257	0.00310935		ST3GAL5	1.38288	0.0108517		SLC12A9	0.599553	0.00114064
SLC39A1	0.512076	0.00233591		SKAP2	1.64324	0.0109729		HDGF	-0.383443	0.00141809
ZNF518B	0.916536	0.00305539		KCNAB3	2.1786	0.0110732		PRXL2A	-1.19127	0.00114371
ELOVL5	0.704512	0.00310617		NBEAL2	-0.584998	0.011105		EMP3	1.47383	0.00109781
ATL2	0.298724	0.00352994		PRKAR1A	0.539333	0.0115417		MAPK1	0.23068	0.00173579
RABIF	0.426917	0.00244626		ZNF486	-1.15763	0.0115417		ANGPT1	1.27675	0.00105293
KPTN	-0.425021	0.00266923		TIAM1	-0.551458	0.0115821		PRKCD	0.638598	0.00128929
TTC13	0.326302	0.00328251		TFCP2	-0.558872	0.0118033		GTF3A	0.584535	0.00120658
FBXO28	0.272782	0.0029095		TMEM229B	1.88141	0.0118866		FAF2	-0.268956	0.00156993
ATG5	-0.29033	0.00307313		OSCP1	0.738102	0.0119077		PLOD1	0.807232	0.00128929
PTPMT1	-0.390847	0.00311628		TNFRSF10B	1.3825	0.0119302		MYO18A	-0.653175	0.00138658
DOCK10	0.729777	0.00343543		SUV39H1	-0.644486	0.0120352		MYCBP2	-0.47974	0.0014594
ZNF398	0.434799	0.00178474		PRKACA	0.557634	0.012309		LACTB2	1.41242	0.00135229
SLC27A1	-0.693604	0.00333436		AC091230.1	0.632858	0.0124717		NKRF	0.444168	0.00151649
DENND5B	0.689907	0.00310961		CEP104	-0.314408	0.0124786		FAM53B	0.710012	0.00127395
GCAT	-0.638451	0.00337879		DGKZ	0.477159	0.0125701		MED6	0.198203	0.000987452
VRK2	0.399174	0.00337879		BAG2	-0.813733	0.0125701		CSRP1	-0.978003	0.00141518
SH3BP4	1.58451	0.00333436		SRGAP3	1.44947	0.0125701		HNRNPC	-0.150493	0.00399934
SH2D4B	1.41639	0.0032165		GNG11	1.92516	0.0126806		MTMR10	0.686907	0.00141809
DVL2	0.414495	0.00341977		MFAP3	1.13822	0.0126806		ARPP21	1.10988	0.00144103
SCOC	-0.322452	0.00222637		CTSB	0.993606	0.0128766		COTL1	1.09294	0.00144103
ELOVL2	1.57558	0.00338379		TTI1	-0.379957	0.0132827		MAPK13	-1.06956	0.00140388
SMYD2	0.766992	0.00352702		SLC9B2	-0.918441	0.0132827		SIRT7	0.499727	0.00136884
ORC3	-0.286958	0.00415225		DPYSL2	0.662492	0.0134632		CREB1	-0.330956	0.00125052
ALDH1A1	2.23487	0.00370285		TSN	0.353387	0.0135622		GRAMD1B	-0.792783	0.00139801
ANKRD26	-0.387558	0.00363264		TBC1D20	0.380121	0.0136647		NFIC	-0.94752	0.0014594
FNBP4	0.186568	0.00463769		NPEPPS	0.268414	0.0137235		TUBA8	0.874304	0.00152713
ARVCF	0.846735	0.00363264		P4HTM	-1.34675	0.0138493		NFS1	0.376637	0.00162416
CAPN7	-0.428195	0.00406625		SZRD1	-0.242678	0.0140627		TXLNA	0.2973	0.00204624
ORC4	-0.221884	0.00400896		GAPT	2.11936	0.0143592		POGZ	-0.253581	0.00213826
RASSF10	2.22159	0.00382034		DHRS3	1.6226	0.0143592		LIG4	-0.784141	0.0016707
PRKAG1	-0.277225	0.00395055		ZNF484	0.580998	0.0143592		STRBP	-0.416142	0.00189193
PGM2L1	-0.546127	0.00403002		NPHP4	-0.451447	0.0143934		ADGRL3	1.30154	0.00152652
VANGL1	0.626867	0.00401551		TGFBRAP1	0.396913	0.0145064		UNC119B	-0.322266	0.00173791
VPREB3	1.55869	0.00401551		MAPK13	1.25779	0.0145064		TSGA10	-2.02888	0.000922565
CHML	0.533059	0.00419799		IFIT2	1.15087	0.0145684		RNASEH2C	-0.248265	0.00204624
CREB5	1.77199	0.00415225		SNN	0.74213	0.0145684		ATF2	-0.295556	0.00179608
GRID2IP	0.891269	0.00421926		YJU2	-0.357443	0.0146122		BCAS4	0.529802	0.00162228
PBLD	0.642678	0.00406625		AVEN	-0.819497	0.0147746		BCORL1	-0.509892	0.00183686
HINT3	-0.337594	0.00390373		UCK1	0.582763	0.0147746		PLOD2	1.29316	0.00179936
MTF2	-0.319589	0.00465201		DCAF1	-0.304986	0.0148748		HNRNPK	-0.142481	0.00582683
TRAM2	0.707831	0.00415527		ARHGEF4	1.88054	0.0148748		RNASEH2A	-0.28381	0.00224898
RNF144A	0.819329	0.00309592		MAPK8IP3	0.791348	0.0148839		FRMD8	0.309429	0.00164462
CRMP1	1.69174	0.00447271		MTX1	-0.896345	0.0149936		AASDHPPT	0.304929	0.0020957
MTRF1L	0.261342	0.00368187		TOP2A	-0.629397	0.0150289		ME1	1.20859	0.00179608
CHD3	0.377015	0.00494545		TMEM41A	0.556234	0.0153343		RARA	0.791378	0.00172141
ODF2	0.275446	0.00506486		DEPDC1	-0.74341	0.015536		ELOVL2	-1.75644	0.00185881
HVCN1	-1.04322	0.00447271		OTUD3	0.493912	0.0158146		ZNF771	-0.513011	0.00173579
CIB1	-0.607813	0.0045045		JUN	1.04418	0.0159452		TRAF4	0.514325	0.00188508
SEC11A	-0.281539	0.00471357		WDFY3	1.76392	0.016334		NMT2	-0.963483	0.00193654
B3GALNT2	0.430804	0.00401551		HACE1	0.556774	0.016334		RXYLT1	0.565376	0.00114371
GTF2H5	-0.27253	0.00370593		AHCYL2	0.444468	0.016334		ARHGAP4	0.882463	0.00205931
KMO	1.78744	0.00466841		ZNF14	0.84121	0.016334		SCCPDH	-0.61751	0.00206093
PCYT1B	1.0866	0.00463769		EPC1	-0.315943	0.0166203		BSPRY	-1.56055	0.00197646
BNC2	1.72598	0.00493285		STX10	0.295472	0.0168942		PRSS12	1.16228	0.00208967
FAM171A1	0.729947	0.00463769		TNFAIP8L1	0.888767	0.0169438		POMK	0.468138	0.0019011
TUBA4A	-0.777335	0.00535158		TSPAN5	0.991497	0.0169438		AS3MT	-1.23608	0.00205573
STRADA	-0.344594	0.00465201		KIF26B	1.5303	0.0169553		NOL8	0.252216	0.00264812
PLXNB1	0.536186	0.00493028		GALNT14	-1.15067	0.0173647		ALYREF	-0.172459	0.00395592
USP3	0.277543	0.00558588		NCF2	1.80004	0.0175307		PROM1	1.37075	0.00202305
RNF122	0.751348	0.00447271		RASA4	2.08286	0.0176409		PIMREG	-0.533394	0.00195045
CDK7	-0.216246	0.0041484		SCRN2	0.652802	0.0176409		PBX3	0.75408	0.00196802
SGSM3	0.461895	0.005286		UBE2A	-0.292137	0.0176409		DENND5B	-0.760675	0.00196546
ASPSCR1	-0.403698	0.00559555		THOC7	0.253783	0.017788		S100A4	1.16334	0.00213641
PREX1	-0.967284	0.00559555		CAMK2G	0.54091	0.017788		ITGAL	1.09135	0.00219691
GLRX5	0.378581	0.00554406		GSTM2	1.16883	0.017788		LARGE1	-1.44895	0.00198398
MFN1	0.470036	0.00569403		OGFOD2	-0.394217	0.017816		GLRX	-0.460434	0.00224898
FEM1C	0.327522	0.00465201		EP400	-0.247045	0.0181013		FLT1	-0.915498	0.00190046
USP46	0.446829	0.00463769		CUL2	0.260934	0.0181013		CRTC1	0.48051	0.00204624
AKAP9	0.217719	0.00774505		SLC9A9	1.70678	0.0181013		OSGEPL1	0.421495	0.00181767
GFM2	-0.257342	0.00582436		SHROOM3	1.45959	0.0184881		HNRNPM	-0.13571	0.00697388
CDH2	0.898014	0.00558588		FCHSD2	0.844048	0.0185208		SOS1	-0.233823	0.00253557
CLINT1	-0.187099	0.00754208		USP30	0.668087	0.0185208		PLCD3	0.979321	0.00212364
GORAB	0.396217	0.00534302		USP5	0.308657	0.0185878		ATP13A3	0.431646	0.00235223
ZYG11B	0.26842	0.00558588		PCBD1	-1.08079	0.0186625		MTG2	0.351865	0.00212364
WASF1	0.513957	0.00571981		POLR3D	-0.435668	0.018915		CARD9	1.26125	0.00230781
CD99	-0.906959	0.00579259		SPIN1	0.422342	0.018915		RARS2	0.415166	0.00258489
SSH1	-0.729233	0.00569403		AP3M2	0.621474	0.018915		ITFG2	0.357032	0.00224898
CLEC14A	1.21259	0.00569403		NUP133	-0.192046	0.019025		C1orf52	0.337265	0.00224898
ITGA8	1.61419	0.00571981		GLRX	0.543366	0.019025		STMN1	-0.333395	0.00292829
QRSL1	-0.319521	0.00605101		CLEC11A	-1.00362	0.019025		LPIN1	0.608661	0.00248465
EEF1AKMT2	-0.422074	0.00485661		TK1	-0.562951	0.019025		RINL	0.535371	0.00224738
ITFG1	-0.263261	0.00442389		CPQ	1.12775	0.019025		MSL2	-0.191758	0.00194068
COASY	-0.388502	0.00624954		POLR3K	-0.414314	0.019025		TIFA	-0.834644	0.00242925
DACH1	1.69756	0.00589883		ZNRF1	-0.550826	0.019025		ZNF646	-0.272842	0.00280679
ARFGEF1	0.379204	0.00660788		ABHD3	0.765271	0.0191414		NEURL1B	-1.29899	0.00208836
EHBP1L1	0.408343	0.00653979		FCGRT	1.78027	0.0194902		S100A10	1.61926	0.00258489
TBC1D10C	-0.772518	0.00605101		THEMIS2	1.15362	0.0196863		RBMX	-0.164203	0.00306476
CDK5RAP2	0.310798	0.00694895		SUV39H2	-0.379483	0.0196863		FKBP7	0.633877	0.00258822
ISCU	-0.35086	0.00571981		CCDC93	0.479606	0.0200525		KPTN	0.458896	0.00224898
SBNO2	-0.355662	0.00535158		CTPS1	-0.428492	0.0200882		TWIST1	1.71667	0.00258489
MRI1	-0.440387	0.0063352		NUP155	-0.170148	0.0202698		ACSL1	1.00188	0.00273938
SH3BP2	-0.692693	0.00555039		RDH14	0.454622	0.0202698		SSBP4	0.934818	0.00224898
CNN3	1.53309	0.00622672		TLR3	1.22507	0.0202698		ZNF821	-0.682747	0.00122618
GP5	1.31111	0.00447271		ELP5	-0.273947	0.0202698		TIGD7	-1.73531	0.0025855
SORBS2	1.30943	0.0062647		ECHDC3	1.75741	0.0202725		S100B	1.73835	0.0026576
TNKS	0.30191	0.00569403		VASH2	-1.70086	0.0203306		DPT	2.0187	0.00267438
MAD2L2	0.319368	0.00569403		CMPK2	0.821486	0.0203824		HENMT1	0.9764	0.0027705
RAB3GAP2	0.256711	0.00761597		AMDHD1	1.33065	0.0203824		EEA1	0.373899	0.00320203
TMED1	-0.300511	0.00605101		AKAP1	-0.452643	0.0213671		THOC7	-0.205701	0.00361521
SFPQ	0.149127	0.0123239		GPT2	-1.42342	0.0213671		VEZT	-0.356032	0.002777
CTNNAL1	0.615177	0.0063352		FOXN3	0.465744	0.0213671		TAX1BP1	-0.553066	0.00291017
TNFRSF1B	-1.15269	0.00636792		ARID1B	0.423058	0.0214453		PLXNB2	0.735088	0.00292399
IGLV7-46	1.82393	0.00311628		IVNS1ABP	-0.552697	0.0214453		FLNA	0.515885	0.00311054
ZBTB18	0.599828	0.00610156		ZDHHC3	0.638824	0.0215217		IRS2	-0.760897	0.00284092
ARAF	-0.34913	0.00658403		MTX2	-0.804926	0.0215251		BACH2	-1.05414	0.00292986
GATB	-0.232097	0.00655365		DGLUCY	0.826148	0.021542		MPZL1	0.645955	0.002777
CTNNA1	0.559611	0.00691715		SMYD5	0.426399	0.021542		DTX2	0.492027	0.00253534
PML	-0.468314	0.00709005		MYO19	-0.710908	0.0218085		FKTN	0.450422	0.00245604
ASPM	0.439233	0.00709005		FGFR1	1.06328	0.0218085		ZNF618	-0.839032	0.00302544
NADSYN1	-0.391475	0.00681536		IFT80	-0.914395	0.0218085		TBK1	0.257113	0.00344068
DCAF17	-0.431803	0.00506287		RBBP8	-0.605775	0.0218665		CUL4A	-0.328043	0.00344068
TFB2M	0.497838	0.00683343		DEF6	0.492465	0.0224423		POR	0.411552	0.00327766
VAV3	0.735845	0.00705519		LPCAT3	0.613756	0.0224423		POLR1D	0.326051	0.00309106
DRAXIN	1.70554	0.00679547		NSFL1C	0.296605	0.0226295		ERBIN	-0.309439	0.00360593
SMYD3	0.336945	0.00707742		VPREB1	-1.23494	0.0226295		SESN1	0.647989	0.00305449
SLC9A3R1	-0.632099	0.0071817		ENDOG	-0.763671	0.0226295		THOC5	-0.203335	0.00414759
NUP93	0.127014	0.0146447		SALL2	1.56798	0.0226295		PPP4R1	-0.370115	0.00347592
ZNF771	0.435461	0.00653979		UBE2H	0.576652	0.0226295		ARVCF	-0.916221	0.00302544
SEC63	-0.387595	0.00777672		CCDC12	-0.342454	0.022723		SPTLC1	0.281336	0.00356302
SOBP	-1.03847	0.00698716		SEPHS1	0.243789	0.0229885		ZNF250	-0.404187	0.00281587
ICE1	0.188511	0.00758405		RAB3GAP2	-0.347271	0.0229885		ZNF91	-0.511831	0.00247529
KIF15	0.474646	0.00775733		HYPK	-0.346621	0.0229885		TUBA4B	-0.233937	0.00265445
FMNL2	0.951696	0.00743546		IFIT1	1.44773	0.0229885		STXBP1	0.689548	0.00335593
CNPY2	-0.284526	0.00427768		FBRSL1	-0.36359	0.0229885		TRIM65	0.292119	0.00344068
CCDC149	2.05723	0.00743546		ZFP90	0.558574	0.0229885		ADO	-0.273025	0.00336883
PLD1	1.18973	0.00743546		CRMP1	2.19061	0.0230013		EIF2AK3	-0.629284	0.0032819
C16orf58	-0.338317	0.00712694		FRA10AC1	0.417516	0.0234289		RIOK3	-0.412314	0.00314254
ODC1	0.976517	0.0072473		SYT1	-1.23726	0.0234922		SCO2	0.364691	0.00289692
NFKB1	0.502146	0.00780893		TMEM104	0.965457	0.0235225		CDKN2A	1.38836	0.00317965
SH3KBP1	-0.611901	0.00777767		CA2	2.23899	0.0239186		STMN2	-0.376467	0.00335509
TRAPPC10	-0.241045	0.00777672		SCAP	-0.374198	0.0239232		LPCAT1	0.459854	0.00337421
KCNAB2	-0.521554	0.00778842		PLEKHG2	0.280383	0.0242229		CDC34	0.403577	0.00317965
FAM20B	0.255153	0.00709005		PLCG2	0.818291	0.024695		RAB39A	1.81177	0.00335509
RNF144B	1.88553	0.00777672		SAMSN1	1.48027	0.024719		EEF2K	0.555376	0.00350347
DTL	0.41754	0.00764664		VMA21	0.436222	0.024998		EDEM1	-0.68818	0.00343548
JAKMIP1	0.612126	0.00775733		PIGR	1.1776	0.0252599		SAFB	-0.151107	0.00699281
CHPF	1.16333	0.00744175		ZNF141	1.76692	0.0256897		IRAK2	1.10653	0.00314254
MPRIP	0.40392	0.00845731		CUX1	0.479892	0.0259688		ITGB2	0.865458	0.00357708
PSRC1	0.559311	0.00723237		UBAP2L	-0.293269	0.0260268		ABCA7	0.60999	0.00306617
SAMD4A	0.726149	0.00639658		COMMD9	0.302064	0.0260268		MDN1	0.521938	0.00375497
RNGTT	-0.344158	0.00833513		BCL2L1	0.617927	0.0265229		TERF2IP	-0.294085	0.00407041
PXDN	0.745703	0.00805901		ANTKMT	-1.0344	0.0267128		STK39	-0.615035	0.00360502
SNX22	1.15836	0.00777672		SHMT2	-0.356363	0.0267869		METTL2B	0.697893	0.00309931
C12orf57	0.663704	0.00804728		UBE2T	-0.674529	0.0269237		DHDDS	0.492514	0.00327766
C1orf131	0.286848	0.00777672		TRIM8	-0.293221	0.0271136		ARMC6	0.288217	0.00404507
ZEB2	0.522532	0.00827958		TRPC4AP	-0.341664	0.0277435		DHX57	-0.561572	0.00363376
ERCC3	-0.222483	0.00932373		ANXA2	-1.28454	0.0277599		RALGPS2	-0.868073	0.00355204
KLHL23	0.553499	0.00642125		TRIM25	-0.245452	0.0277647		CDK4	0.464231	0.00352306
TARS2	-0.247507	0.00890764		CCDC22	0.379078	0.0277647		TTC28	1.37664	0.00357708
NELL1	2.07759	0.00815076		SETD6	-1.25624	0.0277647		MXRA8	1.3403	0.00289692
LRFN2	1.70593	0.00803343		AGPAT4	-1.13106	0.0277647		KIAA1328	-0.321136	0.00260961
VIM	0.497606	0.00883684		PPA1	-0.457166	0.0277791		BTAF1	-0.257436	0.00462499
STK16	-0.351822	0.00554406		MECOM	2.25004	0.0278918		ITM2B	-0.632247	0.00356561
ZNF618	0.722674	0.00845731		AP3S1	0.238562	0.0287495		GLCCI1	-0.842069	0.00368606
EXTL3	0.452117	0.00775733		TMEM38B	0.841558	0.0295338		ZNF75A	-1.12891	0.00350347
HMGA2	-1.59128	0.00826799		LRP5	-0.685631	0.0295338		HNRNPL	-0.154395	0.00794245
LAMC1	0.807745	0.00835334		TBCB	-0.333308	0.0295829		SLCO4C1	1.37317	0.00356561
MED1	-0.151994	0.0123198		PAFAH2	0.768534	0.0296591		TBXAS1	1.18896	0.00384226
MAPK6	-0.638119	0.00806187		TRPM4	1.88286	0.0296793		ENC1	0.893281	0.00224898
ZNF805	-0.685739	0.00709005		TMEM214	-0.301973	0.0296954		TERF2	-0.323866	0.00417972
DENND3	-0.643386	0.00878514		PIK3CD	0.6047	0.0297113		AKAP5	-1.08541	0.00367995
CNNM3	-0.332534	0.00917178		SOAT1	0.383989	0.0297113		SRPRB	0.272853	0.0043839
SNAP47	0.294379	0.00802199		LRRC58	-0.759724	0.0297113		DPP10	1.61109	0.00258489
EHMT2	0.135131	0.0138009		SKIL	0.543841	0.0297113		EMG1	0.306352	0.00417972
TAOK3	-0.267068	0.0101274		CRNKL1	-0.194704	0.0298209		PHF5A	-0.165855	0.00542634
ATP2B2	0.709447	0.00778842		PPIG	0.272847	0.0298755		NUMBL	0.727959	0.00375497
GPR155	1.03959	0.00831664		SURF6	0.395069	0.0299266		EDEM2	0.340477	0.003221
YBX3	-0.597272	0.00926701		COL5A1	1.4366	0.0299266		RBM26	-0.326356	0.0045062
UCHL1	1.75665	0.00926701		POLI	0.594122	0.0299266		INO80D	-0.272791	0.00344068
ACBD4	-0.630547	0.00835334		HRC	1.46811	0.0299266		ABHD13	-0.3412	0.00258489
PPP4R3A	-0.218722	0.011143		CSNK1G2	0.447546	0.0299266		GNPDA2	-0.794919	0.00402869
IGLV3-1	2.96432	0.00319462		FAM207A	-0.556983	0.0305652		EIF1AX	0.417375	0.00390383
CMTR1	-0.15053	0.0141066		SCD	-1.113	0.0308402		ITGB5	0.894613	0.003972
SMIM24	-0.974839	0.00940603		PGAP1	1.29899	0.031417		TXLNG	0.397238	0.00452898
CORO2B	1.20663	0.00965092		TBC1D9	1.44153	0.0314192		TRMT2A	0.299891	0.00455555
ODR4	0.241917	0.00965092		GNB2	0.406538	0.0314264		CGGBP1	-0.231189	0.00482909
ZNF746	0.27775	0.00731997		VPS35L	0.843198	0.0314969		CERT1	0.24064	0.00502348
BCL9	0.572218	0.00965092		NOCT	-0.638587	0.0317294		CBL	-0.376718	0.004619
MAP1B	1.78101	0.00987142		SVBP	0.581885	0.03191		APP	-0.79102	0.00428524
SIDT1	-1.05713	0.00920759		AGFG1	0.312936	0.0322028		POLR1C	0.27565	0.00482909
RPN1	-0.199147	0.0136856		NUDT19	-1.2372	0.0326386		IMPDH1	0.481849	0.00455555
LRRC14B	1.12416	0.0100936		BORA	-0.442971	0.0329122		PAK1IP1	0.245993	0.00482806
BPGM	0.432089	0.00985261		TNIP1	-0.552685	0.0329552		ARHGEF6	0.425004	0.00480246
SCAMP3	-0.225669	0.0105839		JUP	0.875509	0.0329552		RWDD2B	0.647975	0.00421558
PSME4	0.292759	0.0114464		SLC38A1	-0.678576	0.0329737		MSANTD2	-0.368856	0.00418551
AQP5	3.6789	0.00775733		PDE12	-0.323254	0.0330119		AUH	-0.47648	0.0041389
CKAP4	0.986418	0.0105586		CCDC69	-0.988208	0.0330119		PSD4	0.464926	0.004619
ATAD1	-0.160633	0.0121084		KLHL8	-0.373357	0.0333653		MLC1	1.48121	0.0043839
UBR5	0.213159	0.0132528		SPRED1	-0.703386	0.0333653		NIBAN2	0.995059	0.00455555
EHMT1	0.156533	0.0145297		IFIT3	1.08845	0.0335337		CLCN3	0.405161	0.00399934
ITPKB	0.449587	0.0100966		TCL1B	2.56406	0.033551		MED8	0.161175	0.0044974
DYNLL1	0.241606	0.0104276		VPS26C	0.889721	0.0335601		BRPF1	-0.251609	0.00501776
SPATS2	0.431105	0.0110744		ZBTB5	0.345179	0.0335601		DNTT	-1.45791	0.00457456
ANO6	-0.335822	0.0111975		MADD	-0.395523	0.0337163		MED7	0.224328	0.00414759
CHM	-0.35261	0.0108118		PGRMC2	0.257311	0.0339765		FANCB	0.410933	0.00455555
LYRM2	-0.320375	0.00835334		ZNF337	0.647367	0.0339765		CD44	1.12447	0.00462972
EPB41L5	0.813966	0.0109961		LINS1	0.418524	0.0339765		JOSD2	0.658873	0.00417972
ORC5	-0.223009	0.0116774		DOCK7	-0.748121	0.034133		VPS37C	0.446246	0.00423437
PIM2	0.74284	0.00892523		CTNND1	-1.26192	0.0341344		SLC22A16	-1.21434	0.00425364
ARHGAP35	0.182725	0.0143739		B4GALT4	-0.669435	0.0341728		NSDHL	0.355475	0.00502348
DCLRE1A	-0.319537	0.00694895		MTPAP	-0.352479	0.0342769		COPS7A	0.392145	0.00455555
ZBED6	0.46719	0.0101274		COIL	-0.389791	0.0344352		HNRNPA2B1	-0.208419	0.00742892
STAG2	-0.193041	0.0146447		AMDHD2	0.561458	0.0344352		TRAF3IP1	-0.548119	0.00455555
VASP	-0.579372	0.011698		LRRC42	0.372274	0.0345152		HSPH1	0.423659	0.00534049
SLC8B1	-1.39153	0.0109961		LNPK	0.474984	0.0348109		SRSF3	-0.142572	0.00934821
TOR3A	0.303547	0.0108118		ILF2	0.18725	0.0351669		SUGP2	-0.362316	0.00542634
ADGRE2	-1.7025	0.0111975		WBP1L	1.17742	0.0355325		NENF	-0.463068	0.00480246
NEDD9	-0.639903	0.0112889		VASN	1.74718	0.0355325		FAM107B	-0.900285	0.0049009
INPP4A	-0.305722	0.0123239		PTP4A3	1.25126	0.0358686		SNX3	0.477082	0.00502418
SHROOM3	1.0233	0.0114421		SLC1A5	-0.72569	0.0358747		IKBKE	0.416095	0.00455555
PSMD1	0.121718	0.022951		SLC6A9	-1.07464	0.0359581		INPP5A	0.737307	0.00491384
NFRKB	-0.147099	0.0133464		BRI3	0.952899	0.0360688		ZNF189	-0.318594	0.00417972
NXF1	0.132716	0.0182055		PSAT1	-0.973622	0.0362036		PABPC4	0.317799	0.00585369
TECR	-0.275311	0.0129541		TFAP4	-0.360358	0.0362036		RNF126	0.448393	0.00506114
ARL10	1.12267	0.0116427		AAK1	-0.513273	0.0362703		PNPLA2	0.405309	0.00502348
CAMK2D	0.923516	0.0123882		MLXIP	0.522987	0.0363392		ENDOD1	-0.703125	0.00529989
TENT2	-0.319546	0.0118661		RMND5A	-0.364347	0.0366437		ALOX5AP	0.765472	0.00482806
DAD1	-0.207506	0.0118661		MAD2L1	-0.310202	0.0367076		METAP1D	0.386	0.0044974
PPFIBP1	0.637383	0.0127105		ZNF274	0.864958	0.036764		CDC42EP3	1.20973	0.00510669
ECD	0.31935	0.0123436		ERCC2	0.387831	0.0372527		ABR	0.787439	0.00542634
SPTBN2	1.01973	0.0125627		SIK3	-0.327732	0.0374482		DOCK4	0.87815	0.00523952
ZNF281	0.315441	0.0127752		DNPEP	0.307984	0.0375234		SYVN1	-0.416927	0.00510669
MECR	-0.365832	0.0120613		ZBTB2	-0.239089	0.0375234		AGAP1	-1.06908	0.00499845
DENND4A	0.344819	0.0130738		SLC25A12	0.385335	0.0376233		PLCB1	-1.30626	0.00540082
PCMT1	-0.206203	0.0153368		BAK1	0.316366	0.037656		MRC2	0.892721	0.0054664
GSK3B	-0.306223	0.0128521		FUZ	0.666038	0.037825		ZC3H12A	-0.443813	0.00498624
HPRT1	-0.280077	0.0143406		SLMAP	-0.39938	0.0380746		CHD9	-0.306305	0.00629769
GBP2	-1.29341	0.0127682		MINPP1	-1.19818	0.0392215		MKRN1	0.296462	0.00456061
ATP6AP1	-0.394626	0.0123198		ARHGAP9	0.714473	0.0393135		ASH1L	-0.285965	0.00344068
SLC35B2	-0.264042	0.0109762		BZW2	-0.434147	0.0393229		PTRH2	0.360153	0.00571512
CKAP5	0.232303	0.0159756		CHD1	0.331623	0.0397758		N4BP1	-0.194232	0.00736325
ORC2	-0.204329	0.0141545		BAP1	-0.175582	0.0397758		PLCG1	-0.617717	0.00614049
CAPSL	1.31596	0.0121317		C6orf62	-0.637467	0.0397758		PLCL2	-0.928611	0.00607163
CERCAM	0.558036	0.0113487		NRBF2	0.25029	0.0398403		PHF2	-0.431875	0.00641247
MREG	0.981512	0.0127682		MARS2	-0.519558	0.0400758		SHTN1	1.0692	0.00620568
CLIP2	-0.602085	0.0133464		HLA-DOB	2.66925	0.0402555		MDH2	0.274158	0.00763096
HECTD1	0.275376	0.014806		PIP5K1C	0.512371	0.0403437		PIK3CD	-0.495854	0.00649391
OSTM1	-0.497985	0.011174		ZNF615	0.602103	0.0404151		MOSPD2	0.279215	0.00649686
NOTCH2	0.79102	0.0133464		PPP4R3B	-0.353835	0.0404816		PPP2R5C	0.51377	0.00649391
ITGB2	-0.722576	0.0140578		CRK	0.493567	0.0404816		CMC2	-0.252363	0.00490275
C2CD5	-0.329675	0.0144795		RRAGC	0.563758	0.0404816		NASP	-0.314141	0.00744108
GTF2H1	-0.214451	0.0144665		PYHIN1	1.58447	0.0408311		TMEM94	-0.400528	0.00580981
MARCKSL1	0.504321	0.0141413		SERPINA1	1.535	0.0408311		DUSP1	-1.11622	0.00583192
GUSB	-0.473514	0.0141413		POC1B	0.390649	0.0408311		MMS22L	0.383391	0.00660569
ADCY3	-0.485765	0.0135063		CASD1	0.391937	0.0408311		NANP	-0.467483	0.0062684
NAA40	0.234472	0.013059		PGBD1	0.50677	0.0408311		DBN1	-0.698068	0.00661894
BNIP3	1.0877	0.0137932		H1-0	2.0379	0.0409697		BCLAF3	0.436311	0.00641247
GEN1	0.311524	0.0138009		HLA-DPA1	1.20794	0.0409697		RAB37	1.27161	0.00649391
USP34	0.235388	0.0167619		C8orf33	-0.455081	0.0409697		MCOLN2	1.26654	0.00631192
IGFBP4	0.460614	0.012443		ZNF761	0.472437	0.0409697		BASP1	2.24477	0.00652382
NT5M	-0.593798	0.0123882		SFT2D3	-0.610244	0.0409811		SERPINB6	-1.10889	0.00655079
BUB3	0.123318	0.0237357		PPAN	0.69537	0.0409891		NFATC3	0.404721	0.00670172
KBTBD7	0.622706	0.0138235		POGK	-0.394084	0.0412812		DDX51	0.242264	0.00741811
HPS4	0.485865	0.014806		RAB3D	1.34853	0.0412812		FTSJ1	0.225601	0.00505245
SETD9	0.436991	0.0109428		ARHGAP26	-0.634366	0.0412812		SNX9	1.59807	0.00656309
CAPNS1	0.225737	0.0176808		TBC1D14	-0.946162	0.0412812		WBP2	0.396456	0.00658513
ARID3A	-0.556943	0.0153067		NIPAL2	-1.45767	0.0412812		MRPL9	0.351798	0.00656309
CTBS	-0.916375	0.0152597		LAMTOR3	0.399177	0.0412812		USP40	0.820088	0.00666596
PGK2	-0.370885	0.0145884		SVIP	0.717453	0.0412812		AFMID	0.708877	0.00643436
MFSD4B	-0.533291	0.0136856		PSME4	-0.38224	0.0417198		CAND2	-0.995041	0.00666596
BDH1	-0.495228	0.0160849		ACTR5	0.310204	0.0417198		MRPL46	0.2639	0.00713092
RRAGB	-0.871795	0.0146447		GNAI3	0.704787	0.0417198		ADAM9	0.680661	0.00666002
RAB6A	-0.171726	0.0173761		RNF121	0.480003	0.0417198		RAB39B	-0.739326	0.00673663
R3HDM1	0.288493	0.0165011		TTC33	0.517568	0.0419775		EIF4H	0.243922	0.00881335
USP28	-0.36236	0.0171184		CRKL	0.237592	0.0425179		FCHO2	-1.24751	0.00693014
ITPRID2	-0.534781	0.0163105		KATNB1	-0.28732	0.0425722		PLXNA3	0.643212	0.00662547
SUMO3	-0.279581	0.0128272		MAN2B1	0.772865	0.0427469		THOC6	-0.157121	0.00851119
NRDC	0.245961	0.0185782		TUBB4A	1.63378	0.0427469		UBE3C	0.496171	0.00734705
MAP3K3	-0.286775	0.0146447		ZNF43	0.732398	0.0427469		AUP1	0.375022	0.0070806
PITHD1	-0.19038	0.0187875		NUP188	-0.183107	0.0427491		GUCY1A1	1.11616	0.00712361
PTPN11	-0.210934	0.0195248		PLCG1	0.714104	0.0427491		CLIC4	0.558565	0.00754744
GTF2H4	-0.252788	0.0160786		SEH1L	-0.171946	0.0427832		DCAF8	0.307733	0.00702941
PPP2R3C	0.173015	0.0127215		PAWR	-1.46509	0.0428019		CUL3	-0.123376	0.0152388
PCBP4	0.823048	0.0160132		ARHGAP42	-0.76365	0.0428019		SND1	0.237592	0.00957822
DVL3	0.334003	0.0157935		CLUAP1	-0.682198	0.0428695		BLNK	-1.00733	0.00734705
APOBR	-0.8537	0.0171748		ASPHD2	0.705848	0.0429487		CRTC3	0.337593	0.00671398
TFEB	0.421248	0.0169439		GATAD2A	-0.221868	0.0437711		SCYL1	0.199849	0.00910048
PRKACB	-0.696504	0.0171779		POLDIP2	-0.260481	0.0438313		SFPQ	-0.15644	0.0134672
EDEM3	0.304837	0.0173564		ZNF181	0.599861	0.0438313		EMC10	-0.867318	0.00734215
TAPT1	-0.492735	0.0173761		COPS7B	0.244626	0.0444776		PGM3	0.417945	0.00763931
MACO1	-0.292471	0.0176808		PUS7	-0.641658	0.0444776		MTPN	0.290806	0.00853444
ZFPM1	0.512055	0.0165405		JARID2	-0.646027	0.0444776		RBMS1	0.480396	0.00641247
ABCC5	-0.433569	0.0171731		SMYD2	-0.900188	0.0446175		DNAJB14	0.265953	0.00749523
RNF2	0.244814	0.0173168		HDGFL3	-1.59357	0.0449425		URB1	0.251121	0.00920589
CASP1	-0.706264	0.0175955		ZMIZ1	0.476401	0.0450041		RGS2	1.38807	0.00740494
PLCB4	1.41504	0.0172938		PDLIM2	0.748878	0.0454265		MTAP	1.13663	0.00769276
UNC119B	0.249414	0.017704		BAIAP2	0.976721	0.04558		PLOD3	0.537341	0.00794906
RASAL1	1.27182	0.0177908		KDF1	2.40828	0.045743		FLAD1	0.3056	0.00829826
SHANK1	0.702659	0.0171731		HLA-DPB1	1.14514	0.045743		TGIF1	-0.501458	0.00689211
APBB1IP	0.504717	0.0184312		FUCA1	1.43698	0.0457863		CKAP5	-0.258361	0.00977404
COQ3	-0.47161	0.0175384		GPRIN1	-0.82319	0.0461278		KANSL1	-0.216593	0.00880993
ROBO1	1.3479	0.0179952		SCARB2	0.735917	0.0462868		ANAPC1	0.152542	0.0120213
BTD	-0.538661	0.0166716		SH2D2A	-1.12164	0.0462868		TIMP2	-0.899799	0.00749523
NVL	0.212199	0.0208678		CHCHD6	0.554559	0.0462868		KAZALD1	1.1555	0.00734705
CCDC117	-0.247035	0.0182055		TMEM231	-1.21121	0.0462868		KATNAL1	0.339858	0.00814358
TMC8	-0.610542	0.0174941		PLSCR3	0.600258	0.0462868		HERC1	0.204653	0.010177
SESN1	-0.519818	0.0182055		PIP4P2	0.459989	0.0463363		MED22	0.150478	0.00874742
ELOC	0.1836	0.0214845		C20orf27	-0.353701	0.0468421		INTU	1.66144	0.00678363
ARHGEF10	1.33314	0.0182055		LAPTM5	0.858915	0.0470346		APOBR	0.9726	0.00837365
CD58	0.805447	0.0185813		TNFAIP2	1.37616	0.0472546		PRXL2B	-0.57727	0.00740494
CEP57L1	-0.369124	0.0159756		WDR37	0.556843	0.0475219		ESAM	-1.69517	0.00835731
DEPDC1B	0.470216	0.0188963		P2RX7	0.80804	0.0475227		SHKBP1	0.321021	0.00835731
CSK	-0.521827	0.0197434		VWA5B2	1.88171	0.0475746		TMEM127	-0.540713	0.00702941
EPHA4	1.35619	0.018496		C19orf53	0.261952	0.0477741		SLC43A1	-0.511151	0.00803767
GALNT10	0.435538	0.0159756		PSTPIP1	1.06167	0.0481259		CCP110	-0.378168	0.00880993
USP18	-0.601725	0.0182055		MCM3AP	-0.14786	0.0482153		AGK	-0.478488	0.00871334
DHX40	-0.256302	0.020477		NCKAP1	1.31277	0.0482153		PRDM11	-0.76503	0.00794906
SCAND1	0.300073	0.0128603		RIOK3	0.444653	0.0482153		SREBF2	0.340391	0.00772055
TNRC18	-0.308219	0.0196487		AMMECR1	-0.694487	0.0482153		NQO1	1.21557	0.00855641
ZIC2	-1.12873	0.0195248		EEF1AKMT2	0.501554	0.0482153		MYO1F	0.971702	0.00871334
ZNF423	0.578497	0.0197434		SEMA4B	0.395242	0.0482153		CYFIP1	1.50626	0.00849698
BCL6	0.873361	0.0197825		FGFBP2	2.18543	0.0482153		CECR2	-1.26702	0.00853444
SMAP2	-0.317786	0.0210363		MAP4K1	0.488424	0.0482846		MAP7D3	-0.490353	0.00886153
LPCAT4	-0.343572	0.0199477		ASB13	-0.999993	0.0482846		ARFIP1	0.392189	0.00910048
ARMT1	-0.257649	0.0215744		SCAI	0.348634	0.0484889		VDAC1	-0.472576	0.00934821
CAMK2B	0.454072	0.0173795		GID8	-0.244784	0.0486271		IGBP1	0.229171	0.00977404
DPH6	-0.382538	0.0204533		ACOT2	0.749925	0.0486271		ABCC3	-0.652654	0.00787295
L2HGDH	-0.23904	0.0218545		SESN2	0.573056	0.0488705		SLC9A3R1	0.658615	0.00910048
RMDN3	-0.449007	0.0211892		IQSEC2	1.07752	0.0488705		NMT1	0.197601	0.0106048
ARHGAP18	-0.608577	0.0213341		THNSL1	-0.540412	0.0489112		NNT	-0.387466	0.00966341
CXorf21	0.926619	0.0207555		RWDD1	0.510385	0.0489112		USP39	-0.144316	0.0142201
PIKFYVE	-0.231094	0.023969		SLC49A4	0.795921	0.0489112		ADAM17	0.23675	0.00894549
PIGG	-0.361317	0.0210363		ZNF814	-0.965542	0.0491414		CABIN1	0.138891	0.0133846
ZDHHC13	0.367562	0.0208276		PTPRE	1.04151	0.049164		ZC3H12D	-0.776937	0.0089725
LRRK1	-0.489741	0.0213673		HSPD1	-0.362063	0.0495935		ZDHHC13	-0.425579	0.00871334
TPM4	-0.30285	0.023923		CCDC84	0.443664	0.0495935		LIAS	0.45736	0.0085467
MED14	-0.150668	0.0262258		LYPLA1	-0.343354	0.0498813		COPS7B	-0.203066	0.010046
PKD2	0.323395	0.0213403		RPUSD4	-0.472181	0.0498966		FZD2	-0.624546	0.00749523
MTURN	1.24547	0.0213341		SIGLEC15	1.51838	0.049984		PPIG	-0.21346	0.0107115
ABCC4	0.741052	0.0224309		TTLL5	-0.470293	0.049984		LIMK1	0.398183	0.00880993
RPL28	0.194568	0.0242218		EPCAM	1.41878	0.049984		DNASE2	-0.526844	0.00880993
GAB1	-0.7696	0.0225672		RCCD1	-0.308878	0.0500218		DNAJC1	0.621393	0.00920589
OARD1	-0.25933	0.0213341		CDKN1C	1.11821	0.0501835		SLC16A3	1.25646	0.00920589
ZNF114	0.947405	0.0213173		MRPS6	-0.247818	0.0503516		AKIRIN2	0.373629	0.00822878
NT5C	-0.640961	0.0225054		ZNF235	-0.958075	0.0503516		TPI1	0.429694	0.0101463
SLC39A11	-0.363932	0.0190635		NSMCE3	0.289404	0.0505749		AGFG2	0.42231	0.00879958
SLC8A1	0.941225	0.0224548		MPZL1	-0.683853	0.0505749		IDH3A	0.316013	0.0101138
LIMCH1	1.45999	0.0224548		TMCO3	0.544094	0.0505749		FAM171A1	-0.737093	0.00871334
SCYL3	0.215309	0.0195248		KIAA1191	0.285235	0.0505749		IKBKG	0.256494	0.0105407
NXT1	0.213806	0.0182055		CAPN15	-0.277206	0.0506678		SENP7	-0.360459	0.00963823
ADGRE5	-0.517481	0.0229719		DBR1	-0.217574	0.0507516		UBE2G2	0.36522	0.00934821
RAB8B	0.338168	0.0229193		ZRANB2	0.269982	0.0507516		MIEN1	0.262389	0.00927732
M6PR	-0.299961	0.0241066		BAZ1A	-0.356522	0.0507516		CCDC88C	-0.331521	0.0105755
PDCD1	0.948377	0.020507		CALU	0.386004	0.0507516		MFSD10	0.747915	0.00949377
YAP1	1.12075	0.0206365		CALML4	2.36808	0.0507516		ERGIC3	0.245799	0.0103813
MRPS21	0.291519	0.0210363		QSOX1	-0.575074	0.0507516		IL6ST	-0.830518	0.00934821
UAP1L1	-1.11914	0.0231806		TCAIM	-0.648535	0.0510588		VARS1	0.253053	0.01204
TRAPPC9	-0.185482	0.0254543		ATF7	-0.446216	0.0510588		PPARD	0.579741	0.00893588
PDIA4	0.336381	0.0252528		NCOA6	-0.32869	0.0511264		RBM45	-0.183229	0.0111418
RPL35A	0.174457	0.0280014		CCDC138	-0.518549	0.0511264		PTPRR	1.58339	0.00974094
PELI2	0.432456	0.0229579		PSTK	-0.582876	0.0511264		ANAPC4	0.165675	0.0110373
STK35	0.21808	0.0160849		PALD1	-1.03274	0.0512262		LETMD1	0.492582	0.00963823
KLHL9	0.744407	0.0233159		MTO1	-0.370659	0.05142		MBNL1	0.237599	0.0107938
BEND4	1.18944	0.0231806		TM7SF3	0.496209	0.05142		C12orf75	1.05523	0.00995762
P4HA2	0.830953	0.0237412		N4BP1	0.221647	0.0514812		DOCK6	1.21829	0.00979431
NMNAT1	-0.426323	0.0242218		NRROS	-0.549111	0.051509		DEPDC1	0.547866	0.00963823
PRKAB1	-0.237118	0.0239999		PITRM1	-0.391036	0.0515109		RHOQ	0.828024	0.00920589
NT5E	0.923922	0.0245355		DNM2	0.409083	0.0524707		GPCPD1	0.497052	0.0104242
LRR1	0.37938	0.0241537		THG1L	-0.474606	0.0526996		MMAB	0.434092	0.0105407
AL159141.1	-0.827387	0.024452		STARD3NL	0.479533	0.0528092		PASK	-0.258237	0.0113073
RTN4IP1	-0.34219	0.0241865		ZFYVE19	0.432315	0.0533103		SIT1	0.850911	0.0103745
DAB1	1.42239	0.0245355		NLN	-0.535875	0.0533441		CDKN1B	0.853371	0.0103813
FEM1B	0.293313	0.0248173		RSBN1	0.379513	0.0535417		ARF4	0.27947	0.0112358
FAM241A	1.12825	0.0249224		SYNGR1	1.34452	0.0535773		ZC3H12C	0.974801	0.0102426
OCIAD1	-0.194823	0.0268106		COPS2	0.137608	0.0536276		SLC30A7	0.321463	0.00871334
CEPT1	-0.390997	0.0182055		ZNF566	-0.448726	0.0538527		CASP2	0.295333	0.0115198
KNTC1	0.234608	0.0284579		DNAJB2	0.673763	0.0543839		CGAS	0.583184	0.0106184
PRKAA2	2.56249	0.013741		FAM114A1	1.01335	0.0544601		RASSF3	0.384495	0.00958156
SETMAR	0.249222	0.0260577		NAE1	-0.222607	0.0544639		TMEM242	0.566759	0.00744108
JADE2	-0.325653	0.0252472		DCP1A	-0.263642	0.0544639		TOP2B	-0.582746	0.0112892
MAPKAPK2	0.406029	0.0258276		MEMO1	-0.352956	0.0544639		ZCCHC7	0.334589	0.0107653
STX10	-0.1891	0.0233159		TRMT1	-0.363005	0.0544639		ESYT1	0.290869	0.0125536
ABHD17A	-0.286945	0.0210363		POLR2K	-0.184672	0.0544639		CHD2	-0.239998	0.0127917
NOL3	0.77174	0.0249224		HEATR3	-0.506584	0.0545148		DPYSL3	0.858298	0.0105407
MBLAC2	-0.378716	0.0255792		STAMBPL1	-0.841749	0.0545148		REEP6	1.11413	0.0105755
PIP5K1A	-0.198011	0.0234563		C19orf54	-0.376931	0.0545148		ZC3H4	-0.17579	0.0148464
HDDC2	-0.279013	0.0263298		NUTF2	-0.217683	0.0548388		STK24	-0.346339	0.011407
RAB24	-0.546274	0.025737		ACAP3	-0.5131	0.0550346		ABCE1	0.267387	0.0132138
SPAG9	-0.228494	0.0290858		NIT2	-0.425545	0.055549		GCNT1	0.589894	0.0103117
SLC19A2	0.78435	0.024175		PPFIBP1	-0.803851	0.055549		ABCF3	0.244608	0.0127152
ACSS1	-0.586725	0.0263211		RHEB	-0.35541	0.055549		GNAS	-0.302709	0.0125223
UBFD1	0.188015	0.0249224		TSPAN9	1.64031	0.0557311		IDH3B	0.244946	0.0129325
SYCP2L	2.41047	0.0285552		IBTK	-0.459996	0.0558845		MRM1	0.516106	0.0110373
CORO2A	0.523654	0.0253932		ATP5MC2	0.46933	0.055897		ELL	0.204686	0.0123532
NUP62	0.133861	0.0335738		AP3D1	0.216033	0.0560027		C15orf39	0.351235	0.01125
TRIB3	-0.804361	0.024452		GFM1	-0.300636	0.0560862		ELOVL6	1.33794	0.0110373
RAB3GAP1	0.22036	0.0295988		PLIN2	1.1475	0.0560862		CNOT4	0.223451	0.011641
KIAA0586	0.264698	0.0258728		KDM4B	0.524709	0.0562706		HEG1	0.584754	0.00893588
KIF20A	0.357361	0.0276431		CIITA	0.922551	0.0562706		CD93	1.19564	0.0113073
DECR1	0.370105	0.0277451		JUNB	-0.481859	0.0563646		ITGB7	1.06249	0.0114828
AP2A1	-0.185683	0.0317817		TMEM205	0.491659	0.0565227		REXO1	0.254315	0.0105889
RELL1	-0.435457	0.0254543		FTH1	1.34601	0.0566223		HNRNPU	-0.174001	0.0175809
ZFAND2B	-0.272864	0.0239981		MDN1	-0.555056	0.0569853		TUBB	-0.207051	0.0151565
CEP44	-0.281114	0.0266626		TST	-0.520273	0.0571839		RAB3D	1.09192	0.0115753
PRKCH	0.762247	0.0267413		NT5C2	0.403397	0.0572416		HIPK3	0.44392	0.00935558
CCDC88B	-0.524916	0.0276431		ADD1	-0.465892	0.0572908		SLCO2B1	2.41879	0.0118973
GMPR2	-0.280244	0.0277453		FAHD2A	0.59296	0.0573048		PRIMPOL	0.316904	0.0108208
GAMT	-0.302052	0.0267107		IRF4	-0.849053	0.0576632		DDX55	0.294045	0.0122785
LMBRD2	-0.308692	0.025737		DPH5	-0.353829	0.05769		MTIF3	0.440855	0.0115698
ZNF217	-0.473905	0.0277453		DCUN1D1	0.265256	0.0577479		MEF2A	0.369111	0.0105596
OBSL1	1.42472	0.0267107		FERMT1	-1.54294	0.0578919		DDX41	0.214568	0.0141085
COP1	0.21591	0.0241865		MILR1	1.31118	0.0578919		ALKBH2	0.541732	0.0115198
IGFN1	0.456948	0.0127682		ARHGEF18	1.06434	0.0578919		GABPA	-0.171684	0.0154344
NAV1	0.920625	0.0277453		ZFYVE27	-0.277078	0.0578919		DUSP12	0.344664	0.0121813
GYS1	-0.258945	0.0292938		ACSF2	0.540965	0.0578928		SLAIN1	-0.403596	0.01204
IGHMBP2	-0.169239	0.0294415		MFSD5	0.342764	0.0579016		ILK	0.350266	0.0128662
ACOX1	0.273402	0.0291382		NSRP1	-0.347359	0.0579284		ZNF219	-0.622715	0.0118696
ERCC2	-0.26446	0.0289141		SAT2	0.741006	0.0579803		NGRN	0.35838	0.010869
KDM5B	0.80822	0.0277453		ADNP	-0.190622	0.0580359		URB2	0.248415	0.0138226
RINL	-0.403573	0.0261186		ZFHX3	-0.982833	0.0580359		UTP14C	-0.449968	0.0108726
AMOT	0.86333	0.0277453		MTMR10	-0.678427	0.0580359		ATR	0.235903	0.0143666
MED24	-0.168476	0.0318683		UCK2	-0.600119	0.0580359		QSOX2	0.504663	0.0125445
FSCN1	-0.992987	0.028103		CCDC25	-0.342702	0.0580359		USP33	0.310582	0.011641
EMILIN2	1.48392	0.0277453		TOP1MT	-0.704095	0.0580359		NTPCR	-0.460519	0.0125223
TMX4	0.295	0.0276243		POLR3B	-0.302119	0.0581184		ARGLU1	-0.243343	0.0139022
DIAPH3	0.403616	0.0289713		WWP2	-0.320366	0.0592599		RFNG	0.408221	0.00853444
RASA2	-0.638104	0.0284815		BRMS1	-0.2593	0.0595092		DGKZ	-0.33385	0.0133067
MOB2	-0.249231	0.025737		CCAR1	0.17732	0.0595466		FBXW11	0.279909	0.0111062
PSEN2	1.37452	0.0277302		DSG2	1.71847	0.0595466		SBNO2	0.352457	0.0115753
TMEM268	0.421276	0.0224548		CCNY	0.414942	0.0595927		EHMT1	-0.162238	0.0175495
SAFB2	0.139306	0.0345999		SLF2	0.303315	0.0596259		RGS3	0.50061	0.012325
UBXN6	-0.238861	0.0290983		AIP	-0.234855	0.0596492		DPP9	0.240425	0.0147487
AKAP12	1.16788	0.0291382		RABAC1	0.327818	0.0596559		ISCA1	0.341351	0.0116119
TASP1	-0.326186	0.0253932		IQGAP2	-0.86169	0.0598032		DDX31	0.286182	0.0138226
TSPAN3	0.550521	0.0277453		PPOX	0.36018	0.0598032		PHF12	-0.172263	0.0122353
MSN	-0.274971	0.0325934		LILRB1	1.53388	0.0598032		BCL2L1	-0.468042	0.0129278
TMEM109	-0.193015	0.0276431		TSEN2	-0.385815	0.0598032		PRKD2	0.457412	0.0136858
NRP2	1.21645	0.0284815		CD40	1.08741	0.0598032		RAB24	0.620621	0.0135731
ZNF823	-0.343986	0.0253932		FAM174B	1.85075	0.0598032		UBE2Q2	0.369376	0.0115724
GNPTAB	-0.381012	0.029362		SEL1L3	-1.16883	0.0598032		KANSL3	-0.165115	0.0155675
ATP6AP2	-0.337333	0.0290466		ARPP21	1.09055	0.0600607		EMSY	-0.20678	0.0139482
OS9	0.280126	0.0308857		DUSP11	-0.347337	0.0600607		R3HDM4	0.544497	0.0110373
B4GALT4	0.457173	0.0261186		CAPN10	-0.766814	0.0600607		HEBP2	-0.594044	0.0135802
FRYL	-0.24759	0.0332392		XRCC6	0.180801	0.0600703		SYS1	0.430439	0.0096561
APC	0.241667	0.0316798		FAIM	-0.774811	0.0601312		TIMP1	0.789441	0.0129278
DHX35	-0.134292	0.0334837		TTI2	-0.306177	0.0601312		SYPL1	0.609895	0.0135802
DNTT	1.13847	0.0305732		CSTA	0.820449	0.0605252		SLC25A12	-0.300761	0.0145477
SPRY2	-0.630011	0.0290983		KLHL18	-0.491088	0.0605515		PCID2	-0.278848	0.0149486
LRIG2	-0.268366	0.0277476		LY96	1.188	0.0606845		NAB1	-0.508589	0.0136653
HM13	-0.267094	0.032814		NIT1	0.515826	0.0606866		ZNF14	-0.647911	0.0115724
JUND	-0.37608	0.0294288		UBE2L6	0.35573	0.0607139		TOX2	1.16633	0.0135605
PDXDC1	-0.269719	0.0332392		PC	-0.561303	0.0607139		PIGT	0.232616	0.0133348
MAP4K5	-0.288842	0.0315628		GPD1L	0.681683	0.0607139		SQLE	0.646768	0.0139968
CTSS	-0.601782	0.0313715		NAIF1	0.482505	0.0607139		TBCA	-0.231269	0.0167477
ERC1	0.236574	0.0342775		NUP88	-0.267382	0.0613095		ZBTB12	-0.2672	0.0113073
RPE	-0.188532	0.0313715		ELAC2	-0.262169	0.0616421		POMT1	-0.619086	0.0128059
ZNF90	1.19607	0.0304146		HMGCS1	-0.833431	0.061837		FAM117A	0.450393	0.0136653
BANF1	-0.195005	0.0365417		ZC3H12C	-1.11139	0.061837		ACAA1	0.378211	0.0150082
FAM169A	0.727694	0.0318902		TRMU	-0.396001	0.0619694		SIGMAR1	0.461787	0.0137752
TMX3	-0.290253	0.0332392		KRT6B	1.63472	0.0621774		NAV2	-1.73419	0.0140493
NUP214	0.172523	0.0377981		CLEC2D	-1.16268	0.0622215		ZC3H13	-0.160603	0.0191026
NUP133	0.113183	0.0471467		CNR2	1.50291	0.0622215		OPN5	-0.878589	0.0125092
NEK2	0.311428	0.030516		ZNF521	-0.836116	0.0624533		PEX5	0.373569	0.0152463
NHSL1	0.555356	0.0311535		AMPD3	0.957343	0.0626547		GTF2A1	-0.212531	0.0128419
FAM49A	-0.715543	0.0321637		TGFBR2	-0.800789	0.0626547		ESRRA	0.362818	0.0138226
TLR6	-0.688164	0.0301585		FOXN2	-0.40855	0.0626547		CORO2A	-0.589966	0.0143025
FUCA1	-0.994097	0.0325934		NFATC3	-0.442381	0.0629407		BCL6	-0.954518	0.0146812
NLRC3	-0.374877	0.0322787		TENT4B	-0.329904	0.0629407		EML3	0.312755	0.0152557
ABCA7	-0.462971	0.0294979		SPECC1L	-0.395767	0.0630084		GOLGA7	0.178842	0.0139968
SIRT7	-0.356352	0.0315736		UFD1	0.161069	0.0635794		LPIN2	-0.803899	0.0149261
UBTF	0.150721	0.041486		FAM219B	1.33664	0.0635794		MGMT	-0.889601	0.015179
ATAD3B	0.40981	0.0322787		SPATA48	-1.05724	0.0635794		ZSCAN16	-0.715295	0.0135336
VPS13A	0.298652	0.0351351		RBM3	-0.439261	0.0635942		AGPAT2	0.466143	0.0142662
RGPD8	0.709098	0.0304247		ZNF391	-1.31929	0.0635942		ZNF512	-0.296393	0.0164112
SENP2	-0.174292	0.0256607		HLA-DOA	0.982896	0.0635942		ARFRP1	0.270172	0.0142662
GNG5	0.448649	0.0317721		TUSC2	-0.507617	0.064001		SETD6	0.94317	0.0147487
CDK5RAP3	-0.354435	0.0345999		RGS10	0.663753	0.0640978		ZNHIT2	0.301262	0.0142662
CD109	-0.981545	0.0336948		FABP3	1.6966	0.0640978		GOLGA8N	1.58226	0.0150529
MIA3	0.267324	0.0365853		PTGS1	0.867761	0.0641069		IGLL1	-0.963541	0.0153121
CFAP46	-0.519893	0.0174162		HMGA1	0.287011	0.064238		TGFB1	0.659043	0.0154361
VANGL2	0.956215	0.0330253		QARS1	-0.273523	0.0645789		MRTO4	0.227909	0.0177147
WAPL	0.233418	0.0372247		GNL1	0.27981	0.0645789		INTS6	-0.189772	0.0180058
ADCY7	-0.685431	0.0336299		DRG2	0.339658	0.0645789		VSIR	1.35905	0.0139968
APOL6	-0.457339	0.0280014		PCYT2	-0.471652	0.0645789		TIMMDC1	0.488201	0.0154684
UMPS	-0.144918	0.0413006		PALM	1.41473	0.0645789		HMGB3	-0.36429	0.0160325
CBX1	0.67415	0.0345287		SESN3	0.992963	0.0645789		DNAJB6	0.385344	0.0162364
SMG7	0.192013	0.0360419		BLOC1S4	0.46589	0.0645789		SMYD3	-0.330345	0.0160325
TMEM120A	-0.444779	0.0317926		NAF1	-0.381797	0.0645789		CCDC186	-0.523144	0.0160325
UGT8	0.894774	0.0334837		SMPD1	0.55919	0.0645789		CPPED1	-1.11248	0.0158601
NCOA7	-0.385673	0.0347651		SLC20A1	-0.550821	0.0649715		EIF2B1	0.140061	0.0219787
PDXK	-0.449343	0.034659		RGMA	2.00515	0.0651477		RETREG1	-0.836205	0.0156423
RAD23A	-0.244943	0.0365417		CPNE7	-0.897458	0.0651504		SDSL	1.00114	0.0156423
AKR1A1	-0.353898	0.0365367		SPEN	-0.16952	0.0655002		ANKRD12	-0.360708	0.0163639
CDC25B	0.412993	0.0336347		AGO2	0.380702	0.0655002		RPF2	0.30446	0.0167096
CHUK	-0.216329	0.0365861		TARBP2	-0.304409	0.065604		CRPPA	0.775887	0.0147487
PNPLA6	-0.202236	0.0365747		DGKH	-0.677931	0.0659781		HIVEP1	-0.554018	0.0156423
HACE1	-0.338504	0.0341647		SLC44A2	0.716668	0.0659781		WIPF2	0.33891	0.0133933
PRDM8	1.78395	0.0348848		NDUFA8	0.390117	0.0659781		FOXO1	-0.761933	0.0160325
VAMP4	0.247553	0.0337448		CCNE2	-0.480932	0.0659781		USP25	0.243077	0.0182027
ARL9	1.53936	0.034659		ARID3A	0.692408	0.0662416		BRF1	-0.416531	0.0163639
HSPA5	0.30254	0.0377765		MPDU1	0.51375	0.0663564		B3GLCT	-0.486171	0.015837
TASOR	-0.229481	0.038677		ADARB1	-1.07423	0.0664774		LIMK2	-0.322811	0.0160325
ABCC10	-0.275334	0.0249224		GYG1	-0.521614	0.0664774		ELAVL1	-0.114904	0.0280494
NPLOC4	-0.127538	0.0442019		LAMTOR5	0.356666	0.0664774		CHPT1	0.710367	0.00892502
TAF5L	0.126066	0.0344318		LRP1	0.855854	0.0664774		CLIC3	0.954114	0.0138226
RALB	-0.593785	0.0345999		ZBTB4	0.642472	0.0664774		LSP1	1.07366	0.0167065
FAM117B	-0.306204	0.034659		SETD2	-0.203781	0.0664843		TONSL	0.274421	0.0178857
SDSL	-0.861318	0.0347926		MRPS12	-0.279492	0.0664843		S100A2	1.05902	0.0159263
AOX1	1.35611	0.0357682		EPB41L5	-0.97722	0.0669802		HELB	0.515621	0.0163639
NFIX	0.664941	0.0360419		HLA-DMA	1.87653	0.0674252		IPO5	-0.260439	0.019331
HECA	-0.32918	0.0350905		ABCC3	0.713807	0.0675848		CYB5D2	0.813606	0.0147691
IL1RAP	-0.784722	0.0365417		CACNA2D2	1.27717	0.0676099		ABRACL	-0.36866	0.0172873
TMC6	-0.508823	0.0345999		ADRB2	0.868969	0.0678812		JMJD1C	0.315512	0.01819
LRRC47	-0.255603	0.0392996		TWF2	-0.361133	0.0680587		RNF122	-0.714119	0.0152557
BCL11B	0.335964	0.037368		ZNF354B	0.505447	0.0680691		STT3A	0.304473	0.0184278
ENAH	0.686421	0.0370876		UEVLD	-0.69929	0.0685194		ISCU	0.337033	0.0164289
ILVBL	-0.258711	0.0370876		GRAMD1B	0.758696	0.0686825		TUBGCP3	-0.169293	0.0209601
YIPF4	-0.286304	0.0256272		CRIP2	-1.49758	0.0689134		UBE3B	0.35905	0.0163639
RFNG	-0.341812	0.0264743		TOB1	-0.552842	0.0691631		GNL1	-0.232085	0.018577
CUL5	-0.209413	0.0409068		PIK3IP1	1.18533	0.0691671		TSPAN15	-0.987754	0.0160325
HMGN3	-0.440572	0.0370728		ELK3	1.54704	0.0692785		SH3BP1	0.769851	0.0171424
PDIA5	-0.633742	0.0372247		WEE1	-0.358681	0.0697713		NFIB	1.57603	0.0143476
MLLT10	-0.293166	0.0370728		NKAPD1	-0.367607	0.069796		AMDHD2	-0.427281	0.0164289
HINT2	-0.256412	0.0386199		TIAL1	-0.165832	0.0698373		UBR2	0.211201	0.0202266
AIDA	0.241922	0.0377765		CBX7	0.518373	0.0703088		SPATA5L1	0.195665	0.019331
ST7	0.605514	0.0355471		MED21	-0.185799	0.0706478		EDRF1	0.427647	0.0180674
LHPP	-0.673684	0.0374172		TXNDC5	-0.454778	0.0707734		STX12	0.285231	0.01666
PRPF38B	-0.134929	0.0394758		TOP3A	-0.337384	0.0707734		LTV1	0.523157	0.0179939
LRRC38	1.32791	0.0372247		ADAM10	-0.502536	0.0707734		REST	-0.134769	0.018905
R3HCC1	0.31785	0.0371985		TEX9	-0.829548	0.0707734		RERE	-0.196509	0.0185016
CASP4	-0.416554	0.0383664		RPIA	-0.323792	0.0707904		DIS3	-0.180996	0.0227292
TM9SF3	-0.306328	0.0390407		RFX7	-0.249696	0.0710885		NOTCH1	0.376066	0.0184531
ILRUN	-0.184669	0.034218		AZI2	0.314556	0.0713513		SRC	-0.903136	0.0180058
RANBP10	0.199298	0.0366322		THUMPD1	0.349353	0.0715209		MAPKAPK5	0.283933	0.0163639
GLT1D1	1.28411	0.0379865		TTLL12	-0.384208	0.0717279		SCAI	-0.27446	0.0186419
MSX1	0.973489	0.0365833		DCTPP1	-0.283056	0.0717677		RFFL	0.29949	0.015634
MED23	-0.139121	0.0446895		AKT2	-0.236563	0.0717677		PHACTR1	-0.563173	0.0162364
FCGRT	-1.0853	0.0380659		HSPA4	0.167808	0.0723547		MAK16	0.251067	0.018577
KLHDC9	0.5762	0.025629		GIPC3	1.42311	0.0724199		ACOT2	-0.597449	0.016975
KIF14	0.360554	0.0399626		COA4	-0.47014	0.0724199		NCOA2	-0.354429	0.0188308
BCL2L11	0.438504	0.0372247		TSR1	-0.324035	0.0724685		TMCO6	0.366169	0.0160325
CUTC	-0.273839	0.039793		TAOK1	0.264411	0.0728624		TSN	-0.237007	0.0200396
ALG13	0.233008	0.0372967		SYF2	-0.242808	0.0728624		ZNF131	-0.20173	0.0191819
CCDC138	0.357673	0.0380659		CDR2L	0.591358	0.0728624		CADPS2	2.82435	0.019331
SYNCRIP	-0.261186	0.0426639		BRD8	-0.216422	0.0729472		ARID3B	0.666358	0.0184012
ZBTB41	0.273377	0.0233159		SDK1	1.83481	0.0732695		ATP10D	-0.603596	0.0175809
ZNF106	-0.287431	0.0409068		ELOVL5	-0.751168	0.0732697		OGFR	0.220908	0.0206328
DDO	-0.917184	0.0377765		NME4	0.520154	0.0732697		RALB	0.679084	0.0179525
DMD	1.32976	0.0389054		SORD	-0.666292	0.0734265		ATF7IP2	-0.851177	0.0181706
RPL3	0.155129	0.049465		SLC9A6	0.375256	0.073851		SAMHD1	1.18967	0.0187278
PPM1F	-0.502343	0.0399626		HABP4	0.581471	0.073851		TSEN2	0.316366	0.0181706
PRKCI	0.219669	0.0400074		GOLGA1	0.291923	0.073851		CTU2	0.323296	0.0179939
GTF2H2	-0.483461	0.0345999		DIS3	-0.218924	0.0740435		IL21R	0.798198	0.0174302
EP400	0.143964	0.0487157		TTC31	0.397409	0.0740435		RELB	0.334014	0.0185935
SERPINA12	-0.769426	0.0337448		FBXW4	-0.424706	0.0740435		MERTK	-1.30699	0.0188025
SIPA1	-0.29425	0.0412436		TMTC1	0.681819	0.0740435		CHD6	-0.199774	0.0220003
CAPN1	0.223225	0.0441766		OAS3	1.01844	0.0746088		CSGALNACT1	-1.62276	0.0184882
POLDIP3	-0.167819	0.0436947		GNA15	0.854158	0.07473		RYBP	0.694967	0.0186419
AKT3	0.609884	0.039793		GTF2H5	0.293467	0.0749357		TEX2	0.319269	0.0191026
CBX2	0.354276	0.0389054		RAB1A	0.240968	0.0752823		ABI1	-0.323154	0.0196024
GTF2H3	-0.192071	0.0369521		LRRC8A	0.288531	0.0752823		PSEN2	-1.6411	0.0186223
DOCK9	0.70674	0.0406007		AGR2	1.16228	0.0752823		SOX4	-0.503264	0.0174407
C10orf88	0.359715	0.0394697		TBC1D2	0.670153	0.0755127		CCDC88B	0.57704	0.019331
SPATA2	-0.233173	0.0325783		TTC28	1.38485	0.0756328		PPID	0.462482	0.0195297
PGK1	-0.333724	0.0426639		INO80C	0.390885	0.0756328		NUDT10	0.661301	0.0158793
ATP2A3	-0.503812	0.04106		VPS9D1	0.711729	0.0756328		TPST2	-0.387648	0.0161815
LYRM1	0.385132	0.0322787		RPUSD3	-0.46641	0.075743		ARHGAP30	0.379603	0.0198586
AC087632.2	0.611967	0.0111181		ZFP3	-0.85183	0.075743		MED21	0.16217	0.0133846
MATR3	0.116801	0.0599147		JAK2	0.740423	0.0765028		HMX3	0.891682	0.0184295
FUT8	-0.311321	0.0411291		RBM38	0.486853	0.0766935		PAFAH1B2	0.24222	0.019331
RRAS2	-0.689613	0.0409068		DERL2	0.340404	0.0767053		MMGT1	0.268927	0.0162558
FOS	-0.981947	0.0370383		LAMP2	0.755338	0.0767274		TMOD2	-0.619426	0.0191819
GDAP1	0.696445	0.0409068		MYO1C	0.861536	0.0767602		ZNF48	-0.24034	0.0160325
WASHC1	-0.147152	0.0372247		ABCF2	-0.396535	0.0767782		ZDHHC20	-0.420495	0.0188807
CLOCK	0.327271	0.0294979		POLR2I	0.245472	0.0768242		RUNX3	0.70192	0.018922
ANKRD10	0.28598	0.0389054		MAPK7	0.361679	0.0768535		TIGD1	-0.689924	0.0190756
TPGS2	0.507507	0.0369041		PKN1	0.209544	0.077261		KRBA1	-0.552282	0.0183245
AC004151.1	-0.367213	0.0428259		XPO6	-0.243135	0.077261		ERG	-0.68315	0.0195543
TFPT	-0.204351	0.0345999		NUP35	-0.186036	0.077261		ARL9	-1.60273	0.019331
ANXA4	-0.459876	0.0426639		TGOLN2	-0.532636	0.077261		KHDRBS2	1.12167	0.018922
ZNF74	-0.636284	0.037368		SETD7	-0.392986	0.077261		MRPL39	0.314913	0.0205502
ALKBH4	-0.250748	0.0396878		LTF	0.853408	0.077261		POLM	-0.378831	0.0184012
ZNF286A	0.89568	0.0345144		ZMYM1	0.528583	0.0777005		GALNT3	0.955989	0.0191819
COPG2	-0.232315	0.0450806		CARD16	-0.994838	0.0777005		MTG1	0.354114	0.0193392
RIC8A	0.171839	0.0454517		PBK	-0.618946	0.0779062		LRP6	-0.547937	0.019331
RPL5	0.148104	0.0522251		HS1BP3	0.555675	0.0779261		UBFD1	-0.203388	0.0195419
PLP2	-0.249835	0.0372247		GLT1D1	-1.71232	0.0779261		KRR1	0.293939	0.0211211
OTX1	-1.00034	0.0409068		MYL6B	0.368138	0.0781783		HIP1R	-0.81934	0.0203782
SART3	-0.158645	0.0505421		PBX3	-0.720587	0.078262		NT5C2	-0.320879	0.0213545
ALDH1L1	1.56092	0.0412436		MTFR1L	0.512033	0.0789564		NBEAL1	0.585522	0.019331
XPNPEP1	-0.355989	0.0434008		RMDN2	-1.34561	0.0790737		MID1IP1	0.508939	0.0195297
UCK2	0.416183	0.0423274		MDC1	-0.347274	0.0790771		ZNF239	1.6505	0.0196024
COX4I1	0.220294	0.045819		SLC16A7	-0.755483	0.0790771		ZCCHC4	0.337211	0.0194913
SYPL1	-0.502646	0.0418979		SLC8B1	1.59376	0.0790771		NGLY1	-0.458948	0.020801
RPL24	0.171766	0.0471467		EPS15L1	0.175067	0.0791251		NLK	-0.399394	0.0177147
STARD13	-1.12222	0.041486		THOC5	0.205102	0.0791251		SUGT1	-0.282952	0.0222295
SARS2	-0.206973	0.0386199		RALGAPA1	0.345144	0.0791251		MME	-1.42558	0.0205642
YWHAQ	0.205149	0.0487068		CLCC1	0.646957	0.0791251		UBAC2	-0.418681	0.0201558
ABCA2	-0.372233	0.0409068		KIAA1324L	-1.2364	0.0794252		ZNF107	-0.392229	0.0178025
ARHGAP42	0.509186	0.0396878		TJP2	-1.16904	0.07979		FBXL4	0.348376	0.018922
CYB5R4	-0.331526	0.0430786		SERPINB3	0.962748	0.07979		YY1	-0.189412	0.0210298
BLNK	0.778861	0.0428259		MDFIC	1.33923	0.07979		KEAP1	0.294088	0.0213545
CBX8	-0.260787	0.0434008		ST13	0.277559	0.0803073		RC3H2	0.265219	0.019331
BCORL1	0.354105	0.0428259		RPRD1A	-0.367411	0.0809172		SNX10	1.0173	0.0203119
CLEC2D	0.81546	0.0426639		RRAS	0.886845	0.081024		DNAJA3	0.186704	0.0232746
CFAP36	-0.31956	0.0431313		FBXW9	-0.379349	0.0821002		SNX24	-0.920711	0.0195297
PRKAR2A	-0.503607	0.0436913		ZMYM4	0.362621	0.0822764		R3HDM1	-0.295263	0.0213545
HHEX	-0.651267	0.0420097		CHEK1	-0.447963	0.0822764		MEX3C	-0.286946	0.019331
MAPKAPK3	-0.398203	0.0431313		RASSF1	-0.411391	0.0822764		ANAPC5	0.14666	0.0243383
USP48	0.199279	0.0485206		LSM12	-0.206058	0.0822764		DOK3	-0.520047	0.0213545
LTBP3	0.831283	0.0413419		COPS3	0.136869	0.0824095		ASCC3	0.207229	0.0252886
RPL21	0.169246	0.0485206		EMSY	0.231299	0.0824095		HIBCH	-0.361966	0.0222295
ZNF275	-0.261762	0.0345999		RGS19	0.827563	0.0824095		ARMC5	0.338623	0.0196024
PWWP2A	0.268791	0.0428259		DCLRE1C	-0.371043	0.0824095		AC119396.1	-0.619367	0.021015
ZUP1	-0.26008	0.0421523		ZCCHC17	0.308277	0.0824095		MAN1B1	0.269532	0.021031
MCC	0.483519	0.0407204		LILRA1	1.50485	0.0824095		HDDC3	0.341472	0.0205125
PURB	-0.35697	0.0428259		PSME1	0.311131	0.0826802		EPS8	0.992819	0.0210329
PIGO	-0.247347	0.0409068		RRM2B	0.501243	0.0826802		ANO6	0.330067	0.0220003
FNBP1	-0.519073	0.0452994		P2RX4	0.894487	0.0826802		TDP1	-0.288815	0.0222656
KIAA0513	-0.861872	0.0434008		ALG2	0.358077	0.0826802		LZTR1	0.271151	0.0206907
COX7A2L	0.429844	0.0432353		TLCD3A	0.840128	0.0826802		FAAH	-1.31278	0.0213545
ABI3	-0.576442	0.0441796		NFE2L2	-0.570386	0.0827919		HOXA10	2.65691	0.0229146
CDKN2C	-0.59668	0.0441661		CENPVL3	1.09232	0.0827919		C16orf87	-0.414355	0.019331
TTF1	0.290618	0.0456586		IFT122	-0.436616	0.0829008		SLC25A46	-0.437465	0.0210905
FBP1	1.29966	0.0444243		ZC3H7A	-0.166173	0.0831474		PYGM	1.1181	0.0208998
MEX3C	0.247011	0.0414116		UBE2D3	-0.283307	0.0831474		IRF4	-0.673812	0.0220003
KCNAB1	-0.737614	0.0406007		SQLE	-0.721131	0.0833157		MID1	-0.907867	0.0216071
MBNL2	0.46655	0.0391495		YOD1	1.10234	0.0833157		HDHD3	-0.365474	0.0210907
LZIC	-0.20689	0.0468713		BICD2	0.328266	0.0834589		PPP1CB	-0.164732	0.0235641
DBT	-0.317359	0.0464112		SLC10A7	0.526611	0.0834589		GABPB1	-0.202329	0.0223442
MTIF2	-0.249435	0.0465631		POLR2F	-0.248931	0.0834589		KAT8	-0.174491	0.024352
BCKDHB	-0.345541	0.0456148		LMNB2	0.196132	0.0840099		FHIT	-1.0675	0.0219789
IRAK3	-0.850235	0.0452994		ERLIN2	0.432198	0.0840099		HNRNPH3	-0.178557	0.0276118
IER5	0.587004	0.0413006		NUP85	-0.14675	0.0840376		PCGF1	-0.191476	0.0179525
DLG4	0.349943	0.0412578		IRS2	0.736148	0.0840376		SCLT1	0.195897	0.022676
IARS2	0.2564	0.0488113		DYNC2H1	-1.25161	0.0841848		COBLL1	1.48274	0.0220471
TATDN3	0.216317	0.0428259		IMPDH1	-0.483004	0.0847245		DTD1	1.41502	0.0220471
SGSH	-0.901361	0.0436913		KLHL36	0.57857	0.0847245		COIL	0.284091	0.0232746
RALGPS2	0.626686	0.0456148		TLR6	0.83431	0.0847245		CD79B	-0.890869	0.0223442
ALDH1L2	1.37028	0.0460072		DCUN1D2	0.66957	0.0847245		CHMP3	0.400459	0.0188829
ZNF665	0.315462	0.0226511		UBE2D1	-0.368025	0.0847245		POLQ	0.38941	0.0213545
TRAF7	0.186446	0.0431313		GOLT1B	-0.613083	0.0847245		PCDH10	1.98335	0.0229146
RETREG3	-0.213597	0.0426639		MORC2	0.407997	0.0855722		TP53BP1	-0.290615	0.0251066
NUP43	0.113501	0.049424		NAPG	-0.39418	0.0855722		ZDHHC14	1.07561	0.0213545
AARS2	-0.19785	0.0503915		LIMD2	-0.607746	0.0855722		ST13	-0.228339	0.0266004
CD244	-0.876038	0.0446135		GEN1	-0.365743	0.0855722		RXRA	0.791005	0.022163
ZNF428	0.316996	0.0454517		NOB1	-0.423934	0.0858562		ABHD17A	0.305002	0.0193392
TMEM53	-0.916131	0.041486		CBFB	-0.223641	0.0858606		USP43	0.629081	0.0222295
EXOC7	-0.15604	0.0520441		KATNA1	-0.298527	0.0858606		ARMT1	0.267492	0.0239414
FOXO3	-0.535655	0.0455525		DHX33	-0.402614	0.0858606		KDM6A	0.542755	0.0229146
DNAJC17	-0.185205	0.046898		WDFY2	0.668859	0.0858606		KLRF2	1.39174	0.0150132
C20orf194	0.483789	0.0369521		METTL1	-0.374565	0.0858606		DPEP1	-1.16973	0.0229281
REXO5	-0.640453	0.045819		EFNB3	1.28388	0.0858606		NME3	-0.615255	0.0223022
RPL23A	0.160895	0.0563333		RAP1GAP	0.60808	0.0858606		LRRC42	-0.27269	0.0225193
EDEM1	0.491943	0.0479626		MFSD4B	0.624964	0.0858606		DIRAS1	-1.01742	0.0228557
STARD3	-0.384325	0.0471467		HHAT	1.12497	0.0858606		MRPL15	0.265504	0.0243383
RPL19	0.166488	0.0526869		NBEA	0.965462	0.0859822		ZNF544	-0.515314	0.0210298
SLC25A16	-0.267476	0.0389054		RRP9	-0.240646	0.0861212		TTC33	-0.387224	0.0234207
PSTPIP2	-1.16326	0.0485206		CDC42SE2	0.63539	0.0861212		ROMO1	0.659061	0.0226298
RMC1	-0.230388	0.0488113		OSTM1	0.571255	0.0861212		IL1RN	1.11153	0.0227373
MPPED2	1.69297	0.0487068		CPA4	0.821804	0.0861945		IRAK1	0.35267	0.0233259
ELOB	0.159378	0.052402		GNB4	0.630361	0.0875425		KLHL42	-0.395392	0.0219789
FAM124A	0.954209	0.0401791		STARD10	0.787164	0.0875663		LAX1	-0.841476	0.0230129
FSD1L	0.531521	0.0487863		PHTF2	-0.366438	0.0875663		GALC	0.988984	0.0228201
AGFG1	-0.193832	0.049468		TRAPPC3	0.222075	0.0876865		GOT1	-0.338927	0.0252634
MOB3A	-0.640223	0.0488113		TPD52	-0.757597	0.0876865		DUSP23	0.740581	0.0230492
DOP1A	-0.321753	0.0470245		USP8	-0.244315	0.0876904		CASP6	-0.282658	0.0247462
TRAPPC3	-0.160579	0.0525312		SHLD2	-0.508298	0.0878786		CSPG4	1.92311	0.023817
TMEM87B	-0.485694	0.0487068		MTHFD1L	-0.43052	0.0883467		SEC31A	0.124404	0.0354821
CORO1C	-0.544181	0.0503915		MCOLN1	0.552709	0.0883467		ASCC2	0.205389	0.0259448
PNISR	-0.19741	0.0503879		ZSCAN30	0.546051	0.0883467		PARD3	-0.508682	0.0243383
SEPSECS	-0.241981	0.0505069		BCL11A	0.672301	0.0886792		SMARCAD1	0.243839	0.0264416
MFSD1	-0.36747	0.045819		NCEH1	-0.505239	0.0888967		TAF1B	0.352618	0.0230492
PODXL2	1.27974	0.049465		PPARD	0.609533	0.0890361		DDX39A	-0.192644	0.0274059
GALE	-0.25032	0.0503915		ARHGAP25	0.837441	0.0893295		IL3RA	1.12278	0.0232746
LAX1	-0.721354	0.0489593		PPP1R13B	1.06593	0.0893295		FBXL3	-0.246121	0.0213306
RPL13A	0.150995	0.0580078		SMARCC1	-0.299627	0.0894411		ADIPOR2	0.895339	0.0232952
TMEM43	-0.267648	0.0515893		CES3	0.967103	0.0894474		CMTM7	-0.517631	0.0210907
TRERF1	0.26707	0.0479831		NUDT8	-0.458284	0.0894474		INTS13	0.152346	0.029852
PSMD10	-0.217306	0.0518348		SPIDR	-0.300308	0.0894474		VAT1	-0.489876	0.0251888
CMC4	-0.489315	0.049468		DPH2	-0.369995	0.0895263		TTC7A	-0.306443	0.0254196
GLUL	0.446398	0.0503915		UBE3B	-0.401454	0.0895263		MDH1	-0.278988	0.0270951
PPP1R16A	0.360124	0.0434255		BIRC3	0.871509	0.0895263		ZFAND2B	0.289334	0.0222295
CARD16	-0.708655	0.049865		TTPAL	-0.366535	0.089622		IPO4	0.337243	0.0261581
NMT1	-0.151887	0.05606		ABHD6	0.562221	0.0896646		VEZF1	-0.313721	0.0237377
DCAF5	0.222152	0.0484463		TSNAX	0.262583	0.0897482		ANAPC11	0.362672	0.0178257
ORAI1	-0.369371	0.0479831		TFDP2	0.75803	0.0901952		NT5C	0.664315	0.0252304
EPM2AIP1	0.388237	0.0512334		CSRNP1	0.797926	0.0901952		ADPRHL1	-1.22488	0.0245163
MGST2	-0.53497	0.049468		NUP37	-0.112825	0.0902884		MCTP2	-0.751132	0.0248416
PHF11	0.462183	0.0503915		CMSS1	-0.331602	0.0902943		WDR74	0.278169	0.0261581
MON1B	-0.19424	0.0512602		MMAB	-0.461896	0.0902943		MSL1	-0.163101	0.0262511
C11orf74	-1.1602	0.0502562		WDFY1	0.523042	0.0902943		UTP20	0.309289	0.027459
DPAGT1	-0.251761	0.0409068		TBL1XR1	-0.343428	0.0903824		SSBP2	-0.535799	0.0242479
PPM1L	0.588822	0.0506328		TTC39C	-0.712873	0.0903824		CXorf38	0.311171	0.0260398
ZNF134	0.175187	0.0385699		DERL1	0.631289	0.0903824		MRPS30	0.33766	0.0259448
C8orf33	0.289465	0.0509152		MFSD12	-1.27265	0.0903824		ICA1	-0.1796	0.011641
C15orf39	-0.275632	0.0506907		PTPDC1	0.387158	0.0906657		LHFPL2	-0.948506	0.024598
INTS7	0.105221	0.0607077		BRD4	0.181701	0.0913387		LXN	-0.797544	0.0254442
GOLGA5	-0.272301	0.0531205		PHLDB3	0.552455	0.0915104		RBM12	-0.0852039	0.0534775
FAM118B	0.23999	0.0505201		SCO2	-0.34705	0.0915104		ANXA11	-0.391249	0.0270919
IFI30	-0.907886	0.051597		HIF1AN	0.282575	0.0915325		PLEKHO1	0.609175	0.0259448
TRMT44	-0.228377	0.0450323		QTRT2	-0.224161	0.0920594		CD320	0.556291	0.0252886
CHD1	0.20646	0.0563333		ISG15	0.66103	0.0920903		ZBTB17	-0.27743	0.0231121
AAGAB	0.218196	0.0487068		TMTC4	-0.634531	0.0920903		ELP3	0.202529	0.0280494
QPRT	-0.615588	0.0515893		DLAT	-0.25389	0.093633		VAPB	0.248916	0.0274616
PTPN7	-0.595787	0.0519429		MANF	-0.294004	0.093633		PTPN13	1.17706	0.0259448
MAN1C1	-0.807403	0.0497432		DAB2	1.3945	0.093633		TXLNB	-0.648375	0.0251066
ZNF638	0.152872	0.0610013		CD38	0.902926	0.0936885		MRPL48	0.317955	0.0262359
TRAF6	0.200429	0.0528705		EPHB3	1.40088	0.0936885		PTPRC	0.727288	0.0266667
RPL6	0.149041	0.0610013		TUBB3	-1.36981	0.0936885		ST8SIA4	-0.413815	0.0241054
CDK6	-0.384441	0.0532394		YAF2	-0.519275	0.0936885		LRIG1	-0.789254	0.0262359
UTS2	0.267915	0.0487252		ZNF460	0.292011	0.0936885		ABCA2	0.416851	0.0254196
NDRG1	-0.87424	0.0523543		COMMD10	0.386213	0.0938519		ZFP14	-0.497553	0.0225608
DBN1	0.516307	0.0531205		UGT3A2	-1.2658	0.0940341		RAP2C	-0.539546	0.0264158
PPP1R16B	-0.655278	0.0518872		PARK7	-0.241494	0.0943049		STX1A	0.635575	0.0191819
SNCA	1.32399	0.0518979		NAA10	-0.253884	0.0951517		CD27	-1.64673	0.0265657
SMYD5	-0.250964	0.0514319		CHML	-0.552844	0.0951517		CELF1	-0.186093	0.0288727
GPBP1	0.158636	0.0483098		VPS8	0.262034	0.0951718		MSL3	-0.215391	0.0252886
PAWR	0.932993	0.0526869		POLR3C	-0.239379	0.095541		DMAP1	-0.156394	0.0305786
TXNDC17	0.166974	0.057092		BATF	0.738001	0.0955551		PPIA	-0.280367	0.0297585
NDUFA4	0.307815	0.0518979		NT5DC3	-0.878438	0.0959274		SUOX	-0.617801	0.0243383
DUSP7	-0.360358	0.0428259		SENP1	-0.179758	0.096285		ZNF329	-0.52293	0.0232952
NRIP1	0.826086	0.0526869		TAOK3	-0.297376	0.0963867		NDUFAF3	0.250939	0.0270558
TESK2	-0.602584	0.0517741		MEAK7	0.485175	0.0970587		QPCTL	0.407785	0.0266667
MAML2	-0.800883	0.0515893		TXNDC15	0.270468	0.0970587		NDUFAF4	0.329624	0.0274061
POU2F1	0.271221	0.0524305		WSB1	0.689056	0.0972655		CEP83	0.291256	0.0276881
RPL9	0.141401	0.0631498		PHACTR2	-0.951459	0.0973344		PRPF4B	-0.199402	0.0314484
PJA1	0.458173	0.0505288		QRICH1	-0.195408	0.0974203		GAB1	-0.787477	0.0276881
CHFR	0.730175	0.0531205		TTC4	-0.218643	0.0974839		BPGM	-0.408253	0.0273244
ABTB1	-0.431817	0.0518872		DBF4	-0.454954	0.0974839		LTO1	0.463062	0.0257067
ATP13A1	-0.220909	0.0575825		GRPEL1	-0.345404	0.0977866		CAB39L	-0.451413	0.0272974
MAP2K1	-0.228789	0.0566558		ABHD10	0.65115	0.0978461		BAG5	-0.172949	0.030578
RBBP9	-0.267143	0.0531205		ALKBH4	0.324533	0.0978712		NKAP	0.257874	0.0254442
CCDC90B	-0.418722	0.0539712		PRPF4B	0.23881	0.0980078		HPF1	0.543286	0.0282782
RNF14	0.306643	0.0534669		C12orf57	-0.722768	0.0980078		NRN1	-1.30075	0.0276481
ELK1	-0.250443	0.0501759		SLC27A2	-1.44495	0.0980078		NIPSNAP1	-0.524889	0.0283264
KIAA0040	0.607519	0.0519429		RECK	0.918037	0.0980078		ANAPC2	0.169671	0.0300881
ZNF711	0.735243	0.0536768		SGK3	0.619521	0.0980078		AC118549.1	0.18631	0.02913
PTPN18	-0.516112	0.0528736		NBDY	-0.410383	0.0980687		WDR44	0.337407	0.0295283
PIGL	-0.242215	0.0433801		RPL22	-0.192913	0.0984473		ZNF445	-0.306143	0.0273795
KIF21B	0.372542	0.055323		NCOR1	-0.456389	0.0984473		MAP3K7	0.18116	0.0295283
IKZF3	1.05064	0.0552729		C2CD2L	-0.281221	0.0984473		HACD3	-0.267848	0.0297585
SYT11	1.05677	0.0534391		ZNF805	0.676242	0.0984473		POMGNT1	0.282489	0.0264158
ZNF69	0.783522	0.0526869		RNF44	0.827312	0.0984473		RUNX1	-0.357123	0.029085
TUBB4B	0.225533	0.0512334		SLC35A5	0.322346	0.0984473		AGTRAP	0.510964	0.0269594
COQ6	-0.242991	0.049468		MAP2K7	-0.222424	0.0985188		STOML1	0.480012	0.0239414
XIAP	-0.135552	0.0590146		TPP1	0.61631	0.0988708		ZFR	-0.104222	0.0462299
DENND11	-0.379148	0.054395		FOSL2	-1.25663	0.0989013		NFYA	-0.160139	0.0273244
PHIP	-0.243902	0.0590925		SLC30A4	1.56269	0.0989013		WBP4	-0.392217	0.0288727
TMEM30A	-0.192405	0.0568725		RANBP9	-0.240091	0.0995792		DMTF1	-0.271945	0.0230492
RPL10	0.141256	0.0655608		PXN	0.954065	0.0995792		CPNE3	-0.555009	0.0291356
PBK	0.431748	0.0567267		EGFL7	1.94414	0.0995792		KCNK5	0.757371	0.0264158
RPTOR	-0.152093	0.0607077		TRAF4	-0.46671	0.0995792		FOCAD	0.726298	0.028998
ZFP1	0.231145	0.0515893		GLT8D1	-0.635949	0.0995792		FAM135A	0.36371	0.0262511
HMG20A	0.174173	0.0570416		ZNF362	0.421423	0.09969		C8orf37	-0.265615	0.0239414
PHLPP2	0.324983	0.0498424		MANEAL	-0.42065	0.09969		GGACT	-1.06821	0.0286323
RILPL2	-0.460285	0.055738		BMT2	0.337446	0.0998158		MARCHF3	-0.813513	0.0110373
FECH	-0.45602	0.0573128		IFNGR1	0.418725	0.100149		NXT1	-0.21664	0.0252304
RAB37	-0.928904	0.0568725		ECI2	0.576156	0.100389		RAD51	0.334799	0.0287739
AKTIP	-0.286044	0.0501576		GPRASP2	0.894996	0.100389		PEX1	0.34671	0.029733
KARS1	0.113057	0.0764176		NUP160	-0.141054	0.100539		CCNDBP1	0.444993	0.0275839
RPL12	0.115518	0.0740452		CYBB	2.18952	0.100539		LRRC14	-0.309906	0.027727
RNF213	-0.320325	0.0599147		FAM98A	-0.350452	0.100539		ZNF680	-0.498626	0.0222043
EPN1	-0.239338	0.0586537		CERCAM	-0.621709	0.100539		FZD6	-0.802494	0.029031
POLH	-0.316955	0.0549451		MAP3K2	-0.278159	0.100539		DHX33	0.330026	0.029852
SDF4	-0.287705	0.0588187		RAB34	-1.04251	0.101071		PEX26	0.253546	0.0252886
BAG2	0.443458	0.0586429		SHMT1	0.40188	0.101291		CSF2RB	-0.988128	0.0268128
FAM160B1	-0.270673	0.0595968		SDE2	-0.337881	0.101534		ZNF704	-0.872079	0.027369
TTC19	-0.235644	0.0582696		SSH1	0.763447	0.101561		PSMC3IP	0.283954	0.0284261
S1PR4	-0.383003	0.0487068		ADD2	-1.41491	0.101583		AKNA	0.40527	0.0298374
PPM1E	1.19409	0.0578871		ACAT2	-0.325392	0.101879		ALDOC	0.661556	0.0298116
PLEKHF2	0.603893	0.0582696		PDP2	-0.484663	0.101961		SLC25A15	-0.699688	0.0295283
INPP5K	-0.295204	0.0575132		IFT172	-0.840092	0.102806		IBTK	0.347863	0.0299002
ZNF341	0.229016	0.0335267		ZNF7	0.388953	0.102989		ZNF629	-0.34722	0.0286893
LNPK	-0.287871	0.0596991		UBL3	0.446045	0.103312		MRPS18A	0.290839	0.0266004
TOR1AIP2	0.211295	0.0592976		NAA15	-0.251348	0.103547		WT1	1.24719	0.0290745
CYP2U1	-0.562142	0.0572862		ANO8	-0.506951	0.103547		STIM1	0.532236	0.0299002
STYX	-0.221256	0.0571538		COPS5	0.152388	0.103916		ZDBF2	0.786175	0.0280904
VDAC1	0.352886	0.0607077		RSF1	0.244287	0.103916		GGCX	0.477973	0.0268128
GUCD1	-0.223588	0.047652		ARHGAP1	0.343271	0.103916		MPDZ	1.5913	0.0249343
FBXL17	0.270303	0.0567075		CCDC43	-0.277436	0.103916		NATD1	-0.650097	0.0286768
USP6NL	0.227065	0.0567075		MIS18BP1	-0.573776	0.103916		ARHGAP5	-0.370016	0.0308583
SEMA4C	0.734359	0.0582696		SLC1A4	-0.720077	0.103916		ARL10	-1.12066	0.0290745
SRRM1	-0.116083	0.0684297		CYB5R1	0.549555	0.103916		ERGIC2	0.225236	0.0278539
MPHOSPH8	-0.131533	0.0656192		ZNF462	-1.20782	0.103916		CALML4	-2.09715	0.0299002
TLE4	0.657769	0.0590146		HBEGF	-1.20271	0.103916		WWOX	-0.279089	0.0286893
ASF1A	-0.26207	0.058833		NDUFC1	0.404261	0.103916		POU2AF1	-0.666666	0.027727
VPS25	-0.224477	0.0607077		MTRF1L	-0.2633	0.103916		JDP2	-0.69459	0.0276118
TINF2	0.190818	0.0545111		DDX59	-0.349649	0.104638		MTERF4	0.299219	0.0296283
XRCC1	-0.147171	0.0654004		NQO1	-1.22998	0.104638		TCF12	0.254753	0.0308803
RPL18	0.140731	0.0696609		ILF3	0.158836	0.104658		TPK1	0.523743	0.0291008
COA3	0.310284	0.05606		B3GLCT	0.523961	0.104658		ZBTB18	-0.538094	0.02913
ASCC3	-0.170081	0.0672817		LDLRAD4	-0.65625	0.104832		YOD1	-0.898047	0.0298479
NPL	0.751957	0.0588187		PRRC1	-0.26881	0.10503		STAT5B	-0.364387	0.030578
LRP5	0.410364	0.0567075		C19orf47	-0.213389	0.105363		CYTH3	-0.58719	0.0294212
SLC7A2	1.1192	0.0596991		CAMKV	0.896957	0.105452		TNS3	-0.888103	0.0302996
ZSCAN18	0.451644	0.0589694		GRAMD4	0.755081	0.10546		ABHD15	0.479659	0.0295283
AEBP2	0.298007	0.057824		MSTO1	-0.385197	0.10546		SMPD4	0.128323	0.0387728
HDAC1	-0.133528	0.0719387		C11orf49	-0.948863	0.106063		SYNE2	-0.477885	0.0315829
WDSUB1	0.368656	0.0598363		PHF13	0.453735	0.106598		TMCO3	-0.411969	0.0266667
PARVG	-0.449806	0.0607077		XRCC5	0.154768	0.10693		ANP32A	-0.169342	0.0387059
JARID2	0.403948	0.0605732		IFT57	-0.614617	0.10693		TNFAIP3	-0.707032	0.0308583
EXO1	0.356125	0.0606779		AP3B1	0.151014	0.10708		USP11	0.525092	0.0313518
CHCHD1	0.221983	0.0510623		BPIFB1	0.728053	0.107118		EIF6	0.282151	0.0317533
EFCAB11	-0.4643	0.0568084		BTBD11	-1.19716	0.107444		AKT1S1	0.22466	0.0238691
NCSTN	0.34904	0.0607594		IKZF3	-1.40494	0.107497		AC011005.1	0.336146	0.0290745
IGKC	1.09255	0.0596586		MVK	-0.408513	0.107497		GOPC	0.327176	0.0308803
SPTAN1	0.337147	0.0631498		CCDC14	-0.418011	0.107497		COL5A1	-0.994953	0.0298374
BRAF	0.273107	0.060214		MAP3K1	-0.75383	0.107726		CRKL	-0.166571	0.037572
FIBP	-0.191615	0.0628418		MAML3	-0.751969	0.10795		GNAZ	0.921655	0.0308984
NANP	0.33682	0.0603992		AK2	-0.490348	0.108307		ASNSD1	0.301751	0.0286323
YTHDF1	-0.133482	0.0546373		PAIP2B	-1.19544	0.108307		RSBN1	-0.281836	0.0324007
FPGS	0.368232	0.0613394		ZSCAN29	-0.269877	0.108329		NEO1	-0.656855	0.0311566
IRF2BPL	-0.463684	0.0611953		CTR9	0.148267	0.109015		SNX16	-0.378906	0.0297585
KALRN	0.762804	0.0590146		ACSS1	0.702419	0.109242		FASTK	0.283707	0.0228629
PGM3	-0.305052	0.0619899		KIF18B	-0.397941	0.109242		SYNJ2	0.581981	0.0314484
RHOG	-0.227828	0.0625842		SLAMF1	-1.25662	0.109242		BCL11B	-0.358955	0.0321657
IDH3B	-0.186121	0.0658654		TMEM120A	0.544772	0.109242		CRAT	-0.888167	0.0313545
IGFBP7	0.864576	0.0607594		ZNF282	-0.294606	0.109242		AKAP12	-1.21015	0.0315314
TLE3	-0.532392	0.0619899		NAGK	0.542014	0.109845		HOMER3	-0.923609	0.0313545
EPC2	0.153162	0.0590146		LBH	0.439918	0.109952		PAG1	-0.90932	0.0318019
BPTF	0.14727	0.0730923		PCBD2	0.31257	0.109969		OGG1	0.483836	0.0298374
ASXL1	0.183248	0.0586429		GLIPR2	1.12419	0.110049		CDC42EP4	-0.737615	0.0309295
THAP6	-0.514302	0.0519429		TMEM11	0.302259	0.11029		BTBD3	-0.653587	0.0289582
KLF12	0.302776	0.0599853		MYO18A	0.56898	0.11038		CTU1	0.275512	0.028537
CLK4	-0.225301	0.0582696		HDGFL2	0.295816	0.111047		PREX1	0.848565	0.0322708
CCDC124	0.177719	0.065803		DDX21	-0.451638	0.111047		NHSL1	-0.581065	0.0310992
FABP5	0.313232	0.0645544		UGDH	-0.464508	0.111047		LRWD1	0.178486	0.0349185
PTER	-0.330834	0.0630205		KLHL15	0.345615	0.111047		STAT6	0.27169	0.0334439
PTMS	-0.907387	0.0619427		WASF2	0.36917	0.111318		ZNF274	-0.615543	0.0295283
EFR3B	-0.821485	0.0617075		KMT2C	-0.626679	0.111568		FRY	0.995516	0.0312333
WDR45B	-0.165278	0.0593484		PRKCG	2.60312	0.111647		NOP14	0.244129	0.0354767
ARRDC1	0.276324	0.0582696		UBA3	-0.191302	0.111937		SLC1A5	0.506696	0.0328836
VDR	0.828742	0.0599147		FASTKD2	-0.379941	0.111937		MRPL19	0.281782	0.0333835
TBXAS1	-0.817563	0.0628418		PSMD5	0.732827	0.111937		SAP18	-0.129879	0.0419308
STX1B	0.85586	0.0594981		CRBN	0.322232	0.112063		ZNF784	-0.369665	0.0276234
RHEB	0.228389	0.0631498		GNG12	1.42247	0.112735		KBTBD11	-0.794167	0.0325359
KCNQ5	0.710542	0.0625901		SH3RF3	1.51669	0.112935		WDR13	0.267057	0.0310992
NUDT9	-0.232299	0.0626614		CENPC	0.298126	0.113698		ZNF326	0.167201	0.0391075
CAMK2A	1.07266	0.0619869		ATP6V0C	0.682005	0.113782		PARPBP	0.414598	0.028791
CDC73	0.127339	0.0748464		ADSS2	-0.314825	0.113866		KIAA1549	-0.755866	0.0308803
GINS2	0.444937	0.0631498		DNAJC25	0.477778	0.113952		MYL6B	-0.292193	0.0329664
DUS4L	-0.378755	0.0536685		CD109	1.20064	0.114367		PRDX1	-0.507075	0.0338783
FLT1	0.602741	0.0600908		TNS1	1.13089	0.114367		MPP1	-0.679297	0.0334332
RPL31	0.160645	0.0705183		RBM48	-0.216976	0.114398		ATP2B4	-0.476422	0.0336618
CA13	1.29531	0.0621975		THOC1	0.188032	0.114704		SDHAF3	0.795566	0.0325698
HIP1	-0.586568	0.0645041		SMAP1	-0.673083	0.114704		SCAF8	-0.116352	0.0432211
CISD1	-0.378952	0.0643457		PPP1R2	-0.312951	0.114704		NCAPH2	0.237064	0.0335659
DOK1	-0.30116	0.0628418		TKT	-0.300526	0.114804		IBA57	-0.360146	0.0329228
QSOX2	-0.383441	0.0646649		OXR1	-0.732304	0.114804		DOCK9	-0.759367	0.0335659
USP12	-0.360518	0.0619899		ADAM9	-0.660905	0.114804		YJU2	0.22361	0.0353545
KANK3	-0.763376	0.0631498		PTCD2	-0.345692	0.114804		CKAP4	-0.908796	0.0336023
PWWP2B	-0.352687	0.0611748		ZNF624	0.363644	0.114858		FKBP5	0.421918	0.0347104
RPL30	0.150563	0.0714955		GTF2H1	0.237799	0.115088		CEP44	0.285673	0.0334437
ZNF175	-0.579844	0.0607077		ALG13	-0.288676	0.115112		VAV3	-0.653283	0.0339998
MTFR1	0.257005	0.0613394		IGF2	0.762953	0.115159		USP12	0.418018	0.0323398
FBXW5	0.231819	0.0563333		TEF	0.776079	0.115164		THG1L	0.350871	0.0330562
SLC35A4	-0.546371	0.0644388		GRK2	0.343015	0.115277		PDE3B	0.667397	0.0336023
GLI3	0.693677	0.063051		INO80	0.483819	0.115445		STIM2	-0.49777	0.0342487
TRIO	0.525825	0.0655608		CEP72	-0.406246	0.11596		PHF11	-0.514019	0.0335659
FAM110A	-0.339241	0.0607594		PRDM1	2.04475	0.116232		NUDT18	0.405144	0.0311323
PTPRD	0.768133	0.0642986		BOLA1	0.453857	0.116519		YAE1	0.395988	0.0304374
ROCK2	0.175479	0.0723801		NCL	-0.152982	0.116552		PYROXD1	0.335306	0.033499
STXBP4	0.328941	0.0632583		SART3	0.205375	0.116552		SETDB2	-0.597213	0.0335659
RPL14	0.1485	0.0723801		ARHGAP32	1.0659	0.116552		LEPROT	0.60079	0.0311323
ATP12A	-0.289206	0.0443973		POLR3G	-0.730938	0.116706		TNFAIP8L2	0.470163	0.0317533
AGPAT5	-0.34162	0.0657058		DDX5	-0.256388	0.117361		PTPN6	0.770731	0.0349185
RTN3	0.256755	0.0659347		MAP2K4	0.335888	0.117361		CLIP1	0.232029	0.0383152
DPP9	-0.183273	0.0699979		NSA2	0.332242	0.117361		COLGALT1	0.482441	0.0351697
TRIM8	0.174203	0.0565287		TCFL5	0.58003	0.117361		UQCC3	0.387096	0.032873
PPA1	0.262004	0.0695149		ITIH3	1.55637	0.117367		YWHAG	0.211426	0.0399885
OSBPL2	-0.260888	0.0626614		PCDHGA11	1.38778	0.117578		BRD8	-0.164261	0.0405705
PAX5	0.362759	0.065803		ACBD4	0.662605	0.117624		MKNK2	0.247159	0.0314088
PHGDH	0.440137	0.0673228		CUL4B	0.23763	0.117733		GSTK1	0.482424	0.0356299
IRX2	1.26475	0.0652812		MTERF1	-0.741457	0.117733		GK5	-0.568077	0.0316813
CTDSP1	-0.245583	0.0607594		PAIP2	-0.349723	0.117733		JRK	-0.300829	0.0291907
ZNF280C	0.247718	0.0659473		GTF2B	-0.158007	0.118171		CD2AP	-0.308024	0.0375231
ADNP	0.117569	0.0824737		CKS2	-0.404782	0.118171		RALGAPA2	-0.362442	0.0357564
MRPS11	0.176252	0.0572862		APBA1	-0.916098	0.118476		OSBPL1A	-0.758299	0.0355334
RGS19	-0.56663	0.0658654		ASRGL1	0.76692	0.119421		MAP2K4	-0.285175	0.0367203
MYO1F	-0.707621	0.0664732		REPS1	0.241924	0.119445		CRAMP1	-0.413167	0.0353901
MACF1	0.191664	0.0745795		HSF1	-0.230268	0.119445		MGAT5	0.526666	0.0352983
SMURF1	0.496325	0.0519534		TM2D3	0.822861	0.119445		PLP2	0.266648	0.0321538
SYNE1	0.462252	0.0675176		RSU1	-0.310209	0.119711		PRDX6	-0.253375	0.039752
OTUD1	0.479298	0.0607594		PSPH	-0.434454	0.119711		GNG5	0.46344	0.034681
PPCDC	-0.36877	0.0649968		ELMOD2	0.338233	0.119711		ECI2	-0.474047	0.0364458
DPY19L4	-0.296776	0.0607077		FAM162A	0.462518	0.119711		RAB11FIP5	-0.867021	0.0353545
EEA1	-0.247918	0.0710651		GABPB1	0.221342	0.119711		CPSF7	-0.116588	0.04845
SFMBT2	0.453383	0.0664176		MALSU1	-0.396761	0.119711		MRPL49	0.298469	0.0358736
H1-0	-1.23368	0.0670751		MAFG	-0.371302	0.119711		USP6NL	-0.255807	0.0350036
PSMC5	0.10188	0.0916724		COP1	-0.250349	0.119711		TMEM263	-0.504482	0.0363618
HIVEP1	0.430002	0.0655608		UBE2Q2	-0.37427	0.119711		DST	0.63236	0.0366161
ATIC	0.159096	0.0781759		PEX2	-0.472694	0.119711		AGGF1	-0.485059	0.0341301
SUPT6H	-0.0914821	0.098822		TMEM242	-0.708036	0.119711		DOCK5	0.762807	0.0364044
SASH3	-0.277551	0.069688		ZNF121	-0.226968	0.119711		SLC6A9	-0.745023	0.0346803
ASCC2	-0.167539	0.0707974		ATP6V1E2	0.55888	0.119711		PAK3	-0.490462	0.0248567
CEP164	-0.220159	0.0644388		IKZF2	-0.965217	0.120188		SDAD1	0.214262	0.0394004
TENM4	0.978187	0.0673228		HOOK2	0.320089	0.120188		TEFM	0.217601	0.0354251
CFH	0.398055	0.04106		BRMS1L	0.448966	0.120188		MRPL17	0.276394	0.0340072
ZIC4	-2.60675	0.0659213		FTSJ1	-0.212076	0.120188		GTPBP2	0.226455	0.0355334
TRIP4	-0.155003	0.0715678		TUT7	-0.244546	0.120191		NOC4L	0.238224	0.0396471
RUNX1	0.297111	0.0694481		PDAP1	-0.208143	0.120222		ZNF449	0.585489	0.0331662
GPCPD1	-0.367011	0.0682001		DDX3X	-0.255708	0.120222		TSR1	0.246259	0.0400674
TBC1D4	0.527084	0.0694452		NFKB1	-0.520897	0.120222		PICK1	-0.468412	0.0190062
GPR176	1.12271	0.0673228		SH3TC1	0.89724	0.120222		EHD4	1.10076	0.0376606
PRKAA1	-0.185278	0.0699979		CNTROB	0.178811	0.120222		ABCC10	0.284327	0.0282242
COX6C	0.319348	0.0695155		COMMD5	0.354434	0.120222		SF3B1	-0.0945232	0.0690746
ZBTB33	0.262332	0.0695682		LIMS2	0.707995	0.120222		ZNF358	-0.679382	0.0297585
FAF1	-0.19594	0.074188		ZNF346	0.215913	0.120222		NRDE2	-0.240044	0.0387728
ZCCHC8	-0.161741	0.0760387		VEZT	0.318337	0.120535		HID1	-0.329892	0.0321657
ZSCAN25	-0.154193	0.0631498		INPP4A	-0.329262	0.120744		FOXO3	0.57916	0.0364886
LDHB	0.227993	0.0731499		RMND5B	1.08951	0.120744		FAM98A	0.287513	0.0375231
NUDT16	-0.629047	0.0693666		RIN1	-1.1839	0.120856		PMPCB	0.201089	0.0417056
ZIK1	0.467092	0.0648766		IGBP1	-0.227549	0.120893		PIGL	0.267618	0.0297585
QDPR	-0.40923	0.069065		SFT2D2	0.345734	0.121059		CDC23	0.126173	0.0454026
PLK1	0.351024	0.0705609		POLR3A	-0.253493	0.121247		LRRFIP2	0.433687	0.0387728
FBXO41	0.199062	0.0636654		IDE	-0.357456	0.121247		KLF13	0.320487	0.0341326
MED12L	0.533041	0.0673228		ACAT1	-0.506471	0.121247		HEATR3	0.36783	0.0389589
CDC42EP3	-0.83903	0.0683355		RHOG	0.302687	0.121247		BSG	0.228897	0.041967
PRPF39	-0.135704	0.0779257		IFRD2	-0.56606	0.121247		LCMT1	-0.202777	0.040071
YY2	-0.194609	0.0457013		BRWD3	0.472138	0.121247		UHRF1BP1L	-0.248067	0.038876
COPG1	0.154407	0.0808871		ZBTB44	0.396265	0.121247		SETD1A	-0.12965	0.0479243
PREP	-0.205532	0.0757802		RORB	-1.51762	0.121394		MYO19	0.460136	0.037572
ZBTB24	-0.278283	0.0699979		PRPF40B	0.662999	0.121394		PAIP2B	0.994039	0.0379106
RCHY1	0.173872	0.0658654		FAM160B1	0.355924	0.121458		IRAK3	0.911504	0.0387424
SIRT5	-0.198316	0.0648766		TMOD2	0.659849	0.12146		CLCN5	0.509521	0.0363618
INPP5D	-0.605293	0.0717932		XPA	0.330872	0.121663		REEP4	0.226538	0.0350672
CLN5	-0.653266	0.0699979		MBP	-0.433289	0.121845		EMILIN2	-1.74868	0.038856
RFX2	-0.512195	0.0657058		SIRT7	-0.424089	0.122179		LIMS1	0.306973	0.0363618
MED15	-0.120778	0.0683387		MITD1	-0.205964	0.122179		U2AF1L4	-0.187228	0.0231121
MRTFB	0.230106	0.0720917		BLK	-0.729091	0.122179		PRCP	-0.558887	0.0389498
RPS18	0.139773	0.0837657		DCHS1	1.26551	0.122207		RRS1	0.251296	0.0411451
RAPGEF5	0.613151	0.0673828		CPNE1	0.255419	0.122273		SYTL1	-0.473802	0.0382726
RAVER1	-0.100606	0.0916724		TOLLIP	0.331548	0.122401		ZC3HAV1L	0.711342	0.0394186
MCTS1	-0.149065	0.0742658		TMPPE	0.498649	0.122401		LMF2	0.569247	0.0376573
TMEM219	-0.410747	0.0633139		POLL	-0.562689	0.122401		CCDC18	0.245633	0.0404366
CASP8AP2	-0.31606	0.0734002		ZNF518B	0.874968	0.122484		HIP1	0.664687	0.0399263
CREB3L2	-0.319602	0.0628418		ERCC3	0.232637	0.122694		POLE4	0.487143	0.0388267
MEX3B	0.452686	0.0695149		PUSL1	-0.355709	0.122809		EBF1	-0.464564	0.0392232
RAB28	-0.259491	0.0695149		ZBTB40	-0.183894	0.12287		KCTD21	0.35117	0.0348481
NEXN	-0.636317	0.0723327		TMEM223	0.289934	0.12287		PRAM1	1.36643	0.0387774
CDCA2	0.317751	0.0742712		PLEC	0.691623	0.123076		SOD2	-0.487311	0.0400887
TMEM143	-0.305855	0.0658654		WDR41	-0.277829	0.123078		KHDRBS3	-1.09483	0.0399798
ARFRP1	-0.205743	0.0692184		NUP93	-0.138252	0.123111		MED19	0.156215	0.0335659
CD79B	0.709823	0.0721377		PPP1R12C	0.220719	0.123111		DEPDC1B	-0.44767	0.0399798
ZNF827	0.623498	0.0717932		NOA1	-0.474748	0.123111		TSPOAP1	-0.873332	0.0387728
WNK3	1.24403	0.0630205		LRFN2	1.53349	0.123111		R3HCC1	0.329112	0.0396299
SEPHS2	-0.187241	0.065803		ROR1	-1.67402	0.123111		NXT2	0.291968	0.0353901
CANT1	0.208248	0.0715378		HUS1	0.248745	0.123225		ABHD4	0.655598	0.0392232
RPS6	0.14583	0.084942		WDR26	-0.260585	0.123301		AP3S2	0.593721	0.0368884
TANGO2	-0.354199	0.0707974		ACTR10	0.245146	0.123301		NLRP11	1.22893	0.0334183
SFI1	-0.274399	0.0607594		ATP2B4	0.545279	0.123301		UTP4	0.220823	0.0429538
PIGK	-0.214891	0.074188		PSPC1	-0.193507	0.123546		WASF3	1.02745	0.0392232
TRPM2	-0.691146	0.0732347		MACF1	-0.261501	0.123546		NOP16	0.224662	0.0429538
MED16	-0.127732	0.076071		ARHGAP11A	-0.447897	0.123546		PCBP1	-0.171976	0.0476685
SNX9	-1.11504	0.0731499		SSH3	1.59825	0.123546		SORL1	-0.687131	0.0407691
TK2	-0.647786	0.0717932		POLR1B	-0.31112	0.12357		FAM110A	0.383314	0.0378895
TSEN15	0.207097	0.0673228		ILDR2	-1.2157	0.12357		MRPL35	0.362052	0.035798
CDC42BPA	0.845439	0.0732805		PAFAH1B2	0.256829	0.123935		DUS2	0.247123	0.0416974
KHDRBS1	0.129272	0.0867309		PLXNB1	-0.528842	0.123935		DHX9	-0.0994341	0.0706918
ATAD2B	0.15317	0.0818994		SLC5A3	-0.413223	0.123935		STYXL1	0.607611	0.0305786
PLOD3	-0.379853	0.0748243		TMEM126B	-0.329392	0.123953		TMEM260	0.506895	0.0377371
MSI2	0.265097	0.0756004		TELO2	-0.279295	0.124066		KMT2D	0.293151	0.0431443
POGLUT3	-0.482749	0.0742712		MLX	0.448143	0.124066		TUBB6	0.909732	0.0407605
SLC22A18	-0.505541	0.0687655		MRPS33	-0.276544	0.124066		GTF2A2	-0.192181	0.0335324
RPS11	0.122442	0.0884001		PDXK	0.538438	0.124106		SARM1	-1.0803	0.0407605
FBRSL1	0.203428	0.0713049		C15orf39	-0.350091	0.124106		CTDSPL	-0.968094	0.0399263
ARHGEF39	-0.379383	0.0719387		HIC1	-1.25586	0.124119		GNG7	-0.525689	0.0407554
TUT4	0.137613	0.0839729		OXNAD1	-0.39178	0.124119		TNRC18	0.293174	0.0409654
RGMA	1.34812	0.0746801		MBNL2	-0.56888	0.124119		ATF6	0.34386	0.0360206
RPL13	0.140111	0.0864958		IL27RA	0.51396	0.124119		TSNAX	-0.205874	0.0431299
TLE5	0.213471	0.0716677		DYM	-0.314736	0.124284		PCYT1A	-0.225245	0.042377
STAM2	-0.163655	0.0779257		CACNB1	-0.710571	0.124284		ELMO1	-0.42466	0.0425863
RAG2	0.775339	0.0742951		CBX8	0.32282	0.124451		CWF19L1	-0.400813	0.0423928
MTX3	0.78031	0.0730923		IPP	-0.460143	0.124451		DNAJB12	0.261036	0.0405705
PIGS	-0.202079	0.0761461		FBXO46	-0.214718	0.124451		CHMP2B	-0.297977	0.0399263
ZFYVE19	-0.267152	0.0749964		PIP	0.476464	0.124534		CREB3L2	0.366301	0.0355334
PRUNE1	0.223123	0.075781		GBE1	-0.447322	0.12454		POLA2	0.324847	0.0303047
RPL37A	0.16947	0.0723327		UCHL5	-0.272884	0.124839		MRGBP	-0.157547	0.0372778
PSMD3	0.0877092	0.108181		IRF2BP2	-0.386481	0.124839		MGA	-0.384304	0.0431443
SNAPC3	0.195043	0.0723327		CMTR1	0.162164	0.125002		ANKH	-0.454633	0.0402997
CELSR2	0.405938	0.0723327		ARL8B	0.489279	0.125002		COCH	-0.741055	0.039752
ACAT2	-0.224481	0.0802435		GTF2H2	-0.577367	0.125002		KDM5C	0.315513	0.043328
HEXD	-0.510196	0.0751121		ECPAS	-0.345581	0.125235		RASSF8	-0.854687	0.0399798
ELP4	0.150671	0.0772334		USP38	-0.327585	0.125649		GPATCH4	0.3774	0.0425124
RASAL3	-0.360924	0.0781202		FAM49A	0.844929	0.125858		MICOS13	0.244015	0.040071
RELCH	-0.174864	0.0795457		PMPCA	-0.231972	0.125998		MRPL41	0.507248	0.0419706
UGDH	0.327905	0.0781202		BTN2A1	-0.333839	0.125998		WDR55	0.218048	0.0432385
ULBP2	-0.733198	0.0738973		SENP7	0.351957	0.126769		APBB1IP	-0.474109	0.0429378
MYO1D	0.66932	0.0734002		TCHP	-0.211145	0.126796		ZNF273	-0.558987	0.0351697
ATP1A1	-0.307495	0.0795457		FAM83F	-0.735624	0.12713		SMPD2	0.406293	0.0407691
KCTD10	0.155958	0.0745705		TNFRSF1A	0.586846	0.127799		ESCO1	-0.297297	0.0413326
WWC3	-0.654754	0.0775307		PUS3	-0.312888	0.128057		MRPL34	0.444473	0.0383176
SSR1	-0.150178	0.079881		B4GALT6	0.913835	0.128067		CRCP	0.434276	0.0342487
RECQL5	-0.164888	0.0813848		GZF1	-0.302515	0.128228		SCAP	0.241368	0.0409654
OPA1	-0.201317	0.083715		IP6K1	-0.293319	0.128296		FURIN	0.469585	0.0397969
PPP1R14B	0.196916	0.0754089		GMFB	0.330503	0.128453		CSTB	-0.342674	0.0434688
CLPTM1L	-0.270309	0.0791437		LYAR	-0.343503	0.12846		MOB3A	0.684296	0.042377
VAPB	-0.199783	0.0800087		METTL7B	-1.09931	0.12846		ACACA	0.451965	0.0434688
IMPDH2	0.258753	0.0815017		PNPLA7	1.15428	0.12846		USP47	-0.130254	0.0568151
MARCKS	1.25752	0.0779257		CLIP4	-0.358364	0.12846		TMEM230	-0.296537	0.0399798
DDX5	0.179547	0.0865784		RASGRP3	1.08987	0.12846		ZNF362	-0.339525	0.0415424
SH3RF1	0.441275	0.075781		DDAH2	0.548985	0.128583		C1GALT1C1	0.36771	0.0400887
YDJC	-0.379772	0.0754937		PDCD2	-0.265701	0.128838		MSTO1	0.311927	0.0432385
HLA-DQB1	-1.07706	0.0783674		FDFT1	-0.472833	0.128945		MRPL45	0.260183	0.0435524
SLC7A6OS	0.152156	0.0647727		ANKRA2	-0.327509	0.128969		SELENOI	-0.625768	0.0388248
FLVCR1	0.428603	0.0754937		SMARCC2	0.186379	0.129017		TP53BP2	-0.334666	0.0439804
FIGNL1	0.251619	0.0776359		TSEN15	-0.273951	0.129167		MRPL38	0.214218	0.0434688
PSMD13	0.0692199	0.124606		COPS6	0.135919	0.129303		FRS2	-0.476309	0.0283218
C2orf42	-0.208458	0.0664176		APOA1	0.981654	0.129303		MSMO1	0.628748	0.04241
GOLGB1	-0.14131	0.0930031		SLC25A19	-0.318361	0.129303		ACSL5	0.512139	0.0437775
CUL1	0.158267	0.0870389		GRAP	0.6546	0.129384		MRPL28	0.329926	0.0436725
VDAC3	0.191889	0.0837479		CCNA2	-0.38851	0.129729		MRPL50	0.234535	0.0442222
SMIM14	0.490954	0.0680767		ZNF512	0.304202	0.129829		LLGL2	0.533924	0.0431443
SSR4	-0.142094	0.0853026		LZIC	0.256257	0.129829		RTN4RL2	-0.994637	0.0431443
PPIP5K1	-0.257461	0.0786145		HMGN1	0.452038	0.129829		LEF1	-0.481166	0.0442996
PAFAH1B2	-0.186369	0.0792526		PTMS	1.17967	0.129829		NCK1	-0.189496	0.0477505
ADD2	0.977238	0.0795457		AADACL4	0.427385	0.129829		IDH3G	0.2623	0.0454915
TXNL4A	-0.126778	0.079884		THOC2	0.158785	0.129871		TOX	-0.64431	0.0436725
GRK2	-0.241217	0.0831746		CCDC117	0.270888	0.129871		DNAJC6	0.753479	0.0434688
CDYL	0.178384	0.079884		UBE2E2	0.801444	0.129871		SLC2A13	0.943545	0.0430217
MAPRE1	-0.130511	0.0916724		PJA1	0.574115	0.130478		CPT1A	-0.570682	0.0446501
MTR	0.20131	0.0846805		SHKBP1	-0.306524	0.130483		DNAJC12	0.89147	0.0434688
OAF	0.425853	0.0709252		COPS4	0.123363	0.130618		NPC1	-0.63909	0.04425
DCAF6	0.195329	0.0804696		PMPCB	-0.233826	0.130618		HAT1	-0.210885	0.0490312
ZNF189	0.214628	0.0730923		IPO8	-0.242113	0.130821		RADX	0.779368	0.0424369
FLYWCH1	0.24547	0.0705609		NRBP2	0.799586	0.130843		MCRS1	-0.140186	0.0449291
PLEKHA5	0.696872	0.0808871		RBM10	-0.145018	0.131175		C8orf82	0.696694	0.0439804
SPCS2	-0.125497	0.084942		RPL5	-0.186291	0.131175		ATXN1	-0.564949	0.0387728
ARPC5L	-0.271138	0.0813848		CFAP97	-0.286587	0.131175		MINDY1	0.310137	0.0394004
NAPA	-0.150816	0.0907349		SYNE1	0.60902	0.131248		OXA1L	0.222979	0.0434194
PANX1	0.290392	0.0795457		DAPK2	1.41442	0.131248		NEXN	0.723758	0.04425
ASAP1	0.229982	0.0832587		HEBP1	0.844406	0.131348		BMPR1A	0.84657	0.0433994
MCCC2	-0.246164	0.0839729		PON2	-1.00029	0.131401		SLC39A13	0.703044	0.0403464
PRTFDC1	0.821057	0.0800087		FAM161A	0.454995	0.131405		ZNF485	0.33348	0.0336023
METTL17	-0.236027	0.0779797		SLC38A10	0.430325	0.131437		THRAP3	-0.127348	0.0618125
RPL27	0.143181	0.0895456		FDX1	-0.350037	0.131933		MAP7	1.23117	0.0444074
ABCB8	0.225479	0.0791432		SERINC5	0.72931	0.132132		ITGAX	0.854137	0.0421821
ERGIC3	-0.174647	0.0834744		UQCRFS1	0.209661	0.132581		NKAIN4	-1.91831	0.0459505
CD93	-0.860897	0.0813848		PLEKHB1	-0.584519	0.132581		OSBPL8	0.255356	0.0481301
ADCK1	-0.303008	0.0775307		KCNAB1	0.820571	0.132923		EPM2AIP1	-0.41285	0.0459505
TIGD1	0.526827	0.0807988		NEK3	0.899367	0.133308		GFI1	-0.485004	0.0434688
RANGAP1	0.134879	0.0947513		TOPORS	0.278506	0.133308		PTMA	-0.227063	0.0511055
ERG28	-0.370845	0.0791005		EPDR1	0.827286	0.133427		TBCD	0.225264	0.0496463
KIAA1958	0.24498	0.0792659		MTG2	-0.299926	0.133427		ARHGAP15	-0.356093	0.0467717
RPL23	0.138424	0.0947088		RALBP1	0.26983	0.133776		NFYB	-0.141254	0.0391996
ZNF512	0.219578	0.0864958		BAD	0.275859	0.134374		RELA	0.153183	0.0515258
CENPF	0.338554	0.085505		NAA50	-0.254365	0.134503		ARHGAP29	-0.72262	0.0449111
RNASET2	-0.637853	0.0823692		HOMER2	-1.48785	0.134503		LRRC8B	-0.287646	0.0418609
DLGAP5	0.327946	0.084942		USP39	0.1445	0.134895		RCAN1	-0.685349	0.0450457
GEMIN5	0.191478	0.0894585		WDR62	-0.328259	0.134934		TBL1X	-0.544895	0.0431443
TPP1	-0.419382	0.0832314		NAB2	-0.501236	0.134934		CASP10	-0.569329	0.0461524
ATXN7L3B	0.212202	0.0773171		MUL1	-0.435631	0.134934		SERPINH1	0.442859	0.0471791
NECAP2	-0.276489	0.0814987		KRT17	0.899696	0.135202		MRPL55	0.207102	0.0431592
TOMM34	0.207344	0.0870511		AKR1B1	-0.393994	0.135283		WASF2	-0.297045	0.0483716
STT3B	-0.22842	0.0868482		SRPK1	-0.339496	0.135283		ARID3A	0.506895	0.0463519
TBL1XR1	0.228621	0.0852122		BAX	0.395827	0.135283		PYCR1	0.587706	0.0466704
EMB	0.391861	0.083715		NEO1	0.725635	0.135283		TULP3	0.308524	0.0434688
KLF16	0.201555	0.0719387		DYNLT3	0.848518	0.135283		SNRPA	-0.104008	0.0628239
MED9	-0.158251	0.0754089		ING3	-0.196514	0.135283		CKM	-1.62636	0.0467915
SH2D3C	-0.308392	0.0843429		MCRIP2	-0.580537	0.135283		ZNF565	-0.692016	0.0423928
DNMBP	-0.306159	0.0867337		DYNLRB1	-0.165643	0.135283		POLE2	0.339954	0.0469816
CFDP1	-0.224929	0.0870511		MAN1A1	1.1764	0.135316		QPRT	0.653612	0.046909
UQCC3	0.317678	0.0814987		C4orf46	0.513043	0.135957		RABL6	-0.182861	0.0515946
COMMD8	-0.164906	0.0843429		USP13	-0.33245	0.136018		FERMT3	0.197612	0.0539688
OCIAD2	-0.518831	0.085057		CTIF	0.899433	0.136018		MRPL37	0.338675	0.0489768
NUDT14	0.438837	0.0823066		DALRD3	-0.396063	0.136367		RNF187	0.277073	0.0440318
AP1S2	0.328135	0.0837876		ZNF326	-0.190315	0.136825		POMP	-0.405713	0.047711
MAFF	-0.445554	0.0832587		LRCH4	0.4331	0.136911		SECISBP2	0.262905	0.0474545
RPL18A	0.140522	0.0951807		FKBP8	0.215017	0.137131		PRELID1	0.503028	0.0441739
LEMD2	-0.149693	0.0872558		SHFL	0.338269	0.137145		STRN	-0.157622	0.0557845
DDX53	-0.785403	0.0534507		GBF1	0.152916	0.13735		PLAUR	0.696047	0.0475597
PSMC4	0.0974988	0.112019		POLR1E	-0.354446	0.13801		FAM49A	0.704632	0.047869
GINS4	0.337754	0.086977		RFXANK	0.251712	0.13801		RHOU	0.498083	0.0403824
PIEZO1	-0.38387	0.0867866		IGHD	-1.46101	0.138167		ELFN2	-1.04391	0.0476685
NUBPL	-0.294975	0.0818994		TOMM40	-0.191854	0.138845		RAB23	0.364457	0.0476685
BOLA2B	0.488971	0.0724979		THOC6	0.148175	0.138845		FAM118A	0.478484	0.0477919
CAMSAP2	0.669999	0.0867309		SPTBN2	-1.0599	0.138845		GRAP	-0.549157	0.0481225
TSC22D1	0.438466	0.0849576		OAS1	0.841791	0.138845		FAM200A	0.516365	0.0417931
MAN1B1	-0.20609	0.085505		USP24	0.255685	0.138962		TCF7L2	-0.702143	0.0472178
SIK2	0.204351	0.0792659		SCOC	0.291327	0.138962		SRGAP2	-0.445966	0.0489972
ZDHHC4	-0.37947	0.0765887		DDX20	-0.262098	0.139035		NCAPG2	0.230922	0.0526311
GNG10	0.480793	0.0828851		MGST2	-0.657416	0.139035		RETN	1.10542	0.0471819
SPTLC2	-0.374982	0.0877212		C3orf33	0.712766	0.139035		ABCF2	0.292891	0.0515946
FERMT1	0.93854	0.0869916		PKIA	-1.4298	0.139159		AACS	0.599329	0.0492693
CELF5	1.13392	0.0781759		GTF2H4	0.268785	0.139159		ARAP2	-0.470367	0.0490312
PCGF3	-0.346135	0.083715		GLE1	-0.136685	0.139426		CERS2	0.215451	0.0455538
TBC1D17	-0.240507	0.0840812		R3HDM1	-0.307335	0.139426		GNS	-0.39285	0.04948
GSTCD	-0.169836	0.0887483		ST3GAL4	-0.49486	0.139426		KHSRP	0.116284	0.0706918
WASHC2A	-0.148707	0.0868482		GHITM	-0.302688	0.139542		NCAPD3	0.222462	0.0531331
CAMKK1	-0.34184	0.0792526		CETN3	-0.307211	0.139782		SEMA3A	0.924604	0.048415
TBCE	0.230127	0.0916724		C11orf95	0.347921	0.139918		NOB1	0.321344	0.0502845
TIFA	0.520184	0.0871123		FMNL1	0.501784	0.13993		SEMA4C	0.790844	0.0486691
PSAP	-0.40283	0.0895751		ATM	-0.647973	0.13993		ALKBH3	-0.452188	0.0486691
ZNF140	0.406621	0.0792526		FYB1	0.696324	0.13993		KCTD18	-0.250405	0.048415
GPR108	-0.278132	0.0849576		PRMT2	0.316126	0.13993		HS2ST1	0.308371	0.0475686
ANKRA2	-0.249634	0.0643812		BLOC1S1	0.307578	0.140068		ZNF473	0.501235	0.0378054
DCAF7	0.121948	0.0951807		RAB33B	0.257726	0.140068		HM13	0.259849	0.0525903
TUBGCP5	0.115819	0.0933329		POLR3H	-0.260661	0.140068		MESD	-0.215654	0.0539688
VCPIP1	0.162443	0.0969339		ATXN2	-0.286165	0.140075		TTC25	-0.486055	0.0355334
FAH	-0.404433	0.0889793		HINT2	0.302272	0.140075		ZNF654	-0.267899	0.0516823
ASL	-0.379138	0.0889793		SLC27A3	0.953349	0.140115		ALG1	0.240095	0.049015
PITPNM1	-0.313443	0.0886371		ODC1	-0.962488	0.140115		CD300A	0.72198	0.0498485
TPCN1	-0.88902	0.0884684		MAP9	-0.857466	0.140115		TCEAL4	-0.897619	0.0507776
SLC27A3	-0.69732	0.0891593		PPP2R5D	0.191286	0.140336		COA5	0.399834	0.0424045
CYLD	-0.294396	0.0902035		GNAQ	0.455169	0.140336		TAF1	-0.138329	0.0530617
AIM2	0.854293	0.0745795		RRS1	-0.285991	0.140683		PAK1	-0.487926	0.0513426
HNRNPDL	0.145603	0.101679		CD3EAP	-0.39135	0.141189		SGCE	0.78158	0.047869
GNAS	0.213741	0.0947088		NDRG2	0.899731	0.141189		ALKBH6	0.272095	0.0461524
GINS1	0.411363	0.0899311		RUBCNL	1.17377	0.141189		TRHDE	1.15336	0.0513426
TNKS2	0.21904	0.0768814		CABIN1	-0.136306	0.141235		AVEN	0.484857	0.0513426
PDXP	-0.133245	0.0870511		CCDC124	-0.228379	0.141446		BYSL	0.310343	0.0538302
NHLRC3	-0.321883	0.0867765		ABCD1	0.668217	0.141446		DDX46	-0.107632	0.0758291
TTI1	0.18984	0.094246		BTD	0.571907	0.141446		BUD31	0.182112	0.0518677
SDF2	-0.245066	0.0814987		MRPS10	-0.200295	0.141446		SLC5A4	-2.08728	0.0215782
GNPAT	0.252685	0.0933329		DICER1	-0.32049	0.141486		RCBTB1	-0.518941	0.05064
PMVK	0.19573	0.0894585		HDAC4	0.228444	0.141983		ARL2	0.413657	0.0506645
CRELD1	-0.553383	0.0889793		KMT2B	0.170882	0.14207		UBXN6	0.228805	0.0527797
ILK	-0.248622	0.0933768		ACBD5	-0.273548	0.142307		IRF8	0.901587	0.0524798
CUL9	-0.242442	0.0899161		GIMAP4	1.62137	0.142307		OTUD3	-0.29538	0.0497443
VASH2	0.910035	0.0864958		WIPF2	-0.331524	0.142343		FUT10	0.699812	0.0389664
ZBTB8A	0.409542	0.0821665		UFSP2	0.220759	0.142462		WDR37	-0.376173	0.0527797
MGAT2	0.180013	0.0876601		RAB3GAP1	-0.249355	0.142679		CORO7	-0.434087	0.0434688
ATG4C	-0.255314	0.0889793		BUB1B	-0.443342	0.142679		KIF13A	-0.638769	0.0526311
TGDS	0.253015	0.0795511		DUS2	-0.280518	0.142679		JTB	0.504031	0.0502845
NXT2	-0.2416	0.0825713		WDR19	-0.459435	0.142679		PPT1	-0.287218	0.0526311
ARHGAP1	-0.229412	0.0961338		MSMO1	-0.715669	0.142679		UGCG	0.542146	0.0519763
HLA-DOA	-0.607972	0.0876601		GAS8	-1.15501	0.142679		CHST14	0.351112	0.0514428
LIX1L	0.181775	0.0899917		KIF14	-0.424595	0.143021		PNP	-0.442874	0.0542275
KCTD7	0.655344	0.0843429		TRIM5	0.248348	0.143021		SNRPC	-0.098163	0.0632425
FN3KRP	-0.219823	0.0939699		PBX1	-1.94544	0.143434		BMP2K	-0.39471	0.0539688
SIRT3	-0.377034	0.0909019		FMNL2	-0.933887	0.143479		ATL3	0.34019	0.055396
SFXN4	-0.216038	0.0840812		ESAM	-1.57696	0.14363		DNMT3B	0.522233	0.0531198
USP31	-0.291507	0.0723801		SELL	1.30231	0.144184		NEDD4	-0.465448	0.0539688
USP25	-0.17724	0.0988494		VPS29	0.216611	0.144248		MRPL32	0.292929	0.0502845
ALG8	-0.213611	0.0813848		AK4	-0.870338	0.144248		MED29	0.145691	0.0406586
SMAD2	-0.310347	0.0924206		TNFRSF14	1.76943	0.144248		LIPT2	-0.355233	0.0503644
NCOA6	0.194132	0.0916724		SGCE	0.84866	0.144248		NOP2	0.223798	0.0578545
VPS36	-0.218507	0.0965413		CALD1	-2.29083	0.144292		AFF3	-0.80589	0.0534193
AP1S1	-0.225357	0.0894585		TTC19	0.294087	0.144406		MRPL16	0.289331	0.0526737
ELMOD2	-0.234201	0.0938016		MAPKAPK5	-0.283011	0.144406		SCML2	-0.498718	0.0541305
ARMCX4	-0.999548	0.0624978		NOP14	-0.269621	0.144503		PRRC2C	0.152547	0.0656111
PEX14	-0.167638	0.0938585		CCDC15	0.314082	0.144973		MMP24OS	0.574992	0.049813
INO80E	-0.161145	0.0645386		RPL19	-0.204206	0.145101		BANK1	1.22332	0.0539688
PRR5	0.4813	0.0867309		SLFN5	-0.696863	0.145101		MRPL24	0.375775	0.0550972
MMAB	-0.300624	0.0951807		REXO2	-0.344498	0.145101		EIF4ENIF1	-0.131438	0.0634541
GNA15	-0.535097	0.0951433		PHLPP1	-0.496335	0.145172		BCL9L	0.439084	0.0539688
CTBP2	0.45012	0.0951433		ESD	0.440008	0.145884		SLC35B2	0.229306	0.0505455
RPS16	0.138331	0.106272		EOMES	0.629443	0.145884		MMP14	1.34451	0.0539688
TRIM32	0.462941	0.0953437		RHOBTB3	-1.03655	0.14601		MIS12	-0.162191	0.0538676
SMPD2	-0.335649	0.092796		FASN	-0.539302	0.146196		ZBTB14	-0.24112	0.0550006
TERF2	0.205692	0.0981824		MRPS18B	-0.281456	0.146615		CLPTM1	0.272143	0.0546897
PAG1	-0.719113	0.0961338		LAMTOR1	0.254823	0.146895		UGGT1	-0.220556	0.0605453
TCEA1	-0.131359	0.107032		MTHFD2	-0.428955	0.147071		ANK1	-0.623081	0.0354767
HAUS6	0.218919	0.100322		SCAND1	-0.307529	0.147091		ZBED5	-0.181088	0.0530617
USP4	0.236925	0.0989879		ZNHIT2	-0.29427	0.147287		SGSM2	-0.309559	0.0354767
AP1B1	-0.154997	0.104462		GYPC	-0.682686	0.147444		MED28	0.147203	0.0434412
LRP12	0.412518	0.0869299		FAM185A	0.564962	0.147444		TRA2B	-0.150136	0.0661069
CDC123	0.241052	0.0967426		HSD17B7	-0.332522	0.147772		UCHL3	-0.221106	0.0587251
FES	-0.506482	0.0961338		TWNK	-0.298076	0.148335		CWC15	-0.12716	0.0578353
EXOC6	-0.163231	0.10071		TEAD2	-1.47232	0.148381		ADAM15	0.418439	0.0521948
TNS3	0.696149	0.0966883		KIAA0556	-0.291375	0.148381		MFHAS1	-0.301079	0.0539688
SMG6	0.170454	0.102685		ZNF587B	-0.35724	0.148381		FAM169A	-0.699313	0.0554025
CANX	-0.184791	0.105455		TET3	0.30308	0.148427		TP53INP2	-1.07642	0.0530617
ABHD18	-0.217295	0.0880016		ATP5ME	0.200614	0.148829		NIPBL	-0.149237	0.0672281
RPS13	0.128079	0.109786		MTMR8	1.12948	0.148829		RPS4Y1	-0.962996	0.0554794
PRRC2C	0.130609	0.111687		THAP12	0.191888	0.149042		ATN1	-0.274946	0.0506645
MAN2A2	-0.312013	0.0966136		MIEF1	-0.285294	0.149162		ACLY	0.231061	0.0617227
AGFG2	-0.288123	0.0939699		ZNF768	0.368704	0.149246		ERAP1	-0.353402	0.0583022
SLK	-0.268149	0.101001		GNAI2	0.383055	0.149415		PTP4A3	-0.806788	0.0550006
CACNB3	0.205023	0.0864958		CLNS1A	-0.383389	0.149531		C11orf58	-0.140564	0.0661069
PPFIBP2	0.698363	0.0967426		GRK6	-0.314219	0.150036		OCRL	0.395802	0.0558463
ING3	0.140386	0.0961338		NSUN6	-0.399865	0.150164		NECAP1	0.252684	0.0538676
NT5C3B	0.326641	0.0947088		TSPYL2	-0.440795	0.150164		TM7SF3	-0.340443	0.0527797
INSIG2	-0.291946	0.0795457		JOSD1	0.270254	0.150164		PIAS4	0.176703	0.0558463
VMA21	-0.240645	0.079884		ADPRHL2	0.219247	0.150243		ARHGDIA	0.148371	0.0681338
UNC119	0.27581	0.0968396		HDAC10	0.381546	0.150243		MRPL40	0.229412	0.0576746
BIRC6	-0.266943	0.101679		UBR5	-0.217668	0.150253		ZNF148	-0.108815	0.0679933
THUMPD1	-0.213924	0.101709		GSR	-0.219265	0.150253		MORC3	0.267219	0.0598508
MCPH1	0.212087	0.0942935		UQCRH	0.253331	0.150253		ADGRA3	-0.551038	0.0554628
MCUB	-0.321176	0.0958433		NDUFB7	0.339967	0.150253		ZNF22	-0.340658	0.0549758
IRX1	1.51646	0.0995361		DNAAF2	-0.366402	0.150253		TRUB2	0.436403	0.0568569
CDK2AP1	0.38434	0.0967426		ISCA1	-0.324584	0.150253		DMWD	0.59351	0.04968
RPL34	0.155099	0.102808		ARHGEF2	0.262764	0.150264		QTRT1	0.212953	0.0587251
PSD4	-0.296601	0.0999961		DNAJB4	0.501747	0.150622		OSTF1	0.354971	0.058012
TNRC6A	0.256004	0.0986396		ATP8B2	0.893742	0.150622		PPP5C	0.132797	0.0706918
GALT	-0.27573	0.0966022		CLPX	-0.227754	0.150862		ZFP1	-0.240175	0.053501
COX7A2	0.319971	0.0996473		SLC25A36	0.297237	0.15092		JUND	0.357416	0.0558824
ALG3	-0.299379	0.0817869		HSPA13	0.287511	0.151041		TSEN54	0.210592	0.0586416
PANK1	0.265714	0.0918914		GPSM3	0.535185	0.151041		GLRX5	-0.30314	0.0578457
NINJ1	0.707762	0.0967019		TM9SF4	0.24782	0.151093		LDLR	0.375491	0.058012
HDAC5	0.15853	0.0979789		CHST14	-0.405494	0.151093		VANGL2	-0.919308	0.0568876
WDR62	0.230632	0.102685		EOGT	-0.684992	0.151412		OBI1	-0.376955	0.0587251
SPPL3	0.371807	0.0632583		FECH	0.560369	0.151447		VGLL4	-0.287464	0.0554025
AURKAIP1	0.197801	0.0806353		ZNF618	0.707878	0.151447		APEX2	0.268972	0.0525903
CELF2	0.146546	0.107114		STK16	0.331332	0.151447		GADD45GIP1	0.260844	0.0589523
SLC27A2	0.94207	0.101361		MYO9A	-0.220786	0.151477		LIX1L	-0.207409	0.0574104
CHID1	-0.208199	0.0999961		INSIG2	0.381546	0.151477		BMPR2	-0.493074	0.0574104
N4BP3	-0.528974	0.0999961		CFDP1	0.29921	0.152119		AGPAT1	0.2286	0.0534775
EZH1	-0.220931	0.0947088		RPF1	0.244941	0.152119		SETD5	-0.166731	0.0538676
MECP2	-0.399152	0.101679		PLEKHA8	-0.722143	0.152119		DENND1C	0.652753	0.0585187
HDAC6	-0.240176	0.101679		ITM2A	-0.867007	0.152347		TUBB8	-0.278947	0.0587251
CSDE1	0.235327	0.105456		ZSCAN20	0.681513	0.152347		PPP1R11	0.153628	0.047869
ANKRD28	-0.206404	0.102685		POP7	-0.237568	0.152347		MTRR	0.285764	0.0583022
SLC35B1	-0.252983	0.0732465		DIMT1	-0.212241	0.152383		NFATC4	-1.06285	0.0586654
ATG4A	-0.305853	0.0965872		BCL2	0.491974	0.152441		ASAP2	-0.384495	0.0588611
SRF	-0.207013	0.0886371		SMIM8	0.279142	0.152441		SMO	-1.02865	0.0582235
GBP5	-0.718183	0.100791		PRXL2B	0.522639	0.152509		DIAPH2	0.678448	0.0597207
CENPH	0.2749	0.10225		MTERF3	-0.432155	0.153699		CBX4	-0.272785	0.0590492
RPS20	0.108806	0.108383		MAP1S	0.317807	0.153741		HNF4G	1.19801	0.0581187
RMDN2	0.840197	0.101361		SMPD2	-0.450659	0.153741		CHEK2	0.301135	0.0607822
WDR44	-0.258666	0.104468		MYOM2	1.09381	0.154049		ETNK1	0.347457	0.0590624
TOM1L2	-0.17968	0.0988424		PPIF	-0.36638	0.154093		HYI	-0.795088	0.0592987
BMPR2	0.422302	0.10071		C5orf34	-0.392386	0.154093		STK4	0.260002	0.0627318
JAG1	1.7114	0.102915		CHSY1	-0.287864	0.154176		WDFY2	-0.494552	0.0587251
RNF149	-0.271549	0.0968396		BICDL1	-0.908631	0.154176		MAPKAPK2	-0.374484	0.0605453
GRAMD1B	0.462593	0.100791		REEP4	-0.245264	0.154434		SUPT20H	-0.153662	0.0576746
ZNF480	0.26035	0.096293		DYRK1A	0.302728	0.15457		POU3F2	-1.12784	0.058308
OPTN	-0.502382	0.103383		FANCF	-0.248794	0.154574		ZSCAN30	-0.41448	0.0518677
SMIM13	-0.378819	0.0821665		ALG6	0.365169	0.154608		PIGS	0.220407	0.0609977
STING1	-0.64269	0.102915		C6orf47	0.40147	0.154679		EEF1AKMT2	0.3373	0.0550972
BICD2	-0.204535	0.106631		MRPS35	-0.195621	0.155042		ZNF367	-0.380463	0.0538676
TCEA2	-0.420766	0.102038		P2RY14	2.00909	0.155114		CAMKK2	0.277286	0.0609977
PRICKLE3	0.367462	0.0996885		CIRBP	0.300993	0.155119		IMPACT	-1.37069	0.0596446
ZWILCH	0.200966	0.105455		PRDX5	0.375099	0.155266		C9orf64	0.616272	0.0599972
SPINDOC	0.142707	0.106272		GIGYF1	0.267208	0.155266		RECQL5	0.180345	0.0645028
SULF2	-1.51004	0.104224		NLRP2	1.54016	0.155266		ZBED3	-0.647113	0.0590782
SLA	-0.556257	0.0984044		CERK	0.642188	0.155266		CYBRD1	-0.521419	0.057649
RAB5C	-0.181036	0.102156		PHF19	-0.392994	0.155266		RAB6A	0.149638	0.0644827
CHAC2	0.299694	0.101679		LACC1	-0.607703	0.155266		USP22	0.23869	0.0608062
GGH	0.651153	0.104073		ZNF575	0.472107	0.155266		ZBTB48	0.194065	0.058012
PIBF1	0.176713	0.107764		GALNT7	0.331988	0.15551		MYDGF	0.259646	0.0609977
CAT	0.316667	0.105987		DAAM1	-0.701929	0.155631		UBE2Q1	0.159028	0.0634541
ACOT9	-0.543114	0.104462		FAM3C	-0.420916	0.155631		ARHGAP10	-0.53828	0.0607822
F11R	-0.504873	0.104345		GSDME	-1.45141	0.155631		ZC3H10	0.184648	0.0580498
ACOX3	-0.467695	0.104462		TAGLN3	-0.606362	0.155631		RNFT2	-0.405396	0.0584546
NT5DC1	-0.558485	0.104462		ZNF710	0.422538	0.155631		LSM4	-0.186476	0.0661069
IGHV3-7	1.56736	0.105987		CST3	0.784821	0.155964		ADCY6	-0.628472	0.0593709
SUV39H1	0.312072	0.104164		ILVBL	0.293867	0.156106		TMEM161A	0.380199	0.0590492
MTFMT	-0.191186	0.0972992		PANX2	2.17985	0.156191		UBXN4	-0.174682	0.0654169
PCBP3	0.781299	0.104462		ARF4	-0.261483	0.156535		TLK1	-0.145736	0.0615053
HMGN1	-0.311685	0.106435		PPFIBP2	0.940435	0.156644		WDR43	0.191787	0.066268
DYRK3	0.699285	0.101658		PIM1	0.980958	0.156644		RMND1	0.309843	0.0619782
GOLGA3	0.237439	0.109444		TYK2	0.279407	0.157106		REXO2	0.285073	0.0629306
DNAJC15	0.637123	0.102131		ATP5MPL	0.367809	0.157353		UBAP2L	0.174181	0.0705429
ZNF814	0.730313	0.0821665		TOE1	-0.210634	0.157811		TAZ	0.422708	0.0597207
ENDOG	0.393533	0.104721		RPL23A	-0.194578	0.158026		NLRC3	0.353514	0.0623949
ECHDC2	2.12187	0.095593		NFRKB	0.147963	0.158204		SIDT2	0.742477	0.0609977
PSAT1	0.527849	0.106146		TOP3B	-0.265543	0.158204		SUDS3	-0.130065	0.0662419
TACO1	-0.144704	0.10732		NT5DC2	-0.592208	0.158204		MRPL14	0.237189	0.0588072
IVNS1ABP	0.282564	0.105455		PLSCR1	0.697656	0.158204		MEMO1	0.235323	0.0654977
VPS13B	0.17794	0.109444		DUSP6	0.968668	0.158204		DLL1	0.953976	0.0615595
WIZ	0.10383	0.118857		RNF111	-0.229699	0.158204		PPIL1	0.1337	0.0705579
RCOR2	0.543362	0.104462		SCNN1D	-0.622006	0.158204		SMNDC1	-0.152494	0.0675109
PLEKHA8	0.523704	0.103383		VGLL4	0.331631	0.158337		SCN5A	0.978183	0.0587251
AP3D1	-0.121432	0.121124		MKRN3	0.922658	0.158522		COQ2	0.578757	0.0599642
MDN1	-0.320868	0.108383		GTF2H3	0.216995	0.158576		ANKHD1	-0.268343	0.0585187
P2RX7	-0.462632	0.0995682		MPC2	-0.39787	0.158604		ARFGAP2	0.178621	0.0687919
CD82	-0.420149	0.105676		WASF1	-0.479369	0.158756		MINPP1	0.762143	0.0634541
GNAI1	0.868665	0.105987		SCFD1	0.202455	0.158909		GALNT6	0.605635	0.0633405
EFNB1	-0.72187	0.105608		ARHGDIA	-0.177348	0.158972		PPP2R5B	-0.393151	0.0608386
FUT7	-0.7436	0.103405		EIF4EBP1	-0.17892	0.1591		DUSP22	0.302325	0.0605453
ADPRHL2	-0.155291	0.112137		XYLT1	-0.548777	0.1598		TLR7	1.2384	0.0634541
CEP112	0.47984	0.105455		SERBP1	-0.184792	0.160107		ENDOG	0.455269	0.0638807
RPAP3	-0.12655	0.120408		ZMYM6	0.332714	0.160107		XPA	-0.260172	0.0636517
CDK5	-0.181219	0.108383		AACS	-0.676201	0.160211		SYNJ1	-0.311715	0.0654169
EPG5	-0.31137	0.107916		DNAJB12	-0.285657	0.16071		IGLC7	-1.63551	0.0648066
MTHFR	-0.372743	0.10732		ADI1	-0.433571	0.160992		PMPCA	0.180949	0.0706918
ITPKA	-0.42987	0.102222		GANC	0.598658	0.160992		GRPEL1	0.255392	0.0675246
MAP4K1	-0.274596	0.108383		MFGE8	0.679993	0.161088		SPINDOC	-0.163613	0.0681338
DNAJC30	0.292551	0.102363		DLG4	0.400837	0.161088		EBP	0.355905	0.0602057
REEP6	-0.754589	0.10495		PPP1R18	0.516911	0.16153		EIF5B	0.19108	0.0725538
INPP5A	-0.464985	0.106534		CD44	-0.964679	0.16153		TMEM67	-0.486077	0.0521948
PACSIN3	0.5401	0.107359		USPL1	0.41017	0.16153		RALGAPB	-0.225035	0.0675246
ZNF486	0.586678	0.102915		IRX3	1.35902	0.161609		FLYWCH2	-0.308673	0.0628905
CNNM2	-0.254952	0.0965014		PPIL4	0.264951	0.161643		GRAMD1C	0.258303	0.0489972
SPCS3	-0.146429	0.106317		BNIP3L	0.433793	0.161643		ATAD3A	0.183026	0.0693974
TIMM17A	0.308837	0.104462		RNF149	0.362657	0.161643		SARDH	0.440363	0.0637961
JMJD4	0.260275	0.101104		PHETA2	1.68963	0.161837		IKBKB	0.289748	0.0680396
ZMPSTE24	-0.149216	0.115679		MRPS9	-0.203409	0.162434		DDX3X	0.196007	0.0714071
TRMT10B	-0.445394	0.101352		ELFN1	1.50507	0.162629		RNF169	-0.150379	0.0720738
PSMD8	0.0909181	0.122793		MEST	0.689273	0.162629		SYNM	-1.01549	0.0651342
RAB3D	-0.740821	0.108383		HLA-F	0.765412	0.162678		NR2C2	-0.190878	0.069391
EAF2	0.364819	0.102027		DUS3L	-0.277344	0.163043		KLHL6	-0.320921	0.0646898
PLBD2	-0.438133	0.107413		DAP3	-0.21882	0.163074		POMGNT2	-0.299724	0.0585481
TIMP2	0.588223	0.106146		USP16	-0.28667	0.163074		STK32B	-1.84015	0.0679611
FBXL12	-0.168354	0.102156		MED13	-0.15884	0.163074		ITGA4	0.263202	0.0690318
FOXJ3	-0.157991	0.104073		PUS10	-0.21207	0.163204		PLEKHM3	-0.273951	0.0477104
CIAPIN1	0.116006	0.118736		KLHL25	-0.315242	0.163204		ANO10	-0.469336	0.0661069
KLC4	-0.146031	0.112137		ZNF264	0.619887	0.163306		CGN	0.615788	0.0671659
CCDC127	-0.28053	0.105829		CARD9	-1.02191	0.16334		ZNF439	-0.477533	0.058012
NCOA4	0.2264	0.104468		ZNF652	0.396556	0.16334		SEC22A	0.170917	0.0587251
TMCC3	0.790839	0.107032		GRAP2	-0.330952	0.163371		INTS10	-0.140175	0.0730269
GZF1	0.209011	0.104224		EDC4	-0.180756	0.16462		CCDC102A	0.389908	0.0651342
BCL7A	0.19067	0.110397		NGLY1	0.453543	0.165379		TIMM8B	0.347772	0.0657626
ZHX2	0.31215	0.111434		ASB7	0.29238	0.165379		RAB3IP	-0.53271	0.0665207
LAMA5	1.05675	0.109427		GSTO1	-0.295408	0.165515		APPL1	-0.305937	0.0693974
PRDX2	0.65301	0.110561		HP1BP3	0.307963	0.16552		PHF13	-0.379266	0.0532667
MTA2	-0.10223	0.133094		SRP72	0.137796	0.165824		CNOT3	-0.127111	0.0754957
PRKACG	-0.328812	0.0965413		ANKRD27	-0.309823	0.166059		ZNF143	-0.154117	0.0660657
MT-CO3	0.36227	0.0994642		FAM234B	-0.376316	0.166309		NR2C2AP	0.214818	0.0636517
ROCK1	-0.275741	0.113732		RIPK4	0.737746	0.166309		TLN1	0.258359	0.0726497
FAM189B	-0.568546	0.104073		LRRC20	-0.294188	0.166574		ROGDI	0.361358	0.0634854
PDSS2	-0.43463	0.109268		PRKRA	-0.238493	0.166847		GSTZ1	0.370956	0.0673968
RPAP1	-0.187443	0.114459		ACOT8	-0.304197	0.166973		ARHGEF16	1.05647	0.066478
LBR	0.183534	0.117123		PNISR	0.230878	0.167364		SSH2	-0.204082	0.072434
LIN54	0.152332	0.108383		TBRG1	0.193142	0.167364		IL15RA	0.544254	0.0280494
ZNF142	0.151955	0.104462		LST1	1.05673	0.167387		PPP1R12B	-0.35778	0.0673795
C17orf49	-0.241986	0.105659		IGFBP7	-1.04558	0.167451		RBM28	0.278237	0.0707928
LPGAT1	0.256963	0.105819		DNAJC5	0.37827	0.167517		NCOA3	0.316221	0.0693707
EIF6	-0.214699	0.113223		XYLB	0.422592	0.167517		TRMT1	0.238773	0.0703577
EIF4G2	0.125973	0.126347		DGUOK	0.431123	0.167517		TMEM214	0.181898	0.0704827
IDH3A	-0.208887	0.114383		SERPINA3	1.05274	0.167797		CDS2	-0.480017	0.0682842
SNX12	-0.144286	0.112326		AC022966.1	-0.339595	0.168454		NAPA	0.162906	0.0771477
MAPK12	-0.571944	0.111041		AMIGO2	1.90342	0.168454		ZNF319	-0.168188	0.0538302
SPRTN	0.211279	0.100405		USP40	-0.71621	0.168454		LYRM2	0.263367	0.0615595
CD22	-0.599244	0.111797		CYP2U1	0.670749	0.168454		ZNF512B	-0.53904	0.0690318
MED13L	-0.228318	0.113427		ULK1	-0.194937	0.16862		ALG14	0.225729	0.0615595
MYB	0.332394	0.11132		DDX42	-0.0976979	0.168691		LRR1	-0.339621	0.0680396
BPNT1	0.197397	0.115532		DENND4A	-0.340572	0.168698		ENPP1	0.820962	0.0673242
TAF11	-0.129621	0.0930472		DCUN1D4	0.340053	0.168698		PLEKHA7	-0.705949	0.0662425
XRN1	-0.121369	0.123515		CAND2	0.868391	0.168719		MSRA	-0.735366	0.0690519
GATAD2B	-0.123905	0.118857		PLXNA1	0.940116	0.168967		SLC4A7	0.405345	0.0704231
TRUB1	-0.152652	0.114459		ZNF785	0.288911	0.168992		NUTF2	-0.13974	0.079621
RHBDD3	-0.275314	0.0889793		RBAK	0.465846	0.169147		TMTC3	0.323905	0.0673795
PAAF1	-0.164731	0.106934		BRCA2	-0.396855	0.169528		SMCHD1	-0.217294	0.0758291
LGALS3BP	-0.347512	0.114139		AKT1	-0.236188	0.169662		TMX1	0.181586	0.0749076
SLC41A1	0.257265	0.0894585		NR3C1	-0.765683	0.169662		TRAK1	-0.373112	0.0690318
KAZN	0.960516	0.111081		CSKMT	0.750538	0.169662		MTMR3	-0.133579	0.0766679
RABGGTA	-0.191859	0.116891		ZNF184	0.319447	0.169835		TMEM184C	-0.261473	0.0616512
C16orf91	0.222592	0.106934		DDX17	0.185369	0.170065		NAIF1	-0.326724	0.0674633
MCM9	-0.347039	0.11132		TOMM22	-0.314924	0.170065		ZFAND5	0.430856	0.0690318
PIGT	-0.159835	0.109268		SPECC1	0.820086	0.170109		H1-10	-0.403687	0.0713159
ANKH	0.360472	0.109786		ARL16	-0.408218	0.170109		MND1	0.252252	0.0690651
KDM4B	-0.299252	0.11425		MAPT	0.580515	0.170451		ERO1B	-0.66337	0.0705429
PIH1D1	-0.1172	0.118183		AAAS	-0.200445	0.170516		CASK	0.357643	0.0709893
PRKD3	-0.277604	0.111177		CKS1B	-0.426279	0.170516		KMT2E	-0.218353	0.0722275
RPS3A	0.117874	0.133311		ST7	-0.667401	0.170546		WDR75	0.206309	0.0748325
CEP63	-0.162025	0.112524		PYCR3	-0.325357	0.170993		MAN1A2	0.226278	0.0693554
ITFG2	-0.210393	0.110561		SELENOF	0.652128	0.17101		CHD3	-0.286198	0.0738534
KDM2A	0.138008	0.122479		RELT	0.57673	0.17101		COX15	0.261074	0.0665207
HSF2	-0.267954	0.100405		ADH5	0.232298	0.171226		HELZ2	0.534907	0.0704231
PAPSS2	0.639862	0.107764		TRUB2	-0.494434	0.171298		ANKRD46	0.314341	0.064115
IRF4	0.485823	0.114383		KDM3B	-0.196464	0.171382		ZNF800	0.191297	0.0737913
ADRM1	0.0893936	0.118857		PACSIN2	-0.225321	0.171445		SKIV2L	0.239326	0.0754404
PLPP1	-0.440016	0.108805		FNTA	0.225678	0.171445		RSPRY1	-0.174743	0.0720738
RFX3	0.302351	0.11132		DBI	-0.504719	0.171445		ARHGAP23	-0.321899	0.0689518
RPS19	0.121652	0.127427		RIOX2	-0.933997	0.171445		CERS6	-0.329065	0.0675246
MLKL	-0.402655	0.114823		MPHOSPH6	-0.264048	0.171445		RBBP6	-0.11606	0.0871837
TIAM2	-0.503488	0.11336		SMG6	-0.226599	0.17155		GNPTG	0.285718	0.0662425
ILF2	-0.0941044	0.140906		TMX1	-0.216379	0.17155		HOMEZ	-0.209115	0.0625141
EIF4A3	-0.10696	0.135089		WNK1	-0.250979	0.17155		MRPL4	0.212531	0.0712273
MPP6	0.504549	0.115679		SERINC1	0.306045	0.17155		KPNA6	0.150365	0.0747135
ACAD8	0.361738	0.115532		ZSCAN21	0.274469	0.17155		ZNF772	-0.680081	0.0609977
COCH	0.584674	0.111041		TOR1AIP1	0.274475	0.171598		SH2D4A	-1.16844	0.0716981
ABCF3	-0.163316	0.121103		APBB1IP	0.512926	0.171598		CAMK2A	1.00854	0.0710673
TMED2	-0.169661	0.121363		PACS1	0.322001	0.171598		TRAF3	-0.289856	0.0713639
SKP2	0.29293	0.114383		DGKQ	0.358127	0.171598		FANCL	0.304469	0.0681338
STXBP2	-0.202384	0.119682		PATJ	-2.47857	0.171786		ATG9A	0.381129	0.0715833
CPNE3	0.413488	0.116891		ZNF75A	0.92858	0.1718		HK2	0.458832	0.0738534
EXOC2	-0.131493	0.122252		HMMR	-0.471464	0.171869		ARSK	-0.329385	0.0638807
DENND5A	-0.220916	0.10937		ISOC1	0.42173	0.171869		RCCD1	0.200459	0.069948
TMA7	0.291708	0.113105		GCA	0.727392	0.171869		FOXM1	0.314529	0.0687919
C1orf112	0.24855	0.115283		CDK8	-0.345274	0.171869		FGD4	-0.904991	0.072749
RABEPK	0.233918	0.114717		PYGL	1.18018	0.171936		RAD23A	0.226165	0.0759142
KLHDC4	0.386697	0.116381		RPL35	-0.20953	0.172175		PEX6	0.286878	0.0721441
HGS	-0.107029	0.127961		EIF5A	-0.25866	0.172609		NCDN	0.253055	0.0741785
HSPA6	0.122102	0.121363		ITGA9	-1.40044	0.172609		AGO3	-0.213096	0.0741785
PSMC1	0.102263	0.139405		TEX30	-0.470024	0.172609		ZBTB4	-0.440302	0.0690318
APBA3	-0.201206	0.0922558		ANKH	-0.485988	0.172609		IGF1R	0.587092	0.0738534
TTC28	-0.828113	0.116891		ZKSCAN3	0.66663	0.172609		CCHCR1	-0.225671	0.0702859
GINS3	0.365848	0.116939		KCTD13	-0.388256	0.172609		METTL16	-0.213421	0.0761935
TNIK	0.575193	0.11613		PAF1	0.143784	0.17266		HNRNPR	-0.111196	0.0972699
SEC14L1	0.327096	0.116939		RPL34	-0.205549	0.17266		ABCF1	0.143556	0.08619
CD69	-0.996868	0.115704		CYP51A1	-0.837323	0.17266		SAP130	-0.117438	0.0779904
VPS13D	0.153445	0.122479		MIA2	-0.189961	0.172761		LYPLA2	0.164654	0.0738904
ZNF563	-0.37641	0.101679		NSF	-0.225295	0.172825		TBL2	0.19913	0.0758291
RGCC	-1.11589	0.116891		ACSL4	-0.549611	0.172825		FSD1L	-0.515772	0.0742503
ETFB	-0.174762	0.12458		NCK1	0.207843	0.172838		ARHGEF7	-0.307265	0.0769319
CENPE	0.294349	0.121235		BIN1	-0.976451	0.172838		SULT1E1	-0.61338	0.0656193
HDHD2	-0.379462	0.118857		LSM14A	0.189379	0.173004		HAUS5	0.168801	0.07726
PLEKHO2	-0.328266	0.117238		TCF7L2	0.767958	0.173004		GABARAP	-0.267301	0.0707928
FZD2	0.405496	0.109268		CCPG1	-0.622216	0.17322		REXO5	0.617954	0.073112
AMZ2	-0.190296	0.106024		ZNF510	0.398509	0.17322		GCFC2	-0.364861	0.0758162
RPL7	0.117905	0.13473		CLDND1	0.217631	0.17322		CTPS2	-0.714447	0.0749076
PIGU	-0.189817	0.106133		DIS3L2	0.166508	0.173734		ALPK1	0.364246	0.0738429
IFIT5	0.286657	0.12		COG4	0.226434	0.173734		CCNL1	-0.17616	0.0615449
UHMK1	-0.308018	0.108181		TFB2M	-0.458129	0.173734		CCDC136	0.482206	0.0690519
SLFN12	-0.982379	0.109786		MRPS7	-0.195677	0.173843		SF3B6	-0.104432	0.0857994
CAMK1G	-0.410367	0.109786		TAF12	-0.148492	0.173843		GSDMB	1.04849	0.0738534
RPS27	0.136703	0.121363		ZNF776	0.274203	0.174411		FARSB	0.153329	0.0860024
SKAP1	-0.282583	0.112733		CRISPLD1	-1.09637	0.17459		THAP7	0.234747	0.0626917
ERI2	-0.822167	0.104468		TMEM159	0.473996	0.174678		MRPL43	0.24542	0.0761774
FMO4	-0.787774	0.117022		TRBV18	-1.58902	0.174813		CSDE1	0.260972	0.0798308
PACC1	0.398502	0.118846		IMMP1L	-0.437461	0.175398		NT5C3B	-0.359304	0.0738064
RAB11FIP4	0.461209	0.115151		METTL8	-0.290857	0.175527		ALG11	-0.284037	0.073683
AFDN	0.422894	0.121296		DHODH	-0.312906	0.175565		HUWE1	0.194551	0.0840406
RBL2	-0.271126	0.121124		CYB5RL	0.498443	0.175565		POLE	0.254031	0.0803856
HSP90AB1	0.156107	0.13266		GNPDA2	0.656195	0.175707		EIF4G3	0.213906	0.081708
HMMR	0.340539	0.121625		MEIS2	-1.11215	0.175761		LUZP1	0.291993	0.0794675
NTHL1	-0.351951	0.12		DUSP1	0.948983	0.175772		PWWP2A	-0.254273	0.0761935
CACTIN	-0.117998	0.126855		ASDURF	-0.215848	0.175772		IFFO1	0.386952	0.0675246
DDN	0.957928	0.11613		PTRH2	-0.305722	0.175818		WDR89	0.219844	0.0782633
ZNF85	0.35704	0.0988494		NUP153	-0.200964	0.176436		NCKAP5	-1.36678	0.0769835
COLGALT1	0.365559	0.121598		KYAT3	0.261868	0.176436		SPATA5	0.176918	0.0835285
RILPL1	-0.677546	0.118857		ARIH2	-0.273098	0.176436		TEDC1	0.293214	0.0738534
KCTD3	0.454651	0.119642		FASTKD1	-0.271007	0.176436		MARK3	-0.163555	0.0797056
ARPP19	-0.12939	0.112524		LENG1	-0.20624	0.177591		TMEM186	0.286848	0.0715833
LDHA	0.235071	0.125608		SUPT4H1	0.295655	0.177638		SMG5	0.156447	0.0787306
RASA3	-0.38912	0.121634		PHF2	0.368662	0.17765		TMEM268	-0.374523	0.0675202
RFX5	-0.271433	0.121906		FKBP4	0.660183	0.17765		NIP7	0.159475	0.0779094
PCDH9	0.939699	0.121363		QPCTL	-0.406681	0.17765		COPS4	-0.0890393	0.102437
DPY30	-0.270149	0.114459		CDC25A	-0.445112	0.17765		TBC1D4	-0.53863	0.0784242
CIR1	-0.142842	0.114823		ITPRIPL1	-0.363912	0.17765		MZT2B	-0.266621	0.0576746
STK26	-0.211439	0.123515		AZGP1	0.503663	0.17765		PRR14L	0.156644	0.0832946
FNIP2	0.419578	0.113539		TRPM7	-0.313406	0.17829		SNRNP70	-0.0906963	0.107737
DLL1	-0.862766	0.12		POLR3F	-0.221194	0.17829		PIK3R1	-0.354897	0.0793968
HPCAL1	-0.449263	0.121634		TWISTNB	-0.256116	0.17831		ZNF275	0.246443	0.0662419
RPS6KA5	-0.409676	0.122252		LGALS8	0.713001	0.17831		SLC17A9	0.463243	0.0670022
TMEM184B	-0.463145	0.11132		CEP89	0.261157	0.17831		MTF1	0.254142	0.0633405
ATP5F1C	-0.161722	0.128561		CCDC126	-0.496347	0.17831		STAU1	0.213474	0.0815547
PIP4K2A	-0.263739	0.122513		PHAX	-0.183348	0.178644		ZDHHC9	0.524527	0.0655299
CPM	0.933731	0.122245		USP4	-0.307819	0.178644		URGCP	-0.304117	0.0781365
SH3TC1	-0.585408	0.121598		OSBPL3	-0.376052	0.178644		NUP205	0.0965023	0.105922
SEC22B	0.166771	0.130191		TCEAL3	1.17633	0.178644		ALMS1	-0.16848	0.0846852
HAUS7	0.174311	0.121103		SELENBP1	1.56885	0.178644		FAT1	-1.02883	0.0789531
PAFAH2	-0.393097	0.121456		EFCAB14	-0.316935	0.178644		CRELD1	0.59564	0.0774052
SLC43A3	-0.473991	0.122252		UGGT1	0.248883	0.178862		FLNB	0.464913	0.0802603
KLHL14	0.706176	0.121625		SNX11	-0.307272	0.178927		UPRT	0.193998	0.0727775
MFGE8	-0.480219	0.122713		ANKMY2	0.383781	0.178994		GLIPR1	0.74025	0.0762546
NEU1	-0.219624	0.114563		FBXL19	0.195253	0.178994		CXCR4	-0.464202	0.0780646
CATSPERZ	1.23071	0.117732		RAP2C	0.535011	0.179786		DNMBP	-0.324776	0.0806667
UNC93B1	-0.405342	0.122227		VPS72	-0.147836	0.179786		STK38	-0.281678	0.0808654
PELO	0.167617	0.123382		CSTF2	-0.136875	0.179786		ZNF180	0.522842	0.0740487
DES	0.283871	0.102156		CYFIP2	0.371826	0.180122		CCNC	0.20418	0.0715473
HNRNPA0	0.150013	0.133785		ZNF598	-0.219343	0.180187		PLPP6	-0.425875	0.074158
RAD17	-0.125067	0.123515		RAB7A	0.192486	0.180223		TARBP2	0.205162	0.0738534
CEP76	0.191868	0.123328		CST7	-1.21957	0.180223		SLIT2	-1.29321	0.0787773
SHF	0.493116	0.118857		SAAL1	0.309299	0.180424		SSX2IP	-0.329828	0.0774052
FAM221A	0.556516	0.123187		ERAP1	0.394783	0.180424		ENTR1	0.229804	0.0737913
ZNF841	0.777515	0.119642		MASTL	-0.363262	0.180424		MBD1	-0.232699	0.0813017
ALPK1	-0.311231	0.122513		STX2	0.325854	0.180424		EI24	0.242717	0.0636517
GC	0.621411	0.123382		KIF21B	-0.431317	0.180646		POLR3A	0.187299	0.0857053
DNM2	-0.223288	0.1297		MZT1	0.192076	0.180646		DZIP3	0.372743	0.0752307
TRIM46	0.610552	0.122984		DHX30	-0.289191	0.180668		GPD1L	-0.445826	0.0802591
HNRNPK	0.0805778	0.16921		SLC4A7	-0.46818	0.180668		QARS1	0.177214	0.0872524
RAVER2	0.321398	0.123515		C2orf69	0.185642	0.180668		LMBR1	0.276054	0.0728788
BATF3	0.515054	0.122632		MT-ND1	0.388895	0.181253		CLEC16A	-0.112912	0.08393
DNAJB1	-0.101504	0.142343		POLR1C	-0.228752	0.18133		SPN	0.295507	0.0814924
PKIA	0.966132	0.123515		VKORC1L1	0.349829	0.18133		PPIL4	0.212867	0.0847599
NUP188	0.0935958	0.146254		CSPP1	-0.342496	0.181488		IGFLR1	0.926615	0.0772097
CPT2	-0.253135	0.128317		CPB2	0.784759	0.181673		ECHDC1	0.328896	0.0814133
LSP1	-0.729031	0.126259		RPAP3	-0.17128	0.181976		MRPL3	0.194359	0.0788453
MT-CO2	0.327609	0.12687		ATP7A	0.288772	0.1821		STT3B	-0.240496	0.0835285
SCAMP1	-0.160646	0.123515		HSD17B11	0.511639	0.182721		ZBTB7A	0.174019	0.0758291
DDX20	0.174356	0.132313		MLLT6	-0.312769	0.182721		NAF1	0.254716	0.0769408
WARS1	-0.42503	0.127347		TRAPPC4	0.176064	0.182947		KMT2A	-0.19594	0.0855384
FZD6	-0.586496	0.124846		DENND11	0.436387	0.183009		RRN3	0.257949	0.0806667
BIK	-0.621568	0.121598		ASNSD1	-0.300965	0.183183		ZDHHC6	-0.232066	0.0769835
XK	1.43631	0.126538		GPATCH4	-0.399002	0.183223		HNRNPA3	-0.10563	0.105418
ADA2	-0.682279	0.126068		MAN1C1	-0.953057	0.183223		ZNF217	-0.416246	0.0814375
CNN2	-0.762844	0.126651		TSEN34	-0.206469	0.183223		PROSER3	0.250465	0.0717249
MDK	0.593135	0.123515		CRPPA	-0.709635	0.183223		BRSK1	-0.749043	0.0741785
PPFIA4	0.862176	0.122252		GLB1L	0.673274	0.183223		LCP1	-0.289245	0.0846614
FBXL20	-0.274035	0.12458		NDC1	-0.197878	0.183753		NOCT	0.378438	0.0797056
SLC29A2	0.898079	0.124843		MOB3B	0.771177	0.183779		NAA25	0.207972	0.0854759
HPF1	-0.393671	0.127353		GRAMD1A	-0.349944	0.183801		PHF3	-0.130538	0.0954366
EXOC1	-0.128213	0.136304		TMED10	0.212723	0.183811		PTGFRN	-1.13309	0.0806667
MLLT11	0.399563	0.126624		KCTD2	0.411676	0.184009		GALE	0.239093	0.0820484
STRIP2	-0.366341	0.116279		CDK2	-0.201295	0.184638		ZSWIM7	0.256834	0.070776
FGD2	0.653444	0.12557		LYL1	0.695177	0.184638		SNRPD2	-0.095178	0.104942
SNX14	-0.167147	0.124987		BCAS4	-0.403144	0.184638		AARS1	-0.186015	0.0899747
FUBP1	0.159807	0.136304		EIF4ENIF1	0.148138	0.184641		RAPGEF5	-0.624064	0.0782398
SGF29	-0.132712	0.120233		C12orf29	-0.299575	0.184641		TMEM53	0.978719	0.0758291
ICAM1	-0.37956	0.126672		KDM2A	-0.186767	0.18484		MVB12B	-0.453044	0.0806667
RAB10	-0.112078	0.139956		CLPTM1L	-0.331894	0.18484		AKIRIN1	0.292839	0.0737821
YPEL5	0.174498	0.118349		SYK	0.608661	0.18484		SPINT1	-1.02426	0.0814924
RPLP2	0.138391	0.139428		F11R	0.65706	0.18484		TLX1	-1.54824	0.0814375
CHD7	0.303674	0.130688		CDC7	-0.373109	0.18484		MGRN1	0.194365	0.0821806
OAZ2	0.537188	0.12251		RC3H1	-0.151576	0.18484		NUDT2	0.253511	0.0806667
COX20	0.220513	0.123187		BTBD6	-0.795655	0.18484		ANXA3	0.722733	0.0814375
ACTN4	-0.176238	0.136629		DDA1	-0.178502	0.18484		SH2D4B	-1.1949	0.0806667
WAS	-0.223664	0.130912		DCAF4	-0.372833	0.18484		SMG9	0.134546	0.0831116
TRIM37	0.141057	0.114717		FOXO1	0.702788	0.184918		APPL2	0.270736	0.0811077
RYK	-0.715523	0.123515		RPL37A	-0.20438	0.184918		BEND5	-0.329066	0.0821806
BIN3	-0.215189	0.126941		C19orf12	0.318481	0.184961		FANCI	0.275585	0.085573
RNF19A	0.235242	0.102156		ZNF35	-0.903664	0.184971		TIMELESS	0.267109	0.0850882
SLC7A1	-0.270247	0.123515		ENO2	0.533131	0.185232		RBM14	-0.0899046	0.103733
RAB21	-0.14769	0.134156		SUSD6	-0.683273	0.185314		ATXN1L	-0.188752	0.0758291
ERGIC2	-0.164616	0.122793		ABCB6	0.983631	0.185459		LPCAT4	0.289558	0.0823964
SLC18B1	-0.489172	0.125835		LLGL1	0.209381	0.185509		PARD6A	-0.470889	0.0769835
AKT2	0.135283	0.133794		ACO1	0.356968	0.185509		KBTBD6	-0.40044	0.0808654
RNPEP	0.177485	0.135089		AKR1A1	0.379683	0.185712		MRPL13	0.198477	0.0833249
KLHL2	0.380149	0.119642		SPAG1	-0.633284	0.186222		GTPBP10	0.27812	0.0836949
RAP1GDS1	0.205387	0.134156		NECTIN1	-0.899901	0.186833		HACD1	-0.705717	0.080262
DEF6	-0.2386	0.133673		MRPS2	-0.213988	0.186833		HAUS4	0.203531	0.0830855
RMI1	0.218158	0.130691		AREL1	0.298033	0.186845		ZNF316	-0.252844	0.0806667
PANK4	-0.199843	0.133633		LITAF	0.910201	0.186893		CDK7	0.160283	0.0772132
PPP1R9B	0.191883	0.133553		ARL10	1.05258	0.186912		MRPL54	0.210077	0.0806667
CAPS	-0.292464	0.112733		FKBP10	-1.25506	0.187053		REEP2	-0.757127	0.0814375
MEX3A	0.444003	0.128577		RPL27	-0.179562	0.187072		ZFYVE1	-0.275678	0.0841108
STK17A	-0.340685	0.126624		TXNRD3	0.588452	0.187072		CACNB4	0.823606	0.0806667
CHST11	-0.33706	0.127961		UBTD2	0.257321	0.187109		VRK3	0.141642	0.0840727
DTX2	0.28377	0.123515		ACTN4	-0.244798	0.187597		NCKIPSD	0.270378	0.0840727
HNRNPUL2	-0.183436	0.112326		LCOR	0.199166	0.187767		TUBB4B	-0.217438	0.0797056
PRKACA	-0.255194	0.13151		NDUFAF1	-0.307494	0.188034		KLHL15	0.254172	0.0797056
ATP13A3	-0.244432	0.131224		RFX1	-0.202568	0.188034		CDKN2C	0.556366	0.0835285
DNAJB2	-0.370792	0.127353		SAMD9	-0.345095	0.188353		TANC1	-0.757639	0.0838515
FBXO34	0.468431	0.115358		SGPL1	-0.28433	0.188353		FANCC	0.261925	0.0705579
DCHS2	1.00933	0.11425		UAP1	-0.552721	0.188353		PSMA6	-0.152401	0.094841
VPS13C	-0.19526	0.137902		IRF8	-0.975422	0.188353		MAML1	-0.198629	0.0820484
COX5B	0.212418	0.132995		GALM	0.84261	0.188353		IP6K1	0.222351	0.0824982
ARFGAP1	-0.150528	0.133343		PID1	1.42365	0.188353		LRRC28	0.356027	0.0806667
EFNB2	0.990911	0.13151		SPTB	1.43434	0.188353		TLN2	0.504717	0.0850882
SAMSN1	-0.727571	0.132217		PACC1	-0.531399	0.188353		ZNF436	-0.429788	0.0772097
SHOC2	0.194393	0.132987		CHCHD1	-0.24992	0.188353		L1CAM	0.83053	0.0846303
ASH2L	-0.148704	0.138975		ZNF37A	0.345858	0.188353		RGMA	-1.39059	0.0846614
ZNF510	0.309842	0.112326		FSD1L	0.593795	0.188355		PRIM2	0.211268	0.0882696
ATP1B3	-0.215807	0.134156		AKAP11	0.336861	0.189023		TSPAN3	-0.48127	0.083524
SYNJ1	-0.254867	0.133311		VAMP5	0.995	0.189038		TADA2B	-0.161698	0.079621
HIPK1	-0.189311	0.115054		SH3BGRL	0.454579	0.189302		C1orf43	0.283419	0.0787306
MXD3	0.396102	0.121363		HGFAC	0.870241	0.189824		ISL2	0.430743	0.0825715
PRDX5	-0.255815	0.134636		ARSB	0.421536	0.189824		RAB5IF	0.244259	0.0778987
GAR1	-0.192012	0.135253		ATG14	0.414156	0.189824		TXNRD3	-0.499125	0.0820484
INTS9	0.113245	0.139428		ZNF703	0.933991	0.189824		YBX3	0.463449	0.0857053
RPS6KA3	-0.317761	0.133744		GLB1	0.424071	0.190006		NCSTN	-0.340892	0.0860024
UBA2	-0.136579	0.145312		GGA1	-0.261382	0.190798		RWDD4	0.216363	0.0854425
PLEC	-0.442953	0.133854		PIGH	0.629693	0.190798		E2F8	-0.416337	0.0856524
KDSR	-0.26865	0.132856		OTUD4	0.187401	0.190895		ZBTB8A	-0.431904	0.0789531
ZNF319	0.139595	0.11015		LRSAM1	0.253499	0.190986		SPCS2	0.128869	0.0908236
DCAKD	-0.237071	0.131655		HMX3	-0.885316	0.190986		H3-2	-0.283516	0.089061
ARID4A	-0.278716	0.134636		ZSCAN26	0.292791	0.191107		TSC22D3	0.583346	0.0845437
TUBA8	-0.478371	0.133673		ZFP91	0.214927	0.191107		MTRF1	-0.239186	0.0831481
ATG4B	-0.151251	0.135972		GPM6B	-1.58556	0.191214		SLC25A4	-0.736424	0.0855444
COX7C	0.318838	0.13151		DTL	-0.376364	0.191331		UPF1	0.109635	0.107737
RBM47	-1.06523	0.133343		DYNC1I2	-0.171925	0.191474		TRIM13	-0.348937	0.0855384
SCD5	0.410161	0.133692		RBM45	0.160898	0.191474		ZNF90	-0.924381	0.0848964
CTSC	0.495406	0.133794		ATP6V0D1	0.411193	0.191474		IRF3	0.206181	0.0855667
KCNN4	-0.60513	0.132987		CYP4V2	-0.611209	0.191474		G6PC3	0.533853	0.0797056
FAM171A2	0.445507	0.13178		CUL3	0.111973	0.191602		SLC38A5	0.709756	0.0860024
IMMP1L	0.319244	0.120256		ATP6V1F	0.236073	0.191602		TRADD	0.228388	0.087186
ASPH	0.673829	0.134156		TRIM41	0.202966	0.191602		PTPA	-0.213233	0.0899747
RPS8	0.119681	0.147128		MRPS28	-0.228069	0.191602		HEMK1	0.300259	0.0771356
SMC3	-0.141182	0.147942		ZBTB7A	-0.200115	0.191732		CKAP2	-0.339175	0.0882081
ZNF174	-0.213442	0.124606		PHACTR4	0.218726	0.19184		ZNF432	0.328861	0.0747998
ZNF703	0.54219	0.127353		APOBEC3B	-0.823057	0.19184		RAB27A	-0.484782	0.0871954
PCBP1	0.129689	0.146916		BCLAF3	-0.362698	0.19184		TRIM9	0.815574	0.0872561
TFB1M	-0.209083	0.134225		TACSTD2	0.980074	0.19184		LRRC26	-1.10806	0.0855713
ACBD6	0.193527	0.133311		CCDC90B	0.473292	0.1919		PNMA8A	0.841713	0.0856524
LCMT2	0.314017	0.134156		TATDN3	-0.235268	0.192025		AUTS2	-0.371902	0.0860024
LACC1	0.421023	0.126855		ZNF266	-0.472437	0.192025		ZFAT	-0.160309	0.0794675
ETV5	-0.924812	0.133744		DOCK8	0.698036	0.192058		SLC9A3R2	-0.882563	0.0865666
KIRREL1	0.505928	0.132547		RTN3	-0.300727	0.192161		ODF2	-0.199713	0.0916695
BCL2	-0.334512	0.133794		NIPA2	-0.247639	0.192218		COA4	0.311252	0.086476
SLC39A13	-0.554424	0.127353		FGFRL1	-0.870662	0.192279		ECI1	-0.243596	0.0898886
YIPF3	-0.148975	0.125542		MELTF	-1.12156	0.192583		USP14	-0.212636	0.0944138
HAUS2	0.210145	0.133854		GTF3C3	0.262561	0.192652		TEX264	0.172872	0.088178
TEX2	-0.216078	0.135409		TTC9C	-0.254658	0.192652		NSRP1	0.219188	0.0897512
GPN2	-0.194697	0.124389		ZNF791	0.701313	0.192886		TIMM13	0.300775	0.088348
TRMT11	-0.275079	0.135089		CPNE8	-1.29819	0.192927		TANGO2	0.355874	0.0857994
ST6GALNAC4	0.500061	0.133302		FKBP3	0.234182	0.192934		ZKSCAN8	-0.164326	0.0868644
PSMC2	0.0944754	0.163219		SLC25A4	0.865976	0.193528		TRMT13	0.163208	0.0844936
ENSA	-0.127208	0.139405		PRKDC	-0.235985	0.194005		SNRNP27	-0.145097	0.08393
ABCB10	0.317976	0.13637		CLUH	-0.410882	0.194005		NSD3	0.162773	0.0945886
MFSD6	-0.275473	0.133744		TOR1AIP2	0.241512	0.194005		LRP8	0.372276	0.087748
NPC1	-0.486246	0.136304		BLVRB	0.524884	0.194005		SUZ12	0.155088	0.0952198
ZNF737	0.305992	0.0916724		SP4	0.462157	0.194005		ABCG2	-1.15906	0.0868647
SLA2	-0.30494	0.116279		RPS19	-0.163608	0.194066		LIMS2	-0.522028	0.0857053
AK1	0.996469	0.136304		SCYL2	0.162697	0.194066		GIMAP8	0.864287	0.0887273
REXO2	-0.229303	0.13685		MAP4	-0.230549	0.194066		SART1	-0.0965021	0.115756
CKB	0.629562	0.135371		TPP2	-0.332711	0.194066		EXOC1	0.144894	0.0977634
LRRCC1	0.337692	0.135587		SDCCAG8	0.298243	0.194066		MICU1	-0.272012	0.090367
SPAG5	0.239303	0.139828		ZNF431	0.47325	0.194066		METTL26	0.31276	0.0887435
WDYHV1	0.227916	0.129642		KLHL3	0.719563	0.194066		ARHGAP18	0.506659	0.0899438
AGPAT2	-0.306366	0.133794		OSGEP	0.270321	0.194221		MRPL1	0.180615	0.0939982
NRG3	1.30438	0.133692		INPP1	-0.812139	0.194221		DNAJC30	0.316803	0.0857994
ITPR1	-0.509744	0.138658		TBCD	-0.238787	0.194384		ZNF721	-0.405226	0.0769835
NKAP	-0.183069	0.13151		ZC3H7B	-0.204351	0.194384		MAPK14	-0.203219	0.0944274
SPATA20	-0.644843	0.136671		STEAP3	-1.20284	0.194384		OAS1	0.63932	0.0895718
MAVS	-0.146397	0.138325		ZNF696	-0.270484	0.194384		PITRM1	0.239631	0.0944138
ATG14	-0.300862	0.134404		LPXN	-0.643086	0.194649		CELF5	-0.71639	0.082304
ERICH1	-0.167899	0.136304		PTEN	-0.478624	0.194728		TP53I11	-0.366144	0.0884257
ZNF587B	0.322624	0.100405		LYRM7	-0.29914	0.194728		MBNL2	-0.427779	0.082814
NFS1	-0.204121	0.139438		TSFM	-0.212488	0.194997		TESPA1	-0.484307	0.0865063
RNF141	-0.367247	0.133692		STK35	-0.20881	0.194997		BOP1	0.230533	0.0945886
CD99L2	-0.254764	0.134156		SORBS3	0.614874	0.195155		RXRB	0.132005	0.0860024
RHPN2	0.746805	0.133744		FANCB	-0.330297	0.195155		SIN3A	-0.129816	0.103585
ZNF143	0.125717	0.134798		RAN	-0.133747	0.195199		MRPL21	0.231646	0.087748
RUBCN	-0.279953	0.135089		ACAP1	0.340342	0.195199		HNRNPH1	-0.110467	0.114743
MANEA	-0.217547	0.130444		LNPEP	0.289813	0.195283		TCL1A	-1.01323	0.0912215
NFKBIL1	-0.157882	0.123515		NPLOC4	0.138315	0.195833		STX5	-0.166013	0.0938911
PTPN4	0.191351	0.0994642		AP1S1	0.277868	0.196075		N4BP2L2	0.248285	0.0901003
STT3A	-0.202074	0.143033		HIC2	0.581334	0.196075		XYLT2	0.280817	0.0855444
GPM6B	1.14602	0.137904		GMFG	0.309283	0.196533		TRAF3IP3	0.493621	0.0920755
SREBF1	0.311405	0.129863		RMC1	-0.253496	0.196533		FHOD3	-1.19447	0.0907689
DEDD	0.24985	0.116279		MAP2K3	0.377121	0.196533		SAV1	-0.245985	0.0872561
NONO	0.0703801	0.191869		ARHGEF11	-0.745174	0.196533		TLCD3A	-0.568948	0.0872561
NME1	0.204171	0.139646		PLEKHG3	-1.11701	0.196533		NFIL3	0.645423	0.0913334
ARV1	0.249062	0.123864		MYADM	0.539648	0.196533		ADGRE2	1.32444	0.0911754
TACC1	-0.200565	0.142882		CENPF	-0.412899	0.196569		RBFOX2	0.6115	0.0907689
TMSB10	0.559393	0.134156		CPPED1	1.00173	0.196569		ASXL1	0.176479	0.088178
RAI14	0.634771	0.139956		LGALS9	0.664837	0.196569		SLC25A1	-0.265533	0.0920238
THOC3	-0.165921	0.14354		MBOAT2	0.741966	0.196569		S1PR2	0.811893	0.0858179
MED4	-0.114005	0.142882		TMEM94	0.32725	0.196569		MRPL47	0.291383	0.091593
TXNDC9	0.169722	0.139458		PTPRN2	-0.67856	0.196569		TBCEL	0.309647	0.088318
KPNA2	0.303712	0.142635		SERPINB4	0.565372	0.196569		CSNK1D	0.210831	0.0815547
FBXO31	0.206949	0.101679		CLASP2	-0.227623	0.196577		RBIS	0.292459	0.089213
RAB5B	0.237231	0.140752		TAF3	0.130235	0.196646		NMD3	0.206275	0.0949904
FPGT	-0.209814	0.133865		ANKRD11	-0.153995	0.196691		STAMBP	0.133078	0.0995327
SPNS3	-0.821597	0.138636		ACOT11	-0.907375	0.196815		BIN2	0.701757	0.0921193
VAMP7	-0.251606	0.141141		RPL6	-0.170148	0.197063		FAAP20	0.223968	0.0787306
HMGCL	-0.350158	0.140315		NSMCE4A	0.20307	0.197534		CCNF	0.452243	0.087748
LAMP2	-0.430073	0.141398		SCPEP1	-0.469251	0.197618		POLA1	0.263283	0.0956826
UNK	-0.129353	0.144264		DUSP7	0.387737	0.197717		PLEKHA3	0.21427	0.072434
LY6H	1.39632	0.141693		KIFC3	-1.34212	0.197743		CAMK2D	0.722433	0.0927158
PRDX6	0.185009	0.148802		CTSC	-0.66961	0.198171		PRR12	-0.104942	0.102197
KCTD21	-0.260619	0.131508		TXLNB	0.616413	0.198171		SLC7A6OS	-0.152388	0.0807701
SRPRA	-0.257913	0.144264		KLF10	0.655617	0.198171		PLXDC2	0.790591	0.0917497
CASTOR1	-0.550154	0.121124		ZNF468	-0.297203	0.198171		ZNF184	-0.260252	0.0846506
HAUS8	0.149372	0.139972		NDUFB6	0.261069	0.198517		VMP1	0.208808	0.08619
CMTM3	-0.827745	0.140543		RIBC2	-0.71995	0.198517		ADAM28	1.55645	0.0925117
PCYT2	-0.259427	0.143914		ZFYVE1	0.319669	0.198531		MPRIP	-0.303512	0.0957699
YME1L1	0.158025	0.147942		HIBCH	0.338512	0.198735		PPP1R13B	-0.725203	0.0920755
PTPDC1	0.231228	0.13488		ZDHHC7	0.451334	0.198735		DAB1	-1.15241	0.0920755
EID1	0.319555	0.128101		DTX1	0.966233	0.199012		SLC2A6	0.55972	0.0908236
TBK1	-0.144929	0.146922		DPH1	-0.360709	0.199042		BAZ2A	0.193254	0.0972045
MMS22L	-0.228964	0.143858		ZMIZ2	-0.366249	0.199087		TMEM181	0.40007	0.0797056
NUP85	0.0808623	0.169668		TUBGCP6	0.177973	0.199089		AK1	-1.14133	0.0932989
ABCG2	0.858069	0.139956		BHMT	1.11209	0.199089		NCKAP1L	-0.238813	0.0972045
GLA	-0.391416	0.142635		GFER	-0.261415	0.199089		SPINT2	-0.540292	0.0901003
MAP4K4	0.205551	0.146056		GFPT2	0.397487	0.199685		YIPF4	0.264465	0.0770177
NLGN4X	-0.840059	0.141097		PABPC1	-0.180645	0.199734		WIPI2	-0.197539	0.0944274
EPHB3	0.829856	0.141812		TAPT1	0.471003	0.2007		ODF2L	0.530268	0.0903321
MAPK1	-0.12201	0.154696		TPRKB	0.238198	0.201025		C12orf29	0.246168	0.0921495
POLR2K	0.103373	0.120945		CYTH3	0.568611	0.201025		ID3	-0.271483	0.0899747
OGFRL1	-0.703696	0.142832		SNRNP200	0.107981	0.20124		TAF7	-0.17642	0.0968303
HEXIM2	0.181611	0.128317		CAND1	0.17035	0.20124		JPH1	-0.770558	0.0932989
RNF220	-0.21923	0.143027		EEF1AKNMT	-0.211978	0.20124		RGPD8	-0.646731	0.0899438
DNAJC3	0.324929	0.144703		INPPL1	0.276491	0.20124		CXXC5	0.453151	0.0914005
ZNF92	0.17875	0.0983355		ANKFY1	0.285081	0.20124		ZEB2	0.39223	0.0952198
IP6K2	0.228988	0.135253		SH2D4A	-1.47797	0.20124		CYB5A	-0.304202	0.0939787
SCAMP4	-0.33596	0.135089		ETS1	0.376422	0.20124		C16orf54	0.355282	0.0868644
KHSRP	-0.0888963	0.176699		CLCN6	0.350787	0.20124		ZNF668	-0.158349	0.083406
EBF3	1.10455	0.143033		ZNF385A	0.598992	0.20124		AKT3	-0.544595	0.0943808
MBD3	-0.161412	0.149848		RHOC	0.4661	0.20124		PRIM1	0.228275	0.0949667
MED11	-0.147477	0.133553		MT-ND3	0.421718	0.20124		CKAP2L	-0.398599	0.0949889
CNPY3	-0.253605	0.145469		FAM189B	0.916302	0.20124		MRPL52	0.28852	0.0888089
ANGPTL6	-0.443054	0.133692		NAP1L4	0.153338	0.201376		NSD1	-0.233253	0.0973914
SKP1	0.0850603	0.171485		TRAP1	-0.320117	0.201376		AC004706.3	-0.263487	0.0816736
SEC11C	0.422396	0.143639		STAM	0.250452	0.201376		PES1	0.166744	0.10093
ITPA	0.283914	0.14532		MORC3	0.288036	0.201376		SNRPD1	-0.103623	0.109655
NSF	-0.152737	0.15459		VIM	-0.445216	0.201376		ZAP70	-0.471422	0.0960359
AAMP	0.145778	0.146114		PDZD8	-0.212566	0.201376		PITPNB	0.176869	0.100487
LZTS2	0.28251	0.139405		MRTFB	0.268593	0.201376		FAM234A	0.260193	0.0928464
ZSWIM8	0.155533	0.141812		CPN1	1.26101	0.201376		NOL4L	0.491355	0.0944138
NUCB2	-0.204764	0.150647		AFG1L	0.436947	0.201376		LSM5	-0.300388	0.0850882
FADS1	0.397248	0.145081		MTURN	-1.26011	0.201376		PDIA5	0.558513	0.0954366
MKLN1	0.175978	0.148401		ZNF24	-0.207505	0.201376		DNAJC9	-0.201017	0.100337
GRAMD2B	-0.776835	0.141965		FAM117A	-0.39505	0.201376		MARK1	0.920689	0.0951778
ZBTB34	-0.229261	0.136656		YTHDF3	-0.23717	0.201376		STAM	-0.209219	0.0983478
PSMD4	0.0909285	0.165052		POLQ	-0.360324	0.201376		MXD3	-0.450436	0.0871664
CREBBP	0.287197	0.146832		CSNK1G3	-0.455983	0.201376		ITGA8	-1.19293	0.0949904
HOMER2	0.953639	0.145312		ENTR1	-0.257378	0.201376		AC022966.1	0.266748	0.0975924
C18orf25	-0.292121	0.146336		NKIRAS2	0.247893	0.201376		BOLA1	-0.325668	0.0928906
KYAT3	-0.179995	0.150544		C20orf194	-0.618703	0.201376		TESMIN	-0.518782	0.0854759
GPHN	0.677329	0.1464		PEX13	0.336559	0.2016		CPEB3	0.264994	0.0713159
RAC2	-0.300194	0.145312		NIN	-0.351186	0.201728		ALDH4A1	-0.37342	0.0969545
SLC12A6	-0.390013	0.145898		PAM	0.722368	0.201728		NOA1	0.342896	0.0970864
CLIC1	-0.293723	0.149743		C1D	-0.265314	0.201728		GFOD2	-0.174399	0.0776196
NUP160	0.0793821	0.178048		OTUB2	0.86973	0.20249		TCF3	-0.290525	0.0977933
HDDC3	-0.229429	0.143858		MOGS	0.215799	0.202967		PIGK	0.211636	0.0972699
ZNF775	0.25012	0.123515		FILIP1L	-0.968463	0.202967		CCAR1	-0.104885	0.118631
VPS45	-0.121994	0.154555		PGD	-0.143235	0.203318		DUS1L	0.163756	0.0960359
CUL2	-0.116779	0.162497		NPR1	1.64497	0.203468		CDK6	0.356481	0.0975924
QSER1	0.289957	0.149203		FBXO4	-0.537556	0.203468		UBE2C	0.438327	0.0960359
DAGLB	-0.488906	0.147942		CASP7	0.281195	0.203579		RPS6KA1	0.321154	0.0975744
GLIPR1	-0.635218	0.143853		GLUL	-0.487023	0.203657		SLC8A1	-0.775979	0.0960359
ZNF829	0.557359	0.142176		LIME1	-0.587613	0.204134		ARHGAP26	-0.372982	0.0962914
DYNC1LI1	0.117928	0.162711		SIDT1	0.907638	0.204134		YIPF3	0.168119	0.0894599
FSTL1	0.984414	0.146733		FLNA	-0.395386	0.204488		MEF2D	-0.322878	0.0964453
COX7B	0.264737	0.144075		G3BP1	-0.221243	0.204602		MRPL42	0.192128	0.0913763
SHPRH	-0.156615	0.154311		CD74	0.642608	0.204602		NKAPD1	0.2372	0.0945886
ZNF445	0.212971	0.145312		CPNE2	0.690344	0.204602		GALM	-0.690274	0.0966827
ACP1	0.129601	0.156922		PFKFB3	0.384769	0.204602		PIGH	-0.520438	0.0946306
DOC2A	0.499193	0.133794		ENPP1	-0.896817	0.204602		UTRN	0.245513	0.100359
MED12	-0.151982	0.157135		FOXRED1	-0.22017	0.204949		RAP1B	-0.190496	0.0988067
ZNF704	0.630299	0.143333		RNF115	-0.290998	0.205323		CYFIP2	-0.297473	0.0993445
KIF13A	0.487481	0.148401		SRC	0.811641	0.205639		MKLN1	0.202603	0.0994262
TOMM20	0.171942	0.146832		CLSTN3	0.476512	0.205639		SMIM12	0.185315	0.090829
TMEM9	0.261695	0.135089		MRPS15	-0.200057	0.20572		SIKE1	0.311192	0.0972699
TTI2	0.164599	0.149598		ILKAP	0.155793	0.205756		TMEM222	0.223419	0.0948672
PDE6D	0.202257	0.145313		PSD3	0.788524	0.205832		KIAA0930	0.260521	0.0960359
RTN4R	0.632806	0.146114		HMX2	1.2614	0.205832		SNTA1	-0.786459	0.0960359
KDM4C	0.240715	0.150147		CORO2B	-1.07907	0.205945		NID2	-0.841467	0.0968303
ATP5F1B	-0.13759	0.165052		SLC25A11	0.303059	0.206098		FANCE	0.297066	0.0960359
PTPA	-0.178813	0.154311		EVI5	0.62641	0.206098		CWF19L2	0.17119	0.101552
SLC7A7	-0.601744	0.145221		ZBTB18	-0.51496	0.206098		ELP1	0.201409	0.102197
LARP4	0.307198	0.151657		MEA1	0.279781	0.206098		STRAP	0.165932	0.104302
MLLT6	0.219437	0.145312		C21orf91	-0.569828	0.206129		IFT57	-0.428771	0.0969545
SLC2A1	-0.233368	0.150184		GALT	0.338417	0.206129		FGFR1	-0.582368	0.0944274
IPO7	-0.130744	0.163971		SLF1	-0.328579	0.206129		PAN2	0.154898	0.10093
SYVN1	0.24216	0.148103		GFOD2	-0.195894	0.206129		PTPRE	-0.625376	0.0983478
CALCOCO1	-0.238191	0.151998		ATG4B	0.202263	0.206261		EIF3I	0.105411	0.118631
ESYT1	-0.179735	0.158416		TBCE	-0.279251	0.206794		CCDC134	0.280539	0.0976861
TENT4A	0.251781	0.139428		ZNF438	0.453642	0.206801		CHCHD4	0.189552	0.0988067
ZNF443	-0.28514	0.115015		RBM15B	-0.195194	0.207193		DRC1	-1.37723	0.097413
ATP13A2	-0.338645	0.144703		EPHA3	-1.53254	0.207193		PHF20L1	-0.21408	0.10093
ALG6	-0.245323	0.141398		GGA2	0.250472	0.207193		TP53INP1	-0.891604	0.0969559
PAQR8	0.408623	0.134404		ZFAND5	-0.47171	0.207193		MTCL1	-0.944937	0.0984981
DENND1C	-0.504522	0.151164		IST1	0.227659	0.207225		SLC29A2	-1.04004	0.0974062
PSMD11	0.0639342	0.205181		KLC2	-0.322462	0.207225		FAM13A	-0.423022	0.0846614
BAZ1A	0.182925	0.157994		ZBTB1	-0.186584	0.207225		CYB5R4	0.295667	0.0989717
SPECC1L	0.221864	0.132995		HROB	-0.283415	0.207225		ABHD18	0.224508	0.0918674
THOC2	-0.0954624	0.175862		PTPN1	-0.249829	0.207237		CENPK	0.217982	0.097413
SPTBN1	0.327632	0.15459		USP10	-0.179463	0.207316		KBTBD7	-0.488391	0.0960359
FBXO22	-0.154784	0.149732		RBFA	-0.253952	0.207913		FBXW4	0.281889	0.0872524
RPL15	0.132915	0.162497		MAP3K3	0.265693	0.208036		ERMARD	0.364392	0.088489
BACH2	0.580362	0.153032		USP34	-0.220641	0.208457		EXOSC10	0.190794	0.103895
COX5A	0.187758	0.156848		TMEM62	-0.464363	0.208562		VAV2	0.740522	0.0988067
DDB2	-0.292619	0.151998		TBC1D25	-0.227658	0.208562		REV3L	0.348491	0.0978377
KLHL11	0.127549	0.150151		ZNF221	-1.03815	0.208562		CASP4	0.364536	0.099401
SLC25A30	-0.580498	0.150147		C11orf68	0.199533	0.208574		ZMYM2	-0.271876	0.10093
NEK3	-0.570389	0.150147		DNM1L	-0.162974	0.208925		SLC26A6	0.292705	0.0970971
HPS5	0.178602	0.154616		RFXAP	0.268308	0.208925		RAG2	-0.761919	0.0983835
CCDC22	-0.179453	0.156922		HPRT1	-0.258337	0.209119		STARD10	-0.52779	0.0963695
ZNF557	0.179266	0.134636		HLA-B	0.529724	0.209119		POLR2D	-0.127676	0.10093
ZNF449	-0.415781	0.143714		C16orf70	0.412062	0.209227		ASPSCR1	0.288548	0.100123
TAF3	-0.0962756	0.133794		TDRD3	-0.239428	0.209834		ZNF581	-0.306094	0.0810701
GGPS1	0.2049	0.135592		ATP5F1A	0.204156	0.209952		POLR3F	0.178483	0.0949889
NFATC3	-0.237348	0.154421		CAMSAP1	-0.215043	0.210095		TMEM9B	0.235181	0.0925647
TMEM154	-0.824794	0.153187		IFIT5	-0.367868	0.210095		ARRB1	-0.837201	0.0994262
GPD1L	0.364351	0.153819		TXNIP	0.613953	0.210095		KIZ	0.148928	0.0949974
HOMEZ	0.16775	0.138221		RAG2	0.897354	0.210095		PIR	0.908766	0.099401
PDCD5	-0.188575	0.157566		SLC25A40	-0.364064	0.210095		BBS7	0.361635	0.0960359
NUP107	0.0869334	0.180633		ITPKA	-0.531118	0.210095		ARL1	0.128237	0.104213
SKA3	0.274334	0.155692		GABARAP	0.292716	0.210095		SIAH1	-0.181336	0.0794675
JMJD1C	-0.203093	0.158065		FRMD4B	-0.731299	0.210139		TRIP10	0.376513	0.100337
HLA-DRB5	-0.868277	0.153773		NUP205	-0.115993	0.210468		MRPL33	0.361836	0.0973854
ZNF292	-0.310641	0.15612		UBTF	-0.157519	0.210468		FBXO45	-0.167373	0.089213
PAPSS1	-0.177481	0.160691		RAP2B	0.345719	0.210468		ALS2	-0.242831	0.0992548
DST	0.45135	0.154402		IL10RB	0.455682	0.210468		SCLY	0.240434	0.101304
UNG	-0.256456	0.15329		SWI5	-0.303442	0.210468		SLC22A18	0.493866	0.0950864
RP9	-0.155834	0.147513		MNAT1	0.139984	0.210521		ERVK3-1	0.290032	0.0975924
DDI2	-0.139707	0.159668		KIAA1586	-0.27044	0.211044		ATP6V0D1	-0.334581	0.100505
ARHGAP10	0.416625	0.154311		ATPSCKMT	0.520463	0.211044		DTWD2	-0.620104	0.0989717
SULT1E1	0.480429	0.140752		WRNIP1	-0.223329	0.211365		LSM6	-0.155685	0.0975924
DLL3	1.02319	0.154311		BBS7	-0.42223	0.211365		C7orf26	-0.160593	0.0983294
GAS1	-0.723308	0.151657		ETV6	-0.479492	0.211562		ERAL1	0.283198	0.100892
EML1	1.5511	0.157509		EXOC7	0.168738	0.21195		STMN3	-0.548314	0.0994262
SLC66A2	-0.415763	0.146774		MRPS23	-0.179781	0.21195		PPFIA3	0.393691	0.100337
[truncated: 9,391 more rows]

## Sheet: supp. fig.1e
Supplementary Figure 1e
TCF3-PBX1									ETV6-RUNX1										KMT2A
	cell lines			clinical						cell lines			clinical							cell lines			clinical
	protein			RNA						protein			RNA							protein			RNA
Gene symbol	logFC	p-value	adjusted p-value	logFC	p-value	adjusted p-value	Label		Gene symbol	logFC	p-value	adjusted p-value	logFC	p-value	adjusted p-value	Label			Gene symbol	logFC	p-value	adjusted p-value	logFC	p-value	adjusted p-value	Label
ANKS1B	2.79	7.55e-19	9.17e-15	8.99	7.15e-90	1.42e-85	ANKS1B		LMTK3	2.61	1.15e-10	2.19e-07	4.11	7.71e-35	1.53e-31	LMTK3			ROS1	0.0773	0.637	0.83	8.88	2.77e-56	1.83e-52	-
PBX1	2.73	1.71e-07	4.07e-05	7.31	9.99e-59	9.89e-55	PBX1		SH3GLB2	1.56	7.33e-16	8.37e-12	2.08	9.82e-31	1.3e-27	SH3GLB2			TRHDE	0.928	0.0341	0.183	8.73	1.43e-53	7.09e-50	-
NLGN1	3.44	2.08e-10	1.8e-07	8.59	6.1e-54	4.03e-50	NLGN1		RCN3	-0.527	0.375	0.704	2.9	1.98e-24	1.31e-21	-			PRSS12	0.95	0.000935	0.0197	7.36	1.32e-41	4.36e-38	-
CHST6	3.26	4.44e-09	2.07e-06	7.31	1.03e-46	3.41e-43	CHST6		FRK	0.108	0.583	0.835	4.6	1.47e-22	7.67e-20	-			MYO6	1.04	0.0833	0.302	6.22	4.22e-40	1.19e-36	-
PLS3	1.32	3.58e-05	0.00197	6.53	2.77e-44	6.84e-41	-		PHYH	-0.00352	0.989	0.998	2.12	3.19e-22	1.58e-19	-			DPYSL3	0.706	0.00636	0.0667	6.24	2.03e-37	4.47e-34	-
MERTK	2.09	3.58e-12	4.35e-09	4.83	2.23e-41	3.68e-38	MERTK		MIB1	0.308	0.000208	0.0124	1.81	5.28e-22	2.49e-19	-			FEZ1	-0.0998	0.695	0.86	3.69	5.19e-28	6.43e-25	-
VPS26B	0.836	4.42e-05	0.00233	3.03	1.52e-40	2.31e-37	-		TAGLN3	-0.605	0.0397	0.26	4.35	1.91e-20	7.89e-18	-			SLIT1	-0.153	0.221	0.503	4.6	5.57e-27	6.48e-24	-
WNT16	2.66	1.01e-12	1.76e-09	6.41	6.02e-36	7.01e-33	WNT16		KCNA2	0.383	0.153	0.481	4.49	2.72e-20	1.08e-17	-			STX1A	0.636	0.00141	0.025	5.17	7.3e-26	8.03e-23	-
ADAMTS12	-0.353	0.489	0.745	6.26	4.2e-35	4.37e-32	-		LRRC4B	2.24	5.53e-09	4.51e-06	4.92	3.9e-20	1.51e-17	LRRC4B			NRCAM	0.0408	0.719	0.872	5.09	6.57e-25	6.85e-22	-
LRRC15	1.92	4.43e-09	2.07e-06	6.34	1.72e-33	1.7e-30	LRRC15		TCFL5	0.571	0.0233	0.196	2.59	7.02e-20	2.67e-17	-			ABHD4	0.694	0.0058	0.0627	3.78	1.33e-24	1.32e-21	-
FAM124A	0.954	0.00391	0.0498	4.63	5.14e-29	3.91e-26	-		RASA4	2.08	2.93e-05	0.00312	1.99	1.41e-19	5e-17	-			PREX2	0.181	0.454	0.713	5.77	1.02e-23	9.2e-21	-
AMBP	-1.39	0.0636	0.259	5.86	9.75e-29	6.89e-26	-		EPN2	3	1.18e-06	0.000294	3.25	2.66e-19	9.09e-17	EPN2			RNF220	0.601	4.1e-11	8.36e-08	2.1	1.2e-23	1.03e-20	RNF220
CRYM	1.46	5.16e-05	0.00261	4.99	1.18e-27	7.32e-25	-		ABHD3	0.772	0.00198	0.051	1.68	5.47e-19	1.8e-16	-			HOXA10	2.66	0.0019	0.0305	6.2	3.45e-22	2.44e-19	-
LDLRAD3	0.466	0.311	0.611	5.2	7.25e-27	3.88e-24	-		CHL1	2.36	0.000609	0.0249	3.89	4.03e-18	1.31e-15	-			SLC34A2	0.947	0.235	0.519	5.31	3.64e-22	2.48e-19	-
CNTN5	0.0619	0.745	0.892	5.48	9.24e-27	4.81e-24	-		ANGPTL2	1.6	4.33e-06	0.000738	3.61	1.36e-17	4.15e-15	ANGPTL2			LIN28B	0.25	0.291	0.579	5.6	1.01e-21	6.7e-19	-
RADIL	-0.183	0.263	0.567	4	1.12e-26	5.68e-24	-		FCGRT	1.8	0.000561	0.024	1.95	2.04e-17	6.04e-15	-			ZC3H12C	1.03	0.000502	0.013	5.53	1.53e-21	9.75e-19	-
MELTF	0.441	0.247	0.55	3.45	8.09e-26	3.81e-23	-		CLIC5	2.56	1.25e-06	0.000303	4.53	4.6e-17	1.23e-14	CLIC5			TLX3	-0.17	0.462	0.719	3.83	5.14e-21	2.99e-18	-
PHACTR3	3.04	9.43e-18	2.86e-14	6.72	1.85e-25	8.51e-23	PHACTR3		STK32C	-0.721	0.125	0.441	2.14	7.1e-16	1.63e-13	-			HOXA9	1.99	5.88e-07	0.000114	6.19	7.91e-21	4.47e-18	HOXA9
LRRC28	0.0753	0.593	0.815	2.58	5.29e-25	2.28e-22	-		FCHSD2	0.835	0.000108	0.00775	1.23	1.04e-15	2.31e-13	-			ELOVL4	-0.229	0.323	0.607	5	2.04e-20	1.09e-17	-
NCAPD3	0.00761	0.916	0.97	1.93	2.23e-24	9.39e-22	-		AADACL4	0.434	0.0255	0.206	4.02	1.1e-15	2.43e-13	-			FMO5	-0.512	0.109	0.349	3.14	3.54e-20	1.84e-17	-
IQCE	0.149	0.7	0.872	2.04	2.53e-24	1.04e-21	-		MAPKBP1	-0.21	0.371	0.701	-2.41	1.49e-15	3.23e-13	-			KRT80	0.365	0.0486	0.225	5.32	7.63e-20	3.87e-17	-
GP5	1.31	0.000215	0.00714	3.7	6.97e-24	2.82e-21	-		VWA5B2	1.88	0.00074	0.0277	3.47	1.56e-15	3.35e-13	-			LGALS1	1.56	6.12e-09	3.95e-06	4.13	2.3e-19	1.14e-16	LGALS1
AOX1	1.36	0.00347	0.0471	4.38	3.28e-22	1.23e-19	-		PAFAH2	0.766	0.00807	0.115	1.52	3.74e-15	7.4e-13	-			ATP8B4	1.59	3.99e-08	1.53e-05	4.69	2.9e-19	1.4e-16	ATP8B4
ACAD8	0.354	0.0102	0.0903	1.45	1.55e-21	5.37e-19	-		MDK	0.246	0.483	0.779	2.44	5.8e-15	1.12e-12	-			HOXA7	1.03	1.54e-07	4.38e-05	6.26	7.02e-19	3.31e-16	HOXA7
CNTNAP2	2	1.74e-05	0.00116	4.71	2.54e-21	8.37e-19	-		TERF2	0.0845	0.48	0.777	1.67	1.18e-14	2.12e-12	-			MEIS1	1.86	1.37e-16	5.59e-13	6.04	3.16e-18	1.45e-15	MEIS1
TP53I13	-0.091	0.703	0.873	2.06	2.49e-21	8.37e-19	-		CCDC69	-0.983	0.00154	0.045	-2.06	2.58e-14	4.44e-12	-			CMTM4	1.13	0.0308	0.173	3.48	1.07e-17	4.72e-15	-
MPP7	2.3	2.36e-12	3.59e-09	3.23	3.31e-21	1.07e-18	MPP7		SDK1	1.83	0.000434	0.0199	3.43	3.84e-14	6.38e-12	-			FOXB1	-0.0404	0.818	0.922	5.19	2.07e-17	8.82e-15	-
ABHD15	-0.284	0.0668	0.267	2.72	2.23e-20	7e-18	-		DPF3	1.3	0.00329	0.069	2.73	4.7e-14	7.63e-12	-			CCR9	-0.0744	0.632	0.827	4.17	6.3e-17	2.54e-14	-
PCSK5	0.791	0.0225	0.143	3.11	6.67e-20	2.03e-17	-		NMT2	0.438	0.209	0.554	1.63	5.33e-14	8.51e-12	-			SLITRK1	2.6	0.0025	0.0366	5.46	6.52e-17	2.58e-14	-
HMCN1	-1.39	0.217	0.51	4.35	4.24e-19	1.27e-16	-		IQGAP2	-0.874	0.0161	0.163	-1.78	8.12e-14	1.28e-11	-			CPEB2	1.46	9.72e-10	1.06e-06	3.05	2.44e-16	9e-14	CPEB2
GOLGA3	0.234	0.0171	0.123	1.55	7.72e-19	2.28e-16	-		VWA8	-1.29	4.23e-07	0.000131	-2.23	9.37e-14	1.45e-11	VWA8			FBLIM1	0.17	0.163	0.431	4.36	2.45e-16	9e-14	-
SCCPDH	0.591	1.59e-05	0.0011	1.94	9.56e-18	2.7e-15	-		ATP13A2	-0.401	0.0475	0.283	-2	1.57e-13	2.36e-11	-			ZNF503	0.509	0.278	0.567	4.93	2.65e-16	9.52e-14	-
RORB	2.69	4.92e-18	1.99e-14	5.1	1.89e-17	5.26e-15	RORB		KRT8	0.575	0.192	0.533	2.9	2.14e-13	3.15e-11	-			SLC12A8	-0.0948	0.855	0.938	3.46	3.23e-16	1.14e-13	-
TMEM131L	1.06	5.33e-15	1.08e-11	1.82	5.99e-17	1.65e-14	TMEM131L		E2F6	0.294	0.0951	0.386	1.19	2.97e-13	4.33e-11	-			TBX18	1.49	0.000118	0.00513	5.51	6.06e-16	2.07e-13	-
TFAP2C	-0.102	0.654	0.849	5.09	7.51e-17	2.04e-14	-		TUSC3	0.537	0.331	0.671	4.05	3.95e-13	5.63e-11	-			RUNX2	2.06	2.34e-17	2.86e-13	4.05	6.47e-16	2.17e-13	RUNX2
BLK	0.505	0.0248	0.152	2.18	1.77e-15	4.5e-13	-		DSC3	2.76	8.75e-08	3.84e-05	5.17	4.03e-13	5.65e-11	DSC3			PGBD5	-0.385	0.559	0.782	4.7	1.55e-15	5.13e-13	-
LAMA5	1.06	0.0155	0.115	3.45	2.83e-15	7.08e-13	-		EMC10	0.563	0.0405	0.262	1.17	4.98e-13	6.89e-11	-			TNFRSF4	0.114	0.771	0.899	3.73	1.81e-15	5.86e-13	-
MOCOS	-0.691	0.675	0.859	3.36	2.87e-15	7.11e-13	-		ACBD7	0.517	0.199	0.544	1.98	5.64e-13	7.7e-11	-			CRABP1	-0.0649	0.862	0.941	4.2	3.43e-15	1.1e-12	-
B3GALNT2	0.448	6.43e-05	0.00307	1.54	3.11e-15	7.51e-13	-		ADGRE2	-0.898	0.22	0.566	-4.07	7.02e-13	9.47e-11	-			CRAMP1	-0.413	0.00782	0.0765	1.97	4.09e-15	1.28e-12	-
MYBPH	2.98	2.94e-09	1.62e-06	4.64	3.49e-15	8.33e-13	MYBPH		TSPYL5	1.5	0.00657	0.103	3.4	7.45e-13	9.89e-11	-			CAMK2B	0.216	0.165	0.432	4.48	4.54e-15	1.4e-12	-
TGFB2	0.793	0.378	0.665	3.08	4.06e-15	9.56e-13	-		KIF26B	1.52	0.00159	0.0455	3.54	8.02e-13	1.05e-10	-			NFATC3	0.405	0.000969	0.02	1.8	5.76e-15	1.75e-12	-
ATP8B1	-0.77	0.301	0.601	4.35	4.22e-15	9.82e-13	-		ZSCAN2	0.278	0.285	0.634	1.16	1.77e-12	2.24e-10	-			CSPG4	1.92	0.00153	0.0263	5.03	2.34e-14	6.81e-12	-
KANK1	2.49	2.76e-12	3.72e-09	3.66	5.11e-15	1.18e-12	KANK1		ZDHHC3	0.64	0.000358	0.0179	0.898	2.18e-12	2.72e-10	-			ADAM10	0.208	0.167	0.434	1.77	5.72e-14	1.62e-11	-
ARL4C	1.59	1.24e-08	4.55e-06	2.77	5.67e-15	1.29e-12	ARL4C		FBN2	0.441	0.184	0.525	3.3	3.21e-12	3.9e-10	-			LAMC3	-0.0834	0.801	0.913	4.12	8.73e-14	2.4e-11	-
TTPA	1.5	1.09e-05	0.000794	4.57	1.03e-14	2.32e-12	-		TET1	1.47	5.38e-05	0.00485	2.28	5.52e-12	6.43e-10	-			PLEKHG5	0.278	0.585	0.8	3.42	1.41e-13	3.78e-11	-
VASH1	0.306	0.508	0.76	2.72	1.59e-14	3.49e-12	-		CLEC2D	-1.17	0.00155	0.045	-1.94	6.2e-12	7.18e-10	-			ZFAND2B	0.284	0.00487	0.0565	1.47	3.36e-13	8.75e-11	-
NSMCE1	-0.0424	0.553	0.789	1.76	1.66e-14	3.61e-12	-		SEPHS1	0.241	0.00138	0.0413	0.885	6.57e-12	7.56e-10	-			PNMA3	-0.399	0.234	0.518	2.99	4.2e-13	1.05e-10	-
PSEN2	1.37	0.00145	0.0277	2.82	2.11e-14	4.55e-12	-		RTN4RL2	1.97	3.82e-06	0.000704	2.8	6.75e-12	7.73e-10	RTN4RL2			PARP8	0.116	0.402	0.674	2.14	4.46e-13	1.09e-10	-
MAP7D2	0.294	0.376	0.663	2.71	2.34e-14	4.98e-12	-		IGF2BP1	4.31	2.31e-06	0.000472	4.9	6.86e-12	7.8e-10	IGF2BP1			RAP2A	0.17	0.171	0.439	1.91	7.99e-13	1.88e-10	-
NGRN	0.0364	0.724	0.884	1.19	2.9e-14	6.04e-12	-		GRK6	-0.306	0.0542	0.302	-1.05	7.4e-12	8.37e-10	-			SYN1	-0.758	0.196	0.473	3.85	1.21e-12	2.75e-10	-
PRR15	0.181	0.717	0.88	3.86	3.87e-14	7.98e-12	-		AIF1	1.94	1.82e-06	0.000407	1.83	7.82e-12	8.79e-10	AIF1			ARHGAP18	0.569	0.0125	0.101	2.72	1.76e-12	3.82e-10	-
PRKAA2	2.56	0.000667	0.0161	4.26	4.86e-14	9.82e-12	-		MED10	-0.0964	0.343	0.681	0.952	3.08e-11	3.17e-09	-			SKIDA1	1.76	0.357	0.637	4.22	2.05e-12	4.36e-10	-
PRKCZ	2.26	6.71e-10	4.8e-07	3.46	5.58e-14	1.1e-11	PRKCZ		IDI1	-0.527	0.000519	0.0227	1.14	3.77e-11	3.85e-09	-			PAGE5	0.202	0.498	0.743	3.72	2.38e-12	4.9e-10	-
UNC119B	0.241	0.00118	0.0237	1.29	9.81e-14	1.9e-11	-		LRP8	0.275	0.227	0.573	1.22	4.18e-11	4.22e-09	-			PRDM16	-0.0375	0.848	0.936	3.89	4.79e-12	9.21e-10	-
CCDC149	2.09	0.000365	0.0104	3.84	1.03e-13	1.97e-11	-		PMM1	0.203	0.327	0.669	1.43	5.41e-11	5.41e-09	-			MYH13	-0.091	0.937	0.974	5.13	1.02e-11	1.89e-09	-
AMOT	0.862	0.00265	0.0404	2.29	1.13e-13	2.16e-11	-		ADGRL3	0.546	0.17	0.507	4.3	5.54e-11	5.51e-09	-			SNCB	1.23	0.039	0.198	4.84	3.6e-11	6.42e-09	-
FGFRL1	0.365	0.213	0.505	2.1	1.47e-13	2.75e-11	-		CERS1	2.06	0.0256	0.206	2.54	9.44e-11	9.12e-09	-			PAN3	1.09	2.56e-09	2.09e-06	1.89	4.35e-11	7.7e-09	PAN3
SEMA4C	0.779	0.0031	0.0448	2.76	1.89e-13	3.5e-11	-		PRELID1	-0.93	8.28e-05	0.00652	-1.35	9.55e-11	9.18e-09	-			VAT1L	0.922	0.0896	0.316	4.91	6.77e-11	1.16e-08	-
ITGA8	1.61	0.000239	0.00767	4.6	3.05e-13	5.49e-11	-		POTEI	-0.0701	0.607	0.849	2.68	1.18e-10	1.11e-08	-			TLX1	-1.65	0.0117	0.0964	4.09	9.69e-11	1.62e-08	-
PITPNC1	0.747	6.08e-05	0.00299	1.72	4.28e-13	7.64e-11	-		IQSEC1	-0.183	0.492	0.785	-1.54	1.47e-10	1.37e-08	-			TMEM104	0.0953	0.703	0.864	1.85	3.3e-10	5.36e-08	-
DNAJB13	0.321	0.667	0.855	2.84	4.44e-13	7.84e-11	-		TMCC1	0.506	1.7e-06	0.000388	0.803	1.51e-10	1.41e-08	TMCC1			ROPN1L	0.828	0.0641	0.262	3.04	3.88e-10	6.2e-08	-
THBS4	0.273	0.456	0.723	2.7	4.08e-12	6.73e-10	-		CTNND1	-1.26	0.000646	0.0258	-1.97	1.56e-10	1.45e-08	-			PPP1R3B	0.234	0.322	0.606	2.43	6.27e-10	9.69e-08	-
ST6GALNAC4	0.491	0.0287	0.165	1.68	5.19e-12	8.42e-10	-		ACVR1B	-0.31	0.188	0.529	-1.54	1.69e-10	1.55e-08	-			NDRG2	-0.561	0.0738	0.282	2.97	8.92e-10	1.33e-07	-
CMTM7	0.0412	0.783	0.911	1.76	5.44e-12	8.76e-10	-		CRELD2	-0.128	0.612	0.851	1.2	1.7e-10	1.56e-08	-			EPS8	0.963	0.00499	0.0572	3.04	9.61e-10	1.42e-07	-
FOXO6	0.813	2e-06	0.000236	3.5	5.58e-12	8.91e-10	-		SCN4A	0.558	0.179	0.519	2.8	1.98e-10	1.79e-08	-			MAPK15	0.472	2.06e-05	0.00156	3.57	1.04e-09	1.51e-07	-
FAM83B	-0.221	0.505	0.758	3.91	7.8e-12	1.21e-09	-		ARHGEF4	1.88	2.44e-05	0.00278	3.41	2.15e-10	1.94e-08	ARHGEF4			ACTL9	-0.233	0.41	0.679	2.79	1.07e-09	1.54e-07	-
SYNPO	2.26	3.51e-18	1.99e-14	3.09	1.35e-11	2.07e-09	SYNPO		CLMN	0.527	0.122	0.435	1.54	2.24e-10	1.98e-08	-			KMT2A	-0.236	0.00489	0.0566	1.82	1.2e-09	1.71e-07	-
HDAC4	-0.0706	0.311	0.611	1.43	1.5e-11	2.28e-09	-		IRX5	0.323	0.369	0.7	2.77	2.45e-10	2.16e-08	-			ARSG	0.106	0.664	0.845	2.47	1.23e-09	1.75e-07	-
SLAMF1	1.45	8.8e-06	0.000681	2.85	3.03e-11	4.47e-09	-		RBM47	-0.0956	0.895	0.972	-3.65	2.7e-10	2.37e-08	-			AC005747.1	0.382	0.179	0.451	2.11	1.27e-09	1.79e-07	-
NID2	1.58	6.47e-08	1.83e-05	3.02	3.51e-11	5.15e-09	NID2		LIMS2	0.709	0.00232	0.0556	1.94	2.91e-10	2.53e-08	-			FAM78A	1.17	2.71e-06	0.000353	2.33	1.43e-09	2e-07	FAM78A
PKIB	-0.249	0.236	0.537	2.51	4.36e-11	6.34e-09	-		SMAD6	0.263	0.48	0.777	2.73	3.09e-10	2.67e-08	-			LAD1	-0.0212	0.93	0.971	3.21	2.45e-09	3.35e-07	-
EAF2	0.357	0.0113	0.0961	1.51	4.76e-11	6.88e-09	-		ZFYVE9	-0.474	0.0995	0.394	-2.55	3.22e-10	2.77e-08	-			DMBT1	0.49	0.477	0.728	3.66	2.53e-09	3.43e-07	-
SORBS1	1.72	1.51e-06	0.000207	2.67	5.6e-11	8.03e-09	SORBS1		SOX12	-0.0929	0.534	0.808	1.07	3.32e-10	2.84e-08	-			PCDHGC3	0.947	4.06e-05	0.00251	3.28	2.64e-09	3.56e-07	-
HIP1R	1.13	2.74e-07	5.23e-05	1.6	6.46e-11	9.06e-09	HIP1R		PIK3C3	0.758	5.87e-10	8.39e-07	1.15	4.7e-10	3.91e-08	PIK3C3			DDX53	0.663	0.179	0.451	3.68	2.81e-09	3.76e-07	-
TMEM243	-0.121	0.487	0.744	1.3	6.89e-11	9.61e-09	-		CLPTM1L	-0.331	0.0398	0.261	-1.04	6.29e-10	5.12e-08	-			FRMD6	0.0353	0.883	0.951	3.29	2.83e-09	3.76e-07	-
GNAQ	-0.149	0.264	0.568	-1.86	8.38e-11	1.15e-08	-		FKBP1A	0.53	5.06e-07	0.000144	0.84	7.02e-10	5.68e-08	FKBP1A			QPRT	0.665	0.00946	0.0855	2.6	3.05e-09	4e-07	-
IGSF3	1.1	6.3e-07	0.000101	2.93	9.2e-11	1.26e-08	IGSF3		FXN	-0.504	0.0377	0.254	-1.72	7.41e-10	5.92e-08	-			XPR1	-0.0263	0.851	0.936	1.24	3.14e-09	4.09e-07	-
CPN2	0.0813	0.704	0.874	3.69	2e-10	2.68e-08	-		SYT11	-0.691	0.14	0.465	-2.73	7.77e-10	6.17e-08	-			PPM1H	0.426	0.0494	0.227	3.45	3.24e-09	4.2e-07	-
HTR7	-0.137	0.266	0.569	2.74	2.29e-10	3.05e-08	-		ACAT1	-0.511	0.00942	0.124	-1.06	8.11e-10	6.43e-08	-			MED12L	0.285	0.204	0.483	3.19	4e-09	5.11e-07	-
PIK3R6	-0.73	0.0397	0.199	-4.1	2.42e-10	3.19e-08	-		INO80C	0.393	0.00262	0.0601	1.54	8.75e-10	6.88e-08	-			ST3GAL4	0.197	0.236	0.519	1.83	4.28e-09	5.43e-07	-
MTCL1	2.05	1.74e-11	1.92e-08	2.68	2.59e-10	3.4e-08	MTCL1		TNK2	-0.175	0.306	0.653	-1.41	1.11e-09	8.6e-08	-			PTPN13	1.09	0.00812	0.0783	3.4	6.04e-09	7.57e-07	-
CDO1	-0.105	0.166	0.445	2.53	3.9e-10	4.95e-08	-		KIAA0930	-0.56	1.65e-05	0.00219	-1.75	1.18e-09	9.02e-08	KIAA0930			IGF2BP2	1.08	0.0823	0.3	3.18	7.13e-09	8.76e-07	-
MYL7	0.112	0.651	0.847	2.54	4.48e-10	5.65e-08	-		CBFA2T3	1.46	2e-06	0.000424	1.32	1.26e-09	9.62e-08	CBFA2T3			DSG4	1.18	0.0247	0.151	3.23	7.51e-09	9.12e-07	-
PDE1C	3.04	0.000117	0.00463	3.88	5.15e-10	6.45e-08	-		TNS1	1.12	0.00177	0.0482	2.09	1.29e-09	9.82e-08	-			TPPP3	-0.0841	0.775	0.901	3.07	8.02e-09	9.68e-07	-
DESI2	0.761	3.14e-05	0.00178	1.11	5.2e-10	6.47e-08	-		SDC2	2.31	6.71e-05	0.00567	2.85	1.36e-09	1.02e-07	-			PLEKHG3	1.55	4.93e-05	0.00287	2.89	1.09e-08	1.28e-06	-
DCHS2	1.01	0.0166	0.12	4.07	6.23e-10	7.7e-08	-		GNPDA1	1.88	9e-10	1.14e-06	1.89	1.48e-09	1.11e-07	GNPDA1			GIT1	-0.00308	0.952	0.981	1.36	1.24e-08	1.45e-06	-
EXTL3	0.446	0.000489	0.0128	1.41	6.81e-10	8.36e-08	-		GNG11	2	6.06e-05	0.00524	2.99	1.55e-09	1.16e-07	-			GNA12	0.00506	0.981	0.993	1.86	1.34e-08	1.54e-06	-
FAT1	2.32	3.06e-15	7.43e-12	4.37	7.14e-10	8.61e-08	FAT1		NUP210	-1.03	1.15e-14	6.59e-11	-1.69	1.68e-09	1.25e-07	NUP210			HMGA2	0.957	0.0786	0.293	3.67	1.69e-08	1.92e-06	-
DSCAM	0.0537	0.82	0.93	4.45	8.17e-10	9.8e-08	-		DPYSL4	0.653	0.0238	0.199	3.07	1.8e-09	1.32e-07	-			SERPINA4	-0.0737	0.773	0.9	2.9	1.75e-08	1.98e-06	-
NCBP2	0.0948	0.121	0.374	0.939	1.05e-09	1.25e-07	-		GM2A	0.732	0.0763	0.351	-1.94	1.79e-09	1.32e-07	-			PRKG1	1.01	0.0868	0.31	3.58	1.87e-08	2.1e-06	-
CMTM8	-0.228	0.193	0.483	2.23	1.15e-09	1.36e-07	-		CASP1	-0.609	0.0815	0.361	-1.93	1.96e-09	1.43e-07	-			TBC1D2B	0.307	0.0485	0.225	1.51	2.08e-08	2.29e-06	-
PLXDC2	0.721	0.0105	0.0919	2.96	1.17e-09	1.37e-07	-		PDLIM1	-1.08	0.000359	0.0179	-2.08	2.04e-09	1.48e-07	-			RHOBTB3	1.01	0.00756	0.0752	2.76	2.15e-08	2.35e-06	-
ELOVL5	0.71	0.000103	0.00425	1.22	1.23e-09	1.43e-07	-		CCPG1	-0.619	0.0227	0.193	-1.45	2.37e-09	1.7e-07	-			MME	-1.42	0.00405	0.0511	-6.53	2.23e-08	2.42e-06	-
PPP1R14A	4.3	2.63e-06	0.000284	2.99	1.52e-09	1.74e-07	-		P2RX7	0.798	0.00101	0.0344	-1.69	2.45e-09	1.75e-07	-			CLEC9A	1.86	0.000215	0.00747	4.17	2.3e-08	2.48e-06	-
PIEZO1	-0.376	0.0121	0.0996	-2.1	1.67e-09	1.9e-07	-		HSH2D	-0.739	0.111	0.415	-2.01	2.5e-09	1.77e-07	-			CHI3L2	0.4	0.142	0.404	3.04	2.3e-08	2.48e-06	-
NRP2	1.22	0.00217	0.0357	2.56	1.82e-09	2.05e-07	-		NBEAL2	-0.57	0.0086	0.118	-1.75	2.83e-09	1.99e-07	-			SCIN	-0.512	0.0189	0.129	4.28	2.54e-08	2.72e-06	-
KLHL33	2.55	1.59e-06	0.000212	2.88	2.16e-09	2.42e-07	-		INPP1	-0.829	0.0944	0.385	-2.11	2.88e-09	2.02e-07	-			PROM1	1.18	0.000805	0.0181	3.73	2.63e-08	2.8e-06	-
PAK3	-0.0864	0.591	0.813	3.16	2.57e-09	2.86e-07	-		ADCY7	-0.568	0.106	0.405	-2.01	3.2e-09	2.22e-07	-			CORO1C	0.877	3.62e-05	0.00232	2.4	3.21e-08	3.31e-06	-
THAP3	0.175	0.075	0.285	0.99	3.11e-09	3.42e-07	-		AAK1	-0.512	0.03	0.222	-1.45	3.23e-09	2.23e-07	-			KCNIP3	-0.117	0.632	0.827	3.07	3.29e-08	3.38e-06	-
TMF1	-0.0398	0.65	0.846	1.19	3.6e-09	3.91e-07	-		TMEM120B	0.114	0.444	0.753	0.857	3.22e-09	2.23e-07	-			TWIST1	1.5	0.000696	0.0162	3.82	4.59e-08	4.64e-06	-
AR	0.67	0.0123	0.1	3.99	3.75e-09	4.05e-07	-		SMAD1	-0.000119	1	1	2.33	3.57e-09	2.44e-07	-			EGLN1	-0.114	0.394	0.667	-2.61	5.09e-08	5.12e-06	-
TMEM183A	0.222	0.0443	0.211	0.995	4.43e-09	4.69e-07	-		N4BP3	0.163	0.649	0.872	-3.54	4.28e-09	2.87e-07	-			ADD1	0.0851	0.534	0.768	1.12	5.35e-08	5.35e-06	-
PPP1R14C	0.988	0.164	0.441	3.31	5.28e-09	5.53e-07	-		C15orf39	-0.35	0.0275	0.214	-2.08	4.47e-09	2.98e-07	-			PTGDR2	0.223	0.349	0.63	2.8	5.39e-08	5.36e-06	-
NCOA7	-0.395	0.000893	0.0195	-1.43	5.34e-09	5.56e-07	-		TTC38	-0.358	0.369	0.7	-1.82	4.51e-09	2.99e-07	-			SPATS2	-0.196	0.203	0.482	-1.41	5.75e-08	5.69e-06	-
ODC1	0.981	0.000329	0.00968	1.66	5.81e-09	5.99e-07	-		EHD2	1.12	0.0736	0.345	2.95	4.7e-09	3.11e-07	-			ZNRF1	0.112	0.423	0.692	2.13	6.22e-08	6.12e-06	-
E2F5	0.903	2.18e-07	4.63e-05	1.63	6.4e-09	6.53e-07	E2F5		ANO1	1.2	0.0255	0.206	3.12	4.86e-09	3.2e-07	-			FAT3	-1.25	0.0241	0.149	4.98	6.4e-08	6.27e-06	-
CD109	-0.966	0.00381	0.0494	-4.32	7.77e-09	7.77e-07	-		FCHO1	0.282	0.168	0.506	-1.44	4.99e-09	3.25e-07	-			TMEM65	0.926	0.000102	0.0047	2.08	6.53e-08	6.37e-06	-
HS6ST1	0.204	0.049	0.223	1.63	8e-09	7.92e-07	-		CRMP1	2.2	6.81e-05	0.00567	3.02	5.68e-09	3.65e-07	-			PDP2	0.019	0.904	0.958	1.8	7.42e-08	7.13e-06	-
TIMM8A	0.0775	0.451	0.719	0.934	7.97e-09	7.92e-07	-		RNF24	-0.273	0.312	0.657	-1.63	5.79e-09	3.7e-07	-			MAP3K5	0.22	0.195	0.472	1.66	7.67e-08	7.33e-06	-
FHOD3	1.85	5.36e-06	0.000471	3.69	9.18e-09	8.95e-07	-		PDLIM7	0.875	2.81e-07	9.75e-05	1.31	5.85e-09	3.71e-07	PDLIM7			NPTX2	-0.425	0.344	0.625	4.64	7.81e-08	7.36e-06	-
AFF2	2.43	1.46e-10	1.37e-07	2.55	9.42e-09	9.15e-07	AFF2		FLNA	-0.379	0.0729	0.344	-1.96	5.84e-09	3.71e-07	-			EMB	-0.049	0.792	0.909	1.4	7.77e-08	7.36e-06	-
DNAH17	-0.0375	0.902	0.965	2.39	9.49e-09	9.17e-07	-		WBP1L	1.18	0.000495	0.0219	1.22	6.56e-09	4.11e-07	-			HOXC10	-0.068	0.67	0.848	3.26	8.09e-08	7.56e-06	-
CCDC126	0.136	0.352	0.645	1.61	1.05e-08	1e-06	-		PBX3	-0.695	0.0021	0.0521	-1.7	6.78e-09	4.23e-07	-			DSG1	0.223	0.254	0.541	3.57	9.8e-08	9.07e-06	-
EBF3	1.08	0.0364	0.189	2.89	1.06e-08	1.01e-06	-		TBX21	-0.592	0.263	0.611	-2.77	7.83e-09	4.83e-07	-			SLC12A4	-0.206	0.132	0.388	1.4	9.9e-08	9.11e-06	-
TOR3A	0.301	0.000595	0.0148	1.05	1.14e-08	1.07e-06	-		CXXC5	-0.975	9.77e-05	0.00738	-2.79	8.22e-09	5.05e-07	-			NKD2	0.0734	0.778	0.902	3.83	1.07e-07	9.77e-06	-
CSF2RB	0.365	0.353	0.645	2.05	1.14e-08	1.07e-06	-		SCARB1	0.521	0.158	0.489	1.23	8.33e-09	5.11e-07	-			EGR2	-0.47	0.138	0.397	2.86	1.26e-07	1.13e-05	-
LRP2	0.111	0.934	0.977	3.97	1.18e-08	1.11e-06	-		TXLNB	0.603	0.0443	0.271	1.59	9.08e-09	5.51e-07	-			TGFB1I1	0.842	0.0609	0.255	2.32	1.34e-07	1.19e-05	-
LRMP	1.08	2.33e-07	4.71e-05	1.8	1.26e-08	1.17e-06	LRMP		EEF2K	-0.352	0.0816	0.361	-1.17	9.82e-09	5.89e-07	-			KRT36	0.291	0.574	0.793	2.63	1.34e-07	1.19e-05	-
ARHGEF17	-0.414	0.069	0.272	-4.41	1.59e-08	1.46e-06	-		TBC1D8B	0.575	0.255	0.603	2.69	9.87e-09	5.9e-07	-			CHPF	0.466	0.185	0.461	2.91	1.4e-07	1.24e-05	-
CD34	-0.115	0.849	0.941	-6.11	1.59e-08	1.46e-06	-		PTGER4	-0.923	0.0297	0.222	-2.45	1.1e-08	6.5e-07	-			LMO2	-0.0359	0.884	0.952	2.16	1.43e-07	1.26e-05	-
WNK2	2	1.82e-09	1.11e-06	3.39	1.67e-08	1.52e-06	WNK2		DDO	-0.522	0.174	0.513	-3.44	1.12e-08	6.58e-07	-			BCHE	0.409	0.239	0.523	3.15	1.45e-07	1.27e-05	-
GAB1	-0.796	0.00113	0.0231	-2.32	1.68e-08	1.53e-06	-		UBXN10	-1.06	0.11	0.412	-2.6	1.14e-08	6.69e-07	-			CCDC74A	-0.178	0.55	0.777	3.21	1.59e-07	1.37e-05	-
SH3GL3	0.0782	0.745	0.892	3.79	1.82e-08	1.64e-06	-		OSBPL1A	-1.5	5.01e-07	0.000144	-2.6	1.15e-08	6.72e-07	OSBPL1A			ZNF521	0.165	0.509	0.751	3.38	2.73e-07	2.3e-05	-
SATB1	-0.371	0.123	0.38	-1.46	2.07e-08	1.85e-06	-		HIC1	-1.27	0.0143	0.153	-2.02	1.17e-08	6.85e-07	-			TECRL	0.0891	0.438	0.703	3.1	2.96e-07	2.45e-05	-
UGT8	0.938	0.00132	0.026	3.3	2.87e-08	2.53e-06	-		POLR3G	-0.715	0.0122	0.14	-1.51	1.21e-08	7.06e-07	-			KYNU	0.669	0.341	0.623	3.12	3.07e-07	2.53e-05	-
RETN	-0.117	0.806	0.922	3.26	2.89e-08	2.53e-06	-		JMJD7	0.167	0.485	0.78	-1.85	1.4e-08	8.12e-07	-			SPHKAP	0.142	0.487	0.735	2.98	3.35e-07	2.75e-05	-
FANCC	-0.00653	0.941	0.98	1.18	2.87e-08	2.53e-06	-		TSPAN9	1.64	0.000538	0.0233	2.2	1.49e-08	8.56e-07	-			KIAA1210	0.315	0.168	0.435	3.19	4.5e-07	3.58e-05	-
TIMM17A	0.311	0.0151	0.113	0.887	3.39e-08	2.91e-06	-		RIMS3	-0.313	0.425	0.739	-3.13	1.49e-08	8.56e-07	-			CXADR	0.363	0.232	0.516	3	4.66e-07	3.69e-05	-
APBB2	-0.216	0.399	0.682	2.88	3.4e-08	2.91e-06	-		CCDC71L	0.25	0.213	0.558	0.945	1.5e-08	8.58e-07	-			PSD2	1.3	0.00326	0.0438	2.96	4.84e-07	3.8e-05	-
NPR1	-1.24	0.0778	0.292	-4.85	3.88e-08	3.29e-06	-		MAPK13	1.24	0.000459	0.0209	1.25	1.54e-08	8.84e-07	-			MIS18BP1	-0.284	0.122	0.372	-1.87	4.96e-07	3.87e-05	-
STK35	0.227	0.000344	0.01	1.11	4.29e-08	3.63e-06	-		ATAT1	-0.168	0.412	0.731	0.895	1.65e-08	9.39e-07	-			TEX19	0.464	0.159	0.426	3.05	5.3e-07	4.1e-05	-
RTRAF	-0.0598	0.249	0.551	0.753	4.39e-08	3.69e-06	-		SIDT2	0.327	0.368	0.699	-1.14	1.69e-08	9.56e-07	-			VCAN	0.212	0.507	0.749	3.44	5.33e-07	4.1e-05	-
CSF2RA	-0.702	0.717	0.88	3.14	4.57e-08	3.84e-06	-		DAB1	1.2	0.0563	0.306	3.09	1.7e-08	9.6e-07	-			ALDH3A1	0.84	0.336	0.618	3.24	5.48e-07	4.21e-05	-
TMEM9	0.254	0.03	0.168	1.01	5.54e-08	4.61e-06	-		CPNE7	-0.885	0.00171	0.0475	-2.77	2.05e-08	1.14e-06	-			CD44	1.16	0.000435	0.012	2.01	5.67e-07	4.34e-05	-
F13A1	0.505	0.293	0.594	2.58	5.56e-08	4.61e-06	-		ZFHX3	-0.975	0.00152	0.0445	-2.37	2.05e-08	1.15e-06	-			LARGE1	-1.36	0.00024	0.00806	-3.88	6.1e-07	4.61e-05	-
SNRPE	0.0622	0.319	0.618	1.16	5.71e-08	4.71e-06	-		XYLT1	-0.533	0.0399	0.261	-1.45	2.26e-08	1.25e-06	-			NAV1	-1.36	3.69e-05	0.00234	-4.06	7.27e-07	5.39e-05	-
RNF41	-0.0179	0.837	0.936	0.969	5.73e-08	4.71e-06	-		MTURN	-1.3	0.026	0.207	-2.59	2.44e-08	1.34e-06	-			RTN4R	-0.564	0.0875	0.311	2.67	7.26e-07	5.39e-05	-
SERINC5	0.436	0.0366	0.189	-1.89	6.15e-08	5.03e-06	-		LDLRAP1	-1.6	7.68e-08	3.51e-05	-1.61	2.5e-08	1.37e-06	LDLRAP1			SEMA3G	1.39	0.0519	0.234	2.73	7.46e-07	5.47e-05	-
PHYHD1	1.43	3.87e-06	0.000364	1.97	6.23e-08	5.07e-06	-		ZMAT3	0.772	0.0454	0.276	-1.89	2.91e-08	1.58e-06	-			MAP1A	-0.23	0.463	0.719	2.22	7.84e-07	5.71e-05	-
CCND2	-0.764	0.0654	0.263	-3.57	6.84e-08	5.53e-06	-		ADAM8	-0.51	0.39	0.715	-2.3	2.96e-08	1.6e-06	-			HMGCR	0.738	3.61e-06	0.000446	1.3	8.07e-07	5.85e-05	-
HPCAL1	-0.436	0.0233	0.146	-1.53	7.41e-08	5.97e-06	-		SMPD2	-0.447	0.00843	0.117	-0.933	3.15e-08	1.69e-06	-			DDN	-0.406	0.38	0.655	2.27	8.48e-07	6.13e-05	-
NAA20	-0.113	0.135	0.399	0.804	7.62e-08	6.1e-06	-		QSOX1	-0.573	0.0131	0.145	-1.52	3.14e-08	1.69e-06	-			FHIT	-1.11	0.00166	0.0278	-3.88	8.57e-07	6.17e-05	-
CXXC5	0.103	0.572	0.801	2	7.94e-08	6.34e-06	-		TNFRSF21	1.52	4.7e-05	0.0044	1.92	3.29e-08	1.76e-06	-			RAP2B	0.0463	0.716	0.871	1.34	8.68e-07	6.23e-05	-
LRP4	0.461	0.104	0.345	2.6	8.54e-08	6.79e-06	-		CPNE2	0.687	0.0194	0.178	1.24	3.4e-08	1.82e-06	-			MRPL33	0.343	0.0359	0.188	1.42	9.4e-07	6.68e-05	-
SIMC1	-0.167	0.0452	0.214	1.1	9.12e-08	7.22e-06	-		WAPL	-0.486	5.56e-08	2.76e-05	-1.4	3.58e-08	1.9e-06	WAPL			EP400	-0.112	0.066	0.266	1.19	9.45e-07	6.68e-05	-
MRC1	-0.994	0.0993	0.334	-5	9.52e-08	7.48e-06	-		SORD	-0.657	0.00494	0.0865	-1.83	4.19e-08	2.19e-06	-			IGFBP3	0.403	0.415	0.684	3.35	9.86e-07	6.95e-05	-
ALDH9A1	0.443	1.33e-05	0.000931	0.981	1.03e-07	7.99e-06	-		TAOK3	-0.291	0.0104	0.129	-0.781	4.25e-08	2.21e-06	-			FRMD4A	0.673	0.00012	0.00518	2.79	1.03e-06	7.2e-05	-
ARRB1	0.159	0.63	0.835	-1.97	1.1e-07	8.54e-06	-		TMEM102	-0.0558	0.821	0.95	1.1	4.33e-08	2.25e-06	-			PARVB	0.863	0.0536	0.237	2.27	1.13e-06	7.75e-05	-
ATG4D	0.09	0.249	0.551	1.15	1.15e-07	8.84e-06	-		SLC1A4	-0.733	0.0139	0.15	-1.52	4.52e-08	2.32e-06	-			NSMAF	-0.0522	0.493	0.74	0.996	1.13e-06	7.75e-05	-
APBA1	1.08	3.05e-06	0.000309	3.01	1.24e-07	9.46e-06	-		FAM120A	-0.544	1.72e-07	6.35e-05	-0.615	4.96e-08	2.53e-06	FAM120A			PRSS57	1.2	0.0417	0.206	2.75	1.17e-06	7.95e-05	-
HTRA3	0.956	0.0499	0.226	3.14	1.32e-07	1e-05	-		BOD1	0.128	0.336	0.675	0.67	5.46e-08	2.77e-06	-			SPN	0.251	0.0491	0.226	1.6	1.19e-06	8.07e-05	-
ADGRL1	0.301	0.0864	0.311	-2.05	1.35e-07	1.02e-05	-		MROH1	0.452	0.0812	0.36	0.838	5.7e-08	2.88e-06	-			SELENOO	0.172	0.316	0.6	1.43	1.34e-06	8.9e-05	-
CDKN2D	0.0123	0.934	0.977	1.45	1.46e-07	1.1e-05	-		CHKA	-0.191	0.209	0.554	-1.41	6.29e-08	3.14e-06	-			MAPT	-0.0258	0.903	0.958	2.36	1.33e-06	8.9e-05	-
CCDC173	0.0676	0.936	0.977	2.17	1.58e-07	1.17e-05	-		FBRSL1	-0.364	0.00445	0.0805	-1.21	6.43e-08	3.21e-06	-			ITPRID2	-0.13	0.494	0.74	1.83	1.36e-06	9.06e-05	-
XKR4	1.82	0.0491	0.224	2.96	1.63e-07	1.2e-05	-		HPSE	-0.635	0.219	0.565	-2.26	6.71e-08	3.34e-06	-			CYP27C1	-0.0811	0.667	0.846	3.33	1.43e-06	9.43e-05	-
TFB2M	0.514	0.000191	0.0066	0.865	1.67e-07	1.23e-05	-		PABPC1	-0.174	0.0315	0.227	-0.777	6.79e-08	3.36e-06	-			MYO5C	-1.69	7.84e-05	0.00388	-3.66	1.51e-06	9.87e-05	-
BFSP2	-0.253	0.567	0.798	2.79	1.69e-07	1.25e-05	-		CEBPA	-1.01	0.0208	0.185	-4.03	6.82e-08	3.37e-06	-			USP28	0.125	0.36	0.639	-2.75	1.51e-06	9.87e-05	-
GALNT14	0.274	0.248	0.55	1.61	1.74e-07	1.27e-05	-		BTBD11	-1.22	0.0113	0.134	-2.47	7.49e-08	3.67e-06	-			SLC30A1	0.292	0.0723	0.279	1.86	1.53e-06	9.92e-05	-
IRGM	-0.893	0.0568	0.244	-3.1	1.82e-07	1.32e-05	-		LCP1	-0.255	0.172	0.51	-1.17	7.78e-08	3.79e-06	-			ANXA2R	1.7	8.68e-10	1.06e-06	1.54	1.54e-06	9.95e-05	ANXA2R
PLXND1	0.0828	0.763	0.901	-2.45	2e-07	1.44e-05	-		GPR155	-0.476	0.318	0.661	-1.72	7.8e-08	3.79e-06	-			S100A10	1.41	0.000899	0.0193	2.59	1.65e-06	0.000106	-
TK2	-0.639	0.0115	0.0971	-1.79	2.14e-07	1.53e-05	-		PID1	1.42	0.00898	0.121	3.18	7.89e-08	3.83e-06	-			RIPOR2	0.212	0.368	0.645	-2.49	1.69e-06	0.000108	-
PARD6A	0.338	0.0554	0.241	1.43	2.23e-07	1.59e-05	-		CD82	0.399	0.3	0.648	-1.72	8.65e-08	4.17e-06	-			STK32B	-1.84	0.0107	0.0913	-4.7	1.81e-06	0.000114	-
LMF1	-0.0381	0.851	0.942	1.2	2.42e-07	1.71e-05	-		FAM219A	0.381	0.133	0.453	0.939	8.83e-08	4.24e-06	-			PLA2G4A	1.98	2.11e-09	1.84e-06	3.16	1.87e-06	0.000117	PLA2G4A
SMAGP	-1.49	0.015	0.113	-2.35	2.56e-07	1.8e-05	-		SLC30A4	1.57	0.00944	0.124	1.57	9.5e-08	4.5e-06	-			SERPINA6	-0.317	0.391	0.665	2.32	1.86e-06	0.000117	-
TSPO	0.273	0.0561	0.243	1.81	2.61e-07	1.83e-05	-		ZNF211	0.185	0.246	0.593	0.619	1.03e-07	4.82e-06	-			SCMH1	-0.0807	0.496	0.741	-1.57	2.03e-06	0.000125	-
DOCK10	0.736	0.000107	0.00438	1.1	2.81e-07	1.94e-05	-		KIF1B	-0.121	0.583	0.835	-1.51	1.03e-07	4.82e-06	-			LRRFIP1	-0.0501	0.64	0.833	1.35	2.2e-06	0.000134	-
AQP5	3.68	0.000307	0.00919	3.72	2.81e-07	1.94e-05	-		TAF4B	-1.36	3.35e-07	0.000106	-1.53	1.04e-07	4.85e-06	TAF4B			GNG4	-0.01	0.964	0.986	3.38	2.28e-06	0.000138	-
FLT3	-0.375	0.148	0.419	-2.98	2.88e-07	1.98e-05	-		CIAO3	0.222	0.113	0.419	1.06	1.04e-07	4.85e-06	-			ZNF821	-0.683	3.62e-05	0.00232	-2.28	2.49e-06	0.000149	-
PRX	-0.942	0.0423	0.206	-4.64	3.44e-07	2.35e-05	-		SNRNP27	0.0636	0.457	0.762	0.697	1.06e-07	4.91e-06	-			GSAP	-0.157	0.596	0.806	-2.96	2.76e-06	0.000163	-
BAMBI	2.64	5.49e-07	9.01e-05	2.73	3.58e-07	2.44e-05	BAMBI		SARDH	-0.254	0.429	0.742	-2.7	1.1e-07	5.06e-06	-			LIPC	0.422	0.0477	0.224	2.19	2.79e-06	0.000165	-
FSCN1	-0.99	0.00267	0.0406	-3.37	3.98e-07	2.7e-05	-		SHROOM1	-0.466	0.425	0.739	-3.38	1.13e-07	5.2e-06	-			PTPRU	-0.121	0.706	0.866	2.73	2.88e-06	0.000169	-
NGB	2.1	0.166	0.445	3.21	4e-07	2.7e-05	-		GLT1D1	-1.76	0.00118	0.0381	-5.18	1.16e-07	5.31e-06	-			SLC4A7	0.425	0.0123	0.0999	1.35	3.04e-06	0.000178	-
STYK1	-0.54	0.428	0.704	-3.82	4.05e-07	2.72e-05	-		TMEM67	0.0257	0.903	0.975	-1.94	1.19e-07	5.39e-06	-			NOD1	-0.0329	0.889	0.953	-2.09	3.09e-06	0.000181	-
NINJ1	0.715	0.0156	0.116	1.53	4.09e-07	2.74e-05	-		NRROS	-0.56	0.0445	0.272	-1.32	1.26e-07	5.7e-06	-			SMC4	0.0972	0.426	0.694	1.24	3.38e-06	0.000193	-
RBM34	0.245	0.000156	0.0058	1.06	4.64e-07	3.06e-05	-		DAB2IP	0.554	0.216	0.562	2.17	1.26e-07	5.7e-06	-			IL17RA	0.326	0.0391	0.198	1.79	3.75e-06	0.000211	-
SRP14	0.0989	0.318	0.617	0.844	5.44e-07	3.55e-05	-		CBX2	0.00164	0.994	0.999	1.33	1.29e-07	5.81e-06	-			MAP7	1.2	0.0128	0.102	3.14	4.12e-06	0.000231	-
TMEM236	-0.827	0.551	0.788	-5.98	5.57e-07	3.63e-05	-		IRF5	-0.445	0.405	0.726	-1.91	1.3e-07	5.86e-06	-			SERPINB1	0.415	0.336	0.618	1.5	4.88e-06	0.000266	-
PPFIA4	0.862	0.0212	0.138	1.73	5.8e-07	3.75e-05	-		SHROOM3	1.42	5.09e-05	0.00469	3.11	1.38e-07	6.2e-06	-			TNFRSF18	-0.265	0.117	0.363	2.77	5.09e-06	0.000276	-
NSG1	1.13	0.0611	0.254	2.74	5.98e-07	3.86e-05	-		SWSAP1	-0.391	0.0859	0.369	0.963	1.39e-07	6.24e-06	-			MED13L	0.539	3.68e-08	1.45e-05	1.38	5.18e-06	0.000279	MED13L
RHOBTB1	1.25	0.0449	0.213	2.47	6.18e-07	3.97e-05	-		BSPRY	-0.0928	0.841	0.954	-2.49	1.4e-07	6.25e-06	-			CAPG	-0.224	0.543	0.773	1.71	5.29e-06	0.000284	-
RGS2	0.528	0.109	0.354	2.33	6.29e-07	4.03e-05	-		MCUR1	0.0831	0.52	0.799	0.652	1.4e-07	6.26e-06	-			WDSUB1	0.0251	0.855	0.938	1.06	5.64e-06	0.000299	-
LDLRAD4	0.00762	0.968	0.989	1.17	6.44e-07	4.11e-05	-		ZNF329	0.123	0.642	0.868	0.869	1.44e-07	6.39e-06	-			CPA4	0.0397	0.905	0.958	3.25	5.59e-06	0.000299	-
ABCB4	-0.0511	0.933	0.977	2.17	6.52e-07	4.15e-05	-		SLC12A2	0.244	0.273	0.621	0.811	1.45e-07	6.44e-06	-			CMTM7	-0.485	0.00734	0.0737	-2.58	5.82e-06	0.000308	-
IFT20	-0.0966	0.378	0.665	0.918	6.96e-07	4.4e-05	-		CYB5R2	0.443	0.477	0.775	2.96	1.45e-07	6.44e-06	-			ABHD17A	0.33	0.00148	0.0257	1.06	5.9e-06	0.000311	-
BTG2	-0.546	0.0914	0.32	1.06	7.18e-07	4.53e-05	-		SPARC	-0.694	0.118	0.428	-2.72	1.46e-07	6.45e-06	-			NLRP3	0.222	0.489	0.737	2.04	6.07e-06	0.000319	-
PTPN2	0.489	5.8e-06	0.0005	0.785	7.42e-07	4.66e-05	-		CD96	-0.873	0.0912	0.378	-2.55	1.55e-07	6.83e-06	-			SHROOM4	-0.148	0.642	0.833	3.55	6.18e-06	0.000323	-
TMEM63C	2.38	4.77e-06	0.000429	2.36	8.04e-07	5.04e-05	-		NCKAP1	1.3	0.00919	0.122	2.04	1.63e-07	7.14e-06	-			DGKB	-0.215	0.495	0.74	2.85	6.26e-06	0.000326	-
HEG1	0.0421	0.793	0.916	1.72	8.2e-07	5.12e-05	-		HTRA3	-1.09	0.0537	0.3	-5.74	1.63e-07	7.16e-06	-			ISYNA1	-0.478	0.166	0.433	1.86	7.4e-06	0.000376	-
UCKL1	0.0312	0.54	0.782	0.766	8.25e-07	5.14e-05	-		MBP	-0.435	0.243	0.59	-1.07	1.65e-07	7.17e-06	-			MBNL1	0.233	0.00116	0.0224	0.988	7.63e-06	0.000387	-
PARP1	0.464	1.41e-07	3.42e-05	1.09	8.37e-07	5.19e-05	PARP1		PCLO	2.85	3.32e-07	0.000106	3.3	1.75e-07	7.53e-06	PCLO			FUT4	0.187	0.128	0.382	1.38	8.06e-06	0.000408	-
LAX1	-0.756	0.00264	0.0404	-1.94	8.64e-07	5.35e-05	-		PSD4	-0.208	0.308	0.654	-1.19	1.75e-07	7.53e-06	-			ERO1A	0.0553	0.601	0.81	0.922	8.39e-06	0.000423	-
MAGED1	1.07	3.6e-07	6.53e-05	1.23	9.25e-07	5.66e-05	MAGED1		RAB27A	0.101	0.783	0.935	-1.24	1.79e-07	7.65e-06	-			OTX1	-0.0387	0.925	0.969	3.1	8.42e-06	0.000423	-
ETS2	-0.894	7.61e-07	0.000114	-2.11	9.28e-07	5.66e-05	ETS2		USP28	0.137	0.475	0.774	1.16	1.83e-07	7.78e-06	-			MMP14	1.24	0.02	0.135	2.64	8.75e-06	0.000437	-
MPC2	-0.187	0.133	0.396	1.06	9.21e-07	5.66e-05	-		ELF4	-0.129	0.54	0.811	-1.15	1.86e-07	7.9e-06	-			AAGAB	-0.127	0.169	0.437	0.847	9.02e-06	0.000449	-
ZNF467	0.399	0.362	0.653	-2.31	9.32e-07	5.66e-05	-		CSGALNACT2	0.0805	0.627	0.859	-1.25	1.89e-07	8.01e-06	-			NAT8L	-0.654	0.145	0.408	3.21	9.13e-06	0.000452	-
SMC6	-0.0334	0.661	0.853	-1.53	9.33e-07	5.66e-05	-		GOLGA8N	0.161	0.81	0.946	-2.62	1.9e-07	8.01e-06	-			DIMT1	0.106	0.166	0.433	0.861	9.27e-06	0.000455	-
PEAK1	-0.15	0.291	0.591	-2.43	9.95e-07	5.99e-05	-		PATZ1	0.0415	0.743	0.917	0.684	1.91e-07	8.03e-06	-			BHMT	-0.465	0.183	0.458	2.73	9.26e-06	0.000455	-
C16orf74	0.111	0.711	0.878	2.12	1.13e-06	6.76e-05	-		SLC39A8	-0.2	0.295	0.642	-1.18	2.15e-07	8.94e-06	-			SYTL3	-0.243	0.533	0.767	2.36	9.39e-06	0.000458	-
PADI1	-0.284	0.641	0.842	2.55	1.24e-06	7.37e-05	-		CROCC	0.0678	0.752	0.92	-0.98	2.27e-07	9.42e-06	-			PWWP2B	0.73	6.62e-08	2.26e-05	2.25	9.99e-06	0.000482	PWWP2B
ZBTB18	0.577	0.000285	0.0088	0.818	1.28e-06	7.59e-05	-		JAKMIP1	-0.00182	0.996	0.999	2.42	2.37e-07	9.79e-06	-			SYPL1	0.567	0.00239	0.0362	1.17	9.93e-06	0.000482	-
CFAP20	-0.0905	0.131	0.393	1.35	1.33e-06	7.91e-05	-		TBC1D2B	0.238	0.257	0.604	-1.09	2.41e-07	9.96e-06	-			ITPR1	0.188	0.476	0.728	-2.37	1.04e-05	0.0005	-
AGFG2	-0.277	0.0171	0.122	-2.46	1.44e-06	8.49e-05	-		SH3KBP1	-0.0476	0.858	0.959	-0.813	2.54e-07	1.04e-05	-			FKBP5	0.445	0.00503	0.0573	2.12	1.05e-05	0.000504	-
CACFD1	0.118	0.601	0.82	1.25	1.51e-06	8.86e-05	-		NIPAL2	-1.46	0.00652	0.103	-2.37	2.59e-07	1.06e-05	-			OGDHL	-0.125	0.684	0.855	3.51	1.07e-05	0.000509	-
TLR6	-0.691	0.00159	0.0296	-2.55	1.57e-06	9.16e-05	-		LPXN	-0.646	0.033	0.234	-1.14	2.59e-07	1.06e-05	-			CSRP2	0.323	0.295	0.583	2.1	1.09e-05	0.000512	-
PCBP3	0.758	0.0206	0.136	2.69	1.61e-06	9.36e-05	-		SHLD2	-0.487	0.00616	0.0986	-0.693	2.64e-07	1.07e-05	-			LONRF1	0.194	0.797	0.912	1.55	1.09e-05	0.000512	-
TLR5	0.228	0.697	0.87	2.74	1.62e-06	9.41e-05	-		IKZF3	-1.42	0.0172	0.169	-1.71	2.7e-07	1.1e-05	-			STARD13	0.113	0.808	0.917	2.83	1.09e-05	0.000512	-
MAPK11	-0.42	0.0763	0.288	-2.07	1.66e-06	9.6e-05	-		ENPP4	1.66	9.73e-07	0.000258	1.74	2.77e-07	1.12e-05	ENPP4			GAS2	-0.0407	0.748	0.887	1.46	1.16e-05	0.000545	-
KCNA3	1.5	2.56e-07	5.09e-05	1.62	1.7e-06	9.76e-05	KCNA3		UBE2G2	-0.151	0.256	0.603	-0.818	2.75e-07	1.12e-05	-			CCNJ	-0.211	0.468	0.722	1.16	1.17e-05	0.000549	-
MYO1C	0.231	0.315	0.614	1.9	1.74e-06	9.91e-05	-		USP20	-0.172	0.293	0.64	-0.802	2.78e-07	1.12e-05	-			RAB17	0.651	0.451	0.712	2.69	1.2e-05	0.000558	-
ISM1	-0.277	0.795	0.917	2.65	1.76e-06	9.99e-05	-		MOB3A	-0.171	0.624	0.858	-1.98	2.93e-07	1.17e-05	-			ALOX5	-0.982	0.0734	0.281	-4.24	1.21e-05	0.000565	-
ASB2	-0.127	0.659	0.852	1.94	1.83e-06	0.000104	-		ASAH1	0.416	0.18	0.521	-1.25	3e-07	1.19e-05	-			CLEC2A	0.605	0.28	0.568	3.81	1.23e-05	0.000573	-
SELENOT	-0.127	0.347	0.641	0.813	1.9e-06	0.000107	-		RBM8A	0.0795	0.317	0.661	0.593	3.04e-07	1.2e-05	-			PAM	-0.168	0.578	0.795	2.21	1.26e-05	0.000581	-
NDUFA4	0.311	0.00508	0.058	1.07	1.96e-06	0.000109	-		AHI1	-0.000356	0.999	1	-1.62	3.11e-07	1.23e-05	-			ITGAE	1.29	5.86e-05	0.00322	1.57	1.27e-05	0.000585	-
ANGPT2	-0.204	0.352	0.644	2.61	1.95e-06	0.000109	-		SMYD2	-0.905	0.000282	0.0152	-1.21	3.22e-07	1.27e-05	-			RAB3A	0.203	0.19	0.467	1.76	1.27e-05	0.000587	-
GIPC3	-0.76	0.0477	0.22	-2.83	2.06e-06	0.000114	-		SH3BP5	-0.215	0.322	0.664	-3.46	3.23e-07	1.27e-05	-			PRPSAP2	0.0607	0.446	0.709	1.05	1.3e-05	0.000596	-
CCDC106	0.0554	0.635	0.838	1.19	2.05e-06	0.000114	-		HACD2	-0.247	0.134	0.455	-0.894	3.27e-07	1.28e-05	-			ZNF681	-0.425	0.233	0.517	-2.33	1.31e-05	0.000598	-
IRF4	0.469	0.0248	0.152	2.02	2.17e-06	0.000119	-		JPT1	0.121	0.288	0.636	0.976	3.31e-07	1.29e-05	-			LRRFIP2	0.31	0.0393	0.199	0.996	1.32e-05	0.000602	-
BACH2	0.54	0.0406	0.202	1.54	2.36e-06	0.000129	-		ANKRD50	0.235	0.351	0.686	1.37	3.33e-07	1.3e-05	-			NDST3	0.63	0.0905	0.318	3.29	1.33e-05	0.000602	-
FBF1	-0.163	0.184	0.472	0.967	2.39e-06	0.00013	-		KCNAB2	-0.0315	0.885	0.969	-0.967	3.39e-07	1.32e-05	-			GNAI1	-0.102	0.817	0.921	-3.21	1.34e-05	0.000608	-
CTHRC1	-0.935	0.0634	0.259	-5.43	2.4e-06	0.000131	-		STAMBPL1	-0.853	0.00472	0.0836	-1.66	3.49e-07	1.35e-05	-			GTDC1	-0.241	0.129	0.384	-1.07	1.39e-05	0.000627	-
TMEM156	-1.37	0.114	0.363	-2.87	2.47e-06	0.000134	-		NT5C3B	0.239	0.279	0.628	0.993	3.53e-07	1.36e-05	-			SLC29A4	-0.427	0.251	0.537	2.98	1.4e-05	0.000629	-
CMTM3	-0.829	0.0292	0.166	-1.96	2.49e-06	0.000135	-		PSTPIP2	-0.777	0.171	0.509	-2.42	3.66e-07	1.41e-05	-			PHLDA1	-0.457	0.414	0.683	2.13	1.43e-05	0.000639	-
ZNF57	0.289	0.0867	0.311	1.55	2.53e-06	0.000136	-		SLC27A3	0.993	0.00128	0.0396	1.31	3.83e-07	1.46e-05	-			PRICKLE2	2.52	0.104	0.341	3.48	1.45e-05	0.000647	-
CMTM4	-0.519	0.282	0.584	-2.89	2.53e-06	0.000136	-		CSF1	0.578	0.263	0.611	-2.87	3.82e-07	1.46e-05	-			JARID2	-0.123	0.492	0.739	1.4	1.52e-05	0.000675	-
E2F1	-0.128	0.14	0.406	1.38	2.64e-06	0.000141	-		ING2	-0.0366	0.787	0.937	0.896	3.82e-07	1.46e-05	-			MPC1	-0.155	0.629	0.826	1.09	1.54e-05	0.00068	-
UAP1	0.249	0.168	0.447	1.48	2.68e-06	0.000143	-		DYSF	-1.29	0.0503	0.293	-3.44	3.9e-07	1.49e-05	-			SNX29	-0.158	0.206	0.484	-1.44	1.58e-05	0.000699	-
TRIM11	0.0319	0.547	0.785	0.814	2.75e-06	0.000146	-		L3MBTL4	-0.802	0.0478	0.283	-2.99	3.99e-07	1.52e-05	-			DAD1	0.0915	0.224	0.507	1.51	1.62e-05	0.00071	-
RABIF	0.428	9.75e-05	0.00411	0.814	2.79e-06	0.000148	-		ZNF428	0.274	0.139	0.463	1.03	4.28e-07	1.61e-05	-			IVL	0.415	0.304	0.59	2.13	1.67e-05	0.000722	-
HDAC7	-0.0201	0.814	0.927	-1.23	2.81e-06	0.000148	-		PAPOLA	0.0671	0.516	0.797	0.671	4.29e-07	1.61e-05	-			IKZF3	-0.354	0.431	0.697	-2.65	1.74e-05	0.00075	-
ORAI2	0.0803	0.633	0.837	1.13	2.83e-06	0.000149	-		DCBLD1	-0.0518	0.889	0.97	-2.42	4.33e-07	1.62e-05	-			ANO6	0.339	0.00344	0.0452	0.981	1.79e-05	0.000767	-
ERP29	-0.226	0.0597	0.252	0.877	2.91e-06	0.000153	-		RIOX2	-0.916	0.00982	0.127	-2.48	4.37e-07	1.63e-05	-			FBP2	-0.249	0.711	0.869	2.38	1.81e-05	0.000774	-
ST3GAL2	0.201	0.024	0.149	0.901	3.01e-06	0.000157	-		CD44	-0.95	0.0258	0.207	-1.83	4.47e-07	1.67e-05	-			SPEG	0.421	0.134	0.39	2.54	1.83e-05	0.000779	-
PDRG1	-0.0888	0.343	0.638	0.916	3.04e-06	0.000158	-		NLRC3	-0.255	0.293	0.64	-1.35	4.63e-07	1.72e-05	-			SSBP4	0.855	0.000385	0.0111	1.54	1.88e-05	0.000799	-
TNFAIP8L1	-0.198	0.304	0.604	-1.49	3.06e-06	0.000159	-		KIAA1671	0.377	0.446	0.754	2.15	4.64e-07	1.72e-05	-			L3MBTL3	-0.0967	0.29	0.577	1.27	1.89e-05	0.0008	-
SRGAP2	0.78	4.16e-09	2.07e-06	0.936	3.14e-06	0.000162	SRGAP2		ITGA4	0.0359	0.843	0.954	-1.23	4.64e-07	1.72e-05	-			MAML2	-0.195	0.577	0.794	-2.32	1.92e-05	0.000811	-
TRIM14	-0.222	0.209	0.5	-1.29	3.13e-06	0.000162	-		C12orf75	-0.297	0.523	0.801	-1.63	4.71e-07	1.74e-05	-			HMOX1	0.352	0.158	0.425	2.55	1.99e-05	0.000839	-
USP32	-0.089	0.362	0.653	-1.24	3.26e-06	0.000167	-		DUSP19	0.499	0.0754	0.35	1.72	5.03e-07	1.84e-05	-			CTSW	0.344	0.442	0.706	1.82	2.03e-05	0.00085	-
FAM49A	-0.7	0.00319	0.0452	-2.25	3.35e-06	0.000171	-		NECTIN1	-0.911	0.0345	0.241	-3.02	5.06e-07	1.85e-05	-			RGS16	0.259	0.672	0.849	2.81	2.04e-05	0.000853	-
EBF1	0.702	6.83e-07	0.000108	1.15	3.44e-06	0.000175	EBF1		RYR3	-0.0473	0.862	0.96	1.88	5.21e-07	1.9e-05	-			IRX5	0.113	0.462	0.719	2.97	2.13e-05	0.000884	-
SMYD3	0.328	0.000409	0.0111	0.94	3.43e-06	0.000175	-		ADK	-0.586	9.79e-05	0.00738	-1.15	5.29e-07	1.92e-05	-			COMMD3	-0.152	0.299	0.585	1.53	2.17e-05	0.000898	-
PKDCC	1.98	0.00158	0.0295	2.45	3.57e-06	0.000181	-		GALNT6	-0.471	0.317	0.661	-2.16	5.43e-07	1.97e-05	-			KRT35	-0.0752	0.661	0.843	2.25	2.18e-05	0.000899	-
STIM1	-0.648	7.87e-05	0.00362	-0.869	3.65e-06	0.000185	-		RECK	0.914	0.00443	0.0803	1.17	5.58e-07	2.02e-05	-			PXYLP1	0.161	0.534	0.768	1.81	2.23e-05	0.000913	-
NAT8L	0.156	0.735	0.89	2.66	3.78e-06	0.00019	-		ITGA9	-1.4	0.0112	0.134	-3.78	5.57e-07	2.02e-05	-			SMAD3	-0.465	0.0971	0.329	1.71	2.24e-05	0.000916	-
B3GNTL1	0.0119	0.906	0.966	-1.31	3.78e-06	0.00019	-		SUGCT	1.79	2.55e-05	0.00285	1.78	5.74e-07	2.07e-05	-			CMTM3	0.654	0.138	0.397	1.68	2.27e-05	0.000925	-
POLE3	0.211	0.0181	0.126	0.708	3.81e-06	0.000192	-		CTSC	-0.668	0.0293	0.219	-1.79	5.79e-07	2.08e-05	-			DGKA	-0.291	0.161	0.428	-1.57	2.27e-05	0.000925	-
LARP6	-1.27	0.413	0.693	3.02	4.04e-06	0.000203	-		SBF1	0.0352	0.84	0.954	-0.918	5.8e-07	2.08e-05	-			TOX2	1.37	0.000223	0.00762	2.53	2.46e-05	0.000989	-
ARMC4	0.7	0.0195	0.132	2.38	4.16e-06	0.000208	-		CYFIP2	0.359	0.0265	0.21	-0.881	6.33e-07	2.25e-05	-			AFP	0.0599	0.838	0.931	2.63	2.47e-05	0.000991	-
NDUFAF3	-0.125	0.125	0.381	0.743	4.19e-06	0.000209	-		STS	-0.334	0.394	0.718	-1.61	6.35e-07	2.25e-05	-			OSBPL3	0.188	0.173	0.442	1.72	2.54e-05	0.00101	-
SH3BP4	1.61	0.000129	0.00499	3.03	4.44e-06	0.000219	-		LMO7	-0.0344	0.913	0.979	-1.1	6.37e-07	2.25e-05	-			ZC3H12D	-0.779	0.000522	0.0133	-2.51	2.65e-05	0.00105	-
ATP5ME	-0.116	0.0536	0.236	1.19	4.4e-06	0.000219	-		HDLBP	-0.122	0.375	0.705	-0.686	6.77e-07	2.38e-05	-			ATP6V1B2	-0.0888	0.441	0.705	1.16	2.65e-05	0.00105	-
PLEKHA7	-0.156	0.554	0.79	1.84	4.44e-06	0.000219	-		GAPT	2.12	6.82e-06	0.00105	1.83	6.85e-07	2.4e-05	GAPT			ADH1C	-0.182	0.528	0.763	2.23	2.65e-05	0.00105	-
INTS10	0.0164	0.75	0.895	0.681	4.44e-06	0.000219	-		ABHD10	0.648	0.00135	0.0408	0.844	7.02e-07	2.46e-05	-			DSTN	0.0261	0.904	0.958	1.85	2.63e-05	0.00105	-
ARHGAP27	-0.707	0.000121	0.00477	-1.31	4.62e-06	0.000227	-		GRK5	1.46	3.37e-05	0.0034	1.58	7.11e-07	2.49e-05	-			SFXN3	0.276	0.231	0.515	1.47	2.82e-05	0.00111	-
PDE3B	-0.845	2.96e-05	0.00171	-2.38	5.02e-06	0.000244	-		NUDT19	-1.23	0.00272	0.0613	-1.72	7.27e-07	2.53e-05	-			NR4A1	-0.678	0.25	0.536	2.61	2.97e-05	0.00116	-
AAGAB	0.216	0.00555	0.0618	0.641	5e-06	0.000244	-		POTEJ	-0.116	0.506	0.791	2.37	7.36e-07	2.56e-05	-			TTYH3	-0.131	0.567	0.787	1.34	3.02e-05	0.00117	-
SUPT3H	-0.00621	0.922	0.972	-1.72	5.16e-06	0.00025	-		UVRAG	-0.126	0.392	0.716	-0.727	7.58e-07	2.63e-05	-			IGFBP7	0.371	0.337	0.619	1.97	3.3e-05	0.00127	-
ANKRD28	-0.208	0.0161	0.118	-1.51	5.22e-06	0.000251	-		SAT2	0.734	0.00408	0.0773	0.797	7.94e-07	2.74e-05	-			SLC10A7	0.0194	0.901	0.957	0.863	3.29e-05	0.00127	-
PLVAP	-0.985	0.0333	0.179	-4.82	5.28e-06	0.000254	-		ZNF564	0.294	0.133	0.454	0.859	8.3e-07	2.85e-05	-			HRK	-0.581	0.202	0.481	-5.86	3.43e-05	0.00131	-
MLKL	-0.386	0.00782	0.0769	-1.38	5.8e-06	0.000278	-		PRR7	-0.108	0.597	0.843	-1.34	8.31e-07	2.85e-05	-			WIPI1	-0.119	0.648	0.836	2.04	3.45e-05	0.00132	-
LAIR1	-0.136	0.345	0.639	-1.66	5.88e-06	0.000281	-		P4HTM	-1.34	0.000605	0.0248	-1.1	8.49e-07	2.9e-05	-			DOCK4	0.783	0.00198	0.0312	2.4	3.51e-05	0.00134	-
ZNF669	0.464	1.05e-05	0.000778	0.928	6.05e-06	0.000289	-		KLF9	-0.185	0.352	0.687	-2.86	8.73e-07	2.97e-05	-			CD1E	-0.858	0.167	0.434	3.15	3.57e-05	0.00136	-
FGD6	-0.051	0.795	0.917	-2.09	6.25e-06	0.000297	-		HSDL1	0.999	5.25e-06	0.000856	0.785	8.91e-07	3.03e-05	HSDL1			TMEM131L	-0.415	0.0455	0.217	-1.96	3.72e-05	0.00141	-
TMC8	-0.61	0.00141	0.0271	-1.42	6.32e-06	0.0003	-		LYN	-0.687	0.0793	0.357	-1.47	9.07e-07	3.07e-05	-			TMEM156	-0.409	0.67	0.848	-3.84	3.72e-05	0.00141	-
COX6C	0.323	0.00888	0.0833	1.11	6.5e-06	0.000308	-		PRR15	-1.08	0.0512	0.295	-4.86	9.6e-07	3.24e-05	-			CORO2B	-1.01	0.0157	0.115	-3.81	3.84e-05	0.00145	-
IL1B	-0.392	0.351	0.644	1.9	6.65e-06	0.000314	-		MAPK12	-0.342	0.396	0.718	-2.28	9.77e-07	3.29e-05	-			ERMP1	0.354	0.0774	0.291	1.49	3.89e-05	0.00146	-
PRKACB	-0.695	0.00145	0.0277	-1.74	6.7e-06	0.000316	-		VPS33B	0.195	0.102	0.397	0.718	9.9e-07	3.32e-05	-			VAT1	-0.479	0.00568	0.0622	1.35	3.95e-05	0.00148	-
SRP9	0.113	0.279	0.581	0.694	6.82e-06	0.00032	-		NSFL1C	0.296	0.00178	0.0484	0.495	1.01e-06	3.37e-05	-			NCK2	0.201	0.111	0.354	1.11	4.21e-05	0.00156	-
SH3KBP1	-0.621	0.00032	0.00952	-0.861	6.92e-06	0.000323	-		SLC39A14	-0.212	0.318	0.661	-1.81	1.01e-06	3.37e-05	-			PROB1	0.17	0.439	0.704	1.41	4.31e-05	0.00159	-
ARID3A	-0.555	0.000261	0.00822	-1.47	6.99e-06	0.000324	-		SNTB1	-1.51	1.91e-05	0.00245	-2.07	1.02e-06	3.38e-05	SNTB1			RUBCNL	-0.606	0.138	0.397	-3.75	4.43e-05	0.00163	-
FBLN1	0.332	0.202	0.491	2.62	7e-06	0.000324	-		ATP8A1	-0.0661	0.827	0.951	-0.796	1.05e-06	3.47e-05	-			MYH4	0.0408	0.866	0.943	2.69	4.49e-05	0.00165	-
GIMAP8	-0.556	0.0734	0.281	-2.93	7.13e-06	0.000329	-		RAG1	2.49	1.42e-06	0.000337	1.98	1.07e-06	3.53e-05	RAG1			KCTD5	0.148	0.277	0.566	0.976	4.74e-05	0.00172	-
UACA	-0.511	0.101	0.337	-4.33	7.17e-06	0.00033	-		ACTR5	0.312	0.00321	0.0679	0.772	1.08e-06	3.55e-05	-			TSHZ1	-0.198	0.115	0.36	1.07	4.92e-05	0.00178	-
LAMP3	0.572	0.0691	0.272	2.13	7.23e-06	0.000332	-		OXSR1	-0.298	0.0924	0.38	0.62	1.08e-06	3.55e-05	-			HIP1	0.756	0.00224	0.0344	1.75	5.28e-05	0.0019	-
LIMD1	-0.37	0.0337	0.18	-1.42	7.77e-06	0.000355	-		STK17B	-0.102	0.708	0.902	-1.02	1.08e-06	3.55e-05	-			QPCTL	0.399	0.00605	0.0645	1.42	5.3e-05	0.0019	-
ACTL8	0.107	0.86	0.946	2.78	8.46e-06	0.000384	-		BAG3	-0.232	0.51	0.793	1.74	1.1e-06	3.58e-05	-			FCGR2B	0.515	0.434	0.7	2.62	5.3e-05	0.0019	-
BMP2K	-0.234	0.102	0.339	-1.31	8.71e-06	0.000394	-		MPZL1	-0.674	0.00413	0.0776	-1.31	1.12e-06	3.62e-05	-			TRIM9	0.793	0.0272	0.161	2.03	5.5e-05	0.00196	-
GSK3B	-0.309	0.00081	0.0183	-0.665	9.17e-06	0.000411	-		PLCB1	-0.852	0.0545	0.302	-2.33	1.12e-06	3.63e-05	-			ZNF274	-0.648	0.00418	0.0518	-1.2	5.54e-05	0.00197	-
ALDH1A1	2.24	0.000185	0.00649	2.29	9.58e-06	0.000427	-		VPS54	-0.0773	0.528	0.804	-0.614	1.12e-06	3.64e-05	-			VLDLR	-0.0669	0.859	0.939	3.31	5.84e-05	0.00207	-
FLT4	-1.05	0.0672	0.268	-4.88	9.65e-06	0.000429	-		VAV1	0.892	4.11e-06	0.000722	0.784	1.15e-06	3.73e-05	VAV1			GPT2	0.485	0.175	0.445	2.6	5.9e-05	0.00209	-
CDAN1	-0.000335	0.996	0.999	0.693	9.74e-06	0.000432	-		NFIX	-0.656	0.0422	0.266	-1.9	1.16e-06	3.73e-05	-			EHD4	1.06	0.0112	0.0936	1.67	5.99e-05	0.00211	-
TADA1	0.0751	0.0422	0.206	0.747	1e-05	0.000444	-		IDH3A	-0.106	0.459	0.763	-0.637	1.17e-06	3.76e-05	-			ALG2	0.0296	0.786	0.906	1.09	5.97e-05	0.00211	-
JUND	-0.364	0.00182	0.0319	1.2	1.01e-05	0.000446	-		ZC3HC1	0.113	0.444	0.753	0.603	1.21e-06	3.89e-05	-			TSEN34	0.156	0.0434	0.21	1.02	6.5e-05	0.00227	-
CTDSP2	-0.0773	0.422	0.7	-0.969	1.04e-05	0.000458	-		SLC9A7	1.06	0.00137	0.0412	0.916	1.24e-06	3.96e-05	-			ERCC6L2	0.166	0.133	0.389	0.909	6.53e-05	0.00228	-
TTLL5	0.196	0.0732	0.281	0.704	1.08e-05	0.000472	-		GALNT2	0.144	0.473	0.774	-1.35	1.24e-06	3.96e-05	-			MTMR12	0.209	0.103	0.339	0.874	6.58e-05	0.00229	-
IFT22	0.253	0.0299	0.168	1.09	1.15e-05	0.000504	-		CPVL	-0.512	0.373	0.702	-2.58	1.25e-06	3.97e-05	-			AFDN	-0.148	0.501	0.744	-4.2	7.27e-05	0.0025	-
IFI16	-0.108	0.471	0.733	-1.16	1.18e-05	0.000517	-		PTP4A3	1.23	0.00144	0.0426	1.61	1.26e-06	4e-05	-			PLCB4	0.259	0.619	0.82	3.37	7.5e-05	0.00257	-
ATP5MG	-0.0687	0.619	0.83	0.829	1.2e-05	0.000522	-		NOP14	-0.271	0.0404	0.262	-0.619	1.26e-06	4e-05	-			PITPNA	0.0207	0.883	0.951	0.971	7.59e-05	0.0026	-
LIMK1	-0.0445	0.67	0.857	1.03	1.21e-05	0.000526	-		TNFRSF8	-0.271	0.666	0.88	-2.58	1.26e-06	4e-05	-			APH1B	-0.427	0.121	0.371	1.09	8.22e-05	0.0028	-
ANTXR2	-0.0704	0.825	0.931	-1.97	1.22e-05	0.000527	-		PSMB5	-0.091	0.697	0.898	0.694	1.27e-06	4.01e-05	-			FBLN2	0.0414	0.799	0.913	2.78	8.29e-05	0.00282	-
PALM	0.188	0.604	0.822	-3.13	1.24e-05	0.000535	-		ANKRD28	-0.235	0.0718	0.341	-1.3	1.27e-06	4.02e-05	-			SP140L	0.0451	0.602	0.81	-1.04	8.39e-05	0.00284	-
MED13L	-0.221	0.0245	0.151	-1.26	1.28e-05	0.000548	-		PKIG	0.243	0.531	0.805	-1.75	1.28e-06	4.02e-05	-			C12orf65	-0.0677	0.594	0.806	-1.27	8.46e-05	0.00286	-
NDUFS5	0.235	0.0664	0.266	1.01	1.28e-05	0.000548	-		GXYLT2	-0.0508	0.878	0.967	-5.56	1.29e-06	4.05e-05	-			RAB3GAP1	-0.181	0.0366	0.191	-0.856	8.59e-05	0.00289	-
FNIP2	0.441	0.0123	0.1	-1.24	1.34e-05	0.000572	-		BCAT1	-1.74	1.59e-08	1.02e-05	-2.19	1.29e-06	4.07e-05	BCAT1			LIMK2	-0.314	0.00353	0.046	-1.8	9.06e-05	0.00302	-
CCL17	-0.973	0.411	0.691	-8.66	1.39e-05	0.000591	-		PCBD1	-1.09	0.00142	0.0422	-2.17	1.32e-06	4.13e-05	-			SERPINB9	-0.601	0.15	0.414	-2.39	9.03e-05	0.00302	-
SLC12A6	-0.414	0.0192	0.131	-1.37	1.42e-05	0.0006	-		SNU13	-0.0385	0.731	0.911	0.639	1.33e-06	4.16e-05	-			H6PD	0.186	0.32	0.604	1.12	9.29e-05	0.00308	-
TMEM185B	-0.654	0.137	0.401	-0.869	1.44e-05	0.000609	-		SCPEP1	-0.461	0.0329	0.234	-1.02	1.35e-06	4.21e-05	-			RNF168	-0.134	0.166	0.433	0.854	9.32e-05	0.00309	-
SACS	-0.0159	0.916	0.97	-1.51	1.47e-05	0.000619	-		UNC119	0.218	0.333	0.674	0.789	1.37e-06	4.28e-05	-			LZTS2	-0.666	5.89e-08	2.12e-05	-1.42	9.45e-05	0.00312	LZTS2
NDST1	-0.036	0.809	0.925	-1.64	1.49e-05	0.000627	-		POLA2	-0.231	0.087	0.371	1.18	1.38e-06	4.29e-05	-			SERPINB5	0.437	0.315	0.6	2.5	9.64e-05	0.00318	-
DNAJB4	-0.0948	0.508	0.76	-1.27	1.51e-05	0.000635	-		LRMP	-1.29	8.74e-06	0.00128	-1.85	1.4e-06	4.31e-05	LRMP			RBP4	-0.608	0.0927	0.321	2.32	9.85e-05	0.00323	-
SSTR2	-0.276	0.447	0.717	2.61	1.53e-05	0.000641	-		SERPINF2	0.902	0.0236	0.198	-1.49	1.4e-06	4.31e-05	-			COL23A1	0.657	0.251	0.537	2.62	9.86e-05	0.00323	-
FLI1	0.783	1.76e-06	0.000222	0.914	1.55e-05	0.000645	FLI1		POMT1	0.251	0.32	0.662	0.598	1.4e-06	4.31e-05	-			MVB12B	-0.402	0.0394	0.199	1.58	9.97e-05	0.00326	-
FLNB	-0.132	0.474	0.734	-1.77	1.55e-05	0.000645	-		REST	-0.0316	0.766	0.927	0.585	1.39e-06	4.31e-05	-			XIRP1	-0.368	0.165	0.432	3.09	0.000101	0.00331	-
SNTA1	1.5	5.16e-09	2.32e-06	1.63	1.58e-05	0.000655	SNTA1		TGFB1I1	-0.00415	0.993	0.999	1.45	1.39e-06	4.31e-05	-			UCK2	0.307	0.0552	0.242	1.96	0.000102	0.00332	-
ZSCAN16	0.432	0.0432	0.208	0.949	1.58e-05	0.000655	-		FHL3	-0.372	0.214	0.561	-2.04	1.41e-06	4.32e-05	-			SATB1	1.09	1.36e-05	0.0012	1.1	0.000103	0.00335	-
GTF2F1	-0.0642	0.299	0.598	0.623	1.62e-05	0.00067	-		INSR	0.974	2.4e-05	0.00276	1.07	1.41e-06	4.33e-05	INSR			CDYL2	-0.2	0.723	0.874	2.44	0.000104	0.00335	-
PKP1	0.112	0.702	0.873	2.44	1.63e-05	0.00067	-		ADCY3	-0.41	0.0544	0.302	-1.11	1.45e-06	4.42e-05	-			C20orf194	-0.0493	0.847	0.935	1.48	0.000106	0.00339	-
TNK2	0.162	0.123	0.378	0.969	1.68e-05	0.000687	-		PNPLA6	-0.0303	0.839	0.954	-0.815	1.48e-06	4.5e-05	-			TRIM51	0.0749	0.84	0.932	2.09	0.000105	0.00339	-
DACT1	1.51	8.97e-05	0.00392	1.6	1.72e-05	0.0007	-		MGLL	-1.12	0.116	0.425	-2.48	1.49e-06	4.53e-05	-			NEBL	0.0756	0.856	0.938	2.91	0.000107	0.00344	-
NCOR2	-0.0846	0.317	0.617	-1.08	1.72e-05	0.0007	-		ITGB7	-0.184	0.712	0.903	-1.96	1.55e-06	4.7e-05	-			POU2AF1	-0.648	0.00586	0.0632	-2.23	0.000109	0.0035	-
AC004151.1	-0.357	0.00483	0.0563	-0.873	1.73e-05	0.000701	-		TRAPPC10	0.0228	0.841	0.954	-1.02	1.7e-06	5.11e-05	-			NIN	-0.00958	0.945	0.978	-1.42	0.000111	0.00352	-
KLHL2	0.378	0.0228	0.144	1.47	1.75e-05	0.000709	-		SLC9B2	-0.91	0.000674	0.026	-1.1	1.71e-06	5.14e-05	-			SLC7A7	1.24	3.47e-05	0.00226	1.88	0.000111	0.00353	-
ALOX5	-0.561	0.247	0.549	-2.61	1.75e-05	0.000709	-		VGLL4	0.327	0.0308	0.225	0.669	1.72e-06	5.15e-05	-			ELK3	-0.818	0.0752	0.285	-2.55	0.000112	0.00353	-
CERK	0.755	2.74e-05	0.00163	0.89	1.76e-05	0.000711	-		FRG1	0.161	0.204	0.551	0.585	1.72e-06	5.16e-05	-			CAMKK1	0.156	0.324	0.608	1.64	0.000111	0.00353	-
SOCS2	-1.12	0.0306	0.17	-3.15	1.77e-05	0.000711	-		SRGN	-0.65	0.287	0.636	-2.65	1.73e-06	5.16e-05	-			SERAC1	0.208	0.263	0.551	1.39	0.000112	0.00354	-
AKR1B1	0.591	7.54e-10	5.08e-07	0.916	1.8e-05	0.000719	AKR1B1		ABCA7	-0.0789	0.734	0.912	-1.36	1.72e-06	5.16e-05	-			ELFN2	-1.1	0.00764	0.0755	-4.34	0.000113	0.00356	-
SYT1	0.368	0.16	0.436	2.36	1.8e-05	0.000719	-		DUSP16	0.325	0.541	0.812	-1.54	1.76e-06	5.23e-05	-			TESK1	0.172	0.172	0.44	1.09	0.000113	0.00356	-
FKBP5	-0.0817	0.572	0.801	-2.38	1.84e-05	0.000732	-		FLNB	-0.0666	0.802	0.943	-1.57	1.76e-06	5.23e-05	-			MT-CYB	0.0655	0.753	0.89	1.96	0.000114	0.00359	-
PAK6	-0.752	0.439	0.71	1.73	1.86e-05	0.000736	-		NCAM2	3.15	2.28e-06	0.000472	2.9	1.78e-06	5.27e-05	NCAM2			TRMT12	-0.285	0.0521	0.234	-1.7	0.000115	0.0036	-
RAP1GDS1	0.205	0.0175	0.124	-0.987	1.88e-05	0.000743	-		ABHD6	0.558	0.0456	0.277	1.32	1.8e-06	5.33e-05	-			PTPRC	0.853	0.000688	0.0161	1.56	0.00012	0.00373	-
RBM18	0.0228	0.744	0.892	0.642	1.88e-05	0.000743	-		CHST12	-0.308	0.304	0.651	-1.87	1.82e-06	5.35e-05	-			SRRD	-0.211	0.0848	0.306	-1.33	0.000119	0.00373	-
NIP7	-0.012	0.846	0.939	0.846	1.94e-05	0.000763	-		FUCA1	1.44	0.000718	0.0272	1.09	1.83e-06	5.37e-05	-			IAH1	-0.307	0.127	0.379	0.738	0.000121	0.00378	-
SPRTN	0.212	0.0111	0.0952	0.779	2.03e-05	0.000793	-		CAST	-0.164	0.614	0.853	-1.16	1.86e-06	5.43e-05	-			SERPINB6	-1.03	0.00181	0.0295	-2.94	0.000123	0.00381	-
CYSLTR1	-0.655	0.492	0.747	-2.04	2.05e-05	0.000799	-		NAT10	-0.174	0.0762	0.351	-0.713	1.89e-06	5.52e-05	-			COA1	-0.131	0.271	0.56	-1.04	0.000123	0.00381	-
JAM3	-0.107	0.585	0.809	1.71	2.05e-05	0.0008	-		RRBP1	-0.396	0.101	0.396	-1.49	1.89e-06	5.52e-05	-			PLEKHG4B	-1.72	7.4e-06	0.000742	-4.59	0.000127	0.00391	-
TOR2A	-0.0942	0.294	0.594	0.716	2.1e-05	0.000814	-		SUSD1	-0.598	0.174	0.513	-0.93	2.01e-06	5.81e-05	-			CTDSPL	-1.1	0.00299	0.0412	-3.05	0.000129	0.00397	-
EIPR1	0.0287	0.62	0.831	1.21	2.1e-05	0.000814	-		NSG1	-0.919	0.253	0.599	-4.16	2e-06	5.81e-05	-			ULK1	-0.0206	0.775	0.901	1.32	0.00013	0.004	-
MNS1	0.0657	0.736	0.89	1.4	2.16e-05	0.000835	-		SNX24	-0.213	0.547	0.814	-1.56	2.02e-06	5.83e-05	-			PRKRA	-0.173	0.0469	0.221	0.703	0.000131	0.00402	-
QRSL1	-0.328	0.000115	0.00459	1.18	2.22e-05	0.000853	-		RGMA	2	0.00123	0.0392	2.73	2.09e-06	6.04e-05	-			NRM	-0.0234	0.715	0.871	1.07	0.000131	0.00402	-
MYO3A	0.85	0.462	0.726	3.22	2.22e-05	0.000853	-		ADAM15	-0.405	0.14	0.465	-1.24	2.11e-06	6.07e-05	-			ITPKA	0.425	0.0338	0.182	1.91	0.000134	0.00408	-
CGNL1	-0.368	0.783	0.911	-3.41	2.22e-05	0.000853	-		TARS2	-0.0797	0.592	0.841	0.651	2.12e-06	6.1e-05	-			PPP1R14A	-0.549	0.679	0.852	2.7	0.000135	0.0041	-
UFC1	0.0246	0.595	0.817	0.784	2.31e-05	0.000881	-		CNOT11	-0.0424	0.52	0.799	-0.504	2.14e-06	6.14e-05	-			DEPDC7	0.582	0.554	0.78	2.63	0.000135	0.00411	-
SNX22	1.17	0.000396	0.0109	1.38	2.31e-05	0.000882	-		RAB20	0.45	0.198	0.543	-2.21	2.21e-06	6.31e-05	-			MT-ND3	-0.0792	0.627	0.825	1.83	0.000139	0.00421	-
EPB41L2	0.707	0.000112	0.00454	1.44	2.34e-05	0.000887	-		TBC1D9	1.47	0.000375	0.0182	1.87	2.25e-06	6.42e-05	-			UBE2Q2	0.351	0.00281	0.0395	0.886	0.000141	0.00425	-
SESN1	-0.503	0.00173	0.0309	-2.04	2.34e-05	0.000887	-		ENTPD1	-0.96	0.256	0.603	-1.75	2.26e-06	6.46e-05	-			SESN3	-0.396	0.172	0.441	-2.97	0.000142	0.00428	-
EMILIN2	1.43	0.00387	0.0498	1.47	2.33e-05	0.000887	-		GPC4	1.17	0.0544	0.302	2.21	2.3e-06	6.56e-05	-			LTB	0.241	0.454	0.713	-3.62	0.000142	0.00428	-
ACO1	-0.0335	0.775	0.907	-1.12	2.34e-05	0.000887	-		WDR91	0.301	0.147	0.476	0.822	2.32e-06	6.6e-05	-			PKD2	-0.161	0.185	0.46	-1.48	0.000143	0.0043	-
ZBTB47	0.146	0.79	0.915	1.25	2.39e-05	0.000905	-		NIT2	-0.432	0.00775	0.113	-0.74	2.34e-06	6.63e-05	-			SH2D2A	-0.112	0.722	0.874	1.93	0.000149	0.00445	-
PIK3R5	-0.281	0.201	0.491	-1.74	2.47e-05	0.000927	-		SYNM	-0.584	0.32	0.662	-3.95	2.34e-06	6.63e-05	-			SYT10	-0.13	0.488	0.736	2.53	0.00015	0.00449	-
PLXNB1	0.551	0.000142	0.00534	1.46	2.49e-05	0.000932	-		EXT2	0.0029	0.981	0.996	-0.658	2.34e-06	6.63e-05	-			ZDHHC23	0.151	0.725	0.875	-2.94	0.000155	0.00461	-
PAG1	-0.777	0.00504	0.0578	-1.38	2.49e-05	0.000932	-		JOSD2	0.396	0.121	0.433	0.998	2.52e-06	7.07e-05	-			KRT4	0.187	0.667	0.846	2.15	0.000157	0.00465	-
ANKRD24	0.00216	0.993	0.998	1.86	2.55e-05	0.000953	-		RHBDF2	0.0561	0.844	0.954	-1.14	2.53e-06	7.07e-05	-			VWA2	-0.239	0.721	0.873	-6.31	0.000159	0.0047	-
HECW1	1.45	6.94e-06	0.000575	2.75	2.59e-05	0.000965	-		ACVR2B	0.107	0.633	0.862	1.47	2.55e-06	7.1e-05	-			GBP4	-0.246	0.296	0.583	-2.3	0.000161	0.00478	-
TMEM273	-0.091	0.863	0.947	-3.4	2.59e-05	0.000965	-		IGFBP7	-1.05	0.00726	0.109	-1.95	2.58e-06	7.16e-05	-			SLC39A8	0.202	0.108	0.348	1.13	0.000163	0.0048	-
ZNF618	0.714	0.000639	0.0156	1.21	2.65e-05	0.000981	-		FRY	-0.677	0.166	0.504	-2.14	2.57e-06	7.16e-05	-			TBC1D8	1.37	1.46e-07	4.35e-05	1.86	0.000164	0.00484	TBC1D8
CD58	0.784	0.00166	0.0304	1.04	2.67e-05	0.000987	-		MVB12B	-0.146	0.694	0.896	-1.54	2.6e-06	7.22e-05	-			SETBP1	-0.264	0.306	0.591	-3.69	0.000169	0.00497	-
TCEAL5	0.0545	0.89	0.959	2.27	2.73e-05	0.001	-		CLUAP1	-0.696	0.001	0.0342	-0.933	2.64e-06	7.29e-05	-			NEIL1	0.066	0.89	0.953	-3.24	0.00017	0.00497	-
DAB2	-0.104	0.789	0.914	-2.74	2.78e-05	0.00102	-		DENND5A	0.038	0.89	0.971	-1.05	2.66e-06	7.33e-05	-			MZB1	-0.824	5.8e-07	0.000114	-1.87	0.000174	0.00509	MZB1
TTF1	0.291	0.00544	0.0611	0.657	2.84e-05	0.00103	-		C6orf136	-0.0176	0.926	0.981	0.589	2.85e-06	7.81e-05	-			ZDHHC7	-0.215	0.161	0.429	0.79	0.000176	0.00512	-
ZDHHC23	-0.699	0.198	0.489	1.49	2.83e-05	0.00103	-		ZBTB3	-0.0327	0.707	0.901	0.898	2.86e-06	7.84e-05	-			ZEB1	-1.01	2.57e-06	0.000346	-2.27	0.000177	0.00514	ZEB1
RBM48	0.0281	0.625	0.833	0.679	2.82e-05	0.00103	-		BRPF1	0.04	0.732	0.911	-0.911	2.9e-06	7.92e-05	-			NAT2	-0.0507	0.905	0.959	2.53	0.000177	0.00514	-
DRAP1	0.0099	0.892	0.96	0.773	2.82e-05	0.00103	-		LYRM4	-0.00161	0.991	0.999	0.932	3.03e-06	8.2e-05	-			PIGT	0.245	0.00021	0.00736	0.65	0.000184	0.00529	-
GNPTAB	-0.384	0.00212	0.0351	-1.39	2.87e-05	0.00104	-		WASF2	0.358	0.0183	0.173	0.697	3.06e-06	8.24e-05	-			SLC38A1	0.271	0.133	0.389	-1.34	0.000185	0.0053	-
ZNF473	-0.289	0.0415	0.204	0.881	2.88e-05	0.00105	-		HIVEP2	-0.384	0.0241	0.2	-1.21	3.18e-06	8.55e-05	-			SNX33	0.119	0.72	0.873	1.69	0.000187	0.00536	-
MLIP	1.92	0.000102	0.00423	2.6	2.99e-05	0.00108	-		ZC3H12C	-1.1	0.00558	0.0932	-5	3.2e-06	8.57e-05	-			SAV1	-0.264	0.0111	0.0932	-1.75	0.000188	0.00538	-
DOCK9	0.694	0.00479	0.056	1.38	3.05e-05	0.00109	-		CYP20A1	0.141	0.351	0.686	0.476	3.19e-06	8.57e-05	-			TOR2A	0.113	0.27	0.559	0.862	0.000191	0.00544	-
RPS6KA3	-0.299	0.0201	0.134	-1.04	3.02e-05	0.00109	-		HEATR5B	-0.043	0.708	0.901	-0.738	3.22e-06	8.61e-05	-			CDK5RAP2	-0.0802	0.441	0.705	0.753	0.000192	0.00545	-
BTBD6	0.289	0.256	0.559	1.46	3.04e-05	0.00109	-		TBC1D31	-0.387	0.0341	0.239	-0.981	3.28e-06	8.76e-05	-			ENAH	0.12	0.67	0.848	-2.62	0.000192	0.00546	-
NFATC3	-0.229	0.04	0.2	-0.982	3.09e-05	0.00111	-		TSHZ3	1.48	0.000614	0.025	2.2	3.29e-06	8.79e-05	-			MAP4K2	-0.0971	0.584	0.799	-1.25	0.000193	0.00547	-
SLC2A5	-0.42	0.344	0.639	-3.23	3.13e-05	0.00112	-		ZNF362	0.412	0.0548	0.303	0.609	3.31e-06	8.81e-05	-			RASSF4	0.246	0.269	0.558	1.89	0.000194	0.00548	-
C1orf35	0.00503	0.93	0.976	0.684	3.14e-05	0.00112	-		BCL2L12	0.0824	0.769	0.927	0.686	3.31e-06	8.81e-05	-			NKIRAS2	-0.159	0.08	0.296	0.688	0.000203	0.0057	-
RBM47	-1.08	0.0254	0.153	-2.84	3.22e-05	0.00114	-		GAR1	-0.0184	0.885	0.969	0.698	3.31e-06	8.81e-05	-			CD3E	-0.013	0.884	0.952	2.15	0.000204	0.00573	-
ZNF749	-0.184	0.0339	0.18	-0.881	3.2e-05	0.00114	-		SYNJ2	-0.152	0.627	0.859	-1.42	3.39e-06	8.96e-05	-			TIMP1	0.752	0.00254	0.0371	1.69	0.000208	0.00583	-
ANKS1A	0.062	0.433	0.707	-1.02	3.23e-05	0.00114	-		NUDT15	-0.0636	0.699	0.898	0.848	3.44e-06	9.07e-05	-			ATM	0.163	0.439	0.704	-1.26	0.000217	0.00607	-
FBXL14	0.116	0.123	0.379	0.896	3.25e-05	0.00115	-		RAB8A	0.0256	0.797	0.941	-0.843	3.45e-06	9.07e-05	-			GKAP1	-0.882	1.14e-05	0.00106	-1.35	0.000218	0.0061	-
FDX1	0.022	0.834	0.935	0.883	3.31e-05	0.00117	-		MAPT	0.593	0.129	0.448	1.54	3.53e-06	9.24e-05	-			FIGNL1	-0.00752	0.945	0.978	-1.49	0.000218	0.0061	-
RASA2	-0.637	0.00286	0.0426	-1.09	3.37e-05	0.00119	-		RUNX2	-0.648	0.0654	0.325	-3.11	3.54e-06	9.27e-05	-			NLRC5	-0.0544	0.788	0.908	-1.6	0.00022	0.00612	-
CISH	-0.287	0.243	0.545	-3.49	3.37e-05	0.00119	-		CCDC136	0.115	0.652	0.874	1.53	3.59e-06	9.37e-05	-			CLTCL1	-0.152	0.129	0.383	-2.9	0.000222	0.00616	-
IDNK	-0.0571	0.766	0.903	0.919	3.38e-05	0.00119	-		MBNL1	-0.0548	0.543	0.812	-0.734	3.64e-06	9.49e-05	-			PIK3R1	-0.338	0.0274	0.162	0.984	0.000226	0.00626	-
SPON1	-0.181	0.548	0.786	-5.25	3.39e-05	0.00119	-		DNMT3A	0.805	0.000775	0.0287	0.739	3.69e-06	9.59e-05	-			TTC26	0.129	0.354	0.633	-1.78	0.00023	0.00634	-
RRAS2	-0.68	0.00419	0.0523	-1.9	3.47e-05	0.00121	-		ITM2C	0.0703	0.838	0.954	-1.62	3.72e-06	9.64e-05	-			PROSER2	-0.193	0.381	0.656	1.55	0.00023	0.00634	-
IKZF2	0.414	0.127	0.386	1.88	3.47e-05	0.00121	-		C17orf75	-0.0675	0.596	0.843	0.728	3.74e-06	9.67e-05	-			MS4A1	-0.831	0.0625	0.259	-4.43	0.000235	0.00645	-
PAQR7	-0.156	0.48	0.738	-1.22	3.47e-05	0.00121	-		SLC4A8	-0.445	0.272	0.621	-2.22	3.77e-06	9.73e-05	-			TBC1D14	0.221	0.396	0.669	1.15	0.000238	0.0065	-
RABEP2	0.00396	0.966	0.989	0.803	3.6e-05	0.00125	-		ADARB1	-1.08	0.00168	0.047	-3.38	3.84e-06	9.91e-05	-			METTL4	-0.19	0.148	0.411	-1.19	0.000241	0.00656	-
TSHZ1	-0.185	0.0908	0.319	-0.976	3.65e-05	0.00126	-		PLCG1	0.687	0.00336	0.0698	1.24	3.95e-06	0.000101	-			PNMA2	-0.235	0.0891	0.315	3.01	0.000244	0.00662	-
C1orf198	0.125	0.467	0.73	1.32	3.63e-05	0.00126	-		RAB19	-0.756	0.108	0.409	-2.48	3.96e-06	0.000102	-			PIK3CD	-0.455	0.00175	0.0288	-1.35	0.000247	0.0067	-
KTI12	-0.00827	0.898	0.962	0.973	3.7e-05	0.00128	-		LIPT2	0.144	0.398	0.719	0.988	4.02e-06	0.000103	-			MRC1	-0.439	0.5	0.743	-4.93	0.000249	0.00673	-
TOMM20	0.176	0.023	0.144	0.631	3.85e-05	0.00133	-		DENND1B	0.121	0.618	0.854	-1.05	4.11e-06	0.000105	-			MEF2A	0.409	0.000464	0.0124	0.942	0.000255	0.00687	-
MFSD12	-0.385	0.105	0.347	-0.936	3.98e-05	0.00136	-		ZNF652	0.392	0.0298	0.222	0.646	4.29e-06	0.000109	-			MT-CO3	0.127	0.476	0.728	1.64	0.000261	0.007	-
PPP1R2	0.0466	0.605	0.822	0.779	3.98e-05	0.00136	-		HRC	1.47	9.82e-05	0.00738	2.4	4.31e-06	0.00011	-			FAM102B	0.305	0.0351	0.186	0.856	0.000266	0.00711	-
HGF	0.243	0.502	0.756	-3.38	4.01e-05	0.00137	-		HMGB3	0.274	0.133	0.453	1.21	4.31e-06	0.00011	-			PCGF1	-0.189	0.0022	0.0337	1.04	0.000268	0.00713	-
STAT5B	-0.122	0.259	0.562	-0.854	4.03e-05	0.00138	-		DUSP3	0.321	0.389	0.714	-1.3	4.39e-06	0.000111	-			KHDRBS1	-0.105	0.0781	0.292	0.6	0.000268	0.00713	-
MDFIC	-0.47	0.394	0.679	-2.46	4.05e-05	0.00138	-		TUBG2	2.56	4.99e-07	0.000144	1.54	4.48e-06	0.000113	TUBG2			BTN3A1	0.124	0.419	0.687	-1.31	0.000273	0.00722	-
THYN1	0.161	0.0901	0.318	0.939	4.14e-05	0.0014	-		TGFBRAP1	0.391	0.000271	0.0148	0.822	4.54e-06	0.000114	-			IFI16	-0.0993	0.562	0.785	-1.39	0.000277	0.0073	-
OSBPL5	-0.152	0.382	0.669	1.18	4.1e-05	0.0014	-		STARD4	-0.995	2.78e-06	0.000538	-1.67	4.66e-06	0.000117	STARD4			ARID3A	0.54	0.00242	0.0364	1.25	0.000278	0.00733	-
IQSEC2	-0.53	0.0417	0.204	-1.7	4.2e-05	0.00142	-		SLC27A2	-1.46	0.0046	0.082	-3.56	4.65e-06	0.000117	-			SLC9A7	-0.339	0.164	0.431	-1.49	0.000279	0.00734	-
SBF2	-0.498	0.0472	0.219	-1.44	4.2e-05	0.00142	-		PRPS2	-0.424	0.0841	0.365	-1.21	4.64e-06	0.000117	-			GEM	0.113	0.465	0.72	2.12	0.000282	0.00738	-
ACTN1	-0.0505	0.839	0.936	-1.83	4.18e-05	0.00142	-		ELOVL5	-0.752	0.0189	0.176	-0.972	4.81e-06	0.00012	-			RAPH1	0.00766	0.971	0.989	1.84	0.000288	0.0075	-
WASF1	0.516	7.14e-05	0.00334	1.34	4.31e-05	0.00145	-		TRIAP1	-0.0878	0.502	0.789	0.725	4.83e-06	0.00012	-			CPN1	0.292	0.576	0.794	2.26	0.00029	0.00755	-
CIB1	-0.603	0.000263	0.00827	0.863	4.3e-05	0.00145	-		DIAPH2	-1.38	5.7e-06	0.000904	-2.04	4.99e-06	0.000123	DIAPH2			CHST11	0.272	0.108	0.348	1.13	0.000294	0.00763	-
SLC25A30	-0.594	0.029	0.165	-1.51	4.32e-05	0.00145	-		GALC	-0.00732	0.988	0.998	-0.952	4.98e-06	0.000123	-			TMEM236	-1.19	0.383	0.658	-6.38	0.000294	0.00763	-
MSN	-0.278	0.00248	0.039	-0.922	4.43e-05	0.00148	-		ANXA2	-1.24	0.00126	0.0395	-1.74	5.01e-06	0.000124	-			GCFC2	-0.393	0.011	0.0928	-1.09	0.000295	0.00764	-
SLC39A10	-0.127	0.33	0.628	-1.14	4.45e-05	0.00149	-		ZNF219	0.904	0.00787	0.113	1.46	5.05e-06	0.000125	-			ALDH1A3	0.604	0.0643	0.263	2.75	0.000296	0.00764	-
PDE4B	-0.459	0.145	0.412	-2.24	4.52e-05	0.00151	-		KCNQ5	-1.59	2.56e-06	0.000504	-3.48	5.14e-06	0.000126	KCNQ5			CD7	0.273	0.0883	0.313	2.08	0.000296	0.00764	-
DLGAP4	-0.0722	0.67	0.857	-1.02	4.52e-05	0.00151	-		MYL12A	0.0417	0.769	0.927	-1.04	5.11e-06	0.000126	-			TIFA	-0.838	0.000156	0.00617	-1.98	0.000298	0.00765	-
SKI	-0.0606	0.604	0.822	-2.55	4.68e-05	0.00156	-		VANGL1	-0.463	0.104	0.403	-2.46	5.21e-06	0.000127	-			OXA1L	0.224	0.00859	0.0809	0.643	0.000297	0.00765	-
GFOD1	-0.137	0.407	0.687	-1.38	4.74e-05	0.00157	-		ITGB2	-0.419	0.239	0.586	-1.85	5.21e-06	0.000127	-			CHD1L	0.196	0.139	0.398	1.02	0.000297	0.00765	-
GAS6	-0.611	0.746	0.892	-3.33	4.74e-05	0.00157	-		GAS8	-1.13	0.0104	0.13	-1.52	5.27e-06	0.000128	-			FAM114A2	-0.0523	0.652	0.838	0.934	0.000313	0.00795	-
JAKMIP2	-0.269	0.343	0.638	2.02	4.77e-05	0.00158	-		HECW1	-1.02	0.0127	0.143	-4.96	5.25e-06	0.000128	-			CREM	-0.0785	0.517	0.756	1.32	0.000315	0.008	-
MYEF2	0.21	0.48	0.738	2.28	4.78e-05	0.00158	-		AC093323.1	0.203	0.426	0.74	0.996	5.23e-06	0.000128	-			CMTM8	-0.311	0.282	0.57	-3.28	0.000317	0.00802	-
SLC35G2	-0.721	0.494	0.748	-2.77	4.82e-05	0.00159	-		PON2	-0.967	0.0417	0.264	-3	5.34e-06	0.000129	-			BABAM2	0.107	0.0619	0.258	1.11	0.000325	0.0082	-
ITPR1	-0.515	0.0217	0.14	-1.43	4.86e-05	0.0016	-		SIX5	0.295	0.328	0.669	1.67	5.35e-06	0.000129	-			SCAMP4	0.307	0.0711	0.277	0.929	0.000326	0.0082	-
MRVI1	-0.717	0.0506	0.228	-4.04	4.89e-05	0.0016	-		MAIP1	0.0486	0.705	0.9	0.55	5.35e-06	0.000129	-			EPHA5	-0.345	0.0814	0.299	2.57	0.000325	0.0082	-
MGAT5	0.718	1.79e-06	0.000224	1.01	5.07e-05	0.00165	MGAT5		GMFG	0.291	0.0933	0.382	0.859	5.38e-06	0.00013	-			TM9SF2	0.000414	0.996	0.999	0.731	0.000326	0.0082	-
PAIP2	0.223	0.0204	0.135	0.615	5.04e-05	0.00165	-		PDGFRB	-0.479	0.122	0.435	-4.2	5.36e-06	0.00013	-			ARHGEF17	-0.113	0.671	0.849	-3.88	0.000331	0.00831	-
RNF130	-0.0385	0.811	0.926	-1.53	5.09e-05	0.00166	-		CD84	-0.526	0.354	0.688	-1.75	5.69e-06	0.000137	-			RETREG1	-0.823	0.00263	0.0379	-2.1	0.000336	0.00841	-
DAB1	1.39	0.00249	0.0391	2.7	5.47e-05	0.00176	-		SFXN3	-0.123	0.62	0.856	-1.26	5.84e-06	0.00014	-			SRGAP1	-0.205	0.386	0.661	2.02	0.000342	0.00855	-
CPEB3	-0.101	0.3	0.6	-0.973	5.47e-05	0.00176	-		DMPK	0.183	0.356	0.69	1.31	6.01e-06	0.000144	-			PPM1E	-0.729	0.149	0.412	3.35	0.000352	0.00875	-
DPH3	-0.089	0.58	0.806	0.701	5.48e-05	0.00176	-		PACSIN1	-0.37	0.532	0.806	-2.93	6.01e-06	0.000144	-			IFIH1	-0.395	0.0302	0.171	-1.63	0.000355	0.00879	-
SSB	0.0251	0.7	0.872	0.641	5.48e-05	0.00176	-		PPA1	-0.461	0.000666	0.0258	-1.13	6.1e-06	0.000146	-			HDLBP	0.104	0.251	0.537	0.725	0.000354	0.00879	-
HMG20A	0.174	0.00575	0.0635	-1.12	5.58e-05	0.00179	-		KDF1	2.41	0.000168	0.0104	2.03	6.16e-06	0.000147	-			NECTIN3	0.335	0.259	0.546	2.24	0.000356	0.00882	-
DSTN	0.276	0.138	0.402	1.36	5.64e-05	0.0018	-		FAM120C	-0.175	0.423	0.738	0.799	6.16e-06	0.000147	-			HID1	-0.283	0.0158	0.115	2.21	0.000359	0.00885	-
NRP1	0.12	0.783	0.911	-4.04	5.64e-05	0.0018	-		MEST	0.706	0.0485	0.286	1.44	6.34e-06	0.00015	-			KCNAB2	0.358	0.0424	0.208	0.964	0.00036	0.00885	-
KCNAB2	-0.516	0.00046	0.0121	-0.953	5.8e-05	0.00185	-		DCAF15	0.0631	0.622	0.857	0.549	6.3e-06	0.00015	-			PNKD	0.101	0.239	0.522	1.01	0.000359	0.00885	-
ST3GAL6	-0.583	0.536	0.779	-2.93	5.79e-05	0.00185	-		MKNK1	-0.22	0.243	0.589	-0.849	6.37e-06	0.000151	-			CYP2S1	0.595	0.134	0.391	2.64	0.000369	0.00905	-
CDC42EP1	-1.62	0.291	0.591	1.83	5.83e-05	0.00186	-		MED18	-0.0126	0.88	0.968	0.935	6.42e-06	0.000152	-			MANBAL	0.123	0.8	0.913	0.77	0.000369	0.00905	-
BEND4	1.26	0.000579	0.0146	2.16	5.88e-05	0.00187	-		DAAM1	-0.709	0.00595	0.0968	-1.17	6.6e-06	0.000155	-			WSB2	-0.613	0.00982	0.0873	-1.15	0.000371	0.00908	-
KSR1	-0.333	0.0705	0.275	-1.59	5.9e-05	0.00187	-		ZNF416	0.14	0.455	0.761	0.749	6.77e-06	0.000159	-			CD151	0.352	0.163	0.43	1.54	0.000372	0.00909	-
SSH2	0.101	0.179	0.464	-1.11	5.89e-05	0.00187	-		C5orf15	-0.252	0.235	0.583	-0.7	7.01e-06	0.000164	-			AZIN2	-0.0968	0.295	0.583	1.41	0.000371	0.00909	-
CCP110	0.0773	0.46	0.726	0.671	6.04e-05	0.0019	-		ACO2	0.181	0.201	0.546	-0.511	7.09e-06	0.000165	-			NOS2	-0.665	0.367	0.645	-6.53	0.000374	0.00912	-
GCAT	-0.658	8.13e-05	0.00369	-1.93	6.1e-05	0.00192	-		EIF4B	-0.104	0.242	0.589	-0.592	7.16e-06	0.000166	-			PNMA8B	1.4	0.395	0.668	2.71	0.000379	0.0092	-
MTPN	-0.164	0.0332	0.178	0.75	6.13e-05	0.00192	-		ARHGAP29	1.24	0.00414	0.0776	2.55	7.19e-06	0.000167	-			GFRA3	-0.0867	0.781	0.904	2.45	0.000378	0.0092	-
BUD31	-0.0194	0.751	0.895	0.814	6.11e-05	0.00192	-		PTPRG	0.687	0.0773	0.353	2.52	7.2e-06	0.000167	-			CYTL1	-0.137	0.905	0.959	-5.13	0.000379	0.0092	-
FAM181A	0.016	0.945	0.981	1.66	6.23e-05	0.00195	-		FYB1	0.697	0.17	0.508	1.54	7.26e-06	0.000168	-			AGFG2	0.41	0.00158	0.0269	-2.62	0.000381	0.00924	-
SERPINB9	0.148	0.689	0.867	-1.62	6.35e-05	0.00198	-		ACSM3	-0.816	0.0619	0.318	-2.75	7.49e-06	0.000173	-			CARD9	1.16	0.000434	0.012	1.7	0.000383	0.00927	-
ACSL5	-0.815	1.97e-07	4.28e-05	-1.03	6.42e-05	0.00199	ACSL5		PDK1	-0.0941	0.67	0.883	0.816	7.53e-06	0.000173	-			TP53I3	-0.444	0.109	0.349	1.23	0.000383	0.00927	-
PIH1D1	-0.116	0.0226	0.143	0.614	6.49e-05	0.002	-		CNMD	0.163	0.599	0.844	1.74	7.59e-06	0.000174	-			CRADD	0.0264	0.826	0.925	1.46	0.000387	0.00936	-
FHL1	-0.122	0.659	0.852	-1.65	6.61e-05	0.00203	-		CARD6	-0.142	0.752	0.921	-1.66	7.56e-06	0.000174	-			ALDH3A2	-0.559	0.108	0.348	1.53	0.00039	0.00941	-
MAMLD1	-0.667	0.449	0.718	-2.95	6.67e-05	0.00205	-		BICD1	0.127	0.446	0.754	0.818	7.67e-06	0.000175	-			PGPEP1	0.271	0.156	0.422	1.74	0.000392	0.00944	-
NAA38	-0.108	0.203	0.493	0.881	6.83e-05	0.00209	-		ARHGEF18	1.05	0.000995	0.0341	0.874	7.68e-06	0.000176	-			PPP1R13B	-0.786	0.0156	0.115	-2.92	0.000396	0.00953	-
PINX1	0.57	3.53e-07	6.49e-05	0.734	6.99e-05	0.00213	PINX1		CARD9	-0.98	0.0171	0.168	-1.79	7.81e-06	0.000178	-			PBXIP1	-0.243	0.116	0.362	-1.34	0.000397	0.00954	-
GSTM2	-0.306	0.185	0.473	-1.48	7.03e-05	0.00213	-		TAF7	0.175	0.126	0.441	0.589	7.78e-06	0.000178	-			ZNF608	-1.64	1.11e-08	5.68e-06	-2.7	0.000398	0.00955	ZNF608
PRAME	-0.172	0.233	0.533	-7.28	7.02e-05	0.00213	-		KNTC1	-0.155	0.152	0.481	0.883	7.82e-06	0.000178	-			CLSTN1	0.178	0.245	0.53	-1.02	0.0004	0.00959	-
ITGB1	-0.0549	0.667	0.855	-1.01	6.98e-05	0.00213	-		AGPAT4	-1.1	0.00182	0.0489	-2.04	7.88e-06	0.000179	-			FOSL2	0.0618	0.875	0.947	2.03	0.000411	0.00981	-
SIRT4	0.0477	0.922	0.972	-1.59	7e-05	0.00213	-		RDH13	0.548	0.15	0.48	1.19	7.96e-06	0.00018	-			SLC35B1	0.191	0.0882	0.313	0.676	0.000414	0.00987	-
PRDM8	1.77	0.00326	0.0454	-2.43	7.08e-05	0.00214	-		FERMT1	-1.53	0.000666	0.0258	-4.78	8.18e-06	0.000185	-			HOXB7	0.113	0.782	0.904	2.66	0.000416	0.00991	-
PIGL	-0.237	0.00339	0.0466	-0.823	7.05e-05	0.00214	-		TMEM181	-0.391	0.0276	0.214	-0.875	8.23e-06	0.000185	-			GZF1	-0.00828	0.933	0.972	0.972	0.000419	0.00995	-
SLIRP	0.0148	0.842	0.937	0.736	7.1e-05	0.00214	-		NDFIP2	-0.0662	0.874	0.967	1.76	8.23e-06	0.000185	-			RGS3	0.497	9.31e-05	0.00437	1.44	0.000429	0.0101	-
IQSEC1	0.244	0.0808	0.298	0.935	7.37e-05	0.00222	-		METTL7B	-1.1	0.008	0.114	-3.43	8.42e-06	0.000189	-			FGD1	-0.532	0.0628	0.26	-4.76	0.000432	0.0101	-
DNM1	-0.27	0.287	0.589	-1.99	7.35e-05	0.00222	-		VPS28	-0.0469	0.741	0.915	0.566	8.47e-06	0.00019	-			CPNE8	0.347	0.466	0.722	2.25	0.000432	0.0101	-
C3orf38	0.396	1.58e-08	5.35e-06	0.648	7.47e-05	0.00224	C3orf38		HRAS	-0.0832	0.63	0.861	0.776	8.56e-06	0.000192	-			TRPS1	0.239	0.194	0.471	2.03	0.00043	0.0101	-
TMEM121	-0.337	0.72	0.882	1.82	7.5e-05	0.00225	-		SEC14L1	0.172	0.481	0.777	-1.39	8.77e-06	0.000196	-			CUL1	-0.0288	0.692	0.859	-0.748	0.000428	0.0101	-
EZR	0.198	0.162	0.438	1.23	7.76e-05	0.00231	-		HMG20A	-0.181	0.0795	0.358	0.712	8.96e-06	0.000199	-			KPRP	0.304	0.201	0.48	1.9	0.000439	0.0103	-
PITPNM2	0.263	0.246	0.549	1.55	7.78e-05	0.00231	-		HERPUD2	0.0393	0.869	0.964	0.572	9.02e-06	0.0002	-			TBC1D22B	-0.065	0.457	0.715	-1.15	0.000441	0.0103	-
ABCC1	0.0838	0.353	0.645	-0.989	7.73e-05	0.00231	-		KHNYN	-0.0161	0.909	0.977	-0.721	9.04e-06	0.0002	-			GOLGA6L7	-0.173	0.569	0.789	2.81	0.000442	0.0103	-
GPATCH2	0.0966	0.276	0.579	0.778	7.82e-05	0.00232	-		GPM6B	-1.62	0.00819	0.115	-3.16	9.16e-06	0.000202	-			FBP1	-0.215	0.699	0.862	2.24	0.000442	0.0103	-
ECM1	-0.042	0.912	0.968	-2.63	7.86e-05	0.00233	-		RBMS2	-0.201	0.563	0.822	-1.05	9.14e-06	0.000202	-			EHD1	-0.0232	0.881	0.95	-1.66	0.000437	0.0103	-
KPTN	-0.421	0.000134	0.00512	-1.25	8.01e-05	0.00236	-		CANX	0.112	0.349	0.685	-0.709	9.24e-06	0.000203	-			FAM241A	-0.615	0.158	0.425	-2.25	0.000453	0.0105	-
CD99	-0.91	0.000334	0.00977	-2.04	8.03e-05	0.00236	-		LIMA1	0.118	0.716	0.905	-1.71	9.4e-06	0.000206	-			SLC6A17	0.209	0.362	0.64	2.99	0.000453	0.0105	-
PCDHGA11	-0.77	0.191	0.48	-2.94	7.98e-05	0.00236	-		ARMCX5	-0.171	0.447	0.754	0.868	9.52e-06	0.000209	-			PARP9	-0.252	0.127	0.379	-1.44	0.000459	0.0106	-
CAMK2D	0.946	0.000391	0.0109	1.73	8.04e-05	0.00237	-		GOLIM4	-1.63	8.77e-07	0.000238	-2.34	9.62e-06	0.000211	GOLIM4			SCARB1	-0.077	0.716	0.871	-1.74	0.000457	0.0106	-
FBXL7	-0.566	0.0593	0.251	2.78	8.1e-05	0.00238	-		NUP35	-0.182	0.00558	0.0932	0.669	9.95e-06	0.000217	-			MAT2A	0.0209	0.755	0.891	1.06	0.000466	0.0108	-
ZMYND11	-0.0611	0.583	0.808	-0.954	8.14e-05	0.00239	-		DNAJC14	0.21	0.0861	0.369	0.676	9.96e-06	0.000217	-			ADRB2	-0.375	0.369	0.646	1.89	0.000474	0.0109	-
NAT14	0.164	0.199	0.489	0.992	8.19e-05	0.0024	-		ATP8B4	-0.448	0.321	0.663	-3.5	1.02e-05	0.000221	-			GRAMD1B	-0.756	0.000251	0.00829	-1.75	0.000487	0.0111	-
BIK	-0.645	0.00694	0.0717	2.03	8.26e-05	0.00241	-		IL12RB1	-0.0272	0.928	0.981	-1.08	1.03e-05	0.000224	-			KLHL22	-0.239	0.206	0.486	-0.985	0.000482	0.0111	-
AKAP11	-0.227	0.0239	0.148	-0.807	8.27e-05	0.00241	-		LRRC28	-0.235	0.276	0.625	-1.52	1.04e-05	0.000225	-			IGFBP6	-0.211	0.408	0.677	2.06	0.000483	0.0111	-
DSE	-0.289	0.305	0.605	-1.42	8.26e-05	0.00241	-		TBCB	-0.338	0.00254	0.059	0.7	1.05e-05	0.000227	-			MT-ND4	-0.0294	0.782	0.904	1.98	0.000484	0.0111	-
VDR	0.829	0.00624	0.0668	1.58	8.42e-05	0.00245	-		CD1B	-0.333	0.527	0.803	-3.31	1.05e-05	0.000227	-			SERTAD2	0.441	0.04	0.201	0.967	0.000492	0.0112	-
CASK	-0.188	0.0542	0.238	-1.27	8.48e-05	0.00245	-		C3AR1	0.781	0.224	0.569	-2.69	1.06e-05	0.000228	-			MINDY2	0.062	0.66	0.842	1.01	0.000506	0.0115	-
SLC4A8	-0.26	0.386	0.672	-2.32	8.43e-05	0.00245	-		CXCR4	0.31	0.381	0.708	1.04	1.06e-05	0.000228	-			NAP1L5	-0.323	0.405	0.675	1.08	0.000517	0.0117	-
NSUN7	-0.351	0.564	0.796	1.64	8.51e-05	0.00246	-		PARP4	-0.186	0.438	0.749	-0.765	1.06e-05	0.000228	-			CNTN1	0.0374	0.9	0.957	2.57	0.000521	0.0118	-
ROR1	2.28	9.81e-08	2.59e-05	2.74	8.55e-05	0.00247	ROR1		DPYD	-0.151	0.704	0.9	-1.45	1.07e-05	0.000229	-			CD2AP	-0.364	0.00165	0.0277	-1.41	0.000536	0.012	-
TMOD2	-0.109	0.57	0.8	-1.83	8.65e-05	0.00249	-		SPTLC3	0.0549	0.904	0.975	1.95	1.11e-05	0.000238	-			GJD2	0.484	0.16	0.428	1.96	0.000535	0.012	-
RARG	-0.322	0.333	0.63	-1.36	8.73e-05	0.00251	-		RCE1	-0.0975	0.411	0.731	0.638	1.15e-05	0.000245	-			APPL1	-0.336	0.0058	0.0627	0.74	0.000543	0.0122	-
RIMBP2	-1.34	0.394	0.679	3.19	8.77e-05	0.00252	-		LTA4H	0.256	0.0431	0.268	-0.713	1.16e-05	0.000246	-			WT1	1.15	0.00906	0.0835	2.84	0.000543	0.0122	-
GIMAP4	-0.937	0.0525	0.234	-2.58	9.12e-05	0.00261	-		FARP2	-0.0622	0.75	0.92	-0.819	1.16e-05	0.000246	-			APOL3	-0.288	0.0968	0.328	-1.49	0.000548	0.0122	-
QTRT2	-0.0318	0.611	0.826	0.628	9.18e-05	0.00262	-		OSBPL3	-0.388	0.0884	0.372	-1.49	1.16e-05	0.000247	-			GIMAP4	-0.522	0.353	0.633	-3.47	0.000549	0.0122	-
CACYBP	0.372	4.25e-07	7.48e-05	0.705	9.43e-05	0.00269	CACYBP		AK1	-0.142	0.787	0.937	0.935	1.18e-05	0.00025	-			APOB	0.0279	0.895	0.955	2.81	0.000553	0.0123	-
PI16	-0.269	0.417	0.695	-3.72	9.64e-05	0.00273	-		NAV2	-0.968	0.105	0.403	-3.98	1.2e-05	0.000252	-			COL9A2	1.37	1.56e-06	0.000234	1.47	0.000576	0.0127	COL9A2
CCDC85B	0.0492	0.655	0.85	1.14	9.86e-05	0.00279	-		AIF1L	-0.421	0.51	0.793	-4.04	1.19e-05	0.000252	-			ZNF667	-0.974	0.124	0.375	-4.47	0.000582	0.0128	-
KLF16	0.206	0.00722	0.0735	0.958	9.9e-05	0.0028	-		PITPNA	-0.217	0.189	0.53	-0.769	1.22e-05	0.000256	-			SPTLC2	0.66	1.65e-05	0.00139	-1.32	0.000586	0.0129	-
STX7	-0.74	3.56e-05	0.00197	-1.28	0.000101	0.00285	-		PLD2	0.116	0.679	0.888	0.861	1.22e-05	0.000256	-			SPTBN1	-0.802	9.48e-08	3.14e-05	-1.49	0.000596	0.013	SPTBN1
TTC9	-0.0804	0.796	0.917	1.47	0.000101	0.00286	-		ADIPOR2	0.606	0.0926	0.381	-1	1.23e-05	0.000258	-			DAXX	-0.0802	0.196	0.474	-1.08	0.000595	0.013	-
MCFD2	-0.131	0.165	0.443	0.583	0.000102	0.00287	-		GLUD1	-0.189	0.122	0.435	-0.547	1.24e-05	0.00026	-			FAIM	0.0396	0.856	0.938	1.3	0.000592	0.013	-
ADCY5	-0.206	0.447	0.716	2.36	0.000103	0.0029	-		ZNF512B	0.486	0.131	0.451	0.803	1.26e-05	0.000261	-			NCR3LG1	-0.0895	0.729	0.877	1.75	0.000612	0.0133	-
MAD2L2	0.309	0.000299	0.00906	1.02	0.000104	0.00292	-		COLGALT1	0.0796	0.677	0.886	-0.86	1.26e-05	0.000261	-			GLRB	-0.397	0.304	0.59	2.46	0.000636	0.0137	-
EIF2B2	0.0351	0.6	0.819	0.603	0.000104	0.00292	-		ENDOD1	-0.122	0.698	0.898	-1.49	1.26e-05	0.000261	-			GIMAP8	0.831	0.0176	0.123	-3.26	0.00064	0.0138	-
LSM7	0.0218	0.793	0.916	0.81	0.000104	0.00292	-		RAB44	0.161	0.736	0.914	-2.82	1.26e-05	0.000261	-			SERHL2	-0.405	0.36	0.639	-2.71	0.000637	0.0138	-
FADS1	0.43	0.0138	0.107	0.973	0.000106	0.00295	-		RPP38	-0.0683	0.422	0.737	0.71	1.3e-05	0.000268	-			IMPG1	-0.523	0.25	0.536	2.38	0.000642	0.0138	-
F2R	0.898	0.0623	0.257	1.79	0.000106	0.00295	-		UCK2	-0.596	0.00425	0.0786	-1.91	1.37e-05	0.00028	-			ZNF107	-0.396	0.00245	0.0365	-1.54	0.000649	0.0139	-
CHD3	0.379	6.12e-05	0.003	-0.665	0.000107	0.00298	-		NLN	-0.529	0.00824	0.116	-1.33	1.37e-05	0.00028	-			CDH24	1.91	0.234	0.518	1.59	0.000646	0.0139	-
CDC25B	0.401	0.00217	0.0357	0.906	0.000108	0.00299	-		MTX3	-0.373	0.523	0.801	1.29	1.38e-05	0.000281	-			RASD1	-0.148	0.465	0.72	-3.1	0.00065	0.0139	-
GGH	0.662	0.0167	0.12	1.26	0.000109	0.00302	-		AHCYL1	0.0868	0.372	0.702	-0.73	1.39e-05	0.000283	-			TNFAIP8	-0.0723	0.771	0.899	-1.4	0.000647	0.0139	-
SLC45A4	0.162	0.598	0.818	1.4	0.000113	0.00312	-		NRN1	2.43	5.94e-05	0.00518	2.46	1.42e-05	0.000287	-			LGMN	1.1	6.49e-07	0.00012	-3.5	0.000664	0.0141	LGMN
CKLF	-0.515	0.11	0.356	-1.52	0.000114	0.00315	-		IMPACT	-0.563	0.377	0.707	-1.54	1.42e-05	0.000287	-			BACH2	-0.968	0.00085	0.0187	-2.33	0.000659	0.0141	-
ADCY6	0.143	0.531	0.776	-1.57	0.000114	0.00315	-		PTOV1	-0.089	0.768	0.927	0.468	1.45e-05	0.000294	-			POLH	-0.038	0.783	0.904	-1.33	0.000663	0.0141	-
FADS3	0.0866	0.563	0.796	1.07	0.000114	0.00315	-		KDSR	-0.239	0.136	0.458	-0.653	1.47e-05	0.000296	-			ISG20	0.0115	0.961	0.985	-1.86	0.000662	0.0141	-
MISP	-1.67	0.257	0.56	-3.5	0.000115	0.00316	-		ZNF280C	-0.0648	0.653	0.874	0.647	1.47e-05	0.000297	-			CEP70	0.00333	0.986	0.995	1.01	0.000661	0.0141	-
NEK4	0.167	0.151	0.422	0.73	0.000116	0.00318	-		KANSL2	-0.0492	0.654	0.874	0.685	1.49e-05	0.000299	-			SLC35E3	-1.33	5.07e-06	0.000569	-2.19	0.000672	0.0143	-
ITGA6	-0.602	0.0476	0.22	-2.71	0.000116	0.00319	-		WDR19	-0.458	0.0373	0.252	-0.795	1.52e-05	0.000304	-			SNX24	-0.584	0.0147	0.11	1.39	0.000674	0.0143	-
IFI44	0.308	0.406	0.686	-2.28	0.000118	0.00321	-		LRWD1	-0.0186	0.842	0.954	0.765	1.52e-05	0.000304	-			ANXA2	0.412	0.19	0.467	1.58	0.000673	0.0143	-
EHBP1L1	0.422	0.000189	0.00659	0.643	0.000119	0.00325	-		ME3	-0.18	0.578	0.833	-1.35	1.53e-05	0.000306	-			DNAJC1	0.693	6.98e-05	0.0035	1.61	0.00068	0.0144	-
IGF2BP2	-1.09	0.0436	0.21	-3	0.00012	0.00325	-		ATF7IP2	0.362	0.288	0.636	0.626	1.54e-05	0.000307	-			ORC3	0.133	0.0979	0.33	-0.977	0.000682	0.0144	-
CASP10	-0.35	0.0581	0.248	-1.39	0.00012	0.00325	-		EZH2	0.0414	0.702	0.899	0.819	1.53e-05	0.000307	-			TIAM2	-0.26	0.299	0.585	-2.77	0.000689	0.0145	-
SYF2	0.0191	0.768	0.903	0.697	0.000119	0.00325	-		MFSD5	0.348	0.00784	0.113	0.753	1.56e-05	0.00031	-			ARL8B	-0.0525	0.744	0.885	0.811	0.000687	0.0145	-
FNDC3B	1.46	1.94e-07	4.28e-05	1.3	0.000121	0.00327	FNDC3B		CARD19	-0.262	0.127	0.444	-1.23	1.55e-05	0.00031	-			FBH1	-0.169	0.0494	0.227	-1.15	0.000698	0.0147	-
BHLHE40	0.589	0.176	0.459	-2.38	0.000122	0.00328	-		SLC35E3	0.719	0.0381	0.255	1.18	1.6e-05	0.000318	-			DYNLT1	0.2	0.227	0.511	1.06	0.000699	0.0147	-
PROM1	-0.334	0.306	0.607	-4.31	0.000123	0.00331	-		PCBP3	-0.697	0.199	0.544	-3.68	1.61e-05	0.000319	-			GPC6	-0.0343	0.949	0.98	3.38	0.000696	0.0147	-
SSNA1	0.303	0.0221	0.141	0.738	0.000124	0.00334	-		SLC7A1	-0.262	0.131	0.45	-1.04	1.62e-05	0.00032	-			CHST15	-0.353	0.154	0.419	-2.07	0.000712	0.0149	-
RNPEP	0.175	0.0288	0.165	0.629	0.000125	0.00334	-		ARMC9	-0.0903	0.748	0.919	-1.73	1.62e-05	0.00032	-			ASB13	-0.0959	0.741	0.884	-2.67	0.000712	0.0149	-
CNR2	-0.624	0.0734	0.281	-2.64	0.000128	0.00342	-		FAF2	0.012	0.915	0.979	-0.507	1.65e-05	0.000326	-			SIRT7	0.487	0.000193	0.00693	0.706	0.000718	0.015	-
UTP6	0.0674	0.362	0.653	-0.719	0.000129	0.00345	-		EIF4EBP2	0.0582	0.484	0.779	-0.585	1.68e-05	0.000331	-			PRXL2C	0.513	0.0415	0.205	1.96	0.000724	0.0151	-
RFC5	-0.0429	0.385	0.671	0.903	0.00013	0.00345	-		ZNF75A	0.875	0.00576	0.0951	0.695	1.7e-05	0.000333	-			PPP2R5C	0.413	0.0041	0.0514	0.817	0.000726	0.0152	-
PLAG1	-0.702	0.353	0.645	-2.43	0.000129	0.00345	-		LSP1	-0.595	0.245	0.592	-1.81	1.7e-05	0.000333	-			ZNF730	-0.231	0.271	0.56	-1.84	0.000731	0.0152	-
ATP6V1A	-0.0814	0.39	0.675	-0.902	0.00013	0.00346	-		DEF8	-0.281	0.548	0.814	-2.22	1.7e-05	0.000333	-			NLRP2	-0.0257	0.96	0.984	-4.79	0.000727	0.0152	-
ETNK2	0.398	0.294	0.594	1.68	0.000131	0.00348	-		KLHL25	-0.318	0.0196	0.18	0.857	1.72e-05	0.000337	-			TP53INP1	-0.917	0.0205	0.137	-3.27	0.000737	0.0153	-
SLC45A3	0.295	0.112	0.359	-2.9	0.000132	0.00349	-		C21orf91	-0.562	0.0216	0.188	-1.38	1.72e-05	0.000337	-			GAB1	-0.781	0.00608	0.0646	-1.92	0.000743	0.0154	-
SINHCAF	-0.0446	0.472	0.733	0.671	0.000132	0.00349	-		ACOT11	-0.907	0.0222	0.192	-3.24	1.73e-05	0.000337	-			DPEP1	-1.2	0.00357	0.0462	-3.82	0.00075	0.0155	-
PACSIN1	-0.17	0.703	0.873	-3.08	0.000132	0.00349	-		MYO10	-0.0342	0.936	0.984	2.17	1.75e-05	0.000341	-			HES4	-0.009	0.964	0.986	2.24	0.000748	0.0155	-
GLI2	-0.0651	0.752	0.896	-8.35	0.000132	0.00349	-		SEC23B	-0.00947	0.926	0.981	-0.572	1.77e-05	0.000345	-			DUSP7	0.344	0.0203	0.136	1.25	0.000765	0.0158	-
KAZALD1	-0.136	0.753	0.896	-2.34	0.000134	0.00353	-		TMED8	0.0339	0.826	0.951	-0.689	1.78e-05	0.000346	-			PRNP	-0.0893	0.665	0.845	1.14	0.00078	0.016	-
NBEAL2	0.0664	0.573	0.802	-1.36	0.000137	0.00358	-		SIK3	-0.322	0.00886	0.119	-0.972	1.8e-05	0.000348	-			ITPRIPL1	0.138	0.28	0.568	-1.61	0.000783	0.0161	-
ELOC	0.182	0.00182	0.0319	0.651	0.000137	0.00359	-		SLC9A3R1	-0.229	0.459	0.763	-1.27	1.79e-05	0.000348	-			SPATA24	0.0409	0.771	0.899	1.07	0.000783	0.0161	-
PRMT9	0.143	0.0407	0.202	-0.683	0.000138	0.00359	-		STMN1	0.126	0.53	0.804	1.08	1.8e-05	0.000349	-			C11orf74	0.0768	0.86	0.939	-1.98	0.000784	0.0161	-
STN1	-0.313	8.15e-06	0.000655	-1.2	0.000138	0.0036	-		ARHGAP6	-0.317	0.637	0.864	-4.81	1.81e-05	0.000349	-			ZNF131	-0.203	0.00193	0.0306	0.54	0.000796	0.0162	-
ST6GALNAC3	1.12	0.122	0.377	1.9	0.000139	0.00361	-		PBX2	0.024	0.863	0.961	0.56	1.81e-05	0.00035	-			GFOD2	-0.159	0.0319	0.176	-0.842	0.000797	0.0162	-
NYNRIN	1.15	1.47e-08	5.2e-06	2.07	0.000141	0.00364	NYNRIN		THBS1	0.381	0.376	0.705	-3.48	1.84e-05	0.000355	-			PARP12	0.0553	0.63	0.826	-1.19	0.000796	0.0162	-
TMED8	-0.138	0.0963	0.329	-0.746	0.000141	0.00364	-		NUFIP1	-0.127	0.416	0.734	0.686	1.84e-05	0.000355	-			SH3BGRL3	0.13	0.207	0.487	1.11	0.000812	0.0165	-
MICAL3	-0.172	0.213	0.505	0.944	0.000142	0.00367	-		PLP2	-0.199	0.101	0.397	-1.13	1.85e-05	0.000356	-			RAI14	-1.43	2.29e-06	0.000315	-2.97	0.000832	0.0169	RAI14
ZNF672	0.167	0.219	0.513	0.778	0.000143	0.0037	-		OARD1	-0.0101	0.935	0.984	0.394	1.87e-05	0.000359	-			ERCC4	-0.00933	0.898	0.957	-0.987	0.000841	0.017	-
ACAP3	0.153	0.238	0.539	-0.711	0.000144	0.0037	-		TXLNG	-0.514	0.000324	0.0165	-0.799	1.88e-05	0.000362	-			TENT4B	0.346	8.82e-05	0.00422	0.965	0.000849	0.0171	-
KDF1	-1.01	0.358	0.649	2.01	0.000146	0.00375	-		NBEA	0.987	0.00227	0.055	1.59	1.89e-05	0.000362	-			TCF3	-0.304	0.0227	0.144	-1.1	0.000851	0.0171	-
PRR7	-0.0881	0.581	0.806	0.999	0.000147	0.00376	-		RIN1	-1.15	0.0033	0.069	-1.25	1.89e-05	0.000362	-			PDE12	0.071	0.396	0.669	0.71	0.000846	0.0171	-
CPE	-0.0392	0.821	0.93	2.08	0.000146	0.00376	-		PDXK	0.536	0.0174	0.17	-1.4	1.93e-05	0.000369	-			ASPHD2	-0.351	0.0669	0.267	-1.52	0.000854	0.0172	-
TATDN3	0.217	0.00353	0.0474	0.659	0.000148	0.00377	-		LYST	-0.126	0.739	0.915	-1.27	1.95e-05	0.000372	-			C7	-0.88	0.132	0.388	2.82	0.000858	0.0172	-
USP45	-0.148	0.47	0.732	-1.16	0.000148	0.00377	-		ITGB1BP1	0.161	0.412	0.731	0.569	1.96e-05	0.000373	-			LAPTM4A	-0.142	0.404	0.675	0.823	0.000873	0.0174	-
CENPL	0.0751	0.176	0.461	0.709	0.00015	0.00382	-		FBP1	-1.37	0.0108	0.131	-2.69	1.99e-05	0.000378	-			TTC19	0.0678	0.481	0.731	0.53	0.000869	0.0174	-
TTYH2	0.037	0.882	0.955	-2.29	0.00015	0.00382	-		PET100	-0.203	0.299	0.646	0.732	2.03e-05	0.000384	-			FAM111A	0.0138	0.846	0.935	-1.3	0.00087	0.0174	-
NENF	0.468	2.79e-05	0.00165	0.949	0.000153	0.00388	-		SREBF2	-0.47	0.000104	0.00765	-0.77	2.04e-05	0.000386	-			FOXO1	-0.569	0.0143	0.109	-1.57	0.000876	0.0175	-
LETMD1	-0.26	0.0622	0.256	-0.54	0.000154	0.00388	-		MSANTD2	0.143	0.41	0.73	0.822	2.07e-05	0.000391	-			CENPV	0.135	0.575	0.793	1.19	0.000877	0.0175	-
CTNNBL1	-0.0739	0.0807	0.298	0.788	0.000153	0.00388	-		ST3GAL4	-0.477	0.0836	0.364	-1.09	2.08e-05	0.000392	-			OR52N1	0.17	0.592	0.805	2.85	0.000877	0.0175	-
CREB3L2	-0.311	0.00244	0.0387	-1.06	0.000154	0.0039	-		CDKN1B	-0.278	0.433	0.745	-0.861	2.1e-05	0.000395	-			SOBP	0.0433	0.902	0.958	1.97	0.000877	0.0175	-
NLGN4X	-0.858	0.0257	0.154	-6.36	0.000155	0.00392	-		AGPS	-0.151	0.349	0.685	-1.49	2.11e-05	0.000398	-			SPAG6	1.08	0.158	0.425	2.89	0.000891	0.0177	-
RECK	0.382	0.124	0.38	-1.4	0.000156	0.00393	-		WASHC2C	0.0355	0.763	0.926	-0.53	2.14e-05	0.000402	-			GRK5	-0.254	0.41	0.68	-2.73	0.000898	0.0178	-
PPP1R14B	0.199	0.00933	0.0862	0.929	0.000157	0.00395	-		NEU3	-0.395	0.0397	0.26	-0.908	2.18e-05	0.000409	-			BCOR	0.065	0.39	0.664	0.949	0.00091	0.018	-
REM2	1.73	0.161	0.438	1.18	0.000158	0.00397	-		FGG	0.401	0.252	0.598	1.7	2.2e-05	0.000411	-			CCDC50	-0.0876	0.492	0.739	-1.93	0.000919	0.0181	-
BCL2	-0.343	0.0225	0.143	-1.09	0.00016	0.00399	-		ATG5	0.0708	0.514	0.796	0.424	2.21e-05	0.000413	-			CDCA7	0.162	0.256	0.543	1.37	0.000924	0.0182	-
SLK	-0.263	0.00879	0.0829	-0.71	0.00016	0.004	-		FSD1	-0.121	0.743	0.917	1.68	2.24e-05	0.000418	-			MT-CO1	0.0444	0.84	0.932	1.48	0.000929	0.0183	-
STAB1	-0.558	0.282	0.585	-4.82	0.000164	0.00406	-		TIMP2	-0.176	0.691	0.894	-1.62	2.26e-05	0.00042	-			PPP1R37	-0.315	0.0838	0.303	-1.27	0.000934	0.0184	-
MAGOH	-0.0566	0.775	0.907	0.648	0.000163	0.00406	-		SV2A	0.327	0.315	0.659	-1.66	2.28e-05	0.000423	-			TOM1	0.133	0.216	0.498	1.13	0.000945	0.0185	-
NAGK	-0.0158	0.917	0.97	-0.814	0.000164	0.00406	-		MYADM	0.526	0.0535	0.3	1.14	2.3e-05	0.000427	-			PTPRQ	-0.205	0.395	0.668	2.66	0.000952	0.0187	-
B4GALNT4	-0.284	0.213	0.505	-5.99	0.000164	0.00408	-		FNBP1L	0.304	0.318	0.661	1.53	2.31e-05	0.000428	-			SACS	0.283	0.0938	0.323	1.21	0.000972	0.019	-
ITIH1	0.0972	0.653	0.849	1.67	0.000167	0.00412	-		SERPINB10	0.0577	0.94	0.985	-4.24	2.33e-05	0.000431	-			BGN	0.236	0.528	0.763	2.51	0.000972	0.019	-
NETO1	0.136	0.79	0.915	-5.82	0.000168	0.00415	-		ZNF624	0.38	0.00801	0.114	0.757	2.34e-05	0.000432	-			ARID3B	0.659	0.00125	0.0231	1.42	0.000985	0.0192	-
NUCKS1	0.198	0.0829	0.303	0.663	0.00017	0.00417	-		HOXA7	-0.37	0.151	0.48	-6.5	2.37e-05	0.000437	-			E2F2	-0.358	0.045	0.215	-2.19	0.000987	0.0193	-
LIN9	0.236	9.22e-05	0.00396	0.809	0.000171	0.00418	-		SLC25A30	0.408	0.225	0.572	0.983	2.44e-05	0.000447	-			HLA-F	-0.196	0.474	0.727	-1.45	0.001	0.0195	-
PREX1	-0.953	0.000352	0.0101	-1.27	0.000171	0.00418	-		HOPX	-0.509	0.341	0.68	-2.56	2.45e-05	0.000449	-			LRIG1	-0.825	0.00341	0.0451	-2.56	0.00102	0.0197	-
SLC27A2	0.94	0.0178	0.126	2.07	0.000171	0.00418	-		CRYM	-0.537	0.37	0.701	-4.15	2.48e-05	0.000453	-			DNTT	-1.4	0.00096	0.02	-3.05	0.00104	0.0201	-
FAM168A	0.177	0.0721	0.278	-0.694	0.000171	0.00418	-		DOCK5	0.213	0.64	0.866	-3.1	2.48e-05	0.000453	-			CRY2	0.0787	0.441	0.705	0.926	0.00105	0.0203	-
RETSAT	-0.0222	0.812	0.926	-0.683	0.000171	0.00418	-		HLA-DMA	1.86	0.00413	0.0776	1.01	2.5e-05	0.000457	-			MTMR4	-0.00814	0.933	0.972	-0.844	0.00105	0.0203	-
RHBDD3	-0.271	0.0153	0.114	-0.765	0.000172	0.00419	-		ARHGAP22	-0.97	0.142	0.469	-3.5	2.53e-05	0.000462	-			CCDC186	-0.573	0.00109	0.0217	-1.29	0.00106	0.0204	-
TMEM259	-0.533	2.96e-05	0.00171	-0.749	0.000174	0.00424	-		VDAC1	-0.177	0.299	0.646	-1.14	2.56e-05	0.000466	-			SPINK5	0.125	0.773	0.9	2.38	0.00106	0.0204	-
CYCS	-0.174	0.0221	0.141	0.645	0.000176	0.00429	-		SUSD3	-0.195	0.72	0.906	-1.54	2.61e-05	0.000474	-			THAP5	0.0332	0.777	0.902	-0.929	0.00106	0.0204	-
PYHIN1	-0.498	0.189	0.478	-2.44	0.000176	0.00429	-		SPTBN2	-1.08	0.00426	0.0787	-2.49	2.62e-05	0.000475	-			PTPN2	-0.184	0.181	0.453	0.735	0.00107	0.0206	-
ITIH3	0.238	0.603	0.821	2	0.000179	0.00434	-		COMMD4	0.137	0.225	0.572	0.732	2.67e-05	0.000481	-			VPREB3	-0.318	0.523	0.761	-2.96	0.00108	0.0206	-
NFIC	-0.152	0.5	0.754	-1.13	0.000183	0.00443	-		SLC45A3	-0.0749	0.827	0.951	-2.51	2.67e-05	0.000482	-			FAM222B	0.135	0.358	0.637	0.76	0.00111	0.0213	-
INTS3	-0.0279	0.522	0.77	-1.08	0.000184	0.00444	-		RAB11A	0.00916	0.93	0.982	0.496	2.68e-05	0.000482	-			CLNS1A	0.141	0.272	0.561	0.831	0.00112	0.0214	-
RHEB	0.246	0.00179	0.0316	0.671	0.000188	0.00452	-		ACACA	-0.4	0.0391	0.258	-0.596	2.7e-05	0.000485	-			NPR1	-0.701	0.39	0.664	-3.86	0.00113	0.0216	-
NEO1	-0.0233	0.916	0.97	-2.02	0.000187	0.00452	-		IRAK1	-0.0751	0.629	0.86	-0.812	2.73e-05	0.000488	-			CALHM6	-0.0572	0.952	0.981	-2.82	0.00113	0.0216	-
LENG1	-0.0613	0.314	0.613	0.782	0.000191	0.00459	-		MNDA	0.109	0.898	0.973	-4.3	2.78e-05	0.000496	-			POLE	0.197	0.0283	0.165	-1.24	0.00117	0.0221	-
FNBP1	-0.533	0.00377	0.0491	-1.17	0.000192	0.0046	-		HGF	0.604	0.21	0.555	-2.67	2.79e-05	0.000497	-			RNH1	0.177	0.0357	0.188	0.714	0.00117	0.0221	-
C9orf16	0.172	0.268	0.571	0.889	0.000192	0.0046	-		EEF1AKMT2	0.517	0.00124	0.0392	0.725	2.8e-05	0.000498	-			TMEM119	1.71	5.38e-09	3.66e-06	2.07	0.00118	0.0222	TMEM119
TIAM2	-0.52	0.0144	0.11	-2.02	0.000195	0.00466	-		ALCAM	-0.221	0.527	0.803	-1.61	2.84e-05	0.000505	-			RAB4A	0.362	0.291	0.579	0.791	0.00118	0.0222	-
TUBA4B	0.0688	0.253	0.556	-1.88	0.000195	0.00466	-		EPC1	-0.317	0.000962	0.0336	0.478	2.86e-05	0.000506	-			NDUFAF6	-0.0104	0.933	0.972	-1.32	0.00118	0.0222	-
DIP2A	-0.424	2.16e-06	0.00025	-0.906	0.000197	0.00469	-		TBK1	-0.0407	0.857	0.959	-0.872	2.87e-05	0.000506	-			SCAMP2	0.116	0.395	0.668	0.67	0.0012	0.0224	-
TACC2	0.335	0.106	0.348	2.77	0.000197	0.00469	-		CD1A	-0.354	0.508	0.792	-2.93	2.9e-05	0.000511	-			EHF	0.391	0.147	0.41	2.36	0.0012	0.0224	-
PARP15	0.341	0.0277	0.162	1.17	0.000198	0.0047	-		PRRC1	-0.266	0.0139	0.15	0.587	2.95e-05	0.000518	-			FBRSL1	0.00582	0.951	0.981	0.995	0.0012	0.0225	-
ITGB7	0.581	0.0522	0.233	-1.87	0.000198	0.0047	-		RHOU	0.0586	0.914	0.979	-1.93	2.95e-05	0.000518	-			MT-ND2	-0.186	0.26	0.548	1.66	0.00123	0.023	-
SUFU	0.158	0.0981	0.332	-0.86	0.000199	0.00472	-		FAM207A	-0.558	0.000624	0.0253	-1.64	2.99e-05	0.000523	-			C8orf88	0.325	0.193	0.47	1.92	0.00124	0.0232	-
CRADD	-0.0304	0.772	0.905	-1.5	0.000199	0.00472	-		CD86	0.5	0.413	0.732	-2.04	2.99e-05	0.000523	-			SERINC3	0.171	0.0868	0.31	0.685	0.00125	0.0233	-
ANKRD54	-0.00287	0.965	0.988	0.67	0.0002	0.00474	-		DSN1	0.0224	0.841	0.954	0.646	3.01e-05	0.000525	-			KRT14	0.173	0.394	0.668	1.84	0.00125	0.0233	-
PIP5K1A	-0.199	0.000682	0.0162	-0.855	0.000202	0.00477	-		ABHD17C	-0.111	0.7	0.899	-2.74	3.02e-05	0.000527	-			SLC35G2	-0.556	0.601	0.81	1.9	0.00126	0.0234	-
FAM89A	-0.0447	0.947	0.981	1.77	0.000203	0.0048	-		GALNT10	-0.24	0.339	0.678	-0.961	3.04e-05	0.00053	-			VDAC3	-0.0289	0.751	0.889	0.725	0.00126	0.0234	-
DSC2	-0.0243	0.905	0.966	2.68	0.000205	0.00483	-		ITPR2	-0.347	0.142	0.469	-0.712	3.06e-05	0.000532	-			SUPT3H	-0.117	0.103	0.339	1.25	0.00127	0.0235	-
SCN4A	-0.293	0.588	0.811	-3.64	0.000209	0.00492	-		PLXNA1	0.909	0.00744	0.111	1.33	3.07e-05	0.000533	-			ZDHHC14	1.18	0.00124	0.0231	1.77	0.0013	0.024	-
ATG9A	-0.631	2.22e-07	4.64e-05	-0.845	0.000211	0.00495	ATG9A		FHIT	0.524	0.262	0.609	1.23	3.07e-05	0.000533	-			APOL2	0.107	0.391	0.665	-1.26	0.0013	0.024	-
MAPRE2	-0.00479	0.96	0.987	-0.639	0.000213	0.00499	-		ATP2C1	-0.129	0.359	0.693	-0.518	3.08e-05	0.000534	-			BORCS5	0.015	0.913	0.963	1.17	0.0013	0.0241	-
MED16	-0.122	0.0134	0.106	-0.773	0.000218	0.00509	-		SLC18B1	0.0834	0.799	0.942	-1.36	3.11e-05	0.000539	-			ST6GALNAC3	-0.636	0.44	0.704	-4	0.00133	0.0245	-
TTC31	-0.114	0.271	0.574	-0.774	0.000218	0.00509	-		ZNF730	0.117	0.691	0.894	1.01	3.14e-05	0.000542	-			ZNF486	-0.0857	0.753	0.89	-1.79	0.00133	0.0245	-
CDHR3	1.38	0.0455	0.214	1.82	0.00022	0.00513	-		PTGFRN	-0.888	0.0791	0.357	-3.2	3.15e-05	0.000544	-			SHKBP1	0.334	0.000738	0.017	0.669	0.00134	0.0247	-
PANX2	-0.92	0.0995	0.335	-2.85	0.000222	0.00515	-		TUT1	-0.00632	0.962	0.992	0.648	3.16e-05	0.000545	-			TMEM268	-0.374	0.0156	0.115	-0.851	0.00135	0.0247	-
LEPROT	-0.3	0.131	0.392	-0.861	0.000222	0.00515	-		MED31	-0.131	0.394	0.718	0.791	3.17e-05	0.000546	-			HMGCS1	0.172	0.477	0.728	0.694	0.00134	0.0247	-
SPECC1	-0.293	0.263	0.567	-1.71	0.000224	0.00519	-		KIF21B	-0.433	0.024	0.2	-1.24	3.2e-05	0.00055	-			HPS4	-0.759	2.28e-07	5.79e-05	-1.71	0.00135	0.0248	HPS4
BBS10	0.273	0.26	0.563	-1.23	0.000225	0.0052	-		NFATC1	-0.75	0.0211	0.186	-1.29	3.2e-05	0.000551	-			CAMKV	-0.659	0.19	0.467	2.19	0.00135	0.0248	-
PSMB7	0.123	0.317	0.617	0.514	0.000227	0.00523	-		INPP4A	-0.331	0.108	0.409	-0.757	3.25e-05	0.000558	-			ZNF420	-0.088	0.485	0.734	-1.2	0.00136	0.0249	-
TESK2	-0.627	0.00336	0.0463	-0.836	0.00023	0.0053	-		CHST10	-0.0492	0.824	0.951	0.964	3.27e-05	0.000559	-			ORMDL3	-0.0723	0.537	0.77	-1.14	0.00137	0.025	-
SNRPF	0.0652	0.208	0.499	0.717	0.00023	0.0053	-		ABHD2	0.587	0.0848	0.366	-0.737	3.29e-05	0.000563	-			CNR2	-0.229	0.572	0.792	-3.28	0.00139	0.0254	-
C11orf96	-0.257	0.631	0.836	1.61	0.00023	0.0053	-		TBC1D14	-0.934	0.000124	0.00843	-0.957	3.36e-05	0.000573	-			GRAP	-0.497	0.00687	0.0706	-1.21	0.00141	0.0256	-
ADCY7	-0.674	0.00358	0.0477	-1.47	0.000235	0.00539	-		KRT7	0.417	0.368	0.699	-3.22	3.39e-05	0.000578	-			SOX9	-0.126	0.475	0.727	2.67	0.00141	0.0256	-
ZNF175	-0.564	0.0086	0.082	-1.41	0.000238	0.00545	-		CLTC	-0.0539	0.551	0.816	-0.586	3.43e-05	0.000583	-			FYCO1	0.204	0.183	0.458	0.689	0.00141	0.0257	-
MAPKAPK3	-0.399	0.00311	0.0448	-1.08	0.000241	0.0055	-		ZNF385A	0.604	0.0963	0.388	-1.29	3.44e-05	0.000584	-			BTG3	0.748	0.0691	0.273	1.75	0.00143	0.0259	-
PAXIP1	0.116	0.0564	0.243	0.698	0.000241	0.0055	-		MR1	-0.294	0.113	0.418	-0.67	3.47e-05	0.000588	-			ACSF2	-0.136	0.387	0.662	-0.955	0.00143	0.0259	-
PLCD3	-0.445	0.105	0.346	-1.72	0.000241	0.0055	-		NEGR1	3.15	5.91e-05	0.00518	2.06	3.53e-05	0.000596	-			DTX1	-0.0428	0.91	0.961	-3.51	0.00143	0.0259	-
TIE1	-0.557	0.0604	0.253	-2.48	0.000243	0.00554	-		KCNA3	-0.969	0.03	0.222	-1.62	3.61e-05	0.000607	-			ARID5B	-0.884	5.72e-05	0.00317	-1.59	0.00144	0.026	-
LYRM1	0.386	0.00081	0.0183	0.648	0.000245	0.00557	-		PI4K2B	0.0417	0.741	0.915	0.63	3.6e-05	0.000607	-			MFSD10	0.782	0.000903	0.0193	0.851	0.00144	0.026	-
LAMA3	-0.23	0.526	0.773	-4.07	0.000246	0.00559	-		IL1RN	0.0813	0.86	0.96	-3.63	3.6e-05	0.000607	-			REXO2	0.314	0.00791	0.077	-1.32	0.00146	0.0261	-
RAB40B	-0.0891	0.617	0.829	-2.26	0.000247	0.00559	-		P3H4	0.622	0.109	0.412	1.38	3.62e-05	0.000608	-			FANCE	0.279	0.00839	0.08	-1.45	0.00147	0.0263	-
MYL9	-0.0133	0.898	0.962	-3.34	0.000247	0.00559	-		MYO1F	-0.237	0.569	0.826	-1.48	3.64e-05	0.00061	-			FRRS1	0.3	0.059	0.251	1.9	0.00147	0.0263	-
MAML3	-0.0688	0.722	0.883	-1.22	0.000247	0.0056	-		MZB1	-0.0822	0.73	0.911	0.93	3.72e-05	0.000621	-			HTRA3	0.815	0.148	0.411	2.72	0.00147	0.0263	-
TCF4	0.73	6.68e-05	0.00316	1.24	0.000256	0.00577	-		FUT7	-0.67	0.0752	0.349	-2.17	3.74e-05	0.000622	-			CCDC154	-0.462	0.126	0.378	-1.84	0.00147	0.0263	-
CAMK4	0.292	0.412	0.691	1.67	0.000256	0.00577	-		CD151	-0.535	0.161	0.494	-1.44	3.74e-05	0.000622	-			MAFK	0.0288	0.843	0.933	0.958	0.00148	0.0264	-
KIF27	0.205	0.129	0.389	0.729	0.000257	0.00578	-		NPC1	-0.227	0.376	0.705	-1.05	3.8e-05	0.000631	-			KATNAL1	0.346	0.000839	0.0185	0.854	0.00148	0.0265	-
LDB3	-0.155	0.783	0.911	-6.62	0.000258	0.0058	-		GGT5	-0.634	0.457	0.762	-3.05	3.85e-05	0.000638	-			DLGAP4	-0.0652	0.736	0.88	0.909	0.00149	0.0265	-
NCBP2AS2	-0.0094	0.941	0.98	0.737	0.000264	0.00593	-		AGL	-0.634	0.000369	0.0181	-1.16	3.86e-05	0.000639	-			ADAM19	-0.592	0.0565	0.244	-1.91	0.00149	0.0266	-
GATM	1.23	0.0281	0.163	1.83	0.000265	0.00595	-		MKNK2	0.0802	0.671	0.883	-1.18	3.9e-05	0.000645	-			LRP6	-0.65	0.000372	0.0109	-1.87	0.0015	0.0267	-
PMPCB	0.0442	0.529	0.775	0.463	0.000268	0.00598	-		INTS13	-0.102	0.13	0.449	-0.567	3.93e-05	0.000649	-			PLCL2	-0.978	0.000321	0.01	-1.3	0.00152	0.0268	-
CCSER2	0.0512	0.647	0.845	-0.841	0.000268	0.00598	-		GPRASP2	0.897	0.0364	0.248	1.07	3.96e-05	0.000652	-			FADD	0.18	0.0267	0.159	0.927	0.00151	0.0268	-
NLRP11	-0.67	0.0667	0.267	-5.32	0.00027	0.00601	-		PPP1R37	0.333	0.0881	0.372	0.761	4e-05	0.000658	-			ADAM22	0.137	0.391	0.665	1.44	0.00152	0.0268	-
ZNF286A	0.945	0.00116	0.0234	0.969	0.000274	0.00606	-		FOXO3B	0.515	0.117	0.427	0.948	4.03e-05	0.000662	-			WDR76	-0.0355	0.702	0.863	-1.42	0.00152	0.0268	-
SKIDA1	-1.76	0.357	0.649	-3.89	0.000273	0.00606	-		SETD6	-1.25	0.00302	0.0652	-1.24	4.1e-05	0.000673	-			FLT3	1.26	1.94e-06	0.00028	1.64	0.00153	0.0271	FLT3
TTLL6	0.193	0.595	0.817	1.7	0.000273	0.00606	-		SMAP1	-0.677	0.00675	0.105	-0.615	4.11e-05	0.000674	-			ARHGEF10L	-0.589	0.432	0.698	2.33	0.00154	0.0272	-
AADACL4	0.0446	0.739	0.89	2.49	0.000275	0.00609	-		KIAA0513	0.0933	0.851	0.957	-1.61	4.22e-05	0.000687	-			C16orf74	0.899	0.00322	0.0435	1.95	0.00155	0.0273	-
TXNL4B	0.158	0.0198	0.133	0.541	0.000276	0.00611	-		ILK	0.114	0.493	0.785	-0.727	4.25e-05	0.000692	-			FLCN	-0.153	0.133	0.389	-0.966	0.00156	0.0274	-
TMEM154	-0.824	0.0306	0.17	-2.21	0.000277	0.00612	-		NDUFS7	0.221	0.09	0.376	0.543	4.26e-05	0.000693	-			CPQ	0.386	0.163	0.43	0.976	0.00157	0.0275	-
WDR44	-0.249	0.0206	0.136	-0.713	0.000281	0.00619	-		CDKN2D	0.33	0.259	0.606	-1.27	4.29e-05	0.000697	-			DHRS7	0.0968	0.532	0.766	1.27	0.00157	0.0275	-
GIMAP6	-0.425	0.0526	0.234	-2.45	0.000281	0.00619	-		WDFY3	1.78	0.000234	0.0134	1.59	4.33e-05	0.000701	-			HS6ST1	-0.0473	0.697	0.861	1.31	0.00157	0.0275	-
PABPC3	-0.19	0.358	0.649	-0.953	0.000281	0.00619	-		SERPINB1	-0.433	0.384	0.711	-1.06	4.33e-05	0.000701	-			DDX42	0.008	0.824	0.924	0.658	0.00158	0.0276	-
SARDH	-0.0351	0.832	0.934	1.54	0.000281	0.00619	-		KCTD17	0.214	0.366	0.698	0.864	4.35e-05	0.000702	-			GALC	1.1	0.00139	0.0248	0.915	0.00161	0.0281	-
SAMD4A	0.726	0.000248	0.00788	1.4	0.000283	0.00621	-		STT3B	0.0696	0.659	0.877	-0.722	4.38e-05	0.000705	-			RTCA	0.219	0.0139	0.107	0.545	0.00162	0.0282	-
EXOSC4	-0.00272	0.975	0.99	-1.71	0.000284	0.00622	-		TPP2	-0.345	0.00865	0.118	-0.787	4.44e-05	0.000711	-			SMPD3	0.221	0.475	0.727	1.72	0.00161	0.0282	-
CHAMP1	0.0147	0.809	0.925	-1.04	0.000285	0.00624	-		CNIH4	-0.0167	0.868	0.963	0.602	4.45e-05	0.000712	-			TFCP2L1	-0.473	0.235	0.518	2.02	0.00164	0.0285	-
SHCBP1	0.0631	0.575	0.803	1.07	0.000286	0.00625	-		RASAL2	-0.634	0.154	0.484	1.63	4.51e-05	0.000718	-			PTTG1IP	0.23	0.147	0.41	1.15	0.00165	0.0287	-
CYGB	-0.518	0.256	0.56	-2.81	0.000286	0.00626	-		HLCS	-0.237	0.202	0.547	-1.31	4.55e-05	0.000724	-			TLE1	-0.238	0.317	0.6	-2.45	0.00165	0.0287	-
TP53I11	0.247	0.0776	0.291	1.28	0.000288	0.00627	-		MAST3	0.175	0.444	0.753	-0.938	4.55e-05	0.000724	-			ITGB6	-0.106	0.735	0.88	2.29	0.00165	0.0287	-
SIRT2	-0.00522	0.967	0.989	0.52	0.000288	0.00627	-		RPS6KA3	-0.213	0.288	0.636	-0.828	4.57e-05	0.000727	-			CERS5	0.143	0.157	0.425	0.549	0.00166	0.0288	-
PARP4	-0.000156	0.998	1	-0.768	0.00029	0.00631	-		FKBP14	-0.666	0.0924	0.38	-1.83	4.6e-05	0.000728	-			ALDH1L1	-0.518	0.39	0.664	2.2	0.00166	0.0288	-
ZNF300	0.0272	0.935	0.977	-2.7	0.000293	0.00636	-		DMWD	0.364	0.223	0.568	1.08	4.59e-05	0.000728	-			CEP68	-0.151	0.22	0.503	-1.22	0.00167	0.0289	-
LSS	-0.121	0.387	0.672	-0.922	0.000298	0.00645	-		TANC1	-0.597	0.147	0.476	-2.67	4.66e-05	0.000736	-			LEPROTL1	0.158	0.327	0.611	0.925	0.00167	0.0289	-
GALNT6	-0.348	0.114	0.362	-1.87	0.000302	0.00652	-		RPS10	-0.171	0.0767	0.353	0.62	4.74e-05	0.000747	-			VIM	-0.187	0.274	0.563	1.1	0.00168	0.029	-
AEBP1	0.212	0.199	0.489	1.37	0.000303	0.00654	-		ACTN4	-0.24	0.169	0.507	-0.747	4.75e-05	0.000747	-			RORC	-0.114	0.482	0.732	1.72	0.00168	0.029	-
PBK	0.444	0.00439	0.0535	1.48	0.000305	0.00657	-		XPO6	-0.241	0.00629	0.1	-0.645	4.82e-05	0.000757	-			LNPEP	-0.0338	0.755	0.891	0.669	0.0017	0.0292	-
GGA3	-0.0689	0.13	0.39	-0.462	0.000306	0.00657	-		SH2D4A	-1.54	0.00655	0.103	-2.77	4.82e-05	0.000757	-			SH3BP2	0.135	0.563	0.785	1.23	0.00171	0.0294	-
MINDY4	0.567	0.0778	0.292	1.16	0.000307	0.00661	-		ARNT	0.0851	0.546	0.814	-0.52	4.82e-05	0.000757	-			DGAT1	-0.0177	0.869	0.945	-0.756	0.00172	0.0295	-
NCKAP5	0.436	0.383	0.669	2.88	0.000309	0.00664	-		ITGA8	-0.992	0.0565	0.307	-5.47	4.87e-05	0.000762	-			THBD	-0.23	0.436	0.702	2.22	0.00173	0.0297	-
DLG4	0.346	0.00312	0.0448	-1	0.000311	0.00667	-		PPM1E	-0.441	0.506	0.791	-5.24	4.87e-05	0.000762	-			TTC7A	-0.248	0.0165	0.119	-1.06	0.00175	0.03	-
IRAK3	-0.811	0.00609	0.0658	-1.84	0.000313	0.0067	-		ABRACL	0.216	0.211	0.556	0.794	4.92e-05	0.000768	-			MYL10	-0.0223	0.882	0.951	1.72	0.00176	0.03	-
ARRB2	-0.0746	0.652	0.848	-0.872	0.000313	0.0067	-		PRKCE	-0.0704	0.75	0.92	-1.01	4.96e-05	0.000774	-			USP43	0.562	0.00914	0.0839	1.69	0.00177	0.0301	-
CWC25	-0.0125	0.866	0.948	0.743	0.000313	0.0067	-		LDHA	-0.218	0.174	0.513	-0.79	4.98e-05	0.000775	-			TMEM53	1.14	0.013	0.102	0.974	0.00177	0.0301	-
HHEX	-0.649	0.0044	0.0536	-1.35	0.000322	0.00687	-		AP5B1	0.0254	0.843	0.954	-1.09	4.97e-05	0.000775	-			SH2D3C	-0.193	0.179	0.451	-1.45	0.00178	0.0302	-
SPTLC2	-0.348	0.0156	0.116	-0.949	0.000323	0.00687	-		ISG15	0.653	0.0545	0.302	1.3	5.01e-05	0.000779	-			SMIM8	0.0167	0.863	0.942	-1.06	0.00179	0.0303	-
ABCA2	-0.364	0.00527	0.0597	-1.36	0.000326	0.00693	-		GSE1	-0.105	0.548	0.814	-1.03	5.05e-05	0.000785	-			G3BP1	0.0645	0.455	0.715	0.61	0.00179	0.0304	-
TTI2	0.168	0.0293	0.166	0.693	0.000329	0.00697	-		ZCCHC3	0.225	0.15	0.48	0.595	5.08e-05	0.00079	-			PCGF5	-0.543	2.67e-06	0.000352	-1.12	0.0018	0.0305	PCGF5
CHCHD2	-0.238	0.153	0.427	0.789	0.000328	0.00697	-		PPP1R9B	-0.0477	0.791	0.94	-0.611	5.09e-05	0.00079	-			IPO11	0.0347	0.649	0.836	-0.723	0.0018	0.0305	-
ITSN1	-0.0182	0.893	0.96	-1.36	0.000329	0.00697	-		ST8SIA4	0.173	0.396	0.718	0.578	5.25e-05	0.000811	-			FEZ2	0.27	0.0118	0.0972	0.635	0.00181	0.0306	-
TOX	-0.265	0.214	0.506	-1.69	0.000333	0.00702	-		WNK1	-0.249	0.0466	0.28	-0.999	5.3e-05	0.000816	-			MGAT4A	0.376	0.145	0.408	-1.6	0.00182	0.0306	-
EHD2	-0.0484	0.903	0.966	-4.37	0.000333	0.00702	-		MERTK	-0.0181	0.971	0.994	-3.01	5.3e-05	0.000816	-			C2CD2	-0.442	0.361	0.64	-1.53	0.00181	0.0306	-
MAP3K1	1.04	9.42e-09	3.89e-06	1.01	0.000337	0.00707	MAP3K1		PSAP	0.457	0.0649	0.324	-0.935	5.31e-05	0.000817	-			BBOX1	-0.0167	0.959	0.984	2.01	0.00182	0.0306	-
METTL7A	-0.35	0.164	0.442	-1.32	0.000336	0.00707	-		MATK	-0.794	0.317	0.661	-1.77	5.33e-05	0.000819	-			DOT1L	0.00403	0.967	0.987	0.965	0.00182	0.0306	-
PROX2	-0.0436	0.925	0.973	-2.11	0.000336	0.00707	-		ACSS2	0.0353	0.891	0.971	-0.872	5.33e-05	0.000819	-			CEACAM6	-0.872	0.693	0.859	-5.87	0.00184	0.0309	-
STARD3	-0.394	0.00424	0.0524	-0.538	0.000337	0.00708	-		DNAJB9	-0.0511	0.792	0.94	0.786	5.36e-05	0.000821	-			INPP5D	-0.188	0.476	0.728	-1.06	0.00187	0.0314	-
FZD6	-0.614	0.0164	0.119	-2.81	0.000338	0.00708	-		SLC22A5	0.39	0.374	0.703	-1.22	5.42e-05	0.000829	-			SSR3	-0.0314	0.619	0.82	0.604	0.00187	0.0314	-
TMEM117	0.221	0.481	0.739	1.68	0.000339	0.00708	-		PFKFB2	0.648	0.154	0.483	1.8	5.47e-05	0.000835	-			MAN1A1	0.165	0.689	0.858	-2.26	0.00187	0.0314	-
RARA	0.0994	0.611	0.826	1.24	0.000339	0.00708	-		FARP1	0.942	0.026	0.207	1.59	5.49e-05	0.000836	-			C18orf25	-0.157	0.326	0.61	0.827	0.00188	0.0315	-
SCN3A	-0.0322	0.92	0.972	-4.09	0.00034	0.0071	-		ST3GAL1	-0.148	0.572	0.828	-0.894	5.49e-05	0.000836	-			ZEB2	0.406	0.0237	0.148	1.02	0.0019	0.0317	-
G6PD	-0.105	0.312	0.613	-0.887	0.000342	0.00712	-		ZNF276	-0.135	0.482	0.778	-0.686	5.53e-05	0.000841	-			GFOD1	-0.801	1.54e-06	0.000234	-1.51	0.00191	0.0319	GFOD1
DMD	1.34	0.00442	0.0537	2.11	0.000344	0.00716	-		LRRC42	0.375	0.0022	0.0537	0.565	5.56e-05	0.000845	-			TMOD2	-0.618	0.00327	0.0439	-2.09	0.00191	0.0319	-
SPSB1	-0.376	0.461	0.726	1.47	0.000348	0.00723	-		BCL10	-0.167	0.219	0.565	0.563	5.57e-05	0.000846	-			ANKIB1	0.159	0.0344	0.184	-0.628	0.00191	0.0319	-
LRWD1	-0.0555	0.266	0.569	0.768	0.000349	0.00725	-		UQCC2	0.179	0.253	0.599	0.883	5.58e-05	0.000846	-			HEXD	0.337	0.15	0.413	-1.19	0.00191	0.0319	-
AGAP3	-0.284	0.286	0.589	-2.89	0.000358	0.00739	-		USP21	0.126	0.384	0.711	0.464	5.58e-05	0.000846	-			PTCH1	0.399	0.205	0.484	2.16	0.00192	0.0319	-
MRFAP1	0.0962	0.268	0.571	0.604	0.00036	0.00742	-		ACOT7	-0.203	0.225	0.572	-1.27	5.69e-05	0.000859	-			WDR60	0.188	0.0982	0.33	0.756	0.00192	0.032	-
SF3B6	0.0119	0.77	0.904	0.668	0.000361	0.00743	-		TMEM184B	-0.0145	0.949	0.987	-1.02	5.68e-05	0.000859	-			TRIM22	-0.465	0.0425	0.208	-1.17	0.00194	0.0321	-
GPR176	1.16	0.00613	0.0661	2.21	0.000364	0.00746	-		IDH1	-0.351	0.187	0.527	-0.92	5.74e-05	0.000865	-			AGPAT3	-0.262	0.241	0.524	-1.4	0.00193	0.0321	-
CD93	-0.834	0.0149	0.113	-2.19	0.000364	0.00746	-		SS18L2	-0.0361	0.82	0.949	0.657	5.81e-05	0.000872	-			SIDT1	-0.169	0.63	0.826	-1.21	0.00193	0.0321	-
INO80C	-0.215	0.0358	0.187	-1.51	0.000363	0.00746	-		TYRO3	0.596	0.186	0.527	1.37	5.82e-05	0.000873	-			DDR1	-0.0914	0.714	0.87	-2.2	0.00194	0.0321	-
PDHA1	-0.0777	0.404	0.685	-0.762	0.000364	0.00746	-		MGAT3	-0.0832	0.875	0.967	-2	5.83e-05	0.000873	-			SCRN1	-0.0322	0.926	0.969	1.72	0.00194	0.0321	-
PBX2	-0.0873	0.339	0.635	-0.633	0.000369	0.00755	-		PTPRK	2.02	7.33e-05	0.00594	2.24	5.86e-05	0.000876	-			RAG1	-0.773	0.0952	0.326	-3.65	0.00195	0.0323	-
CREB3L3	0.341	0.524	0.771	2.28	0.00037	0.00756	-		USP31	0.192	0.368	0.699	0.921	5.89e-05	0.000879	-			PI4K2B	0.0505	0.616	0.817	-0.965	0.00195	0.0323	-
CENPU	0.0912	0.351	0.644	0.881	0.000372	0.00759	-		KIF13B	-0.177	0.208	0.554	-0.525	5.91e-05	0.000881	-			TAF1B	0.293	0.0117	0.0964	0.793	0.00196	0.0324	-
SH3PXD2B	0.135	0.623	0.832	-2.21	0.000373	0.0076	-		CCDC130	0.135	0.138	0.462	0.427	5.99e-05	0.000891	-			HAP1	-1.04	0.308	0.593	-5.12	0.00196	0.0324	-
RASAL1	1.24	0.00169	0.0307	2.31	0.00038	0.00769	-		DERL2	0.341	0.0143	0.153	0.496	6.06e-05	0.000901	-			TMC6	-0.0295	0.886	0.952	-1.1	0.00197	0.0325	-
MAP3K6	0.108	0.48	0.738	-1.25	0.000379	0.00769	-		GIT1	0.0475	0.541	0.812	-0.724	6.16e-05	0.000913	-			ACTG1	-0.101	0.628	0.825	1.01	0.00198	0.0326	-
EGR1	0.185	0.762	0.901	-3.35	0.000378	0.00769	-		STX11	-0.027	0.964	0.992	-2.26	6.15e-05	0.000913	-			PANX2	-0.0783	0.893	0.955	2.02	0.00198	0.0326	-
EIF4ENIF1	0.00945	0.843	0.937	-0.52	0.00038	0.00769	-		ZNF180	0.149	0.546	0.814	0.608	6.2e-05	0.000916	-			GGA2	-0.0035	0.962	0.986	0.874	0.00198	0.0326	-
NOD1	-0.305	0.217	0.51	-1.03	0.000382	0.00772	-		ASCC1	-0.00154	0.989	0.998	-0.693	6.34e-05	0.000934	-			MAPK10	-0.974	0.0115	0.0954	2.08	0.002	0.0328	-
AK1	0.97	0.0313	0.172	0.907	0.000383	0.00774	-		ZNF500	0.114	0.631	0.861	0.614	6.35e-05	0.000935	-			FGG	-0.283	0.347	0.628	1.91	0.00199	0.0328	-
C18orf21	0.0909	0.314	0.614	0.645	0.000387	0.0078	-		FBXW2	-0.069	0.622	0.857	-0.435	6.43e-05	0.000945	-			CHPF2	0.0443	0.677	0.852	0.642	0.002	0.0328	-
ADD3	-0.22	0.124	0.38	-0.862	0.000388	0.00783	-		MTX2	-0.801	3.04e-05	0.00318	-1.86	6.46e-05	0.000948	MTX2			DSN1	-0.147	0.0481	0.224	-0.95	0.00202	0.0331	-
ENPP2	-0.25	0.831	0.933	-3.67	0.000392	0.00785	-		ITGA2	-0.597	0.152	0.481	-1.97	6.47e-05	0.000948	-			SLC41A1	-0.255	0.035	0.186	-1.44	0.00203	0.0332	-
TMOD3	-0.0947	0.0549	0.24	-0.513	0.000394	0.00789	-		MRPL55	-0.129	0.256	0.603	0.588	6.47e-05	0.000948	-			NSL1	-0.131	0.0498	0.228	-0.682	0.00204	0.0333	-
HDLBP	0.0982	0.217	0.51	-0.594	0.000395	0.00791	-		EPB41L5	-0.982	0.00225	0.0548	-1.99	6.58e-05	0.000962	-			TUBB2A	0.392	0.271	0.56	1.83	0.00204	0.0333	-
PHLDA3	0.482	0.152	0.425	1.21	0.000397	0.00793	-		KATNAL1	-0.0208	0.885	0.969	-0.758	6.61e-05	0.000965	-			WRNIP1	0.0618	0.493	0.74	0.52	0.00205	0.0333	-
CLIC5	-0.925	0.23	0.528	-5.87	0.000397	0.00793	-		NOP10	-0.146	0.213	0.559	0.84	6.61e-05	0.000966	-			AC073111.4	-0.0604	0.744	0.885	-1.17	0.00204	0.0333	-
HNRNPK	0.0781	0.042	0.205	0.391	0.000398	0.00794	-		NOA1	-0.464	0.00816	0.115	-0.532	6.64e-05	0.000969	-			PRKAB2	0.243	0.0463	0.219	0.737	0.00205	0.0334	-
BCL7A	0.191	0.0186	0.128	1.05	0.000402	0.008	-		TNIP1	-0.548	0.0289	0.219	-0.804	6.71e-05	0.000976	-			SLC1A3	-0.0587	0.765	0.897	2.14	0.00205	0.0334	-
MCAT	-0.0655	0.362	0.653	0.761	0.000402	0.008	-		CDC42EP2	0.119	0.772	0.928	1.67	6.77e-05	0.000982	-			ORMDL1	0.235	0.246	0.531	0.711	0.00207	0.0335	-
ADGRE2	-1.71	0.000582	0.0147	-2.21	0.000403	0.00802	-		TANK	-0.0189	0.931	0.983	-1.03	6.78e-05	0.000983	-			STAP2	-1.34	2.06e-05	0.00156	-1.65	0.00207	0.0336	-
NRG3	1.3	0.0218	0.141	2.58	0.000409	0.00809	-		FOXO1	0.654	0.041	0.263	0.86	6.82e-05	0.000988	-			RGL1	-0.683	0.0691	0.273	-2.41	0.00208	0.0336	-
PFKFB2	-0.237	0.382	0.669	-3.04	0.000408	0.00809	-		TUBB1	-0.0902	0.426	0.74	-2.82	6.91e-05	0.001	-			PTGER4	-0.585	0.113	0.357	1.54	0.00207	0.0336	-
PSMG2	0.0503	0.573	0.802	0.513	0.000408	0.00809	-		LAT2	-0.2	0.491	0.784	-1.05	6.92e-05	0.001	-			MYBL2	-0.152	0.214	0.495	-1.76	0.00208	0.0336	-
MYOM1	0.177	0.161	0.438	0.904	0.00041	0.0081	-		TOP1MT	-0.692	0.00696	0.106	-0.878	6.97e-05	0.00101	-			ASDURF	0.138	0.0834	0.303	2.05	0.00208	0.0337	-
RNASET2	-0.627	0.0129	0.103	-1.08	0.000411	0.00812	-		SPIN1	0.416	0.00172	0.0477	0.529	7.1e-05	0.00102	-			KLHL13	-0.448	0.588	0.802	2.8	0.00209	0.0337	-
NCK1	-0.141	0.0289	0.165	-0.6	0.000411	0.00812	-		LPCAT1	0.151	0.366	0.698	-1.02	7.08e-05	0.00102	-			PAXX	-0.0292	0.838	0.931	0.959	0.00208	0.0337	-
WBP11	-0.043	0.267	0.571	0.719	0.000412	0.00812	-		PYGL	1.17	0.0157	0.161	-2.12	7.18e-05	0.00103	-			DCTN3	0.0546	0.474	0.727	0.785	0.00211	0.0339	-
GLIPR1	-0.614	0.0334	0.179	-1.35	0.000416	0.00817	-		FAM98B	0.166	0.215	0.561	-0.866	7.22e-05	0.00104	-			TTC21B	0.311	0.0321	0.177	0.697	0.00212	0.0341	-
EPPK1	-0.226	0.355	0.647	-2.87	0.000415	0.00817	-		FAM78A	-0.426	0.273	0.621	-1.38	7.26e-05	0.00104	-			IPMK	-0.0357	0.767	0.897	-1.16	0.00212	0.0341	-
CASP7	-0.184	0.0525	0.233	0.752	0.00042	0.00824	-		TMIGD2	0.151	0.801	0.942	1.36	7.22e-05	0.00104	-			P2RY8	-0.311	0.153	0.418	-1.99	0.00215	0.0343	-
TMC6	-0.501	0.00355	0.0476	-0.871	0.000425	0.00831	-		GIGYF1	0.278	0.0108	0.131	0.559	7.39e-05	0.00105	-			PLEKHM1	0.166	0.0241	0.149	0.722	0.00219	0.035	-
MAN1A1	-0.73	0.0376	0.192	-1.73	0.000428	0.00838	-		TSPYL1	0.221	0.069	0.333	0.55	7.31e-05	0.00105	-			FAM107B	-0.895	0.000204	0.00717	-1.3	0.00222	0.0351	-
GBP5	-0.746	0.0107	0.0929	-2.46	0.000432	0.00844	-		STK10	-0.193	0.423	0.737	-0.668	7.34e-05	0.00105	-			ZNF544	-0.522	0.00344	0.0452	-0.989	0.0022	0.0351	-
FBXL20	-0.282	0.0172	0.123	-0.505	0.000435	0.00848	-		KIF3C	0.295	0.202	0.548	0.928	7.43e-05	0.00106	-			PTP4A3	-0.777	0.0157	0.115	-2.6	0.00221	0.0351	-
PTPRK	-0.552	0.126	0.383	-4.32	0.000438	0.00851	-		ATP13A3	-0.134	0.362	0.695	-0.783	7.41e-05	0.00106	-			CAP1	0.155	0.111	0.354	0.777	0.00221	0.0351	-
LRRC4B	0.108	0.927	0.974	-6.12	0.000437	0.00851	-		TBXAS1	-0.255	0.499	0.788	-1.62	7.41e-05	0.00106	-			SLC1A4	0.34	0.134	0.391	1.11	0.00222	0.0351	-
TMEM26	-0.451	0.1	0.336	-3.82	0.000442	0.00859	-		ANXA3	-0.0717	0.898	0.973	-3.76	7.61e-05	0.00108	-			WWC2	0.708	0.307	0.593	1.96	0.00222	0.0351	-
PPP6R2	-0.015	0.816	0.927	-0.541	0.000443	0.0086	-		LARP1	-0.173	0.123	0.437	-0.561	7.69e-05	0.00109	-			CLDN6	0.595	0.373	0.649	-3.9	0.00221	0.0351	-
XIRP1	-0.119	0.616	0.828	-4.24	0.000444	0.00861	-		TBC1D8	0.0812	0.825	0.951	-1.67	7.73e-05	0.00109	-			PLEKHA5	-0.47	0.152	0.417	1.63	0.00224	0.0353	-
MAN1B1	-0.203	0.0147	0.112	-0.515	0.000446	0.00863	-		CASP4	-0.745	0.00857	0.118	-0.655	7.81e-05	0.0011	-			CAPRIN1	0.149	0.173	0.442	0.515	0.00225	0.0354	-
ARL9	1.43	0.00211	0.0351	1.22	0.000448	0.00864	-		FOCAD	-0.578	0.0675	0.329	1.23	7.89e-05	0.00111	-			LAMA3	-0.446	0.38	0.655	2.47	0.00225	0.0354	-
CTPS1	0.0812	0.386	0.672	0.68	0.000448	0.00864	-		RAB31	-1.2	0.1	0.395	-2.56	7.85e-05	0.00111	-			DDX11	0.0516	0.65	0.837	-1.12	0.00225	0.0354	-
EPHB4	0.0428	0.882	0.955	-1.41	0.000447	0.00864	-		SPINK2	-0.575	0.455	0.76	-2.82	7.92e-05	0.00111	-			ERAP2	-0.315	0.36	0.639	-1.26	0.00226	0.0355	-
SNX20	0.155	0.475	0.735	0.839	0.000449	0.00866	-		ITPKA	-0.531	0.0403	0.261	-1.69	7.97e-05	0.00112	-			TMEM242	0.586	0.000586	0.0143	0.716	0.00227	0.0356	-
SFT2D2	-0.0234	0.805	0.922	0.658	0.000451	0.00869	-		PWWP2B	-0.173	0.347	0.683	-1.85	8.02e-05	0.00112	-			TRIM14	0.365	0.0685	0.271	-1.19	0.00227	0.0356	-
DAPK1	-0.052	0.816	0.928	-3.01	0.00046	0.00882	-		MSRB2	0.388	0.205	0.552	1	8.07e-05	0.00113	-			MGLL	0.343	0.42	0.689	1.76	0.00227	0.0356	-
ADCY3	-0.472	0.000914	0.0198	-0.976	0.000467	0.00888	-		EHD4	-0.608	0.249	0.595	-1.32	8.09e-05	0.00113	-			ANXA1	0.488	0.296	0.583	1.7	0.00228	0.0357	-
CALHM6	-1.99	0.0645	0.261	-2	0.000468	0.00888	-		TTC39C	-0.71	0.00774	0.113	-0.836	8.14e-05	0.00114	-			EIF3M	0.0442	0.446	0.709	0.563	0.00229	0.0359	-
ANXA11	-0.177	0.163	0.441	-0.572	0.000467	0.00888	-		INTS3	0.0167	0.82	0.949	0.787	8.24e-05	0.00115	-			HEXB	-0.0749	0.727	0.876	0.693	0.0023	0.036	-
SDC4	1.06	0.202	0.491	1.8	0.000465	0.00888	-		PMF1	-0.0818	0.466	0.768	0.622	8.3e-05	0.00116	-			SUMF2	0.545	1.05e-06	0.000173	0.598	0.00233	0.0363	SUMF2
ATF7	0.0894	0.376	0.663	-0.743	0.000465	0.00888	-		TCP11L1	0.0812	0.514	0.796	-0.654	8.36e-05	0.00116	-			CSF2RB	-0.988	0.00283	0.0397	-2.49	0.00235	0.0366	-
R3HDM4	-0.124	0.416	0.694	-1.19	0.000468	0.00888	-		PLEKHM3	0.0635	0.806	0.944	-0.574	8.31e-05	0.00116	-			ZIK1	-0.313	0.128	0.382	-1.59	0.00235	0.0366	-
CARD17	-0.444	0.431	0.706	-3.47	0.000467	0.00888	-		VAMP5	0.955	0.0342	0.24	0.898	8.39e-05	0.00117	-			KLC4	-0.0973	0.187	0.463	-0.787	0.00236	0.0366	-
CLTB	-0.0322	0.693	0.869	0.622	0.000468	0.00888	-		ABRAXAS1	-0.186	0.248	0.595	-0.726	8.4e-05	0.00117	-			CARD18	0.149	0.4	0.672	2.02	0.00236	0.0366	-
SYNJ1	-0.269	0.0135	0.106	-0.975	0.000471	0.00891	-		MAPK1	-0.0816	0.418	0.735	-0.542	8.39e-05	0.00117	-			ANGPT2	0.00365	0.99	0.996	-4.79	0.00236	0.0366	-
PODXL	0.347	0.191	0.48	1.04	0.000471	0.00891	-		P4HB	-0.0112	0.934	0.983	-0.636	8.45e-05	0.00117	-			C15orf39	0.39	0.000495	0.0129	1.31	0.00237	0.0368	-
MED12	-0.15	0.0289	0.165	-0.745	0.000473	0.00893	-		GREB1	-0.213	0.71	0.902	2.14	8.55e-05	0.00118	-			PBX3	0.693	0.000466	0.0124	1.16	0.00239	0.037	-
ANKS4B	0.507	0.107	0.349	1.88	0.000474	0.00893	-		ESYT1	-0.00783	0.963	0.992	-0.689	8.49e-05	0.00118	-			ANKRD27	0.437	5.59e-07	0.000114	0.708	0.0024	0.0371	ANKRD27
SYCP2L	2.41	0.00281	0.0422	2.06	0.000475	0.00894	-		CLPB	0.204	0.101	0.397	-0.507	8.59e-05	0.00119	-			HDAC7	-0.192	0.0453	0.216	-1.12	0.00241	0.0372	-
MAP2K1	-0.216	0.00774	0.0765	-0.942	0.000476	0.00894	-		PUS7	-0.629	0.00185	0.049	-1.15	8.71e-05	0.0012	-			TOP1MT	0.384	0.0536	0.237	0.952	0.00242	0.0373	-
MBD4	-0.0933	0.272	0.575	0.411	0.000476	0.00894	-		HSPD1	-0.358	0.0116	0.136	-0.808	8.67e-05	0.0012	-			DIAPH2	0.693	0.00972	0.0868	1.6	0.00245	0.0377	-
MYL6	0.0721	0.405	0.686	0.687	0.000476	0.00894	-		ABLIM2	0.108	0.731	0.911	1.49	8.71e-05	0.0012	-			ZNF568	-0.205	0.364	0.642	-1.38	0.00246	0.0378	-
PDP2	0.247	0.0671	0.268	-1.18	0.000478	0.00896	-		ZNF436	0.0142	0.948	0.987	0.581	8.82e-05	0.00121	-			FUT7	0.299	0.394	0.668	-3	0.00247	0.038	-
BTRC	-0.202	0.0892	0.316	-0.639	0.000478	0.00896	-		CADM4	0.513	0.127	0.443	1.43	8.84e-05	0.00122	-			GIMAP6	0.0648	0.801	0.913	-3.02	0.00251	0.0383	-
SNW1	0.00545	0.918	0.971	0.479	0.000481	0.00901	-		SMYD5	0.434	0.000591	0.0245	0.54	9.04e-05	0.00124	-			RAPGEF3	-0.00165	0.998	1	-1.82	0.0025	0.0383	-
SCAMP2	-0.486	4.69e-06	0.000429	-0.59	0.00049	0.00914	-		TERF1	0.157	0.303	0.65	0.567	9.03e-05	0.00124	-			ACSL1	1.08	0.000106	0.00483	1.67	0.00251	0.0384	-
PIKFYVE	-0.237	0.00105	0.022	-0.616	0.000491	0.00916	-		HGSNAT	0.731	0.034	0.239	1.1	9.2e-05	0.00126	-			CCR7	0.523	0.157	0.425	-2.31	0.00252	0.0384	-
RILPL1	-0.691	0.0198	0.133	-1.66	0.000491	0.00916	-		PTTG1IP	0.25	0.316	0.66	-1.05	9.56e-05	0.0013	-			CACNB4	0.598	0.0816	0.299	1.8	0.00254	0.0386	-
MAML2	-0.814	0.00556	0.0619	-1.22	0.000496	0.00923	-		CASP10	-0.172	0.615	0.853	-1.12	9.75e-05	0.00132	-			EIF5A2	-0.143	0.491	0.739	1.71	0.00254	0.0386	-
TGFB1	-0.369	0.0359	0.188	-1.13	0.000498	0.00925	-		FAH	-0.0382	0.881	0.969	-0.913	9.75e-05	0.00132	-			LTBP4	-0.169	0.636	0.83	1.15	0.00255	0.0387	-
GORASP1	-0.22	0.0861	0.31	0.737	0.000498	0.00925	-		CARD17	-0.708	0.271	0.62	-3.01	9.83e-05	0.00133	-			NCOR1	0.00303	0.984	0.994	0.614	0.00256	0.0388	-
DNAAF2	0.0199	0.857	0.945	0.907	0.000501	0.00928	-		LETM1	-0.00148	0.992	0.999	-0.591	9.8e-05	0.00133	-			SERPINB8	0.459	0.324	0.608	1.53	0.00257	0.0389	-
TNFRSF1A	-0.116	0.473	0.734	-1.14	0.000503	0.00931	-		VPS26C	0.881	0.00272	0.0613	-0.66	0.0001	0.00135	-			SLCO4A1	0.211	0.217	0.499	1.6	0.00258	0.039	-
TXNDC12	-0.23	0.0335	0.179	0.682	0.000508	0.00937	-		MTHFD2	-0.426	0.0119	0.139	-1.04	0.0001	0.00135	-			CD27	-1.55	0.00799	0.0774	-2.74	0.00261	0.0393	-
CA8	-0.372	0.0549	0.24	1.92	0.000507	0.00937	-		PPM1M	0.348	0.191	0.533	-0.815	0.000101	0.00136	-			SSX2IP	-0.328	0.0134	0.105	0.951	0.0026	0.0393	-
COA7	0.0619	0.467	0.73	0.799	0.000508	0.00937	-		PHF19	-0.381	0.024	0.2	-0.738	0.000102	0.00137	-			ADAT3	0.168	0.0633	0.261	1.14	0.0026	0.0393	-
PPP1R12A	0.162	0.0447	0.212	0.532	0.000511	0.00941	-		LUC7L	-0.224	0.316	0.66	0.508	0.000102	0.00137	-			CD22	-0.458	0.102	0.337	-1.51	0.0026	0.0393	-
JRKL	0.212	0.152	0.425	-1.19	0.000513	0.00944	-		LYZ	1.88	2.82e-07	9.75e-05	-3.05	0.000104	0.00139	LYZ			QRSL1	0.124	0.237	0.52	-1.57	0.00261	0.0393	-
EFCAB2	-0.0466	0.795	0.917	0.735	0.000516	0.00947	-		HAAO	0.213	0.642	0.867	-1.17	0.000104	0.00139	-			CASP10	-0.518	0.0129	0.102	-1.56	0.00262	0.0394	-
ZNF81	0.0297	0.909	0.967	-0.899	0.000516	0.00947	-		CBFB	-0.226	0.0348	0.242	-0.551	0.000107	0.00142	-			MLLT6	-0.182	0.12	0.369	-0.942	0.00262	0.0394	-
DNMT3B	0.238	0.187	0.476	1.02	0.000518	0.00949	-		MRFAP1L1	0.377	0.154	0.483	0.662	0.000107	0.00142	-			CCDC107	0.446	0.217	0.499	1.02	0.00262	0.0394	-
LTB	-0.369	0.225	0.521	-2.07	0.000519	0.0095	-		FAAP24	-0.265	0.192	0.534	0.811	0.000107	0.00142	-			PDE10A	-0.147	0.575	0.793	2.88	0.00265	0.0397	-
FHIT	0.322	0.323	0.621	-1.63	0.000528	0.00964	-		RNF2	-0.116	0.331	0.671	0.492	0.000107	0.00142	-			REPIN1	0.111	0.188	0.464	-1	0.00268	0.0401	-
S100A16	-0.864	0.0412	0.203	-4.42	0.00053	0.00966	-		EIF2B2	-0.0116	0.906	0.976	-0.562	0.000107	0.00142	-			PIM2	-0.0505	0.842	0.933	-1.41	0.00268	0.0401	-
EEPD1	-0.575	0.0534	0.235	-1.55	0.00053	0.00966	-		MAGEH1	0.458	0.0948	0.386	0.78	0.000109	0.00144	-			GPATCH1	0.00673	0.912	0.962	-0.819	0.00271	0.0404	-
ADGRG5	-0.516	0.221	0.515	-1.94	0.000531	0.00967	-		PLEKHA3	0.203	0.0871	0.371	0.451	0.000109	0.00144	-			RNFT2	-0.36	0.0263	0.157	-1.84	0.00272	0.0405	-
MADD	-0.00648	0.942	0.98	-0.828	0.000535	0.00974	-		PEA15	-0.226	0.306	0.653	-0.656	0.000109	0.00145	-			WASL	0.164	0.117	0.364	0.823	0.00273	0.0407	-
PALLD	-0.5	0.173	0.455	-2.91	0.00054	0.0098	-		LRRC58	-0.75	0.00528	0.0904	-0.784	0.000112	0.00147	-			LIN9	-0.146	0.0479	0.224	-1.11	0.00275	0.0409	-
NXN	1.48	8.11e-05	0.00369	2.35	0.000544	0.00986	-		CARD16	-0.987	0.0188	0.175	-1.13	0.000112	0.00147	-			NIPSNAP3A	-0.0745	0.745	0.886	0.898	0.00275	0.0409	-
ACTN4	-0.171	0.0309	0.171	-0.766	0.000544	0.00986	-		CIAO1	0.0661	0.485	0.78	-0.368	0.000111	0.00147	-			CIAO3	0.00379	0.971	0.989	-1.29	0.00278	0.0413	-
ANXA2R	-0.333	0.31	0.61	0.873	0.000548	0.00991	-		TRIP6	0.157	0.518	0.799	0.746	0.000114	0.0015	-			TTC29	-0.27	0.717	0.872	2.22	0.00279	0.0414	-
TMEM231	0.253	0.39	0.675	1.22	0.000551	0.00992	-		SVBP	0.577	0.0106	0.13	0.617	0.000116	0.00151	-			RSAD2	0.225	0.244	0.529	-2.29	0.00281	0.0415	-
AIFM2	0.14	0.579	0.806	0.824	0.000549	0.00992	-		LST1	1.09	0.0572	0.309	1.34	0.000117	0.00153	-			COL5A1	-0.931	0.00985	0.0874	-2.93	0.00282	0.0416	-
FRMD4A	0.0851	0.609	0.824	-2.55	0.000551	0.00992	-		SLC43A2	-0.159	0.761	0.925	-1.29	0.000117	0.00153	-			ABCB9	0.326	0.209	0.49	-0.978	0.00281	0.0416	-
PRR9	-0.0299	0.947	0.982	1.6	0.00055	0.00992	-		PPAN	0.707	0.00352	0.0717	-0.723	0.000119	0.00154	-			LARP6	-0.774	0.509	0.751	2.74	0.00282	0.0416	-
DRAXIN	1.71	0.000224	0.0073	1.9	0.000576	0.0102	-		CCDC106	0.0289	0.906	0.976	0.851	0.000119	0.00154	-			ID3	-0.265	0.0207	0.137	-2.57	0.00284	0.0418	-
NEDD9	-0.661	0.000419	0.0113	-1.68	0.000573	0.0102	-		PLVAP	-0.481	0.296	0.643	-2.95	0.00012	0.00156	-			MAST3	-0.0875	0.611	0.815	0.963	0.00284	0.0418	-
TXNDC17	0.17	0.00643	0.0682	0.775	0.000574	0.0102	-		FAM110A	0.0212	0.912	0.978	0.978	0.000121	0.00157	-			CHST7	-0.177	0.401	0.672	1.05	0.00284	0.0418	-
CDC42EP3	-0.803	0.0111	0.0952	-2.35	0.000572	0.0102	-		SIGLEC10	0.0374	0.948	0.987	-1.72	0.000121	0.00157	-			CASQ2	-0.0927	0.735	0.88	2.11	0.00284	0.0418	-
ANKRD44	-0.455	0.0148	0.112	-1.12	0.00057	0.0102	-		BAG2	-0.803	0.00162	0.046	-1.36	0.000122	0.00158	-			SUSD3	-0.67	0.0692	0.273	-1.95	0.00288	0.0422	-
CNDP2	-0.228	0.0396	0.199	-0.622	0.000572	0.0102	-		ARHGEF10	-0.636	0.232	0.579	1.39	0.000122	0.00158	-			MT-CO2	-0.0688	0.689	0.858	1.45	0.00292	0.0428	-
TBX21	-0.222	0.541	0.782	-1.91	0.000567	0.0102	-		NT5M	0.2	0.476	0.774	-1.16	0.000122	0.00158	-			LMBR1	0.246	0.0321	0.177	0.837	0.00295	0.0431	-
MYO1B	-0.103	0.767	0.903	-3.24	0.000571	0.0102	-		ZNHIT3	-0.0482	0.757	0.923	0.511	0.000122	0.00158	-			SCN4A	-0.82	0.0556	0.243	-4.37	0.00294	0.0431	-
COL9A2	0.404	0.293	0.593	-1.45	0.000578	0.0103	-		PLXNC1	-0.0894	0.832	0.952	-1.14	0.000122	0.00158	-			BEST3	-1.54	0.0927	0.321	-8.01	0.00295	0.0431	-
SPHK1	-0.256	0.48	0.738	-2	0.000579	0.0103	-		C14orf93	0.446	9.33e-05	0.0072	0.563	0.000123	0.00159	-			P4HA2	-0.369	0.244	0.528	-2.68	0.00298	0.0435	-
PTMA	-0.0392	0.627	0.834	0.698	0.000583	0.0103	-		DAGLB	0.5	0.0416	0.264	0.904	0.000124	0.00159	-			P3H2	-0.0926	0.682	0.854	2.35	0.00299	0.0435	-
RESF1	0.0263	0.683	0.863	-0.939	0.000584	0.0103	-		SPG11	-0.0376	0.806	0.944	-0.557	0.000124	0.00159	-			NKIRAS1	-0.0115	0.93	0.971	0.98	0.00298	0.0435	-
MLLT10	-0.293	0.00306	0.0444	-0.617	0.000588	0.0104	-		SERPINB2	0.017	0.978	0.996	-3.93	0.000124	0.00159	-			ASF1A	0.0542	0.589	0.803	0.838	0.003	0.0436	-
PDXK	-0.457	0.00231	0.0372	-1.41	0.000596	0.0105	-		MILR1	1.28	0.0013	0.0398	1.06	0.000124	0.0016	-			MAP4	0.0809	0.316	0.6	0.679	0.00303	0.0439	-
UVSSA	-0.182	0.0349	0.184	-0.753	0.000592	0.0105	-		NFATC3	-0.435	0.0164	0.164	-0.743	0.000125	0.0016	-			CFTR	-0.299	0.263	0.551	2.22	0.00306	0.0443	-
RUNX2	-0.272	0.371	0.66	-2.76	0.0006	0.0105	-		HMGXB3	-0.059	0.53	0.804	-0.532	0.000125	0.00161	-			PARG	-0.108	0.0299	0.17	-0.594	0.00307	0.0445	-
TKTL2	-0.0344	0.713	0.879	1.73	0.000598	0.0105	-		TRIM2	0.154	0.627	0.859	1.31	0.000125	0.00161	-			CROCC	0.193	0.185	0.46	0.793	0.00308	0.0445	-
ERN1	-0.0487	0.727	0.886	-0.97	0.000603	0.0106	-		ADGRA3	0.268	0.295	0.642	1.38	0.000127	0.00162	-			NDC80	-0.228	0.106	0.344	-1.14	0.00312	0.045	-
AVEN	0.299	0.0867	0.311	0.64	0.000609	0.0107	-		UNC119B	-0.0506	0.654	0.874	-0.702	0.000127	0.00163	-			JADE2	-0.194	0.125	0.378	-1.05	0.00313	0.045	-
PORCN	-0.243	0.121	0.376	-0.779	0.000611	0.0107	-		RAB3IP	0.214	0.422	0.737	1.06	0.000128	0.00164	-			CAMK1D	-0.0813	0.656	0.839	-1.23	0.00313	0.045	-
OCRL	-0.141	0.302	0.602	-0.75	0.000614	0.0107	-		ARFGAP3	-0.116	0.494	0.785	-0.774	0.000128	0.00164	-			HIF1A	-0.282	0.373	0.65	-1.48	0.00313	0.0451	-
CBX1	0.69	0.00271	0.0411	1.35	0.000621	0.0108	-		HK2	-0.195	0.396	0.718	-1.3	0.00013	0.00166	-			SORBS3	-0.135	0.55	0.777	-1.66	0.00314	0.0451	-
PKP3	-0.404	0.217	0.51	-3.55	0.000619	0.0108	-		SERPINB8	0.182	0.736	0.914	-1.6	0.000131	0.00166	-			MFSD11	-0.0559	0.884	0.952	-0.592	0.00313	0.0451	-
KAT2A	-0.0925	0.04	0.2	-0.696	0.000629	0.0109	-		RALGAPA2	-0.0562	0.796	0.941	-0.708	0.00013	0.00166	-			SP4	-0.605	0.000185	0.00677	-1.51	0.00316	0.0453	-
PRMT6	-0.0132	0.828	0.933	0.892	0.000627	0.0109	-		FUCA2	-0.627	0.343	0.681	-1.65	0.000131	0.00167	-			SPTA1	-0.594	0.187	0.463	-2.1	0.00317	0.0455	-
JCHAIN	0.445	0.375	0.663	-3.11	0.000633	0.011	-		GBP2	-0.263	0.664	0.88	-1.54	0.000132	0.00167	-			MBD5	0.668	0.065	0.264	-0.821	0.00319	0.0457	-
DCBLD1	-0.274	0.4	0.682	-1.98	0.000633	0.011	-		MTUS2	0.00944	0.982	0.996	-2.25	0.000131	0.00167	-			PCLO	-0.273	0.623	0.822	-8.07	0.0032	0.0457	-
ADPRHL2	-0.156	0.0179	0.126	0.529	0.000643	0.0111	-		SLC36A1	-0.622	0.0803	0.359	-1.49	0.000132	0.00168	-			MTHFD2L	0.00369	0.972	0.989	0.946	0.0032	0.0457	-
GLE1	0.0512	0.204	0.494	-0.641	0.000639	0.0111	-		ME2	-0.191	0.208	0.554	-0.578	0.000132	0.00168	-			FRMD4B	-0.401	0.169	0.437	-1.74	0.00321	0.0458	-
KCTD21	-0.257	0.0271	0.159	-1.19	0.000646	0.0112	-		TMEM219	0.25	0.247	0.593	0.561	0.000132	0.00168	-			LST1	0.326	0.464	0.72	-2.54	0.00321	0.0458	-
A2M	-0.0568	0.856	0.943	-2.78	0.000645	0.0112	-		HADHA	0.116	0.426	0.74	-0.517	0.000133	0.00169	-			CDH17	-0.179	0.243	0.528	2.18	0.00321	0.0458	-
KCNJ11	0.19	0.247	0.549	1.64	0.000653	0.0113	-		SRGAP3	1.43	0.0018	0.0487	1.5	0.000134	0.0017	-			PEAK1	-0.0957	0.557	0.781	-2.02	0.00322	0.0458	-
MAK16	0.0262	0.741	0.891	0.618	0.000658	0.0113	-		CLGN	1.88	5.52e-05	0.00492	1.85	0.000135	0.00171	-			ZNF140	-0.0692	0.707	0.866	-0.731	0.00321	0.0458	-
SESN3	-0.169	0.509	0.76	-1.7	0.000659	0.0114	-		DNAJC12	-0.411	0.389	0.714	-3.14	0.000135	0.00171	-			AFAP1L2	-0.579	0.164	0.431	-2.69	0.00323	0.0459	-
TMX4	0.284	0.00238	0.0381	0.593	0.000669	0.0115	-		AFTPH	-0.0779	0.581	0.834	-0.605	0.000138	0.00174	-			CR2	0.0267	0.917	0.964	-4.04	0.00323	0.0459	-
BACE2	-0.48	0.0689	0.272	1.62	0.000673	0.0115	-		IP6K2	-0.298	0.0401	0.261	0.555	0.000139	0.00175	-			NASP	-0.322	0.000314	0.00987	-0.846	0.00325	0.0461	-
CARD6	-0.186	0.478	0.737	-1.53	0.000673	0.0115	-		CD248	0.132	0.722	0.906	-2.18	0.000139	0.00175	-			RBFOX2	0.513	0.0551	0.242	2.61	0.00327	0.0463	-
CHN2	0.0554	0.875	0.951	-2.24	0.000667	0.0115	-		ZYX	0.0138	0.963	0.992	-1.17	0.00014	0.00176	-			NFIL3	0.7	0.0163	0.118	1.57	0.00327	0.0464	-
SNAP23	-0.392	1.66e-06	0.000213	-0.574	0.000677	0.0116	SNAP23		SETX	-0.14	0.3	0.648	-0.532	0.000141	0.00177	-			ARHGAP1	0.217	0.046	0.218	0.598	0.00327	0.0464	-
HUWE1	-0.127	0.0603	0.253	-0.62	0.000678	0.0116	-		SPART	-1.03	0.026	0.207	-1.96	0.000143	0.00178	-			EPPK1	0.464	0.0874	0.311	-3.58	0.00331	0.0468	-
KDM4C	0.237	0.0294	0.167	0.518	0.000688	0.0117	-		KTN1	-0.176	0.145	0.473	-0.547	0.000142	0.00178	-			TAOK3	0.102	0.281	0.569	0.622	0.00334	0.047	-
TMCO4	0.167	0.337	0.633	0.729	0.000683	0.0117	-		RUBCNL	1.18	0.019	0.177	1.29	0.000145	0.00181	-			PSMD9	-0.0498	0.41	0.68	0.688	0.00333	0.047	-
ADAMTS13	-0.359	0.39	0.675	0.912	0.000687	0.0117	-		FAM50A	0.286	0.096	0.388	0.516	0.000146	0.00181	-			CELSR1	-0.214	0.818	0.922	-2.97	0.00334	0.047	-
AKIRIN1	0.142	0.166	0.445	0.66	0.000694	0.0118	-		POGLUT1	-0.0132	0.909	0.977	-0.61	0.000146	0.00181	-			ZNF585B	0.0281	0.941	0.976	-1.32	0.00334	0.047	-
SPATS2L	0.502	0.288	0.59	-3.3	0.000701	0.0119	-		OTUD7B	0.156	0.684	0.891	-1.51	0.000147	0.00182	-			CEBPE	-0.694	0.0213	0.139	-3.27	0.00335	0.0471	-
MIER2	-0.183	0.37	0.658	-0.8	0.000701	0.0119	-		AACS	-0.682	0.0405	0.262	-1.04	0.000148	0.00183	-			KIAA0355	0.208	0.126	0.378	-1.33	0.00336	0.0471	-
EEF1AKMT2	-0.408	0.000257	0.00812	-0.825	0.000714	0.012	-		SRPK1	-0.338	0.0141	0.152	-0.666	0.000149	0.00184	-			CKMT2	-0.837	0.328	0.612	-3.65	0.00336	0.0471	-
PIGV	-0.572	0.0717	0.278	-0.911	0.000712	0.012	-		VAT1	-0.0959	0.72	0.906	-0.933	0.000149	0.00184	-			ZNF613	-0.0298	0.82	0.922	-1.09	0.00335	0.0471	-
EFR3A	0.0797	0.49	0.746	-0.978	0.000712	0.012	-		MAN2A2	0.00598	0.976	0.995	-0.657	0.000149	0.00184	-			GBP5	0.0343	0.921	0.967	-3.03	0.00336	0.0471	-
DNAH7	0.00888	0.961	0.987	-1.74	0.000709	0.012	-		MALSU1	-0.396	0.0197	0.18	0.511	0.00015	0.00185	-			ZNF347	-0.212	0.326	0.61	-1.34	0.00337	0.0472	-
MCC	0.478	0.00406	0.051	1.15	0.000723	0.0121	-		PPM1F	-0.0452	0.827	0.951	-0.998	0.00015	0.00185	-			DNAJC18	0.28	0.0274	0.162	0.876	0.0034	0.0474	-
UQCRQ	0.17	0.0604	0.253	0.782	0.000722	0.0121	-		ZNF627	0.0855	0.589	0.84	0.663	0.000153	0.00188	-			TCL1A	-0.886	0.0492	0.227	-2.99	0.0034	0.0474	-
TSPAN15	-0.0301	0.909	0.967	-2.76	0.000721	0.0121	-		PRKACA	0.551	0.000177	0.0108	0.581	0.000155	0.00189	-			TMEM63A	-0.156	0.378	0.654	-1.02	0.00339	0.0474	-
FRMD8	-0.076	0.328	0.627	-1.09	0.000731	0.0122	-		PPHLN1	-0.122	0.0517	0.295	-0.432	0.000155	0.00189	-			ARHGAP24	-0.679	0.023	0.145	-4.65	0.00342	0.0477	-
ZNF367	0.132	0.326	0.625	0.933	0.000728	0.0122	-		PIGB	-0.376	0.0896	0.375	-0.559	0.000154	0.00189	-			ABHD11	0.566	0.000228	0.0077	1.49	0.00343	0.0478	-
ST18	-0.361	0.216	0.508	-7.02	0.000729	0.0122	-		ANKS1B	-0.852	0.123	0.436	-5.56	0.000155	0.00189	-			EPHA7	0.795	0.192	0.47	-5.31	0.00344	0.0478	-
UBE2W	-0.244	0.134	0.396	-0.766	0.000738	0.0123	-		SKP2	-0.14	0.427	0.741	0.676	0.000154	0.00189	-			JPT2	-0.0492	0.524	0.761	1.11	0.00343	0.0478	-
FHOD1	-0.262	0.153	0.427	-1.34	0.000733	0.0123	-		XPOT	-0.219	0.093	0.381	-0.555	0.000156	0.0019	-			DLGAP2	-0.279	0.482	0.731	-4.55	0.00344	0.0478	-
AASS	0.0818	0.811	0.926	1.42	0.000733	0.0123	-		DUSP12	0.17	0.238	0.585	0.574	0.000156	0.0019	-			EFCAB11	-0.0448	0.823	0.924	-1.25	0.00345	0.0479	-
ROBO1	1.43	0.000334	0.00977	2.31	0.00075	0.0124	-		AC005747.1	0.36	0.303	0.65	-1.16	0.000156	0.0019	-			CNOT11	-0.0318	0.493	0.74	0.477	0.00347	0.0481	-
PLCB4	1.42	0.00112	0.0229	2.4	0.000747	0.0124	-		STX12	0.128	0.352	0.687	-0.829	0.000158	0.00192	-			LAIR1	0.0577	0.728	0.876	-1.5	0.00347	0.0481	-
KIFC3	-0.391	0.128	0.386	-1.93	0.000744	0.0124	-		SLC16A3	-0.591	0.232	0.579	-1.33	0.00016	0.00194	-			GSC	-0.0598	0.758	0.893	2.77	0.0035	0.0484	-
SS18L2	-0.136	0.2	0.49	0.658	0.000746	0.0124	-		SEMA4A	0.306	0.501	0.789	-1.21	0.000161	0.00194	-			ENOSF1	-0.193	0.45	0.711	-1.44	0.00352	0.0486	-
DNAL1	0.119	0.27	0.573	0.61	0.000747	0.0124	-		IPO7	0.0354	0.712	0.903	-0.556	0.00016	0.00194	-			ITGA4	0.283	0.00919	0.084	0.966	0.00353	0.0487	-
SEMG1	1.12	0.338	0.634	-3.34	0.000748	0.0124	-		MOSPD3	0.116	0.493	0.785	0.67	0.000162	0.00195	-			AFF3	-0.764	0.0124	0.1	-1.67	0.00353	0.0487	-
FAM207A	0.0648	0.618	0.829	1.23	0.000747	0.0124	-		FAS	0.0936	0.815	0.948	-1.38	0.000163	0.00196	-			RASEF	-0.318	0.301	0.587	-7.28	0.00354	0.0487	-
SEC61G	-0.196	0.135	0.399	0.712	0.000756	0.0125	-		SRSF7	-0.0779	0.312	0.657	0.58	0.000164	0.00197	-			GGT5	-0.374	0.712	0.869	-4.07	0.00353	0.0487	-
NPTX1	0.188	0.545	0.785	-4.32	0.000754	0.0125	-		HGH1	0.0812	0.49	0.783	0.917	0.000164	0.00198	-			FAM111B	-0.00225	0.991	0.996	-2.31	0.00354	0.0487	-
SIDT1	-1.06	0.000345	0.01	-0.909	0.000763	0.0126	-		LCMT2	-0.0589	0.788	0.938	0.749	0.000166	0.00199	-			ADCY9	-0.0707	0.693	0.859	1.19	0.00354	0.0488	-
ERICH3	-0.0869	0.789	0.914	-3.67	0.000763	0.0126	-		TFE3	0.265	0.304	0.651	-0.777	0.000168	0.00201	-			MXRA8	1.24	0.00117	0.0225	1.93	0.00356	0.0489	-
ABHD4	-0.824	9.05e-05	0.00392	-1.86	0.000769	0.0127	-		VEZF1	0.00615	0.973	0.994	-0.546	0.000168	0.00201	-			GHDC	0.207	0.148	0.411	0.886	0.00356	0.0489	-
PLEKHF2	0.592	0.0058	0.0637	0.758	0.000769	0.0127	-		IGLL5	0.0306	0.947	0.987	-3.83	0.000169	0.00202	-			SPART	0.486	0.264	0.553	1.74	0.00356	0.0489	-
LATS2	0.00979	0.958	0.986	-1.55	0.00077	0.0127	-		ATRN	-0.212	0.409	0.729	-0.58	0.000171	0.00203	-			CFAP36	0.075	0.57	0.79	0.735	0.00358	0.0491	-
ULBP3	-0.13	0.737	0.89	1.47	0.000779	0.0128	-		ZNF598	-0.214	0.0473	0.282	-0.651	0.000172	0.00204	-			MRTFB	-0.121	0.253	0.54	-1.02	0.00359	0.0492	-
NABP1	-0.0876	0.757	0.899	-2.05	0.00078	0.0128	-		FAM204A	0.119	0.333	0.674	0.446	0.000172	0.00204	-			BTN3A3	0.263	0.155	0.422	-1.46	0.00362	0.0495	-
EPB41L5	0.817	0.000654	0.0158	1.44	0.00079	0.0129	-		PRAM1	0.0372	0.943	0.986	-1.71	0.000172	0.00204	-			TOMM20	0.064	0.482	0.732	0.626	0.00363	0.0496	-
EVI2B	0.196	0.391	0.676	-1.24	0.000795	0.013	-		CHCHD1	-0.254	0.0361	0.247	0.663	0.000173	0.00205	-			MXD3	-0.421	0.0218	0.141	-1.17	0.00364	0.0498	-
ASCC1	-0.324	1.97e-07	4.28e-05	-0.713	0.000807	0.0131	ASCC1		SCML2	0.322	0.292	0.638	1.03	0.000174	0.00205	-			C1GALT1	0.323	0.0143	0.109	0.715	0.00367	0.05	-
ENDOV	-0.216	0.136	0.401	0.642	0.00081	0.0131	-		STAT3	-0.0201	0.938	0.985	-0.769	0.000173	0.00205	-			PLCH1	0.2	0.483	0.733	-4.62	0.00369	0.0502	-
RAPGEF4	0.301	0.254	0.557	1.45	0.00081	0.0131	-		TMPO	0.173	0.123	0.436	0.662	0.000174	0.00206	-			TCL1B	-0.827	0.368	0.645	-6.9	0.00369	0.0503	-
MEGF6	-0.773	0.367	0.656	-1.45	0.000801	0.0131	-		ABCE1	-0.102	0.387	0.712	-0.496	0.000174	0.00206	-			ETFDH	0.0925	0.475	0.727	-0.709	0.00371	0.0504	-
ZDHHC15	-0.837	0.415	0.694	-2.5	0.0008	0.0131	-		LYPLA2	0.111	0.323	0.665	0.43	0.000175	0.00207	-			LTO1	0.54	0.000585	0.0143	0.598	0.00374	0.0508	-
BTD	-0.537	0.000939	0.0201	-0.628	0.00082	0.0132	-		HDAC9	-0.518	0.164	0.499	-2.15	0.000177	0.00208	-			SYNE2	-0.486	0.0055	0.061	-1.52	0.00376	0.051	-
ANKRD17	0.116	0.139	0.404	-0.536	0.00082	0.0132	-		DIAPH1	0.253	0.216	0.562	-0.678	0.000176	0.00208	-			S100A4	1.08	0.000382	0.0111	1.5	0.00377	0.0511	-
KDM1B	0.0947	0.209	0.5	0.664	0.000813	0.0132	-		IFT43	-0.101	0.698	0.898	0.596	0.000176	0.00208	-			TASP1	0.18	0.151	0.415	0.624	0.00379	0.0513	-
APOB	0.281	0.123	0.378	-3.52	0.000835	0.0134	-		MED29	-0.016	0.841	0.954	-0.475	0.000177	0.00208	-			GRAMD1C	0.285	0.00548	0.0609	-2.53	0.00381	0.0514	-
GFM1	0.102	0.169	0.449	-0.517	0.000829	0.0134	-		SMAD3	0.15	0.664	0.88	-1.26	0.000179	0.0021	-			CENPK	0.156	0.0706	0.276	-1.47	0.00381	0.0514	-
MGST3	0.222	0.233	0.532	1.17	0.000831	0.0134	-		MEX3A	-0.12	0.71	0.903	1.63	0.000179	0.0021	-			ZNF333	-0.153	0.28	0.568	0.603	0.00381	0.0514	-
ATP8B2	0.0327	0.891	0.96	-0.923	0.000836	0.0134	-		COPB2	-0.00205	0.975	0.994	-0.69	0.000179	0.0021	-			HDAC4	-0.105	0.186	0.462	0.931	0.00383	0.0515	-
PCNX1	0.145	0.139	0.404	-0.624	0.000847	0.0136	-		POLR3C	-0.231	0.0442	0.271	-0.38	0.000181	0.00211	-			GPATCH2L	-0.0683	0.528	0.763	0.613	0.00383	0.0515	-
SLC22A23	0.562	0.315	0.614	-1.68	0.000851	0.0136	-		HOXA9	-0.708	0.134	0.456	-4.83	0.00018	0.00211	-			TTYH2	0.15	0.567	0.787	-2.53	0.00382	0.0515	-
LUZP1	-0.159	0.156	0.43	-1.18	0.000858	0.0137	-		C19orf47	-0.215	0.0148	0.156	0.426	0.000181	0.00212	-			CA6	0.0592	0.943	0.978	-4.87	0.00382	0.0515	-
PDE7A	-0.0174	0.907	0.967	-0.738	0.000856	0.0137	-		PPFIBP2	0.938	0.118	0.428	1.33	0.000182	0.00212	-			RUNX1	-0.415	0.00135	0.0243	0.82	0.00384	0.0516	-
SLC48A1	2.61	0.00327	0.0455	-0.922	0.000862	0.0138	-		EPHB2	1.22	0.123	0.436	2.03	0.000181	0.00212	-			SMARCA4	-0.0935	0.135	0.393	-0.896	0.00385	0.0516	-
RER1	-0.0745	0.517	0.766	-0.518	0.000863	0.0138	-		ZNF277	-0.0984	0.502	0.789	-0.52	0.000181	0.00212	-			FBF1	-0.16	0.253	0.54	-1.04	0.00389	0.0522	-
HEATR6	-0.237	0.0125	0.101	-0.714	0.000877	0.0139	-		UTP14A	-0.161	0.266	0.614	-0.529	0.000182	0.00213	-			KIAA0040	-0.307	0.223	0.505	-1.06	0.00392	0.0524	-
DDX51	0.00372	0.957	0.986	0.548	0.000874	0.0139	-		NT5DC1	1.25	0.000474	0.0212	0.721	0.000184	0.00214	-			HOXC4	0.2	0.776	0.901	2.18	0.00392	0.0524	-
ITPKC	-0.129	0.0693	0.272	-0.813	0.000882	0.014	-		SVIP	0.72	0.00702	0.106	0.696	0.000183	0.00214	-			ZNF814	0.0434	0.89	0.953	-1.05	0.00391	0.0524	-
CCN2	0.147	0.725	0.884	-2.52	0.000885	0.014	-		HDAC4	0.225	0.339	0.678	-0.848	0.000185	0.00215	-			MICAL2	0.0644	0.844	0.933	1.98	0.00395	0.0526	-
TMEM11	0.108	0.211	0.501	0.584	0.000897	0.0141	-		MLEC	0.0788	0.498	0.787	-0.586	0.000186	0.00215	-			MASP1	0.569	0.015	0.112	2.26	0.00396	0.0527	-
INF2	-0.0375	0.678	0.861	-0.904	0.000898	0.0141	-		SHTN1	-0.322	0.496	0.787	-2.62	0.000185	0.00215	-			TEAD2	0.00392	0.994	0.998	-4.92	0.00399	0.053	-
SGSM3	0.466	0.000238	0.00766	0.721	0.000904	0.0142	-		RAMAC	-0.0828	0.578	0.832	0.647	0.000185	0.00215	-			POLD3	0.168	0.0259	0.156	-1.05	0.00402	0.0532	-
DIAPH1	-0.217	0.0644	0.261	-0.733	0.000902	0.0142	-		ZNF43	0.732	0.00158	0.0455	0.71	0.000187	0.00216	-			NAA25	0.196	0.0328	0.179	0.783	0.00401	0.0532	-
ARL8A	0.116	0.333	0.63	0.673	0.000913	0.0143	-		CACNA2D2	1.28	0.00836	0.117	1.16	0.000187	0.00216	-			KIF2A	-0.0584	0.196	0.473	0.714	0.00402	0.0532	-
ZFHX3	-0.00186	0.994	0.999	-1.66	0.000909	0.0143	-		UBE2E3	0.4	0.305	0.652	1.25	0.000187	0.00216	-			GLUD1	0.101	0.204	0.483	0.549	0.00401	0.0532	-
ECE2	0.533	0.167	0.446	-4.06	0.000932	0.0146	-		IFI30	0.432	0.387	0.712	-1.83	0.000187	0.00216	-			SAMD9L	-0.148	0.403	0.674	-1.93	0.00402	0.0532	-
PRR14L	0.046	0.439	0.71	-0.622	0.000937	0.0146	-		UBE4B	0.0472	0.558	0.82	-0.413	0.000186	0.00216	-			RREB1	-0.095	0.339	0.621	0.716	0.00403	0.0533	-
TDRD6	-0.0441	0.859	0.945	-6.01	0.000942	0.0147	-		OTUD1	0.12	0.621	0.857	1.01	0.000187	0.00216	-			TMCO3	-0.345	0.0118	0.0972	0.707	0.00405	0.0534	-
HLX	0.232	0.359	0.651	-1.69	0.000953	0.0148	-		DENND3	-0.114	0.714	0.904	-1.34	0.000187	0.00216	-			CHRDL1	0.645	0.0213	0.139	2.99	0.00405	0.0534	-
SLC27A1	-0.694	0.000153	0.00573	-0.853	0.000966	0.015	-		KRT10	0.336	0.305	0.652	0.84	0.000188	0.00217	-			TAP2	-0.323	0.396	0.669	-0.87	0.00406	0.0535	-
DGAT1	-0.208	0.0229	0.144	-0.556	0.000965	0.015	-		RPP21	-0.0669	0.696	0.897	0.773	0.00019	0.00218	-			MYO18A	-0.632	0.000199	0.00702	-1.13	0.00409	0.0537	-
TAF1	-0.0926	0.0578	0.247	-0.515	0.000964	0.015	-		SEMA4D	-0.142	0.593	0.841	-0.638	0.000191	0.00219	-			TMEM167A	0.235	0.0232	0.146	0.662	0.00408	0.0537	-
ADAMTS17	-0.121	0.597	0.818	1.29	0.000971	0.015	-		GOT2	-0.02	0.875	0.967	-0.724	0.000191	0.00219	-			TTC9	-0.39	0.27	0.559	-2.24	0.00411	0.054	-
C1orf216	-0.167	0.744	0.892	-0.956	0.000971	0.015	-		HIP1	-0.186	0.515	0.797	-1.32	0.000195	0.00223	-			ATP2A2	0.343	2.11e-05	0.00157	0.751	0.00413	0.0542	-
WDR19	-0.023	0.853	0.942	0.632	0.000969	0.015	-		EPB41L1	0.051	0.926	0.981	-2.63	0.000196	0.00224	-			TXLNB	-0.64	0.00497	0.0571	-1.95	0.00415	0.0543	-
RNF111	0.141	0.0504	0.227	-0.692	0.000978	0.0151	-		FMNL3	-0.737	0.0331	0.234	-1.09	0.000196	0.00225	-			ADGRG1	-0.8	0.0518	0.233	-2.12	0.00415	0.0543	-
MOCS2	-0.266	0.212	0.504	-0.887	0.00098	0.0151	-		SHQ1	-0.215	0.409	0.729	-0.672	0.000197	0.00225	-			STX3	0.305	0.0704	0.276	-1.52	0.00415	0.0543	-
MLC1	-0.606	0.118	0.368	-2.04	0.000994	0.0152	-		ZFP90	0.553	0.000415	0.0192	0.572	0.000201	0.00229	-			SEH1L	-0.00576	0.903	0.958	0.732	0.00414	0.0543	-
FHL3	0.178	0.396	0.679	-1.66	0.000993	0.0152	-		ARHGAP31	-0.0152	0.974	0.994	-1.53	0.000203	0.00231	-			PDE7A	-0.284	0.0888	0.314	0.756	0.00416	0.0544	-
HBEGF	0.0908	0.834	0.935	-2.08	0.000991	0.0152	-		FKBPL	-0.0965	0.432	0.744	0.915	0.000205	0.00232	-			DTD1	1.24	0.0102	0.0889	1.55	0.0042	0.0548	-
NFAT5	0.0149	0.859	0.945	-1.14	0.00099	0.0152	-		ATP10D	-0.223	0.479	0.777	-0.94	0.000204	0.00232	-			FDX1	0.221	0.0608	0.255	0.855	0.00422	0.055	-
CHPT1	-0.325	0.148	0.418	0.861	0.001	0.0153	-		STRADB	-0.0815	0.579	0.833	-2.39	0.000204	0.00232	-			CCSAP	-0.181	0.106	0.344	0.7	0.00422	0.055	-
NUDT4	-0.128	0.305	0.605	-1.25	0.000998	0.0153	-		DNAJC24	-0.143	0.415	0.734	-0.967	0.000205	0.00233	-			JCHAIN	-0.482	0.427	0.694	-3.92	0.00422	0.055	-
SPC24	0.0956	0.352	0.644	1.15	0.001	0.0153	-		PALLD	0.165	0.757	0.923	-2.45	0.000206	0.00233	-			SLC25A30	0.241	0.451	0.712	-1.5	0.00422	0.055	-
PLG	0.498	0.252	0.555	1.66	0.00101	0.0154	-		C20orf27	-0.351	0.002	0.051	-1.07	0.000207	0.00234	-			WDHD1	-0.0375	0.746	0.886	-1.14	0.00426	0.0553	-
SYNGR1	-0.393	0.242	0.543	-1.56	0.00101	0.0155	-		PGRMC2	0.259	0.00643	0.102	0.471	0.000207	0.00234	-			YES1	-0.00466	0.99	0.996	-2.9	0.00426	0.0553	-
KLRF2	-0.162	0.767	0.903	-4.83	0.00101	0.0155	-		TMEM44	-0.0785	0.592	0.841	0.782	0.000207	0.00234	-			CARMIL2	-0.712	1.47e-05	0.00127	-0.976	0.00429	0.0555	-
DHX9	0.147	1.74e-05	0.00116	0.579	0.00103	0.0157	DHX9		COPA	-0.0225	0.741	0.915	-0.632	0.000206	0.00234	-			MDM1	-0.184	0.135	0.392	-0.775	0.00428	0.0555	-
GTF3C5	-0.0778	0.173	0.455	-0.82	0.00103	0.0157	-		ACSF2	0.536	0.00458	0.0819	0.567	0.000211	0.00237	-			NT5E	-0.00975	0.978	0.992	-2.49	0.00429	0.0555	-
PTGIS	0.341	0.752	0.896	-6	0.00103	0.0157	-		RRS1	-0.285	0.0397	0.26	-0.994	0.000211	0.00237	-			TMEM263	-0.443	0.0152	0.113	-1.16	0.0043	0.0556	-
SPNS3	-0.871	0.0166	0.12	-1.57	0.00104	0.0158	-		STX3	-0.116	0.711	0.903	-1.1	0.000211	0.00237	-			TMEM41B	-0.0802	0.44	0.704	0.769	0.00431	0.0557	-
CAMK1G	-0.417	0.016	0.118	2.12	0.00105	0.0159	-		KCTD3	-0.421	0.118	0.428	-0.831	0.000212	0.00238	-			SP140	-0.166	0.695	0.86	-2.32	0.00431	0.0557	-
ARHGAP12	-0.0126	0.896	0.961	-0.631	0.00105	0.0159	-		ZNF101	-0.232	0.252	0.598	0.734	0.000212	0.00238	-			CCHCR1	-0.175	0.0563	0.244	-0.884	0.00434	0.056	-
PCLAF	0.0153	0.91	0.967	1.04	0.00105	0.0159	-		ITGAX	0.336	0.575	0.83	-2.12	0.000213	0.00239	-			CHSY1	0.15	0.147	0.41	0.935	0.00435	0.056	-
PI4KA	-0.00855	0.909	0.967	-0.537	0.00106	0.016	-		PLXNB2	-0.215	0.472	0.773	-1.03	0.000216	0.0024	-			CLCN6	-0.174	0.17	0.439	0.837	0.00435	0.056	-
TMCO6	-0.169	0.0812	0.299	-0.664	0.00107	0.0162	-		CCDC59	-0.0824	0.532	0.806	0.548	0.000215	0.0024	-			TXNIP	0.0958	0.697	0.861	-1.57	0.00435	0.056	-
GAP43	0.214	0.503	0.757	1.8	0.00108	0.0162	-		DGKH	-0.693	0.00313	0.0671	-1.24	0.000218	0.00243	-			TXNDC5	0.236	0.0826	0.301	1.14	0.00437	0.0562	-
GAS1	-0.692	0.0359	0.188	2.03	0.00109	0.0163	-		CCDC137	0.146	0.152	0.481	0.44	0.000219	0.00243	-			CRELD2	-0.242	0.148	0.411	-1.18	0.00439	0.0563	-
CCDC159	-0.343	0.164	0.442	-0.871	0.00109	0.0164	-		ZNF551	-0.134	0.344	0.682	0.554	0.00022	0.00244	-			NOL6	0.203	0.0467	0.221	0.626	0.00442	0.0567	-
COQ8A	0.0956	0.463	0.727	0.556	0.00109	0.0164	-		LTF	0.844	0.00562	0.0936	-4.63	0.000222	0.00245	-			NR3C1	0.381	0.18	0.452	0.797	0.00443	0.0567	-
STK17B	-0.133	0.342	0.638	-0.812	0.0011	0.0165	-		HNRNPUL2	0.146	0.215	0.561	0.433	0.000222	0.00245	-			SH3TC1	0.119	0.682	0.854	-1.61	0.00443	0.0567	-
BUD23	-0.0456	0.607	0.823	0.607	0.0011	0.0165	-		FAM221A	0.403	0.287	0.636	0.84	0.000222	0.00245	-			SRD5A3	-0.251	0.32	0.604	1.07	0.00446	0.057	-
TP53INP1	-0.109	0.759	0.899	-2.03	0.0011	0.0165	-		AOX1	-0.611	0.353	0.688	-3.07	0.000221	0.00245	-			CAP2	-1.09	0.0303	0.171	2.38	0.00446	0.0571	-
UQCRH	-0.0209	0.782	0.91	0.64	0.0011	0.0165	-		CFAP36	-0.167	0.346	0.683	-0.628	0.000224	0.00247	-			TRANK1	-0.275	0.298	0.585	-0.93	0.00453	0.0576	-
FBXL12	-0.161	0.0164	0.119	0.521	0.00111	0.0166	-		ATG101	0.0356	0.703	0.9	-0.971	0.000227	0.0025	-			LAMP2	0.16	0.484	0.734	0.802	0.00453	0.0576	-
CHST15	0.402	0.0609	0.254	-1.33	0.00112	0.0166	-		MRM3	-0.111	0.499	0.788	0.573	0.000232	0.00254	-			ITGA6	-0.387	0.273	0.561	-2.87	0.00456	0.058	-
OFD1	0.171	0.0819	0.3	0.619	0.00111	0.0166	-		AP2A2	-0.035	0.811	0.947	-0.636	0.000232	0.00254	-			TCP11L2	-0.386	0.0982	0.33	-1.47	0.00458	0.0582	-
CNOT9	0.0533	0.228	0.524	0.413	0.00112	0.0166	-		AKAP1	-0.443	0.000994	0.0341	-0.818	0.000233	0.00256	-			ADGRL1	-0.0291	0.887	0.952	-1.51	0.00458	0.0582	-
NSUN5	0.0897	0.343	0.638	0.822	0.00111	0.0166	-		TUT7	-0.241	0.0613	0.316	-0.727	0.000237	0.00259	-			ZMYND19	0.0965	0.556	0.781	-0.81	0.0046	0.0583	-
SMOX	0.0315	0.856	0.943	-1.7	0.00111	0.0166	-		RANBP6	-0.0442	0.83	0.952	0.509	0.000237	0.00259	-			ZNF414	0.061	0.692	0.859	0.778	0.00461	0.0583	-
PLSCR1	-0.434	0.0427	0.207	-1.22	0.00113	0.0167	-		NKIRAS1	-0.147	0.504	0.79	-0.882	0.000238	0.0026	-			TSPAN5	-0.0751	0.75	0.889	-3.12	0.00462	0.0584	-
RBIS	0.0988	0.352	0.644	0.48	0.00113	0.0167	-		ZNF805	0.667	0.0165	0.164	0.674	0.000239	0.00261	-			PBX2	0.503	9.39e-09	5e-06	-0.715	0.00463	0.0585	PBX2
ERBB2	-1.02	0.401	0.683	-1.89	0.00113	0.0168	-		ACSL1	0.149	0.729	0.91	-1.73	0.000239	0.00261	-			GSE1	0.0719	0.598	0.808	0.998	0.00463	0.0585	-
PDX1	0.0909	0.638	0.841	-5.81	0.00113	0.0168	-		IQSEC2	1.06	0.000243	0.0137	0.985	0.000242	0.00264	-			HLF	-0.293	0.0973	0.33	1.7	0.00464	0.0586	-
ILVBL	-0.258	0.000873	0.0193	-0.581	0.00114	0.0169	-		GATAD1	-0.00174	0.985	0.997	-0.604	0.000242	0.00264	-			MYH9	-0.00157	0.988	0.995	0.718	0.00466	0.0587	-
BRMS1	0.0566	0.372	0.661	0.498	0.00114	0.0169	-		ANKRD44	0.424	0.186	0.527	-0.968	0.000244	0.00266	-			PAG1	-0.767	0.0168	0.12	-1.3	0.0047	0.0591	-
ZNF516	0.274	0.277	0.58	-2.12	0.00115	0.017	-		OPA1	-0.0367	0.748	0.919	-0.599	0.000246	0.00267	-			IDH1	-0.138	0.556	0.781	0.926	0.00471	0.0592	-
SWAP70	-0.111	0.373	0.662	-0.99	0.00116	0.0171	-		FAM117B	0.0405	0.834	0.953	0.553	0.000247	0.00269	-			CSGALNACT1	-1.62	0.00176	0.0288	-2.03	0.00475	0.0594	-
PER3	-1.03	0.0313	0.172	-1.53	0.00116	0.0172	-		PBX1	-1.96	0.00572	0.0947	-4.48	0.00025	0.00271	-			CPEB3	0.234	0.0349	0.186	-0.963	0.00473	0.0594	-
ROMO1	-0.0697	0.726	0.885	0.942	0.00117	0.0172	-		LIMS1	-0.172	0.24	0.586	-0.752	0.000251	0.00272	-			DCAF8L2	0.365	0.112	0.356	2.16	0.00474	0.0594	-
IRF8	-0.58	0.0376	0.192	-1.49	0.00118	0.0173	-		GBE1	-0.439	0.0279	0.215	-0.7	0.000254	0.00274	-			RNF7	0.107	0.237	0.52	0.641	0.00474	0.0594	-
C12orf57	0.659	0.000576	0.0146	0.929	0.00119	0.0174	-		CLUH	-0.401	0.0475	0.283	-0.664	0.000253	0.00274	-			MT-ATP8	0.0325	0.612	0.815	1.69	0.00473	0.0594	-
GRK5	-0.544	0.0398	0.199	-1.74	0.00119	0.0174	-		PWWP2A	0.256	0.0509	0.295	0.437	0.000253	0.00274	-			DELE1	0.232	0.0626	0.259	0.475	0.00478	0.0598	-
CCDC69	0.379	0.0907	0.319	0.84	0.00119	0.0174	-		ABCC5	0.359	0.0637	0.322	0.677	0.000254	0.00274	-			SLC27A1	0.211	0.351	0.631	0.85	0.00479	0.0598	-
SERPINB12	-0.178	0.332	0.63	-2.96	0.00119	0.0174	-		WDR41	-0.279	0.0909	0.377	-0.643	0.000254	0.00274	-			LRCH1	-0.197	0.167	0.433	0.903	0.0048	0.0599	-
CD1C	-0.146	0.586	0.81	-3.33	0.00118	0.0174	-		ABCA2	-0.318	0.0916	0.378	-1.12	0.000253	0.00274	-			EVL	-0.0537	0.843	0.933	-1.03	0.0048	0.0599	-
C11orf49	-0.0423	0.839	0.937	0.611	0.00118	0.0174	-		PDCL	0.174	0.155	0.484	0.515	0.000254	0.00274	-			CPZ	0.974	0.00474	0.0558	2.09	0.00481	0.06	-
STK11	-0.582	2.47e-10	2e-07	-0.611	0.0012	0.0175	STK11		CAMK1D	-0.361	0.185	0.525	-0.86	0.000255	0.00274	-			ARHGEF40	-0.209	0.46	0.717	1.28	0.00483	0.0602	-
NFATC4	1.39	0.000119	0.00471	2.26	0.00121	0.0175	-		POLK	-0.207	0.0506	0.294	-0.535	0.000256	0.00275	-			ENG	0.125	0.674	0.85	-1.47	0.00484	0.0602	-
SORBS2	1.32	0.000321	0.00954	2.45	0.00119	0.0175	-		SETMAR	-0.164	0.207	0.553	0.627	0.000257	0.00275	-			SDF4	0.311	0.00539	0.0604	0.555	0.00485	0.0603	-
ATG16L2	-0.256	0.0291	0.165	-0.872	0.00121	0.0175	-		BEND5	0.17	0.504	0.79	0.588	0.000256	0.00275	-			MTHFR	0.352	0.0237	0.148	0.593	0.00486	0.0603	-
GLA	-0.387	0.032	0.174	0.66	0.00121	0.0175	-		MAFG	-0.363	0.00678	0.105	-1.15	0.000258	0.00276	-			PGK2	0.287	0.0302	0.171	1.83	0.00485	0.0603	-
ABHD12	0.0974	0.276	0.579	0.5	0.0012	0.0175	-		IMPA2	-0.387	0.178	0.517	-1.26	0.000257	0.00276	-			UBA3	0.0862	0.157	0.424	0.476	0.00486	0.0603	-
TGFBRAP1	-0.0878	0.294	0.594	-0.861	0.0012	0.0175	-		SLC1A3	-0.391	0.211	0.557	-2.38	0.000258	0.00276	-			SNX15	-0.101	0.312	0.597	-1.93	0.00484	0.0603	-
COX6A1	0.0682	0.628	0.834	0.729	0.00121	0.0175	-		POU2F2	0.402	0.401	0.721	-1.14	0.000258	0.00276	-			EFNA1	-0.377	0.348	0.629	-3.04	0.00485	0.0603	-
KCNMA1	0.0776	0.837	0.936	2.2	0.0012	0.0175	-		TTYH2	0.629	0.0698	0.335	-1.67	0.000261	0.00278	-			PALB2	-0.0468	0.607	0.813	-0.844	0.00488	0.0605	-
ANKZF1	-0.00816	0.916	0.97	-0.665	0.0012	0.0175	-		MED4	-0.0728	0.471	0.772	0.455	0.000262	0.00279	-			STAT5B	-0.313	0.0088	0.0821	-0.825	0.00494	0.061	-
LILRB1	-0.378	0.329	0.628	-1.3	0.00122	0.0176	-		GBP5	-0.378	0.508	0.792	-2.02	0.000262	0.00279	-			GIMAP2	0.000943	0.996	0.999	-1.61	0.00494	0.0611	-
UBL5	0.128	0.03	0.168	0.685	0.00122	0.0177	-		ARHGAP18	-0.504	0.186	0.527	-1.38	0.000263	0.0028	-			PKIB	0.337	0.101	0.336	1.71	0.00498	0.0615	-
SNCB	0.673	0.152	0.424	2.42	0.00122	0.0177	-		DPYSL2	0.664	0.000135	0.00902	0.919	0.000264	0.00281	-			PEG10	0.334	0.203	0.483	-6.84	0.005	0.0616	-
PARP8	0.16	0.182	0.468	-1.02	0.00122	0.0177	-		DNAJC11	-0.178	0.0958	0.387	-0.481	0.000266	0.00283	-			EBI3	0.408	0.398	0.671	1.91	0.005	0.0616	-
ZNF708	0.0719	0.605	0.822	0.528	0.00122	0.0177	-		LRRC15	-0.494	0.333	0.674	-4.91	0.000266	0.00283	-			PRKCH	-0.508	0.0885	0.313	-1.56	0.00505	0.0621	-
KIR3DL2	-0.382	0.671	0.858	-3.97	0.00122	0.0177	-		APOBR	-0.209	0.619	0.855	-1.46	0.00027	0.00286	-			ECM1	-0.0204	0.963	0.986	-2.65	0.00506	0.0622	-
MIER3	0.000368	0.997	0.999	0.707	0.00122	0.0177	-		TMBIM6	-0.0385	0.866	0.963	-0.423	0.000271	0.00287	-			PIM1	-0.358	0.292	0.58	-1.77	0.00514	0.0629	-
COQ6	-0.239	0.00491	0.0569	0.477	0.00124	0.0178	-		GRAMD2B	0.171	0.797	0.941	1.12	0.000278	0.00294	-			CACNA2D2	0.219	0.557	0.782	1.41	0.00514	0.0629	-
PLD3	-0.295	0.0615	0.254	-0.872	0.00123	0.0178	-		SUPT6H	0.0207	0.728	0.91	-0.588	0.000278	0.00295	-			PABPC4	0.285	0.00203	0.0317	0.59	0.00518	0.0632	-
AGPS	-0.198	0.148	0.417	-1.38	0.00124	0.0178	-		MAP7	-0.872	0.197	0.541	-2.82	0.000281	0.00296	-			LEMD3	-0.157	0.0877	0.312	-0.791	0.00519	0.0632	-
OPLAH	0.107	0.511	0.763	-2.34	0.00123	0.0178	-		RNF135	0.088	0.725	0.908	0.684	0.000283	0.00298	-			IRX3	0.52	0.156	0.422	3.01	0.00519	0.0632	-
DCTN4	0.0245	0.707	0.876	-1.19	0.00124	0.0178	-		NCR3LG1	-0.434	0.281	0.63	-1.58	0.000291	0.00306	-			ITPR3	-1.19	9.11e-07	0.000156	-1.61	0.00522	0.0635	ITPR3
NMT1	-0.148	0.00619	0.0664	-0.624	0.00125	0.0179	-		TEX2	-0.0846	0.65	0.873	-0.696	0.000291	0.00306	-			SHANK3	-0.999	0.0949	0.325	-3.94	0.00523	0.0636	-
WDR37	-0.0083	0.951	0.983	-0.755	0.00125	0.0179	-		SATB2	0.375	0.45	0.758	1.53	0.000294	0.00307	-			BCL2L11	-0.069	0.705	0.865	1.53	0.00525	0.0637	-
PTPRZ1	-0.53	0.356	0.648	-8.68	0.00126	0.018	-		HSD17B12	-0.0812	0.653	0.874	-0.82	0.000294	0.00307	-			PALM3	-1.1	0.0338	0.182	2.02	0.0053	0.0643	-
WIPF1	-0.233	0.0198	0.133	-0.589	0.00127	0.0181	-		BRPF3	0.413	0.0013	0.0398	0.508	0.000294	0.00308	-			EIF5B	0.185	0.0233	0.146	0.681	0.00534	0.0647	-
EYA4	3.92	0.000141	0.00534	2.07	0.00128	0.0182	-		LBH	0.44	0.00817	0.115	0.771	0.000295	0.00308	-			PTGR1	-0.756	0.188	0.464	-2.82	0.00535	0.0648	-
C15orf39	-0.277	0.00578	0.0637	-1.32	0.00128	0.0182	-		RPS6KA1	0.183	0.356	0.691	-0.705	0.000294	0.00308	-			RAD54B	-0.00991	0.949	0.98	-1.33	0.00536	0.0649	-
ARHGAP4	-0.425	0.0568	0.244	-0.707	0.00128	0.0182	-		PTPRZ1	-0.665	0.249	0.595	-7.17	0.000298	0.00311	-			HVCN1	0.229	0.503	0.746	1.22	0.00539	0.0652	-
CTTNBP2NL	0.231	0.0586	0.249	-1.47	0.00127	0.0182	-		UBE4A	-0.0252	0.818	0.949	-0.788	0.000303	0.00314	-			ZNF117	-0.0702	0.348	0.629	-1.41	0.0054	0.0653	-
SELENOP	0.0839	0.832	0.934	-2.31	0.00128	0.0182	-		CCDC28B	-0.00624	0.972	0.994	0.644	0.000301	0.00314	-			ZNF91	-0.514	5.67e-05	0.00317	-1.01	0.00543	0.0656	-
AMBRA1	0.102	0.0629	0.258	-0.786	0.00129	0.0183	-		PAN3	-0.42	0.0511	0.295	-0.872	0.000305	0.00316	-			CFAP99	1.13	0.175	0.446	1.97	0.00545	0.0656	-
CALD1	3.18	2.32e-07	4.71e-05	1.89	0.0013	0.0184	CALD1		C7orf25	-0.134	0.35	0.685	-0.902	0.000305	0.00316	-			CDC42EP2	-0.615	0.237	0.52	-3.26	0.00544	0.0656	-
PDE4D	-0.193	0.603	0.821	0.95	0.0013	0.0184	-		MAP3K4	0.064	0.488	0.782	-0.433	0.000306	0.00316	-			NEDD9	0.0272	0.906	0.959	-1.96	0.00549	0.0661	-
FUCA1	-1	0.00301	0.044	-1.14	0.0013	0.0185	-		MTFR1	-0.0914	0.544	0.812	-0.591	0.000307	0.00317	-			MSMO1	0.567	0.0167	0.12	0.838	0.00551	0.0662	-
ARMC2	-0.422	0.0333	0.179	-0.766	0.0013	0.0185	-		APBA1	-0.887	0.00241	0.0571	-3.19	0.000308	0.00319	-			SLF2	-0.124	0.145	0.408	-0.824	0.00554	0.0662	-
TMEM65	-0.0316	0.889	0.959	-1.32	0.0013	0.0185	-		SLC29A1	-0.486	0.136	0.459	-1.31	0.000309	0.00319	-			PPP1R3G	-0.889	0.149	0.411	1.98	0.00554	0.0662	-
ZMYM3	-0.093	0.167	0.446	-0.746	0.00131	0.0186	-		AGPAT3	0.224	0.508	0.792	-0.91	0.000309	0.00319	-			CCDC24	0.379	0.121	0.37	-1.48	0.00553	0.0662	-
SLC25A26	-0.229	0.288	0.59	0.571	0.00132	0.0187	-		CMBL	0.361	0.554	0.818	-1.58	0.000309	0.00319	-			POLD4	0.121	0.423	0.691	-1.11	0.00551	0.0662	-
LRRC8C	-0.106	0.45	0.719	-0.893	0.00133	0.0187	-		HMGCR	-0.42	0.0592	0.313	-0.711	0.000316	0.00326	-			C1orf53	0.18	0.446	0.709	1.93	0.00552	0.0662	-
CABIN1	-0.0376	0.357	0.649	-0.687	0.00134	0.0189	-		EFNB2	0.512	0.37	0.701	1.79	0.000317	0.00326	-			SLC35A1	0.115	0.547	0.776	-1.14	0.00554	0.0662	-
ZNF45	0.107	0.306	0.607	0.54	0.00135	0.0189	-		MED19	-0.0967	0.262	0.61	0.55	0.000318	0.00327	-			CD72	-0.16	0.689	0.858	1.21	0.00554	0.0662	-
ZNRD2	0.0492	0.645	0.844	0.634	0.00134	0.0189	-		PPAT	-0.00262	0.987	0.997	-0.72	0.000318	0.00327	-			ZNF248	-0.396	0.086	0.309	-1.31	0.00556	0.0664	-
RABL6	-0.0244	0.711	0.878	0.454	0.00135	0.0189	-		PTPN2	-0.32	0.0508	0.294	-0.554	0.000319	0.00328	-			SCAMP1	-0.121	0.135	0.392	0.515	0.00558	0.0665	-
NEK5	-0.0157	0.891	0.959	-1.97	0.00134	0.0189	-		ATXN7L3	-0.123	0.235	0.583	0.428	0.000319	0.00328	-			NCF2	-0.586	0.192	0.469	-2.23	0.00558	0.0665	-
FDFT1	-0.0828	0.56	0.794	-0.623	0.00136	0.0191	-		BCL6	-0.357	0.36	0.694	-1.35	0.000321	0.00329	-			ZFYVE19	0.000407	0.997	0.999	-0.738	0.00558	0.0665	-
DMKN	-0.407	0.198	0.489	1.79	0.00138	0.0192	-		PTMS	1.15	0.0157	0.161	1.4	0.000326	0.00334	-			UBE2R2	-0.0758	0.301	0.587	0.631	0.00559	0.0667	-
PCDH10	-0.673	0.317	0.617	-7.39	0.00137	0.0192	-		SLAMF1	-1.25	0.0407	0.262	-2.2	0.000327	0.00334	-			GRB7	-0.832	0.0476	0.223	-4.06	0.00561	0.0668	-
RREB1	-0.0173	0.843	0.937	-0.661	0.00138	0.0192	-		FADS3	0.217	0.387	0.712	0.858	0.000327	0.00334	-			PLD1	0.398	0.328	0.612	2.13	0.00567	0.0673	-
PPP1R16A	0.37	0.00357	0.0476	0.713	0.00138	0.0193	-		FASN	-0.526	0.011	0.133	-1.15	0.000329	0.00335	-			ZNF75A	-0.976	0.00105	0.0212	-0.895	0.0057	0.0674	-
CR2	-0.228	0.307	0.607	-2.83	0.00138	0.0193	-		STK32B	1.29	0.0591	0.313	1.25	0.000329	0.00335	-			UPF2	-0.129	0.0266	0.158	-0.715	0.00571	0.0676	-
INPP5A	-0.442	0.0227	0.143	-1.09	0.0014	0.0194	-		LIMD1	-0.225	0.312	0.657	-0.907	0.00033	0.00335	-			PPP2R3B	-0.191	0.176	0.446	-2.05	0.00575	0.0679	-
DLG5	0.171	0.248	0.55	-1.29	0.0014	0.0194	-		TACC3	-0.141	0.412	0.731	-0.81	0.000329	0.00335	-			EFCAB7	0.192	0.278	0.567	-0.795	0.00575	0.0679	-
NME3	0.133	0.494	0.749	0.919	0.0014	0.0194	-		E2F3	0.00694	0.959	0.991	-0.479	0.000332	0.00337	-			DTX3L	-0.141	0.282	0.57	-0.961	0.00576	0.068	-
SLC9A3R2	0.0958	0.78	0.909	-2.22	0.0014	0.0194	-		EIF2AK4	-0.146	0.427	0.741	-0.644	0.000333	0.00338	-			NMD3	0.188	0.0424	0.208	0.558	0.00584	0.0688	-
GUCD1	-0.225	0.00251	0.0392	0.692	0.00141	0.0195	-		TBKBP1	-0.171	0.541	0.812	-1.01	0.000334	0.00338	-			STAT2	0.27	0.0626	0.259	-0.872	0.00584	0.0688	-
ZBTB25	-0.000475	0.996	0.999	-0.559	0.00141	0.0195	-		DTWD2	0.204	0.505	0.79	-0.959	0.000338	0.00342	-			SIGLEC15	-0.498	0.385	0.66	-4.33	0.00588	0.069	-
COPS8	0.0611	0.0801	0.297	0.408	0.00142	0.0196	-		UBTD1	0.0334	0.913	0.979	-1.44	0.00034	0.00344	-			SAMD13	-0.0552	0.826	0.925	2.16	0.00588	0.069	-
REL	-0.172	0.0818	0.3	-1.16	0.00143	0.0197	-		SFXN5	-0.132	0.572	0.829	0.617	0.000341	0.00345	-			PTGR2	0.0204	0.93	0.971	-1.24	0.00587	0.069	-
NIPSNAP3B	0.556	0.115	0.365	-1.5	0.00143	0.0197	-		CDC42BPB	-0.735	0.137	0.46	-2.32	0.000343	0.00346	-			ARHGEF4	-0.469	0.471	0.725	-5.81	0.0059	0.0691	-
KCNQ5	0.731	0.00604	0.0656	1.8	0.00144	0.0198	-		GOLGA7	0.0649	0.403	0.724	-0.553	0.000343	0.00346	-			INO80	-0.235	0.143	0.405	-1.08	0.0059	0.0692	-
ARID3B	-0.357	0.0544	0.239	-1.32	0.00143	0.0198	-		KDM4B	0.529	0.00497	0.0867	0.597	0.000348	0.0035	-			C4orf46	-0.131	0.441	0.705	-1.1	0.00595	0.0695	-
RAB38	0.427	0.212	0.503	1.38	0.00144	0.0198	-		PAK1	-0.356	0.223	0.569	-0.65	0.000348	0.0035	-			IL16	0.224	0.512	0.752	-1.15	0.006	0.0701	-
SH2D4B	1.4	0.000188	0.00657	1.17	0.00145	0.0199	-		TMEM39B	-0.0657	0.653	0.874	0.498	0.000349	0.0035	-			DLX6	-0.907	0.298	0.585	1.94	0.00603	0.0703	-
TP73	-0.744	0.0647	0.262	-4.03	0.00146	0.02	-		CREBL2	0.536	0.19	0.532	-0.894	0.000353	0.00354	-			TAGAP	-0.0752	0.752	0.89	-1.59	0.00603	0.0703	-
KANK2	-0.437	0.0906	0.319	1.35	0.00147	0.0201	-		NCOA4	0.1	0.549	0.815	-1.54	0.000353	0.00354	-			ARHGAP29	-0.793	0.00464	0.0552	-5.54	0.00605	0.0705	-
KLHL13	-0.624	0.207	0.497	-4.22	0.00147	0.0201	-		VAT1L	-1.17	0.03	0.222	-4.23	0.000354	0.00355	-			EPHX4	-0.244	0.544	0.773	2.04	0.00605	0.0705	-
IMMP2L	0.216	0.213	0.505	0.852	0.00147	0.0201	-		MEIS1	-0.614	0.126	0.442	-4.61	0.000357	0.00358	-			DOK2	0.709	0.0225	0.143	1.41	0.00608	0.0707	-
ADARB1	0.322	0.247	0.549	1.75	0.00146	0.0201	-		ACTG1	0.241	0.439	0.749	-0.847	0.000361	0.0036	-			MND1	0.267	0.00514	0.0582	-1.37	0.00611	0.0711	-
NEXN	-0.624	0.012	0.099	-1.48	0.00148	0.0202	-		ZC3H12D	0.518	0.083	0.363	0.895	0.000362	0.00361	-			GIMAP1	0.284	0.22	0.502	-1.7	0.00611	0.0711	-
CDC40	-0.154	0.0376	0.192	0.637	0.00148	0.0202	-		FABP6	0.422	0.516	0.797	1.77	0.000362	0.00361	-			SEC31A	0.136	0.00201	0.0315	0.407	0.00612	0.0712	-
MGAT4A	-0.241	0.289	0.59	-1.11	0.00148	0.0202	-		TJP2	-1.17	0.00373	0.0745	-1.17	0.000366	0.00364	-			THAP2	-0.168	0.52	0.758	-0.966	0.00614	0.0713	-
YARS2	-0.057	0.367	0.655	0.397	0.00149	0.0203	-		ALDOA	-0.573	0.278	0.627	-0.844	0.000367	0.00364	-			CRIM1	-0.446	0.212	0.494	-1.74	0.00618	0.0716	-
PNP	0.823	3.43e-10	2.6e-07	0.956	0.0015	0.0204	PNP		ASPH	-0.585	0.149	0.479	-1.68	0.000369	0.00366	-			MYO18B	-0.0576	0.895	0.956	-3.88	0.00618	0.0716	-
TNFRSF10B	-0.443	0.0792	0.295	-1.24	0.0015	0.0204	-		ZNF174	0.105	0.517	0.798	0.59	0.000376	0.00372	-			TCF19	-0.0298	0.819	0.922	-1.45	0.00622	0.072	-
FHAD1	0.376	0.0709	0.276	-2.38	0.00151	0.0204	-		MRTFB	0.268	0.0878	0.372	0.627	0.00038	0.00375	-			GIN1	0.234	0.0828	0.301	-1.44	0.00625	0.0723	-
ESAM	0.752	0.117	0.367	1.73	0.0015	0.0204	-		IMPDH2	-0.555	1.96e-05	0.00246	-0.707	0.000381	0.00376	IMPDH2			GBP6	0.134	0.728	0.877	-2.55	0.0063	0.0726	-
MAPK14	-0.0124	0.876	0.952	-0.653	0.0015	0.0204	-		FDFT1	-0.468	0.0678	0.33	-0.565	0.000381	0.00376	-			EXD2	-0.511	0.0612	0.256	-1.14	0.00634	0.073	-
KIDINS220	0.527	1.5e-06	0.000207	-0.409	0.00151	0.0205	KIDINS220		GLDC	-0.495	0.444	0.753	-2	0.000383	0.00376	-			EFHC1	-0.376	0.0959	0.327	0.784	0.00635	0.0731	-
ZNF114	0.927	0.0018	0.0318	1.46	0.00152	0.0205	-		FES	-0.165	0.54	0.811	-0.937	0.000381	0.00376	-			ZNF620	0.603	0.105	0.342	-0.836	0.00636	0.0731	-
PRKACA	-0.267	0.0188	0.129	-0.664	0.00152	0.0205	-		JDP2	-0.14	0.693	0.895	-1.19	0.000382	0.00376	-			AP1M2	-0.294	0.245	0.531	-3.35	0.00637	0.0732	-
ARHGAP31	0.204	0.379	0.666	-1.61	0.00151	0.0205	-		PEX11B	0.23	0.11	0.412	0.566	0.000384	0.00377	-			PRXL2A	-1.3	2.42e-05	0.00171	-1.4	0.00639	0.0734	-
AGER	0.861	0.0229	0.144	-0.876	0.00154	0.0207	-		EGFL7	1.94	0.00586	0.096	1.46	0.000385	0.00378	-			SLC16A7	0.313	0.166	0.433	-1.19	0.00642	0.0736	-
BAK1	-0.0932	0.193	0.483	0.558	0.00153	0.0207	-		B4GALT4	-0.668	0.00431	0.0793	-0.897	0.000387	0.00379	-			ESYT2	0.256	0.056	0.243	0.632	0.00645	0.074	-
RRP7A	0.0574	0.482	0.739	0.623	0.00153	0.0207	-		NDUFA11	0.145	0.503	0.79	0.627	0.000387	0.00379	-			SMOX	-0.131	0.472	0.726	1.43	0.0065	0.0744	-
INTS13	0.0319	0.53	0.776	-0.529	0.00153	0.0207	-		CRCP	-0.0402	0.854	0.957	0.377	0.000386	0.00379	-			SLC48A1	0.325	0.806	0.916	-1.08	0.00651	0.0744	-
GOLGA5	-0.277	0.0029	0.043	-0.642	0.00156	0.0208	-		FLT3	-0.713	0.0276	0.214	-1.52	0.000389	0.0038	-			GOLGA3	-0.0423	0.715	0.871	-0.928	0.00653	0.0745	-
CENPH	0.288	0.00779	0.0767	0.738	0.00155	0.0208	-		UQCRFS1	0.212	0.024	0.2	0.523	0.000391	0.00381	-			SFMBT1	-0.213	0.0719	0.278	-1.16	0.00655	0.0747	-
CENPM	0.146	0.034	0.18	0.925	0.00156	0.0208	-		GPC2	-0.598	0.149	0.479	0.827	0.00039	0.00381	-			TACC3	-0.215	0.122	0.372	-1.07	0.00661	0.0754	-
SYVN1	0.226	0.0375	0.192	0.694	0.00156	0.0208	-		MRPS24	-0.119	0.226	0.573	0.606	0.000393	0.00383	-			APOL6	0.0145	0.936	0.974	-1.03	0.00663	0.0755	-
LEMD3	-0.161	0.0426	0.207	-0.627	0.00155	0.0208	-		SOX11	0.273	0.544	0.812	2.65	0.000394	0.00384	-			ZNF638	-0.0979	0.119	0.367	-0.687	0.00666	0.0758	-
CBX6	-0.245	0.122	0.377	-0.874	0.00155	0.0208	-		SUCLA2	0.239	0.0593	0.313	0.433	0.000396	0.00385	-			TMEM154	0.582	0.19	0.467	-2.37	0.00667	0.0758	-
KRT9	-0.15	0.617	0.829	-3.89	0.00155	0.0208	-		MSL3	-0.18	0.106	0.405	-0.664	0.000399	0.00388	-			DCAF8L1	-0.278	0.245	0.53	1.71	0.00666	0.0758	-
C4orf3	0.216	0.116	0.366	0.768	0.00157	0.0209	-		POGLUT2	-0.591	0.173	0.511	-2.16	0.000402	0.0039	-			CPNE2	-0.146	0.59	0.803	-1.35	0.00668	0.0759	-
SLAIN1	0.148	0.199	0.489	0.879	0.00156	0.0209	-		CFL2	0.186	0.36	0.694	0.704	0.000401	0.0039	-			PLEKHG1	-0.118	0.776	0.901	-2.37	0.00672	0.0763	-
ACSS2	-0.184	0.24	0.54	-0.831	0.00158	0.021	-		CNOT1	-0.0576	0.439	0.749	-0.511	0.000401	0.0039	-			ANKS1A	0.0138	0.879	0.949	0.778	0.00672	0.0763	-
YWHAZ	-0.118	0.25	0.552	0.488	0.00158	0.0211	-		MYOM2	1.08	0.0159	0.162	-2.64	0.000405	0.00393	-			SRPK3	1.37	0.000139	0.00568	2.37	0.00674	0.0764	-
ASH1L	0.126	0.0879	0.314	-0.697	0.0016	0.0213	-		TCL1B	2.56	0.000567	0.024	2.25	0.000408	0.00395	-			CDC7	-0.166	0.203	0.482	-1.11	0.00675	0.0764	-
YES1	0.316	0.322	0.621	-2.13	0.0016	0.0213	-		IFT57	-0.628	0.0132	0.146	-0.736	0.00041	0.00396	-			SMCO4	-0.355	0.256	0.543	-1.58	0.00676	0.0766	-
EML3	-0.109	0.254	0.557	-0.426	0.00162	0.0214	-		ZNF830	0.0387	0.708	0.901	0.509	0.000412	0.00398	-			DENND2D	-0.0792	0.767	0.897	-1.32	0.00678	0.0767	-
CD19	-0.15	0.487	0.744	0.94	0.00161	0.0214	-		SLC25A16	-0.218	0.16	0.491	0.412	0.000417	0.00402	-			E2F1	-0.0813	0.418	0.686	-1.53	0.00679	0.0768	-
SUSD6	-0.0224	0.921	0.972	0.672	0.00162	0.0215	-		ANGPT1	-0.359	0.344	0.682	-2.91	0.00042	0.00404	-			CIB1	0.0617	0.762	0.895	0.805	0.00681	0.0769	-
ERCC6	-0.123	0.105	0.345	-0.582	0.00163	0.0216	-		UBE2O	-0.071	0.518	0.799	-0.734	0.000426	0.00409	-			STIM2	-0.498	0.00766	0.0756	-1.61	0.00686	0.0772	-
TPRKB	-0.00587	0.943	0.98	0.58	0.00163	0.0216	-		FAAP20	-0.197	0.113	0.419	0.614	0.00043	0.00412	-			C1RL	-0.589	0.154	0.42	-1.25	0.00685	0.0772	-
PLCH1	0.0066	0.979	0.993	-3.2	0.00163	0.0216	-		C1orf174	-0.14	0.307	0.654	0.427	0.00043	0.00412	-			PRKCB	-0.471	0.195	0.473	-1.09	0.00689	0.0776	-
UTRN	-0.183	0.0543	0.239	-0.835	0.00165	0.0218	-		ZNF557	-0.065	0.649	0.872	0.487	0.000429	0.00412	-			XRCC2	0.13	0.152	0.417	-1.42	0.00698	0.0783	-
TRPM4	-0.623	0.395	0.679	-3.38	0.00165	0.0218	-		COTL1	-0.272	0.591	0.84	-1.45	0.000431	0.00413	-			TUBGCP4	0.0534	0.371	0.647	-0.723	0.00697	0.0783	-
HSBP1	0.0463	0.636	0.84	0.611	0.00165	0.0218	-		MOV10	0.234	0.195	0.539	0.438	0.000432	0.00414	-			CD200	-2.65	2.08e-07	5.66e-05	-1.67	0.00699	0.0784	CD200
CCDC88B	-0.514	0.00251	0.0392	-0.96	0.00167	0.0219	-		ZSWIM1	0.109	0.308	0.654	0.542	0.000435	0.00416	-			TAPBP	-0.127	0.138	0.397	-0.732	0.00699	0.0784	-
POLR2K	0.105	0.0162	0.119	0.551	0.00166	0.0219	-		EIF1AD	0.136	0.137	0.461	0.536	0.000436	0.00417	-			CD40	0.594	0.0554	0.242	-1.72	0.00717	0.0796	-
ROS1	0.127	0.305	0.605	-5.98	0.00166	0.0219	-		MRPL44	0.0131	0.927	0.981	0.466	0.000437	0.00417	-			APOBEC3F	0.0984	0.726	0.875	-0.94	0.00716	0.0796	-
PPIH	0.0369	0.447	0.716	0.447	0.00167	0.0219	-		OCIAD2	0.348	0.178	0.518	0.804	0.000438	0.00418	-			SOD2	-0.466	0.0116	0.0962	-1.22	0.00718	0.0798	-
BIRC7	-0.246	0.66	0.853	-6.03	0.00167	0.0219	-		TNFRSF1B	0.286	0.605	0.848	-1.26	0.000442	0.00422	-			KLRG2	0.198	0.695	0.86	-3.71	0.0072	0.08	-
SLC7A8	0.124	0.742	0.891	-2.48	0.00167	0.0219	-		CHTOP	0.0954	0.181	0.521	0.368	0.000446	0.00424	-			INPP5A	0.7	0.00114	0.0223	1.03	0.00725	0.0803	-
KLF3	0.397	0.126	0.383	-1.36	0.00168	0.0221	-		B3GAT3	-0.201	0.0656	0.325	0.479	0.000446	0.00425	-			SCOC	0.15	0.0752	0.285	-0.931	0.00724	0.0803	-
SNRPG	0.0814	0.0977	0.332	0.559	0.00169	0.0222	-		VHL	0.149	0.337	0.676	0.344	0.000447	0.00425	-			GLUD2	-0.0896	0.642	0.833	0.796	0.00726	0.0804	-
RPS19BP1	0.082	0.204	0.494	0.573	0.00169	0.0222	-		ZNF14	0.842	0.000256	0.0141	0.806	0.000451	0.00429	-			SH3PXD2B	0.334	0.286	0.574	1.57	0.00729	0.0807	-
PHYKPL	-0.317	0.0435	0.21	-0.713	0.0017	0.0223	-		WDR81	0.278	0.119	0.429	-0.649	0.000456	0.00433	-			GNA11	0.00273	0.99	0.996	-1.48	0.00729	0.0807	-
LMBR1	0.161	0.114	0.362	-0.751	0.0017	0.0223	-		GZF1	-0.304	0.0116	0.136	-0.693	0.000457	0.00434	-			EPHB3	0.816	0.0653	0.264	2.15	0.00735	0.0809	-
MTRF1L	0.256	0.000174	0.00624	0.575	0.00172	0.0224	-		ARHGEF2	0.262	0.0563	0.306	-0.604	0.000458	0.00435	-			TUBD1	0.251	0.0731	0.281	-0.943	0.00734	0.0809	-
CARHSP1	0.113	0.13	0.391	0.663	0.00172	0.0224	-		GPT2	-1.44	0.000305	0.016	-2.28	0.000461	0.00436	-			SNAPC2	0.0741	0.532	0.767	0.68	0.00733	0.0809	-
GLT1D1	1.24	0.00446	0.054	1.98	0.00173	0.0226	-		DSG2	1.73	0.0037	0.0741	2.01	0.000461	0.00436	-			HSBP1	0.0342	0.76	0.894	0.717	0.00735	0.0809	-
FOLR2	-1.39	0.215	0.507	-2.41	0.00174	0.0226	-		ZNF593	-0.318	0.0791	0.357	-4.23	0.000461	0.00436	-			ZNF101	0.129	0.331	0.614	-1.08	0.00737	0.0811	-
PIP5K1C	-0.0189	0.868	0.949	-0.734	0.00174	0.0227	-		RPF1	0.242	0.0474	0.283	0.489	0.000464	0.00438	-			SGMS1	-0.339	0.0948	0.325	-1.06	0.00741	0.0814	-
FSIP1	-1.06	0.0153	0.114	0.897	0.00175	0.0228	-		CHPF2	-0.246	0.0739	0.345	-0.475	0.000464	0.00438	-			SHISA2	-0.105	0.794	0.91	2.65	0.00741	0.0814	-
MCTP1	-0.323	0.372	0.66	-1.67	0.00178	0.0231	-		DCTN4	0.14	0.0986	0.393	-1.04	0.000465	0.00438	-			PIGH	-0.332	0.112	0.356	0.715	0.00745	0.0817	-
GPA33	0.26	0.408	0.687	-2.62	0.00178	0.0231	-		MSN	0.169	0.343	0.681	-0.642	0.000464	0.00438	-			CORO6	0.317	0.323	0.607	-1.75	0.00746	0.0817	-
TBC1D9	-0.687	0.045	0.213	-2.25	0.0018	0.0232	-		TMEM231	-1.22	0.000898	0.0319	-1.33	0.000466	0.00439	-			SLC37A3	0.0847	0.7	0.862	-1.79	0.00747	0.0818	-
GDF10	-0.069	0.561	0.794	-5.19	0.00179	0.0232	-		LAMP5	-1.3	0.0259	0.207	-4.61	0.000466	0.00439	-			UBAC2	-0.374	0.00183	0.0296	0.501	0.00749	0.082	-
PTP4A3	0.131	0.651	0.847	-1.75	0.0018	0.0232	-		ZNF675	0.286	0.161	0.494	0.6	0.000466	0.00439	-			GPC2	-0.776	0.0611	0.255	-1.3	0.00749	0.082	-
STX6	0.0241	0.751	0.895	0.526	0.0018	0.0232	-		HERPUD1	-0.288	0.239	0.585	-0.853	0.000466	0.00439	-			GSDMB	1.05	0.0129	0.102	-1.2	0.00753	0.0822	-
CYP4F22	-0.321	0.384	0.67	1.92	0.00182	0.0234	-		DIXDC1	-0.187	0.397	0.718	-1.45	0.000467	0.00439	-			CEACAM21	-0.287	0.474	0.727	-1.19	0.00754	0.0822	-
ATF6	0.0214	0.854	0.943	-0.583	0.00183	0.0235	-		ZNF687	0.16	0.164	0.5	-0.618	0.000468	0.0044	-			ZFYVE26	-0.0884	0.573	0.792	-0.608	0.00753	0.0822	-
ESPNL	-0.845	0.102	0.339	1.71	0.00184	0.0236	-		WNK2	-0.712	0.202	0.548	-3.49	0.000469	0.0044	-			RHOC	-0.19	0.283	0.57	0.911	0.00755	0.0823	-
RENBP	-0.272	0.326	0.625	-0.914	0.00184	0.0236	-		GRB2	0.0816	0.551	0.816	-0.463	0.000469	0.0044	-			HENMT1	0.967	0.00036	0.0108	0.852	0.00757	0.0824	-
UBE2L5	-0.188	0.622	0.832	-1.13	0.00184	0.0236	-		ARNT2	-0.244	0.653	0.874	-3.11	0.000469	0.0044	-			NFIC	-0.857	0.000362	0.0108	0.911	0.00757	0.0824	-
EFNA1	0.138	0.747	0.893	-2.22	0.00185	0.0236	-		NDUFA3	0.227	0.0755	0.35	0.614	0.000471	0.00441	-			SRC	-0.769	0.0089	0.0827	0.966	0.00757	0.0824	-
SRSF9	-0.00699	0.897	0.961	0.349	0.00184	0.0236	-		DOK1	0.0156	0.945	0.987	-1.05	0.000474	0.00443	-			RNASEH2A	-0.239	0.00109	0.0217	-1.35	0.0076	0.0825	-
RIPK4	-0.44	0.156	0.43	-4.94	0.00186	0.0238	-		IDH3B	-0.131	0.313	0.657	0.381	0.000475	0.00444	-			ZHX3	0.0292	0.797	0.912	0.839	0.00759	0.0825	-
FKBP9	-0.672	0.24	0.541	-2.27	0.00186	0.0238	-		AP1S2	-0.32	0.121	0.433	-0.703	0.000475	0.00445	-			ZNF655	0.0095	0.898	0.957	0.61	0.00758	0.0825	-
RIMKLB	0.00758	0.96	0.987	-0.846	0.00186	0.0238	-		GPATCH11	-0.079	0.514	0.796	-0.704	0.000476	0.00445	-			TNFRSF13C	-0.229	0.534	0.768	-1.88	0.00763	0.0829	-
NUP133	0.114	0.00514	0.0587	0.409	0.00187	0.0239	-		SRSF6	-0.142	0.433	0.745	0.396	0.000481	0.00449	-			CORO7	-0.44	0.0103	0.089	0.823	0.00765	0.083	-
TBC1D10C	-0.784	0.000247	0.00788	-0.993	0.00188	0.024	-		CYSTM1	-0.26	0.33	0.67	-1.81	0.000485	0.00453	-			NETO1	0.345	0.421	0.69	-5.93	0.00766	0.083	-
SIRT3	-0.38	0.0109	0.0942	-0.484	0.0019	0.024	-		ANXA4	-0.183	0.555	0.818	-1.04	0.000487	0.00453	-			VSIG10	0.00825	0.972	0.989	-1.41	0.00765	0.083	-
UQCRB	0.16	0.0923	0.322	0.664	0.00189	0.024	-		PER3	0.317	0.603	0.847	-1.33	0.000487	0.00453	-			CTSH	0.000303	1	1	1.27	0.00766	0.083	-
GPAT4	0.177	0.0987	0.333	-0.552	0.00189	0.024	-		GPX4	0.773	0.0299	0.222	0.639	0.000488	0.00454	-			POT1	0.0827	0.211	0.492	-0.713	0.00768	0.0831	-
SDHA	-0.146	0.21	0.501	0.639	0.00189	0.024	-		ADD1	-0.469	0.00934	0.123	-0.516	0.000492	0.00457	-			IL15RA	0.69	0.000411	0.0116	-1.49	0.0077	0.0832	-
LTV1	0.202	0.21	0.5	0.572	0.00189	0.024	-		ATP6V0D1	0.402	0.0261	0.208	-0.658	0.000496	0.0046	-			CTIF	-0.547	0.0718	0.278	-1.34	0.00773	0.0832	-
NIPA2	-0.0477	0.514	0.765	0.474	0.00189	0.024	-		CD79A	0.88	0.0313	0.227	0.932	0.0005	0.00461	-			RAB1B	0.0911	0.123	0.375	0.527	0.00772	0.0832	-
ZNF133	-0.0976	0.679	0.861	-0.95	0.00189	0.024	-		HK1	0.451	0.0831	0.363	-0.868	0.0005	0.00461	-			FCMR	0.484	0.205	0.484	-1.41	0.00771	0.0832	-
MAP3K7CL	-1.13	0.0953	0.328	-1.67	0.00191	0.0241	-		NDUFS3	0.101	0.297	0.644	0.431	0.000499	0.00461	-			VMA21	0.139	0.218	0.5	0.659	0.00773	0.0832	-
MFAP4	0.0146	0.962	0.987	-3.87	0.00192	0.0242	-		SIT1	-0.369	0.293	0.64	-1.7	0.000498	0.00461	-			PLIN3	-0.136	0.28	0.569	0.74	0.0077	0.0832	-
C11orf97	1.01	0.0375	0.192	-2.2	0.00193	0.0243	-		FAM53B	-0.271	0.313	0.657	-0.919	0.0005	0.00461	-			STAG3	-0.531	0.294	0.581	-2.63	0.0077	0.0832	-
SOX13	0.139	0.785	0.912	-2.86	0.00195	0.0245	-		GALNT3	-0.455	0.427	0.741	-1.69	0.000499	0.00461	-			UGCG	0.495	0.0201	0.135	-1.35	0.00777	0.0836	-
CADPS	0.6	0.0196	0.133	2.46	0.00196	0.0246	-		CYBRD1	0.0945	0.757	0.923	-1.37	0.000499	0.00461	-			PRKCG	-0.934	0.425	0.694	-3.55	0.00778	0.0836	-
ODF2L	-0.414	0.0481	0.221	-1.15	0.00195	0.0246	-		C1orf35	0.0318	0.792	0.94	0.49	0.000499	0.00461	-			CSPP1	-0.0951	0.427	0.694	0.709	0.00778	0.0836	-
PTK2B	-0.131	0.333	0.63	-0.617	0.00197	0.0247	-		TIFAB	0.297	0.684	0.891	-3.34	0.000501	0.00462	-			ACSL4	0.759	3.94e-06	0.000465	0.709	0.00781	0.0838	-
CENPW	0.0889	0.701	0.872	0.957	0.00196	0.0247	-		CD9	-0.516	0.242	0.589	-1.48	0.000502	0.00463	-			ZNF395	-0.0613	0.674	0.85	0.732	0.00789	0.0846	-
GSN	-0.0935	0.739	0.89	-1.49	0.00196	0.0247	-		C2CD2L	-0.28	0.0268	0.211	-0.579	0.000504	0.00464	-			SLC35C2	0.0828	0.517	0.756	0.562	0.00793	0.0849	-
COX4I1	0.223	0.00423	0.0524	0.571	0.00198	0.0248	-		DPH1	-0.352	0.0464	0.279	-0.52	0.000506	0.00465	-			FBXO5	-0.228	0.128	0.382	-1.09	0.00797	0.0853	-
STK38	-0.113	0.265	0.569	0.558	0.00198	0.0248	-		PSAT1	-0.98	0.00271	0.0613	-1.89	0.000507	0.00466	-			P2RY14	-2.09	0.0439	0.212	-3.58	0.00799	0.0855	-
CFL1	0.0146	0.818	0.928	0.612	0.00198	0.0248	-		SPRED2	0.208	0.346	0.683	-1.57	0.000508	0.00466	-			EXOSC9	0.168	0.0344	0.184	-0.603	0.00804	0.0858	-
UBE2O	0.0991	0.0907	0.319	-0.782	0.00199	0.0249	-		AMPD2	0.142	0.414	0.733	-0.726	0.000507	0.00466	-			CNPY1	-0.912	0.00994	0.0875	1.71	0.00805	0.0858	-
HMGN5	-0.276	0.213	0.505	0.928	0.00199	0.0249	-		FOXP1	0.27	0.417	0.735	0.568	0.000509	0.00466	-			SPATA33	0.0233	0.838	0.931	-1.29	0.00804	0.0858	-
ADAM8	0.317	0.376	0.663	-1.48	0.002	0.0249	-		NATD1	-0.114	0.711	0.903	-1.4	0.000509	0.00466	-			LRP12	0.357	0.062	0.258	1.99	0.00807	0.0859	-
ATP9A	-0.599	0.487	0.744	-2.89	0.002	0.0249	-		PRKDC	-0.232	0.0547	0.303	-0.547	0.000512	0.00469	-			SPANXB1	-0.00952	0.98	0.992	-6	0.00807	0.0859	-
GRTP1	-0.837	0.586	0.81	-2.6	0.002	0.0249	-		ABCC1	-0.166	0.212	0.557	-0.694	0.000513	0.00469	-			LIG4	-0.726	0.000372	0.0109	-1.51	0.00809	0.086	-
SP4	0.00306	0.984	0.995	0.883	0.002	0.0249	-		MTDH	-0.0181	0.875	0.967	-0.469	0.000514	0.0047	-			SIDT2	0.862	0.00483	0.0563	0.759	0.00808	0.086	-
KLC4	-0.147	0.0201	0.134	-0.557	0.00203	0.0252	-		BTAF1	-0.0742	0.327	0.669	-0.696	0.000515	0.00471	-			SNAP47	-0.0654	0.514	0.753	-1.26	0.0081	0.086	-
ARID4B	0.269	0.0702	0.274	0.672	0.00204	0.0252	-		ANK2	0.255	0.363	0.697	1.64	0.000519	0.00473	-			FAM205A	-0.16	0.42	0.689	1.85	0.00808	0.086	-
RMND5A	0.0926	0.285	0.587	0.634	0.00204	0.0252	-		MED30	0.0284	0.753	0.921	0.594	0.000521	0.00474	-			EPHA4	-0.825	0.079	0.294	-2.49	0.00818	0.0867	-
CEP68	-0.0501	0.643	0.844	-0.821	0.00204	0.0252	-		HIP1R	-0.657	0.0261	0.207	-0.946	0.000523	0.00475	-			ALDH9A1	-0.0199	0.878	0.949	0.712	0.0082	0.0868	-
SLC5A3	-0.0974	0.423	0.7	-1.3	0.00206	0.0254	-		PLEKHG4B	0.522	0.246	0.593	1.43	0.000522	0.00475	-			ADAMTS2	0.206	0.251	0.538	2.19	0.00823	0.0869	-
FBXO31	0.207	0.0132	0.105	0.682	0.00207	0.0255	-		SARM1	0.0361	0.944	0.986	-0.97	0.000523	0.00475	-			PAOX	0.102	0.778	0.902	-1.17	0.00823	0.0869	-
SUN1	-0.179	0.0973	0.331	-0.659	0.00207	0.0255	-		DST	-0.341	0.44	0.751	-2.52	0.000524	0.00476	-			DDX51	0.252	0.000657	0.0155	0.604	0.00828	0.087	-
RPA3	-0.141	0.0601	0.253	0.735	0.00208	0.0256	-		ZNF622	-0.0172	0.903	0.975	0.552	0.000525	0.00476	-			MZT2A	-0.333	0.0269	0.16	-0.754	0.00828	0.087	-
UBE2D2	-0.0191	0.701	0.872	0.435	0.00208	0.0256	-		ANGPT2	0.396	0.297	0.644	-2.64	0.000529	0.00479	-			PDXDC1	0.14	0.2	0.479	0.694	0.00828	0.087	-
SHLD3	0.0353	0.756	0.898	0.643	0.00208	0.0256	-		SEMA7A	-0.283	0.553	0.816	-2.14	0.000529	0.00479	-			ITIH3	-0.156	0.765	0.897	-3.38	0.00827	0.087	-
SLC2A6	0.433	0.036	0.188	1.02	0.00209	0.0257	-		FGD4	0.422	0.311	0.657	-1.77	0.000533	0.00482	-			USP20	-0.0555	0.456	0.715	0.617	0.00831	0.0872	-
GNG12	0.735	0.0681	0.27	1.96	0.0021	0.0258	-		PRKD2	0.168	0.373	0.703	-0.778	0.000532	0.00482	-			PAPOLB	0.151	0.2	0.479	2.03	0.00837	0.0878	-
TENM4	0.94	0.0113	0.0961	2.17	0.00211	0.0259	-		PCGF3	0.00244	0.991	0.999	0.485	0.000533	0.00482	-			CACNG6	-0.0056	0.969	0.988	-7.47	0.00838	0.0879	-
B4GALT1	0.282	0.0557	0.242	0.956	0.00212	0.026	-		TRIP12	-0.0441	0.609	0.85	-0.505	0.000534	0.00483	-			HRNR	1.13	0.184	0.458	2.12	0.00845	0.0885	-
ZNF333	0.0441	0.723	0.884	-0.517	0.00213	0.0261	-		RAB29	-0.0409	0.894	0.972	-1.01	0.000534	0.00483	-			C12orf49	0.101	0.238	0.522	-1.03	0.00845	0.0885	-
CDON	0.0648	0.745	0.892	-1.66	0.00214	0.0262	-		SLC38A1	-0.673	0.0114	0.135	-0.689	0.000537	0.00485	-			KIAA0753	-0.0698	0.396	0.669	-0.661	0.00847	0.0886	-
SUCO	0.507	3.29e-06	0.000327	0.595	0.00215	0.0263	-		ATXN7L2	-0.113	0.483	0.779	0.641	0.000537	0.00485	-			AHI1	0.0662	0.725	0.875	1.09	0.00848	0.0886	-
FERMT1	0.959	0.0122	0.0999	2.12	0.00215	0.0263	-		RRM2B	0.491	0.0458	0.277	-0.555	0.000539	0.00486	-			TPP2	-0.126	0.219	0.5	0.73	0.00853	0.089	-
F3	0.669	0.0739	0.283	-3.67	0.00216	0.0263	-		TMEM263	0.396	0.0519	0.295	0.688	0.00054	0.00486	-			MXI1	-0.0216	0.873	0.947	-2.11	0.00852	0.089	-
TFPI	-0.56	0.177	0.461	-3.91	0.00215	0.0263	-		PYGB	-0.143	0.356	0.691	-0.526	0.000538	0.00486	-			CNN3	-0.757	0.148	0.41	-3.62	0.00855	0.0892	-
KLF7	-0.281	0.527	0.774	-1.28	0.00215	0.0263	-		NAPA	0.0744	0.439	0.75	-0.6	0.000538	0.00486	-			SMAD1	-1.79	2.17e-07	5.76e-05	-3.02	0.00859	0.0893	SMAD1
PSMB3	-0.0937	0.148	0.418	0.681	0.00217	0.0265	-		ETV6	-0.489	0.0696	0.335	-0.978	0.000542	0.00488	-			GBP7	-0.312	0.622	0.822	-2.8	0.00859	0.0893	-
CLDN18	0.319	0.295	0.594	-2.22	0.00217	0.0265	-		DCAF6	0.0154	0.902	0.975	-0.629	0.000542	0.00488	-			SMYD4	0.109	0.137	0.396	-0.905	0.00861	0.0894	-
SPTLC3	1.83	2.61e-09	1.51e-06	1.66	0.00219	0.0266	SPTLC3		PLEK	0.765	0.176	0.514	-1.57	0.000543	0.00489	-			OSBPL10	-0.445	0.273	0.561	-1.71	0.00862	0.0895	-
PGK2	-0.366	0.00107	0.0222	-2.13	0.00219	0.0266	-		CALML3	0.054	0.599	0.844	1.21	0.000545	0.00489	-			FGA	0.0673	0.878	0.949	1.7	0.00864	0.0896	-
LDHB	0.228	0.0111	0.0952	0.847	0.0022	0.0266	-		ARHGEF7	0.0614	0.706	0.901	-1.03	0.000543	0.00489	-			INTS3	0.0507	0.307	0.592	-1.07	0.00872	0.0903	-
LSP1	-0.722	0.0254	0.153	-1.55	0.00219	0.0266	-		STRADA	-0.0421	0.772	0.928	-0.617	0.00055	0.00493	-			DPP4	0.12	0.607	0.813	-2.94	0.00872	0.0903	-
ZNF20	0.0605	0.464	0.728	0.848	0.00218	0.0266	-		WDR60	-0.203	0.155	0.484	-0.558	0.000551	0.00494	-			MED9	-0.0152	0.834	0.93	-0.827	0.00879	0.091	-
SH3BP5	-0.079	0.603	0.821	-2.34	0.0022	0.0266	-		ERLIN1	-0.0745	0.588	0.839	-0.795	0.000552	0.00494	-			SMARCD3	-0.538	0.0532	0.236	1.38	0.00881	0.0911	-
CYB561	-0.136	0.624	0.833	-1.38	0.00219	0.0266	-		CEPT1	0.0775	0.67	0.883	-0.52	0.000554	0.00496	-			PDXK	-0.0954	0.598	0.808	-1.53	0.00884	0.0914	-
CERS6	-0.0605	0.617	0.829	-0.651	0.00222	0.0268	-		GCLC	-0.578	0.00333	0.0695	-1.1	0.000555	0.00497	-			IL4I1	-0.307	0.377	0.653	1.46	0.0089	0.092	-
TRAFD1	0.0149	0.812	0.926	-0.667	0.00222	0.0269	-		GNG7	0.472	0.0436	0.27	0.756	0.000557	0.00498	-			MLXIP	-0.103	0.463	0.719	-1.16	0.00892	0.092	-
XPNPEP1	-0.365	0.00177	0.0316	-0.487	0.00224	0.027	-		ARL15	-0.065	0.796	0.941	-0.652	0.00056	0.005	-			ZNF185	0.364	0.289	0.577	-2.56	0.00894	0.0922	-
IFI44L	0.294	0.502	0.756	-3.04	0.00223	0.027	-		PXK	-0.283	0.149	0.478	-0.633	0.000561	0.00501	-			GPR155	-0.259	0.496	0.741	-1.44	0.00894	0.0922	-
FAM124B	0.382	0.29	0.591	-2.3	0.00225	0.027	-		COG8	0.145	0.146	0.475	0.595	0.000563	0.00502	-			FBXL12	0.111	0.155	0.422	0.58	0.00896	0.0923	-
STARD9	0.00837	0.945	0.981	-0.965	0.00225	0.027	-		LMCD1	-0.66	0.175	0.514	-2.77	0.000567	0.00505	-			GNG7	-0.477	0.0127	0.101	-1.17	0.00898	0.0924	-
DGKA	-0.221	0.225	0.521	-0.752	0.00226	0.0271	-		CUL9	0.616	7.91e-06	0.0012	0.402	0.000571	0.00507	CUL9			RIMS3	-0.189	0.546	0.774	-2.39	0.00899	0.0924	-
TMEM62	0.109	0.481	0.739	0.557	0.00225	0.0271	-		RETSAT	-0.127	0.469	0.771	-0.504	0.000576	0.00511	-			SCUBE1	0.045	0.854	0.938	1.89	0.00898	0.0924	-
RXRA	-0.15	0.556	0.792	-1.35	0.00227	0.0272	-		CRPPA	-0.686	0.0894	0.375	-2.72	0.000584	0.00517	-			SLC35A2	0.212	0.0675	0.269	-1.46	0.00901	0.0925	-
KCTD17	0.00814	0.959	0.986	0.791	0.00227	0.0272	-		PFN2	0.636	0.163	0.497	1.32	0.000586	0.00518	-			SPCS1	0.147	0.0459	0.218	0.64	0.00904	0.0926	-
SLC9A9	-0.69	0.0593	0.251	-1.37	0.00229	0.0273	-		HTT	-0.0119	0.944	0.986	-0.588	0.000585	0.00518	-			ARID1B	0.0263	0.808	0.917	0.637	0.00902	0.0926	-
RAB30	0.151	0.501	0.755	1.21	0.00228	0.0273	-		KCNK5	-0.179	0.74	0.915	-2.02	0.00059	0.00521	-			EPSTI1	-0.179	0.392	0.665	-2.12	0.00906	0.0928	-
PGAP1	-0.604	0.055	0.24	-1.89	0.0023	0.0274	-		C8orf82	0.668	0.0179	0.172	1.11	0.000592	0.00522	-			STRA6	0.232	0.461	0.718	2.26	0.00907	0.0928	-
TSPAN5	-0.321	0.167	0.446	-2.2	0.0023	0.0274	-		HMGN3	-0.132	0.533	0.806	0.651	0.000597	0.00526	-			ZNF598	0.141	0.0803	0.296	0.664	0.00912	0.0932	-
MTERF4	0.0424	0.658	0.851	-0.602	0.00229	0.0274	-		QPRT	0.188	0.521	0.8	-1.44	0.000606	0.00533	-			C1orf109	0.162	0.115	0.36	-0.882	0.00912	0.0932	-
STAP1	-0.616	0.127	0.386	-1.34	0.00231	0.0275	-		PTPRR	-0.881	0.0349	0.243	-4.87	0.000609	0.00534	-			IGFBP4	-0.122	0.44	0.704	-1.92	0.00913	0.0933	-
RFFL	-0.126	0.14	0.405	-0.694	0.00231	0.0275	-		CTIF	0.882	0.0243	0.201	0.815	0.000613	0.00537	-			LILRB4	-0.583	0.125	0.378	1.62	0.00917	0.0935	-
TADA2B	-0.00544	0.93	0.977	0.654	0.00231	0.0275	-		PTPRC	0.673	0.0725	0.343	-1.11	0.000613	0.00538	-			TREML2	-0.309	0.297	0.585	-1.68	0.00918	0.0935	-
FABP5	0.32	0.00767	0.0761	0.916	0.00235	0.0278	-		KLF16	-0.126	0.285	0.634	-0.841	0.000614	0.00538	-			PGM2	-0.13	0.26	0.547	0.688	0.0092	0.0936	-
ITPRIPL2	0.456	0.121	0.376	-2.59	0.00234	0.0278	-		PRMT3	-0.66	4.23e-05	0.00412	-0.487	0.000616	0.0054	-			SHROOM3	-0.395	0.295	0.583	-5.91	0.0092	0.0937	-
SERBP1	0.0772	0.185	0.473	0.424	0.00234	0.0278	-		CHCHD7	0.118	0.502	0.789	0.641	0.000617	0.0054	-			ZSCAN18	-0.398	0.0414	0.205	-1.02	0.00924	0.0939	-
MRPL55	0.0666	0.361	0.652	0.542	0.00235	0.0278	-		HSP90AA1	-0.121	0.162	0.495	-0.56	0.00062	0.00542	-			FBXW7	-0.275	0.115	0.361	-1.25	0.00924	0.0939	-
ANKRD34A	0.416	0.0394	0.198	-0.968	0.00235	0.0279	-		ADPRHL2	0.22	0.0227	0.193	0.446	0.000623	0.00543	-			ZNF76	-0.109	0.173	0.442	-0.61	0.00923	0.0939	-
FAM120B	-0.109	0.117	0.367	-0.525	0.00237	0.028	-		MED12L	-0.544	0.144	0.472	-2.02	0.000623	0.00543	-			TOB1	0.255	0.119	0.368	1.05	0.00926	0.094	-
SEMA4B	-0.154	0.103	0.342	0.805	0.00238	0.028	-		GRN	0.213	0.473	0.774	-1.05	0.000622	0.00543	-			SPATA6	-0.423	0.257	0.544	2	0.00926	0.094	-
FZR1	-0.0891	0.12	0.374	0.722	0.00237	0.028	-		TMEM65	-0.499	0.1	0.395	-1.14	0.000628	0.00545	-			ZFP90	-0.275	0.0406	0.202	-0.774	0.00928	0.0941	-
TUSC2	0.041	0.753	0.896	0.518	0.00237	0.028	-		HEATR5A	-0.209	0.249	0.596	-0.778	0.000627	0.00545	-			STON1	0.474	0.462	0.719	1.07	0.0093	0.0942	-
GPRC5B	-0.124	0.91	0.967	-3.05	0.00238	0.028	-		SPPL2B	-0.204	0.421	0.737	-0.656	0.000629	0.00545	-			SLC1A2	-0.218	0.632	0.827	1.96	0.00931	0.0943	-
CCDC102A	-0.00724	0.96	0.987	-0.986	0.00238	0.028	-		MAGI3	0.173	0.542	0.812	1.14	0.000626	0.00545	-			ZGRF1	-0.0202	0.82	0.922	-0.902	0.00932	0.0943	-
RNF144A	0.819	9.61e-05	0.00408	0.904	0.00239	0.0281	-		ATL1	-0.0953	0.85	0.957	-1.01	0.000629	0.00545	-			MFSD1	0.0883	0.573	0.792	0.727	0.00935	0.0946	-
TNFRSF1B	-1.14	0.000212	0.00708	-1.33	0.0024	0.0281	-		RIOK3	0.437	0.00432	0.0795	-1.03	0.000636	0.00551	-			DGKD	-0.447	0.0357	0.188	0.998	0.00937	0.0947	-
HIC1	-0.726	0.0479	0.221	-1.25	0.00241	0.0281	-		BORCS5	0.0509	0.765	0.927	-0.927	0.000638	0.00551	-			ACYP1	-0.131	0.383	0.658	-1.22	0.00943	0.0952	-
DPYD	-0.341	0.161	0.438	-1.21	0.0024	0.0281	-		FLOT2	-0.00914	0.966	0.992	-0.686	0.000638	0.00551	-			PAWR	-0.0292	0.943	0.978	-3.65	0.00943	0.0952	-
LMAN1	-0.141	0.212	0.505	-0.428	0.0024	0.0281	-		STX18	-0.00521	0.963	0.992	-0.417	0.000641	0.00553	-			CDK8	0.0865	0.455	0.714	-0.764	0.00948	0.0955	-
MYO9A	0.0447	0.455	0.723	0.544	0.0024	0.0281	-		C16orf87	-0.334	0.0513	0.295	0.608	0.000643	0.00554	-			RBMX2	0.065	0.283	0.57	0.62	0.00951	0.0957	-
MGAT3	0.121	0.668	0.855	-1.83	0.00239	0.0281	-		PPP6R1	0.172	0.124	0.439	-0.527	0.000643	0.00554	-			LRRC42	-0.316	0.000774	0.0175	-0.719	0.00955	0.096	-
RP2	0.0362	0.732	0.888	0.678	0.00239	0.0281	-		ZCCHC24	-0.0409	0.894	0.972	-0.976	0.000642	0.00554	-			LRRC41	-0.0595	0.665	0.845	0.534	0.00962	0.0965	-
ARF1	0.0339	0.878	0.953	0.54	0.00242	0.0283	-		TMEM104	0.953	0.000324	0.0165	-0.823	0.000646	0.00556	-			CASK	0.349	0.00118	0.0226	-1.17	0.00965	0.0966	-
ATP2C1	0.0968	0.254	0.556	-0.455	0.00245	0.0285	-		TRIM72	-0.631	0.255	0.602	-2.44	0.000646	0.00556	-			USP6NL	-0.219	0.0126	0.101	-0.714	0.00966	0.0966	-
CFH	0.398	0.00284	0.0425	-2.95	0.00247	0.0287	-		IRAK2	-0.00999	0.976	0.995	-1.5	0.000645	0.00556	-			COLGALT2	0.288	0.0784	0.292	-2.07	0.00965	0.0966	-
PRDX1	-0.239	0.161	0.438	0.917	0.00249	0.0288	-		MSH3	-0.119	0.633	0.862	-0.465	0.000649	0.00558	-			ZSWIM3	-0.0505	0.476	0.728	-1.29	0.00964	0.0966	-
AFF1	0.0455	0.745	0.892	-0.784	0.00249	0.0288	-		SASH3	0.0717	0.681	0.888	-0.663	0.000649	0.00558	-			FBXO10	0.0692	0.637	0.83	-0.976	0.00963	0.0966	-
PRXL2C	-0.0243	0.922	0.972	1.37	0.00249	0.0288	-		AP3B1	0.15	0.294	0.641	-0.379	0.000652	0.00559	-			CST3	-0.0282	0.919	0.966	1.43	0.00963	0.0966	-
KLHL3	0.449	0.0239	0.148	-0.994	0.00249	0.0289	-		LTBP3	-0.0972	0.811	0.947	-0.921	0.000652	0.00559	-			SMPD2	0.43	0.00522	0.0589	0.636	0.00967	0.0967	-
NHSL1	0.546	0.00203	0.0343	1.09	0.00251	0.029	-		ALKBH4	0.334	0.00519	0.0894	0.595	0.000659	0.00565	-			SLC22A18	0.521	0.0205	0.137	0.947	0.00967	0.0967	-
RASSF2	-0.245	0.0876	0.313	0.648	0.00253	0.0292	-		CDK14	0.209	0.458	0.762	1.04	0.000659	0.00565	-			ARID2	-0.0925	0.244	0.529	0.74	0.0097	0.097	-
LAMTOR5	-0.0838	0.36	0.651	0.567	0.00253	0.0292	-		PRDM8	-0.000354	1	1	-1.62	0.00066	0.00565	-			PRPF40B	-0.308	0.162	0.429	-1.15	0.00974	0.0972	-
KIZ	-0.0726	0.205	0.496	-0.432	0.00255	0.0293	-		LNPEP	0.287	0.0413	0.264	-0.493	0.00067	0.00572	-			ASCC3	0.223	0.0015	0.0259	-0.645	0.00978	0.0976	-
GAB3	0.0538	0.568	0.799	-0.778	0.00255	0.0294	-		TRAP1	-0.319	0.0827	0.362	-0.719	0.000673	0.00573	-			XAF1	-0.0902	0.731	0.878	-1.64	0.00979	0.0977	-
ZAP70	0.339	0.0715	0.277	0.751	0.00257	0.0295	-		WDR1	-0.0679	0.677	0.886	-0.429	0.000672	0.00573	-			ZNF436	-0.462	0.0107	0.0913	-0.736	0.00984	0.0979	-
CLEC2A	0.821	0.121	0.376	-4.66	0.00257	0.0295	-		TESC	-0.264	0.5	0.789	-1.79	0.000674	0.00574	-			PFKFB2	-0.389	0.209	0.489	-3.18	0.00988	0.0983	-
GATA3	-0.143	0.298	0.598	-2.27	0.00257	0.0295	-		HCLS1	-0.0248	0.908	0.976	-0.42	0.000675	0.00574	-			NHEJ1	0.299	5.63e-05	0.00316	1.06	0.00991	0.0985	-
SRI	0.046	0.667	0.855	0.673	0.00257	0.0295	-		GSPT2	0.373	0.0409	0.262	0.872	0.000678	0.00576	-			ATP13A3	0.366	0.000869	0.0188	0.734	0.00994	0.0986	-
TRAPPC8	-0.0263	0.682	0.863	0.48	0.00256	0.0295	-		ARHGEF3	-0.712	0.0777	0.354	-1.39	0.000679	0.00577	-			BLK	0.177	0.481	0.731	1.16	0.00995	0.0988	-
ARHGAP24	0.0812	0.762	0.9	-3	0.00256	0.0295	-		LAMTOR4	0.191	0.15	0.48	0.643	0.000681	0.00577	-			R3HCC1L	-0.0337	0.672	0.849	0.563	0.00996	0.0988	-
ATP2B2	0.73	0.000101	0.00423	-3.71	0.00259	0.0296	-		SYTL1	0.262	0.339	0.678	-0.744	0.000679	0.00577	-			DNAJC9	-0.209	0.0109	0.0925	-0.587	0.00997	0.0989	-
GRAMD4	0.269	0.203	0.493	0.879	0.00258	0.0296	-		THBS4	-0.153	0.69	0.893	-1.79	0.00068	0.00577	-			NSUN5	0.195	0.0681	0.27	0.897	0.00998	0.0989	-
TUBGCP2	-0.0135	0.804	0.922	-0.414	0.00262	0.03	-		HHEX	-0.0779	0.84	0.954	0.859	0.000681	0.00577	-			REEP6	1.18	0.000899	0.0193	1.35	0.0101	0.0995	-
MBIP	-0.0966	0.171	0.452	-0.784	0.00264	0.0301	-		NDUFAF6	-0.0248	0.874	0.967	0.666	0.000679	0.00577	-			SLC45A3	-0.304	0.1	0.333	-2.73	0.0101	0.0995	-
TRIM22	-0.143	0.484	0.741	-0.777	0.00264	0.0301	-		THG1L	-0.47	0.00577	0.0952	-0.732	0.000684	0.00579	-			C19orf57	-0.193	0.345	0.627	-1.7	0.0101	0.0998	-
INAVA	-0.649	0.506	0.759	1.82	0.00266	0.0301	-		LPIN2	-0.353	0.19	0.532	-0.656	0.000687	0.00581	-			COL1A2	0.558	0.161	0.428	2.33	0.0102	0.1	-
AK5	-0.2	0.594	0.816	-2.03	0.00265	0.0301	-		PSME2	0.199	0.203	0.548	0.523	0.000692	0.00583	-			SLFNL1	-0.454	0.725	0.875	-1.4	0.0102	0.1	-
PABPC4L	-0.0855	0.668	0.855	-5.59	0.00264	0.0301	-		QPCTL	-0.397	0.0215	0.188	-0.924	0.000693	0.00584	-			PLTP	0.747	0.0148	0.111	1.31	0.0103	0.101	-
FAM114A1	-0.12	0.675	0.859	-1.33	0.00264	0.0301	-		VPS13A	-0.297	0.0679	0.33	-0.653	0.000693	0.00584	-			CEP250	0.0945	0.0979	0.33	-0.673	0.0103	0.101	-
VGLL4	0.199	0.0444	0.211	-0.589	0.00267	0.0302	-		SF3A3	0.0687	0.228	0.574	-0.442	0.000692	0.00584	-			FTCD	1.3	0.36	0.639	1.44	0.0103	0.101	-
NFRKB	-0.148	0.000882	0.0194	-0.604	0.00268	0.0303	-		ING3	-0.197	0.0222	0.192	0.509	0.000696	0.00586	-			EFNB1	0.215	0.552	0.779	-2.5	0.0103	0.101	-
ZNF419	-0.293	0.0471	0.219	-0.719	0.00268	0.0304	-		XPC	0.331	0.137	0.461	-0.573	0.000697	0.00586	-			DAGLB	-0.841	0.000273	0.0088	-1.28	0.0105	0.102	-
MAP3K7	-0.0918	0.115	0.363	-0.386	0.00268	0.0304	-		NELFCD	0.0431	0.595	0.842	0.379	0.000698	0.00586	-			TRADD	0.231	0.0209	0.138	-1.19	0.0104	0.102	-
POLRMT	-0.302	0.078	0.292	-0.548	0.0027	0.0305	-		TEDC1	-0.292	0.0606	0.316	0.743	0.000699	0.00587	-			AMOT	-0.616	0.0693	0.273	1.28	0.0105	0.102	-
NUDT11	0.533	0.0919	0.321	2.13	0.0027	0.0305	-		RAB28	0.00493	0.972	0.994	0.407	0.0007	0.00587	-			DAG1	0.16	0.268	0.557	0.663	0.0104	0.102	-
LNX2	-0.0977	0.255	0.558	-0.776	0.0027	0.0305	-		FRMPD1	-1.11	0.0514	0.295	-3.81	0.000701	0.00588	-			TNIK	0.254	0.368	0.645	1.5	0.0104	0.102	-
C2orf69	0.045	0.457	0.724	0.509	0.00271	0.0305	-		NFYB	-0.0809	0.308	0.654	0.441	0.000703	0.00589	-			IDUA	0.0272	0.91	0.961	0.726	0.0104	0.102	-
XYLT1	-0.084	0.614	0.827	0.771	0.0027	0.0305	-		PPP1R12C	0.223	0.0319	0.229	0.371	0.000704	0.0059	-			PDGFC	0.231	0.425	0.694	2.47	0.0105	0.103	-
LCN1	-0.27	0.4	0.683	-2.9	0.00271	0.0306	-		EVI2B	-0.0591	0.855	0.958	-1.03	0.000706	0.00591	-			EFTUD2	-0.00978	0.792	0.909	0.404	0.0105	0.103	-
ITGA2	-0.528	0.0996	0.335	-1.8	0.00273	0.0307	-		SH3RF3	1.48	0.00549	0.0923	1.32	0.000708	0.00592	-			KRT6B	-0.101	0.832	0.929	1.57	0.0106	0.103	-
GNPAT	0.246	0.0178	0.126	0.4	0.00274	0.0308	-		SLC35F2	-0.127	0.533	0.807	0.905	0.000707	0.00592	-			ABLIM2	-0.0263	0.86	0.94	-2.59	0.0105	0.103	-
TIMM22	0.0391	0.742	0.891	0.55	0.00276	0.031	-		DNMBP	0.0426	0.877	0.967	0.748	0.000708	0.00592	-			MOCS2	-0.029	0.906	0.959	-0.979	0.0106	0.103	-
MFAP3	0.0107	0.964	0.988	-0.71	0.00277	0.0311	-		PTPN22	-0.216	0.489	0.783	-1.11	0.000713	0.00595	-			PSMD5	-0.336	0.163	0.43	0.665	0.0107	0.104	-
ZNF106	-0.286	0.00333	0.0459	-0.531	0.00279	0.0312	-		CACNB2	0.402	0.598	0.844	1.57	0.000714	0.00595	-			TARBP1	0.146	0.386	0.661	0.819	0.0107	0.104	-
TRIM32	0.474	0.0132	0.104	0.926	0.00279	0.0312	-		IL4R	0.35	0.349	0.685	-1.08	0.000714	0.00596	-			MCM3	0.0359	0.641	0.833	-1.09	0.0107	0.104	-
ERCC5	-0.268	0.00435	0.0533	-0.654	0.0028	0.0313	-		ADPGK	-0.123	0.377	0.706	-0.425	0.000718	0.00598	-			ANKRD66	0.29	0.0706	0.276	1.78	0.0109	0.105	-
PRKD3	-0.278	0.0176	0.125	-0.79	0.0028	0.0313	-		GSTM3	0.0715	0.898	0.973	1.29	0.000719	0.00599	-			ATG4D	0.108	0.224	0.507	0.813	0.0108	0.105	-
[truncated: 10,842 more rows]
