# Supplementary material for: Integrative multi-omics and drug response profiling of childhood acute lymphoblastic leukemia cell lines
Source: Nat Commun. 2022 Mar 30;13:1691. doi: 10.1038/s41467-022-29224-5 (PMC8967900; doi:10.1038/s41467-022-29224-5)
Supplement: Supplementary file 19 — Source Data [file 41467_2022_29224_MOESM19_ESM.zip › Sup_Source_Data_File_2.xlsx]

## Sheet: sup. fig.2a
Supplementary Figure 2a
MCM Corum complex line plot								ARP2/3 Corum complex line plot
Gene symbol	cell_protein	Abundance	Gene symbol	cell_RNA	Abundance	cell_line		Gene symbol	cell_protein	Abundance	Gene symbol	cell_RNA	Abundance	cell_line
MCM2	1	0.275144	MCM2	1	0.10481	A3		ACTR2	1	0.356633	ACTR2	1	0.147502	A3
MCM3	1	0.0263523	MCM3	1	0.420802	A3		ACTR3	1	0.40764	ACTR3	1	0.919147	A3
MCM4	1	0.221712	MCM4	1	0.156261	A3		ARPC1B	1	0.0946085	ARPC1B	1	-0.809006	A3
MCM5	1	-0.00555011	MCM5	1	-0.734381	A3		ARPC2	1	0.609543	ARPC2	1	0.626036	A3
MCM6	1	0.226933	MCM6	1	0.122512	A3		ARPC3	1	0.541789	ARPC3	1	-0.454332	A3
MCM7	1	0.352197	MCM7	1	0.274566	A3		ARPC5	1	0.568045	ARPC5	1	1.81372	A3
MCM2	2	0.174415	MCM2	2	-0.667627	ALL-PO		ACTR2	2	-0.301771	ACTR2	2	-1.3758	ALL-PO
MCM3	2	0.14064	MCM3	2	0.734113	ALL-PO		ACTR3	2	-0.649955	ACTR3	2	-1.98985	ALL-PO
MCM4	2	0.00566337	MCM4	2	0.513268	ALL-PO		ARPC1B	2	-0.908486	ARPC1B	2	-0.792878	ALL-PO
MCM5	2	0.179231	MCM5	2	0.327526	ALL-PO		ARPC2	2	-0.533143	ARPC2	2	-1.94768	ALL-PO
MCM6	2	0.0471179	MCM6	2	-0.0199142	ALL-PO		ARPC3	2	-0.581083	ARPC3	2	-1.13219	ALL-PO
MCM7	2	0.0311769	MCM7	2	-0.307845	ALL-PO		ARPC5	2	-0.679012	ARPC5	2	-0.635246	ALL-PO
MCM2	3	-0.106152	MCM2	3	-1.47098	ALL-PO_BR2		ACTR2	3	-0.825193	ACTR2	3	-2.57746	ALL-PO_BR2
MCM3	3	-0.392912	MCM3	3	0.805009	ALL-PO_BR2		ACTR3	3	-0.841966	ACTR3	3	-2.05822	ALL-PO_BR2
MCM4	3	-0.301155	MCM4	3	-0.152664	ALL-PO_BR2		ARPC1B	3	-0.833364	ARPC1B	3	-1.40363	ALL-PO_BR2
MCM5	3	-0.216966	MCM5	3	-1.15867	ALL-PO_BR2		ARPC2	3	-0.732181	ARPC2	3	-1.96911	ALL-PO_BR2
MCM6	3	-0.179608	MCM6	3	-2.00987	ALL-PO_BR2		ARPC3	3	-0.685429	ARPC3	3	-0.860137	ALL-PO_BR2
MCM7	3	-0.243529	MCM7	3	-0.683019	ALL-PO_BR2		ARPC5	3	-0.691921	ARPC5	3	-0.748429	ALL-PO_BR2
MCM2	4	-0.107854	MCM2	4	0.579354	ALL-SIL		ACTR2	4	-0.670068	ACTR2	4	-1.91789	ALL-SIL
MCM3	4	-0.242162	MCM3	4	1.13069	ALL-SIL		ACTR3	4	-0.615704	ACTR3	4	-0.751569	ALL-SIL
MCM4	4	-0.0779011	MCM4	4	1.43063	ALL-SIL		ARPC1B	4	-1.05471	ARPC1B	4	-1.11967	ALL-SIL
MCM5	4	-0.0650159	MCM5	4	0.587602	ALL-SIL		ARPC2	4	-0.57446	ARPC2	4	-0.857488	ALL-SIL
MCM6	4	-0.0687062	MCM6	4	0.746372	ALL-SIL		ARPC3	4	-0.857361	ARPC3	4	-1.94715	ALL-SIL
MCM7	4	-0.281423	MCM7	4	0.0626383	ALL-SIL		ARPC5	4	-0.446077	ARPC5	4	-1.12316	ALL-SIL
MCM2	5	1.16226	MCM2	5	-0.55451	BE-13		ACTR2	5	-0.841449	ACTR2	5	-1.61987	BE-13
MCM3	5	1.12981	MCM3	5	0.699787	BE-13		ACTR3	5	-0.793048	ACTR3	5	-0.777074	BE-13
MCM4	5	1.1864	MCM4	5	-1.68471	BE-13		ARPC1B	5	-0.977517	ARPC1B	5	-0.958299	BE-13
MCM5	5	1.08397	MCM5	5	-0.173322	BE-13		ARPC2	5	-0.759991	ARPC2	5	-0.174855	BE-13
MCM6	5	1.2868	MCM6	5	0.643031	BE-13		ARPC3	5	-0.822417	ARPC3	5	-0.839774	BE-13
MCM7	5	1.07864	MCM7	5	-0.0431611	BE-13		ARPC5	5	-0.432239	ARPC5	5	-2.24925	BE-13
MCM2	6	-0.447357	MCM2	6	-0.655357	CCRF-CEM		ACTR2	6	-0.326392	ACTR2	6	0.161637	CCRF-CEM
MCM3	6	-0.403602	MCM3	6	-0.198205	CCRF-CEM		ACTR3	6	-0.289155	ACTR3	6	0.819832	CCRF-CEM
MCM4	6	-0.450503	MCM4	6	-0.238582	CCRF-CEM		ARPC1B	6	-0.783195	ARPC1B	6	-0.916765	CCRF-CEM
MCM5	6	-0.534509	MCM5	6	-0.597413	CCRF-CEM		ARPC2	6	-0.342332	ARPC2	6	0.698083	CCRF-CEM
MCM6	6	-0.440814	MCM6	6	1.05371	CCRF-CEM		ARPC3	6	-0.309661	ARPC3	6	0.67912	CCRF-CEM
MCM7	6	-0.529227	MCM7	6	-0.2015	CCRF-CEM		ARPC5	6	-0.682746	ARPC5	6	0.542466	CCRF-CEM
MCM2	7	-0.972907	MCM2	7	-1.43881	CCRF-HSB2		ACTR2	7	1.42466	ACTR2	7	0.964864	CCRF-HSB2
MCM3	7	-0.917271	MCM3	7	-1.37171	CCRF-HSB2		ACTR3	7	1.51137	ACTR3	7	2.28912	CCRF-HSB2
MCM4	7	-0.600245	MCM4	7	-0.428437	CCRF-HSB2		ARPC1B	7	0.988425	ARPC1B	7	0.78543	CCRF-HSB2
MCM5	7	-0.781589	MCM5	7	-0.196089	CCRF-HSB2		ARPC2	7	1.35696	ARPC2	7	2.11992	CCRF-HSB2
MCM6	7	-0.713353	MCM6	7	0.118753	CCRF-HSB2		ARPC3	7	0.933082	ARPC3	7	0.601193	CCRF-HSB2
MCM7	7	-0.80693	MCM7	7	-1.31516	CCRF-HSB2		ARPC5	7	1.83984	ARPC5	7	1.11019	CCRF-HSB2
MCM2	8	-0.676394	MCM2	8	-0.473319	CCRF-SB		ACTR2	8	0.068858	ACTR2	8	1.13883	CCRF-SB
MCM3	8	-0.619508	MCM3	8	-0.270838	CCRF-SB		ACTR3	8	0.149564	ACTR3	8	1.8217	CCRF-SB
MCM4	8	-0.510525	MCM4	8	0.248431	CCRF-SB		ARPC1B	8	-0.221975	ARPC1B	8	1.72523	CCRF-SB
MCM5	8	-0.373095	MCM5	8	-0.548395	CCRF-SB		ARPC2	8	0.173169	ARPC2	8	1.21967	CCRF-SB
MCM6	8	-0.615702	MCM6	8	-0.359901	CCRF-SB		ARPC3	8	-0.238226	ARPC3	8	0.821229	CCRF-SB
MCM7	8	-0.639044	MCM7	8	-0.8654	CCRF-SB		ARPC5	8	0.272731	ARPC5	8	1.96468	CCRF-SB
MCM2	9	1.43158	MCM2	9	-1.59139	COG-LL-317		ACTR2	9	0.0107833	ACTR2	9	1.62327	COG-LL-317
MCM3	9	1.40102	MCM3	9	-0.711427	COG-LL-317		ACTR3	9	0.289948	ACTR3	9	2.32655	COG-LL-317
MCM4	9	1.55201	MCM4	9	-1.20606	COG-LL-317		ARPC1B	9	-0.147453	ARPC1B	9	0.0108915	COG-LL-317
MCM5	9	1.36934	MCM5	9	-1.94209	COG-LL-317		ARPC2	9	0.213838	ARPC2	9	1.42761	COG-LL-317
MCM6	9	1.59519	MCM6	9	0.531928	COG-LL-317		ARPC3	9	0.0744685	ARPC3	9	0.842203	COG-LL-317
MCM7	9	1.43041	MCM7	9	-0.832153	COG-LL-317		ARPC5	9	0.804371	ARPC5	9	1.19835	COG-LL-317
MCM2	10	-0.671822	MCM2	10	-0.657902	COG-LL-319h		ACTR2	10	-0.00606907	ACTR2	10	1.64678	COG-LL-319h
MCM3	10	-0.675417	MCM3	10	0.420624	COG-LL-319h		ACTR3	10	0.109757	ACTR3	10	0.38793	COG-LL-319h
MCM4	10	-0.680834	MCM4	10	0.304923	COG-LL-319h		ARPC1B	10	0.562471	ARPC1B	10	0.228462	COG-LL-319h
MCM5	10	-0.587463	MCM5	10	-0.360074	COG-LL-319h		ARPC2	10	0.0202165	ARPC2	10	-0.125857	COG-LL-319h
MCM6	10	-0.707285	MCM6	10	0.972513	COG-LL-319h		ARPC3	10	0.261062	ARPC3	10	1.47493	COG-LL-319h
MCM7	10	-0.625062	MCM7	10	0.141678	COG-LL-319h		ARPC5	10	0.102129	ARPC5	10	1.41569	COG-LL-319h
MCM2	11	0.960034	MCM2	11	0.943116	COG-LL-319h_BR2		ACTR2	11	-0.0670499	ACTR2	11	0.318316	COG-LL-319h_BR2
MCM3	11	0.814503	MCM3	11	0.56504	COG-LL-319h_BR2		ACTR3	11	0.0421836	ACTR3	11	-0.28692	COG-LL-319h_BR2
MCM4	11	0.715934	MCM4	11	0.575457	COG-LL-319h_BR2		ARPC1B	11	0.658602	ARPC1B	11	0.192507	COG-LL-319h_BR2
MCM5	11	0.987351	MCM5	11	0.869815	COG-LL-319h_BR2		ARPC2	11	-0.0275718	ARPC2	11	-0.777327	COG-LL-319h_BR2
MCM6	11	0.924366	MCM6	11	0.314673	COG-LL-319h_BR2		ARPC3	11	0.135076	ARPC3	11	0.636976	COG-LL-319h_BR2
MCM7	11	1.01453	MCM7	11	0.755595	COG-LL-319h_BR2		ARPC5	11	0.0557411	ARPC5	11	1.27401	COG-LL-319h_BR2
MCM2	12	0.426	MCM2	12	0.435738	COG-LL-332h		ACTR2	12	-1.58088	ACTR2	12	0.0475759	COG-LL-332h
MCM3	12	0.236919	MCM3	12	0.364179	COG-LL-332h		ACTR3	12	-2.05198	ACTR3	12	1.53013	COG-LL-332h
MCM4	12	0.31125	MCM4	12	-0.580983	COG-LL-332h		ARPC1B	12	-1.51644	ARPC1B	12	-0.90829	COG-LL-332h
MCM5	12	0.360822	MCM5	12	0.614664	COG-LL-332h		ARPC2	12	-2.13867	ARPC2	12	1.45953	COG-LL-332h
MCM6	12	0.481404	MCM6	12	0.601726	COG-LL-332h		ARPC3	12	-2.00215	ARPC3	12	-0.0849733	COG-LL-332h
MCM7	12	0.363509	MCM7	12	0.263069	COG-LL-332h		ARPC5	12	-1.70182	ARPC5	12	-0.136195	COG-LL-332h
MCM2	13	1.74382	MCM2	13	-1.58454	COG-LL-355h		ACTR2	13	-0.894744	ACTR2	13	1.62657	COG-LL-355h
MCM3	13	1.62495	MCM3	13	-2.08293	COG-LL-355h		ACTR3	13	-1.08086	ACTR3	13	-0.719881	COG-LL-355h
MCM4	13	1.63	MCM4	13	-1.6024	COG-LL-355h		ARPC1B	13	-0.334619	ARPC1B	13	1.32185	COG-LL-355h
MCM5	13	1.75857	MCM5	13	-0.721985	COG-LL-355h		ARPC2	13	-0.895752	ARPC2	13	0.187316	COG-LL-355h
MCM6	13	1.71779	MCM6	13	-1.30552	COG-LL-355h		ARPC3	13	-0.990041	ARPC3	13	1.27966	COG-LL-355h
MCM7	13	1.99552	MCM7	13	-2.54371	COG-LL-355h		ARPC5	13	-1.21289	ARPC5	13	-0.0897767	COG-LL-355h
MCM2	14	0.175402	MCM2	14	0.145797	COG-LL-355h_BR2		ACTR2	14	0.101147	ACTR2	14	0.772742	COG-LL-355h_BR2
MCM3	14	0.300104	MCM3	14	-0.909253	COG-LL-355h_BR2		ACTR3	14	0.148212	ACTR3	14	-0.548253	COG-LL-355h_BR2
MCM4	14	0.179218	MCM4	14	-0.794802	COG-LL-355h_BR2		ARPC1B	14	0.977712	ARPC1B	14	0.222575	COG-LL-355h_BR2
MCM5	14	0.297515	MCM5	14	0.685727	COG-LL-355h_BR2		ARPC2	14	0.182024	ARPC2	14	-0.296873	COG-LL-355h_BR2
MCM6	14	0.214867	MCM6	14	-1.53227	COG-LL-355h_BR2		ARPC3	14	0.371346	ARPC3	14	1.25342	COG-LL-355h_BR2
MCM7	14	0.323893	MCM7	14	-1.12216	COG-LL-355h_BR2		ARPC5	14	-0.028329	ARPC5	14	-0.278475	COG-LL-355h_BR2
MCM2	15	-0.0794795	MCM2	15	0.19762	COG-LL-356h		ACTR2	15	-0.300618	ACTR2	15	0.351304	COG-LL-356h
MCM3	15	0.0277049	MCM3	15	-1.59201	COG-LL-356h		ACTR3	15	-0.136539	ACTR3	15	0.524814	COG-LL-356h
MCM4	15	-0.0472032	MCM4	15	-1.06364	COG-LL-356h		ARPC1B	15	0.25283	ARPC1B	15	2.07061	COG-LL-356h
MCM5	15	0.0707659	MCM5	15	0.176764	COG-LL-356h		ARPC2	15	-0.107776	ARPC2	15	0.733471	COG-LL-356h
MCM6	15	0.0427039	MCM6	15	-2.15226	COG-LL-356h		ARPC3	15	-0.0176381	ARPC3	15	-1.27842	COG-LL-356h
MCM7	15	0.0845866	MCM7	15	-1.80479	COG-LL-356h		ARPC5	15	-0.330168	ARPC5	15	1.07985	COG-LL-356h
MCM2	16	-0.489231	MCM2	16	1.81492	COG-LL-394h		ACTR2	16	0.0386542	ACTR2	16	0.574189	COG-LL-394h
MCM3	16	-0.461855	MCM3	16	0.979805	COG-LL-394h		ACTR3	16	0.183978	ACTR3	16	-0.336456	COG-LL-394h
MCM4	16	-0.570876	MCM4	16	1.40973	COG-LL-394h		ARPC1B	16	0.748552	ARPC1B	16	-0.616433	COG-LL-394h
MCM5	16	-0.448051	MCM5	16	2.34954	COG-LL-394h		ARPC2	16	0.20645	ARPC2	16	1.12439	COG-LL-394h
MCM6	16	-0.495757	MCM6	16	0.436882	COG-LL-394h		ARPC3	16	0.112264	ARPC3	16	0.198746	COG-LL-394h
MCM7	16	-0.417246	MCM7	16	-0.231367	COG-LL-394h		ARPC5	16	0.197986	ARPC5	16	0.292929	COG-LL-394h
MCM2	17	0.308078	MCM2	17	0.788207	COG-LL-402h		ACTR2	17	-0.0976701	ACTR2	17	0.323341	COG-LL-402h
MCM3	17	0.320394	MCM3	17	0.128085	COG-LL-402h		ACTR3	17	-0.180998	ACTR3	17	0.078274	COG-LL-402h
MCM4	17	-0.393389	MCM4	17	-0.31661	COG-LL-402h		ARPC1B	17	0.431068	ARPC1B	17	-0.153032	COG-LL-402h
MCM5	17	0.251307	MCM5	17	0.537845	COG-LL-402h		ARPC2	17	-0.230753	ARPC2	17	-1.068	COG-LL-402h
MCM6	17	0.267322	MCM6	17	-0.251002	COG-LL-402h		ARPC3	17	0.0262105	ARPC3	17	0.505616	COG-LL-402h
MCM7	17	0.111738	MCM7	17	0.18578	COG-LL-402h		ARPC5	17	-0.258832	ARPC5	17	1.33917	COG-LL-402h
MCM2	18	-0.156524	MCM2	18	0.36812	DND-41		ACTR2	18	-1.15308	ACTR2	18	0.216871	DND-41
MCM3	18	-0.449057	MCM3	18	0.875205	DND-41		ACTR3	18	-0.970054	ACTR3	18	0.449782	DND-41
MCM4	18	-0.134731	MCM4	18	0.45366	DND-41		ARPC1B	18	-1.47948	ARPC1B	18	-0.0283203	DND-41
MCM5	18	-0.436844	MCM5	18	1.14444	DND-41		ARPC2	18	-0.920218	ARPC2	18	0.332252	DND-41
MCM6	18	-0.094957	MCM6	18	1.54046	DND-41		ARPC3	18	-1.07942	ARPC3	18	-0.204932	DND-41
MCM7	18	-0.289616	MCM7	18	0.714647	DND-41		ARPC5	18	-0.542322	ARPC5	18	0.256555	DND-41
MCM2	19	0.283032	MCM2	19	0.344173	HAL-01		ACTR2	19	0.898693	ACTR2	19	0.148074	HAL-01
MCM3	19	0.0926758	MCM3	19	0.199253	HAL-01		ACTR3	19	0.414628	ACTR3	19	0.405739	HAL-01
MCM4	19	0.319484	MCM4	19	0.928297	HAL-01		ARPC1B	19	0.225121	ARPC1B	19	-1.01763	HAL-01
MCM5	19	0.299601	MCM5	19	0.210899	HAL-01		ARPC2	19	0.273818	ARPC2	19	-0.310436	HAL-01
MCM6	19	0.371516	MCM6	19	-0.192103	HAL-01		ARPC3	19	0.324837	ARPC3	19	-0.20929	HAL-01
MCM7	19	0.390957	MCM7	19	0.341811	HAL-01		ARPC5	19	0.938837	ARPC5	19	0.0604099	HAL-01
MCM2	20	-0.728879	MCM2	20	0.497503	HPB-ALL		ACTR2	20	-1.35759	ACTR2	20	-0.552041	HPB-ALL
MCM3	20	-1.02668	MCM3	20	0.565673	HPB-ALL		ACTR3	20	-1.53441	ACTR3	20	1.14643	HPB-ALL
MCM4	20	-0.390271	MCM4	20	-0.19321	HPB-ALL		ARPC1B	20	-1.74331	ARPC1B	20	-0.202834	HPB-ALL
MCM5	20	-0.937942	MCM5	20	0.208125	HPB-ALL		ARPC2	20	-1.33695	ARPC2	20	-0.580619	HPB-ALL
MCM6	20	-0.456705	MCM6	20	0.881919	HPB-ALL		ARPC3	20	-1.75056	ARPC3	20	0.491759	HPB-ALL
MCM7	20	-0.424409	MCM7	20	0.162232	HPB-ALL		ARPC5	20	-1.41775	ARPC5	20	0.446999	HPB-ALL
MCM2	21	0.134586	MCM2	21	0.339942	JURKAT		ACTR2	21	-0.71298	ACTR2	21	0.53979	JURKAT
MCM3	21	0.265157	MCM3	21	0.819444	JURKAT		ACTR3	21	-0.678983	ACTR3	21	1.26637	JURKAT
MCM4	21	0.127651	MCM4	21	0.576016	JURKAT		ARPC1B	21	-0.945724	ARPC1B	21	-0.637672	JURKAT
MCM5	21	0.237981	MCM5	21	-0.64615	JURKAT		ARPC2	21	-0.599218	ARPC2	21	0.735507	JURKAT
MCM6	21	0.222318	MCM6	21	1.03673	JURKAT		ARPC3	21	-0.39759	ARPC3	21	0.0452256	JURKAT
MCM7	21	0.126778	MCM7	21	0.724569	JURKAT		ARPC5	21	-1.17363	ARPC5	21	1.41047	JURKAT
MCM2	22	0.471473	MCM2	22	0.0158126	KARPAS-45		ACTR2	22	-0.956612	ACTR2	22	-1.23559	KARPAS-45
MCM3	22	0.568962	MCM3	22	1.08434	KARPAS-45		ACTR3	22	-0.719509	ACTR3	22	-0.299153	KARPAS-45
MCM4	22	0.621632	MCM4	22	0.654591	KARPAS-45		ARPC1B	22	-0.985817	ARPC1B	22	-0.0362457	KARPAS-45
MCM5	22	0.60721	MCM5	22	0.445225	KARPAS-45		ARPC2	22	-0.725668	ARPC2	22	-0.494602	KARPAS-45
MCM6	22	0.607702	MCM6	22	1.32407	KARPAS-45		ARPC3	22	-0.963191	ARPC3	22	0.570003	KARPAS-45
MCM7	22	0.778125	MCM7	22	0.706305	KARPAS-45		ARPC5	22	-0.499378	ARPC5	22	-1.21945	KARPAS-45
MCM2	23	0.458539	MCM2	23	-1.40586	KASUMI-10		ACTR2	23	0.129874	ACTR2	23	-0.175218	KASUMI-10
MCM3	23	0.469178	MCM3	23	-1.25761	KASUMI-10		ACTR3	23	0.317349	ACTR3	23	-0.569727	KASUMI-10
MCM4	23	0.568941	MCM4	23	-1.10802	KASUMI-10		ARPC1B	23	-0.0455255	ARPC1B	23	1.69588	KASUMI-10
MCM5	23	0.581879	MCM5	23	-1.48048	KASUMI-10		ARPC2	23	0.328666	ARPC2	23	-0.0757648	KASUMI-10
MCM6	23	0.446597	MCM6	23	-0.0989792	KASUMI-10		ARPC3	23	0.418979	ARPC3	23	-0.20655	KASUMI-10
MCM7	23	0.580186	MCM7	23	-1.003	KASUMI-10		ARPC5	23	0.367114	ARPC5	23	-0.0205187	KASUMI-10
MCM2	24	1.59203	MCM2	24	-0.195029	KASUMI-2		ACTR2	24	-0.56283	ACTR2	24	-0.657203	KASUMI-2
MCM3	24	1.83198	MCM3	24	-0.0181887	KASUMI-2		ACTR3	24	-0.426647	ACTR3	24	0.101721	KASUMI-2
MCM4	24	1.81435	MCM4	24	-0.0993571	KASUMI-2		ARPC1B	24	-0.62453	ARPC1B	24	0.736905	KASUMI-2
MCM5	24	1.86263	MCM5	24	-0.1292	KASUMI-2		ARPC2	24	-0.315016	ARPC2	24	-0.741876	KASUMI-2
MCM6	24	1.87301	MCM6	24	-0.594132	KASUMI-2		ARPC3	24	-0.48998	ARPC3	24	-0.585919	KASUMI-2
MCM7	24	1.84826	MCM7	24	0.849647	KASUMI-2		ARPC5	24	-0.457508	ARPC5	24	2.35012	KASUMI-2
MCM2	25	-0.659216	MCM2	25	-0.887607	KASUMI-2_BR2		ACTR2	25	0.873046	ACTR2	25	0.114521	KASUMI-2_BR2
MCM3	25	-0.631036	MCM3	25	-0.478641	KASUMI-2_BR2		ACTR3	25	0.89102	ACTR3	25	0.201835	KASUMI-2_BR2
MCM4	25	-0.505556	MCM4	25	-0.29204	KASUMI-2_BR2		ARPC1B	25	-0.115462	ARPC1B	25	1.1081	KASUMI-2_BR2
MCM5	25	-0.695556	MCM5	25	-1.30627	KASUMI-2_BR2		ARPC2	25	0.809153	ARPC2	25	-0.864608	KASUMI-2_BR2
MCM6	25	-0.577387	MCM6	25	-0.811748	KASUMI-2_BR2		ARPC3	25	0.819485	ARPC3	25	-0.930418	KASUMI-2_BR2
MCM7	25	-0.66044	MCM7	25	0.551384	KASUMI-2_BR2		ARPC5	25	0.297417	ARPC5	25	1.9723	KASUMI-2_BR2
MCM2	26	0.421838	MCM2	26	0.192099	KASUMI-9		ACTR2	26	-0.173511	ACTR2	26	-0.0181459	KASUMI-9
MCM3	26	0.549756	MCM3	26	-0.730745	KASUMI-9		ACTR3	26	-0.196636	ACTR3	26	-0.808654	KASUMI-9
MCM4	26	0.308709	MCM4	26	-0.68992	KASUMI-9		ARPC1B	26	-0.772881	ARPC1B	26	0.122931	KASUMI-9
MCM5	26	0.60791	MCM5	26	0.13581	KASUMI-9		ARPC2	26	0.0750869	ARPC2	26	-0.555322	KASUMI-9
MCM6	26	0.472449	MCM6	26	-1.44448	KASUMI-9		ARPC3	26	0.230589	ARPC3	26	-0.08087	KASUMI-9
MCM7	26	0.495196	MCM7	26	-0.19512	KASUMI-9		ARPC5	26	-0.278937	ARPC5	26	-0.270998	KASUMI-9
MCM2	27	-0.706707	MCM2	27	0.023907	KASUMI-9_BR2		ACTR2	27	-0.471303	ACTR2	27	1.35468	KASUMI-9_BR2
MCM3	27	-0.893275	MCM3	27	0.118027	KASUMI-9_BR2		ACTR3	27	-0.499996	ACTR3	27	0.810875	KASUMI-9_BR2
MCM4	27	-0.901444	MCM4	27	-0.233376	KASUMI-9_BR2		ARPC1B	27	-0.577882	ARPC1B	27	0.582015	KASUMI-9_BR2
MCM5	27	-0.813807	MCM5	27	0.0228045	KASUMI-9_BR2		ARPC2	27	-0.355315	ARPC2	27	0.320583	KASUMI-9_BR2
MCM6	27	-0.69233	MCM6	27	0.597277	KASUMI-9_BR2		ARPC3	27	-0.575413	ARPC3	27	1.42696	KASUMI-9_BR2
MCM7	27	-0.959303	MCM7	27	0.20952	KASUMI-9_BR2		ARPC5	27	-0.373395	ARPC5	27	0.257261	KASUMI-9_BR2
MCM2	28	-1.51894	MCM2	28	1.51336	KOPN-8		ACTR2	28	1.32056	ACTR2	28	0.0221587	KOPN-8
MCM3	28	-1.14644	MCM3	28	0.317246	KOPN-8		ACTR3	28	1.44755	ACTR3	28	-0.382868	KOPN-8
MCM4	28	-1.08572	MCM4	28	0.505076	KOPN-8		ARPC1B	28	0.99148	ARPC1B	28	0.803094	KOPN-8
MCM5	28	-1.0151	MCM5	28	1.85485	KOPN-8		ARPC2	28	1.70233	ARPC2	28	0.754657	KOPN-8
MCM6	28	-1.32221	MCM6	28	0.212307	KOPN-8		ARPC3	28	1.27061	ARPC3	28	1.23687	KOPN-8
MCM7	28	-1.18833	MCM7	28	0.57075	KOPN-8		ARPC5	28	1.92698	ARPC5	28	-0.298941	KOPN-8
MCM2	29	1.04121	MCM2	29	0.964196	KOPN-8_BR2		ACTR2	29	-0.919877	ACTR2	29	0.392184	KOPN-8_BR2
MCM3	29	1.13232	MCM3	29	0.725665	KOPN-8_BR2		ACTR3	29	-0.615691	ACTR3	29	0.170554	KOPN-8_BR2
MCM4	29	1.35019	MCM4	29	0.784278	KOPN-8_BR2		ARPC1B	29	-0.922265	ARPC1B	29	-0.278692	KOPN-8_BR2
MCM5	29	1.11036	MCM5	29	0.973293	KOPN-8_BR2		ARPC2	29	-0.662675	ARPC2	29	0.766663	KOPN-8_BR2
MCM6	29	1.22875	MCM6	29	0.68062	KOPN-8_BR2		ARPC3	29	-1.0206	ARPC3	29	0.752942	KOPN-8_BR2
MCM7	29	1.21672	MCM7	29	0.926523	KOPN-8_BR2		ARPC5	29	-0.855459	ARPC5	29	0.404503	KOPN-8_BR2
MCM2	30	-0.217322	MCM2	30	0.291338	LC4-1		ACTR2	30	0.516024	ACTR2	30	-1.39041	LC4-1
MCM3	30	-0.10929	MCM3	30	-1.20997	LC4-1		ACTR3	30	0.606627	ACTR3	30	-1.6296	LC4-1
MCM4	30	-0.0251321	MCM4	30	-0.568362	LC4-1		ARPC1B	30	0.0441525	ARPC1B	30	-0.45499	LC4-1
MCM5	30	-0.132235	MCM5	30	-0.37088	LC4-1		ARPC2	30	0.646384	ARPC2	30	0.640016	LC4-1
MCM6	30	-0.15516	MCM6	30	-1.35034	LC4-1		ARPC3	30	0.461121	ARPC3	30	-1.56325	LC4-1
MCM7	30	-0.120176	MCM7	30	-0.143962	LC4-1		ARPC5	30	0.484238	ARPC5	30	-1.8671	LC4-1
MCM2	31	0.266552	MCM2	31	0.12767	LC4-1_BR2		ACTR2	31	0.630143	ACTR2	31	0.677621	LC4-1_BR2
MCM3	31	0.289632	MCM3	31	-0.00753198	LC4-1_BR2		ACTR3	31	0.747446	ACTR3	31	0.285657	LC4-1_BR2
MCM4	31	0.424735	MCM4	31	0.249547	LC4-1_BR2		ARPC1B	31	0.293964	ARPC1B	31	0.0973123	LC4-1_BR2
MCM5	31	0.439006	MCM5	31	-0.637363	LC4-1_BR2		ARPC2	31	0.876171	ARPC2	31	1.44708	LC4-1_BR2
MCM6	31	0.317349	MCM6	31	0.363146	LC4-1_BR2		ARPC3	31	0.752504	ARPC3	31	0.596311	LC4-1_BR2
MCM7	31	0.308002	MCM7	31	0.678725	LC4-1_BR2		ARPC5	31	0.938166	ARPC5	31	-0.546999	LC4-1_BR2
MCM2	32	0.56917	MCM2	32	0.585047	MHH-CALL-2		ACTR2	32	0.122766	ACTR2	32	-0.0695495	MHH-CALL-2
MCM3	32	0.580571	MCM3	32	0.0461799	MHH-CALL-2		ACTR3	32	0.00673954	ACTR3	32	-1.06471	MHH-CALL-2
MCM4	32	0.601322	MCM4	32	0.299339	MHH-CALL-2		ARPC1B	32	-0.568312	ARPC1B	32	0.301725	MHH-CALL-2
MCM5	32	0.498638	MCM5	32	0.785356	MHH-CALL-2		ARPC2	32	0.0368525	ARPC2	32	0.0995939	MHH-CALL-2
MCM6	32	0.56965	MCM6	32	-0.572134	MHH-CALL-2		ARPC3	32	-0.140638	ARPC3	32	-0.200625	MHH-CALL-2
MCM7	32	0.412117	MCM7	32	-0.0323379	MHH-CALL-2		ARPC5	32	0.464305	ARPC5	32	0.3101	MHH-CALL-2
MCM2	33	-1.19555	MCM2	33	-0.143542	MHH-CALL-3		ACTR2	33	-0.771676	ACTR2	33	0.709851	MHH-CALL-3
MCM3	33	-1.59489	MCM3	33	-0.203453	MHH-CALL-3		ACTR3	33	-0.446497	ACTR3	33	-1.06831	MHH-CALL-3
MCM4	33	-0.999499	MCM4	33	0.0702269	MHH-CALL-3		ARPC1B	33	-0.910881	ARPC1B	33	-0.091617	MHH-CALL-3
MCM5	33	-1.49891	MCM5	33	0.181384	MHH-CALL-3		ARPC2	33	-0.511225	ARPC2	33	-1.08659	MHH-CALL-3
MCM6	33	-1.1501	MCM6	33	-0.301041	MHH-CALL-3		ARPC3	33	-0.745762	ARPC3	33	-0.313348	MHH-CALL-3
MCM7	33	-1.22306	MCM7	33	0.0114205	MHH-CALL-3		ARPC5	33	-0.488676	ARPC5	33	0.820536	MHH-CALL-3
MCM2	34	0.338288	MCM2	34	-1.70101	MHH-CALL-4		ACTR2	34	-0.698752	ACTR2	34	0.651588	MHH-CALL-4
MCM3	34	0.502212	MCM3	34	-1.12692	MHH-CALL-4		ACTR3	34	-0.74582	ACTR3	34	-0.135227	MHH-CALL-4
MCM4	34	0.423091	MCM4	34	-0.874458	MHH-CALL-4		ARPC1B	34	-0.826629	ARPC1B	34	0.0617075	MHH-CALL-4
MCM5	34	0.449975	MCM5	34	-1.48646	MHH-CALL-4		ARPC2	34	-0.451163	ARPC2	34	-0.270332	MHH-CALL-4
MCM6	34	0.25147	MCM6	34	-2.29916	MHH-CALL-4		ARPC3	34	-0.359401	ARPC3	34	1.07155	MHH-CALL-4
MCM7	34	0.401419	MCM7	34	-1.22106	MHH-CALL-4		ARPC5	34	-0.119122	ARPC5	34	0.303776	MHH-CALL-4
MCM2	35	0.440149	MCM2	35	-2.11412	MN-60		ACTR2	35	0.43255	ACTR2	35	1.08783	MN-60
MCM3	35	0.599644	MCM3	35	-1.20392	MN-60		ACTR3	35	0.452295	ACTR3	35	0.804882	MN-60
MCM4	35	0.413688	MCM4	35	-0.230417	MN-60		ARPC1B	35	-0.0684132	ARPC1B	35	0.185326	MN-60
MCM5	35	0.686843	MCM5	35	-1.20212	MN-60		ARPC2	35	0.719891	ARPC2	35	0.622835	MN-60
MCM6	35	0.264414	MCM6	35	-0.436634	MN-60		ARPC3	35	0.737968	ARPC3	35	0.504125	MN-60
MCM7	35	0.623969	MCM7	35	-0.741287	MN-60		ARPC5	35	0.0451624	ARPC5	35	0.0773764	MN-60
MCM2	36	-0.228425	MCM2	36	-0.306193	MOLT-13		ACTR2	36	0.184002	ACTR2	36	0.153558	MOLT-13
MCM3	36	-0.0193567	MCM3	36	0.151554	MOLT-13		ACTR3	36	0.0105739	ACTR3	36	0.734127	MOLT-13
MCM4	36	-0.131277	MCM4	36	-0.456041	MOLT-13		ARPC1B	36	-0.51192	ARPC1B	36	0.424983	MOLT-13
MCM5	36	-0.142164	MCM5	36	0.783647	MOLT-13		ARPC2	36	0.352363	ARPC2	36	0.0852946	MOLT-13
MCM6	36	-0.327992	MCM6	36	0.625681	MOLT-13		ARPC3	36	0.277812	ARPC3	36	-0.803949	MOLT-13
MCM7	36	-0.094473	MCM7	36	-0.0614401	MOLT-13		ARPC5	36	0.0944791	ARPC5	36	0.0551336	MOLT-13
MCM2	37	0.669762	MCM2	37	0.833703	MOLT-14		ACTR2	37	0.48784	ACTR2	37	-1.09711	MOLT-14
MCM3	37	0.862893	MCM3	37	0.787168	MOLT-14		ACTR3	37	0.371974	ACTR3	37	-0.309187	MOLT-14
MCM4	37	0.579135	MCM4	37	0.299728	MOLT-14		ARPC1B	37	-0.00268126	ARPC1B	37	-0.588612	MOLT-14
MCM5	37	0.91994	MCM5	37	1.72138	MOLT-14		ARPC2	37	0.682554	ARPC2	37	-0.0471228	MOLT-14
MCM6	37	0.476077	MCM6	37	0.951453	MOLT-14		ARPC3	37	0.413841	ARPC3	37	-0.338844	MOLT-14
MCM7	37	0.805705	MCM7	37	0.910245	MOLT-14		ARPC5	37	0.229337	ARPC5	37	0.284097	MOLT-14
MCM2	38	-0.0979248	MCM2	38	0.522796	MOLT-16		ACTR2	38	0.5006	ACTR2	38	0.776082	MOLT-16
MCM3	38	0.136258	MCM3	38	-0.406023	MOLT-16		ACTR3	38	0.363488	ACTR3	38	0.881432	MOLT-16
MCM4	38	-0.0740466	MCM4	38	-0.82909	MOLT-16		ARPC1B	38	0.157113	ARPC1B	38	0.829332	MOLT-16
MCM5	38	0.105267	MCM5	38	-0.156929	MOLT-16		ARPC2	38	0.560541	ARPC2	38	1.62121	MOLT-16
MCM6	38	-0.19498	MCM6	38	0.323167	MOLT-16		ARPC3	38	0.483334	ARPC3	38	0.981332	MOLT-16
MCM7	38	-0.0081388	MCM7	38	-0.560024	MOLT-16		ARPC5	38	0.963185	ARPC5	38	0.31173	MOLT-16
MCM2	39	0.968696	MCM2	39	0.615618	MOLT-17		ACTR2	39	0.696655	ACTR2	39	-0.0103895	MOLT-17
MCM3	39	1.13068	MCM3	39	0.602907	MOLT-17		ACTR3	39	0.537362	ACTR3	39	1.31486	MOLT-17
MCM4	39	0.898728	MCM4	39	-0.598838	MOLT-17		ARPC1B	39	0.347773	ARPC1B	39	0.586363	MOLT-17
MCM5	39	1.15077	MCM5	39	0.804436	MOLT-17		ARPC2	39	0.685886	ARPC2	39	0.524645	MOLT-17
MCM6	39	0.758133	MCM6	39	1.55129	MOLT-17		ARPC3	39	0.6077	ARPC3	39	0.163869	MOLT-17
MCM7	39	1.01954	MCM7	39	0.296887	MOLT-17		ARPC5	39	0.627796	ARPC5	39	-0.150349	MOLT-17
MCM2	40	-0.0319155	MCM2	40	1.28852	MOLT-3		ACTR2	40	-1.13441	ACTR2	40	-0.487219	MOLT-3
MCM3	40	-0.301357	MCM3	40	0.98929	MOLT-3		ACTR3	40	-1.14216	ACTR3	40	0.200582	MOLT-3
MCM4	40	0.113572	MCM4	40	1.42604	MOLT-3		ARPC1B	40	-1.33155	ARPC1B	40	1.44364	MOLT-3
MCM5	40	-0.196926	MCM5	40	1.7452	MOLT-3		ARPC2	40	-1.09972	ARPC2	40	0.0222854	MOLT-3
MCM6	40	-0.0804419	MCM6	40	1.62155	MOLT-3		ARPC3	40	-0.92078	ARPC3	40	-0.799546	MOLT-3
MCM7	40	-0.191713	MCM7	40	1.64167	MOLT-3		ARPC5	40	-0.831402	ARPC5	40	1.09398	MOLT-3
MCM2	41	0.366078	MCM2	41	1.05303	MOLT-4		ACTR2	41	0.462408	ACTR2	41	-1.86686	MOLT-4
MCM3	41	0.28433	MCM3	41	0.775732	MOLT-4		ACTR3	41	0.456479	ACTR3	41	-1.01904	MOLT-4
MCM4	41	0.265163	MCM4	41	0.373393	MOLT-4		ARPC1B	41	0.133329	ARPC1B	41	0.41923	MOLT-4
MCM5	41	0.498702	MCM5	41	1.66088	MOLT-4		ARPC2	41	0.826814	ARPC2	41	-1.71195	MOLT-4
MCM6	41	0.184877	MCM6	41	0.818473	MOLT-4		ARPC3	41	0.495629	ARPC3	41	-1.36684	MOLT-4
MCM7	41	0.46132	MCM7	41	1.33454	MOLT-4		ARPC5	41	0.248747	ARPC5	41	-1.03082	MOLT-4
MCM2	42	0.668968	MCM2	42	0.0312448	NALL-1		ACTR2	42	-2.12937	ACTR2	42	0.655665	NALL-1
MCM3	42	0.540505	MCM3	42	-0.671165	NALL-1		ACTR3	42	-2.18566	ACTR3	42	0.534325	NALL-1
MCM4	42	0.545286	MCM4	42	0.0399494	NALL-1		ARPC1B	42	-2.31372	ARPC1B	42	0.474698	NALL-1
MCM5	42	0.55746	MCM5	42	-0.639	NALL-1		ARPC2	42	-2.48734	ARPC2	42	1.13251	NALL-1
MCM6	42	0.735971	MCM6	42	-1.2332	NALL-1		ARPC3	42	-2.10623	ARPC3	42	0.883149	NALL-1
MCM7	42	0.447975	MCM7	42	-0.77721	NALL-1		ARPC5	42	-2.23913	ARPC5	42	-0.251641	NALL-1
MCM2	43	-1.15849	MCM2	43	-1.63183	NALL-1_BR2		ACTR2	43	0.990798	ACTR2	43	1.69538	NALL-1_BR2
MCM3	43	-1.11672	MCM3	43	-1.46503	NALL-1_BR2		ACTR3	43	0.799359	ACTR3	43	0.673545	NALL-1_BR2
MCM4	43	-1.29648	MCM4	43	0.134232	NALL-1_BR2		ARPC1B	43	0.389445	ARPC1B	43	0.754644	NALL-1_BR2
MCM5	43	-1.14455	MCM5	43	-1.70535	NALL-1_BR2		ARPC2	43	0.915831	ARPC2	43	1.414	NALL-1_BR2
MCM6	43	-1.18054	MCM6	43	-0.11094	NALL-1_BR2		ARPC3	43	0.87473	ARPC3	43	-1.57206	NALL-1_BR2
MCM7	43	-1.13854	MCM7	43	-1.80927	NALL-1_BR2		ARPC5	43	0.676177	ARPC5	43	-0.429301	NALL-1_BR2
MCM2	44	0.849596	MCM2	44	0.284577	NALM-16		ACTR2	44	0.247207	ACTR2	44	0.109394	NALM-16
MCM3	44	1.24766	MCM3	44	-0.131103	NALM-16		ACTR3	44	-0.11376	ACTR3	44	-0.505195	NALM-16
MCM4	44	0.941223	MCM4	44	-0.427491	NALM-16		ARPC1B	44	-0.275106	ARPC1B	44	-0.274274	NALM-16
MCM5	44	1.57639	MCM5	44	0.418892	NALM-16		ARPC2	44	0.542418	ARPC2	44	-0.969561	NALM-16
MCM6	44	1.00186	MCM6	44	0.070869	NALM-16		ARPC3	44	0.577549	ARPC3	44	0.948603	NALM-16
MCM7	44	0.964026	MCM7	44	0.0829207	NALM-16		ARPC5	44	0.591183	ARPC5	44	0.0944584	NALM-16
MCM2	45	0.417242	MCM2	45	-0.212586	NALM-6		ACTR2	45	0.0289139	ACTR2	45	-0.6702	NALM-6
MCM3	45	0.404086	MCM3	45	0.945349	NALM-6		ACTR3	45	0.173932	ACTR3	45	-1.28608	NALM-6
MCM4	45	0.11504	MCM4	45	-0.169526	NALM-6		ARPC1B	45	-0.553299	ARPC1B	45	-1.55209	NALM-6
MCM5	45	0.352549	MCM5	45	-0.401715	NALM-6		ARPC2	45	0.258715	ARPC2	45	-1.3041	NALM-6
MCM6	45	0.226817	MCM6	45	0.853219	NALM-6		ARPC3	45	0.298785	ARPC3	45	-0.525065	NALM-6
MCM7	45	0.142693	MCM7	45	0.0123347	NALM-6		ARPC5	45	-0.443094	ARPC5	45	-1.19397	NALM-6
MCM2	46	0.159622	MCM2	46	-0.327434	P12-ICHIKAWA		ACTR2	46	-1.00278	ACTR2	46	0.824984	P12-ICHIKAWA
MCM3	46	-0.0250065	MCM3	46	1.26	P12-ICHIKAWA		ACTR3	46	-0.849888	ACTR3	46	1.05729	P12-ICHIKAWA
MCM4	46	0.0360101	MCM4	46	0.774206	P12-ICHIKAWA		ARPC1B	46	-1.20141	ARPC1B	46	-0.223357	P12-ICHIKAWA
MCM5	46	-0.0866365	MCM5	46	-0.814843	P12-ICHIKAWA		ARPC2	46	-0.708765	ARPC2	46	0.288001	P12-ICHIKAWA
MCM6	46	0.0392721	MCM6	46	1.55294	P12-ICHIKAWA		ARPC3	46	-0.852839	ARPC3	46	2.28328	P12-ICHIKAWA
MCM7	46	-0.113269	MCM7	46	0.609691	P12-ICHIKAWA		ARPC5	46	-0.716371	ARPC5	46	0.916531	P12-ICHIKAWA
MCM2	47	-0.704541	MCM2	47	0.739126	P30-OHKUBO		ACTR2	47	1.07241	ACTR2	47	0.275786	P30-OHKUBO
MCM3	47	-0.588351	MCM3	47	0.3641	P30-OHKUBO		ACTR3	47	0.723112	ACTR3	47	0.242243	P30-OHKUBO
MCM4	47	-1.05194	MCM4	47	0.299367	P30-OHKUBO		ARPC1B	47	0.34553	ARPC1B	47	0.166869	P30-OHKUBO
MCM5	47	-0.652012	MCM5	47	0.516079	P30-OHKUBO		ARPC2	47	0.991032	ARPC2	47	0.812844	P30-OHKUBO
MCM6	47	-0.968945	MCM6	47	-0.402159	P30-OHKUBO		ARPC3	47	0.952301	ARPC3	47	1.91667	P30-OHKUBO
MCM7	47	-0.767964	MCM7	47	0.738036	P30-OHKUBO		ARPC5	47	0.54546	ARPC5	47	-0.630117	P30-OHKUBO
MCM2	48	-1.76213	MCM2	48	0.75763	P30-OHKUBO_BR2		ACTR2	48	2.11074	ACTR2	48	0.176963	P30-OHKUBO_BR2
MCM3	48	-1.58702	MCM3	48	0.372774	P30-OHKUBO_BR2		ACTR3	48	2.35478	ACTR3	48	0.6451	P30-OHKUBO_BR2
MCM4	48	-1.8335	MCM4	48	-0.00532915	P30-OHKUBO_BR2		ARPC1B	48	1.80559	ARPC1B	48	0.270015	P30-OHKUBO_BR2
MCM5	48	-1.55227	MCM5	48	0.439367	P30-OHKUBO_BR2		ARPC2	48	2.5339	ARPC2	48	0.41074	P30-OHKUBO_BR2
MCM6	48	-1.87636	MCM6	48	-0.809208	P30-OHKUBO_BR2		ARPC3	48	2.29239	ARPC3	48	1.78348	P30-OHKUBO_BR2
MCM7	48	-2.09426	MCM7	48	0.678856	P30-OHKUBO_BR2		ARPC5	48	2.69905	ARPC5	48	-0.379701	P30-OHKUBO_BR2
MCM2	49	0.248334	MCM2	49	0.856214	PEER		ACTR2	49	-0.843733	ACTR2	49	-1.71693	PEER
MCM3	49	0.184357	MCM3	49	0.663371	PEER		ACTR3	49	-0.947723	ACTR3	49	-1.15611	PEER
MCM4	49	0.422717	MCM4	49	0.160114	PEER		ARPC1B	49	-0.731302	ARPC1B	49	0.329624	PEER
MCM5	49	0.269545	MCM5	49	0.339145	PEER		ARPC2	49	-1.00775	ARPC2	49	-0.268919	PEER
MCM6	49	0.194985	MCM6	49	0.452043	PEER		ARPC3	49	-0.880157	ARPC3	49	-1.34646	PEER
MCM7	49	0.225963	MCM7	49	1.10993	PEER		ARPC5	49	-0.992985	ARPC5	49	-2.45988	PEER
MCM2	50	-0.0284267	MCM2	50	1.28537	PF-382		ACTR2	50	-1.42486	ACTR2	50	-0.0838255	PF-382
MCM3	50	0.175897	MCM3	50	0.668037	PF-382		ACTR3	50	-1.30927	ACTR3	50	0.0431336	PF-382
MCM4	50	0.0894498	MCM4	50	0.475097	PF-382		ARPC1B	50	-1.14465	ARPC1B	50	0.889678	PF-382
MCM5	50	0.0553273	MCM5	50	1.527	PF-382		ARPC2	50	-1.37288	ARPC2	50	-0.33356	PF-382
MCM6	50	-0.0174032	MCM6	50	1.27559	PF-382		ARPC3	50	-1.00417	ARPC3	50	-0.522583	PF-382
MCM7	50	0.137531	MCM7	50	0.832815	PF-382		ARPC5	50	-1.20559	ARPC5	50	0.14052	PF-382
MCM2	51	1.88943	MCM2	51	0.678922	RCH-ACV		ACTR2	51	-1.36066	ACTR2	51	-0.736639	RCH-ACV
MCM3	51	1.82767	MCM3	51	-1.33417	RCH-ACV		ACTR3	51	-1.29264	ACTR3	51	-0.883621	RCH-ACV
MCM4	51	1.88877	MCM4	51	1.24297	RCH-ACV		ARPC1B	51	-1.11702	ARPC1B	51	-0.11525	RCH-ACV
MCM5	51	1.88242	MCM5	51	0.300859	RCH-ACV		ARPC2	51	-1.36325	ARPC2	51	-1.36256	RCH-ACV
MCM6	51	1.94171	MCM6	51	-0.97939	RCH-ACV		ARPC3	51	-0.926748	ARPC3	51	-0.972221	RCH-ACV
MCM7	51	1.88901	MCM7	51	0.188327	RCH-ACV		ARPC5	51	-1.44025	ARPC5	51	-0.745604	RCH-ACV
MCM2	52	-0.566011	MCM2	52	0.251157	RCH-ACV_BR2		ACTR2	52	-0.179508	ACTR2	52	-0.0401751	RCH-ACV_BR2
MCM3	52	-0.417097	MCM3	52	-0.989123	RCH-ACV_BR2		ACTR3	52	-0.120366	ACTR3	52	-0.932965	RCH-ACV_BR2
MCM4	52	-0.488182	MCM4	52	1.57335	RCH-ACV_BR2		ARPC1B	52	-0.413908	ARPC1B	52	-0.879196	RCH-ACV_BR2
MCM5	52	-0.54914	MCM5	52	-0.477895	RCH-ACV_BR2		ARPC2	52	-0.186368	ARPC2	52	-1.1763	RCH-ACV_BR2
MCM6	52	-0.552265	MCM6	52	-0.154708	RCH-ACV_BR2		ARPC3	52	0.0805293	ARPC3	52	-0.906108	RCH-ACV_BR2
MCM7	52	-0.555793	MCM7	52	0.0264093	RCH-ACV_BR2		ARPC5	52	-0.160137	ARPC5	52	-0.840525	RCH-ACV_BR2
MCM2	53	-0.332402	MCM2	53	0.689219	REH		ACTR2	53	-1.14015	ACTR2	53	0.432508	REH
MCM3	53	-0.46127	MCM3	53	0.639519	REH		ACTR3	53	-1.18762	ACTR3	53	0.511172	REH
MCM4	53	-0.189551	MCM4	53	0.523613	REH		ARPC1B	53	-0.911518	ARPC1B	53	-1.08843	REH
MCM5	53	-0.56677	MCM5	53	1.07625	REH		ARPC2	53	-1.32256	ARPC2	53	-1.17138	REH
MCM6	53	-0.247619	MCM6	53	0.210855	REH		ARPC3	53	-1.07713	ARPC3	53	1.47369	REH
MCM7	53	-0.377606	MCM7	53	0.0507619	REH		ARPC5	53	-0.738265	ARPC5	53	-0.76181	REH
MCM2	54	-1.08291	MCM2	54	0.879297	REH_BR2		ACTR2	54	0.695262	ACTR2	54	-1.54091	REH_BR2
MCM3	54	-0.996875	MCM3	54	0.387572	REH_BR2		ACTR3	54	0.729981	ACTR3	54	-1.42117	REH_BR2
MCM4	54	-1.03097	MCM4	54	-0.350266	REH_BR2		ARPC1B	54	0.511341	ARPC1B	54	-1.95574	REH_BR2
MCM5	54	-1.11466	MCM5	54	1.23514	REH_BR2		ARPC2	54	0.505159	ARPC2	54	-1.91749	REH_BR2
MCM6	54	-1.1426	MCM6	54	-0.209236	REH_BR2		ARPC3	54	0.905668	ARPC3	54	-0.779012	REH_BR2
MCM7	54	-0.918693	MCM7	54	-0.206008	REH_BR2		ARPC5	54	0.735723	ARPC5	54	-1.8307	REH_BR2
MCM2	55	-2.91279	MCM2	55	-0.0210008	RPMI-8402		ACTR2	55	4.05775	ACTR2	55	-0.982818	RPMI-8402
MCM3	55	-3.10068	MCM3	55	0.317938	RPMI-8402		ACTR3	55	4.24343	ACTR3	55	-1.13689	RPMI-8402
MCM4	55	-3.05346	MCM4	55	-0.380402	RPMI-8402		ARPC1B	55	3.32058	ARPC1B	55	-2.77342	RPMI-8402
MCM5	55	-2.8303	MCM5	55	-1.68228	RPMI-8402		ARPC2	55	3.81449	ARPC2	55	-0.622669	RPMI-8402
MCM6	55	-2.97965	MCM6	55	0.00405489	RPMI-8402		ARPC3	55	3.99213	ARPC3	55	-0.732131	RPMI-8402
MCM7	55	-3.0082	MCM7	55	-0.173372	RPMI-8402		ARPC5	55	4.14754	ARPC5	55	-0.176441	RPMI-8402
MCM2	56	0.825008	MCM2	56	-0.218838	SEM		ACTR2	56	-0.492194	ACTR2	56	0.775199	SEM
MCM3	56	0.828984	MCM3	56	0.797454	SEM		ACTR3	56	-0.429493	ACTR3	56	1.08408	SEM
MCM4	56	0.920892	MCM4	56	1.16912	SEM		ARPC1B	56	-0.720658	ARPC1B	56	1.64227	SEM
MCM5	56	0.813492	MCM5	56	-0.868212	SEM		ARPC2	56	-0.475136	ARPC2	56	1.55682	SEM
MCM6	56	0.843455	MCM6	56	0.392929	SEM		ARPC3	56	-0.0477995	ARPC3	56	0.873303	SEM
MCM7	56	0.759515	MCM7	56	1.07157	SEM		ARPC5	56	-0.387565	ARPC5	56	0.617314	SEM
MCM2	57	0.910168	MCM2	57	0.663979	SEM_BR2		ACTR2	57	-0.447055	ACTR2	57	0.646733	SEM_BR2
MCM3	57	0.735117	MCM3	57	1.06849	SEM_BR2		ACTR3	57	-0.470206	ACTR3	57	1.04859	SEM_BR2
MCM4	57	0.774716	MCM4	57	1.35677	SEM_BR2		ARPC1B	57	-0.276361	ARPC1B	57	1.56695	SEM_BR2
MCM5	57	0.505689	MCM5	57	0.428001	SEM_BR2		ARPC2	57	-0.516724	ARPC2	57	1.39369	SEM_BR2
MCM6	57	0.833637	MCM6	57	0.55372	SEM_BR2		ARPC3	57	-0.831222	ARPC3	57	0.757416	SEM_BR2
MCM7	57	0.688579	MCM7	57	1.53375	SEM_BR2		ARPC5	57	-0.660603	ARPC5	57	0.766625	SEM_BR2
MCM2	58	0.311085	MCM2	58	0.297601	SUP-B15		ACTR2	58	1.34347	ACTR2	58	-0.133628	SUP-B15
MCM3	58	0.410809	MCM3	58	0.111949	SUP-B15		ACTR3	58	1.14735	ACTR3	58	0.113582	SUP-B15
MCM4	58	0.467789	MCM4	58	-0.138447	SUP-B15		ARPC1B	58	1.75956	ARPC1B	58	-0.842246	SUP-B15
MCM5	58	0.317849	MCM5	58	0.102319	SUP-B15		ARPC2	58	1.08813	ARPC2	58	0.36894	SUP-B15
MCM6	58	0.440719	MCM6	58	-0.247588	SUP-B15		ARPC3	58	1.32454	ARPC3	58	-1.17866	SUP-B15
MCM7	58	0.474018	MCM7	58	-0.284465	SUP-B15		ARPC5	58	1.1161	ARPC5	58	-0.926458	SUP-B15
MCM2	59	0.829831	MCM2	59	0.378029	SUP-B15_BR2		ACTR2	59	-0.436123	ACTR2	59	-0.804362	SUP-B15_BR2
MCM3	59	0.780921	MCM3	59	0.365024	SUP-B15_BR2		ACTR3	59	-0.497716	ACTR3	59	0.0917111	SUP-B15_BR2
MCM4	59	0.718685	MCM4	59	0.287618	SUP-B15_BR2		ARPC1B	59	-0.224064	ARPC1B	59	-0.865109	SUP-B15_BR2
MCM5	59	0.578644	MCM5	59	-0.371122	SUP-B15_BR2		ARPC2	59	-0.547563	ARPC2	59	-0.305561	SUP-B15_BR2
MCM6	59	0.855389	MCM6	59	0.165585	SUP-B15_BR2		ARPC3	59	-0.672891	ARPC3	59	-0.469766	SUP-B15_BR2
MCM7	59	0.737496	MCM7	59	0.3608	SUP-B15_BR2		ARPC5	59	-0.375207	ARPC5	59	-0.144081	SUP-B15_BR2
MCM2	60	-1.41974	MCM2	60	-4.35592	TALL-104		ACTR2	60	1.99914	ACTR2	60	1.58432	TALL-104
MCM3	60	-1.32968	MCM3	60	-5.0065	TALL-104		ACTR3	60	1.92757	ACTR3	60	1.32976	TALL-104
MCM4	60	-1.4384	MCM4	60	-5.58497	TALL-104		ARPC1B	60	2.40056	ARPC1B	60	2.57688	TALL-104
MCM5	60	-1.51922	MCM5	60	-2.39438	TALL-104		ARPC2	60	1.73629	ARPC2	60	1.97262	TALL-104
MCM6	60	-1.30102	MCM6	60	-3.63276	TALL-104		ARPC3	60	1.87351	ARPC3	60	-1.60986	TALL-104
MCM7	60	-1.56825	MCM7	60	-4.77153	TALL-104		ARPC5	60	1.88064	ARPC5	60	-0.064124	TALL-104
MCM2	61	-0.152308	MCM2	61	0.684773	TANOUE		ACTR2	61	-0.590902	ACTR2	61	-0.401761	TANOUE
MCM3	61	-0.108389	MCM3	61	-0.1043	TANOUE		ACTR3	61	-0.951662	ACTR3	61	-1.09981	TANOUE
MCM4	61	-0.43907	MCM4	61	0.813516	TANOUE		ARPC1B	61	-0.287505	ARPC1B	61	0.363094	TANOUE
MCM5	61	-0.311999	MCM5	61	-0.144443	TANOUE		ARPC2	61	-0.826917	ARPC2	61	-1.15639	TANOUE
MCM6	61	-0.110648	MCM6	61	-0.324394	TANOUE		ARPC3	61	-0.780385	ARPC3	61	0.368419	TANOUE
MCM7	61	-0.178731	MCM7	61	1.20179	TANOUE		ARPC5	61	-0.826868	ARPC5	61	0.125689	TANOUE
MCM2	62	-1.26948	MCM2	62	-0.156239	TMD5		ACTR2	62	-0.219772	ACTR2	62	-0.10269	TMD5
MCM3	62	-1.46475	MCM3	62	-0.053005	TMD5		ACTR3	62	-0.237979	ACTR3	62	-1.69703	TMD5
MCM4	62	-1.21694	MCM4	62	-0.131127	TMD5		ARPC1B	62	-0.056156	ARPC1B	62	-0.206638	TMD5
MCM5	62	-1.59638	MCM5	62	0.489192	TMD5		ARPC2	62	-0.444023	ARPC2	62	-0.573389	TMD5
MCM6	62	-1.28645	MCM6	62	-0.393633	TMD5		ARPC3	62	-0.421997	ARPC3	62	-0.630092	TMD5
MCM7	62	-1.44754	MCM7	62	-0.445975	TMD5		ARPC5	62	-0.455499	ARPC5	62	-1.48114	TMD5
MCM2	63	-0.499141	MCM2	63	0.371731	TMD5_BR2		ACTR2	63	0.707777	ACTR2	63	-0.387034	TMD5_BR2
MCM3	63	-0.540606	MCM3	63	0.454523	TMD5_BR2		ACTR3	63	0.50105	ACTR3	63	-0.977391	TMD5_BR2
MCM4	63	-0.50718	MCM4	63	0.59565	TMD5_BR2		ARPC1B	63	1.26506	ARPC1B	63	-0.133601	TMD5_BR2
MCM5	63	-0.495056	MCM5	63	0.964329	TMD5_BR2		ARPC2	63	0.487635	ARPC2	63	-0.781006	TMD5_BR2
MCM6	63	-0.487028	MCM6	63	0.767943	TMD5_BR2		ARPC3	63	0.485191	ARPC3	63	-0.607731	TMD5_BR2
MCM7	63	-0.577553	MCM7	63	0.423328	TMD5_BR2		ARPC5	63	0.853009	ARPC5	63	-1.00295	TMD5_BR2
MCM2	64	-0.336713	MCM2	64	-1.05803	380		ACTR2	64	1.07325	ACTR2	64	1.86587	380
MCM3	64	-0.34752	MCM3	64	0.185965	380		ACTR3	64	0.927264	ACTR3	64	0.475166	380
MCM4	64	-0.621315	MCM4	64	0.309763	380		ARPC1B	64	1.44041	ARPC1B	64	-0.114337	380
MCM5	64	-0.343524	MCM5	64	-1.36812	380		ARPC2	64	0.959869	ARPC2	64	0.369057	380
MCM6	64	-0.355515	MCM6	64	0.187988	380		ARPC3	64	1.09457	ARPC3	64	0.949842	380
MCM7	64	-0.10797	MCM7	64	0.047913	380		ARPC5	64	0.801406	ARPC5	64	0.0803935	380
MCM2	65	0.348763	MCM2	65	0.0115053	697		ACTR2	65	0.21098	ACTR2	65	-1.60506	697
MCM3	65	0.3363	MCM3	65	0.229401	697		ACTR3	65	0.171944	ACTR3	65	-0.778189	697
MCM4	65	0.107015	MCM4	65	0.126707	697		ARPC1B	65	0.704533	ARPC1B	65	-0.874063	697
MCM5	65	0.360294	MCM5	65	-0.950065	697		ARPC2	65	0.0964055	ARPC2	65	-0.484333	697
MCM6	65	0.245239	MCM6	65	0.0130417	697		ARPC3	65	0.163176	ARPC3	65	-1.21352	697
MCM7	65	0.322077	MCM7	65	0.515774	697		ARPC5	65	0.73329	ARPC5	65	-0.579298	697
MCM2	66	-4.2496	MCM2	66	0.382905	697_BR2		ACTR2	66	1.60508	ACTR2	66	-1.32773	697_BR2
MCM3	66	-3.9047	MCM3	66	0.396487	697_BR2		ACTR3	66	1.44187	ACTR3	66	-0.692918	697_BR2
MCM4	66	-3.86824	MCM4	66	0.28864	697_BR2		ARPC1B	66	1.60617	ARPC1B	66	-2.07842	697_BR2
MCM5	66	-3.75047	MCM5	66	-0.998072	697_BR2		ARPC2	66	1.25257	ARPC2	66	-0.90426	697_BR2
MCM6	66	-3.94402	MCM6	66	-0.342308	697_BR2		ARPC3	66	1.4184	ARPC3	66	-1.10527	697_BR2
MCM7	66	-3.88474	MCM7	66	0.577113	697_BR2		ARPC5	66	0.948009	ARPC5	66	-0.624481	697_BR2

## Sheet: sup. fig.2b
Supplementary Figure 2b
Gene symbol	pearson_corr	pearson_pvalue	pearson_FDR	spearman_corr	spearman_pvalue	spearman_FDR	mean_RNA	mean_protein	sd_RNA	sd_protein	number_of_samples	Zcor_Spearman	CORUM_complex	mirTarbase_miR	mirTarbase_bin
A2M	0.4713	8.458e-05	0.000135	0.6253	3.325e-08	8.94e-08	3.35	0.3	9.92	0.78	64	0.733661	LRP-1-Alpha-2-M-annexin VI complex		No
AATF	0.2225	0.07725	0.0892	0.1079	0.396	0.424	61.91	-0.06	18.08	0.21	64	0.108322	AATF-NGDN-NOL10 complex		No
ABCF2	0.6067	1.073e-07	2.49e-07	0.5859	3.665e-07	8.6e-07	20.56	-0.2	6.77	0.3	64	0.6714	SNW1 complex		No
ABI1	0.7182	2.394e-11	9.71e-11	0.7499	9.963e-13	4.95e-12	108.74	0.09	37.29	0.37	64	0.972727	Wave-2 complex, ABI1-WASF2 complex, ABI1-WASL complex, SOS1-ABI1-EPS8 complex, SOS1-ABI1-EPS8L1 complex, SOS1-ABI1-EPS8L2 complex, SOS1-ABI1-EPS8L3 complex, c-Abl-CAS-Abi1 complex		No
ABI3	0.803	1.445e-15	1.26e-14	0.881	7.951e-22	1.6e-20	16.4	-0.26	25.45	0.74	64	1.38022	ABI3-WAVE2-CYFIP1 complex		No
ABRAXAS2	0.2886	0.02073	0.0254	0.1039	0.414	0.442	44.07	0.11	10.92	0.2	64	0.104276	ABRAXAS2-SHMT1 complex, ABRAXAS2-SHMT2 complex		No
ACAD8	0.4142	0.0006668	0.000953	0.3084	0.01316	0.017	19.59	0.34	5.63	0.39	64	0.318776	ARC complex		No
ACAP1	0.9056	8.983e-25	1.61e-22	0.8886	1.168e-22	2.85e-21	45.89	-0.05	28.22	0.55	64	1.41523	ACAP1-CHC-Glut4 complex		No
ACD	0.3269	0.00838	0.0107	0.3185	0.01031	0.0135	23.29	0.15	8.86	0.22	64	0.329977	Telomere-associated protein complex, TIN2 complex, TRF1-TIN2 complex, Rap1 complex		No
ACE	0.7509	2.036e-07	4.55e-07	0.7962	1.073e-08	3.1e-08	0.54	0.08	1.2	0.95	35	1.08814	HSPA2-ACR-PDIA6 complex		No
ACTN1	0.8689	1.338e-20	4.67e-19	0.8906	6.925e-23	1.73e-21	30.29	0.28	20.99	0.67	64	1.42482	ACTN1-PARVB complex, Polycystin-1 multiprotein complex (ACTN1, CDH1, SRC, JUP, VCL, CTNNB1, PXN, BCAR1, PKD1, PTK2, TLN1)		No
ACTN4	0.8285	2.966e-17	3.82e-16	0.8243	5.874e-17	5.09e-16	78.95	0	34.67	0.37	64	1.17009	P2X7 receptor signalling complex, Ternary complex (LRRC7, CAMK2a, ACTN4), CART complex, NHE3-NHERF2-ACTN4, Ca(2+) induced, SLC9A3R1-ACTN4 complex		No
ACTR2	0.4825	5.399e-05	8.82e-05	0.4399	0.0002754	0.00044	253.61	0.03	73.98	0.26	64	0.472107	Arp2/3 protein complex		No
ACTR3	0.1614	0.2027	0.223	0.1162	0.3605	0.388	102.52	0.03	30.68	0.3	64	0.116727	Arp2/3 protein complex, ARP3-WHAMM complex		No
ACTR5	0.4665	0.0001022	0.000162	0.436	0.0003168	0.000501	23.36	0.03	6.16	0.2	64	0.467281	INO80 chromatin remodeling complex		No
ACTR6	0.4532	0.0001695	0.000261	0.4353	0.0003246	0.000513	33.01	0.06	9.36	0.14	64	0.466417	SRCAP-associated chromatin remodeling complex		No
ACTR8	0.3893	0.001476	0.00202	0.3766	0.002161	0.00306	42.45	0.05	12.58	0.15	64	0.396092	INO80 chromatin remodeling complex		No
ADAM15	0.7749	5.749e-14	3.7e-13	0.7419	2.31e-12	1.1e-11	15.08	-0.12	10.23	0.58	64	0.954692	ITGAV-ITGB3-ADAM15 complex, ITGA5-ITGB1-ADAM15 complex, ITGA9-ITGB1-ADAM15 complex		No
ADAM22	0.6917	2.469e-10	8.38e-10	0.7662	1.616e-13	8.88e-13	9.23	-0.06	7.77	0.41	64	1.01106	ADAM22-LGI1 complex		No
ADAM23	0.5215	0.002206	0.00297	0.3225	0.07184	0.0845	12.35	-0.41	26.57	1.18	32	0.334435	ITGAV-ITGB3-ADAM23 complex		No
ADAM8	0.7169	8.328e-06	1.5e-05	0.3686	0.04502	0.0544	7.44	-0.17	23.8	0.88	30	0.386802	ITGA9-ITGB1-ADAM8 complex		No
ADD2	0.8377	6.186e-18	9.59e-17	0.8862	2.2e-22	5.01e-21	11.83	-0.29	17.81	1.05	64	1.40394	SLC2A1-DMTN-ADD2 complex		No
ADGRG1	0.788	1.108e-14	8.22e-14	0.8363	7.885e-18	7.77e-17	12.73	-0.36	20.09	1.06	64	1.20874	GPR56-CD81-Galpha(q/11)-Gbeta complex		No
ADGRL3	0.8082	7.498e-13	3.89e-12	0.4176	0.002298	0.00325	1.52	0.08	3.95	0.71	51	0.444782	FLRT3-LPHN3-UNC5B complex, FLRT3-LPHN3-UNC5D complex, FLRT3-LPHN3 complex		No
AEBP2	0.0675	0.596	0.62	0.0575	0.652	0.675	25.66	-0.16	9.57	0.31	64	0.0575635	EED-EZH2 complex		No
AFDN	0.876	2.684e-21	1.17e-19	0.9256	7.544e-28	6.33e-26	26.35	0.05	24.61	0.73	64	1.62677	Afadin-beta-catenin complex		No
AFF4	0.3532	0.004204	0.00551	0.4599	0.0001315	0.000219	42.55	0.2	14.37	0.28	64	0.497184	AFF4 super elongation complex (SEC)		No
AFG3L2	0.6018	1.439e-07	3.28e-07	0.4848	4.915e-05	8.63e-05	69.75	0.07	20.37	0.26	64	0.52924	Frataxin complex		No
AGPS	0.6559	4.049e-09	1.15e-08	0.7137	3.614e-11	1.44e-10	56.41	-0.24	27.75	0.36	64	0.894685	AGPS-GNPAT complex		No
AHI1	0.2578	0.03971	0.0472	0.4652	0.0001076	0.000181	22.9	-0.08	16.65	0.51	64	0.503927	AHI1-NPHP1 heterodimer, AHI1-HAP1 complex, AHI1-NPHP1 heterotetramer		No
AHNAK	0.6216	4.21e-08	1.04e-07	0.6071	1.05e-07	2.65e-07	21.41	-1.16	72.82	1.08	64	0.704316	DNA ligase IV-XRCC4-AHNK complex		No
AIFM1	0.2834	0.02327	0.0284	0.2808	0.0246	0.0307	50.27	0.07	16.14	0.22	64	0.28855	AIF-CYPA-DNA complex		No
AIMP1	0.4163	0.0006235	0.000894	0.3635	0.003157	0.00439	71.67	-0.03	22.82	0.17	64	0.380913	Multisynthetase complex, ArgRS-GlnRS-AIMP1 complex		No
AIMP2	0.7494	1.055e-12	5.33e-12	0.7671	1.447e-13	8e-13	72.15	0.03	33.51	0.2	64	1.01324	Multisynthetase complex		No
AJUBA	0.8125	3.631e-16	3.63e-15	0.8424	2.651e-18	2.83e-17	10	0.47	8.69	0.59	64	1.22938	AJUBA-GFI1-HDAC1 complex, AJUBA-GFI1-HDAC2 complex, AJUBA-GFI1-HDAC3 complex, AJUBA-PRMT5-SNAI1 complex		No
AK2	0.2193	0.08173	0.0941	0.3354	0.006744	0.00901	176.16	-0.01	60.3	0.45	64	0.3489	AK2-FADD-caspase-10 (AFAC10) complex		No
AKAP1	0.6956	1.775e-10	6.18e-10	0.6954	1.814e-10	6.63e-10	64.2	-0.07	18.65	0.28	64	0.858337	AMY-1-S-AKAP84-RII-beta complex		No
AKAP13	0.751	8.895e-13	4.55e-12	0.7551	5.674e-13	2.91e-12	42.86	0.03	23.6	0.41	64	0.984716	AKAP13-MAP2K3-MAP3K20-MAPK14-PKN1 complex		No
AKAP5	0.7785	3.667e-14	2.47e-13	0.8186	1.428e-16	1.16e-15	3.23	-0.12	2.48	0.85	64	1.15256	AKAP5-PRKAR2A-PPP3CA complex, BKCA-beta2AR-AKAP79 signaling complex, PKA (RII-alpha and RII-beta)-AKAP5-ADRB1 complex, beta(1)-AR receptosome (ADRB1-SAP97-AKAP79-PRKAR2A)		No
AKAP8L	0.4988	2.727e-05	4.59e-05	0.5444	3.316e-06	6.8e-06	59.62	0.13	14.42	0.19	64	0.610388	CHUK-IQGAP2-AKAP8L-RELA-TNIP2 complex		No
AKAP9	0.5789	5.43e-07	1.14e-06	0.5864	3.552e-07	8.36e-07	66.96	0.09	36.06	0.25	64	0.672162	KCNQ1 macromolecular complex		No
AKTIP	0.5436	3.448e-06	6.53e-06	0.6021	1.417e-07	3.52e-07	8.57	-0.06	5.07	0.29	64	0.696435	FHF complex, FTS-Vps16 complex, FTS-Vps18 complex, FTS-Vps41 complex		No
ANAPC10	0.308	0.01328	0.0165	0.3487	0.004743	0.00644	8.42	0.03	2.41	0.18	64	0.363963	Anaphase-promoting complex, SMAD3-HEF1-APC10-CDH1 complex		No
ANAPC2	-0.1769	0.1621	0.181	-0.1664	0.1887	0.21	20.36	-0.11	6.07	0.19	64	-0.167962	Anaphase-promoting complex		No
ANAPC4	-0.0378	0.767	0.783	0.0346	0.786	0.803	31.44	-0.05	9.77	0.18	64	0.0346138	Anaphase-promoting complex		No
ANAPC5	0.1709	0.1769	0.196	0.0561	0.6595	0.682	79.12	-0.12	22.74	0.18	64	0.056159	Anaphase-promoting complex		No
ANAPC7	0.2264	0.07198	0.0834	0.1749	0.1669	0.188	40.84	-0.04	11.31	0.15	64	0.176717	Anaphase-promoting complex, Cell division cycle complex (CDC27, CDC16, ANAPC7)		No
ANKRA2	0.2559	0.04128	0.049	0.293	0.01879	0.0238	24.88	0.06	8.27	0.27	64	0.301845	ANKRA2-CCDC8-OBSL1-CUL7 complex		No
ANKRD11	0.2798	0.02517	0.0306	0.4316	0.0003697	0.00058	21.3	0.1	9.14	0.15	64	0.461861	ANCO1-HDAC3 complex		No
ANKRD28	0.6139	6.86e-08	1.64e-07	0.5883	3.182e-07	7.54e-07	63.27	-0.01	42.96	0.26	64	0.675062	TNF-alpha/NF-kappa B signaling complex (CHUK, BTRC, NFKB2, PPP6C, REL, CUL1, IKBKE, SAPS2, SAPS1, ANKRD28, RELA, SKP1)		No
ANKS6	0.809	6.081e-16	5.75e-15	0.8266	4.026e-17	3.56e-16	8.83	0.12	7.44	0.76	64	1.17731	ANKS6-NEK8-INVS-NPHP3 complex		No
ANOS1	0.3351	0.1486	0.166	0.1853	0.4342	0.462	0.1	-0.2	0.28	0.32	20	0.187466	FGFR1-KAL11 complex		No
ANP32B	0.4799	6.013e-05	9.77e-05	0.5681	9.775e-07	2.16e-06	82.42	0.02	42.3	0.2	64	0.644713	ProTalpha C7 complex, ProTalpha C8 complex, ANP32A-ANP32B-PSMA3-PTMA-SLC25A5 complex		No
ANXA6	0.8416	3.1e-18	5.22e-17	0.8764	2.415e-21	4.48e-20	129.04	-0.33	73.68	0.55	64	1.36003	LRP-1-Alpha-2-M-annexin VI complex		No
ANXA7	0.4371	0.0003051	0.000454	0.3781	0.002066	0.00294	110.84	0.03	25.65	0.22	64	0.397841	Synexin-sorcin complex		No
AP1AR	0.5899	2.911e-07	6.36e-07	0.6364	1.582e-08	4.45e-08	48.83	0.05	13.1	0.25	64	0.7521	Gamma-BAR-AP1 complex		No
AP1B1	0.4812	5.697e-05	9.28e-05	0.3724	0.002441	0.00344	60.61	0.01	35.91	0.19	64	0.391207	AP1 adaptor complex, Gamma-BAR-AP1 complex, AP1B1-AP1G2-AP1M-1AP1S1 complex		No
AP1G2	0.6347	1.785e-08	4.64e-08	0.5408	3.964e-06	8.06e-06	50.87	-0.08	19.42	0.41	64	0.605286	AP1 adaptor complex, Gamma-BAR-AP1 complex, AP1B1-AP1G2-AP1M-1AP1S1 complex		No
AP1M1	0.1664	0.1888	0.209	0.1394	0.2719	0.297	13.42	-0.01	3.59	0.14	64	0.140314	AP1 adaptor complex, Gamma-BAR-AP1 complex, AP1B1-AP1G2-AP1M-1AP1S1 complex		No
AP1S1	0.4489	0.0001992	0.000304	0.457	0.0001472	0.000243	51.1	-0.03	26.77	0.26	64	0.493513	AP1 adaptor complex, Gamma-BAR-AP1 complex, AP1B1-AP1G2-AP1M-1AP1S1 complex		No
AP1S3	0.6789	7.146e-05	0.000115	0.665	0.000113	0.000189	1.88	0	2.16	0.91	28	0.801725	AP1 adaptor complex, Gamma-BAR-AP1 complex		No
AP2A1	0.6752	9.386e-10	2.9e-09	0.5928	2.462e-07	5.92e-07	17.69	0.05	6.14	0.2	64	0.681972	RalBP1-CCNB1-AP2A-NUMB-EPN1 complex, Stargazin-AP-2-AP-3a complex		No
AP3B2	0.6713	8.05e-09	2.2e-08	0.0503	0.7076	0.729	0.29	0.07	0.69	0.57	58	0.0503425	AP3 adaptor complex, AP3-BLOC1 complex		No
AP3D1	0.5727	7.615e-07	1.57e-06	0.4871	4.472e-05	7.9e-05	40.15	0.04	11.8	0.22	64	0.532251	AP3 adaptor complex, AP3-BLOC1 complex, AP3D1-AP3S2 complex, AP3D1-AP3S1 complex, Stargazin-AP-2-AP-3a complex		No
AP3M1	0.063	0.6209	0.644	0.1042	0.4127	0.441	64.92	0	13.09	0.24	64	0.10458	AP3 adaptor complex, AP3-BLOC1 complex		No
AP3S1	0.2593	0.03854	0.0459	0.271	0.03033	0.0375	57.87	0.07	16.81	0.19	64	0.277943	AP3 adaptor complex, AP3-BLOC1 complex, AP3D1-AP3S1 complex		No
AP3S2	0.0991	0.4358	0.462	0.2011	0.1111	0.128	4.56	-0.3	2.4	0.66	64	0.203879	AP3 adaptor complex, AP3-BLOC1 complex, AP3D1-AP3S2 complex		No
AP4B1	-0.0985	0.4388	0.465	-0.0573	0.6531	0.676	26.13	0.01	9.38	0.18	64	-0.0573628	AP4 adaptor complex		No
AP4E1	0.6242	3.567e-08	8.92e-08	0.6454	8.554e-09	2.51e-08	26.18	0.03	6.69	0.21	64	0.767374	AP4 adaptor complex		No
AP4M1	0.0829	0.5146	0.541	0.1226	0.3346	0.362	18.14	0.07	6.02	0.18	64	0.12322	AP4 adaptor complex		No
AP4S1	0.7005	1.167e-10	4.19e-10	0.7219	1.685e-11	7.07e-11	6.64	0.14	2.98	0.26	64	0.911601	AP4 adaptor complex		No
AP5B1	0.4226	0.0005036	0.00073	0.4672	9.936e-05	0.000167	19.27	0.04	6.76	0.23	64	0.506482	AP5-SPG11-SPG15 complex, AP5 adaptor complex		No
AP5M1	0.5625	1.316e-06	2.63e-06	0.5014	2.437e-05	4.45e-05	27.24	0.05	10.07	0.26	64	0.551175	AP5-SPG11-SPG15 complex, AP5 adaptor complex		No
AP5S1	0.3411	0.005813	0.0075	0.4459	0.0002217	0.000358	8.45	0.04	3.34	0.17	64	0.479571	AP5-SPG11-SPG15 complex, AP5 adaptor complex		No
AP5Z1	0.6222	4.07e-08	1.01e-07	0.6694	1.476e-09	4.79e-09	8.67	0.04	3.62	0.23	64	0.809655	AP5-SPG11-SPG15 complex, AP5 adaptor complex		No
APBA1	0.7153	3.109e-11	1.24e-10	0.8366	7.441e-18	7.35e-17	4.71	0.11	9.13	0.66	64	1.20974	CASK-LIN7C-APBA1 complex, LIN2-LIN7-SAP97-MINT1 complex		No
APBB1	0.785	8.043e-13	4.15e-12	0.7645	7.052e-12	3.11e-11	3.72	-0.08	6.72	1.12	56	1.00696	APP-APBB1-LRP1 complex, APBB1-TSHZ3-HDAC1 complex, APP-APBB1-KAT5 complex		No
APBB1IP	0.8431	2.365e-18	4.03e-17	0.9145	4.796e-26	2.48e-24	93.19	0.04	70.3	0.58	64	1.55435	RIAM-Rap1-GTP complex, RIAM-Rap1-GTP-profilin complex, RIAM-profilin complex, RIAM-VASP complex		No
APEX1	0.5912	2.7e-07	5.93e-07	0.4706	8.702e-05	0.000148	252.6	0.15	80.04	0.25	64	0.510841	VEGF transcriptional complex, 9-1-1-APE1 complex		No
APH1B	0.5586	0.0056	0.00724	0.5287	0.009502	0.0125	13.4	-0.06	7.14	0.42	23	0.588339	Gamma-secretase complex (APH1B, PSEN2, PSENEN, NCSTN), Gamma-secretase complex (APH1B, PSEN1, PSENEN, NCSTN)		No
APOA1	0.1303	0.3049	0.329	0.1251	0.3245	0.352	0.28	-0.09	0.26	0.79	64	0.125759	APOL1 complex A (APOL1, APOA1, HPR, C3), APOL1 complex B (APOL1, APOA1, HPR, FN1, IGHM)		No
APOL1	0.7252	5.795e-06	1.07e-05	0.3232	0.08144	0.0952	6.62	-0.23	8.86	0.67	30	0.335216	APOL1 complex A (APOL1, APOA1, HPR, C3), APOL1 complex B (APOL1, APOA1, HPR, FN1, IGHM)		No
APOO	0.5101	1.665e-05	2.88e-05	0.2969	0.01721	0.0219	19.26	0.05	8.99	0.27	64	0.306116	MIB complex, MICOS complex		No
APOOL	0.4807	5.811e-05	9.45e-05	0.3563	0.003854	0.00529	13.69	0.03	5.62	0.35	64	0.372641	MIB complex, MICOS complex		No
APPL1	0.757	4.585e-13	2.48e-12	0.7251	1.241e-11	5.29e-11	84.84	0.18	34.38	0.3	64	0.918316	AR-AKT-APPL complex, AKT1-APPL1-HDAC3 complex, induced by IGF-1		No
ARAF	0.6045	1.224e-07	2.82e-07	0.6474	7.401e-09	2.19e-08	39.86	0.03	12.93	0.25	64	0.77081	ARAF-PIK3R1 complex		No
ARFIP2	0.3959	0.001203	0.00167	0.3133	0.01171	0.0152	31.35	0.02	5.97	0.2	64	0.3242	ARF1-ARL1-PKD2-ARFIP2 complex		No
ARHGAP10	0.8432	2.308e-18	3.96e-17	0.9094	2.618e-25	1.08e-23	4.27	-0.32	4.05	0.58	64	1.52405	Cell-cell junction complex (ARHGAP10-CTNNA1)		No
ARHGAP17	0.7301	7.638e-12	3.37e-11	0.7786	3.661e-14	2.19e-13	18.79	0.04	13.22	0.48	64	1.04181	RICH1/AMOT polarity complex, Flag-Rich1 precipitated, RICH1-PAR3-aPKC polarity complex, RICH1/AMOT polarity complex, Flag-Amot precipitated		No
ARHGEF1	0.6797	6.603e-10	2.09e-09	0.5477	2.819e-06	5.86e-06	30.92	0.09	14.3	0.31	64	0.61509	GNA14-p115RhoGEF complex, PI4K2A-WASH complex		No
ARHGEF18	0.6045	3.985e-07	8.53e-07	0.6267	1.096e-07	2.76e-07	18.18	-0.2	8.74	0.67	59	0.735963	ARRB1-ARHGEF18-ENAH complex, induce by EDN-1		No
ARHGEF6	0.7473	1.312e-12	6.53e-12	0.7881	1.091e-14	6.96e-14	179	0.13	101.42	0.35	64	1.0664	ILK-PARVB-ARHGEF6 complex, PARVB-ARHGEF6 complex		No
ARHGEF7	0.6707	1.329e-09	4.02e-09	0.7432	2.031e-12	9.69e-12	38.56	0.11	20.46	0.3	64	0.95759	SCRIB-GIT1-ARHGEF7 complex, GIT1-ARHGEF7-PAK1-PXN complex, SCRIB-GIT1-ARHGEF7-PAK1 complex, ARHGEF7-GIT2-PAK1 complex		No
ARID1B	0.5882	3.209e-07	6.97e-07	0.7176	2.524e-11	1.03e-10	15.71	0.12	10.55	0.3	64	0.902679	BAF complex, EBAFb complex, RSmad complex		No
ARID4A	0.5818	4.616e-07	9.78e-07	0.5989	1.721e-07	4.23e-07	23.43	0.11	11.31	0.32	64	0.69143	ING2 complex		No
ARL1	0.496	3.07e-05	5.15e-05	0.5164	1.252e-05	2.39e-05	40.75	0.04	10.31	0.15	64	0.571418	ARF1-ARL1-PKD2-ARFIP2 complex		No
ARMC8	0.4045	0.0009162	0.00129	0.3886	0.001508	0.00218	29.33	0.08	8.01	0.2	64	0.41015	CTLH complex		No
ARPC1B	0.5076	1.86e-05	3.2e-05	0.4165	0.0006181	0.000942	5.4	0.15	2.49	0.46	64	0.44345	Arp2/3 protein complex		No
ARPC2	0.4342	0.0003373	0.000499	0.3692	0.002678	0.00376	145.48	0.03	48.69	0.32	64	0.387497	Arp2/3 protein complex		No
ARPC3	0.0809	0.5253	0.551	0.248	0.04814	0.0579	218.68	0.06	77.23	0.33	64	0.253281	Arp2/3 protein complex		No
ASAH1	0.7001	1.21e-10	4.33e-10	0.7299	7.779e-12	3.41e-11	15.16	0.17	22.29	0.68	64	0.928513	ASAH1-NR5A1 complex, ASAH1-NR5A1-SAPD complex		No
ASB1	0.3811	0.001889	0.00257	0.3017	0.0154	0.0197	18.89	-0.15	5.08	0.32	64	0.311389	Ubiquitin E3 ligase (ASB1, TCEB1, TCEB2, CUL5, RNF7)		No
ASB2	0.6034	0.00053	0.000767	0.4692	0.01024	0.0134	2.81	0.07	3.4	0.5	29	0.509044	Ubiquitin E3 ligase (ASB2, TCEB1, TCEB2, CUL5, RNF7)		No
ASB6	0.2366	0.0598	0.0698	0.2125	0.0919	0.107	18.13	-0.25	4.73	0.4	64	0.215788	Ubiquitin E3 ligase (ASB6, TCEB1, TCEB2, CUL5, RNF7)		No
ASB7	0.4017	0.001001	0.0014	0.3509	0.004469	0.00609	20.84	-0.08	5.08	0.32	64	0.36647	Ubiquitin E3 ligase (ASB7, TCEB1, TCEB2, CUL5, RNF7)		No
ASB9	0.6549	4.334e-09	1.23e-08	0.5433	3.508e-06	7.18e-06	2.96	-0.61	7.71	1.07	64	0.608826	Cullin-RING E3 ubiquitin ligase complex		No
ASCC1	0.4197	0.0005554	0.000801	0.3154	0.01113	0.0145	22.44	-0.01	7.92	0.22	64	0.326531	hASC-1 complex		No
ASCC2	0.4733	7.836e-05	0.000126	0.4948	3.233e-05	5.81e-05	29.02	-0.01	6.61	0.23	64	0.542397	hASC-1 complex		No
ASCC3	0.7115	4.392e-11	1.69e-10	0.6805	6.18e-10	2.12e-09	58.59	0.01	20.73	0.24	64	0.830045	hASC-1 complex		No
ASF1A	0.8323	1.577e-17	2.21e-16	0.8369	7.15e-18	7.09e-17	90.18	-0.1	40.08	0.4	64	1.21074	Histone H3.1 complex, Histone H3.3 complex, ASF1-interacting protein complex, ASF1-histone containing complex, Codanin-1-Asf1\u2013histone H3.1-histone H4\u2013importin-4 complex, cytosolic		No
ASH2L	0.6257	3.241e-08	8.15e-08	0.5034	2.233e-05	4.1e-05	39.99	0.11	19.28	0.22	64	0.55385	Menin-associated histone methyltransferase complex, MLL-HCF complex, WDR5-ASH2L-RBBP5-MLL2 complex, ASCOM complex, HCF-1 complex, Set1B complex, Set1A complex, UTX-MLL2/3 complex, PTIP-HMT complex, MLL1-WDR5 complex, PITX2-MLL4-ASH2L-RBBP5-PTIP complex, MLL1 core complex, MLL2 complex, MLL3 complex, MLL1 complex, MLL4 complex, NIF1-ASH2L-RBBP5-WDR5 complex, WRAD complex (WDR5, RBBP5, ASH2L, DPY30…		No
ASXL1	0.417	0.000608	0.000873	0.4857	4.733e-05	8.33e-05	47.88	-0.04	21.72	0.25	64	0.530417	ASXL1-HCFC1-OGT complex		No
ATF7	0.2888	0.02066	0.0253	0.2704	0.03071	0.0379	10.47	-0.07	6.75	0.31	64	0.277295	ATF7-TAF12 complex		No
ATF7IP	0.3165	0.01084	0.0136	0.3085	0.01313	0.017	58.16	0.01	25.02	0.27	64	0.318887	MBD1-MCAF1-SETDB1 complex, SETDB1-containing HMTase complex, MBD1-MCAF complex		No
ATF7IP2	0.7233	1.47e-11	6.17e-11	0.7877	1.15e-14	7.31e-14	17.65	-0.02	12.92	0.7	64	1.06534	SP1-MCAF2 complex		No
ATG101	0.5337	5.596e-06	1.03e-05	0.3778	0.002083	0.00296	24.06	0.06	8.21	0.19	64	0.397491	ULK1-ATG13-RB1CC1-ATG101 complex, WDR41-(C9orf72-SMCR8)-(FIP200-ULK1-ATG13-ATG101) complex, FIP200-ULK1-ATG13-ATG101 complex		No
ATG13	0.656	3.995e-09	1.14e-08	0.5776	5.819e-07	1.33e-06	35.45	0.03	8.98	0.16	64	0.658854	ULK1-ATG13-RB1CC1 complex, ULK2-ATG13-RB1CC1 complex, ULK1-ATG13-RB1CC1-ATG101 complex, ULK1-ATG13-ATG14-PIK3C3 complex, WDR41-(C9orf72-SMCR8)-(FIP200-ULK1-ATG13-ATG101) complex, FIP200-ULK1-ATG13-ATG101 complex		No
ATL1	0.8336	1.257e-17	1.8e-16	0.7741	6.329e-14	3.68e-13	2.19	-0.64	2.74	0.96	64	1.03048	ATL1 homo-oligomer complex, SPG3A-SPG4-SPG31 complex, SPG3A-SPG33 complex		No
ATL2	0.4474	0.0002099	0.000319	0.4897	4.012e-05	7.12e-05	56.63	0	17.16	0.25	64	0.535666	ATL2-SPG31 complex, ATL2-SPG33 complex		No
ATL3	0.8326	1.475e-17	2.08e-16	0.825	5.182e-17	4.51e-16	98.43	0.22	38.2	0.47	64	1.17227	ATL3-SPG31 complex, ATL3-SPG33 complex		No
ATP2A1	-0.2476	0.2434	0.265	-0.1739	0.4164	0.444	1.4	0.3	0.6	0.47	24	-0.175685	SLN-ATP2A1 complex, SLN-PLN-SERCA1A complex		No
ATP6V0C	0.2645	0.06346	0.0739	0.271	0.05694	0.0678	0.65	0.18	0.43	0.43	50	0.277943	v-ATPase-Ragulator-AXIN/LKB1-AMPK complex		No
ATP6V0D1	0.6559	4.027e-09	1.15e-08	0.6403	1.217e-08	3.49e-08	21.61	0.09	13.99	0.36	64	0.758682	v-ATPase-Ragulator-AXIN/LKB1-AMPK complex		No
ATP6V1A	0.3548	0.004019	0.00528	0.5232	9.191e-06	1.78e-05	63.02	0.07	35.74	0.23	64	0.580736	v-ATPase-Ragulator-AXIN/LKB1-AMPK complex		No
ATRIP	0.1697	0.18	0.2	0.0708	0.5781	0.604	16.33	-0.07	4.65	0.11	64	0.0709187	ATR-ATRIP complex		No
ATXN7	0.2403	0.05585	0.0654	0.2873	0.02137	0.0269	3.05	-0.01	1.61	0.19	64	0.295621	TFTC complex (TATA-binding protein-free TAF-II-containing complex), STAGA complex, STAGA complex, SPT3-linked		No
ATXN7L1	0.1943	0.1513	0.169	0.181	0.1818	0.203	4.73	0.01	3.02	0.34	56	0.183016	SAGA complex, GCN5-linked		No
ATXN7L2	0.4701	8.885e-05	0.000142	0.492	3.638e-05	6.5e-05	10.65	0.09	4.17	0.28	64	0.538696	SAGA complex, GCN5-linked		No
ATXN7L3	0.5595	1.535e-06	3.04e-06	0.5478	2.793e-06	5.81e-06	55.85	0.07	9.88	0.17	64	0.615233	USP22-SAGA complex, SAGA complex, GCN5-linked, STAGA complex, SPT3-linked		No
AUP1	0.4009	0.001028	0.00144	0.3431	0.005514	0.00743	150.35	-0.11	34.03	0.27	64	0.357602	HRD1 complex, AUP1-OS9-SEL1L-UBC6e-UBXD8 complex		No
AXIN1	0.2962	0.01747	0.0215	0.3173	0.01064	0.0139	17.01	0.07	5.66	0.19	64	0.328642	AXIN-MEKK4-CCD1 complex, TGF-beta receptor I-Axin-SMAD3 complex, DAXX-Axin-p53-HIPK2 complex, Axin-p53-HIPK2 complex, Axin-SMAD3 complex, Axin-PP2A A-PP2A C-GSK3-beta-beta-catenin complex, APC-AXIN1-CTNNB1 complex, AXIN1-APC-CTNNB1-GSK3B complex, DAXX-AXIN complex, Daxx-Axin-p53 complex, TSC (TSC1, TSC2, AXIN, GSK3) complex, SETD7-YAP-AXIN1-beta-catenin complex, FoxM1-Axin-GSK3beta complex, beta-…		No
AZGP1	-0.1036	0.4152	0.442	-0.1109	0.3828	0.411	0.07	0.01	0.2	0.45	64	-0.111358	ZAG-PIP complex		No
AZI2	0.7049	7.933e-11	2.94e-10	0.8035	1.35e-15	9.62e-15	24.12	0.03	10.95	0.4	64	1.10841	Kinase maturation complex 2		No
BAG6	0.146	0.2495	0.272	0.2646	0.03464	0.0425	154.59	-0.11	34.86	0.19	64	0.271048	BAG6-HSPA2 complex, Bag6-Ubl4A-Trc35 Complex, BAG6-AMFR-FAF2 complex		No
BAZ1A	0.4898	3.996e-05	6.62e-05	0.4769	6.781e-05	0.000117	97.46	-0.03	31.59	0.24	64	0.518964	SNF2H-BAZ1A complex, HuCHRAC complex, SNF2h-cohesin-NuRD complex		No
BAZ1B	0.6386	1.369e-08	3.62e-08	0.5769	6.059e-07	1.38e-06	183.28	0.03	51.08	0.18	64	0.657804	WICH complex, WINAC complex, B-WICH complex		No
BAZ2A	0.0382	0.7641	0.781	0.1307	0.3032	0.33	38.82	-0.09	15.78	0.24	64	0.131452	Nucleolar remodeling complex (NoRC complex), TIP5-DNMT-HDAC1 complex		No
BBS10	0.216	0.2604	0.283	0.0645	0.7395	0.759	19.26	0.26	5.33	0.55	29	0.0645897	BBS-chaperonin complex		No
BBS2	0.3618	0.003307	0.00438	0.4976	2.876e-05	5.2e-05	16.72	0.02	6.71	0.58	64	0.546111	BBSome, BBSome core complex		No
BBS4	0.5404	4.049e-06	7.6e-06	0.5824	4.45e-07	1.03e-06	12.32	-0.3	5.13	0.61	64	0.666087	BBSome, BBSome linker complex, BBS4 centriolar satellite complex, BBS1-BBS4-BBS5-PKD1-TTC8 complex		No
BBS7	0.6264	3.086e-08	7.78e-08	0.6586	3.31e-09	1.02e-08	17.99	0.03	6.25	0.53	64	0.790337	BBSome, BBSome core complex, BBS-chaperonin complex		No
BBS9	0.4422	0.0002536	0.000381	0.524	8.846e-06	1.72e-05	6.83	-0.02	3.71	0.7	64	0.581838	BBSome, BBSome core complex		No
BCCIP	0.5233	9.127e-06	1.64e-05	0.4542	0.0001632	0.000268	54.29	-0.11	19.71	0.19	64	0.489979	Emerin complex 25		No
BCOR	0.2605	0.03765	0.0449	0.5757	6.47e-07	1.47e-06	56.33	0.08	23.45	0.22	64	0.656007	BCOR complex		No
BDP1	0.4833	5.23e-05	8.56e-05	0.4796	6.082e-05	0.000105	59.76	0.03	22.42	0.2	64	0.522465	5S-DNA-TFIIIA-TFIIIC2-TFIIIB subcomplex		No
BFAR	0.3506	0.004511	0.00589	0.3463	0.005063	0.00685	55.67	0.04	9.81	0.25	64	0.361233	BAR-BCL2-CASP8 complex		No
BGN	0.4344	0.004044	0.00531	0.2505	0.1097	0.126	0.24	-0.36	0.52	0.81	42	0.255946	BMP4-BGN complex		No
BICD2	0.5727	7.62e-07	1.57e-06	0.5245	8.623e-06	1.68e-05	39.62	-0.17	12.36	0.31	64	0.582527	BICD2-dynein-dynactin complex		No
BIN1	0.7862	1.398e-14	1.02e-13	0.9018	2.837e-24	9.53e-23	13.81	-0.15	12.46	0.92	64	1.48177	BIN1-EHBP1-RAB8A complex		No
BIRC3	0.2885	0.03435	0.0411	0.5865	3.155e-06	6.49e-06	10.08	-0.31	21.21	0.56	54	0.672314	TNF-R1-associated signaling complex		No
BLM	0.7002	1.204e-10	4.31e-10	0.6647	2.112e-09	6.72e-09	76.29	-0.03	39.19	0.3	64	0.801187	BRAFT complex, BLM complex III, BASC complex (BRCA1-associated genome surveillance complex), BASC (Ab 80) complex (BRCA1-associated genome surveillance complex), BLM-TRF2 complex, BLM complex II, BLM-TOP3A complex, MSH2/6-BLM-p53-RAD51 complex, BLM-RAD51L3-XRCC2 complex, FA complex (Fanconi anemia complex), PTIP-DNA damage response complex		No
BLNK	0.8924	4.195e-23	3.52e-21	0.8878	1.449e-22	3.45e-21	99.79	-0.3	101.79	0.97	64	1.41144	CIN85-BLNK complex		No
BLOC1S1	-0.0963	0.449	0.476	-0.1054	0.4072	0.435	30.8	0.09	8.95	0.23	64	-0.105793	BLOC-1 (biogenesis of lysosome-related organelles complex 1), AP3-BLOC1 complex, BLOC1-BLOC2 complex, pallidin-Cappuccino-BLOS1 complex, BORC complex		No
BLOC1S2	0.4879	4.319e-05	7.12e-05	0.5788	5.447e-07	1.25e-06	32.84	0.09	15.28	0.25	64	0.660656	BLOC-1 (biogenesis of lysosome-related organelles complex 1), AP3-BLOC1 complex, BLOC1-BLOC2 complex, dysbindin-Snapin-BLOS2 complex, BORC complex		No
BLOC1S3	0.6871	3.628e-10	1.19e-09	0.5657	1.11e-06	2.44e-06	6.22	0.15	2.35	0.31	64	0.641176	BLOC-1 (biogenesis of lysosome-related organelles complex 1), AP3-BLOC1 complex, BLOC1-BLOC2 complex		No
BLOC1S4	0.2081	0.09891	0.113	0.1383	0.2757	0.302	16.23	0.19	4.95	0.28	64	0.139192	BLOC-1 (biogenesis of lysosome-related organelles complex 1), AP3-BLOC1 complex, BLOC1-BLOC2 complex, pallidin-Cappuccino-BLOS1 complex		No
BLOC1S5	0.2294	0.06822	0.0792	0.2527	0.04391	0.0531	34.44	0.17	11.22	0.28	64	0.258295	BLOC-1 (biogenesis of lysosome-related organelles complex 1), AP3-BLOC1 complex, BLOC1-BLOC2 complex		No
BLOC1S6	0.2422	0.05378	0.0631	0.2016	0.1101	0.127	62.72	0.15	15.25	0.26	64	0.2044	BLOC-1 (biogenesis of lysosome-related organelles complex 1), AP3-BLOC1 complex, BLOC1-BLOC2 complex, pallidin-Cappuccino-BLOS1 complex, PI4K2A-PLDN complex		No
BLVRA	0.7501	9.803e-13	4.98e-12	0.9249	9.94e-28	8.28e-26	23.83	-0.31	35.16	0.79	64	1.6219	BVR-PKCD-ERK2 complex		No
BOD1L1	0.5873	3.381e-07	7.31e-07	0.6245	3.497e-08	9.38e-08	37.91	0.08	15.03	0.19	64	0.732348	Set1B complex		No
BOP1	0.6551	4.271e-09	1.21e-08	0.4865	4.584e-05	8.08e-05	44.52	-0.06	27.23	0.26	64	0.531465	DDX27-PeBoW complex, PeBoW complex		No
BORCS5	0.4488	0.0001997	0.000305	0.4483	0.000203	0.000329	4.96	-0.06	2.56	0.36	64	0.482571	BORC complex		No
BORCS6	0.6731	1.104e-09	3.37e-09	0.6313	2.233e-08	6.15e-08	9.45	0.05	3.59	0.3	64	0.743575	BORC complex		No
BPTF	0.5046	2.125e-05	3.63e-05	0.4925	3.568e-05	6.38e-05	77.13	0.13	34.01	0.21	64	0.539356	hNURF complex		No
BRCC3	0.166	0.1899	0.21	0.0396	0.7563	0.775	34.54	0.09	11.95	0.17	64	0.0396207	BRCC complex		No
BRD1	0.2754	0.02762	0.0334	0.32	0.009943	0.013	38.82	0.16	10.98	0.17	64	0.331647	ING5 (BRPF2, MOZ, MORF) complex		No
BRD8	0.2288	0.06899	0.08	0.2382	0.058	0.069	53.23	0.12	17.76	0.16	64	0.242865	NuA4/Tip60-HAT complex, NuA4/Tip60-HAT complex A, DMAP1-associated complex, NuA4/Tip60 HAT complex		No
BRF1	0.715	3.206e-11	1.27e-10	0.7268	1.054e-11	4.53e-11	15.5	0.14	10.71	0.39	64	0.921911	5S-DNA-TFIIIA-TFIIIC2-TFIIIB subcomplex		No
BRIP1	0.632	2.13e-08	5.49e-08	0.6386	1.363e-08	3.88e-08	68.21	-0.06	49.54	0.29	64	0.755806	BRCA1-BACH1 complex		No
BRK1	-0.001	0.9939	0.995	0.0712	0.5759	0.602	204.31	0.07	61.17	0.28	64	0.0713207	Wave-2 complex		No
BRMS1L	0.7174	2.576e-11	1.04e-10	0.6596	3.073e-09	9.56e-09	9.19	0.18	4.25	0.34	64	0.792105	ING2 complex		No
BRPF1	0.6381	1.411e-08	3.72e-08	0.6012	1.493e-07	3.7e-07	40.67	0.04	10.2	0.21	64	0.695024	ING5 (BRPF1, MOZ, MORF) complex		No
BSCL2	0.5423	3.68e-06	6.94e-06	0.6138	6.931e-08	1.79e-07	3.88	0.13	1.56	0.44	64	0.714996	Seipin-AGPAT2 complex, Seipin-AGPAT2-lipin1 complex, Seipin-lipin1 complex		No
BUB1B	0.6206	4.499e-08	1.11e-07	0.5727	7.614e-07	1.71e-06	146.91	-0.15	78.1	0.35	64	0.651531	Mitotic checkpoint complex (MCC)		No
BUB3	0.5819	4.579e-07	9.71e-07	0.6274	2.888e-08	7.82e-08	149.92	0.02	74.86	0.1	64	0.737117	Mitotic checkpoint complex (MCC), BUB1-BUB3 complex		No
BZW1	0.6543	4.533e-09	1.28e-08	0.6346	1.796e-08	5.02e-08	132.91	-0.07	45.79	0.2	64	0.74908	CDC5L complex		No
C12orf66	0.435	0.0003278	0.000486	0.4275	0.0004264	0.000663	9.08	0.04	3.38	0.29	64	0.456834	KICSTOR complex		No
C1D	0.3158	0.01101	0.0138	0.3348	0.006852	0.00914	22.89	0.01	7.43	0.25	64	0.348224	C1D homodimer protein		No
C2orf49	0.3898	0.001451	0.00199	0.4032	0.0009562	0.00142	31.7	-0.03	7.49	0.22	64	0.427464	tRNA Splicing Ligase Complex		No
C3	0.1147	0.3667	0.392	0.0636	0.6178	0.643	0.34	0.22	1.69	0.8	64	0.063686	proMBP-angiotensinogen-c3dg complex, APOL1 complex A (APOL1, APOA1, HPR, C3)		No
C9orf72	0.6773	7.969e-10	2.49e-09	0.7821	2.364e-14	1.45e-13	10.85	0.2	9.58	0.5	64	1.05076	C9orf72-SMCR8-WDR41 complex, C9orf72-SMCR8 complex, WDR41-(C9orf72-SMCR8)-(FIP200-ULK1-ATG13-ATG101) complex		No
CABIN1	0.5755	6.552e-07	1.36e-06	0.5473	2.878e-06	5.97e-06	44.53	0.01	15.66	0.2	64	0.614519	YWHAQ-CALM1-CABIN1 complex, Prohibitin-HIRA complex, OGT-HIRA complex		No
CACNA1A	0.7457	3.413e-10	1.13e-09	0.5025	0.0001716	0.000281	0.17	-0.68	0.3	1.04	51	0.552645	G protein complex (CACNA1A, GNB1, GNG2)		No
CACYBP	0.7691	1.143e-13	6.94e-13	0.7109	4.64e-11	1.82e-10	102.63	-0.03	36.21	0.24	64	0.889001	Ubiquitin E3 ligase (SIAH1, SIP, SKP1A, TBL1X)		No
CALM1	0.1673	0.3683	0.394	0.2181	0.2384	0.263	121.63	0.01	48.9	0.32	31	0.22166	H2AX complex, isolated from cells without IR exposure, TGM2-HD-CALM1 complex, HSP90-FKBP38-CAM-Ca(2+) complex, YWHAQ-CALM1-CABIN1 complex, CALM1-FKBP38-BCL2 complex, SERCA2a-alphaKAP-CaM-CaMKII complex, Phosphorylase kinase complex, CALM1-KCNQ4(splice variant 1) complex		No
CALR	0.8108	4.66e-16	4.52e-15	0.8426	2.564e-18	2.75e-17	903.41	-0.01	349.43	0.35	64	1.23007	H2AX complex, isolated from cells without IR exposure, H2AX complex I, H2AX complex II, Calreticulin homo-oligomer complex		No
CAMK2A	0.2277	0.0914	0.105	0.3836	0.003515	0.00485	0.1	0.04	0.2	0.99	56	0.404274	Ternary complex (LRRC7, CAMK2a, ACTN4), SERCA2a-alphaKAP-CaM-CaMKII complex		No
CAMLG	0.4166	0.0006165	0.000885	0.3346	0.006881	0.00918	57.49	0.06	12.99	0.21	64	0.347999	p56(LCK)-CAML complex		No
CANX	0.534	5.524e-06	1.02e-05	0.4935	3.413e-05	6.12e-05	457.35	-0.02	121.24	0.22	64	0.540677	SELK multiprotein complex		No
CAP1	0.7267	1.064e-11	4.58e-11	0.6547	4.397e-09	1.34e-08	277.25	0.09	117.95	0.32	64	0.783481	Cofilin-actin-CAP1 complex		No
CAPG	0.8348	1.013e-17	1.49e-16	0.9202	6.005e-27	4.08e-25	132.24	-0.26	147.43	0.95	64	1.59033	CAPG-PRMT5 complex		No
CAPN1	0.5706	8.517e-07	1.74e-06	0.5245	8.641e-06	1.68e-05	44.19	0.13	14.51	0.29	64	0.582527	CAPN1-HSP90AB1 complex, Calpain 1		No
CAPZA1	0.3029	0.01498	0.0186	0.3391	0.006131	0.00822	287.4	0.03	76.46	0.16	64	0.353075	RICH1/AMOT polarity complex, Flag-Rich1 precipitated, CAPZalpha-CAPZbeta complex, WASH-CAPZalpa/beta complex, PI4K2A-WASH complex		No
CAPZB	0.6359	1.643e-08	4.29e-08	0.664	2.216e-09	7.03e-09	90.62	0.09	33.55	0.18	64	0.799934	RICH1/AMOT polarity complex, Flag-Rich1 precipitated, CAPZalpha-CAPZbeta complex, WASH-CAPZalpa/beta complex, PI4K2A-WASH complex, CAPZA3-CAPZB complex		No
CARD8	0.5965	1.981e-07	4.44e-07	0.7394	3.008e-12	1.41e-11	39.16	-0.05	24.6	0.52	64	0.949154	NLRP3 inflammasome, NLRP2 inflammasome		No
CASP1	0.8434	2.245e-18	3.86e-17	0.919	9.495e-27	6.04e-25	13.17	-0.43	13.8	0.7	64	1.58256	NLRP1 inflammasome, NLRP3 inflammasome, NLRP2 inflammasome		No
CASP10	0.8793	1.211e-21	6.23e-20	0.8871	1.733e-22	4.03e-21	22.29	-0.18	12.21	0.66	64	1.40815	AK2-FADD-caspase-10 (AFAC10) complex, FAS-FADD-CASP8-CASP10 complex, FAS-FADD-CASP10 complex, Caspase-10-SUMO-FADD/Drp1 complex		No
CBX2	0.4153	0.0006441	0.000922	0.4223	0.0005083	0.000783	51.55	0.13	37.08	0.38	64	0.450488	Polycomb repressive complex 1 (PRC1, hPRC-H)		No
CBX5	0.5122	1.516e-05	2.64e-05	0.5327	5.856e-06	1.17e-05	172.7	0.14	80.5	0.29	64	0.593907	Mis12 centromere complex, MBD1-Suv39h1-HP1 complex		No
CBX8	0.6113	8.09e-08	1.91e-07	0.5931	2.41e-07	5.8e-07	10.5	0.11	3.79	0.25	64	0.682435	Polycomb repressive complex 1 (PRC1, hPRC-H), CEN complex, AFF1-MLLT1-CBX8 complex		No
CCAR2	0.634	1.86e-08	4.82e-08	0.564	1.215e-06	2.65e-06	89.12	0.04	20.74	0.18	64	0.63868	IKBKB-CDC37-KIAA1967-HSP90AB1-HSP90AA1 complex, NIF-1-DBC1-EMSY complex, DBC1-SIRT1 complex, DBIRD complex		No
CCDC22	0.5725	7.684e-07	1.58e-06	0.5407	3.981e-06	8.1e-06	20.29	0.02	8.64	0.24	64	0.605144	CCC-Wash (WASH1, FAM21C) complex, CCDC22-COMMD1-CUL2 complex, CCC complex, CCDC22-COMMD8-CUL1 complex, Ubiquitin E3 ligase (CCDC22, COMMD8, CUL3), COMMD1-CCDC22-CCDC93-C16orf62 complex, CCDC22-CCDC93-C16orf62 complex, CCDC22-CCDC93-C16orf62-FAM21-WASH1 complex		No
CCDC85B	0.4068	0.0008502	0.0012	0.5208	1.025e-05	1.98e-05	7.09	-0.04	3.83	0.32	64	0.577437	DIPA-MCRS1 complex		No
CCDC92	0.7758	5.162e-14	3.36e-13	0.7776	4.111e-14	2.44e-13	3.8	0.09	2.36	0.4	64	1.03927	CCDC92-CEP164 complex		No
CCDC93	0.2234	0.07604	0.0878	0.2008	0.1116	0.128	39.3	0.02	13.33	0.29	64	0.203566	CCC-Wash (WASH1, FAM21C) complex, CCC complex, COMMD1-CCDC22-CCDC93-C16orf62 complex, CCDC22-CCDC93-C16orf62 complex, CCDC93-COMMD1-COMMD6 complex, COMMD1-CCDC93-C16orf62 complex, CCDC22-CCDC93-C16orf62-FAM21-WASH1 complex		No
CCM2	0.8349	9.973e-18	1.47e-16	0.839	4.9e-18	5e-17	24.63	0.11	14.3	0.51	64	1.21779	KRIT1-CCM2-ICAP1 complex, KRIT1-CCM2-MEKK3 complex		No
CCNB2	0.7603	3.167e-13	1.78e-12	0.7362	4.166e-12	1.9e-11	132.76	-0.12	73.35	0.28	64	0.942131	Cell cycle kinase complex CDC2, CCNB2-CDC2 complex		No
CCNC	0.5103	1.649e-05	2.86e-05	0.59	2.887e-07	6.89e-07	51.52	0.08	18.99	0.22	64	0.677666	SMCC complex, NAT complex, Mediator complex, ARC-L complex, ARC complex, TRAP complex, hMediator complex (MED23, CDK8, CCNC, MED7), hMediator complex (MED23, CDK8, CCNC), CDK8-CyclinC-Mediator complex, Mediator complex 1, CCNC-CDK8-MED1-MED6-MED7 xcomplex, CCNC-CDK3 complex, RNA polymerase II complex (RPB1, RAP74, CDK8, CYCC, SRB7, BAF190, BAF47), chromatin structure modifying, RNA polymerase II …		No
CCNH	0.2445	0.05151	0.0606	0.2755	0.02754	0.0342	35.18	-0.02	12.45	0.18	64	0.282806	TFIIH transcription factor complex, CAK core complex (Cdk-activating kinase core complex), CAK complex (Cdk-activating kinase complex), CAK-ERCC2 complex, ESR1-CDK7-CCNH-MNAT1-MTA1-HDAC2 complex, RNA polymerase II complex, (CDK8 complex), chromatin structure modifying		No
CCNK	-0.0286	0.8226	0.836	0.1715	0.1754	0.197	12.34	0.04	5.89	0.09	64	0.173212	P-TEFb.4 complex		No
CCT2	0.5644	1.191e-06	2.39e-06	0.5245	8.623e-06	1.68e-05	319.06	-0.04	148.69	0.17	64	0.582527	CCT complex (chaperonin containing TCP1 complex), BBS-chaperonin complex		No
CCT3	0.6023	1.404e-07	3.2e-07	0.5859	3.665e-07	8.6e-07	366.11	-0.02	143.89	0.16	64	0.6714	CCT complex (chaperonin containing TCP1 complex), BBS-chaperonin complex		No
CCT4	0.5986	1.743e-07	3.93e-07	0.6364	1.587e-08	4.47e-08	374.64	-0.03	158.45	0.17	64	0.7521	CCT complex (chaperonin containing TCP1 complex), BBS-chaperonin complex		No
CCT5	0.5327	5.857e-06	1.08e-05	0.4186	0.0005769	0.000883	313.4	-0.03	168.88	0.17	64	0.445993	CCT complex (chaperonin containing TCP1 complex), BBS-chaperonin complex		No
CCT6A	0.4896	4.036e-05	6.68e-05	0.5614	1.39e-06	3.02e-06	300.37	0	124.13	0.17	64	0.634875	CCT complex (chaperonin containing TCP1 complex)		No
CCT7	0.5577	1.693e-06	3.32e-06	0.519	1.111e-05	2.13e-05	376.06	0	169.03	0.17	64	0.57497	CCT complex (chaperonin containing TCP1 complex)		No
CCT8	0.6251	3.357e-08	8.42e-08	0.6293	2.545e-08	6.95e-08	434.27	-0.04	261.63	0.18	64	0.740256	CCT complex (chaperonin containing TCP1 complex), BBS-chaperonin complex		No
CD19	0.8766	2.328e-21	1.03e-19	0.8886	1.179e-22	2.87e-21	138.17	-0.14	145.52	0.87	64	1.41523	CD19-VAV1-PIK3R1 complex, CR2-CD19 complex		No
CD247	0.8029	1.461e-15	1.27e-14	0.6724	1.17e-09	3.86e-09	27.3	-0.53	32.33	1.43	64	0.815111	NCR3-CD247 complex		No
CD2AP	0.7862	1.389e-14	1.01e-13	0.8047	1.133e-15	8.13e-15	62.29	-0.06	27.25	0.36	64	1.11181	RICH1/AMOT polarity complex, Flag-Rich1 precipitated		No
CD3EAP	0.7419	2.315e-12	1.11e-11	0.7171	2.645e-11	1.08e-10	22.42	0.05	9.15	0.33	64	0.901649	TNF-alpha/NF-kappa B signaling complex 5		No
CD53	0.6501	6.145e-09	1.71e-08	0.6335	1.928e-08	5.36e-08	309.34	0.1	146.35	0.47	64	0.747241	ITGA4-ITGB1-CD53 complex		No
CD63	0.6992	1.306e-10	4.65e-10	0.7493	1.062e-12	5.26e-12	67.09	-0.17	56.71	0.67	64	0.971357	ITGAM-ITGB2-CD11 complex, ITGA3-ITGB1-CD63 complex, ITGA4-ITGB1-CD63 complex		No
CD81	0.6294	2.528e-08	6.44e-08	0.5682	9.727e-07	2.15e-06	55.43	0.04	23.51	0.52	64	0.644861	GPR56-CD81-Galpha(q/11)-Gbeta complex, ITGA4-ITGB1-CD81 complex		No
CDAN1	0.5512	2.355e-06	4.55e-06	0.568	9.823e-07	2.17e-06	30.44	0.1	8.03	0.24	64	0.644565	Codanin-1-Asf1\u2013histone H3.1-histone H4\u2013importin-4 complex, cytosolic		No
CDC16	0.4499	0.0001915	0.000293	0.3955	0.001218	0.00179	40.22	-0.12	16.63	0.21	64	0.418303	Anaphase-promoting complex, Cell division cycle complex (CDC27, CDC16, ANAPC7)		No
CDC20	0.7194	2.126e-11	8.69e-11	0.7168	2.713e-11	1.1e-10	222.63	-0.22	116.39	0.36	64	0.901032	Mitotic checkpoint complex (MCC), MAD2-CDC20 complex		No
CDC23	0.2122	0.0923	0.106	0.2383	0.0579	0.0689	68	-0.02	20.14	0.15	64	0.242971	Anaphase-promoting complex		No
CDC37	0.3414	0.005762	0.00744	0.2189	0.08223	0.0961	107.61	0.01	23.21	0.12	64	0.2225	CDC37-HSP90AA1-HSP90AB1-MAP3K11 complex, Kinase maturation complex 1, Kinase maturation complex 2, IKBKB-CDC37-KIAA1967-HSP90AB1-HSP90AA1 complex, TNF-alpha/NF-kappa B signaling complex 6, TNF-alpha/NF-kappa B signaling complex 7, TNF-alpha/NF-kappa B signaling complex 8, TNF-alpha/NF-kappa B signaling complex 9, TNF-alpha/NF-kappa B signaling complex 10, Emerin complex 25, HSP90-CDC37-LRRK2 comp…		No
CDC73	0.1781	0.1592	0.178	0.2329	0.064	0.0757	24.07	0.03	9.56	0.12	64	0.237254	Paf complex		No
CDCA5	0.4874	4.408e-05	7.27e-05	0.4467	0.0002151	0.000347	87.66	-0.04	44.09	0.29	64	0.48057	Sororin-cohesin complex		No
CDCA8	0.6236	3.695e-08	9.21e-08	0.5753	6.601e-07	1.49e-06	123.93	-0.1	65.94	0.31	64	0.655409	Chromosomal passenger complex CPC (INCENP, CDCA8, BIRC5, AURKB), Chromosomal passenger complex CPC (INCENP, CDCA8, BIRC5), Chromosomal passenger complex CPC (CDCA8, AURKB, BIRC5)		No
CDK5	0.8356	8.93e-18	1.33e-16	0.7636	2.189e-13	1.18e-12	27.79	0.1	10.09	0.27	64	1.00479	Cell cycle kinase complex CDK5		No
CDT1	0.4675	9.835e-05	0.000156	0.456	0.0001524	0.000251	54.66	0	37.56	0.36	64	0.492249	Ubiquitin E3 ligase (CDT1, DDB1, CUL4A, RBX1), Cdt1-Geminin complex, Idas-Geminin-Cdt1 complex		No
CEBPE	0.8428	4.792e-12	2.18e-11	0.5734	8.886e-05	0.000151	4.12	0	5.29	0.69	41	0.652574	CEBPE-E2F1-RB1 complex		No
CECR2	0.8248	5.428e-17	6.64e-16	0.926	6.509e-28	5.55e-26	9.61	-0.37	11.72	1.19	64	1.62957	CERF complex (CECR2-containing remodeling factor complex)		No
CENPA	0.343	0.06349	0.0739	0.2022	0.2839	0.31	56.58	0.16	33.77	0.34	30	0.205025	CEN complex, CENP-A nucleosomal complex, CENP-A-histone H4 heterodimer- HJURP complex		No
CENPB	0.4917	3.686e-05	6.13e-05	0.4175	0.0005976	0.000912	50.41	0.06	18.22	0.22	64	0.44466	CEN complex, CENP-A nucleosomal complex		No
CENPC	0.6235	3.742e-08	9.32e-08	0.5813	4.733e-07	1.09e-06	49.54	0.13	17.5	0.26	64	0.664424	CENP-A NAC complex, CEN complex, CENP-A NAC-CAD complex, CENP-A nucleosomal complex		No
CENPH	0.7086	5.742e-11	2.17e-10	0.7097	5.188e-11	2.02e-10	91.66	0.01	51.15	0.31	64	0.886579	CENP-A NAC complex, CEN complex, CENP-A NAC-CAD complex, CENP-A nucleosomal complex, CENP-H-I complex		No
CENPI	0.5447	3.276e-06	6.22e-06	0.5726	7.671e-07	1.72e-06	37	0.07	19.04	0.17	64	0.651383	CEN complex, CENP-A nucleosomal complex, CENP-H-I complex		No
CENPK	0.6225	3.969e-08	9.85e-08	0.6247	3.446e-08	9.25e-08	46.99	0	28.63	0.23	64	0.732676	CEN complex, CENP-A NAC-CAD complex, CENP-H-I complex		No
CENPL	0.4569	0.0001474	0.000228	0.4731	7.892e-05	0.000135	29.39	0.05	13.7	0.17	64	0.514057	CEN complex, CENP-A NAC-CAD complex, CENP-A nucleosomal complex, CENP-H-I complex		No
CENPM	0.3417	0.005718	0.00739	0.2388	0.05741	0.0683	56.01	-0.02	32.63	0.21	64	0.243501	CENP-A NAC complex, CEN complex, CENP-A NAC-CAD complex, CENP-H-I complex		No
CENPN	0.4091	0.0007898	0.00112	0.4679	9.656e-05	0.000163	48.69	0.03	21.68	0.18	64	0.507378	CENP-A NAC complex, CENP-A NAC-CAD complex, CENP-A nucleosomal complex, CENP-H-I complex		No
CENPO	0.4565	0.0001497	0.000231	0.4897	4.012e-05	7.12e-05	49.24	-0.02	21.93	0.23	64	0.535666	CEN complex, CENP-A NAC-CAD complex, CENP-H-I complex		No
CENPP	0.2646	0.03462	0.0414	0.2601	0.03795	0.0463	11.16	0.02	3.51	0.25	64	0.266216	CENP-A NAC-CAD complex, CENP-H-I complex		No
CENPQ	0.6202	4.604e-08	1.13e-07	0.6401	1.236e-08	3.54e-08	46.8	-0.04	20.74	0.26	64	0.758343	CENP-A NAC-CAD complex, CENP-H-I complex		No
CENPT	-0.0689	0.5883	0.613	0.0542	0.6705	0.692	30.55	0	8.33	0.15	64	0.0542532	CENP-A NAC complex, CENP-A NAC-CAD complex, CENP-T-W complex, CENP-T-W-S-X heterotetramer complex, CENP-A nucleosomal complex		No
CENPU	0.7642	2.026e-13	1.18e-12	0.824	6.094e-17	5.25e-16	129.72	-0.04	71.74	0.3	64	1.16915	CENP-A NAC complex, CEN complex, CENP-A NAC-CAD complex, CENP-H-I complex		No
CENPW	-0.0061	0.9775	0.98	0.0183	0.9325	0.939	114.16	0.22	54.92	0.33	24	0.018302	CENP-T-W complex, CENP-T-W-S-X heterotetramer complex		No
CEP131	0.2388	0.05741	0.0672	0.2573	0.0401	0.0488	16.67	-0.11	9.12	0.25	64	0.263215	BBS4 centriolar satellite complex		No
CEP164	0.4609	0.000127	0.000198	0.475	7.297e-05	0.000125	11.23	-0.01	3.31	0.24	64	0.516508	CEP164-TTBK2 complex, CCDC92-CEP164 complex, CEP164-DZIP1 complex		No
CEP290	0.2314	0.06578	0.0765	0.283	0.02347	0.0294	19.79	-0.09	8.52	0.23	64	0.29094	CCP110-CEP290 complex, CEP290-IQCB1 complex, CC2D2A-CEP290 complex		No
CEP55	0.7389	3.144e-12	1.47e-11	0.8208	1.014e-16	8.47e-16	110.94	-0.02	70.37	0.31	64	1.15926	PPP1R13L-CEP55 complex		No
CFL1	0.1566	0.2167	0.238	0.1478	0.244	0.268	329.73	0.17	99.54	0.21	64	0.148891	Cofilin-actin-CAP1 complex		No
CFLAR	0.6679	1.648e-09	4.91e-09	0.5415	3.823e-06	7.79e-06	10.88	-0.21	8.97	0.54	64	0.606275	MRIT complex, Death induced signaling complex II (FADD, CASP8, CFLAR), cytosolic, CD95L induced, DISC complex (FAS, FADD, CASP8, CFLAR), membrane-associated, CD95L induced		No
CHAF1A	0.563	1.282e-06	2.56e-06	0.5344	5.399e-06	1.08e-05	87.77	-0.04	30.16	0.26	64	0.596284	Histone H3.1 complex, WINAC complex, Chromatin assembly complex (CAF-1 complex), Replication-coupled CAF-1-MBD1-ETDB1 complex, ASF1-interacting protein complex		No
CHAF1B	0.4672	9.941e-05	0.000157	0.646	8.205e-09	2.41e-08	36.13	-0.03	22.35	0.25	64	0.768403	Histone H3.1 complex, Chromatin assembly complex (CAF-1 complex), ASF1-interacting protein complex, ASF1-histone containing complex		No
CHCHD3	0.3194	0.01008	0.0127	0.2469	0.04921	0.0591	111.66	0.06	32.46	0.13	64	0.252109	MINOS complex, MIB complex, MICOS complex		No
CHCHD6	0.5844	3.979e-07	8.52e-07	0.5934	2.371e-07	5.71e-07	10.76	0.3	6.52	0.44	64	0.682898	MIB complex, MICOS complex		No
CHD3	0.8028	1.486e-15	1.3e-14	0.7879	1.117e-14	7.11e-14	105.36	0.16	42.53	0.34	64	1.06587	SNF2h-cohesin-NuRD complex, NRD complex (Nucleosome remodeling and deacetylation complex), Anti-HDAC2 complex, HDAC1-associated protein complex, HDAC1-associated core complex cII, HDAC2-asscociated core complex, ALL-1 supercomplex		No
CHD4	0.4492	0.0001967	0.000301	0.4524	0.0001748	0.000286	11.28	0.03	2.69	0.12	64	0.487714	Mi2/NuRD complex, MeCP1 complex, Mi2/NuRD-BCL6-MTA3 complex, NuRD.1 complex, NRD complex (Nucleosome remodeling and deacetylation complex), Anti-HDAC2 complex, LARC complex (LCR-associated remodeling complex), MTA2 complex, ATR-HDAC2-CHD4 complex, PID complex, Emerin complex 32, CDH4-HDAC2-MTA2-RBBP7-TWIST1 complex		No
CHD8	0.2808	0.02462	0.0299	0.2497	0.04662	0.0562	43.18	0.01	9.81	0.16	64	0.255093	MLL1-WDR5 complex		No
CHDH	0.5118	0.002329	0.00313	0.2142	0.2312	0.255	0.61	-0.76	3.18	0.87	33	0.217569	CHDH-SQSTM1-MAP1LC3 complex		No
CHERP	0.208	0.09911	0.113	0.2876	0.0212	0.0267	14.36	0.03	5.77	0.1	64	0.295948	17S U2 snRNP		No
CHM	0.7549	5.813e-13	3.08e-12	0.7508	9.072e-13	4.53e-12	16.95	0.03	7.12	0.27	64	0.974786	REP-RGGT-Rab complex		No
CHMP1A	0.4064	0.0008604	0.00122	0.4082	0.0008142	0.00122	46.41	0.02	12.44	0.18	64	0.433449	ESCRT-III complex		No
CHMP1B	0.8203	1.102e-16	1.24e-15	0.8293	2.582e-17	2.34e-16	70.2	0.21	23.95	0.38	64	1.18589	ESCRT-III complex		No
CHMP2A	0.4152	0.0006456	0.000924	0.4189	0.0005707	0.000874	50.34	0.01	17.51	0.18	64	0.446357	ESCRT-III complex		No
CHMP3	0.4589	0.000137	0.000213	0.513	1.462e-05	2.76e-05	13.31	-0.03	4.41	0.31	64	0.566793	ESCRT-III complex		No
CHMP4A	0.1636	0.1965	0.217	0.047	0.7125	0.733	5.37	-0.1	2.49	0.26	64	0.0470347	ESCRT-III complex		No
CHMP4B	0.7798	3.143e-14	2.14e-13	0.7304	7.437e-12	3.27e-11	58.52	-0.04	18.79	0.22	64	0.929584	ESCRT-III complex		No
CHMP4C	0.7152	1.3e-05	2.28e-05	0.4394	0.01707	0.0217	0.05	-0.74	0.25	0.49	29	0.471487	ESCRT-III complex		No
CHMP5	0.735	4.682e-12	2.13e-11	0.6825	5.257e-10	1.82e-09	61.56	-0.08	19.22	0.23	64	0.833779	ESCRT-III complex		No
CHMP6	0.7142	3.452e-11	1.36e-10	0.7233	1.478e-11	6.25e-11	16.48	0.06	4.87	0.24	64	0.914531	ESCRT-III complex		No
CHRAC1	0.7093	5.378e-11	2.05e-10	0.7718	8.349e-14	4.76e-13	45.5	0	16.55	0.26	64	1.02476	HuCHRAC complex		No
CHTF18	0.2336	0.06323	0.0736	0.1956	0.1214	0.139	21.89	0.02	12.74	0.19	64	0.198153	CTF18-CTF8-DCC1 complex, CTF18-CTF8-DCC1-RFC3 complex, CHTF18-RFC2-5 complex, PCNA-CHL12-RFC2-5 complex, CTF18-cohesion-RFC complex, CTF18-cohesion-RFC-POLH complex, DDX11-Ctf18-RFC complex		No
CHTF8	0.0735	0.5638	0.589	0.1569	0.2155	0.239	1.24	0.13	0.43	0.3	64	0.158207	CTF18-CTF8-DCC1 complex, CTF18-CTF8-DCC1-RFC3 complex, CTF18-cohesion-RFC complex, CTF8-DCC1 subcomplex, CTF18-cohesion-RFC-POLH complex		No
CHTOP	0.2132	0.09079	0.104	0.1465	0.2481	0.273	53.21	0.09	13.22	0.12	64	0.147562	CHTOP-methylosome complex		No
CIAO1	0.0445	0.727	0.746	0.0383	0.7637	0.782	99.72	0.15	17.38	0.17	64	0.0383187	CIA targeting (MIP18, CIAO1, MMS19) complex, MMXD complex, MMS19 complex, CIA2B-CIA1-MMS19 complex		No
CIB1	0.3827	0.001801	0.00245	0.3902	0.001435	0.00208	67.59	-0.11	28.77	0.53	64	0.412036	ITGA2B-ITGB3-CIB1 complex		No
CIC	0.2753	0.02768	0.0335	0.203	0.1076	0.124	16.43	0.1	7.86	0.23	64	0.20586	ARXN1-CIC complex		No
CISD2	0.3321	0.007342	0.00938	0.3419	0.00569	0.00765	24.6	0	7.42	0.27	64	0.356242	BCL2-CISD2 complex		No
CKS1B	0.5281	7.307e-06	1.33e-05	0.4933	3.447e-05	6.18e-05	113.65	-0.15	65.58	0.35	64	0.540412	p27-cyclinE-Cdk2 - Ubiquitin E3 ligase (SKP1A, SKP2, CUL1, CKS1B, RBX1) complex, Ubiquitin E3 ligase (SKP1A, SKP2, CUL1, CKS1B, RBX1), CDH1-CKS1B complex		No
CLIC5	0.6999	6.905e-05	0.000111	0.5428	0.004167	0.0057	14.89	0.14	45.4	1.3	26	0.608117	CLIC5A-EZR-PODXL complex		No
CLIP1	0.7031	9.343e-11	3.41e-10	0.6518	5.414e-09	1.63e-08	15.2	0.02	6.89	0.27	64	0.778422	APC-IQGAP1-CLIP-170 complex		No
CLNS1A	0.5571	1.74e-06	3.41e-06	0.5712	8.285e-07	1.85e-06	105.33	0.03	27.82	0.3	64	0.649302	20S methylosome-SmD complex, JBP1-pICln complex, Anti-Sm protein complex, 6S methyltransferase complex, 20S methylosome and RG-containing Sm protein complex, 6S methyltransferase and RG-containing Sm proteins complex, 20S methyltransferase core complex, MEP50-PRMT5-ICLN complex		No
CLP1	0.1819	0.1504	0.168	0.2108	0.09451	0.11	34.77	0.12	11.06	0.13	64	0.214008	CF IIAm complex (Cleavage factor IIAm complex), tRNA splicing endonuclease, RNA endonuclease (SEN2deltaEx8, SEN54, CLP1)		No
CLPP	0.4719	8.273e-05	0.000132	0.3898	0.001452	0.0021	28.12	0	9.7	0.21	64	0.411564	ClpP complex, heptameric, ClpXP complex		No
CLPX	0.0651	0.6094	0.633	0.0287	0.8221	0.836	49.32	-0.01	12.56	0.18	64	0.0287079	ClpX complex, hexameric, ClpXP complex		No
CMC1	0.3976	0.001142	0.00159	0.401	0.001024	0.00152	4.84	0.17	1.7	0.41	64	0.42484	Cytochrome c oxidase, mitochondrial		No
CNOT1	0.4344	0.0003346	0.000496	0.4416	0.0002596	0.000415	192.4	0.08	49.84	0.12	64	0.474217	CNOT1-CNOT2-CNOT3 complex, 4E-T-DDX6-CNOT1 complex, CCR4-NOT complex, CCR4-NOT-CNOT7-CNOT6 complex, CCR4-NOT-CNOT7-CNOT6L complex, CCR4-NOT-CNOT8-CNOT6 complex, CCR4-NOT-CNOT8-CNOT6L complex		No
CNOT10	0.4696	9.067e-05	0.000144	0.45	0.0001906	0.00031	50.04	0.11	18.43	0.12	64	0.4847	CCR4-NOT complex, CCR4-NOT-CNOT7-CNOT6 complex, CCR4-NOT-CNOT7-CNOT6L complex, CCR4-NOT-CNOT8-CNOT6 complex, CCR4-NOT-CNOT8-CNOT6L complex		No
CNOT11	0.118	0.3529	0.378	0.1771	0.1616	0.182	95.98	0.09	23.71	0.11	64	0.178987	CCR4-NOT complex, CCR4-NOT-CNOT7-CNOT6 complex, CCR4-NOT-CNOT7-CNOT6L complex, CCR4-NOT-CNOT8-CNOT6 complex, CCR4-NOT-CNOT8-CNOT6L complex		No
CNOT3	0.4109	0.0007445	0.00106	0.3545	0.004048	0.00554	14.69	0.05	5.63	0.15	64	0.370581	CNOT1-CNOT2-CNOT3 complex, CCR4-NOT complex, CCR4-NOT-CNOT7-CNOT6 complex, CCR4-NOT-CNOT7-CNOT6L complex, CCR4-NOT-CNOT8-CNOT6 complex, CCR4-NOT-CNOT8-CNOT6L complex		No
CNOT7	0.5021	2.362e-05	4.01e-05	0.4129	0.0006968	0.00105	67.13	0.09	19.64	0.14	64	0.439102	CCR4-NOT complex, CCR4-NOT-CNOT7-CNOT6 complex, CCR4-NOT-CNOT7-CNOT6L complex		No
CNOT8	0.5015	2.434e-05	4.12e-05	0.5051	2.073e-05	3.82e-05	102.28	0.11	33.03	0.33	64	0.556129	CCR4-NOT-CNOT8-CNOT6 complex, CCR4-NOT-CNOT8-CNOT6L complex		No
CNTNAP1	0.0337	0.8647	0.876	0.1073	0.5869	0.613	2.04	-1.02	1.79	0.56	28	0.107715	Nogo-potassium channel complex		No
COA1	0.5173	1.202e-05	2.12e-05	0.5669	1.042e-06	2.29e-06	23	-0.05	10.17	0.32	64	0.642943	Cytochrome c oxidase, mitochondrial		No
COA3	0.5591	1.571e-06	3.1e-06	0.4986	2.749e-05	4.99e-05	36.29	0.12	10.5	0.35	64	0.547441	MITRAC12-SURF1-COX1 complex, Cytochrome c oxidase, mitochondrial		No
COBLL1	0.7977	1.508e-10	5.31e-10	0.6519	2.19e-06	4.62e-06	1.53	-0.06	4.44	1.13	43	0.778596	CEN complex		No
COG1	-0.0181	0.8869	0.897	0.0277	0.8277	0.842	21.08	0	7.29	0.18	64	0.0277071	COG complex, COG1-COG8 subcomplex, COG1-COG8-COG2-COG3-COG4 subcomplex, COG1-COG8-COG5-COG6-COG7 subcomplex		No
COG2	-0.011	0.9313	0.939	-0.0022	0.9865	0.989	22.77	-0.04	5.74	0.25	64	-0.0022	COG complex, COG2-COG3-COG4 subcomplex, COG1-COG8-COG2-COG3-COG4 subcomplex		No
COG3	0.5677	9.972e-07	2.03e-06	0.5349	5.282e-06	1.06e-05	31.82	-0.08	8.8	0.26	64	0.596984	COG complex, COG2-COG3-COG4 subcomplex, COG1-COG8-COG2-COG3-COG4 subcomplex		No
COG4	0.2234	0.07596	0.0878	0.2911	0.01962	0.0248	53.96	-0.03	11.65	0.2	64	0.299768	COG complex, COG2-COG3-COG4 subcomplex, COG1-COG8-COG2-COG3-COG4 subcomplex		No
COG5	0.303	0.01495	0.0185	0.2819	0.02402	0.03	29.98	0.06	10.42	0.16	64	0.289745	COG complex, Tetrameric COG subcomplex, COG5-COG6-COG7 subcomplex, Binary COG subcomplex, COG1-COG8-COG5-COG6-COG7 subcomplex		No
COG6	0.6173	5.547e-08	1.35e-07	0.5237	8.96e-06	1.74e-05	16.03	0.02	5.24	0.19	64	0.581424	COG complex, Tetrameric COG subcomplex, COG5-COG6-COG7 subcomplex, COG1-COG8-COG5-COG6-COG7 subcomplex		No
COG7	0.3771	0.002132	0.00288	0.2999	0.01605	0.0205	17.64	0.06	5.77	0.15	64	0.30941	COG complex, Tetrameric COG subcomplex, COG5-COG6-COG7 subcomplex, Binary COG subcomplex, COG1-COG8-COG5-COG6-COG7 subcomplex		No
COG8	-0.3173	0.01063	0.0133	-0.274	0.02846	0.0353	13.05	0.01	3.27	0.2	64	-0.281183	COG complex, Tetrameric COG subcomplex, COG1-COG8 subcomplex, COG1-COG8-COG2-COG3-COG4 subcomplex, COG1-COG8-COG5-COG6-COG7 subcomplex		No
COIL	0.5853	3.789e-07	8.14e-07	0.5418	3.764e-06	7.68e-06	53.5	0.02	16.66	0.28	64	0.6067	TIM50-COIL complex		No
COL18A1	0.6611	0.0002361	0.000357	0.4393	0.02474	0.0309	3.54	-0.5	7.55	1.03	26	0.471363	ITGA5-ITGB1-CAL4A3 complex		No
COL6A3	0.4828	5.346e-05	8.73e-05	0.0624	0.6241	0.649	2.71	-0.58	10.31	0.73	64	0.0624812	ITGA2-ITGB1-COL6A3 complex, ITGA1-ITGB1-COL6A3 complex, ITGA5-ITGB3-COL6A3 complex		No
COLGALT1	0.2462	0.04983	0.0587	0.2583	0.03933	0.0479	70.31	0	30.44	0.36	64	0.264286	ADIPOQ-PLOD3-GLT25D1 complex		No
COMMD10	0.0978	0.4421	0.469	0.1219	0.3373	0.365	38.09	-0.01	12.34	0.31	64	0.122509	CCC-Wash (WASH1, FAM21C) complex, CCC complex		No
COMMD2	0.2122	0.09228	0.106	0.2625	0.03609	0.0441	35.77	-0.02	9.75	0.2	64	0.268792	CCC-Wash (WASH1, FAM21C) complex, CCC complex		No
COMMD3	-0.1314	0.3007	0.325	-0.2918	0.0193	0.0244	23.93	-0.1	14.18	0.32	64	-0.300533	CCC-Wash (WASH1, FAM21C) complex, CCC complex		No
COMMD4	0.2778	0.02624	0.0318	0.3316	0.007427	0.00986	20.71	0.01	6.74	0.26	64	0.344625	CCC-Wash (WASH1, FAM21C) complex, CCC complex		No
COMMD5	0.5099	1.678e-05	2.9e-05	0.3373	0.006416	0.00859	14.88	-0.01	5.08	0.3	64	0.351043	CCC-Wash (WASH1, FAM21C) complex, CCC complex		No
COMMD6	-0.0018	0.9888	0.991	0.0637	0.6171	0.642	48.17	0.04	18.22	0.24	64	0.0637864	CCC-Wash (WASH1, FAM21C) complex, CCC complex, CCDC93-COMMD1-COMMD6 complex		No
COMMD8	0.5667	1.052e-06	2.13e-06	0.6436	9.69e-09	2.82e-08	36.52	-0.05	20.51	0.25	64	0.764295	CCC-Wash (WASH1, FAM21C) complex, CCC complex, CCDC22-COMMD8-CUL1 complex, Ubiquitin E3 ligase (CCDC22, COMMD8, CUL3)		No
COMMD9	0.4688	9.326e-05	0.000148	0.3956	0.001214	0.00178	16.66	0.06	5.62	0.21	64	0.418422	CCC-Wash (WASH1, FAM21C) complex, CCC complex		No
COPB2	0.1892	0.1343	0.151	0.2486	0.04759	0.0573	79.62	0.03	17.88	0.1	64	0.25392	CHUK-NFKB2-REL-IKBKG-SPAG9-NFKB1-NFKBIE-COPB2-TNIP1-NFKBIA-RELA-TNIP2 complex		No
COPRS	0.6804	6.208e-10	1.97e-09	0.6664	1.852e-09	5.93e-09	61.97	-0.11	24.21	0.31	64	0.804239	COPRS-PRMT5-RUNX1-CBFB complex, COPRS-PRMT5 complex		No
COPS2	0.2403	0.05584	0.0654	0.2103	0.09525	0.11	37.75	0.04	8.34	0.1	64	0.213485	DDB2 complex, CSA complex, CSA-POLIIa complex, COP9 signalosome complex, CNS-P53 complex, CUL4B-DDB1-DTL-CSN complex		No
COPS3	0.1245	0.3271	0.352	0.1672	0.1866	0.208	155.58	0.07	47.72	0.1	64	0.168785	DDB2 complex, CSA complex, CSA-POLIIa complex, COP9 signalosome complex, CNS-P53 complex		No
COPS4	0.2365	0.05995	0.0699	0.2385	0.0577	0.0686	48.11	0.04	14.48	0.1	64	0.243183	DDB2 complex, CSA complex, CSA-POLIIa complex, COP9 signalosome complex, CNS-P53 complex		No
COPS7A	0.4585	0.0001389	0.000216	0.435	0.0003278	0.000518	26.75	-0.13	10.05	0.31	64	0.466047	DDB2 complex, CSA complex, CSA-POLIIa complex, COP9 signalosome complex, CNS-P53 complex		No
CORO2A	0.8848	3.118e-22	1.95e-20	0.8762	2.521e-21	4.66e-20	9.33	-0.32	15.6	0.83	64	1.35917	NCOR complex, Kaiso-NCOR complex		No
COX14	0.4734	7.785e-05	0.000125	0.4929	3.507e-05	6.28e-05	46.44	0.09	17.35	0.4	64	0.539884	Cytochrome c oxidase, mitochondrial		No
COX15	0.2903	0.01997	0.0245	0.2256	0.07301	0.0858	37.74	0	10.23	0.23	64	0.229549	Cytochrome c oxidase, mitochondrial		No
COX4I1	0.2921	0.01917	0.0236	0.3101	0.01265	0.0164	132.91	-0.04	27.95	0.2	64	0.320656	Cytochrome c oxidase, mitochondrial		No
COX5A	0.2932	0.0187	0.023	0.2542	0.0427	0.0517	145.56	-0.05	41.1	0.22	64	0.259898	Cytochrome c oxidase, mitochondrial		No
COX6C	0.2874	0.02131	0.0261	0.2726	0.02933	0.0363	162.24	-0.02	68.83	0.32	64	0.27967	Cytochrome c oxidase, mitochondrial		No
CP	0.1861	0.1618	0.18	0.2266	0.08711	0.102	0.01	0.32	0.03	0.81	58	0.230603	CP\u2013LF\u2013MPO complex, CP-LF complex, CP-MPO complex		No
CPLX1	0.7222	2.149e-08	5.53e-08	0.5906	1.948e-05	3.61e-05	0.26	-0.79	0.53	1.2	45	0.678587	SNARE complex (VAMP2, SNAP25, STX1a, CPLX1), SNARE complex (VAMP2, SNAP25, STX1a, CPLX1, CPLX3), SNARE complex (VAMP2, SNAP25, STX1a, STX3, CPLX1, CPLX3, CPLX4), Complexin complex (STX3, CPLX1, CPLX3)		No
CPN1	-0.1046	0.5046	0.531	-0.0247	0.8753	0.886	0.03	0.35	0.09	1.15	43	-0.024705	Carboxypeptidase N		No
CPSF1	0.0557	0.6618	0.683	0.0602	0.6365	0.66	48.86	0.05	19.08	0.12	64	0.0602729	Cleavage and polyadenylation factor (CPSF), Polyadenylation complex (CSTF1, CSTF2, CSTF3, SYMPK CPSF1, CPSF2, CPSF3)		No
CPSF2	0.4084	0.0008089	0.00115	0.2967	0.01726	0.0219	47.04	0.04	11.16	0.1	64	0.305897	Cleavage and polyadenylation factor (CPSF), Polyadenylation complex (CSTF1, CSTF2, CSTF3, SYMPK CPSF1, CPSF2, CPSF3), ALL-1 supercomplex, POLR2A-CCNT1-CDK9-NCL-LEM6-CPSF2 complex		No
CPSF3	0.4232	0.0004943	0.000717	0.4023	0.0009832	0.00146	110.87	0.02	34.88	0.11	64	0.42639	CF IIAm complex (Cleavage factor IIAm complex), Cleavage and polyadenylation factor (CPSF), Polyadenylation complex (CSTF1, CSTF2, CSTF3, SYMPK CPSF1, CPSF2, CPSF3)		No
CPSF4	0.2387	0.0575	0.0673	0.1719	0.1743	0.195	39.12	0.04	8.77	0.11	64	0.173624	Cleavage and polyadenylation factor (CPSF)		No
CPSF7	0.437	0.0003054	0.000455	0.3672	0.002837	0.00397	85.36	0.13	22.45	0.17	64	0.385183	CF IIAm complex (Cleavage factor IIAm complex)		No
CR2	0.76	3.266e-13	1.83e-12	0.4047	0.0009114	0.00136	11.08	-0.08	36.39	1.01	64	0.429257	CR2-CD19 complex		No
CRADD	0.6701	1.391e-09	4.19e-09	0.8168	1.908e-16	1.53e-15	8.62	0.02	6.27	0.28	64	1.14713	PIDDsome complex		No
CRBN	0.6465	7.932e-09	2.17e-08	0.6168	5.726e-08	1.49e-07	24.33	0.21	8.08	0.25	64	0.719824	CRBN-DDB1-CUL4A-RBX1 E3 ubiquitin ligase		No
CRY1	0.6483	6.98e-09	1.93e-08	0.6371	1.51e-08	4.27e-08	36.92	0.01	16.38	0.32	64	0.753277	Ubiquitin E3 ligase (CRY1, SKP1A, CUL1, FBXL3), CRY1-Core clock complex		No
CRY2	0.1944	0.1238	0.14	0.2005	0.1122	0.129	16.08	-0.08	5.07	0.28	64	0.203253	Ubiquitin E3 ligase (CRY2, SKP1A, CUL1, FBXL3)		No
CS	0.2471	0.04905	0.0578	0.2406	0.05551	0.0663	117.18	0.04	27.08	0.15	64	0.245411	CS-MAP3K7IP1-MAP3K7IP2 complex		No
CSDE1	0.4833	5.237e-05	8.57e-05	0.4644	0.0001107	0.000186	459.64	-0.09	122.92	0.29	64	0.502907	Multiprotein complex (mRNA turnover)		No
CSF2RB	0.7853	2.325e-08	5.96e-08	0.8411	2.524e-10	9.05e-10	22.89	0	33.04	0.96	35	1.22492	GM-CSF receptor complex, GM-CSF-receptor complex		No
CSNK2B	0.2509	0.06211	0.0724	0.1408	0.3006	0.328	29.93	0.02	6.46	0.28	56	0.141742	FACT complex, UV-activated, Casein kinase II-HMG1 complex, Casein kinase II (beta-dimer, alpha, alpha'), Casein kinase II (beta-dimer, alpha'-dimer), Casein kinase II (beta-dimer, alpha-dimer)		No
CSPG4	0.4881	0.0005005	0.000726	0.2705	0.06589	0.0778	7.43	-1.28	17.9	1.2	47	0.277403	NG2-galectin-3-alpha3beta1-integrin complex		No
CSTF1	0.3239	0.009039	0.0114	0.2297	0.0679	0.0801	51.39	0.05	11.87	0.1	64	0.233873	Cleavage stimulation factor, Polyadenylation complex (CSTF1, CSTF2, CSTF3, SYMPK CPSF1, CPSF2, CPSF3), BARD1-BRCA1-CSTF complex		No
CSTF2	0.4865	4.589e-05	7.55e-05	0.4599	0.0001318	0.000219	54.66	0.04	14.63	0.24	64	0.497184	Cleavage stimulation factor, Polyadenylation complex (CSTF1, CSTF2, CSTF3, SYMPK CPSF1, CPSF2, CPSF3), BARD1-BRCA1-CSTF complex, BARD1-BRCA1-CSTF64 complex		No
CSTF3	0.3555	0.003942	0.00518	0.3564	0.003849	0.00529	42.6	0.12	13.2	0.13	64	0.372756	Cleavage stimulation factor, Polyadenylation complex (CSTF1, CSTF2, CSTF3, SYMPK CPSF1, CPSF2, CPSF3), BARD1-BRCA1-CSTF complex		No
CTC1	0.526	8.071e-06	1.46e-05	0.5446	3.278e-06	6.73e-06	33.64	-0.01	15.05	0.26	64	0.610672	CST complex		No
CTDP1	0.635	1.75e-08	4.55e-08	0.6003	1.581e-07	3.9e-07	12.33	0.12	4.4	0.23	64	0.693616	FCP1-associated protein complex, RNA polymerase II (RNAPII)		No
CTIF	0.812	3.916e-16	3.88e-15	0.8786	1.437e-21	2.74e-20	3.23	0.45	2.84	0.78	64	1.3696	CBP80/20- dependent translation complex		No
CTNNA1	0.6863	3.861e-10	1.27e-09	0.6038	1.276e-07	3.19e-07	52.51	0.17	25.98	0.59	64	0.699106	CTNNA1-CTNNB1 complex, Cell-cell junction complex (ARHGAP10-CTNNA1)		No
CTNNAL1	0.7499	1.002e-12	5.07e-12	0.7485	1.16e-12	5.72e-12	83.74	-0.04	52.61	0.46	64	0.969535	CTNNAL1-CTNNB1 complex, CTNNAL1-DNTA complex		No
CTR9	0.5701	8.783e-07	1.8e-06	0.5841	4.045e-07	9.43e-07	46.82	0.03	14.38	0.13	64	0.668663	Paf complex		No
CTSA	0.7672	1.435e-13	8.57e-13	0.7696	1.088e-13	6.1e-13	21.59	0.12	21.95	0.39	64	1.01935	GALNS-lysosomal hydrolase 1.27 MDa complex		No
CTSG	0.5727	9.131e-05	0.000145	0.5787	7.391e-05	0.000126	14.2	-0.3	31.03	1	41	0.660506	SERPINA3-CTSG complex, SERPINA1-CTSG complex		No
CUL1	0.5684	9.621e-07	1.96e-06	0.5121	1.523e-05	2.87e-05	100.65	0.07	34.8	0.21	64	0.565572	Ubiquitin E3 ligase (SKP1A, SKP2, CUL1, RBX1), CAND1-CUL1-RBX1 complex, Ubiquitin E3 ligase (SKP1A, SKP2, CUL1), Ubiquitin E3 ligase (SKP1A, BTRC, CUL1), Ubiquitin E3 ligase (SKP1A, FBXW2, CUL1), Ubiquitin E3 ligase (FBXO31, SKP1A, CUL1, RBX1), URI complex (Unconventional prefoldin RPB5 Interactor), Ubiquitin E3 ligase (FBXW11, SKP1A, CUL1, RBX1), Ubiquitin E3 ligase (FBXW7, CUL1, SKP1A, RBX1), N…		No
CUL3	0.1236	0.3304	0.355	0.1621	0.2005	0.223	38.32	0.04	10.07	0.12	64	0.163543	CAND1-CUL3-RBX1 complex, Ubiquitin E3 ligase (BMI1, SPOP, CUL3), Ubiquitin E3 ligase (H2AFY, SPOP, CUL3), Ubiquitin E3 ligase (SPOP, DAXX, CUL3), Ubiquitin E3 ligase (CSN1, CSN8, HRT1, SKP1, SKP2, CUL1, CUL2, CUL3), Ubiquitin E3 ligase (CUL3, KLHL3, WNK1), Ubiquitin E3 ligase (CUL3, KLHL3, WNK4), Ubiquitin E3 ligase (CUL3, KLHL3), Ubiquitin E3 ligase (CCDC22, COMMD8, CUL3), DRD4-KLHL12-CUL3 compl…		No
CUL4B	0.6439	9.453e-09	2.56e-08	0.6602	2.941e-09	9.18e-09	51.5	0.1	16.13	0.17	64	0.793168	CAND1-CUL4B-RBX1 complex, Ubiquitin E3 ligase (DDB1, DDB2, CUL4A, CUL4B, RBX1), Ubiquitin E3 ligase (AHR, ARNT, DDB1, TBL3, CUL4B, RBX1), CUL4B-DDB1-DTL-CSN complex, CUL4B-DDB1-TLE2 complex, CUL4B-DDB1-WDR26 complex, CUL4B-DDB1-GRWD1 complex, CUL4B-DDB1-TLE3 complex		No
CUL7	0.6535	4.81e-09	1.35e-08	0.5847	3.921e-07	9.16e-07	20.34	-0.03	6.98	0.39	64	0.669575	Ubiquitin E3 ligase (SKP1A, FBXW8, CUL7, RBX1), 3M core complex, 3M complex, ANKRA2-CCDC8-OBSL1-CUL7 complex		No
CUL9	0.563	1.279e-06	2.56e-06	0.4685	9.451e-05	0.00016	23.27	0.03	8.27	0.29	64	0.508147	3M complex		No
CXXC1	0.3804	0.00193	0.00262	0.2835	0.02319	0.029	42.71	0.16	12.88	0.17	64	0.291484	Set1B complex, Set1A complex		No
CYCS	0.3096	0.01281	0.016	0.2781	0.02607	0.0324	141.93	0	55.28	0.24	64	0.285622	Apoptosome, Apoptosome-procaspase 9 complex		No
CYFIP1	0.3061	0.0139	0.0173	0.1321	0.2979	0.325	59.12	0.18	73.75	0.97	64	0.132877	Wave-2 complex, Profilin 2 complex, ABI3-WAVE2-CYFIP1 complex		No
CYTH3	0.7486	1.146e-12	5.76e-12	0.7997	2.301e-15	1.6e-14	14.32	-0.08	8.26	0.75	64	1.09778	GRASP-GRP1 complex		No
DAD1	0.2367	0.0597	0.0697	0.344	0.005375	0.00725	287.48	0.08	136.53	0.16	64	0.358622	Oligosaccharyltransferase complex (Stt3A variant), Oligosaccharyltransferase complex (Stt3B variant)		No
DAG1	0.4275	0.0004264	0.000624	0.3507	0.004497	0.00612	14.04	0.04	4.35	0.32	64	0.366242	Beta-dystroglycan-caveolin-3 complex, UTM-SGCE-DAG1-CAV1-NOS3 complex		No
DBF4	0.6782	7.409e-10	2.33e-09	0.6645	2.141e-09	6.81e-09	74.24	-0.1	33.75	0.31	64	0.800829	CDC7-DBF7 complex		No
DCLRE1C	0.8118	4.019e-16	3.97e-15	0.8606	7.874e-20	1.11e-18	28.69	0.03	14.37	0.36	64	1.29565	Artemis-DNA-PK complex		No
DCP1A	0.5803	5.018e-07	1.06e-06	0.5145	1.368e-05	2.59e-05	43.88	0.04	11.89	0.17	64	0.568831	Decapping complex, DCP1A-DCP2 Decapping complex, DCP1A-NR3C1-PNRC2-UPF1-complex		No
DCP2	0.258	0.03955	0.047	0.3317	0.007419	0.00985	129.79	0.07	54.88	0.15	64	0.344737	Decapping complex, mRNA decay complex (UPF1, UPF2, UPF3B, DCP2, XRN1, XRN2, EXOSC2, EXOSC4, EXOSC10, PARN), DCP1A-DCP2 Decapping complex		No
DCTN1	0.5078	1.842e-05	3.17e-05	0.5076	1.861e-05	3.46e-05	40.04	0.01	7.19	0.18	64	0.559491	Dynein-dynactin complex, BICD2-dynein-dynactin complex		No
DDB1	0.3081	0.01327	0.0165	0.2133	0.09062	0.105	113.02	0.05	34.2	0.08	64	0.216626	Ubiquitin E3 ligase (DDB1, CUL4A, RBX1), DDB2 complex, CSA complex, CSA-POLIIa complex, DDB complex, CEN complex, Ubiquitin E3 ligase (DDB1, DDB2, CUL4A, CUL4B, RBX1), Ubiquitin E3 ligase (AHR, ARNT, DDB1, TBL3, CUL4B, RBX1), Ubiquitin E3 ligase (DET1, DDB1, CUL4A, RBX1, COP1), SNW1 complex, Ubiquitin E3 ligase (CDT1, DDB1, CUL4A, RBX1), Ubiquitin E3 ligase (DDB1, DYRK2, EDD, VPRBP), Ubiquitin E3…		No
DDN	0.7818	8.991e-07	1.84e-06	0.6349	0.000284	0.000452	9.97	-0.11	13.67	0.78	28	0.749583	DDN-MAGI2-SH3KBP1 complex		No
DDOST	0.3943	0.001263	0.00175	0.456	0.0001524	0.000251	185.75	0.11	49.07	0.17	64	0.492249	Oligosaccharyltransferase complex (Stt3A variant), Oligosaccharyltransferase complex (Stt3B variant), SELK multiprotein complex		No
DDX1	-0.0083	0.9479	0.954	0.0109	0.9316	0.939	106.74	0.04	30.99	0.14	64	0.0109004	Large Drosha complex, tRNA Splicing Ligase Complex		No
DDX11	0.2557	0.04139	0.0491	0.3203	0.009865	0.0129	54.09	-0.04	20.97	0.36	64	0.331981	DDX11-RAD21-SMC1A-SMC3 complex, DDX11-Ctf18-RFC complex		No
DDX20	0.2893	0.02043	0.025	0.2665	0.0333	0.0409	42.74	-0.02	11.75	0.21	64	0.273092	Anti-SMN protein complex, Anti-Sm protein complex, SMN complex, SMN-PolII-RHA complex, PPP4C-PPP4R2-Gemin3-Gemin4 complex, SMN complex (GEMIN2, GEMIN3, GEMIN4, GEMIN5, SMN), SMN complex (GEMIN5,4,3), SMN-independent intermediate		No
DDX27	0.2744	0.02821	0.0341	0.2196	0.08131	0.0951	51.08	-0.01	12.64	0.2	64	0.223236	DDX27-PeBoW complex		No
DDX28	0.1704	0.1784	0.198	0.0668	0.5997	0.625	24.81	-0.07	7.62	0.29	64	0.0668996	protein complex (DDX28; DHX30; GRSF1; FASTKD2; FASTKD5)		No
DDX39A	0.51	1.668e-05	2.89e-05	0.481	5.752e-05	0.0001	114.16	-0.04	32.81	0.18	64	0.524284	Emerin complex 52		No
DDX42	0.3021	0.01526	0.0189	0.2013	0.1107	0.127	66.02	0.03	20.9	0.11	64	0.204087	SF3b complex		No
DEAF1	0.2306	0.06679	0.0776	0.1229	0.3331	0.361	25.92	0.07	12.65	0.17	64	0.123524	DEAF1- complex		No
DEPDC5	0.6126	7.442e-08	1.78e-07	0.7459	1.521e-12	7.38e-12	5.94	0.1	2.75	0.28	64	0.963649	GATOR1 complex, GATOR complex		No
DERL2	0.327	0.00836	0.0106	0.2889	0.02059	0.0259	22.71	0.06	5.63	0.26	64	0.297366	VCP-VIMP-DERL2 complex, VCP-VIMP-DERL1-DERL2-HRD1-SEL1L complex, SELK multiprotein complex, HRD1 complex		No
DGCR8	0.3962	0.001191	0.00165	0.3044	0.01446	0.0186	36.13	0.04	12.14	0.16	64	0.314362	Large Drosha complex, Microprocessor complex, DGCR8-NCL complex, DGCR8-ILF3 complex, DGCR8 multiprotein complex		No
DGKZ	0.5267	7.794e-06	1.41e-05	0.3927	0.001328	0.00194	30.06	0.17	11.13	0.28	64	0.414988	DGKZ-RASGRP1-HRAS complex		No
DHDDS	0.2268	0.07148	0.0828	0.1711	0.1765	0.198	22.66	-0.16	7.56	0.33	64	0.1728	DHDDS-NUS1 complex		No
DHX30	0.5778	5.768e-07	1.21e-06	0.5065	1.952e-05	3.61e-05	65.88	0.05	17.67	0.24	64	0.558011	H2AX complex I, protein complex (DDX28; DHX30; GRSF1; FASTKD2; FASTKD5)		No
DIAPH1	0.7782	3.806e-14	2.55e-13	0.8323	1.557e-17	1.45e-16	115.24	0.08	62.39	0.39	64	1.19558	LGR4-RSPO supercomplex		No
DIS3	0.6485	6.887e-09	1.9e-08	0.5688	9.421e-07	2.09e-06	43.06	-0.05	12.19	0.21	64	0.645747	Exosome		No
DIS3L	0.2049	0.1044	0.119	0.1538	0.2251	0.249	56.32	-0.05	17.51	0.24	64	0.15503	Exosome		No
DISC1	0.7352	4.603e-12	2.1e-11	0.7795	3.262e-14	1.96e-13	4.79	0.04	2.89	0.54	64	1.0441	DISC1-FEZ1 complex, DISC-FEZ1-F-actin complex, PDE4B-DISC1 complex, DISC1-ZNF365 complex, HTT-DISC1-PDE4B complex, DISC1-DRD2 complex, DISC1-TRAK1 complex, DISC1-RHOT1 complex		No
DIXDC1	0.3734	0.007566	0.00966	0.3561	0.01115	0.0145	3.52	-0.09	4.27	0.39	50	0.372412	AXIN-MEKK4-CCD1 complex		No
DKC1	0.4968	2.973e-05	4.99e-05	0.4672	9.936e-05	0.000167	138.69	0.11	60.27	0.2	64	0.506482	Telomerase holoenzyme		No
DLD	0.4986	2.748e-05	4.63e-05	0.4397	0.0002772	0.000442	69.66	0.01	16.78	0.18	64	0.471859	KAT2A-Oxoglutarate dehydrogenase complex		No
DLG4	0.7068	6.735e-11	2.52e-10	0.7307	7.206e-12	3.18e-11	6.64	0.16	3.29	0.4	64	0.930228	APC-DLG4 complex, PSD95-FYN-NR2A complex, DLG4-DLGAP1-SHANK3 complex, DLGAP1-DLG4-DYNLL2 complex		No
DLST	0.7042	8.459e-11	3.11e-10	0.7207	1.885e-11	7.86e-11	60.21	0.08	23.82	0.33	64	0.9091	KAT2A-Oxoglutarate dehydrogenase complex		No
DMAP1	0.2702	0.0308	0.0371	0.3152	0.01119	0.0145	21.63	0.15	6.7	0.14	64	0.326309	NuA4/Tip60-HAT complex, NuA4/Tip60-HAT complex B, NuA4/Tip60-HAT complex A, DMAP1-associated complex, DAXX-DNMT1-DMAP1 complex, RGS6-DNMT1-DMAP1 complex, NuA4/Tip60 HAT complex		No
DMTN	0.6045	3.339e-06	6.33e-06	0.5514	3.329e-05	5.98e-05	2.21	-0.51	8.61	1.19	50	0.620391	DMTN-SYNE1- complex, SLC2A1-DMTN-ADD2 complex		No
DNAAF2	0.8341	1.153e-17	1.67e-16	0.8351	9.665e-18	9.39e-17	20.98	-0.09	7.43	0.32	64	1.20476	DNAAF2-HEATR2-SPAG1 complex		No
DNAAF5	0.7603	3.164e-13	1.78e-12	0.763	2.319e-13	1.25e-12	13.58	-0.08	5.63	0.37	64	1.00336	DNAAF2-HEATR2-SPAG1 complex		No
DNAJB1	0.7519	8.077e-13	4.17e-12	0.6426	1.036e-08	3e-08	78.05	0.04	23.06	0.16	64	0.76259	DNJC3-DNAJB1-HSPA8 complex		No
DNAJB2	0.8411	3.398e-18	5.68e-17	0.8601	8.82e-20	1.23e-18	8.27	0.03	4.98	0.48	64	1.29373	DNAJB2-HSPA8-PSMA3 complex		No
DNAJC11	0.3614	0.003346	0.00443	0.2821	0.02395	0.0299	45.43	0.09	9.97	0.19	64	0.289962	MIB complex		No
DNAJC14	0.6164	5.888e-08	1.43e-07	0.6447	8.975e-09	2.62e-08	44.63	0.09	13.02	0.22	64	0.766175	DRIP78-PHLP complex		No
DNAJC7	0.4393	0.000282	0.000421	0.4333	0.0003485	0.000549	33.62	-0.11	7.7	0.29	64	0.463952	DNAJC7-HSPA8-HSP90AA1 complex		No
DNM1	0.867	2.029e-20	6.57e-19	0.7561	5.076e-13	2.61e-12	2.82	0.32	4.11	0.65	64	0.987046	Profilin 2 complex		No
DNM2	0.8114	4.251e-16	4.16e-15	0.7288	8.662e-12	3.77e-11	44.35	0.17	14.6	0.27	64	0.926163	PI4K2A-WASH complex		No
DNTT	0.9036	1.671e-24	2.73e-22	0.9171	1.878e-26	1.06e-24	625.6	-0.06	792.31	1.13	64	1.57047	core-histone (H2A/H2B/H3/H4)-TDIF2-TDT complex		No
DNTTIP1	-0.0851	0.5039	0.53	-0.0833	0.5127	0.54	29.33	0.17	9.23	0.22	64	-0.0834935	MiDAC complex, DNTTIP1-ZNF541-HDAC1-HDAC2 complex		No
DNTTIP2	0.3603	0.003452	0.00456	0.2306	0.06678	0.0788	41.72	-0.05	11.59	0.18	64	0.234823	core-histone (H2A/H2B/H3/H4)-TDIF2-TDT complex, H2A-H2B-TDIF2-PCNA complex		No
DOCK2	0.7415	2.424e-12	1.16e-11	0.8099	5.351e-16	4e-15	108.87	0.02	63.59	0.44	64	1.12674	ELMO1-DOCK2 complex		No
DOCK8	0.8138	2.971e-16	3.01e-15	0.9094	2.618e-25	1.08e-23	68.21	-0.18	55.01	0.67	64	1.52405	DOCK8-WIP-WASp complex		No
DPF2	0.2843	0.0228	0.0278	0.2331	0.06383	0.0755	28.9	0.08	6.01	0.21	64	0.237465	LARC complex (LCR-associated remodeling complex)		No
DPM1	0.0912	0.4737	0.5	0.1614	0.2027	0.225	137.74	-0.01	43.45	0.21	64	0.162824	Dolichol-phosphate mannose (DPM) synthase		No
DPM3	0.2384	0.0578	0.0676	0.1599	0.2069	0.23	14	-0.02	7.67	0.17	64	0.161284	Dolichol-phosphate mannose (DPM) synthase		No
DPP4	0.7487	1.129e-12	5.68e-12	0.3181	0.01043	0.0136	23.53	-0.92	92.18	1.06	64	0.329532	ADA-DPP4 complex		No
DPY30	0.4654	0.0001066	0.000168	0.4427	0.0002495	0.0004	31.11	-0.02	9.08	0.35	64	0.475584	Menin-associated histone methyltransferase complex, PTIP-HMT complex, Emerin complex 32, MLL2 complex, MLL3 complex, MLL1 complex, MLL4 complex, Set1A complex, Set1B complex, WRAD complex (WDR5, RBBP5, ASH2L, DPY30), MWRAD complex (MLL1, WDR5, RBBP5, ASH2L, DPY30)		No
DRAP1	0.3248	0.008826	0.0112	0.3504	0.00453	0.00616	83.78	0.01	29.67	0.19	64	0.3659	RNA polymerase II complex, chromatin structure modifying		No
DROSHA	0.1204	0.3435	0.369	0.1263	0.3199	0.347	39.92	0.02	17.03	0.17	64	0.126978	Large Drosha complex, Microprocessor complex		No
DSCC1	0.6973	1.54e-10	5.41e-10	0.6604	2.901e-09	9.06e-09	56.9	0.01	36.59	0.26	64	0.793523	CTF18-CTF8-DCC1 complex, CTF18-CTF8-DCC1-RFC3 complex, CTF18-cohesion-RFC complex, CTF8-DCC1 subcomplex, CTF18-cohesion-RFC-POLH complex, DDX11-Ctf18-RFC complex		No
DSN1	0.3378	0.006341	0.00815	0.3019	0.01534	0.0196	80.57	0.12	23.43	0.18	64	0.311609	Mis12 centromere complex		No
DTNA	0.5967	3.823e-06	7.2e-06	0.1926	0.1758	0.197	0.27	-0.11	1.1	0.73	51	0.195036	Alpha-dystrobrevin-ZO-1-actin complex, CTNNAL1-DNTA complex		No
DTNBP1	0.6413	1.133e-08	3.03e-08	0.6055	1.151e-07	2.89e-07	16.1	0.12	8.53	0.24	64	0.701786	BLOC-1 (biogenesis of lysosome-related organelles complex 1), AP3-BLOC1 complex, BLOC1-BLOC2 complex, dysbindin-Snapin-BLOS2 complex, DTNBP1-TRIM32 complex, Dysbindin 1-A-DNA-PK-complex, DTNBP1(1A)-HDAC3 complex		No
DTX3L	0.7791	3.414e-14	2.31e-13	0.8054	1.02e-15	7.37e-15	85.73	0.01	28.33	0.37	64	1.1138	AIP4-DTX3L complex, DTX3L-PARP9 complex, DTX3L-PARP9-STAT1 complex		No
DYNC1H1	0.4295	0.000398	0.000585	0.3082	0.01323	0.0171	62.99	0.09	15.9	0.17	64	0.318555	CDC5L complex, Dynein complex, Dynein-dynactin complex		No
DYNC1I1	0.5433	0.0001383	0.000215	0.6198	7.24e-06	1.42e-05	0.42	0.33	0.79	1.12	44	0.72468	Dynein complex, Dynein-dynactin complex, BICD2-dynein-dynactin complex		No
DYNC1LI1	0.3636	0.003143	0.00417	0.294	0.01837	0.0233	34.03	0.04	8.18	0.15	64	0.302939	Dynein complex, Dynein-dynactin complex, Rab11a-FIP3-DLIC-1 complex		No
DYNC2H1	0.7973	3.177e-15	2.61e-14	0.895	2.08e-23	5.82e-22	5.54	0.27	7.57	0.8	64	1.44651	Dynein-2 complex, cytoplasmic		No
DYNC2LI1	0.735	4.704e-12	2.14e-11	0.7142	3.448e-11	1.38e-10	9.32	0.18	4.81	0.52	64	0.895705	Dynein-2 complex, cytoplasmic		No
DYNLL1	0.2142	0.08915	0.102	0.2076	0.09983	0.116	121.93	0.17	35.3	0.17	64	0.210662	Dynein complex, Dynein-dynactin complex, Dynein-2 complex, cytoplasmic, Astrin-kinastrin complex		No
DYNLL2	0.3397	0.006025	0.00776	0.2546	0.04235	0.0513	34.76	0.16	9.68	0.23	64	0.260326	Dynein-2 complex, cytoplasmic, DLGAP1-DLG4-DYNLL2 complex		No
DYNLRB1	0.1033	0.4166	0.443	0.1017	0.4239	0.452	14.69	0.05	3.56	0.13	64	0.102053	Dynein-2 complex, cytoplasmic		No
DYNLT1	0.3304	0.007667	0.00978	0.291	0.01964	0.0248	18.48	0.03	6.13	0.39	64	0.299658	Dynein-2 complex, cytoplasmic		No
DYNLT3	0.7719	8.199e-14	5.15e-13	0.8488	8.174e-19	9.53e-18	10.56	0.04	13.02	0.77	64	1.25184	Dynein-2 complex, cytoplasmic		No
DYSF	0.5805	4.96e-07	1.05e-06	0.5827	4.382e-07	1.02e-06	7.15	-1.64	17.57	1.43	64	0.666541	Dysferlin-affixin complex		No
E2F4	0.3576	0.00372	0.0049	0.3338	0.007029	0.00937	105.2	-0.1	21.57	0.23	64	0.347099	SMAD3/4-E2F4/5-p107-DP1 complex, E2F4-p107-cyclinA complex, SMAD3-E2F4/5-p107-DP1 complex, RB1(hypophosphorylated)-E2F4 complex, RBL2 complex (DNMT1, E2F4, E2F5, HDAC1, SUV39H1, RBL2), RBL2 complex (E2F4, E2F5, HDAC1, SUV39H1, P300, RBL2), E2F4-p107-cyclinE complex, E2F4-p130 complex, LINC complex, quiescent cells		No
EAF1	0.4049	0.0009044	0.00127	0.4072	0.00084	0.00126	39.9	0.06	10.57	0.21	64	0.43225	AFF4 super elongation complex (SEC)		No
EAF2	0.6707	1.337e-09	4.04e-09	0.787	1.258e-14	7.93e-14	41.95	-0.17	41.22	0.42	64	1.0635	SRCAP-associated chromatin remodeling complex		No
ECSIT	0.5316	6.194e-06	1.14e-05	0.5595	1.541e-06	3.32e-06	29.67	0	9.13	0.26	64	0.632105	Ecsit complex (ECSIT, MT-CO2, GAPDH, TRAF6, NDUFAF1), Ecsit complex (ECSIT, NDUFS3, TOM20), Ecsit complex (ECSIT, MT-CO2, NDUFA1, MT-ND1, TRAF6, NDUFAF1), Ecsit complex (ECSIT, NDUFS3, NDUFAF1)		No
EDC3	0.293	0.01878	0.0231	0.2921	0.01917	0.0242	18.43	0.02	7.29	0.13	64	0.300861	Decapping complex		No
EDC4	0.4743	7.532e-05	0.000121	0.5327	5.869e-06	1.17e-05	55.35	0.02	15.54	0.17	64	0.593907	Decapping complex		No
EEA1	0.7046	8.148e-11	3.01e-10	0.7248	1.274e-11	5.43e-11	22.55	-0.04	8	0.31	64	0.917684	RAB5-EEA1 complex, Class C VPS/HOPS complex		No
EEF1E1	0.2684	0.03198	0.0384	0.2712	0.03019	0.0373	29.59	-0.26	14.25	0.52	64	0.278159	Multisynthetase complex		No
EEF1G	0.069	0.588	0.612	0.0324	0.7993	0.815	0.01	-0.09	0.03	0.22	64	0.0324113	SNW1 complex		No
EHBP1	0.6168	5.724e-08	1.39e-07	0.548	2.774e-06	5.77e-06	15.58	-0.06	9.14	0.3	64	0.615518	BIN1-EHBP1-RAB8A complex		No
EHMT1	0.3238	0.00906	0.0115	0.3309	0.007577	0.01	15.56	-0.02	6.32	0.22	64	0.343839	CtBP complex, CtBP core complex, E2F-6 complex, CBX3-EHMT1-NR3C1 complex		No
EHMT2	0.2608	0.03738	0.0446	0.2082	0.09869	0.114	57.57	0.03	15.09	0.22	64	0.211289	CtBP complex, CtBP core complex, DNMT1-EHMT2-PCNA complex, DNMT1-EHMT2 complex, E2F-6 complex, CBX3-EHMT2-NR3C1 complex		No
EIF1AX	0.7233	1.48e-11	6.21e-11	0.6873	3.555e-10	1.26e-09	124.08	0.02	62.67	0.28	64	0.84282	IPO13-RAN-EIF1AX complex		No
EIF2B1	0.5161	1.269e-05	2.23e-05	0.497	2.944e-05	5.32e-05	78.14	0.02	20.38	0.13	64	0.545314	EIF2B1-EIF2B2-EIF2B3-EIF2B4-EIF2B5 complex		No
EIF2B2	0.4103	0.0007587	0.00108	0.2593	0.03851	0.0469	22.03	0.01	7.47	0.19	64	0.265358	EIF2B2-EIF2B3-EIF2B4-EIF2B5 complex, EIF2B1-EIF2B2-EIF2B3-EIF2B4-EIF2B5 complex		No
EIF2B3	0.5176	1.186e-05	2.1e-05	0.433	0.0003524	0.000555	39.53	0.05	12.18	0.18	64	0.463583	EIF2B2-EIF2B3-EIF2B4-EIF2B5 complex, EIF2B1-EIF2B2-EIF2B3-EIF2B4-EIF2B5 complex		No
EIF2B4	0.1269	0.3178	0.342	0.1762	0.1636	0.184	17.96	0.1	3.83	0.16	64	0.178058	EIF2B2-EIF2B3-EIF2B4-EIF2B5 complex, EIF2B1-EIF2B2-EIF2B3-EIF2B4-EIF2B5 complex		No
EIF2B5	-0.0207	0.871	0.882	-0.0035	0.9779	0.981	53.28	0.02	12.96	0.16	64	-0.00350001	EIF2B2-EIF2B3-EIF2B4-EIF2B5 complex, EIF2B1-EIF2B2-EIF2B3-EIF2B4-EIF2B5 complex		No
EIF2S2	0.4443	0.0002352	0.000355	0.4319	0.0003656	0.000574	274.82	-0.09	101.59	0.22	64	0.46223	DNA-PK-Ku-eIF2-NF90-NF45 complex		No
EIF3B	0.7351	4.658e-12	2.12e-11	0.6193	4.894e-08	1.29e-07	116.63	-0.05	54.53	0.21	64	0.723869	eIF3 complex (EIF3S6, EIF3S5, EIF3S4, EIF3S3, EIF3S6IP, EIF3S2, EIF3S9, EIF3S12, EIF3S10, EIF3S8, EIF3S1, EIF3S7), eIF3 complex (EIF3S6, EIF3S5, EIF3S4, EIF3S3, EIF3S6IP, EIF3S2, EIF3S9, EIF3S12, EIF3S10, EIF3S8, EIF3S1, EIF3S7, PCID1), EIF3 core complex (EIF3A, EIF3B, EIF3G, EIF3I), EIF3 complex (EIF3A, EIF3B, EIF3G, EIF3I, EIF3C), EIF3 complex (EIF3B, EIF3G, EIF3I), EIF3 complex (EIF3B, EIF3J, …		No
EIF3C	0.06	0.6379	0.66	0.0045	0.9719	0.975	3.66	-0.15	1.46	0.2	64	0.00450003	eIF3 complex (EIF3S6, EIF3S5, EIF3S4, EIF3S3, EIF3S6IP, EIF3S2, EIF3S9, EIF3S12, EIF3S10, EIF3S8, EIF3S1, EIF3S7), eIF3 complex (EIF3S6, EIF3S5, EIF3S4, EIF3S3, EIF3S6IP, EIF3S2, EIF3S9, EIF3S12, EIF3S10, EIF3S8, EIF3S1, EIF3S7, PCID1), EIF3 complex (EIF3A, EIF3B, EIF3G, EIF3I, EIF3C)		No
EIF3D	0.2485	0.04774	0.0563	0.2377	0.05855	0.0696	330.3	-0.01	115.14	0.14	64	0.242335	eIF3 complex (EIF3S6, EIF3S5, EIF3S4, EIF3S3, EIF3S6IP, EIF3S2, EIF3S9, EIF3S12, EIF3S10, EIF3S8, EIF3S1, EIF3S7), eIF3 complex (EIF3S6, EIF3S5, EIF3S4, EIF3S3, EIF3S6IP, EIF3S2, EIF3S9, EIF3S12, EIF3S10, EIF3S8, EIF3S1, EIF3S7, PCID1)		No
EIF3E	0.1701	0.179	0.199	0.0261	0.8378	0.851	327.48	-0.02	159.59	0.16	64	0.0261059	eIF3 complex (EIF3S6, EIF3S5, EIF3S4, EIF3S3, EIF3S6IP, EIF3S2, EIF3S9, EIF3S12, EIF3S10, EIF3S8, EIF3S1, EIF3S7), eIF3 complex (EIF3S6, EIF3S5, EIF3S4, EIF3S3, EIF3S6IP, EIF3S2, EIF3S9, EIF3S12, EIF3S10, EIF3S8, EIF3S1, EIF3S7, PCID1)		No
EIF3F	-0.0545	0.6691	0.69	-0.0273	0.8302	0.844	103.48	0.03	42.83	0.16	64	-0.0273068	eIF3 complex (EIF3S6, EIF3S5, EIF3S4, EIF3S3, EIF3S6IP, EIF3S2, EIF3S9, EIF3S12, EIF3S10, EIF3S8, EIF3S1, EIF3S7), eIF3 complex (EIF3S6, EIF3S5, EIF3S4, EIF3S3, EIF3S6IP, EIF3S2, EIF3S9, EIF3S12, EIF3S10, EIF3S8, EIF3S1, EIF3S7, PCID1)		No
EIF3G	0.2647	0.03453	0.0413	0.2383	0.05795	0.0689	117.72	-0.05	27.66	0.18	64	0.242971	eIF3 complex (EIF3S6, EIF3S5, EIF3S4, EIF3S3, EIF3S6IP, EIF3S2, EIF3S9, EIF3S12, EIF3S10, EIF3S8, EIF3S1, EIF3S7), eIF3 complex (EIF3S6, EIF3S5, EIF3S4, EIF3S3, EIF3S6IP, EIF3S2, EIF3S9, EIF3S12, EIF3S10, EIF3S8, EIF3S1, EIF3S7, PCID1), EIF3 core complex (EIF3A, EIF3B, EIF3G, EIF3I), EIF3 complex (EIF3A, EIF3B, EIF3G, EIF3I, EIF3C), EIF3 complex (EIF3B, EIF3G, EIF3I), EIF3 complex (EIF3A, EIF3B, …		No
EIF3H	0.1875	0.1379	0.155	0.1262	0.3204	0.348	128.91	-0.02	42.91	0.15	64	0.126876	eIF3 complex (EIF3S6, EIF3S5, EIF3S4, EIF3S3, EIF3S6IP, EIF3S2, EIF3S9, EIF3S12, EIF3S10, EIF3S8, EIF3S1, EIF3S7), eIF3 complex (EIF3S6, EIF3S5, EIF3S4, EIF3S3, EIF3S6IP, EIF3S2, EIF3S9, EIF3S12, EIF3S10, EIF3S8, EIF3S1, EIF3S7, PCID1)		No
EIF3I	0.5472	2.887e-06	5.51e-06	0.556	1.845e-06	3.93e-06	417.68	-0.01	154.79	0.17	64	0.627025	eIF3 complex (EIF3S6, EIF3S5, EIF3S4, EIF3S3, EIF3S6IP, EIF3S2, EIF3S9, EIF3S12, EIF3S10, EIF3S8, EIF3S1, EIF3S7), eIF3 complex (EIF3S6, EIF3S5, EIF3S4, EIF3S3, EIF3S6IP, EIF3S2, EIF3S9, EIF3S12, EIF3S10, EIF3S8, EIF3S1, EIF3S7, PCID1), EIF3 core complex (EIF3A, EIF3B, EIF3G, EIF3I), EIF3 complex (EIF3A, EIF3B, EIF3G, EIF3I, EIF3C), EIF3 complex (EIF3B, EIF3G, EIF3I), EIF3 complex (EIF3B, EIF3J, …		No
EIF3J	0.592	2.573e-07	5.66e-07	0.4849	4.888e-05	8.58e-05	75.64	-0.04	22.75	0.25	64	0.529371	eIF3 complex (EIF3S6, EIF3S5, EIF3S4, EIF3S3, EIF3S6IP, EIF3S2, EIF3S9, EIF3S12, EIF3S10, EIF3S8, EIF3S1, EIF3S7), eIF3 complex (EIF3S6, EIF3S5, EIF3S4, EIF3S3, EIF3S6IP, EIF3S2, EIF3S9, EIF3S12, EIF3S10, EIF3S8, EIF3S1, EIF3S7, PCID1), EIF3 complex (EIF3B, EIF3J, EIF3I), EIF3 complex (EIF3A, EIF3B, EIF3G, EIF3I, EIF3J)		No
EIF3K	0.309	0.01296	0.0162	0.2681	0.03221	0.0396	192.61	-0.03	50.32	0.13	64	0.274816	eIF3 complex (EIF3S6, EIF3S5, EIF3S4, EIF3S3, EIF3S6IP, EIF3S2, EIF3S9, EIF3S12, EIF3S10, EIF3S8, EIF3S1, EIF3S7), eIF3 complex (EIF3S6, EIF3S5, EIF3S4, EIF3S3, EIF3S6IP, EIF3S2, EIF3S9, EIF3S12, EIF3S10, EIF3S8, EIF3S1, EIF3S7, PCID1)		No
EIF3L	-0.0823	0.5181	0.544	-0.1769	0.1619	0.183	251.16	-0.01	92.76	0.15	64	-0.178781	eIF3 complex (EIF3S6, EIF3S5, EIF3S4, EIF3S3, EIF3S6IP, EIF3S2, EIF3S9, EIF3S12, EIF3S10, EIF3S8, EIF3S1, EIF3S7), eIF3 complex (EIF3S6, EIF3S5, EIF3S4, EIF3S3, EIF3S6IP, EIF3S2, EIF3S9, EIF3S12, EIF3S10, EIF3S8, EIF3S1, EIF3S7, PCID1), H2AX complex, isolated from cells without IR exposure		No
EIF3M	0.5695	9.04e-07	1.85e-06	0.5812	4.77e-07	1.1e-06	130.03	-0.01	46.61	0.19	64	0.664273	eIF3 complex (EIF3S6, EIF3S5, EIF3S4, EIF3S3, EIF3S6IP, EIF3S2, EIF3S9, EIF3S12, EIF3S10, EIF3S8, EIF3S1, EIF3S7, PCID1)		No
EIF4ENIF1	0.4415	0.0002599	0.00039	0.521	1.017e-05	1.96e-05	23.95	0.02	6.85	0.16	64	0.577711	4E-T-DDX6-CNOT1 complex		No
ELK1	0.6162	5.939e-08	1.44e-07	0.5975	1.863e-07	4.55e-07	29.51	-0.01	8.71	0.23	64	0.68925	ELK1-SRF-ELK4 complex, ELK1-SRF-ELK3 complex, ELK1-SAP1a-EWS-FLI-FLI complex		No
ELK4	0.6268	3.001e-08	7.58e-08	0.7474	1.304e-12	6.37e-12	58.35	0.02	29.41	0.33	64	0.967039	ELK1-SRF-ELK4 complex, ELK1-SAP1a-EWS-FLI-FLI complex		No
ELL	0.2642	0.03492	0.0418	0.2581	0.03951	0.0481	10.66	-0.01	3.43	0.16	64	0.264072	AFF4 super elongation complex (SEC)		No
ELL2	0.7124	0.0001369	0.000213	0.7421	5.04e-05	8.84e-05	5.71	-0.17	4.95	0.44	23	0.955137	AFF4 super elongation complex (SEC)		No
ELL3	0.6997	1.253e-10	4.47e-10	0.7668	1.503e-13	8.3e-13	1.18	-0.06	1.26	0.69	64	1.01251	AFF4 super elongation complex (SEC)		No
ELMO1	0.5699	8.858e-07	1.81e-06	0.7753	5.447e-14	3.2e-13	45.11	0.02	41.57	0.39	64	1.03348	ELMO1-DOCK1 complex, ELMO1-DOCK2 complex, ELMO1-DOCK1-RAC1 complex, ELMO1-DOCK1-CRKII complex		No
ELMSAN1	0.7581	4.074e-13	2.23e-12	0.8204	1.081e-16	8.99e-16	24.31	0.14	14.74	0.29	64	1.15804	MiDAC complex		No
ELP2	-0.0657	0.606	0.63	0.0265	0.8356	0.849	38.93	0.04	9.9	0.19	64	0.0265062	Elongator holo complex, Elongator core complex, Elongator complex (ELP1, ELP2, ELP3, ELP4, ELP5, ELP6)		No
ELP3	0.3768	0.00215	0.0029	0.277	0.02669	0.0331	47.26	-0.01	12.06	0.18	64	0.28443	Elongator holo complex, Elongator core complex, Elongator complex (ELP1, ELP2, ELP3, ELP4, ELP5, ELP6)		No
ELP4	0.031	0.8079	0.823	-0.1092	0.3903	0.419	5.72	0.04	1.69	0.17	64	-0.109637	Elongator holo complex, Elongator complex (ELP1, ELP2, ELP3, ELP4, ELP5, ELP6)		No
ELP5	0.3207	0.00977	0.0123	0.2931	0.01876	0.0238	53.05	0.03	17.15	0.18	64	0.301954	Elongator complex (ELP1, ELP2, ELP3, ELP4, ELP5, ELP6)		No
ELP6	0.4512	0.0001824	0.00028	0.3623	0.003264	0.00452	41.78	0.06	11.27	0.18	64	0.379531	Elongator complex (ELP1, ELP2, ELP3, ELP4, ELP5, ELP6)		No
EMD	0.7205	1.916e-11	7.9e-11	0.6511	5.706e-09	1.71e-08	35.15	0.07	10.25	0.21	64	0.777206	Emerin complex 1, Emerin-actin-NMI-(alphaII)spectrin complex, Emerin-actin-NMI complex, Emerin architectural complex, Emerin regulatory complex, Emerin complex 24, Emerin complex 25, Emerin complex 32, Emerin complex 52		No
EMILIN1	0.8528	3.789e-19	8.31e-18	0.8272	3.626e-17	3.23e-16	13.97	0.09	21.19	0.87	64	1.1792	ITGA4-ITGB1-EMILIN1 complex		No
ENAH	0.8247	5.524e-17	6.72e-16	0.9165	2.323e-26	1.3e-24	13.52	0.19	16.41	0.75	64	1.5667	ARRB1-ARHGEF18-ENAH complex, induce by EDN-1		No
ENTPD1	0.2791	0.02553	0.031	0.1055	0.4065	0.435	2.18	-1.72	4.98	1.34	64	0.105894	RANBMP-CD39 complex		No
ENY2	0.5658	1.105e-06	2.23e-06	0.548	2.768e-06	5.76e-06	37.73	-0.01	10.41	0.17	64	0.615518	STAGA complex, SPT3-linked		No
EP400	0.0245	0.8476	0.86	0.0293	0.8182	0.833	15.08	0.14	8.85	0.15	64	0.0293084	NuA4/Tip60-HAT complex, NuA4/Tip60-HAT complex A, DMAP1-associated complex, p400-associated complex, NuA4/Tip60 HAT complex		No
EPB41	0.6128	7.357e-08	1.76e-07	0.5413	3.867e-06	7.88e-06	40.36	0.03	9.58	0.19	64	0.605993	GPC-4.1R-p55 complex		No
EPC1	0.4918	3.668e-05	6.1e-05	0.5896	2.964e-07	7.05e-07	18.54	0.14	7.44	0.19	64	0.677053	NuA4/Tip60-HAT complex, NuA4/Tip60-HAT complex B, NuA4/Tip60-HAT complex A, DMAP1-associated complex, NuA4/Tip60 HAT complex		No
EPC2	0.4394	0.0002811	0.00042	0.4901	3.944e-05	7.01e-05	33.33	0.04	12.62	0.17	64	0.536192	NuA4/Tip60-HAT complex A, NuA4/Tip60 HAT complex		No
EPCAM	0.3511	0.03069	0.0369	0.2334	0.1585	0.179	1.52	-0.26	3.94	0.99	38	0.237782	CTNNB1-EPCAM-FHL2-LEF1 complex		No
EPN1	0.3996	0.001072	0.00149	0.4267	0.0004374	0.000679	6.12	0.09	2.33	0.22	64	0.455855	RalBP1-CCNB1-AP2A-NUMB-EPN1 complex		No
EPS15	0.761	2.934e-13	1.65e-12	0.7712	8.949e-14	5.08e-13	68.23	0.05	21.2	0.26	64	1.02328	Eps15-stonin2 complex, PARK2-EPS15-EGFR complex		No
EPS8	0.9159	2.927e-26	1.26e-23	0.7109	4.677e-11	1.84e-10	1.37	-0.34	2.3	0.75	64	0.889001	SOS1-ABI1-EPS8 complex		No
EPS8L2	0.7842	1.8e-14	1.28e-13	0.764	2.075e-13	1.13e-12	1.12	-0.8	1.49	1.05	64	1.00575	SOS1-ABI1-EPS8L2 complex		No
ERAP1	0.6405	1.199e-08	3.19e-08	0.6939	2.062e-10	7.48e-10	95.99	-0.04	36.55	0.36	64	0.855438	ERAP1-ERAP2 complex		No
ERAP2	0.7987	2.644e-15	2.21e-14	0.8782	1.581e-21	3e-20	65.03	-0.21	38.8	0.92	64	1.36784	ERAP1-ERAP2 complex		No
ERC1	0.4701	8.859e-05	0.000141	0.5656	1.118e-06	2.45e-06	14.45	0.07	7.24	0.25	64	0.641029	CHUK-ERC1-IKBKB-IKBKG		No
ERCC6	0.6191	4.943e-08	1.21e-07	0.6501	6.111e-09	1.82e-08	6.78	0.06	4	0.23	64	0.775472	B-WICH complex		No
ERH	0.0583	0.6473	0.669	0.0677	0.5952	0.621	396	0.16	158.53	0.16	64	0.0678037	FCP1-associated protein complex, CHTOP-methylosome complex		No
ERLEC1	0.4174	0.0005999	0.000862	0.4462	0.0002199	0.000355	58.62	0.04	13.73	0.26	64	0.479946	HRD1 complex		No
ERLIN1	0.5436	3.452e-06	6.53e-06	0.5366	4.856e-06	9.78e-06	51.05	0.03	16.4	0.28	64	0.599368	erlin1/2-RNF170 complex		No
ERLIN2	0.7012	1.099e-10	3.96e-10	0.625	3.395e-08	9.12e-08	23.47	0.09	7.73	0.37	64	0.733169	erlin1/2-RNF170 complex, HRD1 complex, AMFR-ERLIN2-TMUB1 complex		No
ESCO1	0.5152	1.324e-05	2.32e-05	0.4599	0.0001315	0.000219	46.37	-0.01	14.21	0.27	64	0.497184	DDX11-Ctf18-RFC complex		No
ESPL1	0.4433	0.0002436	0.000367	0.5099	1.68e-05	3.14e-05	48.28	-0.11	29.73	0.3	64	0.562595	Securin-separase complex, ESPL1-CDC2 complex		No
ESYT1	0.841	3.419e-18	5.71e-17	0.7859	1.441e-14	9.02e-14	163.85	0.01	63.59	0.32	64	1.06062	ESYT1-ESYT2 complex, ESYT1-ESYT3 complex		No
ESYT2	0.7771	4.374e-14	2.88e-13	0.8079	7.137e-16	5.25e-15	182.16	0.08	88.45	0.35	64	1.12095	ESYT1-ESYT2 complex		No
ETF1	0.5412	3.879e-06	7.3e-06	0.5704	8.617e-07	1.92e-06	140.87	-0.04	37.81	0.18	64	0.648116	SMG-1-UPF-ERF1-ERF3 complex (SURF), eRF1-eRF3-GTP-Mg(2+) complex		No
EXO1	0.6976	1.495e-10	5.27e-10	0.7354	4.486e-12	2.04e-11	79.08	-0.15	40.65	0.33	64	0.940387	EXO1-MLH1-PMS2 complex, EXO1-MLH1-PCNA complex		No
EXOC1	0.2707	0.03053	0.0368	0.2788	0.02571	0.032	39.4	0.04	12	0.2	64	0.28638	Exocyst Sec6/8 complex, Exocyst complex		No
EXOC2	0.543	3.552e-06	6.71e-06	0.4967	2.979e-05	5.38e-05	55.78	0.04	16.63	0.2	64	0.544916	Exocyst Sec6/8 complex, Exocyst complex		No
EXOC3	0.3757	0.002219	0.00299	0.3274	0.008275	0.0109	22.13	0.04	9.26	0.17	64	0.339913	Exocyst Sec6/8 complex, Exocyst complex		No
EXOC4	0.2075	0.09992	0.114	0.3935	0.001295	0.00189	48.95	0.05	30.18	0.19	64	0.415935	Exocyst Sec6/8 complex, Exocyst complex		No
EXOC5	0.6496	6.344e-09	1.76e-08	0.6423	1.062e-08	3.07e-08	40.21	0.11	12.96	0.23	64	0.762079	Exocyst Sec6/8 complex, Exocyst complex, Exocyst EXOC5-EXOC6 subcomplex, Exocyst EXOC5-EXOC6-EXOC7 subcomplex		No
EXOC6	0.6349	1.761e-08	4.58e-08	0.6421	1.073e-08	3.1e-08	29.68	0.03	9.5	0.21	64	0.761739	Exocyst Sec6/8 complex, Exocyst complex, Exocyst EXOC5-EXOC6 subcomplex, Exocyst EXOC5-EXOC6-EXOC7 subcomplex		No
EXOC7	0.4946	3.262e-05	5.45e-05	0.5271	7.664e-06	1.51e-05	52.88	0.07	14.42	0.23	64	0.586121	Exocyst Sec6/8 complex, Exocyst complex, Exocyst EXOC5-EXOC6-EXOC7 subcomplex		No
EXOC8	0.1187	0.3502	0.376	0.1483	0.2422	0.267	30.62	0.09	7.18	0.21	64	0.149402	Exocyst Sec6/8 complex, Exocyst complex		No
EXOSC1	0.1173	0.3561	0.382	0.1131	0.3736	0.402	34.97	0.09	7.79	0.23	64	0.113586	Exosome		No
EXOSC10	0.0235	0.8536	0.865	0.0115	0.9282	0.936	74.24	-0.03	19.72	0.22	64	0.0115005	Exosome, mRNA decay complex (UPF1, UPF2, UPF3B, DCP2, XRN1, XRN2, EXOSC2, EXOSC4, EXOSC10, PARN)		No
EXOSC3	-0.1727	0.1725	0.192	-0.0979	0.4413	0.469	46.04	0.04	15.19	0.24	64	-0.0982146	Exosome		No
EXOSC4	0.6686	1.56e-09	4.67e-09	0.6443	9.208e-09	2.69e-08	17.06	0.01	8.81	0.28	64	0.765491	Exosome, mRNA decay complex (UPF1, UPF2, UPF3B, DCP2, XRN1, XRN2, EXOSC2, EXOSC4, EXOSC10, PARN)		No
EXOSC5	-0.1359	0.2841	0.308	-0.101	0.4271	0.455	47.19	0.03	23.07	0.21	64	-0.101346	Exosome		No
EXOSC6	0.0599	0.638	0.66	0.0561	0.6598	0.682	56.06	0	16.92	0.22	64	0.056159	Exosome		No
EXOSC7	0.2423	0.05375	0.0631	0.2734	0.02882	0.0357	25.54	0.01	7.16	0.23	64	0.280535	Exosome		No
EXOSC8	0.3818	0.001852	0.00252	0.3229	0.009259	0.0122	78.74	-0.04	39.22	0.24	64	0.334881	Exosome		No
EXOSC9	0.4588	0.0001375	0.000214	0.4701	8.892e-05	0.000151	59.36	0.02	20.85	0.24	64	0.510199	Exosome		No
EXT1	0.5631	5.131e-06	9.5e-06	0.605	6.219e-07	1.41e-06	3.35	0.08	4.29	0.62	57	0.700997	EXT1-EXT2 complex		No
EXT2	0.5629	1.289e-06	2.58e-06	0.541	3.919e-06	7.98e-06	17.69	0.04	5.72	0.23	64	0.605568	EXT1-EXT2 complex		No
F10	-0.1206	0.6027	0.627	0.1118	0.6296	0.654	0.01	0.76	0.02	1.11	21	0.112269	TF-FVIIa-FXa-TFPI complex, Factor-Xa-TFPI-factor-VIIa-tissue factor complex		No
FAAP100	0.1841	0.1453	0.163	0.1584	0.2112	0.234	21.39	0.01	7.52	0.16	64	0.159745	FA core complex (Fanconi anemia core complex), Fanconi anemia FAAP100 complex, L-B-P100 subcomplex		No
FAAP24	0.4473	0.0005471	0.00079	0.4621	0.0003364	0.000531	12.42	0.06	5.14	0.39	56	0.499978	Fanconi anemia FAAP100 complex		No
FAF2	0.5847	3.911e-07	8.38e-07	0.5413	3.875e-06	7.89e-06	54.32	0.03	15.25	0.19	64	0.605993	HRD1 complex, BAG6-AMFR-FAF2 complex, AUP1-OS9-SEL1L-UBC6e-UBXD8 complex		No
FAM126A	0.6115	7.961e-08	1.89e-07	0.559	1.578e-06	3.4e-06	17.47	0.04	6.81	0.47	64	0.631377	Phosphatidylinositol 4-kinase complex		No
FAM160A2	0.3928	0.001327	0.00183	0.4312	0.0003751	0.000588	18.49	-0.04	9.02	0.27	64	0.46137	FHF complex		No
FAM8A1	0.61	8.785e-08	2.07e-07	0.6375	1.469e-08	4.15e-08	28.37	0.08	10.4	0.4	64	0.753951	HRD1 complex		No
FAM98B	0.3487	0.004742	0.00618	0.2834	0.02324	0.0291	15.2	0.06	8.12	0.25	64	0.291375	tRNA Splicing Ligase Complex		No
FANCB	0.3936	0.001292	0.00178	0.4756	7.139e-05	0.000122	32.55	-0.04	19.83	0.27	64	0.517283	FA core complex (Fanconi anemia core complex), FA complex (Fanconi anemia complex), Fanconi anemia FAAP100 complex, L-B-P100 subcomplex		No
FANCC	0.2731	0.02899	0.035	0.1307	0.3034	0.33	6.38	-0.06	5.27	0.26	64	0.131452	FA complex (Fanconi anemia complex), cytoplasmic, BRAFT complex, FA core complex (Fanconi anemia core complex), FA complex (Fanconi anemia complex), FA core complex 1 (Fanconi anemia core complex 1), Fanconi anemia FAAP100 complex		No
FANCD2	0.7545	6.016e-13	3.17e-12	0.7472	1.336e-12	6.52e-12	72.64	-0.18	31.81	0.41	64	0.966586	MDC1-MRN-ATM-FANCD2 complex, Akt-PHLPP1-PHLPP2-FANCI-FANCD2-USP1-UAF1 complex		No
FANCE	0.7225	1.584e-11	6.61e-11	0.7409	2.563e-12	1.21e-11	33.26	-0.08	15.94	0.32	64	0.952472	BRAFT complex, FA core complex (Fanconi anemia core complex), FA complex (Fanconi anemia complex), FA core complex 1 (Fanconi anemia core complex 1), Fanconi anemia FAAP100 complex		No
FANCF	0.3093	0.0129	0.0161	0.2662	0.03348	0.0411	40.49	-0.05	16.87	0.22	64	0.27277	FA complex (Fanconi anemia complex), cytoplasmic, BRAFT complex, FA core complex (Fanconi anemia core complex), FA complex (Fanconi anemia complex), FA core complex 1 (Fanconi anemia core complex 1), Fanconi anemia FAAP100 complex		No
FANCI	0.5859	3.658e-07	7.88e-07	0.6477	7.282e-09	2.15e-08	143.32	-0.04	83.61	0.3	64	0.771326	Akt-PHLPP1-PHLPP2-FANCI-FANCD2-USP1-UAF1 complex		No
FANCL	0.2133	0.09051	0.104	0.1349	0.2879	0.314	58.26	-0.07	26.74	0.24	64	0.135727	BRAFT complex, FA core complex (Fanconi anemia core complex), FA complex (Fanconi anemia complex), Fanconi anemia FAAP100 complex, L-B-P100 subcomplex		No
FARP2	0.6401	1.229e-08	3.26e-08	0.7099	5.103e-11	1.99e-10	13.6	-0.15	3.94	0.36	64	0.886982	FARP2-NRP1-PlexinA1 complex, FARP2-NRP1-PlexinA2 complex, FARP2-NRP1-PlexinA3 complex, FARP2-NRP1-PlexinA4 complex		No
FASTKD2	0.4154	0.000642	0.00092	0.3288	0.007993	0.0106	25.92	-0.19	9.04	0.29	64	0.341482	protein complex (DDX28; DHX30; GRSF1; FASTKD2; FASTKD5)		No
FASTKD5	0.1983	0.1162	0.131	0.079	0.535	0.562	45.03	-0.11	10.33	0.22	64	0.079165	protein complex (DDX28; DHX30; GRSF1; FASTKD2; FASTKD5)		No
FBLN2	0.8594	1.02e-19	2.67e-18	0.5021	2.371e-05	4.34e-05	4.38	-0.11	8.17	0.73	64	0.55211	ELN-FBLN2-FBN1 complex		No
FBXL3	0.4676	9.8e-05	0.000155	0.5049	2.09e-05	3.85e-05	37.4	-0.01	10.77	0.2	64	0.555861	Ubiquitin E3 ligase (CRY1, SKP1A, CUL1, FBXL3), Ubiquitin E3 ligase (CRY2, SKP1A, CUL1, FBXL3)		No
FBXO10	0.6279	0.0005942	0.000854	0.455	0.0195	0.0246	2.37	-0.01	0.85	0.32	26	0.490988	Ubiquitin E3 ligase (CUL1, FBXO10, SKP1)		No
FBXO44	0.7256	1.182e-11	5.05e-11	0.8232	7.003e-17	5.98e-16	11.27	-0.1	10.15	0.78	64	1.16666	Ubiquitin E3 ligase (CUL1, FBXO44, RBX1, SKP1)		No
FBXO6	0.7048	8.016e-11	2.96e-10	0.7924	6.152e-15	4.05e-14	8.14	-0.25	15.96	0.69	64	1.07785	Ubiquitin E3 ligase (CUL1, FBXO6, RBX1, SKP1)		No
FBXW11	-0.1509	0.234	0.256	-0.1639	0.1956	0.218	60.11	-0.04	13.33	0.22	64	-0.165392	Ubiquitin E3 ligase (FBXW11, SKP1A, CUL1, RBX1), Ubiquitin E3 ligase (NFKBIA, FBXW11, CUL1, SKP1A), Ubiquitin E3 ligase (FBXW11, SKP1, CUL1), TNF-alpha/NF-kappa B signaling complex 5		No
FBXW2	0.598	1.809e-07	4.07e-07	0.64	1.24e-08	3.55e-08	36.26	0.08	9.47	0.27	64	0.758174	Ubiquitin E3 ligase (SKP1A, FBXW2, CUL1)		No
FBXW8	0.1821	0.1498	0.168	0.2327	0.06426	0.076	22.96	0.02	7.21	0.26	64	0.237042	Ubiquitin E3 ligase (SKP1A, FBXW8, CUL7, RBX1), Ubiquitin E3 ligase (GLMN, FBXW8, SKP1A, RBX1), 3M complex		No
FCER1G	0.4856	0.00484	0.0063	0.3662	0.03927	0.0478	29.1	-1.58	150.64	1.67	32	0.384027	CLEC4E-FCER1G complex		No
FCER2	0.2071	0.1006	0.115	-0.0293	0.8184	0.833	5.35	-1.95	15.65	1.14	64	-0.0293084	ITGAV-ITGB3-CD47-FCER2 complex		No
FER	0.7436	1.934e-12	9.37e-12	0.7997	2.286e-15	1.59e-14	12.57	-0.14	9.91	0.6	64	1.09778	CTTN-FER-PTK2 complex		No
FERMT3	0.557	1.755e-06	3.44e-06	0.5375	4.645e-06	9.38e-06	99.16	0.16	37.86	0.29	64	0.600633	FERMT3-RACK1 complex		No
FHL1	0.8327	1.462e-17	2.07e-16	0.9267	4.746e-28	4.29e-26	45.42	0.35	54.37	0.93	64	1.6345	RBP-Jkappa-RING1-KyoT2 complex		No
FHL2	0.7504	1.82e-11	7.54e-11	0.6234	2.227e-07	5.38e-07	1.46	-0.28	3.86	1.22	57	0.730547	FHL2-p53-HIPK2 complex, FOXO1-FHL2-SIRT1 complex, FHL2 homodimer complex, FHL2-FHL3 complex, FHL2-ACT complex, FHL2-CREB complex, CTNNB1-EPCAM-FHL2-LEF1 complex		No
FHL3	0.7634	2.222e-13	1.28e-12	0.8219	8.51e-17	7.2e-16	8.24	0.17	5.16	0.61	64	1.16265	FHL3 homodimer complex, FHL2-FHL3 complex, FHL3-CREB complex		No
FIG4	0.3946	0.001252	0.00173	0.3295	0.007837	0.0104	24.13	0.11	9.89	0.23	64	0.342267	ArPIKfyve-Sac3-Sph1 complex		No
FIP1L1	0.3615	0.003341	0.00443	0.388	0.001537	0.00222	36.67	0.02	9.54	0.16	64	0.409443	Cleavage and polyadenylation factor (CPSF)		No
FKBP10	0.7761	6.063e-10	1.93e-09	0.4918	0.000698	0.00106	2.43	-0.37	3.93	0.95	44	0.538432	PLOD2-FKBP10 complex		No
FKBP15	0.7358	4.309e-12	1.98e-11	0.7438	1.9e-12	9.1e-12	30.77	0.03	14.86	0.29	64	0.958932	PI4K2A-WASH complex		No
FKBP1A	0.6528	5.052e-09	1.42e-08	0.7353	4.548e-12	2.06e-11	108.38	-0.02	33.9	0.23	64	0.940169	Calcineurin-FKBP12 complex		No
FKBP8	0.357	0.003785	0.00499	0.3881	0.001531	0.00221	84.29	0.02	35.82	0.2	64	0.409561	HSP90-FKBP38-CAM-Ca(2+) complex, CALM1-FKBP38-BCL2 complex		No
FKBPL	0.508	1.829e-05	3.15e-05	0.3036	0.01475	0.0189	18.7	0.09	5.2	0.24	64	0.31348	HSP90-CIP1-FKBPL complex		No
FLCN	0.7929	5.79e-15	4.56e-14	0.7335	5.439e-12	2.44e-11	10.28	0.08	7.33	0.24	64	0.936262	FLCN-FNIP2 complex		No
FLNA	0.7844	1.76e-14	1.26e-13	0.7743	6.156e-14	3.59e-13	172.97	-0.04	92.3	0.45	64	1.03098	FILIP1-FLNA complex		No
FNIP2	0.2612	0.03707	0.0442	0.3702	0.002601	0.00365	13.86	-0.02	12.09	0.48	64	0.388655	FLCN-FNIP2 complex		No
FNTA	0.1359	0.2843	0.308	0.1322	0.2978	0.325	23.98	0.08	6.22	0.2	64	0.132978	Farnesyltransferase		No
FNTB	0.4125	0.0007057	0.00101	0.4018	0.0009975	0.00148	7.47	-0.05	2.93	0.34	64	0.425794	Farnesyltransferase		No
FOPNL	0.2409	0.0552	0.0647	0.2708	0.03045	0.0376	105.28	-0.02	32.25	0.15	64	0.277727	KIAA0753-FOR20-OFD1 complex		No
FOSB	0.3949	0.02793	0.0338	0.3004	0.1006	0.116	1.26	-0.47	1.53	0.94	31	0.309959	JUND-FOSB-SMAD3-SMAD4 complex		No
FTH1	0.316	0.01098	0.0138	0.1965	0.1196	0.137	290.26	0.08	316.87	0.79	64	0.199089	Ferritin complex		No
FUS	0.1198	0.3459	0.371	0.2293	0.06836	0.0806	47.18	0.05	29.67	0.21	64	0.23345	Large Drosha complex, DGCR8 multiprotein complex		No
FXR1	0.4448	0.0002309	0.00035	0.331	0.007541	0.01	50.53	-0.02	15.8	0.19	64	0.343951	AGO2-FXR1-TNF(alpha)ARE-RNP complex		No
G3BP1	0.5116	1.559e-05	2.71e-05	0.4731	7.892e-05	0.000135	151.98	-0.09	38.95	0.22	64	0.514057	Emerin complex 25		No
GABPB2	0.8188	1.398e-16	1.53e-15	0.8416	3.083e-18	3.26e-17	14.38	0.12	6.86	0.41	64	1.22663	GABP(gamma)1-E2F1-DP1 complex		No
GALNS	0.3912	0.001393	0.00192	0.3458	0.005125	0.00693	6.22	0.34	2.66	0.39	64	0.360665	GALNS-lysosomal hydrolase 1.27 MDa complex		No
GAR1	0.1306	0.3035	0.327	0.1525	0.2289	0.253	18.58	0.13	7	0.22	64	0.153699	Telomerase holoenzyme		No
GATAD2A	0.3764	0.00217	0.00293	0.4164	0.0006209	0.000946	47.45	0.01	12.18	0.16	64	0.443329	HDAC1-associated core complex cII, HDAC2-asscociated core complex		No
GATAD2B	0.2836	0.02316	0.0282	0.4098	0.0007705	0.00116	28.45	0.02	18.01	0.2	64	0.435371	MeCP1 complex, LARC complex (LCR-associated remodeling complex)		No
GATB	0.2405	0.05555	0.0651	0.2146	0.08865	0.103	7.65	-0.04	2.01	0.18	64	0.217988	GATB-GATC-QRSL1 complex		No
GCA	0.7427	2.142e-12	1.03e-11	0.8484	8.742e-19	1.01e-17	7.94	-0.01	9.79	0.59	64	1.25042	Grancalcin-sorcin complex		No
GCFC2	0.7667	1.514e-13	8.99e-13	0.8432	2.321e-18	2.52e-17	23.55	0.08	15.68	0.39	64	1.23214	C2ORF3-Prp43-TFIP11 complex		No
GCN1	0.484	5.082e-05	8.33e-05	0.281	0.02448	0.0306	104.33	-0.02	21.49	0.21	64	0.288767	CDC5L core complex, CDC5L complex		No
GEMIN5	0.69	2.844e-10	9.53e-10	0.5679	9.895e-07	2.18e-06	53.19	-0.06	18.92	0.23	64	0.644418	SMN complex, SMN complex (GEMIN2, GEMIN3, GEMIN4, GEMIN5, SMN), SMN complex (GEMIN5,4,3), SMN-independent intermediate, SMN complex (GEMIN2,5, SMN)		No
GEMIN6	0.2748	0.02801	0.0339	0.2722	0.02955	0.0366	18.28	-0.03	5.63	0.2	64	0.279238	SMN complex, SMN complex (GEMIN6,7, UNRIP), SMN-independent intermediate		No
GEMIN7	-0.061	0.632	0.655	-0.0394	0.7574	0.776	23.5	-0.02	6.36	0.19	64	-0.0394204	SMN complex, SMN complex (GEMIN6,7, UNRIP), SMN-independent intermediate		No
GEMIN8	0.293	0.0188	0.0231	0.2398	0.05628	0.0671	23.17	-0.01	8.74	0.22	64	0.244562	SMN complex		No
GET4	0.1205	0.3427	0.368	0.1872	0.1385	0.157	1.11	-0.06	0.81	0.27	64	0.189434	Bag6-Ubl4A-Trc35 Complex		No
GFI1	0.7045	8.236e-11	3.03e-10	0.8447	1.76e-18	1.94e-17	44.46	0.15	42.01	0.47	64	1.23736	AJUBA-GFI1-HDAC1 complex, AJUBA-GFI1-HDAC2 complex, AJUBA-GFI1-HDAC3 complex		No
GID8	0.0149	0.9072	0.916	-0.0007	0.9957	0.997	65.91	-0.03	16.46	0.16	64	-0.0007	RANBPM-Muskelin-TWA1-HSMpp8 complex, CTNNB1-GID8 complex, AXIN1-GID8-GSK3B complex		No
GINS1	0.4206	0.0005401	0.00078	0.4481	0.0002046	0.000331	70.24	0.01	35.51	0.42	64	0.48232	GINS complex		No
GINS2	0.5089	1.753e-05	3.03e-05	0.5761	6.309e-07	1.43e-06	85.29	-0.01	58.02	0.43	64	0.656606	GINS complex		No
GINS3	0.4868	4.53e-05	7.46e-05	0.4731	7.877e-05	0.000134	33.05	0.02	18.06	0.39	64	0.514057	GINS complex		No
GINS4	0.6462	8.075e-09	2.2e-08	0.6804	6.226e-10	2.14e-09	33.48	-0.01	14.26	0.33	64	0.829858	GINS complex		No
GIPC1	0.7836	1.937e-14	1.37e-13	0.7688	1.193e-13	6.65e-13	11.15	-0.01	5.64	0.36	64	1.01739	GIPC1-LHCGR complex, GIPC1-NTRK1-RGS19 complex		No
GIT2	0.7483	1.182e-12	5.93e-12	0.7825	2.246e-14	1.38e-13	29.88	0.06	13.99	0.26	64	1.05179	ARHGEF7-GIT2-PAK1 complex		No
GLB1	0.7595	3.475e-13	1.93e-12	0.7662	1.611e-13	8.86e-13	36.47	0.16	19.61	0.45	64	1.01106	GALNS-lysosomal hydrolase 1.27 MDa complex		No
GLE1	0.165	0.1926	0.213	0.2659	0.03371	0.0414	96.77	0	37.39	0.11	64	0.272447	GLE1-NUPL2-NUP155 complex		No
GLG1	0.8247	5.474e-17	6.67e-16	0.6864	3.833e-10	1.35e-09	63.37	0.09	31.67	0.46	64	0.841117	TNF-alpha/Nf-kappa B signaling complex (RPL6, RPL30, RPS13, CHUK, DDX3X, NFKB2, NFKBIB, REL, IKBKG, NFKB1, MAP3K8, RELB, GLG1, NFKBIA, RELA, TNIP2, GTF2I)		No
GLMN	0.5059	2.006e-05	3.44e-05	0.5359	5.042e-06	1.01e-05	32.74	-0.06	14.93	0.29	64	0.598386	Ubiquitin E3 ligase (GLMN, FBXW8, SKP1A, RBX1)		No
GLRX3	0.6186	5.116e-08	1.25e-07	0.5967	1.96e-07	4.78e-07	49.18	-0.04	15.05	0.23	64	0.688007	BOLA2-GLRX3 complex		No
GNA11	0.8099	5.368e-16	5.15e-15	0.84	4.132e-18	4.26e-17	6.55	0.08	5.36	0.71	64	1.22117	GPR56-CD81-Galpha(q/11)-Gbeta complex, TRP1-G alpha-11-IP3R3-CAV1 signaling complex		No
GNA12	0.7636	2.189e-13	1.26e-12	0.7554	5.504e-13	2.82e-12	20.05	0.03	8.73	0.58	64	0.985414	ITGAV-P2RY2-GNA12 complex		No
GNAQ	0.8895	9.318e-23	6.91e-21	0.9211	4.407e-27	3.12e-25	73.89	-0.02	50.11	0.53	64	1.59624	GPR56-CD81-Galpha(q/11)-Gbeta complex, GNAQ-GEFT-RHOA complex		No
GNAS	0.2405	0.05558	0.0651	0.1982	0.1164	0.134	184.53	0.14	42.27	0.26	64	0.200858	GNAS-GNB1-GNG2 complex, GNAS-L-GNB1-GNG1 complex, GNAS-L-GNB2-GNG1 complex, GNAS-L-GNB3-GNG1 complex, GNAS-L-GNB4-GNG1 complex, GNAS-L-GNB1-GNG2 complex, GNAS-L-GNB2-GNG2 complex, GNAS-L-GNB3-GNG2 complex, GNAS-L-GNB4-GNG2 complex, GNAS-L-GNB1-GNG3 complex, GNAS-L-GNB2-GNG3 complex, GNAS-L-GNB4-GNG3 complex, GNAS-L-GNB5-GNG3 complex, GNAS-L-GNB1-GNG4 complex, GNAS-L-GNB2-GNG4 complex, GNAS-L-GNB3…		No
GNB1	0.1728	0.1721	0.191	0.205	0.1042	0.12	172.67	0.21	36.64	0.22	64	0.207946	GPR56-CD81-Galpha(q/11)-Gbeta complex, GNAS-GNB1-GNG2 complex, G protein complex (MCF2, GNB1, GNG2), G protein complex (BTK, GNG1, GNG2), G protein complex (CACNA1A, GNB1, GNG2), G protein complex (PTHR1, GNB1, GNG2), G protein complex (HDAC5, GNB1, GNG2), G protein complex (HDAC4, GNB1, GNG2), KCTD12-GNB1-GNG2 complex, KCTD8-GNB1-GNG2 complex, KCTD16-GNB1-GNG2 complex, IGF1R-CXCR4-GNAI2-GNB1 com…		No
GNB2	0.3667	0.002876	0.00383	0.2994	0.01624	0.0207	62.02	0.14	23.64	0.26	64	0.30886	GNAI1-GNB2-GNGT1 complex, GNAI1-GNB2-GNG2 complex, GNAI1-GNB2-GNG3 complex, GNAI1-GNB2-GNG4 complex, GNAI1-GNB2-GNG5 complex, GNAI1-GNB2-GNG7 complex, GNAI1-GNB2-GNG8 complex, GNAI1-GNB2-GNG10 complex, GNAI1-GNB2-GNG11 complex, GNAI1-GNB2-GNG12 complex, GNAI1-GNB2-GNG13 complex, GNAS-L-GNB2-GNG1 complex, GNAS-L-GNB2-GNG2 complex, GNAS-L-GNB2-GNG3 complex, GNAS-L-GNB2-GNG4 complex, GNAS-L-GNB2-GNG…		No
GNB4	0.8513	5.027e-19	1.07e-17	0.8637	4.102e-20	6.11e-19	73.45	0.29	35.38	0.55	64	1.30773	GNAI1-GNB4-GNGT1 complex, GNAI1-GNB4-GNG2 complex, GNAI1-GNB4-GNG3 complex, GNAI1-GNB4-GNG4 complex, GNAI1-GNB4-GNG5 complex, GNAI1-GNB4-GNG7 complex, GNAI1-GNB4-GNG8 complex, GNAI1-GNB4-GNG10 complex, GNAI1-GNB4-GNG11 complex, GNAI1-GNB4-GNG12 complex, GNAI1-GNB4-GNG13 complex, GNAS-L-GNB4-GNG1 complex, GNAS-L-GNB4-GNG2 complex, GNAS-L-GNB4-GNG3 complex, GNAS-L-GNB4-GNG4 complex, GNAS-L-GNB4-GNG…		No
GNB5	0.5819	4.57e-07	9.69e-07	0.5756	6.516e-07	1.48e-06	8.43	0	3.64	0.28	64	0.655858	GNAI1-GNB5-GNGT1 complex, GNAI1-GNB5-GNG2 complex, GNAI1-GNB5-GNG3 complex, GNAI1- GNB5-GNG4 complex, GNAI1-GNB5-GNG5 complex, GNAI1-GNB5-GNG7 complex, GNAI1-GNB5-GNG8 complex, GNAI1-GNB5-GNG10 complex, GNAI1-GNB5-GNG11 complex, GNAI1-GNB5-GNG12 complex, GNAI1-GNB5-GNG13 complex, GNAS-L-GNB1-GNG1 complex, GNAS-L-GNB4-GNG2 complex, GNAS-L-GNB5-GNG3 complex, GNAS-L-GNB5-GNG4 complex, GNAS-L-GNB5-GN…		No
GNG10	-0.0033	0.9797	0.982	-0.0761	0.55	0.577	0.21	0.05	0.25	0.5	64	-0.0762474	GNAI1-GNB1-GNG10 complex, GNAI1-GNB2-GNG10 complex, GNAI1-GNB3-GNG10 complex, GNAI1-GNB4-GNG10 complex, GNAI1-GNB5-GNG10 complex, GNAS-L-GNB1-GNG10 complex, GNAS-L-GNB2-GNG10 complex, GNAS-L-GNB3-GNG10 complex, GNAS-L-GNB4-GNG10 complex, GNAS-L-GNB5-GNG10 complex		No
GNG11	0.5761	5.163e-06	9.56e-06	0.5961	1.976e-06	4.19e-06	6.14	-0.44	13.24	1.1	54	0.687076	GNAI1-GNB1-GNG11 complex, GNAI1-GNB2-GNG11 complex, GNAI1-GNB3-GNG11 complex, GNAI1-GNB4-GNG11 complex, GNAI1-GNB5-GNG11 complex, GNAS-L-GNB1-GNG11 complex, GNAS-L-GNB2-GNG11 complex, GNAS-L-GNB3-GNG11 complex, GNAS-L-GNB4-GNG11 complex, GNAS-L-GNB5-GNG11 complex		No
GNG12	0.7558	5.256e-13	2.8e-12	0.746	1.515e-12	7.35e-12	3.33	-0.9	6.11	1.16	64	0.963874	GNAI1-GNB2-GNG12 complex, GNAI1-GNB3-GNG12 complex, GNAI1-GNB4-GNG12 complex, GNAI1-GNB5-GNG12 complex, GNAS-L-GNB1-GNG12 complex, GNAS-L-GNB2-GNG12 complex, GNAS-L-GNB3-GNG12 complex, GNAS-L-GNB4-GNG12 complex, GNAS-L-GNB5-GNG12 complex		No
GNG2	0.9035	1.693e-24	2.73e-22	0.9134	6.897e-26	3.34e-24	66.7	0.08	52.37	0.51	64	1.54767	G protein complex (GNG2, GNB2L1, RAF1), GNAS-GNB1-GNG2 complex, G protein complex (MCF2, GNB1, GNG2), G protein complex (BTK, GNG1, GNG2), G protein complex (CACNA1A, GNB1, GNG2), G protein complex (PTHR1, GNB1, GNG2), G protein complex (HDAC5, GNB1, GNG2), G protein complex (HDAC4, GNB1, GNG2), KCTD12-GNB1-GNG2 complex, KCTD8-GNB1-GNG2 complex, KCTD16-GNB1-GNG2 complex, GNAI1-GNB1-GNG2 complex, …		No
GNG4	0.7779	5.396e-05	8.81e-05	0.5531	0.01142	0.0148	1.64	-0.15	3.92	0.99	20	0.622837	GNAI1-GNB1-GNG4 complex, GNAI1-GNB2-GNG4 complex, GNAI1-GNB3-GNG4 complex, GNAI1-GNB4-GNG4 complex, GNAI1- GNB5-GNG4 complex, GNAS-L-GNB1-GNG4 complex, GNAS-L-GNB2-GNG4 complex, GNAS-L-GNB3-GNG4 complex, GNAS-L-GNB4-GNG4 complex, GNAS-L-GNB5-GNG4 complex		No
GNG5	-0.24	0.05614	0.0657	-0.0608	0.6334	0.657	6.53	0.04	1.41	0.37	64	-0.0608751	GNAI1-GNB1-GNG5 complex, GNAI1-GNB2-GNG5 complex, GNAI1-GNB3-GNG5 complex, GNAI1-GNB4-GNG5 complex, GNAI1-GNB5-GNG5 complex, GNAS-L-GNB1-GNG5 complex, GNAS-L-GNB2-GNG5 complex, GNAS-L-GNB3-GNG5 complex, GNAS-L-GNB4-GNG5 complex, GNAS-L-GNB5-GNG5 complex		No
GNG7	0.8791	1.279e-21	6.52e-20	0.9299	1.294e-28	1.35e-26	28.07	-0.02	26.51	0.77	64	1.65765	GNAI1-GNB1-GNG7 complex, GNAI1-GNB2-GNG7 complex, GNAI1-GNB3-GNG7 complex, GNAI1-GNB4-GNG7 complex, GNAI1-GNB5-GNG7 complex, GNAS-L-GNB1-GNG7 complex, GNAS-L-GNB2-GNG7 complex, GNAS-L-GNB3-GNG7 complex, GNAS-L-GNB4-GNG7 complex, GNAS-L-GNB5-GNG7 complex		No
GNPAT	0.4044	0.0009204	0.0013	0.4154	0.0006411	0.000975	102.92	-0.07	35.12	0.29	64	0.44212	AGPS-GNPAT complex		No
GOLGA2	0.5023	2.343e-05	3.98e-05	0.5516	2.316e-06	4.87e-06	19.29	-0.07	6.43	0.21	64	0.620678	GM130-GRASP65 complex		No
GOPC	0.5147	1.357e-05	2.38e-05	0.3554	0.003958	0.00542	63.52	-0.04	17.05	0.3	64	0.371611	CFTR-GOPC-STX6 complex		No
GORASP1	0.6385	1.379e-08	3.64e-08	0.6669	1.776e-09	5.71e-09	16.74	0.03	6.82	0.38	64	0.805139	GM130-GRASP65 complex		No
GPAA1	0.4195	0.0005598	0.000807	0.3572	0.003762	0.00518	33.6	0.05	16.53	0.2	64	0.373673	GAA1-GPI8-PIGT-PIG-PIGS complex		No
GPS2	-0.0547	0.6679	0.689	-0.0289	0.8209	0.836	2.51	0.14	0.84	0.31	64	-0.028908	NCOR complex, SMRT complex, MSH4-MSH5-GPS2 complex, NCOR-HDAC3 complex, Kaiso-NCOR complex		No
GPSM2	0.7055	7.527e-11	2.8e-10	0.738	3.477e-12	1.61e-11	27.99	-0.08	17.25	0.41	64	0.946073	NuMA-LGN-G-alpha-i-1 complex, SAPCD2-Galphai-LGN complex, INSC-LGN-PAR3 complex		No
GPX1	0.7444	1.78e-12	8.68e-12	0.654	4.622e-09	1.4e-08	147.27	0.04	158.6	1.01	64	0.782257	GPX1-SBP1 complex		No
GRASP	0.4803	0.0005503	0.000794	0.4988	0.0003079	0.000488	6.55	-0.01	8.14	0.91	48	0.547707	GRASP-GRP1 complex		No
GRIP1	0.9015	3.149e-24	4.4e-22	0.913	8.038e-26	3.84e-24	6.52	0.09	6.11	0.72	64	1.54526	PICK1-GRIP1-GLUR2 complex, ESR1-JUN-GRIP1 complex, ESR1-GRIP1 complex, GRASP1-GRIP1 complex		No
GRIPAP1	0.7206	1.903e-11	7.86e-11	0.6989	1.348e-10	5e-10	27.43	0.04	11.23	0.21	64	0.865147	GRASP1-GRIP1 complex		No
GRPEL1	0.7014	1.085e-10	3.92e-10	0.6656	1.964e-09	6.26e-09	46.02	0.03	18.59	0.28	64	0.802801	HSPA9-GRPEL1-GRPEL2 complex, GRPEL1-GRPEL2 complex, HSPA9-GRPEL1 complex, HSPA9-GRPEL1-GRPEL2-TIMM44 complex		No
GRPEL2	0.6929	2.234e-10	7.64e-10	0.6108	8.334e-08	2.13e-07	41.88	-0.12	16.89	0.46	64	0.710196	HSPA9-GRPEL1-GRPEL2 complex, GRPEL1-GRPEL2 complex, HSPA9-GRPEL2 complex, HSPA9-GRPEL1-GRPEL2-TIMM44 complex		No
GRWD1	0.6635	2.294e-09	6.73e-09	0.6441	9.326e-09	2.72e-08	29.35	-0.05	11.53	0.2	64	0.765149	CUL4B-DDB1-GRWD1 complex		No
GSKIP	0.6918	2.457e-10	8.34e-10	0.7117	4.324e-11	1.71e-10	18.34	0.01	6.85	0.3	64	0.89062	GSKIP-GSK3B-PRKAR2A complex, GSKIP-PRKAR2B complex, PRKAR2A-GSKIP-GSK3B-DNM1L complex		No
GSN	0.7585	3.876e-13	2.14e-12	0.8021	1.65e-15	1.17e-14	9.54	0.19	10.54	0.94	64	1.10447	Prune-Gelsolin complex		No
GSPT1	0.4606	0.0001283	0.0002	0.4393	0.0002818	0.000449	87.55	0	23.94	0.16	64	0.471363	SMG-1-UPF-ERF1-ERF3 complex (SURF), eRF1-eRF3-GTP-Mg(2+) complex		No
GSPT2	0.8252	5.048e-17	6.24e-16	0.7878	1.137e-14	7.24e-14	18.33	0.18	12.14	0.36	64	1.06561	Phosphatidylinositol 4-kinase complex		No
GTF2A1	0.4985	2.769e-05	4.66e-05	0.4266	0.0004388	0.000681	47.41	-0.02	14.6	0.22	64	0.455733	TFIIA complex, DA complex, DAB complex, TFIIA-TRF2 complex		No
GTF2A2	0.1507	0.2346	0.256	0.2404	0.05571	0.0665	44.04	0.12	13.53	0.21	64	0.245199	TFIIA complex, DA complex, DAB complex, TFIIA-TRF2 complex		No
GTF2B	0.4599	0.0001318	0.000205	0.4742	7.555e-05	0.000129	73.07	0.05	20.5	0.13	64	0.515475	RNA polymerase II holoenzyme complex, DAB complex, SMN-PolII-RHA complex, RNA polymerase II (RNAPII), BRCA1-RNA polymerase II complex, RNA polymerase II complex, chromatin structure modifying		No
GTF2E1	0.5045	2.128e-05	3.63e-05	0.4887	4.176e-05	7.4e-05	27.88	-0.04	6.81	0.16	64	0.534351	RNA polymerase II holoenzyme complex, TFIIE complex, BRCA1-RNA polymerase II complex, RNA polymerase II complex, chromatin structure modifying		No
GTF2E2	0.5761	6.33e-07	1.32e-06	0.577	6.013e-07	1.37e-06	58.17	-0.03	14.2	0.16	64	0.657954	RNA polymerase II holoenzyme complex, TFIIE complex, BRCA1-RNA polymerase II complex		No
GTF2F1	0.274	0.02849	0.0344	0.3572	0.003758	0.00517	75.02	-0.04	13.98	0.18	64	0.373673	RNA polymerase II holoenzyme complex, TFIIF complex (transcription factor IIF), FCP1-associated protein complex, RNA polymerase II (RNAPII), BRCA1-RNA polymerase II complex, RNA polymerase II complex (RPB1, RAP74, CDK8, CYCC, SRB7, BAF190, BAF47), chromatin structure modifying, RNA polymerase II complex, chromatin structure modifying, RNA polymerase II complex, (CDK8 complex), chromatin structure…		No
GTF2F2	0.5285	7.167e-06	1.3e-05	0.4495	0.0001942	0.000316	42.4	0	12.02	0.16	64	0.484073	RNA polymerase II holoenzyme complex, TFIIF complex (transcription factor IIF), RNA polymerase II (RNAPII), BRCA1-RNA polymerase II complex		No
GTF2H1	0.3351	0.006792	0.0087	0.3321	0.007332	0.00974	39.08	0.08	8.81	0.19	64	0.345187	RNA polymerase II holoenzyme complex, TFIIH transcription factor complex, TFIIH transcription factor core complex, BRCA1-RNA polymerase II complex, RNA polymerase II complex, chromatin structure modifying		No
GTF2H2	0.4119	0.0007202	0.00103	0.4596	0.0001331	0.000221	6.7	0.15	4.64	0.42	64	0.496804	RNA polymerase II holoenzyme complex, TFIIH transcription factor complex, TFIIH transcription factor core complex, BRCA1-RNA polymerase II complex		No
GTF2H3	0.1014	0.4252	0.452	0.0653	0.6082	0.633	46.71	0.04	12.35	0.17	64	0.0653931	RNA polymerase II holoenzyme complex, TFIIH transcription factor complex, TFIIH transcription factor core complex, BRCA1-RNA polymerase II complex, RNA polymerase II complex, chromatin structure modifying		No
GTF2H4	0.1158	0.3624	0.388	0.2487	0.04749	0.0571	0.6	0.01	0.34	0.2	64	0.254027	RNA polymerase II holoenzyme complex, TFIIH transcription factor complex, TFIIH transcription factor core complex, CF IIAm complex (Cleavage factor IIAm complex), BRCA1-RNA polymerase II complex		No
GTF2H5	0.299	0.0164	0.0203	0.2778	0.02625	0.0326	8.84	0.04	3.18	0.21	64	0.285297	TFIIH transcription factor complex		No
GTF2I	0.654	4.645e-09	1.31e-08	0.6739	1.044e-09	3.47e-09	57.42	0.1	17.16	0.28	64	0.817854	Anti-HDAC2 complex, anti-BHC110 complex, XFIM complex, TNF-alpha/Nf-kappa B signaling complex (RPL6, RPL30, RPS13, CHUK, DDX3X, NFKB2, NFKBIB, REL, IKBKG, NFKB1, MAP3K8, RELB, GLG1, NFKBIA, RELA, TNIP2, GTF2I)		No
GTF3A	0.7442	1.819e-12	8.86e-12	0.7096	5.231e-11	2.04e-10	222.21	0.02	111.63	0.41	64	0.886378	5S-DNA-TFIIIA-TFIIIC2 subcomplex, 5S-DNA-TFIIIA-TFIIIC2-TFIIIB subcomplex		No
GTF3C1	0.3637	0.003135	0.00416	0.3325	0.007272	0.00966	43.91	0.06	8.8	0.17	64	0.345636	transcription factor IIIC multisubunit complex, TFIIIC containing-TOP1-SUB1 complex, 5S-DNA-TFIIIA-TFIIIC2 subcomplex, 5S-DNA-TFIIIA-TFIIIC2-TFIIIB subcomplex		No
GTF3C2	0.2711	0.03023	0.0364	0.3187	0.01027	0.0134	66.63	0.05	11.23	0.1	64	0.330199	transcription factor IIIC multisubunit complex, TFIIIC containing-TOP1-SUB1 complex, 5S-DNA-TFIIIA-TFIIIC2 subcomplex, 5S-DNA-TFIIIA-TFIIIC2-TFIIIB subcomplex		No
GTF3C3	0.7719	8.244e-14	5.17e-13	0.7958	3.9e-15	2.64e-14	37.21	0.01	15.9	0.26	64	1.08705	transcription factor IIIC multisubunit complex, TFIIIC containing-TOP1-SUB1 complex, 5S-DNA-TFIIIA-TFIIIC2 subcomplex, 5S-DNA-TFIIIA-TFIIIC2-TFIIIB subcomplex		No
GTF3C4	0.6683	1.597e-09	4.77e-09	0.6856	4.1e-10	1.44e-09	32.07	0	11.27	0.16	64	0.839605	transcription factor IIIC multisubunit complex, TFIIIC containing-TOP1-SUB1 complex, 5S-DNA-TFIIIA-TFIIIC2 subcomplex, 5S-DNA-TFIIIA-TFIIIC2-TFIIIB subcomplex		No
GTF3C5	0.8366	7.445e-18	1.14e-16	0.7826	2.195e-14	1.35e-13	125.24	0.06	109.46	0.24	64	1.05204	transcription factor IIIC multisubunit complex, TFIIIC containing-TOP1-SUB1 complex, 5S-DNA-TFIIIA-TFIIIC2 subcomplex, 5S-DNA-TFIIIA-TFIIIC2-TFIIIB subcomplex		No
GYPC	0.6146	6.558e-08	1.58e-07	0.7062	7.079e-11	2.72e-10	81.61	0.14	78.11	0.64	64	0.879562	GPC-4.1R-p55 complex		No
HADHA	0.2589	0.03884	0.0462	0.3356	0.006712	0.00897	169.61	0.17	37.8	0.29	64	0.349126	3-Hydroxyacyl CoA dehydrogenase		No
HAT1	0.4097	0.0007733	0.0011	0.4037	0.0009409	0.0014	44.87	0.03	15.48	0.2	64	0.428061	Histone H3.1 complex, Histone H3.3 complex		No
HAUS1	0.4082	0.0008132	0.00115	0.3193	0.01012	0.0132	103.54	-0.02	46.12	0.2	64	0.330867	HAUS augmin-like complex		No
HAUS2	0.0344	0.7872	0.803	0.0119	0.9256	0.933	51.68	0.03	14.41	0.27	64	0.0119006	HAUS augmin-like complex		No
HAUS3	0.0914	0.4727	0.499	0.0927	0.4664	0.494	22.06	0.05	6.64	0.21	64	0.0929669	HAUS augmin-like complex		No
HAUS5	0.1514	0.2324	0.254	0.211	0.09422	0.109	32.38	0.04	14.21	0.18	64	0.214218	HAUS augmin-like complex		No
HAUS6	0.7481	1.214e-12	6.07e-12	0.7588	3.738e-13	1.97e-12	65.44	0.05	26.41	0.28	64	0.99338	HAUS augmin-like complex		No
HAUS7	-0.2587	0.03902	0.0464	-0.2398	0.05635	0.0672	1.87	0.05	0.82	0.22	64	-0.244562	HAUS augmin-like complex		No
HAUS8	0.1463	0.2487	0.271	0.1697	0.18	0.201	13.75	0.02	3.08	0.21	64	0.171358	HAUS augmin-like complex		No
HCFC1	0.2258	0.07281	0.0843	0.0043	0.9731	0.976	82.47	0.14	34.2	0.14	64	0.00430003	MLL-HCF complex, HCF-1 complex, MLL1-WDR5 complex, MLL2 complex, MLL1 complex, Set1A complex, Set1B complex, NSL complex, HCF1-THAP11 complex, HCFC1-THAP11-ZNF143 complex, HCFC1-THAP11 subcomplex, ASXL1-HCFC1-OGT complex		No
HCFC2	0.6747	9.8e-10	3.02e-09	0.6431	1e-08	2.9e-08	14.86	0.07	5.15	0.24	64	0.763442	MLL2 complex, Set1A complex, Set1B complex		No
HDAC10	0.2376	0.05873	0.0686	0.3125	0.01194	0.0155	1.76	0.01	0.66	0.36	64	0.323314	HDAC10-PAX3-KAP1 complex		No
HDAC3	-0.0422	0.7406	0.759	-0.1269	0.3176	0.345	61.29	0.14	15.89	0.22	64	-0.127588	NCOR complex, SMRT complex, NCOR-HDAC3 complex, SMRT core complex, NCOR1 complex, NCOR2 complex, Kaiso-NCOR complex, ANCO1-HDAC3 complex, Emerin regulatory complex, Emerin complex 32, AJUBA-GFI1-HDAC3 complex, AKT1-APPL1-HDAC3 complex, induced by IGF-1, HDAC3-H1.3-SMRT-N-Cor complex, DTNBP1(1A)-HDAC3 complex		No
HDLBP	0.5918	2.596e-07	5.71e-07	0.5647	1.168e-06	2.56e-06	92.45	-0.06	17.75	0.22	64	0.639707	Vigilin-DNA-PK-Ku antigen complex, DHX9-ADAR-vigilin-DNA-PK-Ku antigen complex		No
HEG1	0.5322	1.435e-05	2.51e-05	0.513	3.256e-05	5.85e-05	9.54	-0.09	16.94	0.48	59	0.566793	KRIT1-HEG1-RAP1B complex		No
HERC1	-0.1783	0.1586	0.177	-0.1059	0.4049	0.433	61.3	-0.06	28.84	0.16	64	-0.106299	TSC2-HERC1 complex, p532-Clathrin-HSP70 complex		No
HERC2	-0.1302	0.3051	0.329	-0.2038	0.1063	0.123	29.7	-0.04	10.48	0.16	64	-0.206694	E6AP-HERC2-MAPK6-NEURL4 complex		No
HEXA	0.6154	6.26e-08	1.51e-07	0.6079	9.954e-08	2.52e-07	15.93	0.19	13.54	0.43	64	0.705584	HEXA-HEXB complex		No
HEXB	0.63	2.44e-08	6.23e-08	0.6904	2.749e-10	9.82e-10	39.55	0.22	25.61	0.55	64	0.84872	HEXA-HEXB complex, HEXB homodimer complex		No
HEXIM1	0.7804	2.926e-14	2.01e-13	0.7761	4.926e-14	2.9e-13	15.92	0.04	8.45	0.3	64	1.03549	P-TEFb-7SKRNA-HEXIM1 complex, HEXIM1-DNA-PK-paraspeckle components-ribonucleoprotein complex, 7SK RNP complex		No
HIC1	0.7763	4.834e-14	3.16e-13	0.7517	8.229e-13	4.13e-12	2.41	-0.47	4.19	0.91	64	0.976852	HIC1-PCL3L-PCR2 complex		No
HINT1	0.6517	5.467e-09	1.53e-08	0.6674	1.709e-09	5.52e-09	276.57	-0.02	122.45	0.28	64	0.80604	HINT1-TIP60 complex, HINT1-UBC3-RBX1 complex, HINT1-SP1 complex		No
HIP1R	0.7752	5.54e-14	3.58e-13	0.7716	8.566e-14	4.88e-13	30.39	0.02	24.67	0.61	64	1.02427	Hip1R-cortactin complex		No
HIRA	0.7462	1.483e-12	7.3e-12	0.67	1.41e-09	4.59e-09	7.66	0.05	2.85	0.22	64	0.810743	Histone H3.3 complex, ASF1-interacting protein complex, Prohibitin-HIRA complex, OGT-HIRA complex		No
HIVEP3	0.7204	1.935e-11	7.97e-11	0.6859	3.979e-10	1.4e-09	5.37	-0.27	8.54	0.65	64	0.840172	HIVEP3-RUNX2-WWP1 complex		No
HJURP	0.6942	2.008e-10	6.93e-10	0.704	8.63e-11	3.27e-10	87.84	-0.07	51.02	0.33	64	0.875187	CENP-A nucleosomal complex, CENP-A-histone H4 heterodimer- HJURP complex		No
HK1	0.837	6.933e-18	1.06e-16	0.9188	1.016e-26	6.39e-25	44.88	-0.08	33.84	0.58	64	1.58127	HK1-VDAC1 complex, ATF2-HK1-VDAC1 complex		No
HLF	0.2971	0.1909	0.211	0.2861	0.2087	0.231	9.5	0.1	41.39	0.25	21	0.294313	ARNT-HLF complex		No
HMG20A	0.0501	0.6941	0.714	0.1207	0.3421	0.37	44.92	0.03	10.18	0.19	64	0.121291	LSD1 complex		No
HMG20B	0.2633	0.03551	0.0424	0.3251	0.008755	0.0115	27.84	0.06	9.38	0.21	64	0.337339	CoREST-HDAC complex, LSD1 complex, Anti-HDAC2 complex, anti-BHC110 complex, BHC complex, BRAF53-BRCA2 complex, BHC110 complex, 17S U2 snRNP		No
HMMR	0.7375	3.631e-12	1.69e-11	0.7638	2.121e-13	1.15e-12	111.76	-0.24	65.28	0.4	64	1.00527	RHAMM-beta-catenin complex, CD44-ERK1-ERK2-RHAMM complex		No
HNRNPDL	0.412	0.0007176	0.00102	0.4005	0.001039	0.00154	307.58	-0.01	79.53	0.17	64	0.424244	Large Drosha complex		No
HNRNPL	0.1772	0.1613	0.18	0.1862	0.1407	0.16	142.95	0.1	39.12	0.11	64	0.188398	Emerin complex 52		No
HNRNPUL1	0.4048	0.0009085	0.00128	0.3087	0.01306	0.0169	168.46	0.12	51.41	0.12	64	0.319108	Large Drosha complex		No
HOMER3	0.8958	1.655e-23	1.63e-21	0.9402	1.073e-30	2.62e-28	4.63	0.1	4.1	0.87	64	1.73977	HOMER3-IP3R-TRPC1 complex		No
HOOK1	0.6317	3.596e-05	5.99e-05	0.1909	0.2648	0.29	0.72	-1.02	2.46	0.86	36	0.193271	FHF complex, Hook1-Vps16 complex, Hook1-Vps18 complex, Hook1-Vps39 complex, Hook1-Vps41 complex, HOOK1-SHP2 complex		No
HOOK2	0.5017	2.407e-05	4.08e-05	0.5433	3.501e-06	7.17e-06	7.39	0.12	2.76	0.36	64	0.608826	FHF complex, Hook2-Vps16 complex, Hook2-Vps41 complex, HOOK2-PCM1-RAB8A complex, HOOK2-PAR3-Par6alpha-PKCiota complex, HOOK2-KCL3-LRGUK1-RIMBP3 complex		No
HOOK3	0.4006	0.001036	0.00145	0.4179	0.0005903	0.000902	28.43	-0.03	10.29	0.27	64	0.445145	FHF complex, Hook3-Vps16 complex, Hook3-Vps41 complex		No
HPS1	0.5837	4.148e-07	8.85e-07	0.5299	6.689e-06	1.32e-05	27.45	0.03	19.27	0.4	64	0.590006	BLOC-3 (biogenesis of lysosome-related organelles complex 3)		No
HPS3	0.5051	2.072e-05	3.54e-05	0.6027	1.363e-07	3.39e-07	30.43	0.01	19.93	0.23	64	0.697377	BLOC-2 (biogenesis of lysosome-related organelles complex 2), BLOC1-BLOC2 complex		No
HPS4	0.8378	6.104e-18	9.48e-17	0.8593	1.035e-19	1.42e-18	201.65	0.13	166.3	0.54	64	1.29066	BLOC-3 (biogenesis of lysosome-related organelles complex 3)		No
HPS5	0.4393	0.0002816	0.000421	0.2501	0.04621	0.0557	33.91	0.02	11.62	0.23	64	0.255519	BLOC-2 (biogenesis of lysosome-related organelles complex 2), BLOC1-BLOC2 complex		No
HPS6	0.4002	0.001051	0.00147	0.3961	0.001195	0.00175	29.39	0.01	9.18	0.17	64	0.419015	BLOC-2 (biogenesis of lysosome-related organelles complex 2), BLOC1-BLOC2 complex		No
HSD17B10	0.422	0.0005147	0.000746	0.3041	0.01456	0.0187	154.61	0.1	50.37	0.28	64	0.314031	mtRNase P, HSD17B10-TRMT10C complex		No
HSF1	0.3344	0.00692	0.00886	0.3888	0.001499	0.00217	33.52	0.06	11.45	0.19	64	0.410386	HSF1-HSF2 complex, HSF1-YWHAE complex		No
HSP90AB1	0.6589	3.228e-09	9.3e-09	0.6601	2.961e-09	9.24e-09	1861.45	-0.06	626.82	0.21	64	0.792991	P2X7 receptor signalling complex, CDC37-HSP90AA1-HSP90AB1-MAP3K11 complex, RNA-induced silencing complex, RISC, Kinase maturation complex 1, Kinase maturation complex 2, IKBKB-CDC37-KIAA1967-HSP90AB1-HSP90AA1 complex, TNF-alpha/NF-kappa B signaling complex 6, TNF-alpha/NF-kappa B signaling complex 7, TNF-alpha/NF-kappa B signaling complex 8, TNF-alpha/NF-kappa B signaling complex 9, TNF-alpha/NF-…		No
HSPA2	0.8714	7.645e-21	2.88e-19	0.9194	8.296e-27	5.34e-25	1.63	0.26	1.34	0.74	64	1.58513	HSPA2-ACR-PDIA6 complex, BAG6-HSPA2 complex		No
HSPA9	0.4626	0.0001186	0.000186	0.4469	0.0002141	0.000346	200.61	-0.05	51.39	0.18	64	0.48082	Frataxin complex, HSPA9-GRPEL1-GRPEL2 complex, HSPA9-GRPEL1 complex, HSPA9-GRPEL2 complex, HSPA9-GRPEL1-GRPEL2-TIMM44 complex		No
HSPB11	0.5554	1.902e-06	3.71e-06	0.5308	6.433e-06	1.28e-05	44.81	0.01	12.31	0.18	64	0.591258	Intraflagellar transport complex B, Intraflagellar transport complex B core complex		No
HTRA2	0.0274	0.8295	0.843	-0.0054	0.9659	0.97	46.86	0.07	11.58	0.23	64	-0.00540005	LATS1-HTRA2-BIRC4 complex		No
HTT	0.5647	1.171e-06	2.36e-06	0.4451	0.0002289	0.000368	23.9	0.02	8.98	0.22	64	0.478573	HD-RAB8A-OPTN complex, TGM2-HD-CALM1 complex, TGM2-HD complex, HTT-DISC1-PDE4B complex		No
HUS1	0.4753	7.214e-05	0.000116	0.5222	9.63e-06	1.86e-05	21.43	0.02	6.77	0.18	64	0.57936	9-1-1 complex, 9-1-1-RAD17-RFC complex, 9-1-1-LIG1 complex, 9-1-1-FEN1 complex, 9-1-1-POLB complex, 9-1-1-APE1 complex, 9-1-1-RHINO complex, 9b-1-1 complex		No
IDH3A	0.6516	5.488e-09	1.53e-08	0.6432	9.971e-09	2.89e-08	32.83	0.02	11.25	0.25	64	0.763613	Isocitrate dehydrogenase [NAD], mitochondrial		No
IDH3B	0.3991	0.001088	0.00152	0.2558	0.04136	0.0502	116.23	-0.02	33.26	0.25	64	0.261609	Isocitrate dehydrogenase [NAD], mitochondrial		No
IDH3G	0.2608	0.03738	0.0446	0.1269	0.3178	0.345	53.37	0.09	14.85	0.28	64	0.127588	Isocitrate dehydrogenase [NAD], mitochondrial		No
IFI35	0.7076	6.281e-11	2.36e-10	0.7496	1.035e-12	5.14e-12	19.05	-0.17	12.41	0.38	64	0.972041	IFP35-NMI complex		No
IFT122	0.5628	1.297e-06	2.59e-06	0.5784	5.559e-07	1.27e-06	15.3	-0.03	4.7	0.36	64	0.660055	Intraflagellar transport complex A		No
IFT140	0.4297	0.0003951	0.000581	0.4089	0.0007938	0.00119	10.59	0.05	4.44	0.31	64	0.43429	Intraflagellar transport complex A		No
IFT172	0.7577	4.257e-13	2.32e-12	0.729	8.502e-12	3.71e-11	12.28	-0.01	7.99	0.64	64	0.92659	Intraflagellar transport complex B, Intraflagellar transport complex B peripheral subcomplex		No
IFT20	0.3925	0.001336	0.00184	0.3668	0.002871	0.00401	13.49	0.1	3.68	0.27	64	0.384721	Intraflagellar transport complex B, Intraflagellar transport complex B peripheral subcomplex		No
IFT22	0.6536	4.758e-09	1.34e-08	0.6735	1.07e-09	3.55e-09	9.27	0.16	5.52	0.34	64	0.817121	Intraflagellar transport complex B, Intraflagellar transport complex B core complex		No
IFT27	0.49	3.963e-05	6.57e-05	0.4676	9.795e-05	0.000165	10.71	0.31	3.74	0.34	64	0.506994	Intraflagellar transport complex B, Intraflagellar transport complex B core complex		No
IFT46	0.4488	0.0001995	0.000305	0.3582	0.003663	0.00505	19.88	0.12	4.16	0.46	64	0.374819	Intraflagellar transport complex B, Intraflagellar transport complex B core complex		No
IFT52	0.6028	1.358e-07	3.11e-07	0.5032	2.259e-05	4.14e-05	48.81	0.14	13.87	0.36	64	0.553582	Intraflagellar transport complex B, Intraflagellar transport complex B core complex		No
IFT57	0.6557	4.096e-09	1.17e-08	0.7634	2.224e-13	1.2e-12	25.22	-0.08	16.21	0.5	64	1.00431	Intraflagellar transport complex B, Intraflagellar transport complex B peripheral subcomplex		No
IFT74	0.8279	3.28e-17	4.2e-16	0.8428	2.484e-18	2.68e-17	12.6	0.06	9.82	0.63	64	1.23076	Intraflagellar transport complex B, Intraflagellar transport complex B core complex		No
IFT80	0.2285	0.06941	0.0805	0.2627	0.03596	0.044	15.85	0.1	8.4	0.52	64	0.269006	Intraflagellar transport complex B, Intraflagellar transport complex B peripheral subcomplex		No
IFT81	0.4404	0.0002712	0.000406	0.4499	0.0001916	0.000312	13.21	0.23	7.54	0.53	64	0.484575	Intraflagellar transport complex B, Intraflagellar transport complex B core complex		No
IGHM	0.6911	2.609e-10	8.81e-10	0.6663	1.865e-09	5.97e-09	824.47	-1.37	1240.02	1.25	64	0.804059	IGHM-VPREB1-IGLL1 complex, APOL1 complex B (APOL1, APOA1, HPR, FN1, IGHM)		No
IGLL1	0.6835	4.857e-10	1.57e-09	0.8516	4.78e-19	5.81e-18	1021.95	-0.31	1405.61	1.19	64	1.26195	IGHM-VPREB1-IGLL1 complex		No
IL10RB	0.0701	0.5818	0.607	-0.001	0.9938	0.995	1.21	-0.23	0.93	0.46	64	-0.001	IL10 receptor		No
IL12RB1	0.6819	3.329e-05	5.56e-05	0.6543	8.784e-05	0.000149	8.98	-0.11	9.62	0.4	30	0.782781	IL12A-IL12B-IL12RB1 complex, IL12B-IL12RB1-IL12RB2 complex, IL12RB1-IL12RB2 complex		No
IL1RAP	0.8174	1.738e-16	1.86e-15	0.9197	7.368e-27	4.8e-25	4.44	-0.15	5.02	0.72	64	1.58708	IL1RAP-IL1RL1-KIT complex, IL1RAP-KIT complex		No
IL2RB	0.8247	1.3e-06	2.6e-06	0.5322	0.00894	0.0118	10.25	-0.38	43.22	0.68	23	0.59321	IL2-IL2RA-IL2RB complex		No
IL2RG	0.7517	8.218e-13	4.23e-12	0.8297	2.412e-17	2.2e-16	34.84	-0.28	22.77	0.7	64	1.18717	IL4-IL4R-IL2RG complex		No
IL4R	0.7612	3.119e-09	9.01e-09	0.8025	9.74e-11	3.67e-10	20.89	0.11	23.78	0.71	43	1.1056	IL4-IL4R complex, IL4-IL4R-IL2RG complex		No
IL6ST	0.6904	2.764e-10	9.28e-10	0.9062	7.33e-25	2.76e-23	26.59	0.07	28.87	0.71	64	1.50585	IL6ST-PRKCD-STAT3 complex, CDK9-IL6ST complex, LMO4-gp130 complex, CNTF-CNTFR-gp130-LIFR complex, LIFR-LIF-gp130 complex		No
IMMT	0.1503	0.236	0.258	0.1099	0.3872	0.415	126.81	0.09	31.8	0.12	64	0.110346	MINOS complex, MIB complex, MICOS complex		No
IMP3	0.1343	0.2902	0.314	0.0633	0.6194	0.644	53.86	-0.03	16.98	0.18	64	0.0633847	IMP3-IMP4-MPP10 complex		No
IMP4	0.3215	0.009586	0.0121	0.319	0.0102	0.0133	51.38	-0.04	18.43	0.17	64	0.330533	IMP3-IMP4-MPP10 complex		No
INCENP	0.264	0.03505	0.0419	0.3908	0.001407	0.00204	80.86	-0.05	35.03	0.29	64	0.412744	BIRC5-AURKB-INCENP-EVI5 complex, Chromosomal passenger complex CPC (INCENP, CDCA8, BIRC5, AURKB), Chromosomal passenger complex CPC (INCENP, CDCA8, BIRC5), Chromosomal passenger complex CPC (INCENP, BIRC5, AURKB), AuroraB-AuroraC-INCENP complex		No
ING2	0.5305	6.525e-06	1.19e-05	0.5086	1.779e-05	3.32e-05	13.31	-0.05	4.79	0.26	64	0.560839	ING2 complex		No
ING3	0.5794	5.268e-07	1.11e-06	0.5108	1.616e-05	3.03e-05	21.33	0.05	6.74	0.16	64	0.563812	NuA4/Tip60-HAT complex, NuA4/Tip60-HAT complex A, NuA4/Tip60 HAT complex		No
INO80C	0.6224	4.011e-08	9.95e-08	0.3877	0.00155	0.00224	8.26	0.09	12.67	0.26	64	0.40909	INO80 chromatin remodeling complex, MLL1-WDR5 complex		No
INO80D	0.3735	0.002368	0.00318	0.4969	2.956e-05	5.34e-05	16.85	0.01	7.65	0.17	64	0.545181	INO80 chromatin remodeling complex		No
INO80E	0.0715	0.5744	0.599	0.2212	0.07899	0.0925	31.27	0.06	8.62	0.16	64	0.224917	INO80 chromatin remodeling complex		No
INPP5E	0.4495	0.0001946	0.000298	0.3671	0.002846	0.00398	12.55	-0.04	4.06	0.24	64	0.385067	AURKA-INPP5E complex, INPP5E-PDE6D-RPGR complex		No
INPP5K	0.8825	5.494e-22	3.21e-20	0.8074	7.73e-16	5.65e-15	19.2	0.08	7.11	0.33	64	1.11951	HES1 promoter-Notch enhancer complex		No
INTS1	0.2634	0.03547	0.0424	0.2078	0.09937	0.115	36.3	0.06	14.83	0.12	64	0.210871	Integrator complex, Integrator-RNAPII complex		No
INTS10	0.2179	0.08363	0.0962	0.2682	0.03215	0.0396	55.07	0.09	14.53	0.12	64	0.274923	Integrator complex, DSS1 complex, Integrator-RNAPII complex		No
INTS12	0.1402	0.2693	0.292	0.0683	0.5916	0.617	15.99	0.06	3.49	0.12	64	0.0684065	Integrator complex, Integrator-RNAPII complex		No
INTS2	0.3427	0.005573	0.00721	0.2671	0.03289	0.0404	36.67	0.03	10.6	0.11	64	0.273738	Integrator complex, DSS1 complex, Integrator-RNAPII complex		No
INTS3	0.4802	5.931e-05	9.64e-05	0.5449	3.241e-06	6.66e-06	47.5	0.08	16.23	0.12	64	0.611099	Integrator complex, Integrator-RNAPII complex		No
INTS4	-0.1143	0.3687	0.394	0.0557	0.6621	0.684	34.84	0.08	10.77	0.1	64	0.0557577	Integrator complex, DSS1 complex, Integrator-RNAPII complex		No
INTS5	0.2438	0.05217	0.0613	0.1674	0.1861	0.208	28.33	0.07	5.88	0.15	64	0.16899	Integrator complex, DSS1 complex, Integrator-RNAPII complex		No
INTS7	0.2207	0.07964	0.0918	0.317	0.0107	0.0139	56.43	0.04	25.33	0.1	64	0.328308	Integrator complex, DSS1 complex, Integrator-RNAPII complex		No
INTS8	0.2535	0.04329	0.0513	0.1441	0.2558	0.281	48.2	0.07	13.69	0.14	64	0.14511	Integrator complex, DSS1 complex, Integrator-RNAPII complex		No
INTS9	0.63	2.434e-08	6.22e-08	0.5209	1.022e-05	1.97e-05	27.99	0.02	6.47	0.14	64	0.577574	Integrator complex, DSS1 complex, Integrator-RNAPII complex		No
INVS	0.5782	5.632e-07	1.18e-06	0.5415	3.832e-06	7.81e-06	20.02	-0.02	7.43	0.22	64	0.606275	ANKS6-NEK8-INVS-NPHP3 complex, DVL2-INVS-NPHP4-RPGRIP1L complex		No
IPO13	0.3692	0.00268	0.00358	0.4116	0.0007278	0.0011	24.96	0.04	7.01	0.14	64	0.437536	IPO13-RBM8A-MAGOH complex, IPO13-RAN-EIF1AX complex		No
IPO4	0.394	0.001278	0.00177	0.3564	0.003841	0.00528	1.55	-0.07	0.6	0.31	64	0.372756	Histone H3.1 complex, Histone H3.3 complex, Codanin-1-Asf1\u2013histone H3.1-histone H4\u2013importin-4 complex, cytosolic		No
IQCB1	0.6972	1.554e-10	5.46e-10	0.6153	6.298e-08	1.63e-07	88.75	0.06	42.4	0.43	64	0.717406	CEP290-IQCB1 complex		No
IQGAP2	0.7878	1.132e-14	8.39e-14	0.8807	8.6e-22	1.72e-20	60.02	0.23	56.57	0.7	64	1.37888	CHUK-IQGAP2-AKAP8L-RELA-TNIP2 complex, TNF-alpha/NF-kappa B signaling complex 5		No
IRF2BP1	0.4093	0.0007855	0.00111	0.5071	1.898e-05	3.52e-05	18.98	0.1	6.36	0.19	64	0.558818	IRF2BP2-IRF2BP1-IRF2BPL complex		No
IRF2BP2	0.8037	1.314e-15	1.16e-14	0.8247	5.457e-17	4.75e-16	184.48	-0.01	78.48	0.36	64	1.17134	IRF2BP2-IRF2BP1-IRF2BPL complex		No
IRF2BPL	0.8585	1.206e-19	3.06e-18	0.9158	3.062e-26	1.65e-24	10.71	-0.25	8.43	0.59	64	1.56235	IRF2BP2-IRF2BP1-IRF2BPL complex		No
IRF3	0.3295	0.007849	0.01	0.4125	0.0007063	0.00107	38.62	0.03	10.24	0.23	64	0.43862	IRF3-CBP complex		No
ITFG2	0.4904	3.903e-05	6.47e-05	0.501	2.481e-05	4.52e-05	19.54	0.01	7.12	0.25	64	0.55064	KICSTOR complex		No
ITGA1	0.7729	1.949e-10	6.75e-10	0.6227	2.96e-06	6.13e-06	0.96	-0.14	3.25	0.9	47	0.729403	ITGA1-ITGB1-COL6A3 complex, ITGA1-ITGB1-PTPN2 complex		No
ITGA2	0.7126	4.002e-11	1.56e-10	0.8488	8.152e-19	9.52e-18	5.6	-0.23	11.66	0.81	64	1.25184	ITGA2-ITGB1-CD47 complex, ITGA2-ITGB1-CHAD complex, ITGA2-ITGB1-COL6A3 complex, ITGA2-ITGB1 complex		No
ITGA4	0.6914	2.53e-10	8.57e-10	0.7372	3.745e-12	1.72e-11	208.49	-0.05	114.95	0.34	64	0.944318	ITGA4-PXN-GIT1 complex, ITGA4-ITGB1-EMILIN1 complex, ITGA4-ITGB1 complex, ITGA4-ITGB1-CD81 complex, ITGA4-ITGB1-CD53 complex, ITGA4-ITGB1-VCAM1 complex, ITGA4-ITGB1-JAM2 complex, ITGA4-ITGB1-CD47 complex, ITGA4-ITGB1-CD63 complex, ITGA4-ITGB1-THBS1 complex, ITGA4-ITGB1-THBS2 complex		No
ITGA8	0.7346	5.263e-11	2e-10	0.7829	3.84e-13	2.02e-12	22.11	-0.19	55.85	1.11	58	1.05282	ITGA8-ITGB1 complex		No
ITGAE	0.373	0.002398	0.00322	0.4593	0.0001348	0.000224	15.01	-0.29	17.11	0.93	64	0.496424	ITGAE-ITGB7-CDH1 complex		No
ITGAM	0.7286	1.359e-09	4.1e-09	0.4791	0.0003754	0.000588	3.48	-0.86	8.56	0.9	51	0.521815	ITGAM-ITGB2-CD11 complex		No
ITGB1BP1	0.0832	0.5133	0.539	0.0543	0.6702	0.692	19.49	0.14	4.72	0.37	64	0.0543535	KRIT1-CCM2-ICAP1 complex		No
ITGB2	0.7398	2.878e-12	1.36e-11	0.8065	8.766e-16	6.38e-15	42.95	-0.17	52.22	0.8	64	1.11693	P2X7 receptor signalling complex, ITGAM-ITGB2-CD11 complex, ITGB2-RACK1 complex		No
ITGB3BP	0.3562	0.00387	0.00509	0.4301	0.0003897	0.000609	32.73	-0.04	16.45	0.24	64	0.460019	CENP-A NAC-CAD complex, CENP-H-I complex		No
ITGB5	0.781	2.714e-14	1.88e-13	0.1243	0.3276	0.355	1.66	-0.09	6.89	0.51	64	0.124946	ITGAV-ITGB5-PLAUR complex, ITGAV-ITGB5-ICAM4 complex, ITGAV-ITGB5-ADAM9 complex, ITGAV-ITGB5-SPP1 complex, ITGAV-ITGB5-CYR61 complex, ITGAV-ITGB5 complex, PXN-ITGB5-PTK2 complex, ITGB5-ITGAV-VTN complex, FAK-beta5 integrin complex, VEGF induced		No
ITGB7	0.61	8.758e-08	2.06e-07	0.7569	4.657e-13	2.41e-12	24.5	-0.61	58.28	0.81	64	0.988917	ITGAE-ITGB7-CDH1 complex		No
ITK	0.8219	8.5e-17	9.87e-16	0.6592	3.161e-09	9.82e-09	16.7	-0.6	23.94	1.11	64	0.791398	SLP-76-PLC-gamma-1-ITK complex, alpha-TCR stimulated, ITK-SLP-76 complex, anti-TCR stimulated		No
ITPR3	0.6678	1.664e-09	4.96e-09	0.5574	1.715e-06	3.67e-06	34.47	-0.16	21.83	0.61	64	0.629053	HOMER3-IP3R-TRPC1 complex, TRP1-G alpha-11-IP3R3-CAV1 signaling complex		No
IZUMO1	0.3107	0.0176	0.0217	0.2075	0.1181	0.135	0.53	-0.11	0.71	0.2	58	0.210557	ZP3-IZUMO1 complex		No
JADE2	0.7773	4.295e-14	2.83e-13	0.8364	7.743e-18	7.64e-17	22.6	-0.12	8.97	0.28	64	1.20907	ING4 complex (ING4, JADE2, KAT7, MEAF6), ING5 complex (ING5, JADE2, KAT7, MEAF6)		No
JADE3	0.7986	2.687e-15	2.24e-14	0.7287	8.74e-12	3.8e-11	34.05	-0.03	19.42	0.34	64	0.92595	ING4 complex (ING4, JADE3, KAT7, MEAF6), ING5 complex (ING5, JADE3, KAT7, MEAF6)		No
JAM2	0.9036	1.666e-24	2.73e-22	0.854	3.016e-19	3.78e-18	2.41	0.02	2.73	1.02	64	1.27075	ITGA4-ITGB1-JAM2 complex		No
JUP	0.6375	1.473e-08	3.87e-08	0.7004	1.183e-10	4.42e-10	74.71	0.06	74.8	0.59	64	0.868085	Polycystin-1 multiprotein complex (ACTN1, CDH1, SRC, JUP, VCL, CTNNB1, PXN, BCAR1, PKD1, PTK2, TLN1)		No
KANSL1	0.1942	0.1241	0.14	0.3044	0.01446	0.0186	21.12	-0.01	13.1	0.18	64	0.314362	MSL complex, MLL1-WDR5 complex, NSL complex		No
KANSL2	0.2336	0.06324	0.0736	0.2196	0.08118	0.0949	74.83	0.06	22.42	0.16	64	0.223236	NSL complex		No
KANSL3	0.5677	9.996e-07	2.03e-06	0.5775	5.848e-07	1.34e-06	54.38	0.05	12.17	0.15	64	0.658704	NSL complex		No
KAT14	0.4659	0.0001044	0.000165	0.479	6.23e-05	0.000108	29.3	0.11	10.38	0.2	64	0.521686	ATAC complex, GCN5-linked, ATAC complex, YEATS2-linked		No
KAT2A	0.2165	0.0857	0.0985	0.2868	0.0216	0.0271	50.24	0.06	17.99	0.23	64	0.295076	GCN5-TRRAP histone acetyltransferase complex, TFTC-type histone acetyl transferase complex, TFTC complex (TATA-binding protein-free TAF-II-containing complex), STAGA complex, STAGA core complex, MYC-MAX-KAT2A-TRRAP complex, USP22-SAGA complex, SAGA complex, GCN5-linked, ATAC complex, GCN5-linked, STAGA complex, SPT3-linked, ATAC complex, YEATS2-linked, MYC-TRRAP-KAT2A complex, KAT2A-TRRAP complex…		No
KAT5	0.2461	0.04999	0.0589	0.1816	0.151	0.171	50.31	0.11	11.17	0.16	64	0.183637	TIP60 histone acetylase complex, NuA4/Tip60-HAT complex, NuA4/Tip60-HAT complex B, NuA4/Tip60-HAT complex A, NuA4/Tip60 HAT complex, HINT1-TIP60 complex, APP-APBB1-KAT5 complex		No
KAT6A	0.4655	0.000106	0.000167	0.5689	9.375e-07	2.08e-06	34.61	0	14.32	0.27	64	0.645895	ING5 (BRPF1, MOZ, MORF) complex, ING5 (BRPF2, MOZ, MORF) complex, ING5 (BRPF3, MOZ, MORF) complex		No
KAT6B	0.5924	2.516e-07	5.55e-07	0.6688	1.541e-09	4.99e-09	11.53	0.02	7.1	0.35	64	0.808569	ING5 (BRPF1, MOZ, MORF) complex, ING5 (BRPF2, MOZ, MORF) complex, ING5 (BRPF3, MOZ, MORF) complex		No
KAT7	0.3571	0.003775	0.00497	0.4215	0.0005227	0.000803	40.06	0.03	10.82	0.11	64	0.449515	ING4 complex (ING4, JADE1, KAT7, MEAF6), ING4 complex (ING4, JADE2, KAT7, MEAF6), ING4 complex (ING4, JADE3, KAT7, MEAF6), ING5 complex (ING5, JADE1, KAT7, MEAF6), ING5 complex (ING5, JADE2, KAT7, MEAF6), ING5 complex (ING5, JADE3, KAT7, MEAF6)		No
KAT8	0.6614	2.689e-09	7.81e-09	0.6787	7.151e-10	2.43e-09	33.43	0.08	6.13	0.14	64	0.8267	MSL complex, MAF2 complex, MOF complex, MLL1-WDR5 complex, NSL complex		No
KATNA1	0.5623	1.33e-06	2.65e-06	0.4928	3.521e-05	6.3e-05	44.2	0.02	11.22	0.27	64	0.539752	KATNA1-KATNAL1-KATNB1-KATNBL1 complex		No
KATNAL1	0.4927	3.54e-05	5.9e-05	0.584	4.066e-07	9.47e-07	24.73	0	11.56	0.28	64	0.668512	KATNA1-KATNAL1-KATNB1-KATNBL1 complex		No
KATNB1	0.6443	9.232e-09	2.5e-08	0.6416	1.114e-08	3.21e-08	31.75	0.06	13.12	0.24	64	0.760888	KATNA1-KATNAL1-KATNB1-KATNBL1 complex		No
KATNBL1	-0.0038	0.976	0.979	0.0226	0.8595	0.871	26.92	0	7.98	0.23	64	0.0226038	KATNA1-KATNAL1-KATNB1-KATNBL1 complex		No
KCNA2	0.4377	0.001662	0.00227	0.3493	0.01388	0.0179	1.16	-0.07	4.97	0.51	49	0.364646	Nogo-potassium channel complex, Potassium channel complex (KCNA1, KCNA2, KCNAB2)		No
KCNAB2	0.8069	8.287e-16	7.61e-15	0.824	6.139e-17	5.29e-16	23.81	0.17	16.31	0.45	64	1.16915	Potassium channel complex (KCNA1, KCNA2, KCNAB2)		No
KCNJ11	0.8179	6.19e-09	1.72e-08	0.37	0.03405	0.0418	3.64	-0.8	6.79	0.8	33	0.388423	KCNJ11-ABCC9 complex		No
KCTD12	0.8563	1.912e-19	4.65e-18	0.8465	1.265e-18	1.43e-17	7.39	0.24	11.24	1	64	1.24367	KCTD12-GNB1-GNG2 complex		No
KCTD6	0.3244	0.008916	0.0113	0.449	0.0001981	0.000321	12.11	-0.03	3.62	0.47	64	0.483447	CUL3-KCTD6 complex		No
KDM6A	0.5365	4.876e-06	9.06e-06	0.6791	6.896e-10	2.35e-09	38.15	0.05	16.19	0.45	64	0.827442	UTX-MLL2/3 complex, PTIP-HMT complex, MLL3 complex, MLL4 complex		No
KDM8	0.5656	1.119e-06	2.26e-06	0.4709	8.593e-05	0.000146	8.18	0.12	2.36	0.25	64	0.511226	KDM8-RCCD1 complex		No
KIAA0753	0.1902	0.1323	0.149	0.1549	0.2218	0.245	22.16	-0.06	10.3	0.23	64	0.156157	KIAA0753-FOR20-OFD1 complex		No
KIF11	0.7003	1.185e-10	4.25e-10	0.7022	1.013e-10	3.81e-10	206.86	-0.05	113.95	0.28	64	0.871627	Kaiso-NCOR complex, KAT2B-KIF11-MYSM1 complex		No
KIF3A	0.8626	5.165e-20	1.5e-18	0.7583	3.975e-13	2.08e-12	17.92	-0.03	11	0.54	64	0.992203	KIF3A/B-PAR-3-aPKC-PAR-6 complex		No
KIF3B	0.6573	3.641e-09	1.04e-08	0.5977	1.841e-07	4.5e-07	17.28	-0.16	5.95	0.3	64	0.689561	KIF3A/B-PAR-3-aPKC-PAR-6 complex		No
KIF4A	0.6575	3.586e-09	1.03e-08	0.6506	5.915e-09	1.77e-08	69.29	-0.01	37.13	0.27	64	0.776338	DNMT3B complex		No
KIF5A	0.86	1.05e-17	1.54e-16	0.5823	2.019e-06	4.28e-06	0.64	-0.08	1.13	0.64	57	0.665936	SPG10-SPG33 complex, RAB11B-SPG10-SPG33 complex		No
KIF5C	0.8365	8.51e-09	2.32e-08	0.795	1.544e-07	3.82e-07	2.66	0.36	5.31	0.91	30	1.08488	KIF5C-SPG33 complex		No
KIN	0.1807	0.1531	0.171	0.2368	0.05956	0.0707	13.48	-0.02	3.57	0.18	64	0.241381	KIN17-PCNA-RPA70 complex		No
KLC1	0.2961	0.01753	0.0216	0.3327	0.00723	0.00961	6.12	-0.03	3.25	0.25	64	0.345861	RAB27A-SLP3-KLC1 transport complex		No
KLF10	0.2794	0.06964	0.0807	0.3733	0.01368	0.0176	30.2	0.03	26.56	0.73	43	0.392252	BP-SMAD complex		No
KLHL12	0.4775	6.602e-05	0.000107	0.4652	0.0001073	0.00018	76.72	-0.11	23.5	0.22	64	0.503927	DRD4-KLHL12-CUL3 complex, Ubiquitin E3 ligase (CUL3, KLHL12, PEF1, PDCD6)		No
KLHL13	0.6359	2.343e-05	3.98e-05	0.6558	1.055e-05	2.03e-05	2.29	-0.48	5.03	1.1	37	0.785408	Ubiquitin E3 ligase (CUL3, KLHL9, KLHL13, RBX1)		No
KLHL24	0.7426	2.16e-12	1.04e-11	0.7331	5.667e-12	2.54e-11	57.06	0.18	32.54	0.34	64	0.935396	Ubiquitin E3 ligase (CUL3, KLHL24, RBX1)		No
KLHL25	0.5984	1.771e-07	3.99e-07	0.6484	6.915e-09	2.05e-08	6.1	0.05	2.63	0.26	64	0.772533	Ubiquitin E3 ligase (CUL3, KLHL25)		No
KLHL3	0.7841	2.522e-08	6.42e-08	0.8798	3.396e-12	1.57e-11	4.2	-0.13	3.62	0.56	35	1.37488	Ubiquitin E3 ligase (CUL3, KLHL3, WNK1), Ubiquitin E3 ligase (CUL3, KLHL3, WNK4), Ubiquitin E3 ligase (CUL3, KLHL3)		No
KLHL42	0.661	2.775e-09	8.05e-09	0.6301	2.424e-08	6.64e-08	30.38	-0.06	13.6	0.33	64	0.741582	Ubiquitin E3 ligase (CUL3, KLHL42)		No
KLHL7	0.7254	1.206e-11	5.14e-11	0.7265	1.082e-11	4.65e-11	18.02	-0.01	6.78	0.46	64	0.921275	Ubiquitin E3 ligase (CUL3, KLHL7, RBX1)		No
KLHL8	0.335	0.006817	0.00873	0.2978	0.01683	0.0214	29.49	-0.04	8.36	0.24	64	0.307104	Ubiquitin E3 ligase (CUL3, KLHL8)		No
KLHL9	0.8222	8.105e-17	9.46e-16	0.7426	2.161e-12	1.03e-11	33.69	-0.19	23.26	0.68	64	0.956251	Ubiquitin E3 ligase (CUL3, KLHL9, KLHL13, RBX1)		No
KLRK1	0.5413	2.849e-05	4.79e-05	0.5744	6.871e-06	1.36e-05	3.01	-0.96	8.16	1.81	53	0.654065	MICB-KLRK1-HCST complex, ULBP3-KLRK1-HCST complex, MICA-KLRK1-HCST complex, ULBP2-KLRK1-HCST complex, ULBP1-KLRK1-HCST complex		No
KMT2B	0.2289	0.0688	0.0798	0.1961	0.1205	0.138	17.26	0.09	7.16	0.18	64	0.198673	Menin-associated histone methyltransferase complex, PTIP-HMT complex		No
KMT2C	0.221	0.07926	0.0914	0.2573	0.04013	0.0488	57.41	0.07	31.58	0.42	64	0.263215	ASCOM complex, UTX-MLL2/3 complex, PTIP-HMT complex, MLL3 complex		No
KMT2D	0.071	0.5773	0.602	0.0785	0.5377	0.565	28.23	0.1	16.95	0.29	64	0.0786618	WDR5-ASH2L-RBBP5-MLL2 complex, ASCOM complex, MOF complex, UTX-MLL2/3 complex, PITX2-MLL4-ASH2L-RBBP5-PTIP complex, MLL2 complex, MLL4 complex		No
KMT2E	0.5708	8.428e-07	1.73e-06	0.6193	4.88e-08	1.28e-07	70.4	0.15	49.6	0.26	64	0.723869	KMT2E-OGT-USP7 complex		No
KNL1	0.6381	1.415e-08	3.73e-08	0.7594	3.496e-13	1.85e-12	101.82	-0.09	71.91	0.33	64	0.994796	KNL1-MIS12-NDC80-SPC24-ZWINT complex		No
KNSTRN	0.6994	1.29e-10	4.6e-10	0.6317	2.179e-08	6.02e-08	65.98	-0.12	29.12	0.39	64	0.74424	Astrin-kinastrin complex		No
KNTC1	0.2232	0.07627	0.0881	0.2191	0.08196	0.0958	123.93	0.03	61.59	0.21	64	0.222711	KNTC1-ZW10-ZWILCH complex		No
KPNA1	0.4454	0.0002256	0.000342	0.4399	0.0002754	0.00044	42.31	0	11.64	0.17	64	0.472107	CTCF-nucleophosmin-PARP-HIS-KPNA-LMNA-TOP complex, SERCA2a-alphaKAP-CaM-CaMKII complex		No
KPNA3	0.4754	7.192e-05	0.000116	0.4862	4.636e-05	8.17e-05	66.42	-0.06	20.05	0.22	64	0.531072	CTCF-nucleophosmin-PARP-HIS-KPNA-LMNA-TOP complex, TNF-alpha/NF-kappa B signaling complex (CHUK, KPNA3, NFKB2, NFKBIB, REL, IKBKG, NFKB1, NFKBIE, RELB, NFKBIA, RELA, TNIP2)		No
KPTN	0.7482	1.2e-12	6.01e-12	0.6826	5.199e-10	1.8e-09	9.31	-0.03	5.75	0.33	64	0.833966	KICSTOR complex		No
KTN1	0.8285	2.95e-17	3.81e-16	0.6786	7.177e-10	2.43e-09	91.37	0.01	37.44	0.28	64	0.826514	TNF-alpha/NF-kappa B signaling complex 8		No
KXD1	-0.0852	0.5034	0.53	0.0814	0.5225	0.55	46.46	0.02	7.45	0.25	64	0.0815805	BORC complex		No
L3MBTL2	0.4074	0.0008334	0.00118	0.4049	0.0009043	0.00135	34.08	-0.07	6.78	0.24	64	0.429496	E2F-6 complex		No
LAGE3	0.2893	0.02039	0.025	0.2556	0.04151	0.0504	42.22	0.11	16.92	0.23	64	0.261395	KEOPS complex, PRAME complex		No
LAMA3	0.6296	3.886e-05	6.45e-05	0.4281	0.009204	0.0121	28.49	-0.56	59.85	0.8	36	0.457568	P2X7 receptor signalling complex		No
LAMA5	0.6341	0.0002909	0.000434	0.507	0.005897	0.00792	2.71	0.05	4.23	0.89	28	0.558684	ITGA6-ITGB4-Laminin10/12 complex, ITGA6-ITGB4-LAMA5 complex		No
LAMB1	0.2586	0.1169	0.132	0.4478	0.004812	0.00652	1.47	0.02	3.44	1.2	38	0.481945	ITGA6-ITGB4-Laminin10/12 complex		No
LAMTOR1	0.2656	0.03393	0.0407	0.2505	0.04584	0.0553	44.23	0.09	15.86	0.2	64	0.255946	v-ATPase-Ragulator-AXIN/LKB1-AMPK complex		No
LAMTOR2	0.0257	0.8401	0.853	-0.0513	0.6871	0.709	48.25	0.14	20.73	0.26	64	-0.0513451	p14-Mp1-MEK1 complex, p14-Mp1-ERK2 complex, v-ATPase-Ragulator-AXIN/LKB1-AMPK complex		No
LAMTOR3	0.4188	0.0005723	0.000824	0.3771	0.002129	0.00302	31.08	0.11	8.74	0.24	64	0.396675	p14-Mp1-MEK1 complex, p14-Mp1-ERK2 complex, v-ATPase-Ragulator-AXIN/LKB1-AMPK complex		No
LAMTOR4	0.1331	0.2944	0.318	0.0758	0.5515	0.578	55.49	0.12	17.32	0.24	64	0.0759457	v-ATPase-Ragulator-AXIN/LKB1-AMPK complex		No
LARP7	0.4933	3.452e-05	5.76e-05	0.5122	1.514e-05	2.85e-05	58.03	0.08	14.34	0.19	64	0.565708	7SK RNP complex		No
LAS1L	0.3021	0.01527	0.0189	0.1805	0.1534	0.173	49.89	0.06	17.3	0.18	64	0.182499	MLL1-WDR5 complex, 5FMC (Friends of Methylated Chtop) complex, LAS1L-PELP1-TEX10-WDR18-NOL9-SENP3 complex		No
LAT	0.8619	5.994e-20	1.69e-18	0.7225	1.586e-11	6.68e-11	1.63	-0.76	2.45	1.15	64	0.912856	LAT-PLC-gamma-1-p85-GRB2-CBL-VAV-SLP-76 signaling complex, C305 activated, PLC-gamma-1-SLP-76-SOS1-LAT complex, PLC-gamma-2-Syk-LAT-FcR-gamma complex, PLC-gamma-2-LAT complex, LAT-PLC-gamma-1-p85-GRB2-SOS signaling complex, C305 activated, LCK-SLP76-PLC-gamma-1-LAT complex, pervanadate-activated, PLC-gamma-1-LAT-c-CBL complex, OKT3 stimulated, LAT-GRB2 complex, Fyn-mLck(KA) or Syk kinase activated		No
LATS1	0.1271	0.3168	0.341	0.1926	0.1273	0.145	33.9	-0.04	11.39	0.24	64	0.195036	LATS1-HTRA2-BIRC4 complex, LATS1-NPHP4 complex		No
LCK	0.7318	6.465e-12	2.88e-11	0.8928	3.771e-23	1e-21	254.68	-0.01	430.09	0.83	64	1.43556	CD8A-LCK complex, p56(LCK)-CAML complex, CD20-LCK-LYN-FYN-p75/80 complex, (Raji human B cell line), CD20-LCK-FYN-p75/80 complex, Notch1-p56lck-PI3K complex, LCK-SLP76-PLC-gamma-1-LAT complex, pervanadate-activated, EphA1 receptor signaling complex		No
LCP2	0.8619	6.055e-20	1.69e-18	0.9164	2.4e-26	1.32e-24	45.33	-0.18	51.53	0.71	64	1.56608	LAT-PLC-gamma-1-p85-GRB2-CBL-VAV-SLP-76 signaling complex, C305 activated, Cbl-SLP-76-Grb2 complex, Fc receptor gamma-R1 stimulated, SLP-76-Cbl-Grb2-Shc complex, Fc receptor gamma-R1 stimulated, PLC-gamma-2-SLP-76-Lyn-Grb2 complex, PLC-gamma-1-SLP-76-SOS1-LAT complex, PLC-gamma-2-SLP-76 complex, LCK-SLP76-PLC-gamma-1-LAT complex, pervanadate-activated, SLP-76-PLC-gamma-1-ITK complex, alpha-TCR st…		No
LDB1	0.4619	0.000122	0.000191	0.5366	4.855e-06	9.78e-06	121.85	0.06	32.79	0.19	64	0.599368	E-box sequence-binding complex, Rb-tal-1-E2A-Lmo2-Ldb1 complex, LMO4-BRCA1-CTIP-LDB1 complex		No
LEMD3	0.8363	7.86e-18	1.18e-16	0.8592	1.045e-19	1.43e-18	59.6	0.03	33.79	0.25	64	1.29028	Emerin complex 52, MAN1-SMAD2 complex		No
LENG8	0.0219	0.8634	0.875	0.0297	0.816	0.831	50.85	0.16	25.61	0.16	64	0.0297087	DSS1 complex		No
LEO1	0.431	0.0003769	0.000555	0.3968	0.001168	0.00172	78.94	-0.02	22.09	0.15	64	0.419845	Paf complex		No
LIG1	0.3592	0.003554	0.00469	0.3812	0.001884	0.00269	72.59	-0.07	30.77	0.31	64	0.401463	RC complex during S-phase of cell cycle, DNA synthesome complex (15 subunits), 9-1-1-LIG1 complex		No
LIG3	0.8165	1.984e-16	2.1e-15	0.7877	1.151e-14	7.31e-14	31.48	0.03	11.54	0.22	64	1.06534	DNA ligase III-XRCC1 complex, DNA ligase III-XRCC1-PNK-DNA-pol III multiprotein complex, DNA repair complex NEIL2-PNK-Pol(beta)-LigIII(alpha)-XRCC1, DNA repair complex NEIL1-PNK-Pol(beta)-LigIII(alpha)-XRCC1, XRCC1-LIG3-PNK-TDP1 complex, PARP1-LIG3 complex		No
LIG4	0.7826	2.194e-14	1.54e-13	0.8605	8.025e-20	1.13e-18	49.29	-0.09	31.8	0.49	64	1.29527	DNA ligase IV-XRCC4 complex, DNA ligase IV-XRCC1 complex, DNA ligase IV-XRCC4-AHNK complex, DNA ligase IV-XRCC4-PNK complex, DNA ligase IV-condensin complex, DNA ligase IV-XRCC4-XLF complex, DNA double-strand break end-joining complex		No
LIMS2	0.4114	0.0007312	0.00104	0.2748	0.02797	0.0347	3.29	0.14	3.66	0.56	64	0.282049	ILK-LIMS2-PARVA complex		No
LIN37	0.3442	0.005352	0.00694	0.3331	0.007162	0.00953	4.65	0.12	1.49	0.18	64	0.346311	LINC complex, S-phase, LINC core complex, LINC complex, quiescent cells		No
LIN52	0.4818	5.561e-05	9.07e-05	0.4986	2.749e-05	4.99e-05	21.1	0.05	6.24	0.22	64	0.547441	LINC complex, S-phase, LINC core complex, LINC complex, quiescent cells		No
LIN54	0.5734	7.344e-07	1.51e-06	0.5805	4.944e-07	1.14e-06	49.63	0.05	15.33	0.18	64	0.663217	LINC complex, S-phase, LINC core complex, LINC complex, quiescent cells		No
LIN7C	0.0437	0.7314	0.75	0.0453	0.7224	0.743	62.29	-0.06	18.85	0.41	64	0.045331	CASK-LIN7C-APBA1 complex, MPP7-DLG1-LIN7C complex		No
LIN9	0.7125	4.024e-11	1.56e-10	0.6232	3.812e-08	1.02e-07	34.32	0.08	23.01	0.17	64	0.73022	LIN9-BMYB complex, LINC complex, S-phase, LINC core complex, LINC complex, quiescent cells		No
LLGL2	0.653	4.986e-09	1.4e-08	0.723	1.516e-11	6.4e-11	3.54	0.25	3.1	0.62	64	0.913902	SCRIB-LGL2 complex, LLGL2-PAR-6B-PRKCI complex		No
LMNB1	0.5821	4.526e-07	9.61e-07	0.4311	0.0003763	0.00059	331.45	0.13	162.87	0.24	64	0.461247	Emerin architectural complex, Emerin complex 24, Emerin complex 25, Emerin complex 32, Emerin complex 52		No
LMO4	0.7022	1.008e-10	3.66e-10	0.7115	4.415e-11	1.74e-10	28.57	0.01	18.65	0.66	64	0.890215	LMO4-BRCA1-CTIP-LDB1 complex, BRCA1-LMO4-CTIP complex, LMO4-CREB complex, LMO4-gp130 complex		No
LMO7	0.7529	7.234e-13	3.77e-12	0.8214	9.296e-17	7.82e-16	7	-0.34	3.76	0.59	64	1.16111	Emerin complex 1, Emerin regulatory complex		No
LRPPRC	0.5578	1.682e-06	3.3e-06	0.4666	0.0001019	0.000172	131.08	-0.1	44.55	0.26	64	0.505715	TNF-alpha/NF-kappa B signaling complex 5		No
LRRC26	0.5024	0.005477	0.00709	0.6641	8.572e-05	0.000146	0.54	-0.5	0.99	0.92	29	0.800113	KCNMA1-LRRC26 complex		No
LRRC8B	0.6299	2.453e-08	6.26e-08	0.7746	5.954e-14	3.48e-13	23.13	0.08	11.38	0.39	64	1.03173	SWELL1-containing complex		No
LRRC8C	0.7776	4.105e-14	2.72e-13	0.8902	7.732e-23	1.92e-21	37.24	-0.02	30.42	0.62	64	1.42289	SWELL1-containing complex, LRRC8A-LRRC8C complex		No
LRRC8D	0.8493	7.47e-19	1.5e-17	0.6809	5.965e-10	2.05e-09	51.06	-0.06	27.74	0.51	64	0.83079	SWELL1-containing complex, LRRC8A-LRRC8D complex		No
LSM1	0.3364	0.006564	0.00842	0.4082	0.0008118	0.00122	49.74	-0.03	12.8	0.26	64	0.433449	LSm1-7 complex		No
LSM10	0.3567	0.003809	0.00501	0.3159	0.011	0.0143	11.23	-0.04	4.96	0.41	64	0.327086	SMN complex, U7 snRNA specific		No
LSM11	0.449	0.0001979	0.000302	0.4571	0.0001467	0.000242	15.79	-0.07	6.98	0.34	64	0.493639	SMN complex, U7 snRNA specific		No
LSM5	0.3636	0.003144	0.00417	0.3141	0.01148	0.0149	41.09	-0.05	16.09	0.3	64	0.325088	LSm1-7 complex, LSm2-8 complex		No
LSM8	0.1734	0.1707	0.19	0.2353	0.0612	0.0726	24.27	-0.02	6.63	0.11	64	0.239793	LSm2-8 complex, Emerin complex 25, Emerin complex 52		No
LTB	0.7634	7.897e-12	3.48e-11	0.6923	3.406e-09	1.05e-08	39.97	-0.26	83.88	0.94	56	0.852359	Lymphotoxin beta receptor complex		No
LYN	0.8587	1.176e-19	3e-18	0.8602	8.574e-20	1.2e-18	27.65	-0.13	24.4	0.96	64	1.29411	PLC-gamma-2-SLP-76-Lyn-Grb2 complex, FGFR2-c-Cbl-Lyn-Fyn complex, p21(ras)GAP-Fyn-Lyn-Yes complex, thrombin stimulated, CD20-LCK-LYN-FYN-p75/80 complex, (Raji human B cell line), PLC-gamma-2-Lyn-FcR-gamma complex		No
LYRM4	0.1631	0.198	0.218	0.2364	0.05996	0.0712	12.94	0.02	6.82	0.29	64	0.240958	Frataxin complex		No
MAD1L1	0.2317	0.06543	0.0761	0.4179	0.0005894	0.0009	2.71	0.09	2.25	0.18	64	0.445145	MAD1L1 homodimer complex, MAD1L1-MAD2L1 complex		No
MAD2L2	0.7031	9.297e-11	3.39e-10	0.7235	1.44e-11	6.1e-11	85.61	0.02	44.75	0.27	64	0.914951	Rev1-Rev3-Rev7-Polkappa complex, Shieldin complex		No
MAEA	0.1929	0.1267	0.143	0.1859	0.1413	0.16	13.45	0.06	4.07	0.19	64	0.188087	CTLH complex		No
MAGT1	0.5233	9.12e-06	1.63e-05	0.3889	0.001493	0.00216	75.72	0.05	22.42	0.28	64	0.410503	Oligosaccharyltransferase complex (Stt3A variant), Oligosaccharyltransferase complex (Stt3B variant)		No
MAML1	0.4554	0.0001563	0.000241	0.4153	0.000643	0.000978	37.13	0.04	12.69	0.21	64	0.441999	HES1 promoter-Notch enhancer complex, RBPJ-NOTCH1-MAML1 complex		No
MAP2K2	0.5851	3.824e-07	8.21e-07	0.5464	3.006e-06	6.22e-06	38.51	0.12	11.96	0.25	64	0.613235	BRAF-MAP2K1-MAP2K2-YWHAE complex, LGR4-RSPO supercomplex		No
MAP2K5	0.373	0.002402	0.00322	0.522	9.691e-06	1.87e-05	11.68	0.14	6.2	0.18	64	0.579085	MAP2K5-PRKCI-SQSTM1 complex, Kinase maturation complex 1		No
MAP3K20	0.9068	6.161e-25	1.18e-22	0.8861	2.228e-22	5.06e-21	25.68	-0.01	15.67	0.63	64	1.40347	AKAP13-MAP2K3-MAP3K20-MAPK14-PKN1 complex		No
MAP3K3	0.8187	1.408e-16	1.54e-15	0.7543	6.175e-13	3.14e-12	36.61	0.04	14.05	0.28	64	0.982857	Kinase maturation complex 1, KRIT1-CCM2-MEKK3 complex, MAP2K4-MAP3K3-NBR1 complex		No
MAPK10	0.6574	0.000356	0.000526	0.2617	0.2063	0.229	0.27	-0.04	0.89	0.79	25	0.267933	MKK4-ARRB2-JNK3 complex		No
MAPK12	0.9027	2.181e-24	3.4e-22	0.9352	1.22e-29	1.85e-27	10.39	-0.31	9.3	0.89	64	1.69833	p38gamma-Hsp90-K-Ras complex		No
MAPK6	0.6124	7.558e-08	1.8e-07	0.5723	7.806e-07	1.75e-06	58.37	-0.48	19.13	0.6	64	0.650936	E6AP-HERC2-MAPK6-NEURL4 complex, MAPK6-MAPKAPK5-SEPT7 complex		No
MAPKAP1	0.3054	0.01412	0.0175	0.2698	0.03107	0.0383	46.52	0.11	10.91	0.24	64	0.276648	mTORC2 complex		No
MAPKAPK5	0.3144	0.01141	0.0143	0.3092	0.01293	0.0167	28.37	0.05	8.76	0.19	64	0.319661	MAPK6-MAPKAPK5-SEPT7 complex		No
MBD3	0.3262	0.00852	0.0108	0.3662	0.002924	0.00408	18.33	0.01	6.61	0.2	64	0.384027	Mi-2/NuRD-MTA3 complex, Mi2/NuRD complex, MeCP1 complex, SNF2h-cohesin-NuRD complex, Mi2/NuRD-BCL6-MTA3 complex, NuRD.1 complex, HDAC1-associated protein complex, HDAC1-associated core complex cII, HDAC2-asscociated core complex, LARC complex (LCR-associated remodeling complex), MTA1 complex, MTA2 complex, ALL-1 supercomplex, PID complex		No
MBIP	0.3972	0.001156	0.00161	0.4209	0.0005341	0.00082	14.58	0.13	7.74	0.23	64	0.448785	ATAC complex, GCN5-linked, ATAC complex, YEATS2-linked		No
MCCC1	0.5117	1.549e-05	2.7e-05	0.6081	9.871e-08	2.5e-07	46.5	0.12	13.45	0.43	64	0.705901	3-methylcrotonyl-CoA carboxylase		No
MCCC2	0.6484	6.91e-09	1.91e-08	0.5753	6.618e-07	1.5e-06	43.96	0.01	16.9	0.38	64	0.655409	3-methylcrotonyl-CoA carboxylase		No
MCM4	0.4044	0.0009198	0.00129	0.4019	0.0009962	0.00148	236.19	0.03	128.98	0.2	64	0.425913	MCM complex, MCM4-MCM6-MCM7 complex, MCM2-MCM4-MCM6-MCM7 complex, Emerin complex 24		No
MCM6	0.5998	1.623e-07	3.68e-07	0.582	4.554e-07	1.05e-06	197.06	0.04	96.01	0.21	64	0.665482	MCM complex, MCM2-MCM6-MCM7 complex, MCM4-MCM6-MCM7 complex, MCM2-MCM4-MCM6-MCM7 complex, Emerin complex 24		No
MCM7	0.4107	0.0007505	0.00107	0.3533	0.004183	0.00572	546.12	0.04	291.46	0.21	64	0.369209	MCM complex, MCM2-MCM6-MCM7 complex, MCM4-MCM6-MCM7 complex, MCM2-MCM4-MCM6-MCM7 complex		No
MCU	0.7009	1.134e-10	4.08e-10	0.5578	1.679e-06	3.6e-06	19.67	0.18	11.8	0.33	64	0.629634	mitochondrial calcium uniporter complex		No
MCUB	0.3919	0.001361	0.00187	0.4267	0.0004374	0.000679	41.92	0.17	18.65	0.34	64	0.455855	mitochondrial calcium uniporter complex		No
MDC1	0.4197	0.0005561	0.000802	0.4766	6.849e-05	0.000118	45.68	0.03	17.14	0.27	64	0.518576	MDC1-MRN-ATM-FANCD2 complex, MDC1-MRE11-RAD50-NBS1 complex, MDC1-H2AFX-TP53BP1 complex, MDC1-p53BP1-SMC1 complex, MGC1-DNA-PKcs-Ku complex		No
MEAF6	0.2863	0.0218	0.0266	0.2437	0.05233	0.0627	66.06	0.07	19.85	0.12	64	0.248704	NuA4/Tip60-HAT complex, NuA4/Tip60-HAT complex A, ING4 complex (ING4, JADE1, KAT7, MEAF6), ING4 complex (ING4, JADE2, KAT7, MEAF6), ING4 complex (ING4, JADE3, KAT7, MEAF6), NuA4/Tip60 HAT complex, ING5 complex (ING5, JADE1, KAT7, MEAF6), ING5 (BRPF1, MOZ, MORF) complex, ING5 (BRPF2, MOZ, MORF) complex, ING5 (BRPF3, MOZ, MORF) complex, ING5 complex (ING5, JADE2, KAT7, MEAF6), ING5 complex (ING5, J…		No
MED10	0.1375	0.2785	0.302	0.2271	0.07115	0.0837	25.18	0.13	5.6	0.2	64	0.23113	NAT complex, Mediator complex, PC2 complex, SMCC complex, TRAP complex, ESR1-TRAP/Mediator coactivator-complex, ESR2-TRAP/Mediator coactivator complex		No
MED11	0.3634	0.003158	0.00419	0.3167	0.01078	0.014	23.28	-0.02	7.58	0.19	64	0.327975	Mediator complex, TRAP-SMCC mediator complex		No
MED12	0.4242	0.0004778	0.000694	0.461	0.0001261	0.00021	63.26	0.18	19.93	0.23	64	0.49858	TRAP complex, Mediator complex, ARC complex, ARC-L complex, SMCC complex, TFTC-type histone acetyl transferase complex, DRIP complex, ARC92-Mediator complex, BRD4 complex, APP(AICD)-MED12 complex, ESR1-TRAP/Mediator coactivator-complex, ESR2-TRAP/Mediator coactivator complex, CDK8 subcomplex (CCNC, CDK8, MED12, MED13), CDK8 subcomplex (CCNC, CDK8, MED12)		No
MED13L	0.6659	1.926e-09	5.7e-09	0.6757	9.045e-10	3.03e-09	41.9	0.19	21.27	0.32	64	0.821159	Mediator complex		No
MED14	0.4066	0.000856	0.00121	0.4801	5.948e-05	0.000103	32.95	0.12	17.93	0.17	64	0.523114	TRAP complex, CRSP complex, SMCC complex, NAT complex, Mediator complex, ARC complex, ARC-L complex, PC2 complex, TFTC-type histone acetyl transferase complex, DRIP complex, Mediator complex 1, Mediator complex 2, ARC92-Mediator complex, CRSP-Mediator 2 complex, BRD4 complex, ESR1-TRAP/Mediator coactivator-complex, ESR2-TRAP/Mediator coactivator complex		No
MED15	-0.0176	0.8904	0.9	-0.0066	0.9585	0.963	14.75	0.07	6.73	0.13	64	-0.0066001	Mediator complex, ARC complex, CRSP complex, ARC-L complex, ARC92-Mediator complex, CRSP-Mediator 2 complex, MED15-WWTR1 complex		No
MED16	0.0734	0.5644	0.59	0.1473	0.2456	0.27	13.23	0.09	6.08	0.17	64	0.148379	TRAP complex, Mediator complex, PC2 complex, SMCC complex, TFTC-type histone acetyl transferase complex, DRIP complex, ARC92-Mediator complex, CRSP-Mediator 2 complex, ESR1-TRAP/Mediator coactivator-complex, ESR2-TRAP/Mediator coactivator complex		No
MED17	0.2351	0.06153	0.0717	0.2395	0.05667	0.0675	5.18	0.14	1.83	0.17	64	0.244244	TRAP complex, CRSP complex, Mediator complex, ARC complex, ARC-L complex, PC2 complex, SMCC complex, TFTC-type histone acetyl transferase complex, DRIP complex, TRAP-SMCC mediator complex, ARC92-Mediator complex, CRSP-Mediator 2 complex, BRD4 complex, ESR1-TRAP/Mediator coactivator-complex, ESR2-TRAP/Mediator coactivator complex		No
MED18	0.4491	0.0001972	0.000301	0.3894	0.00147	0.00213	29.45	0.07	8.17	0.14	64	0.411093	Mediator complex, TRAP-SMCC mediator complex, CRSP-Mediator 2 complex, MED18-MED20-MED29 mediator subcomplex		No
MED19	0.3543	0.004069	0.00534	0.335	0.006808	0.00909	19.44	0.1	4.24	0.15	64	0.34845	Mediator complex, TRAP-SMCC mediator complex		No
MED20	0.5169	1.227e-05	2.16e-05	0.4316	0.0003692	0.00058	53.21	0.04	16.87	0.15	64	0.461861	Mediator complex, PC2 complex, SMCC complex, MED18-MED20-MED29 mediator subcomplex, ESR1-TRAP/Mediator coactivator-complex, ESR2-TRAP/Mediator coactivator complex		No
MED21	0.3227	0.009314	0.0118	0.171	0.1768	0.198	47.62	0.07	13.15	0.16	64	0.172697	SMCC complex, NAT complex, Mediator complex, CRSP complex, ARC-L complex, ARC complex, PC2 complex, TRAP complex, BRCA1-RNA polymerase II complex, RNA polymerase II complex (RPB1, RAP74, CDK8, CYCC, SRB7, BAF190, BAF47), chromatin structure modifying, RNA polymerase II complex, chromatin structure modifying, RNA polymerase II complex, (CDK8 complex), chromatin structure modifying, ESR1-TRAP/Media…		No
MED22	0.3331	0.007155	0.00915	0.3324	0.007281	0.00967	21.25	0.04	4.8	0.14	64	0.345524	Mediator complex, TRAP-SMCC mediator complex		No
MED23	0.2633	0.03552	0.0425	0.321	0.00971	0.0127	46.71	0.07	11.83	0.16	64	0.332762	CRSP complex, NAT complex, Mediator complex, ARC complex, ARC-L complex, TFTC-type histone acetyl transferase complex, DRIP complex, hMediator complex (MED23, CDK8, CCNC, MED7), hMediator complex (MED23, CDK8, CCNC), Mediator complex 1, Mediator complex 2, ARC92-Mediator complex, CRSP-Mediator 2 complex, ESR1-TRAP/Mediator coactivator-complex, ESR2-TRAP/Mediator coactivator complex		No
MED24	0.0171	0.8933	0.903	0.0588	0.6442	0.668	33.51	0.13	6.69	0.2	64	0.0588679	TRAP complex, CRSP complex, SMCC complex, Mediator complex, ARC complex, ARC-L complex, PC2 complex, TFTC-type histone acetyl transferase complex, DRIP complex, CRSP-Mediator 2 complex, BRD4 complex, ESR1-TRAP/Mediator coactivator-complex, ESR2-TRAP/Mediator coactivator complex		No
MED25	0.2998	0.01609	0.0199	0.2818	0.02409	0.0301	13.93	0.12	3.92	0.17	64	0.289636	Mediator complex, ARC complex, CRSP complex, ARC-L complex, TRAP-SMCC mediator complex, ARC92-Mediator complex		No
MED26	0.087	0.4944	0.521	0.1864	0.1402	0.159	5.41	0.04	1.64	0.2	64	0.188605	CRSP complex, Mediator complex, ARC complex, DRIP complex, ARC92-Mediator complex		No
MED27	0.3784	0.002046	0.00277	0.2105	0.09506	0.11	18.71	0.01	4.74	0.15	64	0.213694	CRSP complex, Mediator complex, PC2 complex, SMCC complex, TRAP complex		No
MED28	0.1925	0.1276	0.144	0.316	0.01097	0.0143	46.59	0.06	16.9	0.14	64	0.327197	Mediator complex		No
MED29	-0.0215	0.866	0.877	0.0047	0.9706	0.974	29.19	0.07	6.15	0.15	64	0.00470003	Mediator complex, TRAP-SMCC mediator complex, MED18-MED20-MED29 mediator subcomplex		No
MED30	0.1392	0.2726	0.296	0.172	0.1741	0.195	50.61	0.04	27.79	0.18	64	0.173727	Mediator complex		No
MED31	0.0265	0.8354	0.849	0.0984	0.4394	0.467	13.35	0.09	4.07	0.31	64	0.0987194	SMCC complex, Mediator complex, PC2 complex, TRAP complex		No
MED4	0.2382	0.05805	0.0678	0.2316	0.06552	0.0774	72.94	0.03	21.06	0.18	64	0.235879	Mediator complex, ARC complex, TRAP complex, SMCC complex, DRIP complex, TRAP-SMCC mediator complex, CRSP-Mediator 2 complex, Emerin complex 32		No
MED6	0.1661	0.1896	0.21	0.1286	0.3113	0.338	25.63	0.11	9.5	0.17	64	0.129316	SMCC complex, NAT complex, Mediator complex, ARC complex, CRSP complex, ARC-L complex, PC2 complex, TRAP complex, DRIP complex, Mediator complex 1, Mediator complex 2, ARC92-Mediator complex, CRSP-Mediator 2 complex, CDK8-MED6-PARP1 complex, CCNC-CDK8-MED1-MED6-MED7 xcomplex, ESR1-TRAP/Mediator coactivator-complex, ESR2-TRAP/Mediator coactivator complex		No
MED7	0.1612	0.2032	0.224	0.1577	0.2133	0.236	23.42	0.15	5.19	0.21	64	0.159027	CRSP complex, Mediator complex, ARC complex, ARC-L complex, PC2 complex, SMCC complex, DRIP complex, hMediator complex (MED23, CDK8, CCNC, MED7), ARC92-Mediator complex, CRSP-Mediator 2 complex, CCNC-CDK8-MED1-MED6-MED7 xcomplex, ESR1-TRAP/Mediator coactivator-complex, ESR2-TRAP/Mediator coactivator complex		No
MED8	0.2873	0.02132	0.0261	0.2894	0.02038	0.0257	39.94	0.12	11.5	0.13	64	0.297911	Mediator complex, ARC complex, TRAP-SMCC mediator complex		No
MED9	0.5946	2.214e-07	4.92e-07	0.6406	1.194e-08	3.43e-08	18.01	0.05	11.68	0.18	64	0.759191	Mediator complex		No
MEMO1	0.0997	0.4334	0.46	0.1544	0.2232	0.247	5.03	0	3.51	0.3	64	0.155645	ERBB2-MEMO-SHC complex		No
MFGE8	0.617	5.662e-08	1.38e-07	0.745	1.685e-12	8.12e-12	17.49	0.24	16.98	0.67	64	0.961623	ZP3-MFGE8 protein, IL-15-lactadherin complex		No
MGA	0.555	1.946e-06	3.79e-06	0.5168	1.231e-05	2.35e-05	53.23	-0.14	18.58	0.35	64	0.571964	E2F-6 complex		No
MGAT1	0.5069	1.916e-05	3.29e-05	0.4621	0.0001211	0.000202	16.45	-0.07	11.83	0.3	64	0.499978	MGAT1-NGT complex		No
MGAT2	0.5162	1.265e-05	2.23e-05	0.4772	6.707e-05	0.000116	98.4	-0.01	34.71	0.22	64	0.519352	DGAT2-MGAT2 complex, MGAT2-SLC35A3 complex		No
MGAT4B	0.6452	8.647e-09	2.35e-08	0.5604	1.465e-06	3.17e-06	25.37	-0.02	11.91	0.42	64	0.633416	MGAT4B-SLC35A3 complex, MGAT4B-SLC35A2(splice variant 1) complex		No
MGAT5	0.6792	6.858e-10	2.16e-09	0.6724	1.17e-09	3.86e-09	56.63	-0.01	34.49	0.46	64	0.815111	MAGT5-SLC35A3 complex		No
MIA3	0.4275	0.0004258	0.000624	0.432	0.0003645	0.000573	42.61	0.01	11.83	0.25	64	0.462353	TANGO1L-cTAGE5-SEC12 complex		No
MICAL1	0.7823	2.285e-14	1.6e-13	0.8062	9.18e-16	6.67e-15	65.14	0.07	31.69	0.53	64	1.11608	CRMP-MICAL-PlexinA1 complex, induced by SEMA3A		No
MICALL1	0.7898	8.726e-15	6.63e-14	0.7885	1.034e-14	6.63e-14	21.4	0	8.56	0.42	64	1.06745	MICALL1-RAB13 complex		No
MICU1	0.5889	3.084e-07	6.71e-07	0.5973	1.887e-07	4.61e-07	50.52	0.09	11.1	0.27	64	0.688939	mitochondrial calcium uniporter complex		No
MICU2	-0.0241	0.8502	0.862	0.0766	0.5474	0.574	54.92	0.1	12.32	0.26	64	0.0767503	mitochondrial calcium uniporter complex		No
MIOS	0.7196	2.086e-11	8.54e-11	0.7561	5.076e-13	2.61e-12	28.47	0.01	10.16	0.28	64	0.987046	GATOR2 complex, GATOR complex, SOG complex		No
MIS18A	0.7702	1.009e-13	6.2e-13	0.7622	2.548e-13	1.37e-12	66.14	-0.04	31.48	0.39	64	1.00144	MIS18 complex		No
MIS18BP1	0.6981	1.443e-10	5.1e-10	0.7095	5.274e-11	2.06e-10	102.94	-0.04	71.21	0.42	64	0.886176	MIS18 complex		No
MKKS	0.6353	0.0004884	0.000709	0.6342	0.0005031	0.000775	8.89	-0.09	4.94	0.28	26	0.748411	BBS-chaperonin complex, MKKS-BBS12 complex		No
MKLN1	-0.1372	0.2798	0.303	-0.0784	0.5379	0.565	42.39	-0.03	16.97	0.24	64	-0.0785612	RANBPM-Muskelin-TWA1-HSMpp8 complex, CTLH complex		No
MKNK1	0.7544	6.097e-13	3.21e-12	0.6703	1.376e-09	4.49e-09	10.82	0.04	8.2	0.38	64	0.811288	MNK1-eIF4F complex		No
MKS1	0.4007	0.001034	0.00145	0.4168	0.0006115	0.000932	15.91	-0.06	5.3	0.29	64	0.443813	MKS1-TMEM67 complex		No
MLC1	0.8192	3.872e-15	3.13e-14	0.7642	2.954e-12	1.38e-11	14.92	-0.12	30.13	0.98	58	1.00623	MLC1-Na,K-ATPase-Kir4.1-AQP4-TRPV4-syntrophin complex, HEPACAM-MLC1-Na,K-ATPase-Kir4.1-AQP4-TRPV4 complex		No
MLLT1	0.2142	0.08921	0.102	0.2711	0.03027	0.0374	29.42	0.1	9.6	0.17	64	0.278051	EBAFb complex, EBAFa complex, AFF1-MLLT1-CBX8 complex, AFF4 super elongation complex (SEC)		No
MLLT3	0.9422	3.953e-31	4.25e-27	0.8639	3.985e-20	5.97e-19	9.48	-0.18	12.74	0.83	64	1.30852	AFF4 super elongation complex (SEC)		No
MLST8	0.0889	0.4849	0.512	-0.0964	0.4487	0.476	14.35	0.1	6.41	0.14	64	-0.0967003	mTOR complex (MTOR, RICTOR, MLST8), mTOR complex (MTOR, RAPTOR, MLST8), mTORC2 complex, mTORC1 complex		No
MMAA	0.5555	1.889e-06	3.69e-06	0.4752	7.257e-05	0.000124	4.41	0.11	1.55	0.28	64	0.516766	MMAA-MUT complex		No
MMS19	0.2676	0.03257	0.0391	0.2503	0.04609	0.0556	69.49	0.02	12.36	0.22	64	0.255733	CIA targeting (MIP18, CIAO1, MMS19) complex, MMXD complex, MMS19 complex, CIA2B-CIA1-MMS19 complex, MMS19-XPD complex, MMS19-FAM96B complex		No
MNAT1	0.4276	0.0004248	0.000622	0.4502	0.0001896	0.000309	22.55	-0.04	9.32	0.18	64	0.484951	TFIIH transcription factor complex, CAK complex (Cdk-activating kinase complex), CAK-ERCC2 complex, ESR1-CDK7-CCNH-MNAT1-MTA1-HDAC2 complex		No
MND1	0.5067	1.939e-05	3.33e-05	0.5172	1.208e-05	2.31e-05	101.24	0.05	76.45	0.27	64	0.57251	TBPIP/HOP2-MND1 complex		No
MOCS2	0.8406	3.693e-18	6.12e-17	0.8539	3.032e-19	3.79e-18	13.09	-0.33	7.86	0.65	64	1.27038	Molybdopterin synthase		No
MORF4L1	0.333	0.007173	0.00917	0.3884	0.001518	0.00219	85.88	0	18.96	0.29	64	0.409914	NuA4/Tip60-HAT complex, MRG15-PAM14-RB complex, MAF2 complex, NuA4/Tip60-HAT complex B, NuA4/Tip60-HAT complex A, NuA4/Tip60 HAT complex		No
MORF4L2	0.4556	0.0001552	0.00024	0.7324	6.095e-12	2.72e-11	208.44	0.1	61.18	0.42	64	0.933885	NuA4/Tip60-HAT complex		No
MPHOSPH10	0.1615	0.2023	0.223	0.0921	0.4693	0.497	42.18	-0.08	12.78	0.22	64	0.0923617	IMP3-IMP4-MPP10 complex		No
MPHOSPH6	0.2105	0.09504	0.109	0.2364	0.06007	0.0713	50.39	-0.02	15.02	0.25	64	0.240958	Exosome		No
MPHOSPH8	0.3629	0.003208	0.00426	0.349	0.004702	0.00638	39.93	0.01	11.7	0.14	64	0.364305	RANBPM-Muskelin-TWA1-HSMpp8 complex, HUSH complex		No
MPO	0.5428	3.591e-06	6.78e-06	0.4775	6.607e-05	0.000114	33.71	-0.64	169.16	1.15	64	0.519741	CP\u2013LF\u2013MPO complex, CP-MPO complex		No
MPP1	0.9166	2.272e-26	1.11e-23	0.9378	3.473e-30	6.22e-28	72.02	0.18	51.67	0.67	64	1.71948	GPC-4.1R-p55 complex		No
MPP6	0.8052	1.055e-15	9.49e-15	0.8625	5.376e-20	7.82e-19	23.72	-0.11	17.25	0.62	64	1.30303	VAM1-VELI1 complex		No
MPP7	0.8488	8.134e-19	1.6e-17	0.914	5.62e-26	2.82e-24	8.59	0.07	14.35	1.03	64	1.5513	RICH1/AMOT polarity complex, Flag-Amot precipitated, MPP7-DLG1-LIN7A complex, MPP7-DLG1-LIN7C complex		No
MRFAP1	0.3382	0.00627	0.00807	0.4057	0.0008807	0.00131	97	-0.14	25.66	0.42	64	0.430453	MRG15-PAM14-RB complex		No
MRGBP	0.7007	1.15e-10	4.14e-10	0.5733	7.389e-07	1.66e-06	45.97	0.05	15.6	0.21	64	0.652425	NuA4/Tip60-HAT complex, NuA4/Tip60-HAT complex A		No
MS4A1	0.6356	1.674e-08	4.36e-08	0.6438	9.572e-09	2.78e-08	48.63	-0.97	110.64	1.16	64	0.764637	CD20-LCK-LYN-FYN-p75/80 complex, (Raji human B cell line), CD20-LCK-FYN-p75/80 complex		No
MSL1	0.5175	1.193e-05	2.11e-05	0.5236	9.017e-06	1.75e-05	63.04	0.1	14.96	0.17	64	0.581287	MSL complex		No
MSL2	0.538	4.535e-06	8.45e-06	0.6527	5.086e-09	1.53e-08	76.25	0.07	32.93	0.19	64	0.779988	MSL complex		No
MSL3	0.4414	0.0002614	0.000392	0.4772	6.707e-05	0.000116	16.91	0.11	6.13	0.2	64	0.519352	MSL complex		No
MSX1	0.8368	1.28e-13	7.72e-13	0.8511	1.819e-14	1.12e-13	5.58	0.07	7.89	0.85	48	1.26013	PAX9-MSX1 complex		No
MT-ATP8	-0.1085	0.3935	0.42	-0.1256	0.3225	0.35	143.91	0.03	70.04	0.15	64	-0.126267	F1F0-ATP synthase, mitochondrial		No
MT-CO1	0.1107	0.3838	0.41	0.1006	0.429	0.457	6940.16	0.07	3233.72	0.5	64	0.100941	MITRAC12-SURF1-COX1 complex, MITRAC7-COX1 complex, Cytochrome c oxidase, mitochondrial		No
MT-CO2	-0.1539	0.2247	0.246	-0.244	0.05201	0.0623	4201.4	0.05	1693.87	0.37	64	-0.249023	Ecsit complex (ECSIT, MT-CO2, GAPDH, TRAF6, NDUFAF1), Ecsit complex (ECSIT, MT-CO2, NDUFA1, MT-ND1, TRAF6, NDUFAF1), Cytochrome c oxidase, mitochondrial		No
MT-CO3	-0.2536	0.04319	0.0512	-0.2622	0.03636	0.0444	11731.4	-0.07	4531.45	0.43	64	-0.268469	Cytochrome c oxidase, mitochondrial		No
MT-ND2	-0.235	0.06158	0.0718	-0.2226	0.07704	0.0903	284.75	0.24	203.49	0.38	64	-0.22639	Respiratory chain complex I (holoenzyme), mitochondrial, Respiratory chain complex I (incomplete intermediate ND1, ND2, ND3, CIA30 assembly), mitochondrial, Respiratory chain complex I (gamma subunit) mitochondrial		No
MT-ND3	-0.149	0.2401	0.262	-0.1568	0.216	0.239	736.72	0.14	360.31	0.36	64	-0.158104	Respiratory chain complex I (holoenzyme), mitochondrial, Respiratory chain complex I (incomplete intermediate ND1, ND2, ND3, CIA30 assembly), mitochondrial, Respiratory chain complex I (gamma subunit) mitochondrial		No
MT-ND4	-0.2622	0.04883	0.0576	-0.2768	0.0371	0.0453	836.82	0.05	565.64	0.3	57	-0.284213	Respiratory chain complex I (beta subunit) mitochondrial		No
MT-ND5	0.0305	0.8108	0.825	0.0392	0.7582	0.777	299.73	0.15	201.82	0.35	64	0.0392201	Respiratory chain complex I (holoenzyme), mitochondrial, Respiratory chain complex I (beta subunit) mitochondrial		No
MT-ND6	0.0437	0.7316	0.75	-0.0747	0.5573	0.584	110.51	-0.12	77.3	0.51	64	-0.0748394	Respiratory chain complex I (holoenzyme), mitochondrial, Respiratory chain complex I (gamma subunit) mitochondrial		No
MTIF2	0.47	8.914e-05	0.000142	0.4298	0.0003941	0.000615	64.45	0.01	19.91	0.25	64	0.459651	TNF-alpha/NF-kappa B signaling complex 5		No
MTX1	0.4278	0.0004219	0.000619	0.423	0.0004965	0.000765	13.84	-0.07	4.43	0.45	64	0.45134	MIB complex		No
MTX2	0.8405	3.736e-18	6.18e-17	0.7921	6.432e-15	4.22e-14	50.01	-0.06	24.63	0.43	64	1.07704	MIB complex		No
MUS81	0.1867	0.1397	0.157	0.1663	0.1892	0.211	33.47	0.11	9.2	0.26	64	0.167859	MUS81-CDS1 complex		No
MYL12A	0.0961	0.5114	0.537	0.123	0.4	0.428	269.52	0.03	148.5	0.27	49	0.123626	WIP-WASp-actin-myosin-IIa complex		No
MYL6	0.535	5.249e-06	9.71e-06	0.5583	1.639e-06	3.52e-06	220.78	0.05	73.49	0.25	64	0.63036	WIP-WASp-actin-myosin-IIa complex		No
MYO1E	0.5	2.595e-05	4.38e-05	0.477	6.736e-05	0.000116	3.62	-0.37	12.01	1.31	64	0.519093	Emerin complex 1		No
MYO7A	0.7832	3.684e-06	6.95e-06	0.5585	0.003715	0.00512	4.75	-0.15	10.8	1.21	25	0.630651	MYO7A-PDZD7 complex		No
MYOM1	-0.3055	0.02926	0.0353	-0.2695	0.05581	0.0666	2.16	0.09	2.53	0.33	51	-0.276325	MYOM1 homodimer complex		No
MYSM1	0.3371	0.006459	0.0083	0.405	0.0009004	0.00134	24.37	0.01	11.54	0.21	64	0.429616	KAT2B-KIF11-MYSM1 complex		No
N4BP2	0.7526	7.468e-13	3.88e-12	0.7704	9.871e-14	5.57e-13	78.99	0.08	40.49	0.28	64	1.02131	UTX-MLL2/3 complex		No
NAA15	0.5217	9.844e-06	1.76e-05	0.4877	4.355e-05	7.7e-05	69.47	-0.08	21.38	0.2	64	0.533038	Ku antigen-NARG1 complex, ARD1-NATH complex		No
NAE1	0.0249	0.8449	0.857	0.1113	0.3814	0.41	99.86	0.09	44.81	0.16	64	0.111763	APPBP1-UBA3 complex		No
NAPB	0.4032	0.0009539	0.00134	0.4014	0.001012	0.0015	15.12	0.12	6.66	0.26	64	0.425317	SNARE complex (SNAP25, VAMP3, VAMP2, NAPB, STX13)		No
NBN	0.0337	0.7918	0.808	0.0757	0.5522	0.579	78.4	-0.01	19.69	0.2	64	0.0758451	MRN complex (MRE11-RAD50-NBN complex), BRCA1-RAD50-MRE11-NBS1 complex, BASC complex (BRCA1-associated genome surveillance complex), MRE11A-RAD50-NBN-TRF2 complex, MRN-TRRAP complex (MRE11A-RAD50-NBN-TRRAP complex), DNA double-strand break end-joining complex, MDC1-MRN-ATM-FANCD2 complex, MDC1-MRE11-RAD50-NBS1 complex, ATM-NBN complex, RAD50-MRE11-NBN-p200-p350 complex, BRCA1-BARD1-BACH1-DNA damag…		No
NBR1	0.8382	5.606e-18	8.82e-17	0.861	7.23e-20	1.03e-18	29.02	-0.03	17.25	0.53	64	1.2972	MAP2K4-MAP3K3-NBR1 complex		No
NCAPD2	0.4704	8.763e-05	0.00014	0.5631	1.272e-06	2.77e-06	210.75	-0.08	92.45	0.3	64	0.637361	Condensin I complex, Condensin I-PARP-1-XRCC1 complex		No
NCAPD3	0.6177	5.394e-08	1.31e-07	0.6261	3.16e-08	8.52e-08	84.08	0.01	33.19	0.3	64	0.734976	Condensin II		No
NCAPG2	0.6251	3.37e-08	8.45e-08	0.7212	1.806e-11	7.55e-11	77.56	0.01	42.87	0.27	64	0.910141	Condensin II		No
NCAPH	0.7107	4.745e-11	1.82e-10	0.6643	2.163e-09	6.87e-09	62.3	-0.05	28.67	0.3	64	0.800471	Condensin I complex, Condensin I-PARP-1-XRCC1 complex		No
NCAPH2	0.3079	0.01333	0.0166	0.2983	0.01667	0.0212	58.7	0.06	20.1	0.27	64	0.307653	Condensin II		No
NCOA2	0.7346	4.876e-12	2.21e-11	0.8038	1.299e-15	9.27e-15	48.55	-0.06	25.81	0.38	64	1.10926	SRC-3 complex, SRC-1 complex		No
NCOA6	-0.0072	0.9547	0.96	0.1376	0.2781	0.304	16.47	0.13	8.96	0.22	64	0.138478	DICER1-NCOA6-AGO2 complex, ASCOM complex, UTX-MLL2/3 complex, NCOA6-DNA-PK-Ku-PARP1 complex, PTIP-HMT complex, MLL3 complex, MLL4 complex		No
NDC80	0.6916	2.49e-10	8.45e-10	0.732	6.349e-12	2.82e-11	87.61	-0.17	47.66	0.33	64	0.933023	NDC80 kinetochore complex, KNL1-MIS12-NDC80-SPC24-ZWINT complex		No
NDFIP1	0.8214	9.334e-17	1.07e-15	0.794	4.995e-15	3.33e-14	23.8	-0.42	22.89	0.88	64	1.08216	NDFIP1-NEDD4L-SLC11A2 complex		No
NDUFA10	0.0973	0.4446	0.471	0.0586	0.6455	0.669	35.73	0.12	6.76	0.3	64	0.0586672	Respiratory chain complex I (holoenzyme), mitochondrial, Respiratory chain complex I (gamma subunit) mitochondrial, Respiratory chain complex I (incomplete intermediate), mitochondrial		No
NDUFA11	-0.0596	0.6402	0.662	-0.031	0.808	0.823	6.93	0.19	1.54	0.4	64	-0.0310099	Respiratory chain complex I (holoenzyme), mitochondrial, Respiratory chain complex I (lambda subunit) mitochondrial		No
NDUFA12	0.0945	0.4576	0.484	0.0442	0.7288	0.749	76.33	0.06	29.98	0.26	64	0.0442288	Respiratory chain complex I (holoenzyme), mitochondrial, Respiratory chain complex I (lambda subunit) mitochondrial		No
NDUFA13	-0.1367	0.2814	0.305	-0.0859	0.4995	0.527	4.99	0.03	2.31	0.27	64	-0.0861122	Respiratory chain complex I (holoenzyme), mitochondrial, Respiratory chain complex I (lambda subunit) mitochondrial		No
NDUFA2	0.1345	0.2895	0.313	0.0605	0.6347	0.659	64.48	0.09	17.26	0.26	64	0.060574	Respiratory chain complex I (holoenzyme), mitochondrial, Respiratory chain complex I (intermediate V/380kD and VI/480kD), mitochondrial, Respiratory chain complex I (intermediate VII/650kD), mitochondrial, Respiratory chain complex I (intermediate), mitochondrial, Respiratory chain complex I (lambda subunit) mitochondrial		No
NDUFA3	0.0073	0.9541	0.959	0.0692	0.587	0.613	34.61	0.04	9.45	0.25	64	0.0693108	Respiratory chain complex I (holoenzyme), mitochondrial, Respiratory chain complex I (gamma subunit) mitochondrial		No
NDUFA5	0.2677	0.03249	0.039	0.2648	0.03444	0.0422	31.6	0.09	11.4	0.18	64	0.271263	Respiratory chain complex I (holoenzyme), mitochondrial, Respiratory chain complex I (lambda subunit) mitochondrial		No
NDUFA6	0.6411	1.148e-08	3.06e-08	0.6239	3.624e-08	9.7e-08	123.08	-0.02	44.72	0.26	64	0.731365	Respiratory chain complex I (holoenzyme), mitochondrial, Respiratory chain complex I (early intermediate NDUFAF1 assembly), mitochondrial, Respiratory chain complex I (intermediate VII/650kD), mitochondrial, Respiratory chain complex I (intermediate), mitochondrial, Respiratory chain complex I (gamma subunit) mitochondrial		No
NDUFA7	-0.2163	0.3597	0.385	-0.1519	0.5227	0.55	3.37	-0.04	1.55	0.37	20	-0.153085	Respiratory chain complex I (holoenzyme), mitochondrial, Respiratory chain complex I (lambda subunit) mitochondrial		No
NDUFA8	0.3589	0.003589	0.00474	0.4169	0.0006096	0.00093	80.49	0.16	31.04	0.27	64	0.443934	Respiratory chain complex I (holoenzyme), mitochondrial, Respiratory chain complex I (gamma subunit) mitochondrial		No
NDUFA9	0.1525	0.229	0.251	0.1144	0.368	0.396	9.13	0.04	2.12	0.24	64	0.114903	Respiratory chain complex I (holoenzyme), mitochondrial, Respiratory chain complex I (early intermediate NDUFAF1 assembly), mitochondrial, Respiratory chain complex I (intermediate I/200kD and III/250kD), mitochondrial, Respiratory chain complex I (intermediate IV/310kD), mitochondrial, Respiratory chain complex I (intermediate V/380kD and VI/480kD), mitochondrial, Respiratory chain complex I (in…		No
NDUFAB1	0.336	0.006634	0.00851	0.3397	0.006022	0.00808	86.7	0.01	28.42	0.18	64	0.353753	Respiratory chain complex I (holoenzyme), mitochondrial, Respiratory chain complex I (beta subunit) mitochondrial		No
NDUFAF1	0.4346	0.0003333	0.000494	0.3758	0.002211	0.00313	29.5	0	8.71	0.29	64	0.39516	Respiratory chain complex I (early intermediate NDUFAF1 assembly), mitochondrial, Respiratory chain complex I (incomplete intermediate ND1, ND2, ND3, CIA30 assembly), mitochondrial, Ecsit complex (ECSIT, MT-CO2, GAPDH, TRAF6, NDUFAF1), Ecsit complex (ECSIT, MT-CO2, NDUFA1, MT-ND1, TRAF6, NDUFAF1), Ecsit complex (ECSIT, NDUFS3, NDUFAF1), Respiratory chain complex I (incomplete NDUFAF1 assembly), m…		No
NDUFB1	0.4711	8.526e-05	0.000136	0.4909	3.81e-05	6.79e-05	46.29	0.07	12.34	0.28	64	0.537245	Respiratory chain complex I (holoenzyme), mitochondrial, Respiratory chain complex I (beta subunit) mitochondrial		No
NDUFB10	0.1511	0.2332	0.255	0.1521	0.2303	0.254	134.66	0.07	37.56	0.18	64	0.153289	Respiratory chain complex I (holoenzyme), mitochondrial, Respiratory chain complex I (beta subunit) mitochondrial		No
NDUFB11	0.2901	0.02005	0.0246	0.2571	0.04032	0.049	132.02	0.05	39.29	0.21	64	0.263001	Respiratory chain complex I (holoenzyme), mitochondrial, Respiratory chain complex I (beta subunit) mitochondrial		No
NDUFB3	0.3429	0.005543	0.00717	0.361	0.00338	0.00468	143.55	0.05	49.21	0.28	64	0.378035	Respiratory chain complex I (holoenzyme), mitochondrial, Respiratory chain complex I (beta subunit) mitochondrial		No
NDUFB4	-0.0064	0.9597	0.964	0.0172	0.8929	0.902	116.4	0.06	30.52	0.24	64	0.0172017	Respiratory chain complex I (holoenzyme), mitochondrial, Respiratory chain complex I (beta subunit) mitochondrial		No
NDUFB5	0.4714	8.449e-05	0.000135	0.512	1.533e-05	2.89e-05	31.2	0.06	8.31	0.25	64	0.565437	Respiratory chain complex I (holoenzyme), mitochondrial, Respiratory chain complex I (beta subunit) mitochondrial		No
NDUFB6	0.427	0.0004336	0.000634	0.4203	0.000545	0.000836	59.59	0.01	25.02	0.23	64	0.448056	Respiratory chain complex I (holoenzyme), mitochondrial, Respiratory chain complex I (early intermediate NDUFAF1 assembly), mitochondrial, Respiratory chain complex I (intermediate), mitochondrial, Respiratory chain complex I (beta subunit) mitochondrial		No
NDUFB7	-0.0716	0.5737	0.599	-0.0603	0.6362	0.66	109.67	0.04	47.37	0.26	64	-0.0603732	Respiratory chain complex I (holoenzyme), mitochondrial, Respiratory chain complex I (beta subunit) mitochondrial		No
NDUFB8	0.3769	0.002144	0.00289	0.3028	0.015	0.0192	34.28	0.04	11.86	0.38	64	0.312599	Respiratory chain complex I (holoenzyme), mitochondrial, Respiratory chain complex I (beta subunit) mitochondrial, Respiratory chain complex I (incomplete intermediate), mitochondrial		No
NDUFB9	0.1533	0.2267	0.248	0.1175	0.3552	0.383	46.19	0.06	20.98	0.28	64	0.118045	Respiratory chain complex I (holoenzyme), mitochondrial, Respiratory chain complex I (beta subunit) mitochondrial		No
NDUFC1	0.1423	0.262	0.285	0.1172	0.3565	0.384	27.19	0.16	7.69	0.29	64	0.117741	Respiratory chain complex I (holoenzyme), mitochondrial, Respiratory chain complex I (gamma subunit) mitochondrial		No
NDUFC2	0.1059	0.405	0.431	0.1129	0.3745	0.403	39.36	0.08	14.78	0.27	64	0.113383	Respiratory chain complex I (holoenzyme), mitochondrial, Respiratory chain complex I (beta subunit) mitochondrial		No
NDUFS1	0.0861	0.4985	0.525	0.0607	0.6339	0.658	57.2	0.07	13.49	0.25	64	0.0607747	Respiratory chain complex I (holoenzyme), mitochondrial, Respiratory chain complex I (lambda subunit) mitochondrial, Respiratory chain complex I (incomplete intermediate), mitochondrial		No
NDUFS2	0.1672	0.1865	0.206	0.1851	0.1432	0.162	58.04	0.11	19.02	0.17	64	0.187259	Respiratory chain complex I (holoenzyme), mitochondrial, Respiratory chain complex I (intermediate I/200kD and III/250kD), mitochondrial, Respiratory chain complex I (intermediate IV/310kD), mitochondrial, Respiratory chain complex I (intermediate V/380kD and VI/480kD), mitochondrial, Respiratory chain complex I (intermediate VII/650kD), mitochondrial, Respiratory chain complex I (intermediate), …		No
NDUFS3	0.0682	0.5921	0.616	0.0075	0.953	0.958	64.42	0.06	19.36	0.17	64	0.00750014	Respiratory chain complex I (holoenzyme), mitochondrial, Respiratory chain complex I (early intermediate NDUFAF1 assembly), mitochondrial, Respiratory chain complex I (intermediate I/200kD and III/250kD), mitochondrial, Respiratory chain complex I (intermediate IV/310kD), mitochondrial, Respiratory chain complex I (intermediate V/380kD and VI/480kD), mitochondrial, Respiratory chain complex I (in…		No
NDUFS4	0.2216	0.07839	0.0904	0.1599	0.2069	0.23	87.92	0.05	27.81	0.3	64	0.161284	Respiratory chain complex I (holoenzyme), mitochondrial, Respiratory chain complex I (intermediate VII/650kD), mitochondrial, Respiratory chain complex I (intermediate), mitochondrial, Respiratory chain complex I (intermediate II/230kD), mitochondrial, Respiratory chain complex I (lambda subunit) mitochondrial, Respiratory chain complex I (incomplete intermediate), mitochondrial		No
NDUFS5	0.2422	0.05382	0.0631	0.2673	0.03273	0.0402	527.79	0.16	193	0.34	64	0.273954	Respiratory chain complex I (holoenzyme), mitochondrial, Respiratory chain complex I (intermediate VII/650kD), mitochondrial, Respiratory chain complex I (intermediate), mitochondrial, Respiratory chain complex I (gamma subunit) mitochondrial		No
NDUFS6	0.0838	0.5102	0.536	0.0275	0.8294	0.843	63.24	0.01	23.35	0.28	64	0.0275069	Respiratory chain complex I (holoenzyme), mitochondrial, Respiratory chain complex I (lambda subunit) mitochondrial, Respiratory chain complex I (incomplete intermediate), mitochondrial		No
NDUFS7	0.1169	0.3578	0.383	0.0961	0.4502	0.478	6.8	0.06	2.75	0.24	64	0.0963975	Respiratory chain complex I (holoenzyme), mitochondrial, Respiratory chain complex I (early intermediate NDUFAF1 assembly), mitochondrial, Respiratory chain complex I (intermediate VII/650kD), mitochondrial, Respiratory chain complex I (intermediate), mitochondrial, Respiratory chain complex I (intermediate II/230kD), mitochondrial, Respiratory chain complex I (lambda subunit) mitochondrial, Resp…		No
NDUFS8	-0.2222	0.07763	0.0896	-0.2638	0.03519	0.0431	26.82	0.13	8.64	0.2	64	-0.270188	Respiratory chain complex I (holoenzyme), mitochondrial, Respiratory chain complex I (lambda subunit) mitochondrial		No
NDUFV1	-0.2386	0.05764	0.0674	-0.1685	0.1831	0.205	80.61	0.14	18.22	0.29	64	-0.170122	Respiratory chain complex I (holoenzyme), mitochondrial, Respiratory chain complex I (lambda subunit) mitochondrial, Respiratory chain complex I (incomplete intermediate), mitochondrial		No
NDUFV2	0.1373	0.2793	0.303	0.2307	0.06662	0.0786	18.12	0.08	8.24	0.26	64	0.234929	Respiratory chain complex I (holoenzyme), mitochondrial, Respiratory chain complex I (intermediate VII/650kD), mitochondrial, Respiratory chain complex I (intermediate), mitochondrial, Respiratory chain complex I (intermediate II/230kD), mitochondrial, Respiratory chain complex I (lambda subunit) mitochondrial, Respiratory chain complex I (incomplete intermediate), mitochondrial		No
NDUFV3	0.5365	4.879e-06	9.06e-06	0.5528	2.17e-06	4.58e-06	20.4	0.09	6.38	0.28	64	0.622405	Respiratory chain complex I (holoenzyme), mitochondrial, Respiratory chain complex I (lambda subunit) mitochondrial, Respiratory chain complex I (incomplete intermediate), mitochondrial		No
NECTIN3	0.8599	9.056e-20	2.42e-18	0.8228	7.383e-17	6.29e-16	5.35	-0.44	7.72	0.86	64	1.16543	PDZD11-nectin3 complex		No
NEDD4	0.7964	3.592e-15	2.92e-14	0.8639	3.985e-20	5.97e-19	21.21	-0.07	15.04	0.49	64	1.30852	PI4K2A-WASH complex, NEDD4-PI4K2A complex		No
NEIL1	0.7509	8.986e-13	4.59e-12	0.7118	4.306e-11	1.7e-10	10.29	-0.53	19.12	1.02	64	0.890823	DNA repair complex NEIL1-PNK-Pol(beta)-LigIII(alpha)-XRCC1		No
NEIL2	0.7663	1.6e-13	9.45e-13	0.7953	4.202e-15	2.83e-14	12.76	0.09	7.21	0.53	64	1.08569	DNA repair complex NEIL2-PNK-Pol(beta)-LigIII(alpha)-XRCC1		No
NEK9	0.7507	9.139e-13	4.67e-12	0.7794	3.299e-14	1.98e-13	33.45	0.12	12.13	0.27	64	1.04384	FACT-NEK9 complex		No
NELFA	0.5039	2.183e-05	3.72e-05	0.2822	0.02385	0.0298	14.6	0.1	5.66	0.19	64	0.290071	NELF complex (Negative elongation factor complex)		No
NELFB	0.4742	7.562e-05	0.000122	0.3788	0.002025	0.00288	55.54	0.08	17.49	0.2	64	0.398658	NELF complex (Negative elongation factor complex)		No
NELFCD	0.0337	0.7916	0.808	-0.0383	0.7637	0.782	54.36	0.08	18.34	0.15	64	-0.0383187	NELF complex (Negative elongation factor complex)		No
NELFE	0.3491	0.00469	0.00612	0.2643	0.03483	0.0427	87.83	0.02	26.05	0.14	64	0.270726	NELF complex (Negative elongation factor complex)		No
NEURL4	0.1337	0.2921	0.316	0.1332	0.2939	0.321	20.05	-0.03	5.88	0.21	64	0.133996	E6AP-HERC2-MAPK6-NEURL4 complex		No
NFE2L1	0.3778	0.002085	0.00282	0.4243	0.0004754	0.000734	67.89	-0.19	23.75	0.49	64	0.452925	EglN2-NRF1-PGC1alpha complex		No
NFKBIE	0.5826	4.41e-07	9.38e-07	0.536	5.009e-06	1.01e-05	16.67	0.03	7.23	0.22	64	0.598526	TNF-alpha/NF-kappa B signaling complex (CHUK, KPNA3, NFKB2, NFKBIB, REL, IKBKG, NFKB1, NFKBIE, RELB, NFKBIA, RELA, TNIP2), CHUK-NFKB2-REL-IKBKG-SPAG9-NFKB1-NFKBIE-COPB2-TNIP1-NFKBIA-RELA-TNIP2 complex, IKB(epsilon)-RELA-cREL complex		No
NFRKB	0.4259	0.0004502	0.000657	0.4802	5.919e-05	0.000103	44.73	0.07	11.6	0.11	64	0.523244	INO80 chromatin remodeling complex		No
NFYA	0.4645	0.0001105	0.000174	0.4923	3.603e-05	6.44e-05	54.37	0.08	20.27	0.14	64	0.539092	CBF-DNA complex, p32-CBF-DNA complex, NF-YA-LaminA complex		No
NGDN	-0.0331	0.7953	0.811	-0.1466	0.2477	0.272	34.4	-0.07	9.57	0.2	64	-0.147664	AATF-NGDN-NOL10 complex		No
NHEJ1	0.208	0.09904	0.113	0.3062	0.01388	0.0179	0.66	0.08	0.49	0.2	64	0.316347	DNA ligase IV-XRCC4-XLF complex		No
NHP2	0.1568	0.216	0.237	0.174	0.1691	0.19	116.51	0.11	58.67	0.19	64	0.175789	Telomerase holoenzyme		No
NINJ1	0.647	7.625e-09	2.09e-08	0.7042	8.492e-11	3.23e-10	19.08	-0.26	21.56	0.86	64	0.875584	NINJ1 homo-oligomer complex		No
NLGN1	0.7886	1.031e-06	2.09e-06	0.5984	0.0009771	0.00145	3.77	0.09	9.69	1.55	27	0.690651	NLGN1-NRXN1 complex		No
NLRP1	0.6911	2.6e-10	8.78e-10	0.817	1.842e-16	1.48e-15	13.09	0.04	13.89	0.51	64	1.14773	NLRP1 inflammasome		No
NLRP2	0.6107	8.387e-08	1.98e-07	0.3254	0.008693	0.0115	1.98	-1.68	5	1.29	64	0.337675	NLRP2 inflammasome		No
NME1	0.6092	9.187e-08	2.15e-07	0.6284	2.703e-08	7.34e-08	62.1	-0.11	33.81	0.27	64	0.738768	Prune/Nm23-H1 complex, NDPKA-AMPKalpha1 complex		No
NOL10	0.3944	0.001259	0.00174	0.2977	0.01689	0.0215	48.23	-0.01	15.24	0.21	64	0.306994	AATF-NGDN-NOL10 complex		No
NOL9	0.4356	0.0003208	0.000476	0.4348	0.0003304	0.000522	46.01	0.09	12.92	0.19	64	0.465801	LAS1L-PELP1-TEX10-WDR18-NOL9-SENP3 complex		No
NONO	0.4422	0.0002538	0.000381	0.4136	0.0006801	0.00103	545.77	0.1	153.51	0.09	64	0.439946	PSF-p54(nrb) complex, p54(nrb)-PSF-matrin3 complex, snRNP-free U1A (SF-A) complex, TLE1 corepressor complex (MASH1 promoter-corepressor complex), TOP1-PSF-P54 complex, MASH1 promoter-coactivator complex, CAMK2-delta-MASH1 promoter-coactivator complex, HEXIM1-DNA-PK-paraspeckle components-ribonucleoprotein complex		No
NOP10	-0.3495	0.004638	0.00605	-0.2416	0.05442	0.065	331.43	0.06	148.25	0.23	64	-0.246473	Telomerase holoenzyme		No
NOS1AP	0.6378	0.001405	0.00193	0.3382	0.1237	0.141	0.18	-0.39	0.23	0.92	22	0.352059	SCRIB-NOS1AP-VANGL1 complex		No
NPHP1	0.7366	4.051e-05	6.7e-05	0.8235	7.702e-07	1.73e-06	0.61	-0.33	0.64	0.96	24	1.1676	NPHP1-NPHP4-BCAR1 complex, NPHP1-PKD1 complex, AHI1-NPHP1 heterodimer, AHI1-NPHP1 heterotetramer		No
NPHP4	0.5868	3.463e-07	7.48e-07	0.5869	3.451e-07	8.13e-07	7.03	0.03	3.22	0.33	64	0.672924	Jade-1-NPHP4 complex, NPHP1-NPHP4-BCAR1 complex, LATS1-NPHP4 complex, DVL2-INVS-NPHP4-RPGRIP1L complex		No
NPLOC4	0.6714	1.266e-09	3.84e-09	0.6577	3.528e-09	1.09e-08	44.72	0.04	9.97	0.16	64	0.788749	NUB1L-UFD1-NPL4-NEDD8 complex		No
NPRL2	0.1664	0.1888	0.209	0.0352	0.7824	0.799	28.86	0.09	7.21	0.33	64	0.0352145	GATOR1 complex, GATOR complex, SOG complex		No
NPRL3	0.3007	0.01575	0.0195	0.4529	0.0001715	0.000281	8.83	-0.05	5.09	0.29	64	0.488343	GATOR1 complex, GATOR complex, SOG complex		No
NQO2	0.7791	3.404e-14	2.31e-13	0.7845	1.729e-14	1.07e-13	4.67	-0.15	4.83	0.73	64	1.05697	AKT1-NQO2 complex		No
NSL1	0.5155	1.309e-05	2.3e-05	0.4548	0.0001596	0.000262	18.89	0.08	4.98	0.15	64	0.490736	Mis12 centromere complex		No
NSMCE4A	0.118	0.353	0.378	0.1031	0.4175	0.446	64.46	0.04	20.03	0.19	64	0.103468	TRIM31-MAGEA1-NSE4 complex		No
NUB1	0.8232	6.924e-17	8.2e-16	0.8359	8.383e-18	8.23e-17	62.74	0.05	18.4	0.29	64	1.20741	NUB1L-UFD1-NPL4-NEDD8 complex		No
NUDCD3	0.739	3.114e-12	1.46e-11	0.6321	2.12e-08	5.87e-08	28	-0.04	7.53	0.26	64	0.744906	Dynein-2 complex, cytoplasmic		No
NUF2	0.6647	2.105e-09	6.2e-09	0.6955	1.8e-10	6.59e-10	84.19	-0.16	51.64	0.34	64	0.858531	NDC80 kinetochore complex		No
NUFIP2	0.1136	0.3714	0.397	0.074	0.5609	0.587	124.04	-0.14	35.01	0.25	64	0.0741355	NUFIP2-Roquin1 complex		No
NUMA1	0.6836	4.808e-10	1.55e-09	0.7265	1.087e-11	4.67e-11	118.29	0.21	40.31	0.3	64	0.921275	NuMA-LGN-G-alpha-i-1 complex		No
NUP107	0.3048	0.01432	0.0178	0.1987	0.1154	0.132	71.05	0.03	26.25	0.11	64	0.201379	Nup 107-160 subcomplex, NPC subcomplex (NUP98, NUP107, NUP133, NUP160)		No
NUP133	0.39	0.001444	0.00198	0.336	0.006641	0.00888	96.92	0.04	33.29	0.11	64	0.349577	Nup 107-160 subcomplex, NPC subcomplex (NUP98, NUP107, NUP133, NUP160)		No
NUP155	0.0814	0.5224	0.548	0.1294	0.3082	0.335	89.76	0.03	32.21	0.09	64	0.13013	GLE1-NUPL2-NUP155 complex		No
NUP160	0.1556	0.2194	0.241	0.198	0.1168	0.134	67.51	0.04	30.28	0.11	64	0.20065	Nup 107-160 subcomplex, NPC subcomplex (NUP98, NUP107, NUP133, NUP160)		No
NUP37	0.692	2.406e-10	8.19e-10	0.6263	3.113e-08	8.4e-08	41.61	0	18.23	0.11	64	0.735305	Nup 107-160 subcomplex		No
NUP43	0.213	0.0911	0.104	0.2328	0.06416	0.0759	103.3	0.01	26.94	0.1	64	0.237148	Nup 107-160 subcomplex		No
NUP85	0.2124	0.09203	0.105	0.1853	0.1428	0.162	61.17	0.07	12.49	0.11	64	0.187466	Nup 107-160 subcomplex		No
NUP93	0.7101	4.988e-11	1.9e-10	0.7429	2.093e-12	9.98e-12	44.99	0.01	13.18	0.13	64	0.95692	CEN complex		No
NUP98	0.3491	0.004696	0.00612	0.3214	0.009601	0.0126	114.57	0.05	27.82	0.1	64	0.333208	Nup 107-160 subcomplex, NPC subcomplex (NUP98, NUP107, NUP133, NUP160)		No
NUS1	0.4674	9.87e-05	0.000156	0.4596	0.0001331	0.000221	28.73	-0.09	8.79	0.37	64	0.496804	DHDDS-NUS1 complex		No
NXF1	0.0757	0.5524	0.578	0.08	0.5296	0.557	50.95	0.06	14.26	0.12	64	0.0801713	Exon junction complex, Postsplicing complex, TNPO2-RAN-NXF1 complex		No
OBSL1	0.8892	6.354e-18	9.8e-17	0.8494	6.358e-15	4.18e-14	3.5	-0.41	5.72	1.07	50	1.25399	3M core complex, 3M complex, ANKRA2-CCDC8-OBSL1-CUL7 complex		No
ODC1	0.6083	9.731e-08	2.27e-07	0.7087	5.679e-11	2.21e-10	660.7	-0.28	747.14	0.72	64	0.884567	ODC-OAZ1-CCND1 complex		No
OFD1	0.6746	9.834e-10	3.03e-09	0.8208	1.021e-16	8.53e-16	108.06	-0.1	77.83	0.48	64	1.15926	KIAA0753-FOR20-OFD1 complex		No
OGDH	0.5268	7.769e-06	1.41e-05	0.4422	0.0002541	0.000407	54.91	0.06	26.65	0.28	64	0.474962	KAT2A-Oxoglutarate dehydrogenase complex		No
OGT	0.0661	0.604	0.628	-0.0195	0.8787	0.889	221.53	0.05	116.89	0.16	64	-0.0195025	OGT-TRAK1-TRAK2 complex, HCF-1 complex, MLL2 complex, MLL1 complex, Set1A complex, Set1B complex, NSL complex, ASXL1-HCFC1-OGT complex, OGT-HIRA complex, KMT2E-OGT-USP7 complex		No
OPA1	0.4445	0.0002338	0.000354	0.4899	3.974e-05	7.06e-05	79.04	0.04	20.82	0.23	64	0.535929	Mediator complex		No
OPTN	0.8815	7.122e-22	3.97e-20	0.9357	9.452e-30	1.45e-27	18.29	-0.1	16.26	0.69	64	1.70233	HD-RAB8A-OPTN complex		No
ORAI1	0.7603	3.188e-13	1.79e-12	0.6894	2.988e-10	1.06e-09	21.27	0.04	13.1	0.65	64	0.846811	TRPC1-STIM1-ORAI1 complex		No
ORC1	0.6079	9.977e-08	2.33e-07	0.6274	2.897e-08	7.84e-08	97.46	-0.08	43.75	0.22	64	0.737117	ORC complex (origin recognition complex), ORC 1-5 complex (origin recognition 1-5 complex), ORC5-ORC1 complex, BRCA1-IRIS-pre-replication complex		No
ORC2	0.4061	0.000869	0.00123	0.4127	0.000702	0.00106	47.29	-0.01	13.43	0.14	64	0.438861	ORC complex (origin recognition complex), ORC 2-4 complex (origin recognition 2-4 complex), ORC 2-5 complex (origin recognition 2-5 complex), ORC 1-5 complex (origin recognition 1-5 complex), MCM8-ORC2-CDC6 complex, Ku-ORC complex		No
ORC3	0.6648	2.087e-09	6.15e-09	0.6379	1.432e-08	4.06e-08	46.64	-0.02	16.33	0.19	64	0.754625	ORC complex (origin recognition complex), ORC 2-4 complex (origin recognition 2-4 complex), ORC 2-5 complex (origin recognition 2-5 complex), ORC 1-5 complex (origin recognition 1-5 complex), Ku-ORC complex		No
ORC4	0.2442	0.05181	0.0609	0.231	0.06634	0.0783	18.38	0.05	6.53	0.15	64	0.235246	ORC complex (origin recognition complex), ORC 2-4 complex (origin recognition 2-4 complex), ORC 2-5 complex (origin recognition 2-5 complex), ORC 1-5 complex (origin recognition 1-5 complex), Ku-ORC complex		No
ORC5	0.3663	0.002909	0.00387	0.3791	0.002008	0.00286	31.01	0.03	8.62	0.15	64	0.399008	ORC complex (origin recognition complex), ORC 2-5 complex (origin recognition 2-5 complex), ORC 1-5 complex (origin recognition 1-5 complex), ORC5-ORC1 complex		No
ORC6	0.6977	1.487e-10	5.24e-10	0.7196	2.082e-11	8.63e-11	50.61	-0.22	22.95	0.36	64	0.906815	ORC complex (origin recognition complex), Ku-ORC complex		No
ORMDL3	0.2116	0.168	0.187	0.1412	0.3605	0.388	57.01	0.02	25.94	0.26	44	0.14215	ORMDL3-SPTLC1 complex		No
OS9	0.3419	0.005686	0.00735	0.2948	0.01803	0.0229	80.15	-0.1	27.65	0.3	64	0.303815	HIF1A-OS9-EGLN1 complex, HIF1A-OS9-EGLN3 complex, HRD1 complex, AUP1-OS9-SEL1L-UBC6e-UBXD8 complex		No
OSBP	0.4395	0.0002797	0.000418	0.57	8.814e-07	1.96e-06	54.5	0.03	13.04	0.14	64	0.647523	KIAA1468-OSBP-RAB11A complex		No
OSGEP	0.309	0.01299	0.0162	0.2774	0.02646	0.0329	59.92	0.16	19.73	0.24	64	0.284863	KEOPS complex, PRAME complex		No
OXSR1	0.7682	1.28e-13	7.72e-13	0.8164	2.004e-16	1.61e-15	64.02	0.16	24.64	0.39	64	1.14593	WNK1-OSR1 complex		No
PACS1	0.6373	1.489e-08	3.91e-08	0.6005	1.56e-07	3.86e-07	17.12	0.2	11.16	0.41	64	0.693929	PKD2-PACS1 complex, AP1G1-PACS1-FURIN complex		No
PAF1	0.4166	0.0006166	0.000885	0.5141	1.388e-05	2.63e-05	59.23	-0.01	19.31	0.14	64	0.568287	Paf complex		No
PAG1	0.8502	6.241e-19	1.29e-17	0.9393	1.657e-30	3.71e-28	103.66	-0.3	109.18	0.9	64	1.73207	BRD7-CBP-SWI\u2013SNF complex		No
PAGR1	0.1744	0.1682	0.187	0.1892	0.1342	0.153	18.28	0.01	4.97	0.19	64	0.191507	PTIP-HMT complex, MLL3 complex, MLL4 complex		No
PAIP1	0.4378	0.0002975	0.000443	0.4453	0.0002266	0.000365	87.74	-0.03	23.77	0.18	64	0.478822	Multiprotein complex (mRNA turnover)		No
PAPOLA	0.4562	0.0001518	0.000235	0.4762	6.971e-05	0.00012	63.31	0.1	26.85	0.2	64	0.518058	REL-MAP3K8-RELA-TNIP2-PAPOLA complex		No
PAQR3	0.5388	0.0002319	0.000351	0.5242	0.0003665	0.000575	13.01	-0.25	6.11	0.46	42	0.582114	PAQR3-SCAP-SREBF2 complex, PAQR3-SCAP-complex, PAQR3-SREBF2 complex, INSIG1-PAQR3 complex		No
PARD6B	0.7348	4.768e-12	2.17e-11	0.6868	3.705e-10	1.31e-09	9.21	-0.15	3.89	0.4	64	0.841873	LLGL2-PAR-6B-PRKCI complex, PAR-3-PAR-6B-PRKCI complex, LLGL1-PAR-6B-PRKCI complex, PAR6-CDC42 complex		No
PARK7	0.4165	0.0006186	0.000888	0.2989	0.01645	0.021	141.89	0.04	42.11	0.18	64	0.308311	DJ-1-SNCA complex, high molecular weight complex, PPD complex, DJ-1-DJBP-AR complex		No
PARN	0.4125	0.0007052	0.00101	0.363	0.003198	0.00444	34.57	0	9.32	0.15	64	0.380337	mRNA decay complex (UPF1, UPF2, UPF3B, DCP2, XRN1, XRN2, EXOSC2, EXOSC4, EXOSC10, PARN)		No
PARP9	0.6702	1.382e-09	4.17e-09	0.7386	3.242e-12	1.51e-11	20.78	-0.05	10.13	0.41	64	0.947392	DTX3L-PARP9 complex, DTX3L-PARP9-STAT1 complex		No
PARVB	0.7461	1.499e-12	7.37e-12	0.5391	4.306e-06	8.72e-06	2.78	-1	5.23	0.99	64	0.602886	Dysferlin-affixin complex, ACTN1-PARVB complex, ILK-PARVB-ARHGEF6 complex, PARVB-ARHGEF6 complex		No
PATJ	0.6528	1.593e-05	2.76e-05	0.6484	1.897e-05	3.52e-05	1.13	-0.84	2.51	1.12	36	0.772533	CRB1-MPP5-INADL complex, RICH1/AMOT polarity complex, Flag-Rich1 precipitated, RICH1/AMOT polarity complex, Flag-Amot precipitated		No
PAWR	0.8477	1.011e-18	1.94e-17	0.9043	1.332e-24	4.82e-23	20.54	-0.32	18.39	0.87	64	1.49533	PAR4-BACE1 complex		No
PAX9	0.7617	6.854e-08	1.64e-07	0.6303	3.787e-05	6.75e-05	1.59	-0.29	2.66	0.89	36	0.741914	PAX9-MSX1 complex		No
PAXIP1	0.4813	5.67e-05	9.24e-05	0.5174	1.198e-05	2.29e-05	24.91	0.09	10.29	0.17	64	0.572783	UTX-MLL2/3 complex, PTIP-HMT complex, PTIP-DNA damage response complex, PITX2-MLL4-ASH2L-RBBP5-PTIP complex, MLL3 complex, MLL4 complex		No
PCCA	0.3518	0.004364	0.00571	0.6293	2.56e-08	6.99e-08	12.76	-0.02	16.48	0.58	64	0.740256	Propionyl-CoA carboxylase		No
PCCB	0.0103	0.9359	0.943	-0.0688	0.5892	0.615	37.2	0	10.75	0.54	64	-0.0689089	Propionyl-CoA carboxylase		No
PCF11	0.2885	0.02078	0.0254	0.263	0.03579	0.0438	63.15	0.04	15.4	0.12	64	0.269329	CF IIAm complex (Cleavage factor IIAm complex)		No
PCGF1	0.0081	0.9495	0.955	0.1274	0.3158	0.343	25.63	0.07	9.17	0.21	64	0.128096	BCOR complex		No
PCGF6	0.1424	0.2616	0.284	0.2638	0.03521	0.0431	28.47	-0.1	10.77	0.28	64	0.270188	E2F-6 complex		No
PCM1	0.4536	0.0001669	0.000257	0.4664	0.0001026	0.000173	115.5	-0.11	44.92	0.25	64	0.50546	BBS4 centriolar satellite complex, HOOK2-PCM1-RAB8A complex		No
PCNT	0.6018	1.44e-07	3.28e-07	0.5239	8.903e-06	1.73e-05	36.31	0.03	13.16	0.21	64	0.5817	Pericentrin-GCP complex		No
PDCD6	0.5613	1.404e-06	2.79e-06	0.4468	0.0002144	0.000346	8.4	0.1	3.3	0.23	64	0.480695	p23 protein complex, PEF1-ALG2 complex, Ubiquitin E3 ligase (CUL3, KLHL12, PEF1, PDCD6)		No
PDCD7	0.4758	7.092e-05	0.000114	0.2842	0.02283	0.0286	55.67	0	13.52	0.15	64	0.292245	18S U11/U12 snRNP, 12S U11 snRNP		No
PDCL	0.515	1.333e-05	2.34e-05	0.4391	0.0002841	0.000452	53.2	-0.09	15.07	0.23	64	0.471115	DRIP78-PHLP complex		No
PDE6D	0.7545	6.054e-13	3.19e-12	0.7603	3.153e-13	1.68e-12	41.22	0.13	10.96	0.25	64	0.996926	INPP5E-PDE6D-RPGR complex		No
PDIA6	0.8759	2.711e-21	1.18e-19	0.8857	2.497e-22	5.61e-21	346.44	0.06	153.16	0.44	64	1.40161	HSPA2-ACR-PDIA6 complex		No
PDLIM1	0.9208	4.949e-27	4.09e-24	0.939	1.942e-30	4.26e-28	190.37	-0.13	178.37	0.78	64	1.72953	PDLIM1-E-cadherin-beta-catenin complex		No
PDRG1	0.207	0.1008	0.115	0.2038	0.1062	0.122	28.47	0.02	9.42	0.26	64	0.206694	Kinase maturation complex 1		No
PDS5A	0.6502	6.075e-09	1.69e-08	0.6488	6.716e-09	1.99e-08	130.26	0.08	43.67	0.14	64	0.773224	Sororin-cohesin complex		No
PDXK	0.829	2.732e-17	3.56e-16	0.8703	9.866e-21	1.62e-19	14.36	-0.1	10.83	0.41	64	1.33432	DNA repair complex NEIL2-PNK-Pol(beta)-LigIII(alpha)-XRCC1, DNA repair complex NEIL1-PNK-Pol(beta)-LigIII(alpha)-XRCC1		No
PDZD11	0.1523	0.2296	0.251	0.0581	0.6483	0.672	51.94	-0.08	13.04	0.21	64	0.0581655	PLEKHA7-PDZD11 complex, PDZD11-nectin1 complex, PDZD11-nectin3 complex		No
PEF1	0.2187	0.08257	0.095	0.1877	0.1375	0.156	81.61	0.11	16.82	0.16	64	0.189952	PEF1-ALG2 complex, Ubiquitin E3 ligase (CUL3, KLHL12, PEF1, PDCD6)		No
PELI1	0.7596	3.429e-13	1.91e-12	0.6495	6.396e-09	1.9e-08	21.14	0	12.78	0.34	64	0.774433	PELI1-IRAK4-IRAK1-TRAF6 complex, IL-1-induced		No
PELP1	0.2079	0.09918	0.113	0.2004	0.1123	0.129	32.46	0.02	9.46	0.17	64	0.203149	MLL1-WDR5 complex, 5FMC (Friends of Methylated Chtop) complex, LAS1L-PELP1-TEX10-WDR18-NOL9-SENP3 complex, PELP1-TEX10-WDR18 complex		No
PES1	0.7348	4.767e-12	2.17e-11	0.5904	2.826e-07	6.75e-07	69.1	-0.02	23.24	0.21	64	0.67828	DDX27-PeBoW complex, PeBoW complex		No
PEX1	0.4753	7.217e-05	0.000116	0.4832	5.249e-05	9.19e-05	38.32	0.09	13.55	0.28	64	0.527151	Pex26-Pex6-Pex1 complex		No
PEX14	0.293	0.01878	0.0231	0.3734	0.00237	0.00334	15.83	-0.02	3.82	0.19	64	0.392368	PEX14 homodimer complex		No
PEX26	0.2284	0.06942	0.0805	0.2123	0.09212	0.107	13.32	0.02	3.6	0.22	64	0.215579	Pex26-Pex6-Pex1 complex		No
PEX6	0.5851	3.826e-07	8.21e-07	0.5793	5.31e-07	1.22e-06	32.39	0.04	14.4	0.27	64	0.661408	Pex26-Pex6-Pex1 complex		No
PFDN1	0.3974	0.001148	0.0016	0.3921	0.001355	0.00197	81.47	0.01	24	0.14	64	0.414279	Prefoldin complex		No
PFDN2	0.5674	1.011e-06	2.05e-06	0.5467	2.951e-06	6.11e-06	90.14	0	31.43	0.18	64	0.613662	Prefoldin complex, URI complex (Unconventional prefoldin RPB5 Interactor), Kinase maturation complex 1		No
PFDN4	0.5806	4.925e-07	1.04e-06	0.5954	2.113e-07	5.12e-07	53.65	-0.07	23.75	0.22	64	0.68599	Prefoldin complex		No
PFDN5	0.0927	0.4664	0.493	0.1049	0.4094	0.438	154.21	0.01	44.75	0.18	64	0.105287	Prefoldin complex		No
PFDN6	0.3487	0.004746	0.00618	0.3743	0.002314	0.00327	29.2	-0.02	7.88	0.19	64	0.393414	Prefoldin complex		No
PFN2	0.7788	3.532e-14	2.38e-13	0.7623	2.54e-13	1.36e-12	7.41	-0.12	11.16	0.93	64	1.00168	Profilin 2 complex		No
PGAM5	0.5467	2.961e-06	5.64e-06	0.5042	2.158e-05	3.97e-05	62.52	0.01	20.91	0.19	64	0.554922	PGAM5-KEAP1-NRF2 complex		No
PHAX	0.6396	1.28e-08	3.39e-08	0.602	1.429e-07	3.55e-07	39.3	-0.03	9.81	0.18	64	0.696278	PHAX-CBC complex (cap binding complex), CRM1-RAN-PHAX-CBC complex (cap binding complex)		No
PHB2	0.5201	1.058e-05	1.88e-05	0.4263	0.0004444	0.000689	277.25	0.01	83.64	0.17	64	0.455366	prohibitin 2 complex, mitochondrial		No
PHC1	0.5443	3.337e-06	6.33e-06	0.5624	1.322e-06	2.88e-06	19.14	0.05	7.27	0.33	64	0.636337	Polycomb repressive complex 1 (PRC1, hPRC-H), RING1-Polycomb repressive complex, BMI1-HPH1-HPH2 complex		No
PHC3	0.3953	0.001224	0.0017	0.3498	0.004604	0.00626	26.39	0	13.03	0.21	64	0.365216	Polycomb repressive complex 1 (PRC1, hPRC-H)		No
PHF19	0.7431	2.038e-12	9.84e-12	0.743	2.061e-12	9.83e-12	57.6	-0.14	36.61	0.33	64	0.957143	EED-EZH2-PHF19 complex, HIC1-PCL3L-PCR2 complex		No
PHF20	0.4313	0.0003736	0.000551	0.4185	0.0005778	0.000884	31.56	0	9.94	0.24	64	0.445872	MLL1-WDR5 complex, NSL complex		No
PHF21A	0.3982	0.001119	0.00156	0.5126	1.486e-05	2.8e-05	11.04	0.18	6.02	0.27	64	0.56625	CoREST-HDAC complex, LSD1 complex, Anti-HDAC2 complex, anti-BHC110 complex, BHC complex, BRAF53-BRCA2 complex, BHC110 complex		No
PHF5A	0.3944	0.001259	0.00174	0.3414	0.005759	0.00774	138.11	0.1	44.44	0.12	64	0.355676	SF3b complex, 17S U2 snRNP		No
PHKA1	0.9032	1.853e-24	2.93e-22	0.6228	3.897e-08	1.04e-07	3.25	-0.45	6.23	1	64	0.729566	Phosphorylase kinase complex		No
PHKB	0.1132	0.3732	0.399	0.1201	0.3445	0.372	37.65	0.1	13.45	0.19	64	0.120682	Phosphorylase kinase complex		No
PI4K2A	0.6453	8.61e-09	2.34e-08	0.7018	1.042e-10	3.91e-10	11.03	-0.1	6.87	0.52	64	0.870839	PI4K2A-WASH complex, PI4K2A-PRDX1 complex, NEDD4-PI4K2A complex, CLTC-PI4K2A complex, PI4K2A-PLDN complex, DVL1-PI4K2A complex, DVL1-PIP5K1B-PI4K2A complex, PIP5K1B-PI4K2A complex		No
PI4KA	0.4897	4.017e-05	6.65e-05	0.3668	0.002871	0.00401	56.32	0.09	19.72	0.26	64	0.384721	P2X7 receptor signalling complex, Phosphatidylinositol 4-kinase complex		No
PIAS1	0.4291	0.0004036	0.000593	0.4501	0.00019	0.000309	39.12	0.09	13.87	0.17	64	0.484826	PIAS1-SUMO1-UBC9 complex		No
PICK1	0.2934	0.09753	0.111	0.4445	0.009548	0.0125	7.92	0.02	7.4	0.35	33	0.477825	PICK1-GRIP1-GLUR2 complex		No
PIDD1	0.1749	0.1669	0.186	0.1583	0.2116	0.235	10.43	0.03	5.54	0.33	64	0.159643	PIDDsome complex		No
PIGA	0.3379	0.006323	0.00813	0.4109	0.0007433	0.00112	13.39	-0.1	4.23	0.44	64	0.436694	GPI-GnT activity complex		No
PIGC	0.1244	0.3748	0.401	0.1237	0.3776	0.406	19.1	0.11	4.65	0.26	53	0.124337	GPI-GnT activity complex		No
PIGH	0.5522	2.239e-06	4.34e-06	0.6014	1.474e-07	3.66e-07	14.44	-0.05	8.98	0.52	64	0.695338	GPI-GnT activity complex		No
PIGK	0.5053	2.061e-05	3.53e-05	0.5118	1.542e-05	2.9e-05	24.11	0.02	8.06	0.23	64	0.565166	GAA1-GPI8-PIGT-PIG-PIGS complex		No
PIGQ	0.3067	0.01369	0.017	0.3345	0.006909	0.00921	7.42	0.08	3.46	0.37	64	0.347887	GPI-GnT activity complex		No
PIGS	0.5839	4.097e-07	8.75e-07	0.5729	7.538e-07	1.69e-06	31.27	0	8.14	0.2	64	0.651829	GAA1-GPI8-PIGT-PIG-PIGS complex		No
PIGT	0.4599	0.0001315	0.000205	0.4672	9.954e-05	0.000168	11.31	0.04	3.31	0.18	64	0.506482	GAA1-GPI8-PIGT-PIG-PIGS complex		No
PIGU	0.7146	3.327e-11	1.31e-10	0.6943	1.991e-10	7.24e-10	38.17	0	12.94	0.22	64	0.85621	GAA1-GPI8-PIGT-PIG-PIGS complex		No
PIK3C3	0.6906	2.716e-10	9.15e-10	0.656	4.02e-09	1.23e-08	25.5	-0.03	30.3	0.26	64	0.785759	Phosphatidylinositol 3-kinase complex (PIK3C3, PIK3R4), Bcl-2-Beclin1-UVRAG-PI(3)KC3 complex, ULK1-ATG13-ATG14-PIK3C3 complex		No
PIK3R4	0.2303	0.06714	0.078	0.2476	0.04856	0.0584	48.82	0.03	11.15	0.13	64	0.252854	Phosphatidylinositol 3-kinase complex (PIK3C3, PIK3R4), Bcl-2-Beclin1-UVRAG-PI(3)KC3 complex		No
PIP	-0.0681	0.5927	0.617	-0.0743	0.5597	0.586	0.03	-0.1	0.13	0.54	64	-0.0744372	ZAG-PIP complex		No
PIP5K1B	0.818	2.135e-11	8.72e-11	0.7739	1.155e-09	3.81e-09	14.33	-0.32	20.61	0.77	43	1.02998	DVL1-PIP5K1B-PI4K2A complex, PIP5K1B-PI4K2A complex		No
PKN1	0.0096	0.94	0.947	-0.1032	0.4173	0.445	85.41	0.07	23.46	0.17	64	-0.103569	AKAP13-MAP2K3-MAP3K20-MAPK14-PKN1 complex		No
PKP1	0.6158	7.177e-07	1.48e-06	0.1032	0.4577	0.485	0.54	-0.05	2.2	0.84	54	0.103569	PKP1-ZO-1 complex		No
PLCB1	0.8258	4.564e-17	5.66e-16	0.952	1.434e-33	1.1e-30	10.31	-0.17	11.65	0.97	64	1.8527	PLCB1-PARD3-PARD6A complex		No
PLCB3	0.7265	1.086e-11	4.66e-11	0.7083	5.868e-11	2.28e-10	24.05	0.13	10.72	0.41	64	0.883764	PLCB3-PARD3-PARD6A complex, LPA(2)-NHERF2-PLC-beta3 complex, CXCR2-NHERF1-PLC-beta-3 complex, PDZK1-PLCB3-SSTR5 complex, PDZK1-PLCB3- SSTR1 complex, PDZK1-PLCB3- SSTR2 complex, PDZK1-PLCB3- SSTR3 complex, PDZK1-PLCB3- SSTR4 complex		No
PLCG1	0.8465	1.258e-18	2.34e-17	0.9087	3.275e-25	1.31e-23	67.83	0.01	46.44	0.63	64	1.52001	LAT-PLC-gamma-1-p85-GRB2-CBL-VAV-SLP-76 signaling complex, C305 activated, PLC-gamma-1-SLP-76-SOS1-LAT complex, PDGFRA-PLC-gamma-1-PI3K-SHP-2 complex, PDGF stimulated, LAT-PLC-gamma-1-p85-GRB2-SOS signaling complex, C305 activated, LCK-SLP76-PLC-gamma-1-LAT complex, pervanadate-activated, PLC-gamma-1-LAT-c-CBL complex, OKT3 stimulated, SLP-76-PLC-gamma-1-ITK complex, alpha-TCR stimulated, SLP-76-…		No
PLCG2	0.8858	2.406e-22	1.53e-20	0.9129	8.322e-26	3.89e-24	28.09	-0.24	23.33	0.73	64	1.54466	PLC-gamma-2-SLP-76-Lyn-Grb2 complex, PKC-alpha-PLD1-PLC-gamma-2 signaling complex, lacritin stimulated, PLC-gamma-2-Syk-LAT-FcR-gamma complex, PLC-gamma-2-Lyn-FcR-gamma complex, PLC-gamma-2-SLP-76 complex, PLC-gamma-2-LAT complex		No
PLEKHA7	0.7403	2.723e-12	1.29e-11	0.7474	1.3e-12	6.36e-12	3.13	-0.34	4.35	0.82	64	0.967039	PLEKHA7-PDZD11 complex		No
PLEKHM2	0.3773	0.002119	0.00286	0.3591	0.003567	0.00492	34.78	0.02	17.5	0.16	64	0.375852	PLEKHM2-KIF5B complex		No
PLG	0.0486	0.703	0.723	0.202	0.1095	0.126	0.06	0.44	0.15	1.15	64	0.204817	IGF2R-PLAUR-PLG complex, IGF2R-PLG-PLAU-PLAUR-LTGFbeta1 complex		No
PLIN3	0.8092	5.923e-16	5.62e-15	0.8147	2.611e-16	2.05e-15	70.09	0.18	29.53	0.43	64	1.14085	RAB9-TIP47-MPRI complex		No
PLXNA1	0.7631	2.294e-13	1.32e-12	0.8875	1.575e-22	3.71e-21	9.38	-0.17	11.82	0.78	64	1.41003	FARP2-NRP1-PlexinA1 complex, PlexinA1-NRP1 complex, PlexinA1-Nrp2 complex, SEMA6D-PlexinA1-NRP1 complex, PlexinA1-NRP1-SEMA3A complex, PLXNA1-RANBPM complex, CRMP-MICAL-PlexinA1 complex, induced by SEMA3A		No
PLXNA3	0.3427	0.005565	0.0072	0.294	0.01835	0.0233	7.19	0.21	4.63	0.49	64	0.302939	FARP2-NRP1-PlexinA3 complex, PlexinA3-Nrp1 complex, PLXNA3-RANBPM complex		No
PLXNA4	0.8804	3.067e-07	6.68e-07	0.5914	0.006023	0.00808	3.88	0.21	11.75	0.87	20	0.679816	FARP2-NRP1-PlexinA4 complex, PLXNA4-RANBPM complex		No
PLXND1	0.7627	2.424e-13	1.39e-12	0.8913	5.758e-23	1.47e-21	33.61	-0.33	39.81	0.9	64	1.42821	SEMA4A-PlexinD1 complex, Nrp1-PlexinD1 complex, SEMA3C-PlexinD1-Nrp1 complex		No
PMF1	0.1495	0.2384	0.26	0.1988	0.1153	0.132	22.6	-0.01	8.65	0.18	64	0.201483	Mis12 centromere complex		No
PML	0.7926	6.031e-15	4.74e-14	0.8186	1.428e-16	1.16e-15	10.63	-0.1	3.8	0.36	64	1.15256	ZNF198-PML complex, PML-SMAD2/3-SARA complex		No
PMS1	0.0789	0.5354	0.561	0.1269	0.3178	0.345	39.84	0.05	13.09	0.49	64	0.127588	PCNA-MLH1-PMS1 complex, MSH2-MSH6-PMS1-MLH1 complex, MutL-beta complex		No
PMS2	0.4959	3.086e-05	5.17e-05	0.4931	3.473e-05	6.22e-05	21.58	0.02	6.6	0.78	64	0.540148	MSH2-MLH1-PMS2-PCNA DNA-repair initiation complex, MSH2-MLH1-PMS2 DNA-repair initiation complex, MutL-alpha complex, MSH2-MSH6-PMS2-MLH1 complex, PCNA-MutS-alpha-MutL-alpha-DNA complex, EXO1-MLH1-PMS2 complex		No
PNKP	0.4279	0.000421	0.000617	0.3697	0.002644	0.00371	28.29	0.19	10.43	0.23	64	0.388076	DNA ligase IV-XRCC4-PNK complex, DNA ligase III-XRCC1-PNK-DNA-pol III multiprotein complex, XRCC1-LIG3-PNK-TDP1 complex		No
PNRC2	0.3252	0.06938	0.0805	0.4047	0.02159	0.0271	293	0.13	103.62	0.26	32	0.429257	DCP1A-NR3C1-PNRC2-UPF1-complex		No
POLA1	0.4698	8.992e-05	0.000143	0.488	4.314e-05	7.63e-05	93.32	-0.06	46.93	0.25	64	0.533432	RC complex (Replication competent complex), RC complex during S-phase of cell cycle, RC complex during G2/M-phase of cell cycle, DNA synthesome complex (13 subunits), DNA synthesome complex (17 subunits), DNA polymerase alpha-primase complex, DNA synthesome core complex, DNA synthesome complex (15 subunits)		No
POLA2	-0.0389	0.7605	0.778	0.0232	0.8558	0.868	9.47	0.1	3.22	0.26	64	0.0232042	RC complex (Replication competent complex), DNA synthesome complex (13 subunits), DNA synthesome complex (17 subunits), DNA polymerase alpha-primase complex, DNA synthesome core complex, DNA synthesome complex (15 subunits)		No
POLB	0.503	2.279e-05	3.87e-05	0.4912	3.773e-05	6.73e-05	26.01	0.19	6.42	0.28	64	0.537641	DNA ligase III-XRCC1-PNK-DNA-pol III multiprotein complex, DNA repair complex NEIL2-PNK-Pol(beta)-LigIII(alpha)-XRCC1, DNA repair complex NEIL1-PNK-Pol(beta)-LigIII(alpha)-XRCC1, 9-1-1-POLB complex		No
POLD2	0.6068	1.067e-07	2.48e-07	0.5532	2.13e-06	4.5e-06	106.49	0.03	53.41	0.17	64	0.622981	PCNA-DNA polymerase delta complex, DNA synthesome complex (13 subunits), DNA synthesome complex (17 subunits), DNA synthesome core complex, DNA synthesome complex (15 subunits)		No
POLD4	0.6466	7.858e-09	2.15e-08	0.5887	3.116e-07	7.39e-07	3.81	0.07	2.25	0.35	64	0.675674	PCNA-DNA polymerase delta complex, DNA synthesome complex (13 subunits), DNA synthesome complex (17 subunits), DNA synthesome core complex, DNA synthesome complex (15 subunits)		No
POLE	0.0615	0.6293	0.652	0.1665	0.1884	0.21	67.85	0.01	50.81	0.29	64	0.168065	RC complex during S-phase of cell cycle, RC complex during G2/M-phase of cell cycle, DNA synthesome complex (17 subunits), DNA synthesome complex (15 subunits)		No
POLE2	0.6035	1.304e-07	2.99e-07	0.5962	2.008e-07	4.88e-07	44.05	-0.06	24.06	0.34	64	0.687231	DNA synthesome complex (17 subunits), DNA synthesome complex (15 subunits)		No
POLE3	0.6529	5.024e-09	1.41e-08	0.6212	4.34e-08	1.15e-07	189.44	-0.03	68.99	0.25	64	0.726957	HuCHRAC complex, DNA synthesome complex (17 subunits), DNA synthesome complex (15 subunits), ATAC complex, YEATS2-linked		No
POLE4	0.8471	1.116e-18	2.11e-17	0.8344	1.088e-17	1.05e-16	18.48	-0.06	7.54	0.4	64	1.20245	DNA synthesome complex (17 subunits), DNA synthesome complex (15 subunits), ATAC complex, YEATS2-linked		No
POLH	0.7921	6.433e-15	5.03e-14	0.8628	4.978e-20	7.29e-19	87.16	-0.03	46.96	0.36	64	1.3042	CTF18-cohesion-RFC-POLH complex		No
POLK	0.3063	0.01383	0.0172	0.3313	0.007497	0.00994	22.14	-0.04	6.34	0.2	64	0.344288	Rev1-Rev3-Rev7-Polkappa complex		No
POLR1A	0.1829	0.148	0.166	0.163	0.1981	0.22	36.63	-0.01	7.42	0.28	64	0.164467	TNF-alpha/NF-kappa B signaling complex 5		No
POLR1B	0.5814	4.724e-07	1e-06	0.6134	7.085e-08	1.83e-07	56.11	0	23.1	0.27	64	0.714354	NMI-POLR1B-RRN3 complex, POLR1B-RRN3 complex, TNF-alpha/NF-kappa B signaling complex 5		No
POLR1D	0.639	1.333e-08	3.53e-08	0.4148	0.0006548	0.000995	32.33	0.01	12.12	0.22	64	0.441395	TNF-alpha/NF-kappa B signaling complex 5		No
POLR1E	0.5753	6.624e-07	1.37e-06	0.6532	4.905e-09	1.48e-08	74.04	0.06	29.16	0.32	64	0.78086	TNF-alpha/NF-kappa B signaling complex 5		No
POLR2A	0.0878	0.4901	0.517	0.1924	0.1276	0.146	63.73	0.1	24.54	0.09	64	0.194828	RNA polymerase II holoenzyme complex, RNA polymerase II core complex, CSA-POLIIa complex, Integrator-RNAPII complex, RNA pol II containing coactivator complex Tat-SF, SMN-PolII-RHA complex, CPSF6-ITCH-NUDT21-POLR2A-UBAP2L complex, CPSF6-EWSR1-ITCH-NUDT21-POLR2A-UBAP2L complex, CPSF6-ITCH-NUDT21-POLR2A complex, BRCA1-BARD1-POLR2A complex, POLR2A-CCNT1-CDK9-NCL-LEM6-CPSF2 complex, HES1 promoter cor…		No
POLR2B	0.3509	0.004475	0.00585	0.3266	0.008429	0.0111	160.98	0.06	46.51	0.09	64	0.339018	RNA polymerase II holoenzyme complex, RNA polymerase II core complex, FCP1-associated protein complex, Integrator-RNAPII complex, Menin-associated histone methyltransferase complex, RNA polymerase II (RNAPII), BRCA1-core RNA polymerase II complex, RPAP1-RPB2-RPB3 complex, BRCA1-RNA polymerase II complex		No
POLR2C	0.2697	0.03113	0.0374	0.1914	0.1297	0.148	75.54	0.05	23.66	0.11	64	0.19379	RNA polymerase II holoenzyme complex, RNA polymerase II core complex, RNA polymerase II (RNAPII), BRCA1-core RNA polymerase II complex, RPAP1-RPB2-RPB3 complex, BRCA1-RNA polymerase II complex		No
POLR2D	0.4238	0.0004839	0.000703	0.4301	0.0003891	0.000608	59.89	0.06	19.03	0.14	64	0.460019	RNA polymerase II holoenzyme complex, RNA polymerase II core complex, RNA polymerase II (RNAPII), BRCA1-core RNA polymerase II complex, BRCA1-RNA polymerase II complex		No
POLR2E	0.2689	0.03165	0.0381	0.3145	0.01138	0.0148	33.13	0.06	12.55	0.12	64	0.325532	RNA polymerase II holoenzyme complex, RNA polymerase II core complex, URI complex (Unconventional prefoldin RPB5 Interactor), RNA polymerase II (RNAPII), BRCA1-core RNA polymerase II complex, BRCA1-RNA polymerase II complex		No
POLR2F	0.2364	0.06004	0.07	0.1751	0.1663	0.187	10.89	0	2.85	0.18	64	0.176923	RNA polymerase II holoenzyme complex, RNA polymerase II core complex, RNA polymerase II (RNAPII), BRCA1-core RNA polymerase II complex, BRCA1-RNA polymerase II complex		No
POLR2G	0.3213	0.00963	0.0121	0.3331	0.007162	0.00953	122.25	0.1	46.02	0.1	64	0.346311	RNA polymerase II holoenzyme complex, RNA polymerase II core complex, RNA polymerase II (RNAPII), BRCA1-core RNA polymerase II complex, BRCA1-RNA polymerase II complex		No
POLR2H	0.5717	8.04e-07	1.65e-06	0.4675	9.83e-05	0.000166	51.44	0.03	12.14	0.17	64	0.506866	RNA polymerase II holoenzyme complex, RNA polymerase II core complex, RNA polymerase II (RNAPII), BRCA1-core RNA polymerase II complex, BRCA1-RNA polymerase II complex, TNF-alpha/NF-kappa B signaling complex 5		No
POLR2I	0.1677	0.1854	0.205	0.1176	0.3546	0.383	49.5	0.02	19.88	0.17	64	0.118147	RNA polymerase II holoenzyme complex, RNA polymerase II core complex, RNA polymerase II (RNAPII), BRCA1-core RNA polymerase II complex, BRCA1-RNA polymerase II complex		No
POLR2K	0.5116	1.559e-05	2.71e-05	0.4872	4.447e-05	7.86e-05	100.56	0.02	35.04	0.14	64	0.532382	RNA polymerase II holoenzyme complex, RNA polymerase II core complex, RNA polymerase II (RNAPII), BRCA1-core RNA polymerase II complex, BRCA1-RNA polymerase II complex		No
POLR2L	0.2046	0.1049	0.119	0.118	0.3531	0.381	44.54	0.06	21.32	0.13	64	0.118552	RNA polymerase II holoenzyme complex, RNA polymerase II core complex, RNA polymerase II (RNAPII), BRCA1-core RNA polymerase II complex, BRCA1-RNA polymerase II complex, TNF-alpha/NF-kappa B signaling complex 5		No
POP1	0.8141	2.844e-16	2.9e-15	0.7068	6.715e-11	2.59e-10	25.21	0	10.52	0.33	64	0.88076	Rnase/Mrp complex		No
POP4	-0.038	0.7656	0.782	-0.0906	0.4764	0.504	26.82	0.07	7.57	0.2	64	-0.0908491	Rnase/Mrp complex		No
POP5	-0.0685	0.5904	0.615	-0.0866	0.4963	0.524	38.24	0.06	12.15	0.24	64	-0.0868175	Rnase/Mrp complex		No
POP7	0.3538	0.004132	0.00542	0.3602	0.003459	0.00478	71.39	0.01	26.65	0.2	64	0.377116	Rnase/Mrp complex		No
POT1	0.4254	0.0004588	0.000669	0.4061	0.0008703	0.0013	26.34	0.08	9.32	0.18	64	0.430932	Telomere-associated protein complex, TIN2 complex, TRF1-TIN2 complex, Rap1 complex, TRF-Rap1 complex I, 2MD, TRF2-Rap1 complex II		No
POU2AF1	0.8128	3.491e-16	3.51e-15	0.8854	2.679e-22	5.95e-21	17.54	-0.31	21.75	0.82	64	1.40022	OCT1-OBF1-DNA-TLE1 complex, OCT1-OBF1-DNA complex		No
PPHLN1	0.309	0.01299	0.0162	0.3002	0.01594	0.0204	35.37	0.01	19.82	0.11	64	0.309739	HUSH complex		No
PPIA	0.5767	6.133e-07	1.28e-06	0.5248	8.513e-06	1.66e-05	1025.89	-0.01	384.69	0.23	64	0.582941	AIF-CYPA-DNA complex		No
PPME1	0.7168	2.704e-11	1.08e-10	0.723	1.511e-11	6.38e-11	23.52	0.15	6.23	0.26	64	0.913902	PPP2R1A-PPP2R1B-PPP2CA-PPME1-EIF4A1 complex		No
PPP1R12A	0.4331	0.0003506	0.000519	0.4757	7.113e-05	0.000122	53.69	0.11	13.75	0.21	64	0.517412	MRIP-MBS-RHOA complex, MRIP-MBS complex		No
PPP2R1A	0.1383	0.2757	0.299	0.1666	0.1882	0.21	86.94	0.09	21.47	0.08	64	0.168168	RFC2-RIalpha complex, PPP2CA-PPP2R1A complex, PPP2CA-PPP2R1A-PPP2R3A complex, RAF1-PPP2-PIN1 complex, PPP2R1A-PPP2R1B-PPP2CA-PPME1-EIF4A1 complex, PPP2R1A-PPP2R3B complex, PP2A A/C-striatin complex, PP2A A/C-SG2NA complex, PP2A-NR3A complex		No
PPP2R3C	0.3583	0.003652	0.00482	0.4208	0.0005358	0.000822	40.17	0	9.91	0.18	64	0.448664	ABCB1-PPP2R3C-TFPI2 complex		No
PPP3CB	0.5486	2.69e-06	5.16e-06	0.5463	3.02e-06	6.24e-06	33.46	0.08	11.86	0.22	64	0.613092	PPP3CA-PPP3CA-RCAN1 complex		No
PPP3R1	-0.0295	0.8168	0.831	-0.1012	0.426	0.454	60.36	0.08	15.94	0.31	64	-0.101548	Calcineurin, Calcineurin-FKBP12 complex		No
PPP4C	0.2761	0.0272	0.0329	0.2421	0.05395	0.0645	83.56	0.07	23.72	0.11	64	0.247004	Protein phosphatase 4 complex, PPP4C-PPP4R2-Gemin3-Gemin4 complex		No
PPP4R2	0.5082	1.81e-05	3.12e-05	0.5089	1.753e-05	3.27e-05	97.56	0.09	29.59	0.13	64	0.561244	Protein phosphatase 4 complex, PPP4C-PPP4R2-Gemin3-Gemin4 complex		No
PPP6C	0.2832	0.02333	0.0284	0.3962	0.00119	0.00175	83.46	0.06	22.83	0.15	64	0.419133	TNF-alpha/NF-kappa B signaling complex (CHUK, BTRC, NFKB2, PPP6C, REL, CUL1, IKBKE, SAPS2, SAPS1, ANKRD28, RELA, SKP1)		No
PPP6R1	0.539	4.319e-06	8.07e-06	0.5882	3.199e-07	7.58e-07	67.25	-0.03	25.82	0.25	64	0.674909	TNF-alpha/NF-kappa B signaling complex (CHUK, BTRC, NFKB2, PPP6C, REL, CUL1, IKBKE, SAPS2, SAPS1, ANKRD28, RELA, SKP1)		No
PPP6R2	0.5194	1.095e-05	1.94e-05	0.3468	0.004991	0.00676	46.55	0.18	13.2	0.21	64	0.361802	TNF-alpha/NF-kappa B signaling complex (CHUK, BTRC, NFKB2, PPP6C, REL, CUL1, IKBKE, SAPS2, SAPS1, ANKRD28, RELA, SKP1)		No
PPP6R3	0.4138	0.0006762	0.000966	0.356	0.003883	0.00533	127.08	0.01	30.92	0.15	64	0.372298	UTX-MLL2/3 complex		No
PRAME	0.8884	3.921e-16	3.88e-15	0.4082	0.005378	0.00725	6.62	0.42	15.31	1.15	45	0.433449	PRAME-Cullin2 ubiquitin ligase complex, PRAME-ElonginBC ubiquitin ligase, PRAME complex		No
PREB	0.5563	1.817e-06	3.56e-06	0.4922	3.61e-05	6.46e-05	62.14	0.05	17.23	0.14	64	0.53896	Coat protein complex II (SAR1B, PREB, SEC23A , SEC24B, SEC23IP), TANGO1L-cTAGE5-SEC12 complex		No
PRIM1	0.5729	7.543e-07	1.55e-06	0.561	1.42e-06	3.08e-06	66.37	-0.05	28.56	0.22	64	0.634291	DNA synthesome complex (13 subunits), DNA synthesome complex (17 subunits), DNA polymerase alpha-primase complex, DNA synthesome core complex, DNA synthesome complex (15 subunits)		No
PRIM2	0.4675	9.81e-05	0.000155	0.419	0.000569	0.000871	44.79	-0.06	14.76	0.22	64	0.446478	DNA synthesome complex (13 subunits), DNA synthesome complex (17 subunits), DNA polymerase alpha-primase complex, DNA synthesome core complex, DNA synthesome complex (15 subunits)		No
PRKAB2	0.3931	0.001313	0.00181	0.4181	0.0005867	0.000897	18.25	-0.07	5.15	0.29	64	0.445387	PRKAA2-PRKAB2-PRKAG3 complex, PRKAA1-PRKAB2-PRKAG1 complex, PRKAA2-PRKAB2-PRKAG1 complex		No
PRKACA	0.7549	5.761e-13	3.05e-12	0.7545	6.027e-13	3.07e-12	17.11	0.03	10.38	0.32	64	0.983321	AKAP250-PKA-PDE4D complex, KCNQ1 macromolecular complex		No
PRKAG1	0.6609	2.798e-09	8.12e-09	0.705	7.897e-11	3.01e-10	31.64	0.06	12.89	0.26	64	0.877173	PRKAA1-PRKAB2-PRKAG1 complex, PRKAA2-PRKAB2-PRKAG1 complex, v-ATPase-Ragulator-AXIN/LKB1-AMPK complex		No
PRKAR2A	0.8413	3.244e-18	5.43e-17	0.8273	3.572e-17	3.19e-16	22.58	0.04	13.71	0.66	64	1.17952	AKAP5-PRKAR2A-PPP3CA complex, KCNQ1 macromolecular complex, PKA (RII-alpha and RII-beta)-AKAP5-ADRB1 complex, beta(1)-AR receptosome (ADRB1-SAP97-AKAP79-PRKAR2A), GSKIP-GSK3B-PRKAR2A complex, PRKAR2A-GSKIP-GSK3B-DNM1L complex		No
PRKAR2B	0.7395	2.97e-12	1.4e-11	0.939	1.986e-30	4.27e-28	12.63	0.14	21.71	0.83	64	1.72953	AMY-1-S-AKAP84-RII-beta complex, PKA (RII-alpha and RII-beta)-AKAP5-ADRB1 complex, GSKIP-PRKAR2B complex		No
PRKCI	0.6293	2.551e-08	6.49e-08	0.6277	2.828e-08	7.67e-08	46.47	0.1	13.62	0.24	64	0.737612	RICH1-PAR3-aPKC polarity complex, KIF3A/B-PAR-3-aPKC-PAR-6 complex, LLGL2-PAR-6B-PRKCI complex, PAR-3-PAR-6B-PRKCI complex, LLGL1-PAR-6B-PRKCI complex, MAP2K5-PRKCI-SQSTM1 complex, PARD3B-PARD6A-PRKCI complex, HOOK2-PAR3-Par6alpha-PKCiota complex		No
PRKRIP1	0.0002	0.9988	1	0.0031	0.9805	0.983	33.31	-0.01	8.86	0.21	64	0.00310001	12S U11 snRNP		No
PRMT1	0.2555	0.04157	0.0493	0.2038	0.1063	0.123	119.92	0.05	45.04	0.23	64	0.206694	FIB-associated protein complex, PRMT1 complex, CHTOP-methylosome complex		No
PRMT2	0.7369	3.87e-12	1.79e-11	0.5536	2.09e-06	4.42e-06	27.87	0.03	15.91	0.35	64	0.623557	PRMT2 homodimer complex, PRMT2 homo-oligomer complex		No
PRMT7	0.1452	0.2522	0.275	0.1827	0.1485	0.168	17.94	-0.17	6.41	0.26	64	0.184775	BRD7-SWI\u2013SNF-SUZ12 complex		No
PRNP	0.5052	2.063e-05	3.53e-05	0.434	0.0003402	0.000536	81.89	-0.08	40.22	0.63	64	0.464814	PRNP-ApolopoproteinE3 complex, PRNP homo-oligomer complex		No
PROSER1	0.5707	8.486e-07	1.74e-06	0.2576	0.03991	0.0485	26.96	-0.11	17.62	0.29	64	0.263536	UTX-MLL2/3 complex		No
PRR7	0.3414	0.01636	0.0202	0.3781	0.007399	0.00982	4.5	-0.23	3.07	0.38	49	0.397841	JUN-FBW7-PRR7 complex		No
PSEN1	0.6107	8.397e-08	1.98e-07	0.4726	8.051e-05	0.000137	24.68	-0.03	10.4	0.26	64	0.513413	Gamma-secretase complex (APH1A, PSEN1, PSENEN, NCSTN), CD147-gamma-secretase complex, APH1A-PSEN1-NCSTN complex, Gamma-secretase complex (APH1B, PSEN1, PSENEN, NCSTN), Gamma-secretase-Delta1 complex, Gamma-secretase complex (APH1A, PSENEN, PSEN1, NCSTN, TMP21), APP-PSEN1 complex		No
PSEN2	0.887	1.308e-12	6.52e-12	0.8866	1.383e-12	6.74e-12	4.76	-0.3	5.29	1.03	35	1.40581	Gamma-secretase complex (APH1B, PSEN2, PSENEN, NCSTN), Gamma-secretase complex (APH1A, PSEN2, PSENEN, NCSTN), APH1A-PSEN2-NCSTN complex, APP-PSEN2 complex		No
PSMC3IP	0.594	2.294e-07	5.09e-07	0.5943	2.254e-07	5.44e-07	22.57	0.05	12.12	0.27	64	0.684288	TBPIP/HOP2-MND1 complex		No
PSMD1	0.476	7.013e-05	0.000113	0.5002	2.571e-05	4.68e-05	109.43	-0.01	31.55	0.13	64	0.549573	PA700 complex, PA700-20S-PA28 complex		No
PSMD11	0.4443	0.0002353	0.000355	0.4811	5.71e-05	9.93e-05	49.41	-0.01	12.75	0.13	64	0.524415	PA700 complex, PA700-20S-PA28 complex		No
PSMD12	0.094	0.4601	0.487	0.1944	0.1237	0.141	42.3	0.03	10.87	0.12	64	0.196906	PA700 complex, PA700-20S-PA28 complex		No
PSMD14	0.3185	0.01032	0.013	0.38	0.001954	0.00279	54.52	-0.01	13.69	0.12	64	0.40006	PA700 complex, PA700-20S-PA28 complex		No
PSMD2	0.574	7.084e-07	1.46e-06	0.5849	3.87e-07	9.06e-07	128.86	-0.02	37.46	0.16	64	0.669879	PA700 complex, PA700-20S-PA28 complex		No
PSMD3	0.4261	0.0004479	0.000654	0.3659	0.002943	0.00411	94.61	-0.03	24.11	0.13	64	0.383681	PA700 complex, PA700-20S-PA28 complex		No
PSMD5	0.8316	1.758e-17	2.43e-16	0.7641	2.055e-13	1.12e-12	26.62	-0.15	12.56	0.55	64	1.00599	PA700 complex, PA700-20S-PA28 complex		No
PSMD6	0.3043	0.0145	0.018	0.2583	0.0393	0.0479	32.49	-0.01	9.72	0.13	64	0.264286	PA700 complex, PA700-20S-PA28 complex		No
PSMD7	0.1316	0.2999	0.324	0.1049	0.4096	0.438	137.95	-0.05	51.28	0.12	64	0.105287	PA700 complex, PA700-20S-PA28 complex		No
PSMD8	0.4227	0.0005017	0.000728	0.4151	0.0006489	0.000987	141.2	0.02	48.35	0.11	64	0.441757	PA700 complex, PA700-20S-PA28 complex, SNARE complex (RINT1, ZW10, p31)		No
PSMG2	0.1818	0.1505	0.168	0.1529	0.2278	0.252	85.02	0.05	28.31	0.25	64	0.154109	PAC1-PAC2 complex		No
PSMG3	0.7702	1.006e-13	6.19e-13	0.732	6.349e-12	2.82e-11	43.06	-0.08	17.44	0.37	64	0.933023	PAC3-PAC4 complex		No
PSMG4	0.0772	0.5443	0.57	0.0867	0.4959	0.523	10.44	-0.13	4.35	0.35	64	0.0869182	PAC3-PAC4 complex		No
PSPC1	0.5451	3.21e-06	6.1e-06	0.5919	2.589e-07	6.21e-07	75.23	0.09	25.97	0.17	64	0.680586	HEXIM1-DNA-PK-paraspeckle components-ribonucleoprotein complex		No
PTAFR	-0.0147	0.9495	0.955	-0.0701	0.7626	0.781	0.36	-0.33	0.35	0.29	21	-0.0702152	JAK2-PAFR-TYK2 complex		No
PTCD3	0.0565	0.6572	0.679	0.0762	0.5496	0.577	67.54	-0.01	15.3	0.18	64	0.076348	H2AX complex II		No
PTGES3	0.3765	0.002164	0.00292	0.3438	0.005414	0.0073	252.11	0.11	67.33	0.17	64	0.358396	p23 protein complex, Hsp90-p23 complex		No
PTGS1	0.7865	1.342e-14	9.81e-14	0.6484	6.938e-09	2.05e-08	5.28	0.2	10.38	0.56	64	0.772533	COX1 homodimer complex		No
PTPRA	0.4094	0.0007816	0.00111	0.4342	0.0003369	0.000531	74.81	0.1	19.31	0.23	64	0.465061	PTPRA homodimer complex		No
PYCARD	0.8643	3.647e-20	1.1e-18	0.8907	6.684e-23	1.68e-21	27.2	-0.1	19.63	0.73	64	1.4253	NLRP1 inflammasome, NLRP3 inflammasome, NLRP2 inflammasome		No
PYM1	0.8685	1.466e-20	5.03e-19	0.8502	6.225e-19	7.43e-18	36.89	0.05	11.72	0.28	64	1.25687	Exon junction complex (EIF4A3, MLN51, UPF3B, MAGOH, Y14, PYM)		No
RAB11B	0.5854	3.756e-07	8.07e-07	0.526	8.07e-06	1.58e-05	14.7	0.03	6.06	0.22	64	0.584599	RAB11B-SPG10-SPG33 complex, RAB11B-SPG33 complex		No
RAB3A	0.6041	1.255e-07	2.89e-07	0.6729	1.125e-09	3.72e-09	4.82	0.04	2.45	0.45	64	0.816024	REP-RGGT-Rab complex		No
RAB8A	0.5063	1.965e-05	3.37e-05	0.3708	0.002562	0.0036	76.63	0.06	19.36	0.18	64	0.38935	HD-RAB8A-OPTN complex, BIN1-EHBP1-RAB8A complex, HOOK2-PCM1-RAB8A complex		No
RAB9A	0.6534	4.852e-09	1.36e-08	0.6984	1.398e-10	5.18e-10	31.08	-0.14	12.59	0.35	64	0.86417	RAB9-TIP47-MPRI complex		No
RABGEF1	0.3865	0.001609	0.0022	0.4341	0.0003381	0.000533	2.61	0.08	1.6	0.21	64	0.464938	RAB5-RABAPTIN5\u2013RABEX5 complex		No
RABGGTA	0.6528	5.046e-09	1.41e-08	0.6211	4.357e-08	1.15e-07	18.5	-0.07	7.09	0.25	64	0.726794	REP-RGGT-Rab complex		No
RACK1	0.3364	0.006577	0.00844	0.2144	0.08893	0.104	868.08	-0.02	302.18	0.16	64	0.217779	G protein complex (GNG2, GNB2L1, RAF1), FERMT3-RACK1 complex, ITGB1-RACK1 complex, ITGB2-RACK1 complex, ABCB1-ANXA2-RACK1-SRC complex		No
RAD1	0.1164	0.3596	0.385	0.1065	0.4025	0.431	32.49	0.04	10.09	0.15	64	0.106905	9-1-1 complex, 9-1-1-RAD17-RFC complex, 9-1-1-LIG1 complex, 9-1-1-FEN1 complex, 9-1-1-POLB complex, 9-1-1-APE1 complex, 9-1-1-RHINO complex, 9b-1-1 complex, 9b-1b-1 complex		No
RAD50	0.6943	1.979e-10	6.84e-10	0.6441	9.376e-09	2.73e-08	2.14	0.03	0.99	0.29	64	0.765149	MRN complex (MRE11-RAD50-NBN complex), R/M complex (RAD50-MRE11 complex), BRCA1-RAD50-MRE11-NBS1 complex, BASC complex (BRCA1-associated genome surveillance complex), BASC (Ab C-20) complex (BRCA1-associated genome surveillance complex), MRE11A-RAD50-NBN-TRF2 complex, MRN-TRRAP complex (MRE11A-RAD50-NBN-TRRAP complex), DNA double-strand break end-joining complex, Rap1 complex, TLE1 corepressor co…		No
RAD51B	0.3153	0.01117	0.014	0.3103	0.01257	0.0163	12.01	0.02	7.71	0.27	64	0.320877	BCDX2 complex, RAD51B-RAD51C complex, RAD51B-RAD51C-RAD51D-XRCC2-XRCC3 complex		No
RAD51C	0.6115	8.001e-08	1.9e-07	0.5978	1.827e-07	4.48e-07	22.09	-0.14	7.09	0.37	64	0.689717	BCDX2 complex, RAD51C-XRCC3 complex, RAD51B-RAD51C complex, RAD51B-RAD51C-RAD51D-XRCC2-XRCC3 complex		No
RAD51D	0.1581	0.2121	0.233	0.152	0.2306	0.254	13.42	-0.06	4.38	0.38	64	0.153187	BCDX2 complex, RAD51B-RAD51C-RAD51D-XRCC2-XRCC3 complex, RAD51L3-XRCC2 complex, BLM-RAD51L3-XRCC2 complex		No
RAD9A	0.4301	0.0003889	0.000572	0.3653	0.002993	0.00418	18.09	0.08	6.04	0.28	64	0.382989	9-1-1 complex, 9-1-1-RAD17-RFC complex, 9-1-1-LIG1 complex, 9-1-1-FEN1 complex, 9-1-1-POLB complex, 9-1-1-APE1 complex, 9-1-1-RHINO complex		No
RAG1	0.8056	1.002e-15	9.03e-15	0.8671	1.981e-20	3.13e-19	308.92	-0.36	566.72	1.12	64	1.32127	RAG1-RAG2 tetramer complex		No
RAG2	0.7935	5.365e-15	4.25e-14	0.9271	4.085e-28	3.78e-26	93.46	-0.2	139.45	0.9	64	1.63734	RAG1-RAG2 tetramer complex		No
RALBP1	0.4208	0.0005357	0.000774	0.5446	3.293e-06	6.76e-06	62.29	0.02	27.13	0.21	64	0.610672	RalBP1-CDC2-CCNB1 complex, RalBP1-CCNB1-AP2A-NUMB-EPN1 complex		No
RANBP1	0.6471	7.571e-09	2.08e-08	0.6254	3.295e-08	8.86e-08	110.67	0.03	48.18	0.19	64	0.733825	RANBMP-CD39 complex, RANBP1-RAN-KPNB1 complex		No
RANBP9	0.4653	0.0001069	0.000168	0.3921	0.001353	0.00197	106.28	0.05	36.28	0.18	64	0.414279	RANBPM-Muskelin-TWA1-HSMpp8 complex, RANBPM-SMP1 complex, CTLH complex, PLXNA1-RANBPM complex, PLXNA2-RANBPM complex, PLXNA3-RANBPM complex, PLXNA4-RANBPM complex		No
RAPGEF1	0.6489	6.683e-09	1.85e-08	0.6808	6.046e-10	2.08e-09	38.95	-0.02	19.99	0.34	64	0.830604	CRKL-PDGFRA-CRK-RAPGEF1 complex, CRKII-C3G complex		No
RBBP7	0.6486	6.819e-09	1.89e-08	0.5247	8.549e-06	1.67e-05	103.59	-0.04	34.98	0.14	64	0.582803	SIN3 complex, Mi2/NuRD complex, MeCP1 complex, hNURF complex, Polycomb repressive complex 2 (PRC 2), SNF2h-cohesin-NuRD complex, Sin3 complex, NuRD.1 complex, SAP complex (Sin3-associated protein complex), SIN3-HDAC-SAP30-ARID4 complex, Anti-HDAC2 complex, HDAC1-associated protein complex, HDAC1-associated core complex cII, HDAC2-asscociated core complex, SIN3-SAP25 complex, BRMS1-SIN3-HDAC compl…		No
RBBP8	0.6143	6.685e-08	1.6e-07	0.5836	4.161e-07	9.69e-07	98.46	-0.07	42.79	0.34	64	0.667905	BRCA1-CTIP-ZBRK1 repressor complex, LMO4-BRCA1-CTIP-LDB1 complex, BRCA1-LMO4-CTIP complex, BRCA1 C complex, BRCA1-BARD1-BACH1-DNA damage complex II, BRCA1-CtIP-CtBP complex, SHARP-CtBP1-CtIP complex, SHARP-CtIP-RBP-Jkappa complex, SHARP-CtBP1-CtIP-RBP-Jkappa corepressor complex		No
RBCK1	0.642	1.085e-08	2.9e-08	0.6364	1.582e-08	4.45e-08	32.63	0.02	11.35	0.28	64	0.7521	LUBAC complex, TNF-R1-associated signaling complex		No
RBM14	0.2441	0.05195	0.0611	0.283	0.02345	0.0293	79.84	0.06	18.46	0.08	64	0.29094	HEXIM1-DNA-PK-paraspeckle components-ribonucleoprotein complex		No
RBM7	0.1852	0.1428	0.16	0.1137	0.3709	0.399	11.8	0.08	3	0.17	64	0.114194	MTR4-RBM7-ZCCHC8 complex		No
RC3H1	-0.07	0.5825	0.607	0.0511	0.6887	0.71	36.96	-0.02	15.05	0.12	64	0.0511445	NUFIP2-Roquin1 complex		No
RCCD1	0.3966	0.001178	0.00163	0.3862	0.001621	0.00234	30.82	0.04	11.68	0.22	64	0.407326	KDM8-RCCD1 complex		No
REEP5	0.8106	4.847e-16	4.68e-15	0.759	3.681e-13	1.94e-12	38.29	-0.07	17.2	0.55	64	0.993852	REEP5-SPG33 complex		No
RELB	0.8825	5.593e-22	3.25e-20	0.7919	6.619e-15	4.34e-14	6.82	-0.25	5.89	0.59	64	1.07651	NFKB1-NFKB2-REL-RELA-RELB complex, NFKB1-NFKB2-RELA-RELB complex, hs4 enhancer complex (slow migrating complex), TNF-alpha/NF-kappa B signaling complex (CHUK, KPNA3, NFKB2, NFKBIB, REL, IKBKG, NFKB1, NFKBIE, RELB, NFKBIA, RELA, TNIP2), TNF-alpha/Nf-kappa B signaling complex (RPL6, RPL30, RPS13, CHUK, DDX3X, NFKB2, NFKBIB, REL, IKBKG, NFKB1, MAP3K8, RELB, GLG1, NFKBIA, RELA, TNIP2, GTF2I)		No
RFC1	0.6779	7.606e-10	2.39e-09	0.6313	2.24e-08	6.17e-08	122.77	0	49.91	0.19	64	0.743575	RFC complex, BASC complex (BRCA1-associated genome surveillance complex), BASC (Ab 80) complex (BRCA1-associated genome surveillance complex), BASC (Ab 81) complex (BRCA1-associated genome surveillance complex), RC complex (Replication competent complex), RC complex during S-phase of cell cycle, RC complex during G2/M-phase of cell cycle, DNA synthesome complex (13 subunits), DNA synthesome compl…		No
RFC2	0.1563	0.2174	0.239	0.1066	0.4016	0.43	139.44	0.02	69.24	0.14	64	0.107007	RAD17-RFC complex, 9-1-1-RAD17-RFC complex, RFC complex, RFC core complex, BASC complex (BRCA1-associated genome surveillance complex), BASC (Ab 80) complex (BRCA1-associated genome surveillance complex), BASC (Ab 81) complex (BRCA1-associated genome surveillance complex), RC complex (Replication competent complex), RC complex during S-phase of cell cycle, RC complex during G2/M-phase of cell cyc…		No
RFC3	0.366	0.00294	0.00391	0.4738	7.679e-05	0.000131	113.2	0.02	69.11	0.16	64	0.514959	RAD17-RFC complex, 9-1-1-RAD17-RFC complex, RFC complex, CTF18-CTF8-DCC1-RFC3 complex, RC complex (Replication competent complex), CHTF18-RFC2-5 complex, RFC2-5 subcomplex, PCNA-RFC2-5 complex, BRD4-RFC complex, PCNA-CHL12-RFC2-5 complex, CTF18-cohesion-RFC complex, CTF18-cohesion-RFC-POLH complex		No
RFC4	0.7143	3.427e-11	1.35e-10	0.6533	4.857e-09	1.47e-08	94.21	0.03	41.18	0.19	64	0.781034	RAD17-RFC complex, 9-1-1-RAD17-RFC complex, RFC complex, RFC core complex, BASC complex (BRCA1-associated genome surveillance complex), BASC (Ab 80) complex (BRCA1-associated genome surveillance complex), BASC (Ab 81) complex (BRCA1-associated genome surveillance complex), RC complex (Replication competent complex), RFC2-RIalpha complex, CHTF18-RFC2-5 complex, RFC2-5 subcomplex, PCNA-RFC2-5 compl…		No
RFC5	0.1905	0.1316	0.148	0.2295	0.06807	0.0802	123.47	0.04	88.51	0.15	64	0.233662	RAD17-RFC complex, 9-1-1-RAD17-RFC complex, RFC complex, RFC core complex, RC complex (Replication competent complex), CHTF18-RFC2-5 complex, RFC2-5 subcomplex, PCNA-RFC2-5 complex, BRD4-RFC complex, PCNA-CHL12-RFC2-5 complex, CTF18-cohesion-RFC complex, CTF18-cohesion-RFC-POLH complex		No
RFX5	0.7901	8.438e-15	6.44e-14	0.7682	1.28e-13	7.13e-13	138.77	0.11	46.77	0.37	64	1.01592	RFX5-RFXANK-RFXAP complex		No
RFXANK	0.011	0.9313	0.939	0.012	0.925	0.933	54.79	0.05	12.75	0.19	64	0.0120006	RFX5-RFXANK-RFXAP complex		No
RGP1	0.4738	7.659e-05	0.000123	0.4188	0.0005734	0.000877	22.53	0.03	5.68	0.28	64	0.446236	PRT1-RGP1 complex		No
RGS19	0.7363	4.132e-12	1.9e-11	0.74	2.816e-12	1.32e-11	35.69	0	26.12	0.58	64	0.950479	GIPC1-NTRK1-RGS19 complex		No
RHOT2	-0.0913	0.4732	0.5	-0.1477	0.2441	0.269	26.24	0.09	11.83	0.2	64	-0.148788	PINK1-MIRO2-Milton complex, MIRO2-Milton complex		No
RIMBP3	0.7281	5.106e-06	9.46e-06	0.7606	1.071e-06	2.36e-06	3.3	0.27	2	0.74	30	0.997637	HOOK2-KCL3-LRGUK1-RIMBP3 complex		No
RIN1	0.5063	1.973e-05	3.38e-05	0.4523	0.0001754	0.000287	1.23	-0.03	0.75	0.92	64	0.487588	ABL2-HRAS-RIN1 complex, RIN1-STAM2-HRS complex, RIN1-STAM2-EGFR complex, EGF stimulated		No
RING1	0.6017	1.453e-07	3.31e-07	0.5436	3.454e-06	7.08e-06	53.72	0.11	15.39	0.19	64	0.609252	Polycomb repressive complex 1 (PRC1, hPRC-H), CEN complex, BCOR complex, E2F-6 complex, hPRC1L complex, RBP-Jkappa-RING1-KyoT2 complex, RING1-Polycomb repressive complex		No
RINT1	0.4445	0.0002339	0.000354	0.4562	0.0001517	0.00025	32.5	-0.1	12.89	0.27	64	0.492502	SNARE complex (RINT1, ZW10, p31), MSP58-RINT1 complex		No
RIPK1	0.8198	1.197e-16	1.34e-15	0.7433	2.012e-12	9.6e-12	28.78	0.08	13.32	0.29	64	0.957814	TNF-R1-associated signaling complex, TNF-R1 signaling complex, RIPK1-FADD-caspase-8 complex		No
RMI1	0.2813	0.02434	0.0296	0.3208	0.009743	0.0128	26.15	0.04	15.29	0.28	64	0.332539	BRAFT complex, FA core complex (Fanconi anemia core complex), BLM complex III, BLM complex II, FA complex (Fanconi anemia complex)		No
RNF170	0.581	4.82e-07	1.02e-06	0.4507	0.0001858	0.000303	12.74	0.04	3.03	0.34	64	0.485578	erlin1/2-RNF170 complex		No
RNF20	0.4507	0.0001859	0.000285	0.4914	3.73e-05	6.65e-05	49.78	0.02	14.54	0.11	64	0.537904	RNF20-RNF40-UbE2E1 complex		No
RNF40	0.3186	0.01029	0.0129	0.158	0.2125	0.235	70.6	0.01	18.01	0.11	64	0.159335	RNF20-RNF40-UbE2E1 complex		No
RNF7	0.0654	0.6076	0.631	0.0234	0.8547	0.867	34.61	0.15	8.22	0.19	64	0.0234043	Ubiquitin E3 ligase (ASB2, TCEB1, TCEB2, CUL5, RNF7), Ubiquitin E3 ligase (ASB1, TCEB1, TCEB2, CUL5, RNF7), Ubiquitin E3 ligase (ASB6, TCEB1, TCEB2, CUL5, RNF7), Ubiquitin E3 ligase (ASB7, TCEB1, TCEB2, CUL5, RNF7), Ubiquitin E3 ligase (ASB12, TCEB1, TCEB2, CUL5, RNF7)		No
RNF8	0.465	0.0001082	0.00017	0.4276	0.0004245	0.000661	16.03	-0.07	4.76	0.26	64	0.456956	NBS1\u2013RNF8-VRK1 complex		No
RNH1	0.36	0.00348	0.0046	0.2525	0.04415	0.0534	19.06	0.12	9.04	0.25	64	0.258081	Angiogenin-PRI complex		No
RNPC3	0.2985	0.01658	0.0205	0.3086	0.0131	0.0169	22.26	0.11	10.42	0.13	64	0.318997	18S U11/U12 snRNP		No
RPA2	0.5413	3.86e-06	7.26e-06	0.4974	2.898e-05	5.24e-05	146.01	0.02	52.86	0.18	64	0.545845	BRAFT complex, RC complex during S-phase of cell cycle, RC complex during G2/M-phase of cell cycle, BLM complex II, RPA complex, 53BP1-containing complex		No
RPA3	0.0903	0.4778	0.505	0.0289	0.8207	0.835	46.74	0.04	25.76	0.19	64	0.028908	BRAFT complex, RC complex during S-phase of cell cycle, RC complex during G2/M-phase of cell cycle, BLM complex II, RPA complex		No
RPAP1	0.665	2.061e-09	6.08e-09	0.6306	2.345e-08	6.44e-08	19.48	0.05	6.13	0.21	64	0.742412	RNA polymerase II (RNAPII), RPAP1-RPB2-RPB3 complex		No
RPGR	0.7612	2.876e-13	1.63e-12	0.7178	2.47e-11	1.01e-10	8.52	0.13	4.57	0.33	64	0.903092	INPP5E-PDE6D-RPGR complex		No
RPGRIP1L	0.6139	6.883e-08	1.65e-07	0.5285	7.152e-06	1.41e-05	8.46	-0.06	4.88	0.29	64	0.588062	DVL2-INVS-NPHP4-RPGRIP1L complex		No
RPN1	0.4524	0.0001747	0.000268	0.4544	0.0001621	0.000266	204.25	0.06	53.12	0.16	64	0.490231	Oligosaccharyltransferase complex (Stt3A variant), Oligosaccharyltransferase complex (Stt3B variant), SELK multiprotein complex		No
RPN2	0.2313	0.06587	0.0766	0.3456	0.005156	0.00697	362.92	0.1	108.35	0.18	64	0.360438	Oligosaccharyltransferase complex (Stt3A variant), Oligosaccharyltransferase complex (Stt3B variant), SELK multiprotein complex		No
RPP14	0.208	0.09909	0.113	0.214	0.08945	0.104	10.73	0.19	2.86	0.25	64	0.21736	Rnase/Mrp complex		No
RPP21	0.1667	0.2473	0.27	0.2102	0.1428	0.162	2.01	0.11	0.84	0.27	50	0.213381	Rnase/Mrp complex		No
RPP25	0.6744	5.755e-08	1.4e-07	0.8046	1.126e-12	5.56e-12	3.25	-0.54	7.76	0.94	51	1.11152	Rnase/Mrp complex		No
RPP30	0.22	0.0807	0.0929	0.1871	0.1387	0.158	37.44	0.05	11.86	0.18	64	0.18933	Rnase/Mrp complex		No
RPP38	0.2008	0.1116	0.126	0.1671	0.1869	0.209	25.99	0.04	6.73	0.15	64	0.168682	Rnase/Mrp complex		No
RPP40	0.6469	7.664e-09	2.1e-08	0.5919	2.582e-07	6.19e-07	18.88	0.09	9.73	0.23	64	0.680586	Rnase/Mrp complex		No
RRN3	0.3674	0.002824	0.00376	0.3557	0.003923	0.00538	87.21	-0.06	21.1	0.27	64	0.371954	NMI-POLR1B-RRN3 complex, POLR1B-RRN3 complex, NMI-RRN3 complex		No
RSF1	0.3818	0.00185	0.00252	0.5046	2.119e-05	3.9e-05	20.65	0.05	8.79	0.31	64	0.555458	Remodeling and spacing factor (RSF) complex, SNF2L-RSF1 complex, CEN complex, RSF complex, CENP-A nucleosomal complex		No
RTCB	0.2355	0.06099	0.0711	0.1905	0.1317	0.15	125.28	0.05	37.84	0.15	64	0.192856	tRNA Splicing Ligase Complex		No
RTN2	0.524	2.423e-05	4.11e-05	0.5673	3.433e-06	7.03e-06	2.57	-0.39	2.16	0.68	58	0.643533	SPG4-SPG12 complex		No
RTN3	0.2183	0.08306	0.0955	0.0977	0.4424	0.47	79.96	0.03	24.05	0.27	64	0.0980127	RTN3-SPG33 complex		No
RTN4R	0.489	4.133e-05	6.83e-05	0.5214	9.983e-06	1.93e-05	4.36	0.14	4.49	0.78	64	0.578261	TROY-NGR-LINGO1 complex, LINGO1-RTN4R-NGFR complex		No
RUVBL1	0.4687	9.379e-05	0.000149	0.4033	0.000952	0.00141	49.84	0.08	19.89	0.15	64	0.427584	INO80 chromatin remodeling complex, SRCAP-associated chromatin remodeling complex, TIP60 histone acetylase complex, NuA4/Tip60-HAT complex, URI complex (Unconventional prefoldin RPB5 Interactor), NuA4/Tip60-HAT complex B, NuA4/Tip60-HAT complex A, DMAP1-associated complex, p400-associated complex, c-MYC-ATPase-helicase complex, TIP49-TIP48-BAF53 complex, NuA4/Tip60 HAT complex, MLL1-WDR5 complex		No
RUVBL2	0.1513	0.2327	0.254	0.0757	0.552	0.579	100.76	0.09	44.69	0.16	64	0.0758451	INO80 chromatin remodeling complex, SRCAP-associated chromatin remodeling complex, TIP60 histone acetylase complex, NuA4/Tip60-HAT complex, URI complex (Unconventional prefoldin RPB5 Interactor), NuA4/Tip60-HAT complex B, NuA4/Tip60-HAT complex A, DMAP1-associated complex, p400-associated complex, c-MYC-ATPase-helicase complex, TIP49-TIP48-BAF53 complex, NuA4/Tip60 HAT complex		No
RXRB	0.352	0.004338	0.00568	0.3874	0.001563	0.00225	36.08	0.02	8.32	0.16	64	0.408737	DRIP complex, THRB-RXRB complex		No
RYBP	0.7669	1.48e-13	8.81e-13	0.7552	5.617e-13	2.88e-12	22.96	-0.18	14.12	0.52	64	0.984948	BCOR complex		No
S100A6	0.6295	2.525e-08	6.43e-08	0.5599	1.509e-06	3.26e-06	23.77	-1.12	41.18	1.19	64	0.632688	CACY homodimer complex		No
S1PR2	0.879	1.614e-09	4.81e-09	0.4829	0.01073	0.014	9.74	0.06	20.65	0.97	27	0.526759	VEGFR2-S1PR2-ERK1/2-PKC-alpha complex		No
S1PR4	0.4615	0.000124	0.000194	0.4535	0.0001678	0.000275	40.77	-0.13	34.76	0.53	64	0.489098	SIVA1-S1PR4 complex		No
SAC3D1	0.4327	0.0003559	0.000526	0.437	0.0003057	0.000484	17.2	-0.05	7.65	0.37	64	0.468517	DSS1 complex		No
SAE1	0.0098	0.9389	0.946	0.0374	0.7692	0.787	189.07	0.08	63.35	0.16	64	0.0374175	SUMO1-SUA1-UBA2 complex, SUA1-UBA2 complex		No
SAMM50	0.2802	0.02492	0.0303	0.2182	0.08328	0.0972	25.21	0.11	6.13	0.19	64	0.221765	MIB complex		No
SAP130	0.2221	0.07782	0.0898	0.2527	0.04395	0.0532	34.99	0.09	10.97	0.12	64	0.258295	SAP complex (Sin3-associated protein complex), SIN3-SAP25 complex, ING2 complex, Emerin complex 24, Emerin complex 25, STAGA complex, SPT3-linked		No
SAP18	0.452	0.000177	0.000272	0.4761	6.984e-05	0.00012	103	0.08	28.38	0.11	64	0.517929	SIN3 complex, Sin3 complex, SIN3-SAP25 complex, SIN3-ING1b complex I, SIN3-ING1b complex II, Apoptosis- and splicing-associated protein complex (ASAP-L), SAP18, RNPS1, Acinus-L, ALL-1 supercomplex, Emerin complex 32		No
SAP30	0.3607	0.003414	0.00452	0.3071	0.01359	0.0175	63.07	0.07	25.65	0.2	64	0.31734	SIN3 complex, Sin3 complex, SAP complex (Sin3-associated protein complex), SIN3-HDAC-SAP30-ARID4 complex, SIN3-SAP25 complex, BRMS1-SIN3-HDAC complex, SIN3-ING1b complex I, SIN3-ING1b complex II, ALL-1 supercomplex, NCOR2 complex, HCF-1 complex, ING2 complex		No
SAR1B	0.5224	9.543e-06	1.71e-05	0.5174	1.198e-05	2.29e-05	15.88	-0.1	5.62	0.22	64	0.572783	Coat protein complex II (SAR1B, PREB, SEC23A , SEC24B, SEC23IP)		No
SCAF8	0.3008	0.01571	0.0194	0.2703	0.03077	0.038	87.32	0	25.74	0.15	64	0.277187	CDC5L complex		No
SCAMP1	0.5709	8.412e-07	1.72e-06	0.5929	2.442e-07	5.87e-07	38.52	0.08	9.36	0.2	64	0.682126	SCAMP1-SCAMP2 complex, SCAMP1-SCAMP2-SCAMP3 complex		No
SCAMP2	0.8114	4.304e-16	4.2e-15	0.723	1.511e-11	6.38e-11	30.22	0.04	17.91	0.32	64	0.913902	SCAMP1-SCAMP2 complex, SCAMP1-SCAMP2-SCAMP3 complex		No
SCAMP3	0.5642	1.2e-06	2.41e-06	0.5641	1.211e-06	2.64e-06	52.59	-0.02	14.08	0.21	64	0.638826	SCAMP1-SCAMP2-SCAMP3 complex		No
SCAP	0.3366	0.006539	0.00839	0.39	0.001443	0.00209	46.41	-0.02	11.78	0.22	64	0.4118	PGRMC1-SCAP complex, SEC23-SEC24-SCAP-SREBP1c complex, PAQR3-SCAP-SREBF2 complex, SCAP-SREBF2 complex, PAQR3-SCAP-complex, INSIG1-SCAP complex		No
SCMH1	0.6608	2.817e-09	8.17e-09	0.8054	1.02e-15	7.37e-15	78.56	0.1	57.78	0.32	64	1.1138	Polycomb repressive complex 1 (PRC1, hPRC-H)		No
SCYL1	0.4051	0.000898	0.00127	0.3732	0.002386	0.00336	40.11	0.03	10.24	0.15	64	0.392136	NUMAC complex (nucleosomal methylation activator complex)		No
SDC2	0.7049	7.963e-11	2.95e-10	0.5053	2.055e-05	3.79e-05	3.15	-0.72	11.22	1.08	64	0.556398	ANGPTL4-LRP6-SDC2 complex		No
SEC13	0.0264	0.8359	0.849	-0.0324	0.7993	0.815	56.07	0.07	12.98	0.11	64	-0.0324113	Nup 107-160 subcomplex, GATOR2 complex, GATOR complex, SOG complex		No
SEC16A	0.2859	0.02199	0.0268	0.2705	0.03065	0.0378	43.36	-0.01	12.91	0.14	64	0.277403	TNF-alpha/NF-kappa B signaling complex (SEC16A, CHUK, IKBKB, NFKB2, REL, IKBKG, MAP3K14, RELA, FBXW7, USP2)		No
SEC23IP	0.3514	0.004407	0.00576	0.1926	0.1274	0.145	33.35	-0.03	6.95	0.19	64	0.195036	Coat protein complex II (SAR1B, PREB, SEC23A , SEC24B, SEC23IP)		No
SEC24B	0.362	0.00329	0.00436	0.2872	0.02138	0.0269	52.14	0.04	15.25	0.14	64	0.295512	SEC23-SEC24 adaptor complex, SEC23-SEC24-SCAP-SREBP1c complex, Coat protein complex II (SAR1B, PREB, SEC23A , SEC24B, SEC23IP)		No
SEC61B	-0.0589	0.6436	0.666	-0.1362	0.2833	0.31	101.42	0.05	29.48	0.29	64	-0.137052	Membrane protein complex (VCP, UFD1L, SEC61B)		No
SEH1L	0.3946	0.001251	0.00173	0.3337	0.007037	0.00937	35.96	0.05	16.75	0.1	64	0.346986	Nup 107-160 subcomplex, GATOR2 complex, GATOR complex, SOG complex		No
SELENBP1	-0.0376	0.8492	0.861	-0.1941	0.3223	0.349	0.03	-0.01	0.06	1.16	28	-0.196594	GPX1-SBP1 complex		No
SEMA4A	0.9026	2.269e-24	3.48e-22	0.8514	4.996e-19	6.06e-18	10.95	-0.65	11.87	0.81	64	1.26122	SEMA4A-PlexinD1 complex		No
SENP3	0.5513	2.35e-06	4.54e-06	0.4674	9.866e-05	0.000166	14.89	0.03	4.1	0.29	64	0.506738	MLL1-WDR5 complex, 5FMC (Friends of Methylated Chtop) complex, LAS1L-PELP1-TEX10-WDR18-NOL9-SENP3 complex		No
SEPHS1	0.3812	0.001888	0.00257	0.3801	0.001946	0.00278	101.66	0.03	41.14	0.14	64	0.400177	SEPHS1-SEPHS2-SEPSECS-SECp43 complex		No
SEPHS2	0.7511	8.808e-13	4.51e-12	0.5028	2.295e-05	4.2e-05	37.62	-0.01	24.52	0.31	64	0.553046	SEPHS1-SEPHS2-SEPSECS-SECp43 complex		No
SEPSECS	0.6308	2.318e-08	5.94e-08	0.566	1.091e-06	2.4e-06	24.23	0.11	7.96	0.26	64	0.641618	SEPHS1-SEPHS2-SEPSECS-SECp43 complex		No
SERPINA1	0.0207	0.8709	0.882	-0.0825	0.5168	0.544	0.01	-0.43	0.03	1.02	64	-0.0826879	SERPINA1-ELA2 complex, SERPINA1-CTSG complex		No
SERPIND1	-0.1531	0.465	0.492	-0.1074	0.6093	0.635	0.07	0.31	0.13	0.63	25	-0.107816	MLL-HCF complex		No
SETD1A	0.3731	0.002397	0.00322	0.2338	0.06298	0.0746	17.25	0.07	6.48	0.13	64	0.238205	MOF complex, HCF-1 complex, Set1A complex		No
SETD1B	0.0654	0.6076	0.631	0.3369	0.006485	0.00868	12.15	0.08	6.6	0.3	64	0.350591	Set1B complex		No
SETD7	0.7272	1.013e-11	4.37e-11	0.7262	1.116e-11	4.78e-11	30.55	-0.03	11.4	0.41	64	0.92064	SETD7-YAP-AXIN1-beta-catenin complex		No
SF3B5	0.1334	0.2934	0.317	0.043	0.7359	0.755	254.1	0.17	77.73	0.2	64	0.0430265	18S U11/U12 snRNP, SF3b complex, 17S U2 snRNP		No
SFI1	0.4646	0.00011	0.000173	0.5647	1.171e-06	2.56e-06	17.77	-0.01	8.21	0.28	64	0.639707	CDC5L complex		No
SGCB	0.6683	0.0009294	0.00131	0.6935	0.0004899	0.000756	10.44	-0.01	7.05	0.51	21	0.854667	Sarcoglycan-sarcospan complex SG-SPN		No
SGCE	0.6602	1.361e-07	3.11e-07	0.6019	2.978e-06	6.16e-06	1.17	-0.28	2.12	0.64	51	0.696121	UTM-SGCE-DAG1-CAV1-NOS3 complex		No
SGF29	0.2687	0.03183	0.0383	0.2919	0.01927	0.0244	33.15	0.03	8.6	0.16	64	0.300642	SAGA complex, GCN5-linked, ATAC complex, GCN5-linked, STAGA complex, SPT3-linked, ATAC complex, YEATS2-linked		No
SGO2	0.646	8.18e-09	2.23e-08	0.6883	3.285e-10	1.16e-09	40.56	-0.11	23.62	0.36	64	0.844718	Astrin-kinastrin complex		No
SH3GL3	0.8322	1.144e-14	8.46e-14	0.6245	5.805e-07	1.33e-06	1.79	-0.29	4.32	1.37	53	0.732348	MET-CIN85-SH3GL3-CBL complex, HGF stimulated, CIN85-SH3GL3 complex, CIN85-SH3GL3-CBL complex		No
SH3KBP1	0.9037	1.615e-24	2.73e-22	0.9344	1.746e-29	2.47e-27	62.93	-0.03	32.47	0.5	64	1.69199	RICH1/AMOT polarity complex, Flag-Rich1 precipitated, Multiprotein complex (monoubiquitination), CIN85-CBL-SH3GL2-EGFR complex, EGF stimulated, CIN85-SH3GL2 complex, MET-CIN85-SH3GL3-CBL complex, HGF stimulated, CIN85-SH3GL3 complex, CIN85 complex (CIN85, CRK, BCAR1, CBL, PIK3R1, GRB2, SOS1), CIN85 homotetramer complex, CIN85-BLNK complex, CIN85-CBL complex, SH3KBP1-CBLB-EGFR complex, CIN85-CBL-S…		No
SH3RF1	0.862	5.89e-20	1.67e-18	0.9067	6.251e-25	2.38e-23	8.35	0.16	5.95	0.78	64	1.50865	POSH-MLK3 complex, POSH-AKT2 complex		No
SHANK3	0.6401	8.262e-08	1.95e-07	0.867	2.841e-18	3.02e-17	4.81	0.06	10.54	1.27	57	1.32087	DLG4-DLGAP1-SHANK3 complex		No
SHARPIN	0.2329	0.06404	0.0745	0.1744	0.1681	0.189	24.48	-0.01	9.71	0.18	64	0.176201	LUBAC complex		No
SHCBP1	0.7611	2.903e-13	1.64e-12	0.8003	2.105e-15	1.47e-14	33.71	-0.17	17.99	0.31	64	1.09945	CEN complex		No
SHLD1	0.2153	0.08753	0.1	0.2012	0.1109	0.128	12.71	-0.1	5.02	0.29	64	0.203983	Shieldin complex		No
SHLD2	0.5379	4.563e-06	8.5e-06	0.5901	2.871e-07	6.85e-07	64.25	-0.08	18.22	0.34	64	0.677819	Shieldin complex		No
SHLD3	0.0604	0.6936	0.714	0.0217	0.8873	0.897	11.85	-0.06	3.43	0.27	45	0.0217034	Shieldin complex		No
SHMT1	0.7585	3.878e-13	2.14e-12	0.7359	4.303e-12	1.96e-11	25.24	-0.03	9.69	0.3	64	0.941477	ABRAXAS2-SHMT1 complex		No
SIGMAR1	0.7164	2.82e-11	1.13e-10	0.7482	1.2e-12	5.9e-12	79.79	0.13	36.51	0.33	64	0.968853	SIGMAR1-KCNH2 complex		No
SIN3A	0.5431	3.539e-06	6.69e-06	0.529	6.985e-06	1.38e-05	41.98	0.1	16.04	0.15	64	0.588756	DNMT3B complex, SIN3 complex, Sin3 complex, SAP complex (Sin3-associated protein complex), SIN3-HDAC-SAP30-ARID4 complex, Anti-HDAC2 complex, SIN3-SAP25 complex, BRMS1-SIN3-HDAC complex, BRG1-SIN3A complex, BRM-SIN3A complex, PU.1-SIN3A-HDAC complex, SIN3-ING1b complex I, SIN3-ING1b complex II, NCOR-SIN3-RPD3 complex, NCOR-SIN3-HDAC1 complex, MeCP2-SIN3A-HDAC complex, BRG1-SIN3A-HDAC containing S…		No
SIN3B	0.6584	3.355e-09	9.65e-09	0.5943	2.248e-07	5.43e-07	18.85	0.16	9.18	0.16	64	0.684288	BRMS1-SIN3-HDAC complex, NCOR-SIN3-RPD3 complex, HCF-1 complex, NCOR-SIN3-HDAC-HESX1 complex, SMAR1-HDAC1-SIN3A-SIN3B repressor complex, SMAR1-HDAC1-SIN3A-SIN3B-p107-p130 repressor complex		No
SKIL	0.6295	2.524e-08	6.43e-08	0.6823	5.335e-10	1.84e-09	23.23	-0.11	14.41	0.38	64	0.833405	SMAD4-SNO-SKI complex, Ubiquitin E3 ligase (SMURF2, SMAD3) - SnoN complex, TGF(beta)-dependent		No
SKIV2L	0.0139	0.9134	0.922	0.0096	0.9399	0.946	51.48	0.07	10.46	0.3	64	0.00960029	SKI complex		No
SKP1	0.2894	0.02039	0.025	0.2333	0.06351	0.0752	36.72	0.01	8.78	0.1	64	0.237677	Ubiquitin E3 ligase (SKP1A, SKP2, CUL1, RBX1), Ubiquitin E3 ligase (SKP1A, FBXW8, CUL7, RBX1), Ubiquitin E3 ligase (SKP1A, SKP2, CUL1), Ubiquitin E3 ligase (SKP1A, BTRC, CUL1), Ubiquitin E3 ligase (SKP1A, FBXW2, CUL1), Ubiquitin E3 ligase (FBXO31, SKP1A, CUL1, RBX1), URI complex (Unconventional prefoldin RPB5 Interactor), Ubiquitin E3 ligase (FBXW11, SKP1A, CUL1, RBX1), BCOR complex, Ubiquitin E3…		No
SLC25A3	0.1869	0.1391	0.156	0.1995	0.1139	0.131	156.93	0.09	48.69	0.17	64	0.202212	ProTalpha C5 complex, ACTB-ANP32A-C1QBP-PSMA1-PTMA-PSMA1 complex		No
SLC35A2	0.744	1.86e-12	9.05e-12	0.5827	4.382e-07	1.02e-06	13.94	0	4.31	0.32	64	0.666541	MGAT4B-SLC35A2(splice variant 1) complex		No
SLC3A2	0.4859	4.703e-05	7.73e-05	0.3763	0.002178	0.00309	96.57	-0.23	34.39	0.43	64	0.395742	CD98-LAT2-ITGB1 complex, ITGAV-ITGB3-SLC3A2 complex		No
SLC9A3R1	0.862	5.927e-20	1.67e-18	0.9265	5.308e-28	4.75e-26	102.04	-0.19	117.78	0.79	64	1.63309	C-CFTR-NHERF-ezrin complex, CFTR-NHERF-beta(2)AR signaling complex, CXCR2-NHERF1-PLC-beta-3 complex, SLC9A3R1-ACTN4 complex, PTEN-NHERF1-EGFR complex, NHERF1-PRKCZ complex, NHERF1-NPT2A-EZR complex, PDZK1-NHERF1-EZR complex		No
SLC9A3R2	0.8504	6.061e-19	1.26e-17	0.9139	5.844e-26	2.92e-24	2.02	-0.23	2.38	0.94	64	1.55069	LPA(2)-NHERF2-PLC-beta3 complex, SCHIP1-EZR-NHERF2 complex, NHE3-NHERF2-ACTN4, Ca(2+) induced, LPAR2-TRIP6-NHERF2 complex, LPA stimulated		No
SMAD6	0.8955	2.744e-15	2.28e-14	0.7657	5.476e-09	1.65e-08	4.16	-0.14	5.31	0.74	41	1.00985	SMAD6-HOXC8 complex, SMAD6-HOXA9 complex		No
SMARCA1	0.8305	2.132e-17	2.88e-16	0.4531	0.00017	0.000279	2.5	-0.07	8.79	0.68	64	0.488594	hNURF complex, CERF complex (CECR2-containing remodeling factor complex), SNF2L-RSF1 complex		No
SMARCC2	0.5768	6.076e-07	1.27e-06	0.5575	1.707e-06	3.66e-06	56.99	0.13	17.52	0.21	64	0.629198	NUMAC complex (nucleosomal methylation activator complex), PBAF complex (Polybromo- and BAF containing complex), BAF complex, SWI-SNF chromatin remodeling-related-BRCA1 complex, p300-CBP-p270-SWI/SNF complex, Brg1-associated complex I, Brm-associated complex, BRG1-SIN3A complex, BRM-SIN3A complex, SIN3-ING1b complex II, LARC complex (LCR-associated remodeling complex), BRG1-SIN3A-HDAC containing …		No
SMARCD2	0.3867	0.001597	0.00218	0.5072	1.89e-05	3.51e-05	192.23	0.18	81.32	0.23	64	0.558953	SWI-SNF chromatin remodeling-related-BRCA1 complex, PBAF complex (Polybromo- and BAF containing complex), BAF complex, BRG1-SIN3A complex, BRM-SIN3A complex, LARC complex (LCR-associated remodeling complex), BRM-SIN3A-HDAC complex, BRM-associated complex, EBAFb complex, EBAFa complex		No
SMARCE1	0.4066	0.0008555	0.00121	0.4272	0.0004306	0.000669	10.09	0.11	3.71	0.14	64	0.456467	NUMAC complex (nucleosomal methylation activator complex), PBAF complex (Polybromo- and BAF containing complex), BAF complex, SWI-SNF chromatin remodeling-related-BRCA1 complex, Brg1-associated complex I, Brm-associated complex, BRG1-SIN3A complex, BRM-SIN3A complex, LARC complex (LCR-associated remodeling complex), BRG1-SIN3A-HDAC containing SWI/SNF remodeling complex I, BRM-SIN3A-HDAC complex, …		No
SMC2	0.698	1.447e-10	5.11e-10	0.7468	1.382e-12	6.73e-12	149.04	-0.04	81.73	0.3	64	0.965681	Condensin I complex, DNMT3B complex, Condensin I-PARP-1-XRCC1 complex, Condensin II, DNA ligase IV-condensin complex, CAP(C)-CAP(E) complex		No
SMC3	0.5253	8.315e-06	1.5e-05	0.4908	3.832e-05	6.82e-05	155.5	0.03	65.87	0.2	64	0.537114	Cohesin-SA1 complex, Cohesin-SA2 complex, SNF2h-cohesin-NuRD complex, Sororin-cohesin complex, SMC1-SMC3 complex, DDX11-RAD21-SMC1A-SMC3 complex		No
SMC4	0.6019	1.435e-07	3.27e-07	0.7092	5.428e-11	2.11e-10	186.87	-0.01	107.88	0.29	64	0.885572	Condensin I complex, DNMT3B complex, Condensin I-PARP-1-XRCC1 complex, Condensin II, DNA ligase IV-condensin complex, CAP(C)-CAP(E) complex		No
SMCR8	0.3696	0.002649	0.00354	0.3459	0.005119	0.00692	27.44	0.15	13.42	0.41	64	0.360779	C9orf72-SMCR8-WDR41 complex, C9orf72-SMCR8 complex, WDR41-(C9orf72-SMCR8)-(FIP200-ULK1-ATG13-ATG101) complex		No
SMDT1	0.0365	0.8015	0.817	-0.0705	0.6264	0.651	22.9	0.09	6.37	0.47	50	-0.0706172	mitochondrial calcium uniporter complex		No
SMG1	0.3356	0.006708	0.0086	0.5241	8.808e-06	1.72e-05	48.57	0.04	23	0.13	64	0.581976	SMG-1-UPF-ERF1-ERF3 complex (SURF), SMG1-UPF2-Y14-MAGOH-UPF3B-EIF4A3 complex		No
SMG6	0.3794	0.00199	0.0027	0.3321	0.007341	0.00975	25.83	0.05	9.55	0.22	64	0.345187	Telomerase holoenzyme		No
SMIM20	0.689	3.096e-10	1.03e-09	0.6287	2.655e-08	7.22e-08	24.54	0.12	10.19	0.53	64	0.739264	MITRAC7-COX1 complex		No
SMURF2	0.6636	2.294e-09	6.73e-09	0.5877	3.301e-07	7.8e-07	28.87	-0.04	15.14	0.41	64	0.674145	Ubiquitin E3 ligase (SMURF2, SMAD7) - TGF(beta), RNF11-SMURF2-STAMBP complex, Ubiquitin E3 ligase (SMAD7, SMURF2), Ubiquitin E3 ligase (SMURF2, SMAD3) - SnoN complex, TGF(beta)-dependent		No
SNAP23	0.6669	1.78e-09	5.29e-09	0.5807	4.893e-07	1.13e-06	43.23	-0.03	11.25	0.24	64	0.663518	SNARE complex (STX4, SNAP23, VAMP1), SNARE complex (STX4, SNAP23, VAMP2), SNARE complex (STX11, VAMP2, SNAP23), SNARE complex (STX2, SNAP23), SNARE complex (STX4, SNAP23), SNARE complex (STX6, SNAP23), SNARE complex (SNAP23, STX1A), SNARE complex (STX4, VAMP8, VAMP3, SNAP23)		No
SNAP29	0.5784	5.581e-07	1.17e-06	0.5977	1.841e-07	4.5e-07	23.56	0.04	7.46	0.17	64	0.689561	SNARE complex (STX1A, SNAP29)		No
SNAPC1	0.3569	0.003794	0.005	0.3653	0.002993	0.00418	17.46	-0.04	8.52	0.22	64	0.382989	SNAPc (small nuclear RNA-activating protein) complex		No
SNAPC2	-0.17	0.1792	0.199	-0.0665	0.6014	0.627	10.35	-0.1	3.91	0.29	64	-0.0665983	SNAPc (small nuclear RNA-activating protein) complex		No
SNAPC3	0.1789	0.1572	0.175	0.2341	0.06266	0.0742	31.24	-0.07	12.41	0.21	64	0.238523	SNAPc (small nuclear RNA-activating protein) complex		No
SNAPC4	0.3204	0.009854	0.0124	0.2984	0.0166	0.0211	15.72	-0.11	5.08	0.27	64	0.307762	SNAPc (small nuclear RNA-activating protein) complex		No
SNAPC5	0.1983	0.1162	0.131	0.1707	0.1776	0.199	26.03	-0.1	6.2	0.21	64	0.172388	SNAPc (small nuclear RNA-activating protein) complex		No
SNAPIN	0.1767	0.1625	0.181	0.1206	0.3425	0.37	51.37	0.09	13.21	0.18	64	0.12119	BLOC-1 (biogenesis of lysosome-related organelles complex 1), AP3-BLOC1 complex, BLOC1-BLOC2 complex, dysbindin-Snapin-BLOS2 complex, BORC complex		No
SNF8	0.2562	0.04101	0.0487	0.2716	0.02996	0.037	28.34	0.07	6.06	0.26	64	0.27859	ESCRT-II complex		No
SNRNP25	0.3897	0.001458	0.002	0.474	7.61e-05	0.00013	41.94	-0.02	23.06	0.27	64	0.515217	18S U11/U12 snRNP, 12S U11 snRNP		No
SNRNP35	-0.0743	0.5594	0.585	-0.0028	0.9825	0.985	11.06	-0.05	2.56	0.18	64	-0.00280001	18S U11/U12 snRNP, 12S U11 snRNP		No
SNRNP48	0.562	1.353e-06	2.69e-06	0.5744	6.958e-07	1.57e-06	48.49	-0.05	15.46	0.19	64	0.654065	18S U11/U12 snRNP, 12S U11 snRNP		No
SNUPN	0.6407	1.183e-08	3.15e-08	0.6007	1.538e-07	3.81e-07	23.18	-0.03	6.82	0.22	64	0.694242	Snurportin-CRM1-RanGTP complex		No
SNX2	0.8691	1.296e-20	4.54e-19	0.8655	2.802e-20	4.3e-19	50.73	-0.01	25	0.43	64	1.31486	Retromer complex (SNX1, SNX2, VPS35, VPS29, VPS26A), Retromer complex (SNX1, SNX2, VPS35, VPS29, VPS26B), SNX complex (SNX1, SNX1a, SNX2, SNX4), SNX complex (SNX2), oligomeric, SNX complex (SNX1, SNX1a, SNX2, SNX4, LEPR), SNX complex (SNX1, SNX1a, SNX2, SNX4, INSR), SNX complex (SNX1, SNX1a, SNX2, SNX4, EGFR), SNX complex (SNX1, SNX1a, SNX2, SNX4, PDGFRA)		No
SNX4	-0.0771	0.5446	0.571	-0.0791	0.5343	0.561	79.1	-0.17	20.2	0.61	64	-0.0792656	SNX complex (SNX1, SNX1a, SNX2, SNX4), SNX complex (SNX1, SNX1a, SNX2, SNX4, LEPR), SNX complex (SNX1, SNX1a, SNX2, SNX4, INSR), SNX complex (SNX1, SNX1a, SNX2, SNX4, EGFR), SNX complex (SNX1, SNX1a, SNX2, SNX4, PDGFRA)		No
SORBS1	0.8632	4.6e-20	1.36e-18	0.9029	2.057e-24	7.13e-23	9.15	0.33	16.82	1.06	64	1.4877	CAP-cbl-flotilin complex		No
SORBS2	0.8092	5.91e-16	5.62e-15	0.8686	1.448e-20	2.33e-19	1.25	0.09	2.52	1.04	64	1.32735	ArgBP2a-CBL-PTK2B complex		No
SORBS3	0.7861	1.404e-14	1.02e-13	0.8519	4.532e-19	5.54e-18	9.87	-0.15	7.66	0.7	64	1.26304	DLG5-SORBS3-CTNNB1 complex		No
SORT1	0.75	9.892e-13	5.02e-12	0.7172	2.622e-11	1.07e-10	31.87	-0.22	16.98	0.65	64	0.901855	SORT1-NGFR complex, SORT1-NGFR-NGFB complex		No
SPAG1	0.7806	2.825e-14	1.95e-13	0.8491	7.762e-19	9.14e-18	3.73	-0.93	3.55	0.75	64	1.25292	DNAAF2-HEATR2-SPAG1 complex		No
SPAST	0.3996	0.001071	0.00149	0.3085	0.01314	0.017	23.25	0.04	6.34	0.21	64	0.318887	SPG3A-SPG4-SPG31 complex, SPG4-SPG33 complex, SPG4-SPG12 complex		No
SPATA2	0.3908	0.001409	0.00194	0.4115	0.0007305	0.0011	7.22	-0.08	2.23	0.27	64	0.437416	SPATA2-CYLD complex		No
SPC24	0.6739	1.044e-09	3.2e-09	0.6889	3.127e-10	1.11e-09	94.81	-0.13	55.56	0.27	64	0.845859	NDC80 kinetochore complex, KNL1-MIS12-NDC80-SPC24-ZWINT complex		No
SPC25	0.7231	1.5e-11	6.29e-11	0.7593	3.55e-13	1.88e-12	40.55	-0.1	30.1	0.27	64	0.99456	NDC80 kinetochore complex		No
SPG11	0.4486	0.0002011	0.000307	0.463	0.0001167	0.000195	48.91	0.05	15.24	0.24	64	0.501123	AP5-SPG11-SPG15 complex		No
SPG7	0.3205	0.009827	0.0124	0.3049	0.01431	0.0184	13.87	0.14	5.31	0.29	64	0.314913	mitochondrial permeability transition pore (PTP) complex (PPIF-SPG7-VDAC1)		No
SPN	0.7585	3.868e-13	2.13e-12	0.7494	1.057e-12	5.24e-12	178.68	0.04	90.26	0.32	64	0.971585	KPNB1-SMN-SPN complex		No
SPOP	0.1458	0.2503	0.273	0.1728	0.1721	0.193	39.63	-0.03	8.33	0.17	64	0.174551	Ubiquitin E3 ligase (BMI1, SPOP, CUL3), Ubiquitin E3 ligase (H2AFY, SPOP, CUL3), Ubiquitin E3 ligase (SPOP, DAXX, CUL3)		No
SPTLC2	0.746	1.506e-12	7.39e-12	0.7185	2.307e-11	9.5e-11	57.13	0.01	48.79	0.36	64	0.904537	Serine-palmitoyltransferase (SPTLC1, SPTLC2) complex, Serine-palmitoyltransferase (SPTLC1, SPTLC2, SPTLC3) complex, Serine-palmitoyltransferase (SPTLC1, SPTLC2, ssSPTb) complex, Serine-palmitoyltransferase (SPTLC1, SPTLC2, ssSPTa) complex		No
SPTLC3	0.7909	2.479e-13	1.41e-12	0.8319	1.093e-15	7.87e-15	3.18	0.17	5.65	0.98	57	1.19427	Serine-palmitoyltransferase (SPTLC1, SPTLC3) complex, Serine-palmitoyltransferase (SPTLC1, SPTLC2, SPTLC3) complex, Serine-palmitoyltransferase (SPTLC1, SPTLC3, ssSPTb) complex, Serine-palmitoyltransferase (SPTLC1, SPTLC3, ssSPTa) complex		No
SQSTM1	0.7466	1.423e-12	7.03e-12	0.7792	3.375e-14	2.03e-13	34.27	-0.05	25.41	0.52	64	1.04333	MAP2K5-PRKCI-SQSTM1 complex, CHDH-SQSTM1-MAP1LC3 complex, PRKCZ-SQSTM-TRAF6 complex		No
SRA1	0.7118	4.313e-11	1.67e-10	0.7226	1.578e-11	6.65e-11	26.75	-0.2	13.18	0.35	64	0.913065	SRA-SRC-1 ribonucleoprotein complex		No
SRCAP	0.3067	0.03401	0.0408	0.0542	0.7146	0.735	2.06	0.05	0.81	0.28	48	0.0542532	SRCAP-associated chromatin remodeling complex, DMAP1-associated complex, NCOR1 complex		No
SRI	0.7522	7.804e-13	4.03e-12	0.7451	1.653e-12	7.97e-12	43.94	-0.02	18.36	0.29	64	0.961848	Grancalcin-sorcin complex, Sorcin homodimer complex, Synexin-sorcin complex		No
SRXN1	0.5123	0.0002323	0.000352	0.2847	0.05245	0.0628	0.01	-0.6	0.02	0.97	47	0.292789	Sulphiredoxin-peroxiredoxin complex		No
SSB	0.4561	0.000152	0.000235	0.4658	0.0001048	0.000176	84.15	0.11	28.09	0.23	64	0.504693	H2AX complex, isolated from cells without IR exposure, Emerin complex 25		No
SSU72	0.2989	0.01642	0.0203	0.3056	0.01405	0.0181	34.78	0.05	6.63	0.12	64	0.315685	POL2R-SYMPK-SSU72 complex		No
ST13	0.6734	1.082e-09	3.31e-09	0.6334	1.946e-08	5.41e-08	328.45	0.04	85.84	0.22	64	0.747074	ASF1-histone containing complex		No
STAG1	0.4412	0.0002633	0.000395	0.4431	0.0002454	0.000394	67.87	0.08	25.34	0.26	64	0.476082	Cohesin-SA1 complex, SNF2h-cohesin-NuRD complex		No
STAM	0.8458	1.438e-18	2.63e-17	0.8995	5.75e-24	1.81e-22	46.77	0.04	29.87	0.35	64	1.46959	SIMPLE-HRS-STAM1 complex		No
STAM2	0.4492	0.0001968	0.000301	0.5249	8.477e-06	1.66e-05	20.47	-0.04	5.63	0.29	64	0.583079	RIN1-STAM2-HRS complex, RIN1-STAM2-EGFR complex, EGF stimulated		No
STAMBP	0.556	1.843e-06	3.6e-06	0.5658	1.107e-06	2.43e-06	27.32	0.02	6.49	0.16	64	0.641323	RNF11-SMURF2-STAMBP complex		No
STAP1	0.844	2.01e-18	3.54e-17	0.8576	1.474e-19	1.95e-18	21.66	-0.18	34.11	1.06	64	1.2842	URI complex (Unconventional prefoldin RPB5 Interactor)		No
STAT2	0.6906	2.721e-10	9.16e-10	0.7181	2.408e-11	9.88e-11	63.36	-0.03	38.04	0.38	64	0.903711	Interferon-stimulated gene factor 3 transcription complex ISGF3		No
STK38	0.8431	2.339e-18	4e-17	0.9009	3.73e-24	1.21e-22	193.21	0.08	112.58	0.48	64	1.47698	FCP1-associated protein complex		No
STK39	0.8312	1.895e-17	2.58e-16	0.8445	1.836e-18	2.02e-17	141.48	0.02	133.28	0.45	64	1.23666	WNK1-SPAK complex		No
STON2	0.8961	6.584e-19	1.35e-17	0.5638	1.644e-05	3.08e-05	4.29	-0.03	10.19	0.64	51	0.638387	Eps15-stonin2 complex		No
STRADA	0.3422	0.005648	0.0073	0.3861	0.001628	0.00234	6.6	0	3.93	0.28	64	0.407209	LKB1-STRAD-MO25 complex		No
STRAP	0.5578	1.684e-06	3.31e-06	0.5494	2.583e-06	5.4e-06	148.54	-0.04	45.37	0.18	64	0.617522	SMN complex, SMN complex (GEMIN6,7, UNRIP), SMN-independent intermediate		No
STRN	0.5952	2.134e-07	4.76e-07	0.6401	1.236e-08	3.54e-08	20.57	0.04	6.86	0.2	64	0.758343	PP2A A/C-striatin complex		No
STRN3	0.3866	0.001601	0.00219	0.312	0.01209	0.0157	42.16	0.09	14.55	0.17	64	0.32276	PP2A A/C-SG2NA complex		No
STT3A	0.4343	0.000336	0.000498	0.3815	0.001866	0.00267	80.34	0.1	22.16	0.23	64	0.401814	Oligosaccharyltransferase complex (Stt3A variant), SELK multiprotein complex		No
STT3B	0.759	3.65e-13	2.02e-12	0.8139	2.937e-16	2.29e-15	542.95	0.03	344.17	0.3	64	1.13848	Oligosaccharyltransferase complex (Stt3B variant)		No
STX11	0.6337	1.898e-08	4.91e-08	0.5529	2.167e-06	4.58e-06	1.45	-1.34	4.21	0.94	64	0.622549	SNARE complex (STX11, VAMP2, SNAP23), FHL4/STX11-ACT complex		No
STX2	0.3893	0.001475	0.00202	0.5372	4.718e-06	9.52e-06	30.03	0.02	12.31	0.29	64	0.600211	SNARE complex (STX2, SNAP23)		No
STX3	0.7754	5.408e-14	3.5e-13	0.7797	3.17e-14	1.91e-13	17.69	-0.04	18.07	0.74	64	1.0446	SNARE complex (VAMP2, SNAP25, STX1a, STX3, CPLX1, CPLX3, CPLX4), Complexin complex (STX3, CPLX1, CPLX3)		No
STX4	0.7053	7.689e-11	2.85e-10	0.5744	6.958e-07	1.57e-06	12.63	0.06	6.9	0.29	64	0.654065	SNARE complex (STX4, SNAP23, VAMP1), SNARE complex (STX4, SNAP23, VAMP2), SNARE complex (STX4, VAMP1, VAMP7), SNARE complex (STX4, SNAP23), SNARE complex (STX4, VAMP8, VAMP3, SNAP23)		No
STX6	0.5638	1.23e-06	2.47e-06	0.4955	3.146e-05	5.66e-05	36.7	-0.02	11.66	0.22	64	0.543324	SNARE complex (STX6, SNAP23), SNARE complex (VAMP3, VAMP4, VAMP8, STX6), SNARE complex (VAMP3, STX6, VTI1A), SNARE complex (VAMP4, STX6, STX16, VTI1a, VTI1b), CFTR-GOPC-STX6 complex		No
STX7	0.7791	3.437e-14	2.33e-13	0.86	9.012e-20	1.25e-18	20.02	0.01	16.11	0.63	64	1.29334	Class C Vps complex (VPS11, VPS18, STX7)		No
SUB1	0.7265	1.088e-11	4.67e-11	0.7324	6.095e-12	2.72e-11	88.49	-0.03	32.02	0.3	64	0.933885	HNF4A-SUB1 complex, TFIIIC containing-TOP1-SUB1 complex		No
SUCLA2	0.4618	0.0001226	0.000192	0.477	6.744e-05	0.000116	21.09	0.18	5.57	0.24	64	0.519093	Succinyl-CoA synthetase, ADP-forming		No
SUCLG1	-0.2592	0.0386	0.046	-0.2687	0.03178	0.0391	56.98	0.12	15.65	0.25	64	-0.275462	Succinyl-CoA synthetase, GDP-forming, Succinyl-CoA synthetase, ADP-forming		No
SUCLG2	0.7148	3.279e-11	1.3e-10	0.6422	1.066e-08	3.08e-08	47.72	-0.03	18.07	0.44	64	0.761909	Succinyl-CoA synthetase, GDP-forming		No
SUDS3	0.5193	1.098e-05	1.95e-05	0.5112	1.587e-05	2.98e-05	66.8	0.12	18.44	0.13	64	0.564353	SAP complex (Sin3-associated protein complex), SIN3-SAP25 complex, HCF-1 complex, ING2 complex		No
SUMO1	0.5515	2.324e-06	4.5e-06	0.5741	7.064e-07	1.59e-06	195.71	0.07	54	0.21	64	0.653617	ZNF198-SUMO1 complex, TCF4-CTNNB1-SUMO1-EP300-HADAC6 complex, SUMO1-SUA1-UBA2 complex, PIAS1-SUMO1-UBC9 complex, SUMO1-SYT7 complex		No
SUPT16H	0.5754	6.587e-07	1.37e-06	0.5337	5.605e-06	1.12e-05	226.43	0.03	80.43	0.13	64	0.595305	CEN complex, FACT-NEK9 complex, FACT complex, FACT complex, UV-activated, H2AX complex, isolated from cells without IR exposure, WINAC complex, HES1 promoter-Notch enhancer complex, CENP-A nucleosomal complex		No
SUPT20H	0.3459	0.005122	0.00665	0.3747	0.002283	0.00323	30.67	0.07	9.21	0.14	64	0.39388	SAGA complex, GCN5-linked, STAGA complex, SPT3-linked		No
SUPT3H	-0.0246	0.8473	0.859	0.1423	0.262	0.287	10.89	0.03	13	0.18	64	0.143272	GCN5-TRRAP histone acetyltransferase complex, TFTC complex (TATA-binding protein-free TAF-II-containing complex), PCAF complex, STAGA complex, STAGA core complex, SAGA complex, GCN5-linked, STAGA complex, SPT3-linked		No
SUPT4H1	0.1338	0.2917	0.315	0.1277	0.3146	0.342	1.17	0.18	0.4	0.27	64	0.128401	DSIF complex (DRB sensitivity-inducing factor complex)		No
SUPT5H	0.2676	0.03256	0.0391	0.4735	7.75e-05	0.000132	50.29	0.02	9.58	0.12	64	0.514572	RNA pol II containing coactivator complex Tat-SF, Transcription elongation factor complex (SUPT5H, CDK9, CCNT1), DSIF complex (DRB sensitivity-inducing factor complex)		No
SUPT6H	0.416	0.0006295	0.000902	0.5303	6.574e-06	1.3e-05	43.42	0.02	13.13	0.11	64	0.590562	HES1 promoter corepressor complex, HES1 promoter-Notch enhancer complex		No
SUPT7L	0.1197	0.3459	0.371	0.1817	0.1507	0.171	47.42	0.04	12.41	0.15	64	0.18374	STAGA complex, SAGA complex, GCN5-linked, STAGA complex, SPT3-linked		No
SURF1	0.5305	6.502e-06	1.19e-05	0.4021	0.0009904	0.00147	34.02	0.02	10.64	0.34	64	0.426151	MITRAC12-SURF1-COX1 complex, Cytochrome c oxidase, mitochondrial		No
SURF4	0.8503	6.09e-19	1.27e-17	0.7955	4.099e-15	2.77e-14	136.04	-0.1	47.32	0.35	64	1.08624	SPG33-SURF4 complex		No
SVIL	0.8464	1.286e-18	2.39e-17	0.7989	2.562e-15	1.77e-14	12.2	0.19	5.57	0.52	64	1.09556	P2X7 receptor signalling complex		No
SVIP	0.7658	1.698e-13	9.99e-13	0.8303	2.201e-17	2.02e-16	28.51	0.02	21.37	0.5	64	1.1891	SVIP-VCP-DERL1 complex		No
SYMPK	0.1286	0.3112	0.335	0.2341	0.06266	0.0742	28.53	0.08	7.61	0.1	64	0.238523	Polyadenylation complex (CSTF1, CSTF2, CSTF3, SYMPK CPSF1, CPSF2, CPSF3), ALL-1 supercomplex, POL2R-SYMPK-SSU72 complex		No
SYN1	0.4688	0.02086	0.0255	0.3254	0.1208	0.138	0.19	-0.19	0.32	1.24	24	0.337675	Profilin 2 complex, protein phosphatase 2A C-subunit-synapsin complex		No
SYNE1	0.7112	4.539e-11	1.75e-10	0.8141	2.843e-16	2.23e-15	5.58	0.15	5.44	0.54	64	1.13907	DMTN-SYNE1- complex		No
SYNE2	0.7823	2.282e-14	1.6e-13	0.8454	1.538e-18	1.72e-17	58.33	0.09	42.33	0.46	64	1.23981	SYNE2-TMEM67 complex		No
SYVN1	0.8581	1.324e-19	3.33e-18	0.8797	1.099e-21	2.14e-20	44.46	-0.04	28.59	0.41	64	1.37444	Retrotranslocation complex, VCP-VIMP-DERL1-DERL2-HRD1-SEL1L complex, HRD1 complex		No
SZT2	0.3364	0.006578	0.00844	0.3548	0.004023	0.00551	15.65	0.15	6.51	0.28	64	0.370924	SOG complex, KICSTOR complex		No
TADA1	0.2737	0.02867	0.0346	0.1802	0.1543	0.174	49.27	0.05	12.94	0.11	64	0.182189	STAGA complex, STAGA complex, SPT3-linked		No
TADA2A	0.195	0.1226	0.138	0.1592	0.2088	0.232	30.12	0.03	8.98	0.18	64	0.160566	PCAF complex, ATAC complex, GCN5-linked, ATAC complex, YEATS2-linked		No
TADA2B	0.441	0.000265	0.000397	0.4324	0.0003592	0.000565	11.68	0.05	4.99	0.19	64	0.462845	USP22-SAGA complex, SAGA complex, GCN5-linked, STAGA complex, SPT3-linked		No
TADA3	0.5765	6.198e-07	1.29e-06	0.6051	1.18e-07	2.95e-07	31.51	0.03	15.63	0.14	64	0.701154	GCN5-TRRAP histone acetyltransferase complex, TFTC complex (TATA-binding protein-free TAF-II-containing complex), PCAF complex, STAGA complex, USP22-SAGA complex, SAGA complex, GCN5-linked, ATAC complex, GCN5-linked, STAGA complex, SPT3-linked, ATAC complex, YEATS2-linked		No
TAF1	0.3249	0.008808	0.0112	0.4396	0.0002786	0.000444	35.28	0.11	16.92	0.13	64	0.471735	TFIID complex, TFIID-beta complex, TFIID complex, B-cell specific, DA complex, DAB complex, ALL-1 supercomplex, Transcription initiation factor complex (TAF1, TAF5, TAF11, TAF12, TBP), MOF complex, MLL1-WDR5 complex		No
TAF10	0.1252	0.3244	0.349	0.1319	0.2989	0.326	7	0.07	2.45	0.15	64	0.132673	TFIID complex, GCN5-TRRAP histone acetyltransferase complex, TFTC complex (TATA-binding protein-free TAF-II-containing complex), TFIID-beta complex, PCAF complex, STAGA complex, TFIID complex, B-cell specific, DA complex, DAB complex, USP22-SAGA complex, SAGA complex, GCN5-linked, STAGA complex, SPT3-linked		No
TAF11	0.3445	0.005317	0.00689	0.3155	0.0111	0.0144	78.51	0.08	17.85	0.15	64	0.326642	TFIID complex, TFIID-beta complex, TFIID complex, B-cell specific, DA complex, DAB complex, Transcription initiation factor complex (TAF1, TAF5, TAF11, TAF12, TBP), Transcription initiation factor complex (TAF5, TAF6, TAF9, TAF11, TBP)		No
TAF12	0.2349	0.06173	0.0719	0.1582	0.2117	0.235	36.48	0.14	10.81	0.13	64	0.15954	TFTC complex (TATA-binding protein-free TAF-II-containing complex), TFIID complex, TFIID-beta complex, PCAF complex, STAGA complex, TFIID complex, B-cell specific, DA complex, DAB complex, TAF4-TAF12 subcomplex of TFIID complex, ALL-1 supercomplex, ATF7-TAF12 complex, Transcription initiation factor complex (TAF1, TAF5, TAF11, TAF12, TBP), TFIID subcomplex, SAGA complex, GCN5-linked, STAGA comple…		No
TAF13	-0.0466	0.7146	0.734	-0.0672	0.5977	0.623	28.77	0.09	11.38	0.18	64	-0.0673014	TFIID complex, TFIID-beta complex, TFTC complex (TATA-binding protein-free TAF-II-containing complex), TFIID complex, B-cell specific, DA complex, DAB complex		No
TAF15	0.427	0.0004335	0.000634	0.5679	9.871e-07	2.18e-06	35.38	0.14	19.88	0.21	64	0.644418	TFIID complex, Large Drosha complex		No
TAF1A	-0.0498	0.696	0.716	-0.092	0.4697	0.497	24.06	0.04	10.83	0.29	64	-0.0922609	TBP-TAF complex		No
TAF1B	0.3306	0.007623	0.00972	0.3812	0.001884	0.00269	30.99	0.03	16.59	0.31	64	0.401463	TBP-TAF complex		No
TAF1C	0.3438	0.005417	0.00702	0.3829	0.001793	0.00257	24.35	0.06	7.73	0.28	64	0.403453	TBP-TAF complex		No
TAF2	0.569	9.29e-07	1.89e-06	0.5527	2.18e-06	4.6e-06	56.52	0.09	15.19	0.13	64	0.622261	TFIID complex, TFTC complex (TATA-binding protein-free TAF-II-containing complex), TFIID-beta complex, DA complex, DAB complex		No
TAF3	0.2942	0.01829	0.0225	0.4092	0.0007879	0.00118	12.62	0.07	3.84	0.13	64	0.43465	DA complex, DAB complex		No
TAF4	0.5836	4.154e-07	8.87e-07	0.5887	3.108e-07	7.38e-07	10.02	0.1	4.11	0.15	64	0.675674	TFIID complex, TFTC complex (TATA-binding protein-free TAF-II-containing complex), TFIID-beta complex, TFIID complex, B-cell specific, DA complex, DAB complex, TAF4-TAF12 subcomplex of TFIID complex, TFIID subcomplex, MLL1-WDR5 complex		No
TAF4B	0.5939	2.302e-07	5.11e-07	0.8581	1.31e-19	1.75e-18	18.12	-0.02	21.08	0.64	64	1.28609	TFIID complex, B-cell specific		No
TAF5	0.2229	0.07659	0.0884	0.1414	0.2649	0.29	31.74	0.06	10.55	0.11	64	0.142354	TFIID complex, TFTC complex (TATA-binding protein-free TAF-II-containing complex), TFIID-beta complex, TFIID complex, B-cell specific, DA complex, DAB complex, Transcription initiation factor complex (TAF1, TAF5, TAF11, TAF12, TBP), Transcription initiation factor complex (TAF5, TAF6, TAF9, TAF11, TBP), TFIID subcomplex		No
TAF6	0.1759	0.1644	0.183	0.1332	0.2941	0.321	35.47	0.11	10.62	0.11	64	0.133996	TFIID complex, TFTC complex (TATA-binding protein-free TAF-II-containing complex), TFIID-beta complex, TFIID complex, B-cell specific, DA complex, DAB complex, ALL-1 supercomplex, Transcription initiation factor complex (TAF5, TAF6, TAF9, TAF11, TBP), MOF complex, TFIID subcomplex, MLL1-WDR5 complex		No
TAF6L	0.4568	0.0001484	0.000229	0.4718	8.303e-05	0.000141	23.88	0.08	6.11	0.13	64	0.512383	TFTC complex (TATA-binding protein-free TAF-II-containing complex), PCAF complex, STAGA complex, SAGA complex, GCN5-linked, STAGA complex, SPT3-linked		No
TAF7	0.7621	2.577e-13	1.47e-12	0.725	1.246e-11	5.31e-11	174.88	0.06	58.28	0.23	64	0.918106	TFTC complex (TATA-binding protein-free TAF-II-containing complex), TFIID complex, TFIID-beta complex, TFIID complex, B-cell specific, DA complex, DAB complex, MLL1-WDR5 complex		No
TAF9	0.5823	4.469e-07	9.5e-07	0.5132	1.447e-05	2.73e-05	87.29	-0.04	24.59	0.23	64	0.567064	TFIID complex, GCN5-TRRAP histone acetyltransferase complex, TFTC complex (TATA-binding protein-free TAF-II-containing complex), TFIID-beta complex, PCAF complex, STAGA complex, STAGA core complex, TFIID complex, B-cell specific, DA complex, DAB complex, ALL-1 supercomplex, Transcription initiation factor complex (TAF5, TAF6, TAF9, TAF11, TBP), MOF complex, TFIID subcomplex, MLL1-WDR5 complex, SA…		No
TANK	0.7511	8.748e-13	4.49e-12	0.521	1.017e-05	1.96e-05	23.74	0	15.38	0.36	64	0.577711	TANK-TRAF2-TRAF3 complex, Kinase maturation complex 2		No
TARBP2	0.2706	0.03057	0.0368	0.2443	0.0517	0.062	21.18	-0.02	5.18	0.21	64	0.249342	RNA-induced silencing complex, RISC, TRBP containing complex (DICER, TRBP, AGO2, RPL7A, EIF6, MOV10)		No
TARDBP	0.0019	0.988	0.99	0.0373	0.77	0.788	34.49	0.1	9.77	0.21	64	0.0373173	Large Drosha complex		No
TBC1D7	0.6721	1.196e-09	3.64e-09	0.6632	2.357e-09	7.46e-09	15.25	0	13.64	0.29	64	0.798505	TSC complex		No
TBCB	0.6796	6.62e-10	2.09e-09	0.6433	9.908e-09	2.88e-08	47.22	0.05	18.23	0.21	64	0.763783	TBCE-TBCB-tubulin(alpha) complex		No
TBCD	0.3978	0.001133	0.00158	0.3663	0.002916	0.00407	35.75	-0.05	30.83	0.24	64	0.384143	ARL2-TBCD complex, TBCD-tubulin(alpha)-tubulin(beta) complex, TBCD-ARL2-tubulin(beta) complex, TBCD-ARL2-tubulin(beta)-TBCE complex		No
TBCE	-0.0693	0.5866	0.611	-0.0804	0.5277	0.555	2.91	0.01	1.23	0.24	64	-0.0805739	TBCE-TBCB-tubulin(alpha) complex, TBCD-ARL2-tubulin(beta)-TBCE complex		No
TBKBP1	0.7949	4.42e-15	3.54e-14	0.8595	9.967e-20	1.37e-18	9.74	-0.16	9.15	0.58	64	1.29143	Kinase maturation complex 2		No
TBL1X	0.7818	2.436e-14	1.7e-13	0.7944	4.726e-15	3.16e-14	13.75	-0.14	7.25	0.47	64	1.08325	NCOR complex, SMRT complex, NCOR-HDAC3 complex, SMRT core complex, Ubiquitin E3 ligase (SIAH1, SIP, SKP1A, TBL1X), Kaiso-NCOR complex		No
TBL1XR1	0.718	2.43e-11	9.84e-11	0.7208	1.861e-11	7.76e-11	141.35	0.19	41.67	0.24	64	0.909308	NCOR complex, SMRT complex, NCOR-HDAC3 complex, Kaiso-NCOR complex, Emerin complex 32		No
TBL1Y	-0.0193	0.8796	0.89	-0.1635	0.1968	0.219	7.38	0.14	19.02	0.25	64	-0.164981	Emerin complex 32		No
TBL3	0.3319	0.007376	0.00942	0.3113	0.01229	0.0159	12.9	-0.03	4.26	0.25	64	0.321984	Ubiquitin E3 ligase (AHR, ARNT, DDB1, TBL3, CUL4B, RBX1)		No
TBP	0.4108	0.0007466	0.00106	0.5572	1.735e-06	3.71e-06	44.7	0.09	10.76	0.24	64	0.628763	RNA polymerase II holoenzyme complex, TFIID complex, TFIID-beta complex, TFIID complex, B-cell specific, DA complex, DAB complex, PU.1-TBP complex, 5S-DNA-TFIIIA-TFIIIC2-TFIIIB subcomplex, ALL-1 supercomplex, Transcription initiation factor complex (TAF1, TAF5, TAF11, TAF12, TBP), Transcription initiation factor complex (TAF5, TAF6, TAF9, TAF11, TBP), SMN-PolII-RHA complex, BRCA1-RNA polymerase I…		No
TCP1	0.6081	9.87e-08	2.3e-07	0.6153	6.28e-08	1.63e-07	279.78	0	133.21	0.17	64	0.717406	CCT complex (chaperonin containing TCP1 complex), BBS-chaperonin complex		No
TDP1	0.6305	2.351e-08	6.02e-08	0.5772	5.968e-07	1.36e-06	51.16	0.04	13.75	0.25	64	0.658254	XRCC1-LIG3-PNK-TDP1 complex		No
TDRD3	0.6372	1.499e-08	3.93e-08	0.6765	8.508e-10	2.86e-09	17.94	0.01	9.84	0.22	64	0.822632	TOP3B-c complex		No
TERF2IP	0.4494	0.0001951	0.000298	0.2889	0.02059	0.0259	61.02	0.05	18.75	0.2	64	0.297366	Telomere-associated protein complex, Rap1 complex, TRF2-Rap1 complex III, TRF-Rap1 complex I, 2MD, TRF2-Rap1 complex II, TERF2-RAP1 complex		No
TEX10	0.5144	1.375e-05	2.41e-05	0.5263	7.949e-06	1.56e-05	40.63	0.02	14.23	0.24	64	0.585014	MLL1-WDR5 complex, 5FMC (Friends of Methylated Chtop) complex, LAS1L-PELP1-TEX10-WDR18-NOL9-SENP3 complex, PELP1-TEX10-WDR18 complex		No
TFDP1	0.7981	2.854e-15	2.36e-14	0.8605	8.025e-20	1.13e-18	136.97	-0.11	67.11	0.54	64	1.29527	E2F-6 complex, E2F5-RB2-DP1 complex, SMAD3/4-E2F4/5-p107-DP1 complex, SMAD3-E2F4/5-p107-DP1 complex, GABP(gamma)1-E2F1-DP1 complex, E2F-1-DP-1 complex, E2F-1-DP-1-cyclinA-CDK2 complex		No
THAP11	0.5248	8.523e-06	1.53e-05	0.5315	6.199e-06	1.23e-05	58.97	0.2	15.81	0.2	64	0.592233	HCF1-THAP11 complex, HCFC1-THAP11-ZNF143 complex, HCFC1-THAP11 subcomplex		No
THRA	0.8179	1.609e-16	1.74e-15	0.7926	6.004e-15	3.96e-14	12.49	-0.06	6.01	0.61	64	1.07839	TRAP complex, Emerin complex 52		No
THRAP3	0.3455	0.00517	0.00671	0.3772	0.002126	0.00302	261.98	0.07	68.03	0.12	64	0.396791	TRAP complex, PC2 complex, SMCC complex		No
TIMM10	0.3376	0.006373	0.00819	0.2508	0.04559	0.055	80.95	0.05	26.75	0.19	64	0.256266	TIM (TIM9, TIM10) complex, mitochondrial		No
TIMM13	0.4593	0.0001347	0.00021	0.1673	0.1865	0.208	53.76	0.15	21.04	0.3	64	0.168888	TIMM8A-TIMM13 complex, TIMM8A-TIMM13-TIMM23 complex		No
TIMM17A	0.636	1.634e-08	4.27e-08	0.6171	5.611e-08	1.47e-07	61.51	-0.15	22.23	0.37	64	0.720308	TIM (TIM17A, TIM17B, TIM23, TIM44) complex, mitochondrial, TIM17A-TIM23 complex, TIM17A-TIM23 complex, mitochondrial		No
TIMM17B	0.4258	0.0004524	0.000659	0.5052	2.069e-05	3.82e-05	46.26	0.06	14.34	0.19	64	0.556264	TIM (TIM17A, TIM17B, TIM23, TIM44) complex, mitochondrial, TIM17B-TIM23 complex, mitochondrial		No
TIMM21	0.3542	0.00409	0.00537	0.2233	0.07617	0.0893	19.26	0.02	5.96	0.22	64	0.227127	Cytochrome c oxidase, mitochondrial		No
TIMM23	0.6161	0.003823	0.00503	0.6992	0.0006016	0.000918	144.72	0.11	49.94	0.41	20	0.865734	TIM (TIM17A, TIM17B, TIM23, TIM44) complex, mitochondrial, APP-TIM23 complex, TIM17A-TIM23 complex, TIM50-TIM23 complex, mitochondrial, TIM23-TOM22-TIM50-HSD3B2 complex, TIM17A-TIM23 complex, mitochondrial, TIM17B-TIM23 complex, mitochondrial, TIMM8A-TIMM13-TIMM23 complex		No
TIMM44	0.5657	1.109e-06	2.24e-06	0.4567	0.0001485	0.000245	30.49	-0.02	7.75	0.21	64	0.493134	TIM (TIM17A, TIM17B, TIM23, TIM44) complex, mitochondrial, HSPA9-GRPEL1-GRPEL2-TIMM44 complex		No
TIMM50	0.4816	5.609e-05	9.15e-05	0.4645	0.0001103	0.000185	24.14	-0.05	6.64	0.17	64	0.503034	TIM50-SMN1 complex, TIM50-COIL complex, TIM50-TIM23 complex, mitochondrial, TIM23-TOM22-TIM50-HSD3B2 complex		No
TIMM9	0.3678	0.002789	0.00372	0.3687	0.00272	0.00381	43.62	0.22	14.4	0.27	64	0.386918	TIM (TIM9, TIM10) complex, mitochondrial		No
TLN1	0.8271	3.689e-17	4.66e-16	0.7075	6.316e-11	2.44e-10	152.09	0.01	64.39	0.31	64	0.88216	ITGA2b-ITGB3-TLN1 complex, Polycystin-1 multiprotein complex (ACTN1, CDH1, SRC, JUP, VCL, CTNNB1, PXN, BCAR1, PKD1, PTK2, TLN1), THSD1-FAK-talin-vinculin complex		No
TLR1	0.8644	3.544e-20	1.09e-18	0.9129	8.193e-26	3.88e-24	17.44	-0.08	15.96	0.87	64	1.54466	TLR1-TLR2 complex, TLR1-TLR2-lipoprotein complex		No
TMED10	0.3662	0.002924	0.00389	0.4393	0.0002813	0.000448	159.09	0.06	55.14	0.18	64	0.471363	Gamma-secretase complex (APH1A, PSENEN, PSEN1, NCSTN, TMP21)		No
TMEM50A	0.171	0.1767	0.196	0.1057	0.4059	0.434	74.39	-0.49	19.2	0.63	64	0.106096	RANBPM-SMP1 complex		No
TMEM67	0.6916	1.027e-07	2.39e-07	0.7236	1.336e-08	3.81e-08	7.02	0.04	5.12	0.45	46	0.915161	MKS1-TMEM67 complex, SYNE2-TMEM67 complex		No
TMPO	0.6267	3.034e-08	7.66e-08	0.6283	2.719e-08	7.38e-08	339.67	0.11	158.76	0.18	64	0.738602	BAFL-BAF-LAP2beta complex		No
TMUB1	0.4383	0.0002914	0.000435	0.4333	0.0003479	0.000548	15.66	-0.05	7.96	0.26	64	0.463952	AMFR-ERLIN2-TMUB1 complex		No
TNFRSF1A	0.7261	1.121e-11	4.8e-11	0.7638	2.121e-13	1.15e-12	36.56	0.21	22.62	0.56	64	1.00527	Tumor necrosis factor receptor 1 signaling complex, TNF-R1-associated signaling complex, TNF-R1 signaling complex		No
TNFRSF1B	0.7675	1.387e-13	8.31e-13	0.7446	1.754e-12	8.44e-12	27.03	-0.55	39.95	0.95	64	0.960725	TNFR2 signaling complex		No
TNFRSF21	0.7568	2.051e-10	7.07e-10	0.8286	1.111e-13	6.22e-13	22.71	-0.05	28.09	0.74	50	1.18365	APP-TNFRSF21 complex		No
TNKS	-0.0368	0.7731	0.789	-0.112	0.3781	0.406	27.06	0.02	9.23	0.23	64	-0.112472	TRF1 telomere length regulation complex, TRF-Rap1 complex I, 2MD, Tankyrin 1-tankyrin 2-TRF1 complex		No
TNKS1BP1	0.7212	1.798e-11	7.46e-11	0.7669	1.479e-13	8.17e-13	10.22	-0.03	5.37	0.32	64	1.01276	CCR4-NOT-CNOT7-CNOT6 complex, CCR4-NOT-CNOT7-CNOT6L complex, CCR4-NOT-CNOT8-CNOT6 complex, CCR4-NOT-CNOT8-CNOT6L complex		No
TNPO2	0.4615	0.0001237	0.000193	0.333	0.007179	0.00955	59.61	0.12	13.49	0.24	64	0.346199	TNPO2-RAN-NXF1 complex		No
TOE1	0.4876	4.382e-05	7.23e-05	0.4842	5.046e-05	8.85e-05	58.23	-0.03	18.77	0.18	64	0.528456	12S U11 snRNP		No
TOMM22	0.3677	0.0028	0.00373	0.4059	0.0008768	0.00131	136.74	0.03	61.14	0.24	64	0.430693	TIM23-TOM22-TIM50-HSD3B2 complex, TOM20-TOM22-pOTC complex, TOM complex (TOM5, TOM6, TOM7, TOM20, TOM22, TOM40, TOM70), mitochondrial, TOM7 120K intermediate assembly complex (TOM7, TOM22, TOM40), mitochondrial		No
TOMM40	0.3217	0.009543	0.012	0.2918	0.01929	0.0244	80.31	0.04	24.69	0.15	64	0.300533	APP-TOM40 complex, TOM complex (TOM5, TOM6, TOM7, TOM20, TOM22, TOM40, TOM70), mitochondrial, TOM7 120K intermediate assembly complex (TOM7, TOM22, TOM40), mitochondrial		No
TOMM5	-0.1122	0.3775	0.403	-0.0492	0.6993	0.721	7.24	0.03	4.81	0.17	64	-0.0492398	TOM complex (TOM5, TOM6, TOM7, TOM20, TOM22, TOM40, TOM70), mitochondrial		No
TOMM7	0.1907	0.1592	0.178	0.2185	0.1058	0.122	113.77	-0.05	53.88	0.27	56	0.22208	TOM complex (TOM5, TOM6, TOM7, TOM20, TOM22, TOM40, TOM70), mitochondrial, TOM7 120K intermediate assembly complex (TOM7, TOM22, TOM40), mitochondrial		No
TOMM70	0.3106	0.01248	0.0156	0.3368	0.0065	0.0087	107.92	0.03	35.82	0.18	64	0.350479	TOM complex (TOM5, TOM6, TOM7, TOM20, TOM22, TOM40, TOM70), mitochondrial		No
TOP2A	0.7006	1.159e-10	4.17e-10	0.7332	5.641e-12	2.53e-11	690.32	-0.1	448.34	0.39	64	0.935613	Toposome, DNA synthesome complex (13 subunits), DNA synthesome complex (17 subunits), CDC5L complex, CTCF-nucleophosmin-PARP-HIS-KPNA-LMNA-TOP complex		No
TOP2B	0.8921	4.616e-23	3.85e-21	0.9418	4.734e-31	1.24e-28	900.18	0.07	690.59	0.68	64	1.75374	WINAC complex, TLE1 corepressor complex (MASH1 promoter-corepressor complex)		No
TOP3A	0.6373	1.495e-08	3.92e-08	0.5737	7.225e-07	1.63e-06	48.69	0.08	14.05	0.27	64	0.653021	BRAFT complex, BLM complex III, BLM complex II, BLM-TOP3A complex, FA complex (Fanconi anemia complex)		No
TOP3B	0.0754	0.5536	0.579	0.086	0.4991	0.526	27.56	0.07	7.44	0.18	64	0.086213	TOP3B-c complex		No
TOPBP1	0.5869	3.449e-07	7.46e-07	0.5642	1.2e-06	2.62e-06	144.14	0	59.02	0.22	64	0.638973	BRCA1-BARD1-BACH1-DNA damage complex II, BRCA1-BARD1-BACH1-DNA damage complex I, RHINO-TopBP1 complex		No
TOR1A	0.7509	8.934e-13	4.57e-12	0.6886	3.187e-10	1.13e-09	38.27	0.01	13.78	0.29	64	0.845288	TorsinA-TorsinB complex, LAP1-TOR1A complex		No
TOR1AIP1	0.6933	2.155e-10	7.4e-10	0.6651	2.047e-09	6.52e-09	30.7	0.09	9.09	0.28	64	0.801904	LAP1-TOR1A complex		No
TOR1B	0.7197	2.072e-11	8.49e-11	0.6027	1.371e-07	3.41e-07	27.93	-0.02	11.38	0.36	64	0.697377	TorsinA-TorsinB complex		No
TPRKB	0.1452	0.2524	0.275	0.0929	0.4653	0.493	53.91	0.11	16.43	0.2	64	0.0931686	KEOPS complex		No
TRAF3IP1	0.4812	5.705e-05	9.29e-05	0.5315	6.212e-06	1.23e-05	10.54	0.12	3.76	0.37	64	0.592233	Intraflagellar transport complex B, Intraflagellar transport complex B peripheral subcomplex, IL13RA1-TRAF3IP1 complex		No
TRAK2	0.702	1.031e-10	3.73e-10	0.6542	4.561e-09	1.39e-08	29.98	-0.06	15.56	0.43	64	0.782606	OGT-TRAK1-TRAK2 complex		No
TRAP1	0.806	9.396e-16	8.52e-15	0.7723	7.89e-14	4.53e-13	66.53	-0.03	29.24	0.32	64	1.026	17S U2 snRNP		No
TRAPPC1	0.4428	0.0002483	0.000374	0.4236	0.0004873	0.000752	51.81	0.16	18.52	0.2	64	0.452071	TRAPP complex		No
TRAPPC10	0.7398	2.875e-12	1.36e-11	0.6163	5.911e-08	1.54e-07	24.22	0.08	7.64	0.21	64	0.719017	TRAPP complex		No
TRAPPC11	0.5114	1.568e-05	2.73e-05	0.4817	5.583e-05	9.73e-05	55.46	0.12	18.85	0.17	64	0.525196	TRAPP complex		No
TRAPPC12	0.5511	2.369e-06	4.58e-06	0.5285	7.154e-06	1.41e-05	15.99	0.14	5.53	0.17	64	0.588062	TRAPP complex		No
TRAPPC2L	0.4406	0.0002688	0.000403	0.4453	0.0002266	0.000365	21.43	0.13	7.34	0.19	64	0.478822	TRAPP complex		No
TRAPPC3	0.5504	2.453e-06	4.73e-06	0.5242	8.771e-06	1.71e-05	42.78	0.08	11.89	0.2	64	0.582114	TRAPP complex		No
TRAPPC4	0.3211	0.009669	0.0122	0.3813	0.001881	0.00269	23.32	0.09	5.84	0.17	64	0.40158	TRAPP complex		No
TRAPPC5	0.4165	0.0006189	0.000888	0.3918	0.001366	0.00199	1.5	0.08	0.54	0.17	64	0.413925	TRAPP complex		No
TRAPPC6A	0.2939	0.01841	0.0227	0.2845	0.02269	0.0285	35.23	0.08	14.52	0.37	64	0.292572	TRAPP complex		No
TRAPPC6B	0.6222	4.048e-08	1e-07	0.5036	2.215e-05	4.07e-05	29.5	0.15	10.73	0.25	64	0.554118	TRAPP complex		No
TRAPPC8	0.75	9.899e-13	5.02e-12	0.7277	9.641e-12	4.17e-11	55.35	0.13	18.35	0.19	64	0.923821	TRAPP complex		No
TRAPPC9	0.3257	0.008643	0.011	0.3436	0.005441	0.00734	16.9	0.12	7.45	0.2	64	0.358169	TRAPP complex		No
TRIM23	-0.234	0.06269	0.073	-0.2389	0.05731	0.0682	18.48	-0.12	4.93	0.32	64	-0.243607	ARD1-NATH complex		No
TRIM25	0.5443	3.335e-06	6.32e-06	0.5565	1.798e-06	3.83e-06	42.08	-0.03	10.33	0.21	64	0.627749	Ubiquitin E3 ligase (TRIM25, DDX58), TRIM25-G3BP2 complex		No
TRIM28	0.2979	0.01682	0.0207	0.1832	0.1474	0.167	297.87	0.09	97.54	0.18	64	0.185292	NCOR1 complex, Emerin complex 32, HDAC10-PAX3-KAP1 complex, ZNF304-corepressor complex, FOXP3-TRIM28-ZFP90 complex		No
TRIM3	0.6484	6.892e-09	1.91e-08	0.6574	3.612e-09	1.11e-08	3.24	0.14	1.87	0.37	64	0.788221	CART complex		No
TRIP4	0.5825	4.425e-07	9.41e-07	0.5718	8.002e-07	1.79e-06	13.95	0.06	5.42	0.21	64	0.650193	hASC-1 complex		No
TRIP6	0.8678	1.723e-20	5.75e-19	0.7804	2.927e-14	1.78e-13	30.22	0.2	17.13	0.56	64	1.04639	LPAR2-TRIP6-NHERF2 complex, LPA stimulated		No
TRMT10C	0.2241	0.07511	0.0869	0.2075	0.09998	0.116	69.54	0.08	24.71	0.24	64	0.210557	mtRNase P, HSD17B10-TRMT10C complex		No
TRPC1	0.0846	0.5063	0.532	0.0724	0.5697	0.596	2.28	-0.03	5.15	0.27	64	0.0725269	HOMER3-IP3R-TRPC1 complex, TRPC1-TRPC3-TRPC7 complex, RHOA-IP3R-TRPC1 complex, TRP1-G alpha-11-IP3R3-CAV1 signaling complex, TRPC1-STIM1-ORAI1 complex		No
TRPM7	0.4149	0.0006534	0.000935	0.5162	1.265e-05	2.41e-05	70.21	-0.01	22.25	0.32	64	0.571145	Channel complex TRPM6-TRPM7		No
TRRAP	0.2386	0.05761	0.0674	0.2081	0.09899	0.115	32.71	0.14	14.63	0.11	64	0.211185	GCN5-TRRAP histone acetyltransferase complex, TFTC-type histone acetyl transferase complex, TFTC complex (TATA-binding protein-free TAF-II-containing complex), PCAF complex, STAGA complex, TIP60 histone acetylase complex, NuA4/Tip60-HAT complex, MRN-TRRAP complex (MRE11A-RAD50-NBN-TRRAP complex), NuA4/Tip60-HAT complex B, NuA4/Tip60-HAT complex A, DMAP1-associated complex, p400-associated complex…		No
TSC2	0.0731	0.566	0.592	0.0362	0.7763	0.794	14.43	0.05	5	0.21	64	0.0362158	TSC1-TSC2 complex, TSC (TSC1, TSC2, AXIN, GSK3) complex, TSC2-HERC1 complex, TSC complex, TSC2-DVL complex, TSC2-GSK3-AXIN-DVL complex		No
TSEN2	0.5672	1.024e-06	2.08e-06	0.6089	9.384e-08	2.38e-07	18.92	0.12	8.44	0.28	64	0.707171	tRNA splicing endonuclease, RNA endonuclease (SEN2deltaEx8, SEN54, CLP1)		No
TSEN34	0.4362	0.0003142	0.000467	0.4373	0.0003023	0.000479	13.45	0.05	3.04	0.2	64	0.468888	tRNA splicing endonuclease		No
TSEN54	0.581	4.824e-07	1.02e-06	0.5873	3.38e-07	7.98e-07	36.93	0.04	13.97	0.25	64	0.673534	tRNA splicing endonuclease, RNA endonuclease (SEN2deltaEx8, SEN54, CLP1)		No
TSPYL5	0.8485	6.327e-11	2.38e-10	0.47	0.003822	0.00525	6.24	-0.05	13.7	1.06	36	0.51007	TSPY1-TSPYL5-USP7 complex		No
TTBK2	0.4642	0.0001118	0.000176	0.5348	5.305e-06	1.06e-05	24.22	-0.02	10.29	0.27	64	0.596844	CEP164-TTBK2 complex		No
TTC21B	0.3952	0.001229	0.0017	0.3623	0.00326	0.00452	24.28	-0.15	10.07	0.42	64	0.379531	Intraflagellar transport complex A		No
TTC26	0.6707	1.335e-09	4.04e-09	0.656	3.993e-09	1.22e-08	12.87	0.1	6.43	0.41	64	0.785759	Intraflagellar transport complex B, Intraflagellar transport complex B core complex		No
TTC30B	0.5186	1.135e-05	2.01e-05	0.5435	3.462e-06	7.09e-06	7.38	0.12	3.99	0.55	64	0.60911	Intraflagellar transport complex B, Intraflagellar transport complex B core complex		No
TTC37	0.464	0.0001125	0.000177	0.4288	0.0004081	0.000636	79.11	0.1	21.27	0.34	64	0.458425	SKI complex		No
TTC7B	0.827	3.757e-17	4.73e-16	0.8819	6.418e-22	1.31e-20	1.94	-0.01	1.92	0.9	64	1.38425	Phosphatidylinositol 4-kinase complex		No
TTC8	0.601	0.002422	0.00325	0.6571	0.0006578	0.000999	3.94	0.21	3.34	0.48	23	0.787693	BBSome, BBSome linker complex, BBS1-BBS4-BBS5-PKD1-TTC8 complex		No
TUBA4A	0.8395	4.488e-18	7.26e-17	0.8704	9.567e-21	1.58e-19	28.55	-0.39	31.69	0.63	64	1.33473	ASCOM complex		No
TUBB	0.4667	0.0001014	0.00016	0.4426	0.0002499	0.000401	2738.5	-0.01	1090.13	0.18	64	0.47546	SNW1 complex, ASCOM complex, TBCD-tubulin(alpha)-tubulin(beta) complex, TBCD-ARL2-tubulin(beta) complex, TBCD-ARL2-tubulin(beta)-TBCE complex		No
TUBB2B	0.8626	4.219e-13	2.3e-12	-0.0023	0.9886	0.99	3.89	-0.08	15.17	0.88	41	-0.0023	Profilin 1 complex		No
TUBG1	0.3484	0.00478	0.00623	0.2602	0.03784	0.0462	67.52	0.01	24.93	0.18	64	0.266323	60S APC containing complex, Gamma-tubulin complex		No
TUBGCP2	0.4369	0.0003073	0.000457	0.3094	0.01286	0.0166	24.35	0.09	5.95	0.14	64	0.319882	Pericentrin-GCP complex, Gamma-tubulin complex		No
TUBGCP3	0.3435	0.005452	0.00706	0.5138	1.409e-05	2.67e-05	37.9	0.05	17.88	0.13	64	0.567879	Pericentrin-GCP complex, Gamma-tubulin complex		No
TUBGCP4	-0.061	0.632	0.655	-0.0706	0.5796	0.606	12.92	0.01	5.58	0.14	64	-0.0707177	Gamma-tubulin complex		No
TUBGCP5	0.4482	0.0002038	0.000311	0.5193	1.1e-05	2.11e-05	31.46	0.03	12.68	0.16	64	0.575381	Gamma-tubulin complex		No
TUBGCP6	0.3822	0.001832	0.00249	0.2841	0.02292	0.0287	41.27	0.11	14.02	0.15	64	0.292136	Gamma-tubulin complex		No
TWSG1	0.6675	1.707e-09	5.08e-09	0.6466	7.843e-09	2.31e-08	27.11	-0.14	12.17	0.32	64	0.769434	BMP4-TWSG1 complex, CHL2-BMP2-TSG complex		No
TXLNA	0.529	6.981e-06	1.27e-05	0.4998	2.617e-05	4.76e-05	104.95	-0.13	21.04	0.21	64	0.54904	TNF-alpha/NF-kappa B signaling complex 10		No
TYK2	0.259	0.03875	0.0461	0.1655	0.1912	0.213	47.84	-0.03	15.65	0.27	64	0.167036	JAK2-PAFR-TYK2 complex		No
UBA3	0.4045	0.0009154	0.00129	0.4365	0.0003107	0.000492	66.72	0.07	16.29	0.19	64	0.467899	APPBP1-UBA3 complex		No
UBAC1	0.5177	1.18e-05	2.09e-05	0.3492	0.004685	0.00636	35.24	-0.04	9.92	0.19	64	0.364532	Ubiquitin E3 ligase (UBADC1, RNF123)		No
UBAP2L	0.4726	8.052e-05	0.000129	0.4353	0.0003246	0.000513	90.91	-0.03	27.76	0.19	64	0.466417	CPSF6-ITCH-NUDT21-POLR2A-UBAP2L complex, CPSF6-EWSR1-ITCH-NUDT21-POLR2A-UBAP2L complex, ATAC complex, YEATS2-linked		No
UBE2D2	0.4483	0.0002029	0.000309	0.5132	1.447e-05	2.73e-05	88.95	0.08	22.6	0.18	64	0.567064	CHIP-HSC70-TAU-UBCH5B complex		No
UBE2D3	0.2739	0.0285	0.0344	0.1984	0.1161	0.133	125.94	-0.03	24.03	0.25	64	0.201066	E3 ubiquitin ligase (BRCA1, BARD1) - UbcH5c complex		No
UBE2E1	0.5721	7.854e-07	1.61e-06	0.605	1.187e-07	2.97e-07	104.99	0.06	34.03	0.29	64	0.700997	RNF20-RNF40-UbE2E1 complex		No
UBE2J1	0.8636	4.258e-20	1.27e-18	0.9315	6.347e-29	7.57e-27	171.72	-0.06	128.09	0.5	64	1.66961	HRD1 complex, AUP1-OS9-SEL1L-UBC6e-UBXD8 complex		No
UBE2L3	0.0254	0.8421	0.855	-0.0005	0.9966	0.998	104.2	0.04	20.12	0.12	64	-0.0005	BRCA1-BARD1-UbcH7c complex		No
UBE2V2	0.4453	0.0002266	0.000343	0.4726	8.036e-05	0.000137	41.39	0.06	12.64	0.12	64	0.513413	Ubiquitin ligase (UBE2N, UBE2V2), OTUB1-UBC13-MMS2 complex		No
UBL4A	0.5119	1.538e-05	2.68e-05	0.507	1.913e-05	3.55e-05	77.88	-0.03	25.43	0.19	64	0.558684	Bag6-Ubl4A-Trc35 Complex		No
UBN1	0.5097	1.691e-05	2.93e-05	0.4923	3.603e-05	6.44e-05	43.89	0.12	8.73	0.23	64	0.539092	Prohibitin-HIRA complex, OGT-HIRA complex		No
UBR4	0.2744	0.0282	0.0341	0.2587	0.03897	0.0475	60.55	0.1	20.41	0.11	64	0.264715	RAD6A-KCMF1-UBR4 complex		No
UBXN4	0.3374	0.006395	0.00822	0.3359	0.006665	0.00891	108.42	0.1	28.08	0.19	64	0.349464	Ubiquilin-VCP-erasin complex		No
UCHL1	0.6828	5.122e-10	1.65e-09	0.3987	0.001103	0.00163	14.75	-0.53	44.9	1.5	64	0.422102	PRRX1-UCHL1 complex, PRRX2-UCHL1 complex		No
UIMC1	0.5839	4.097e-07	8.75e-07	0.5399	4.145e-06	8.41e-06	46.91	0.14	15.94	0.29	64	0.604014	BRCA1 A complex, BRCA1 C complex		No
ULBP3	0.7372	0.0001377	0.000214	0.7139	0.0002784	0.000444	5.41	-0.06	6.92	0.75	21	0.895093	ULBP3-KLRK1-HCST complex		No
UNC5B	0.9132	7.663e-09	2.1e-08	0.6647	0.001012	0.0015	1.2	0.25	3.13	0.92	21	0.801187	FLRT3-LPHN3-UNC5B complex		No
UPF1	0.4119	0.0007196	0.00102	0.4041	0.0009272	0.00138	51.42	-0.02	15.43	0.12	64	0.428539	SMG-1-UPF-ERF1-ERF3 complex (SURF), Upf complex (UPF1, UPF2, UPF3a), Upf complex (UPF1, UPF2, UPF3b), Postsplicing complex, mRNA decay complex (UPF1, UPF2, UPF3B, DCP2, XRN1, XRN2, EXOSC2, EXOSC4, EXOSC10, PARN), DCP1A-NR3C1-PNRC2-UPF1-complex		No
UPF2	0.6893	3.03e-10	1.01e-09	0.7078	6.163e-11	2.38e-10	62.65	0.04	28.34	0.19	64	0.882761	Exon junction complex, Upf complex (UPF1, UPF2, UPF3a), Upf complex (UPF1, UPF2, UPF3b), Postsplicing complex, mRNA decay complex (UPF1, UPF2, UPF3B, DCP2, XRN1, XRN2, EXOSC2, EXOSC4, EXOSC10, PARN), SMG1-UPF2-Y14-MAGOH-UPF3B-EIF4A3 complex		No
UPF3A	0.47	8.926e-05	0.000142	0.4476	0.0002084	0.000337	27.9	-0.05	8.37	0.38	64	0.481695	Upf complex (UPF1, UPF2, UPF3a), Postsplicing complex		No
UPF3B	0.6824	5.296e-10	1.7e-09	0.7147	3.309e-11	1.33e-10	30.28	0.13	15.65	0.26	64	0.896726	Exon junction complex (EIF4A3, MLN51, UPF3B, MAGOH, Y14), Exon junction complex (EIF4A3, MLN51, UPF3B, MAGOH, Y14, PYM), Exon junction complex, Upf complex (UPF1, UPF2, UPF3b), Postsplicing complex, mRNA decay complex (UPF1, UPF2, UPF3B, DCP2, XRN1, XRN2, EXOSC2, EXOSC4, EXOSC10, PARN), CBP80/20- dependent translation complex, SMG1-UPF2-Y14-MAGOH-UPF3B-EIF4A3 complex		No
URI1	0.5657	1.108e-06	2.24e-06	0.5223	9.569e-06	1.85e-05	74.16	0.06	23.37	0.18	64	0.579497	URI complex (Unconventional prefoldin RPB5 Interactor)		No
USF1	0.4126	0.0007038	0.001	0.3947	0.001249	0.00183	156.06	0.2	38.77	0.21	64	0.417355	USF1-USF2 complex		No
USP12	0.7969	3.392e-15	2.77e-14	0.7937	5.183e-15	3.46e-14	42.98	0.14	22.93	0.33	64	1.08135	WDR20-USP12-UAF1 complex, USP12-UAF1 complex		No
USP33	-0.0869	0.4947	0.521	-0.1029	0.4185	0.446	67.84	-0.04	18.72	0.28	64	-0.103266	VHL-VDU1-TCEB1-TCEB2 complex		No
USP46	0.6377	1.455e-08	3.83e-08	0.6119	7.781e-08	2e-07	11.94	-0.05	4.81	0.45	64	0.711953	WDR20-USP46-UAF1 complex, USP46-UAF1 complex		No
USP7	0.3805	0.001925	0.00261	0.4606	0.0001281	0.000213	97.1	-0.01	36.13	0.16	64	0.498073	DAXX-MDM2-USP7 complex, USP7-MAGEL2-TRIM27 complex, STIP-USP7-Mdm2 complex, STIP-USP7-p53 complex, TP53-TSPY1-USP7 complex, TSPY1-TSPYL5-USP7 complex, KMT2E-OGT-USP7 complex		No
VAMP1	0.1194	0.3762	0.402	0.2716	0.041	0.0498	30.44	-0.34	24.31	0.6	57	0.27859	SNARE complex (STX4, SNAP23, VAMP1), SNARE complex (STX4, VAMP1, VAMP7)		No
VAMP3	0.5961	2.029e-07	4.54e-07	0.5049	2.094e-05	3.86e-05	51.58	0.04	23.92	0.25	64	0.555861	SNARE complex (VAMP3, VAMP4, VAMP8, STX6), SNARE complex (VAMP3, VAMP4, STX16), SNARE complex (VAMP3, STX6, VTI1A), SNARE complex (STX4, VAMP8, VAMP3, SNAP23), SNARE complex (SNAP25, VAMP3, VAMP2, NAPB, STX13)		No
VAMP4	0.5464	3.005e-06	5.72e-06	0.5646	1.177e-06	2.57e-06	18.24	0.13	6.01	0.24	64	0.63956	SNARE complex (VAMP3, VAMP4, VAMP8, STX6), SNARE complex (VAMP3, VAMP4, STX16), SNARE complex (VAMP4, STX6, STX16, VTI1a, VTI1b)		No
VAMP7	-0.1078	0.3967	0.423	-0.12	0.3449	0.373	0	0.06	0.01	0.29	64	-0.120581	SNARE complex (STX4, VAMP1, VAMP7)		No
VAMP8	0.8602	8.543e-20	2.3e-18	0.9016	3.08e-24	1.02e-22	136.77	-0.3	129.23	1.03	64	1.48071	SNARE complex (VAMP3, VAMP4, VAMP8, STX6), SNARE complex (STX4, VAMP8, VAMP3, SNAP23)		No
VANGL1	0.7553	5.55e-13	2.96e-12	0.8796	1.124e-21	2.18e-20	21.17	-0.24	27.09	0.72	64	1.374	SCRIB-NOS1AP-VANGL1 complex		No
VANGL2	0.7361	4.176e-12	1.92e-11	0.7815	2.521e-14	1.54e-13	5	0.05	4.5	0.81	64	1.04921	SCRIB-VANGL2 complex, RAC1-RHOA-VANGL2 complex		No
VAPA	0.725	1.256e-11	5.34e-11	0.7752	5.539e-14	3.25e-13	50.83	0.06	13.59	0.22	64	1.03323	SPG33-VAPA complex		No
VAPB	0.5484	2.713e-06	5.2e-06	0.5883	3.19e-07	7.56e-07	13.42	0.02	5.11	0.22	64	0.675062	SPG33-VAPB complex		No
VAV1	0.8928	3.798e-23	3.24e-21	0.8726	5.824e-21	1.01e-19	98.04	0.11	42.6	0.4	64	1.34388	LAT-PLC-gamma-1-p85-GRB2-CBL-VAV-SLP-76 signaling complex, C305 activated, CD19-VAV1-PIK3R1 complex, SLP-76-PLC-gamma-1-VAV complex, alpha-TCR stimulated		No
VBP1	0.4113	0.0007347	0.00104	0.3926	0.001332	0.00194	155.83	0	52.37	0.17	64	0.41487	Prefoldin complex		No
VCL	0.893	3.579e-23	3.1e-21	0.9192	8.876e-27	5.68e-25	28.59	0.1	19.87	0.63	64	1.58384	Polycystin-1 multiprotein complex (ACTN1, CDH1, SRC, JUP, VCL, CTNNB1, PXN, BCAR1, PKD1, PTK2, TLN1), THSD1-FAK-talin-vinculin complex		No
VCP	0.5911	2.709e-07	5.94e-07	0.5006	2.52e-05	4.59e-05	290.73	-0.04	88.48	0.22	64	0.550106	BRCA1-VCP complex, Profilin 1 complex, SVIP-VCP-DERL1 complex, gp78-VCP-DERL1 complex, VCP-VIMP-DERL1 complex, VCP-VIMP-DERL2 complex, VCP-VIMP-DERL1-DERL2-HRD1-SEL1L complex, Membrane protein complex (VCP, UFD1L, SEC61B), SELK multiprotein complex, Ubiquilin-VCP-erasin complex, VCP-SELK-DERL1 complex		No
VDAC2	0.1972	0.1184	0.134	0.1835	0.1466	0.166	172.72	0.1	52.46	0.19	64	0.185602	prohibitin 2 complex, mitochondrial		No
VIPAS39	0.4631	0.0001167	0.000183	0.3998	0.001065	0.00157	30.19	0.03	8.64	0.19	64	0.423411	Endosomal targeting complex (VIPAS39-VPS33B)		No
VPREB1	0.8033	1.382e-15	1.21e-14	0.8465	1.265e-18	1.43e-17	262.92	-0.33	398.9	0.91	64	1.24367	IGHM-VPREB1-IGLL1 complex		No
VPS11	0.5016	2.419e-05	4.1e-05	0.4979	2.837e-05	5.14e-05	31.05	0.13	8.7	0.19	64	0.54651	Class C Vps complex (VPS11, VPS18, STX7), Class C Vps complex (VPS11, VPS18, VPS16), Class C VPS/HOPS complex, CORVET complex, HOPS complex		No
VPS16	0.2789	0.02561	0.0311	0.2141	0.08942	0.104	32.34	0.07	8.28	0.17	64	0.217464	Class C Vps complex (VPS11, VPS18, VPS16), Class C VPS/HOPS complex, Hook1-Vps16 complex, Hook2-Vps16 complex, Hook3-Vps16 complex, FTS-Vps16 complex, CORVET complex, HOPS complex		No
VPS25	0.3174	0.0106	0.0133	0.3539	0.00412	0.00564	59.36	0.07	19.7	0.24	64	0.369895	ESCRT-II complex		No
VPS26A	0.3295	0.00785	0.01	0.368	0.002771	0.00388	23.18	0.03	8.19	0.29	64	0.386108	VPS35-VPS29-VPS26A complex, Retromer complex (SNX1, SNX2, VPS35, VPS29, VPS26A)		No
VPS26B	0.915	3.979e-26	1.58e-23	0.9511	2.469e-33	1.71e-30	53.48	0.1	35.65	0.56	64	1.84319	Retromer complex (SNX1, SNX2, VPS35, VPS29, VPS26B)		No
VPS28	0.1587	0.2104	0.231	0.1587	0.2104	0.233	34.36	0.14	13.46	0.27	64	0.160053	ESCRT-I complex, TSG101-VPS37B-VPS28 complex		No
VPS29	0.4397	0.0002776	0.000415	0.3677	0.0028	0.00392	67.52	0.12	17.14	0.17	64	0.385761	VPS35-VPS29-VPS26A complex, Retromer complex (SNX1, SNX2, VPS35, VPS29, VPS26A), Retromer complex (SNX1, SNX2, VPS35, VPS29, VPS26B)		No
VPS33A	0.3483	0.004797	0.00625	0.2487	0.04748	0.0571	8.5	0.06	2.19	0.23	64	0.254027	CORVET complex, HOPS complex		No
VPS33B	0.3071	0.01358	0.0169	0.2247	0.07428	0.0872	4.2	-0.02	1.4	0.21	64	0.228601	Endosomal targeting complex (VIPAS39-VPS33B)		No
VPS35	-0.0313	0.8061	0.821	-0.0195	0.8787	0.889	81.73	0.08	24.37	0.15	64	-0.0195025	VPS35-VPS29-VPS26A complex, Retromer complex (SNX1, SNX2, VPS35, VPS29, VPS26A), Retromer complex (SNX1, SNX2, VPS35, VPS29, VPS26B)		No
VPS36	0.439	0.0002847	0.000425	0.3701	0.002611	0.00367	55.4	0.06	15.03	0.25	64	0.388539	ESCRT-II complex		No
VPS37B	0.7593	3.538e-13	1.97e-12	0.7983	2.799e-15	1.92e-14	16.35	0.2	11.99	0.85	64	1.09391	TSG101-VPS37B-VPS28 complex		No
VPS37C	0.6435	9.742e-09	2.63e-08	0.6721	1.195e-09	3.94e-09	4.98	-0.05	2.62	0.37	64	0.814563	ESCRT-I complex		No
VPS39	0.3972	0.001155	0.0016	0.4296	0.0003959	0.000618	37.37	0.11	9.91	0.26	64	0.459406	Class C VPS/HOPS complex, Hook1-Vps39 complex, HOPS complex		No
VPS41	0.2103	0.09528	0.109	0.298	0.01678	0.0214	38.88	0.1	15.59	0.32	64	0.307323	Hook1-Vps41 complex, Hook2-Vps41 complex, Hook3-Vps41 complex, FTS-Vps41 complex, HOPS complex		No
VPS50	0.5101	1.662e-05	2.88e-05	0.4231	0.0004958	0.000764	17.93	0.1	6.32	0.18	64	0.451462	EARP complex		No
VPS52	-0.0049	0.9696	0.973	-0.017	0.894	0.903	53.13	0.08	13.65	0.13	64	-0.0170016	EARP complex, GARP complex		No
VPS53	0.4079	0.0008212	0.00116	0.4406	0.0002687	0.00043	6.93	0.1	2.72	0.16	64	0.472975	EARP complex, GARP complex		No
VPS54	0.6463	8.032e-09	2.19e-08	0.5086	1.779e-05	3.32e-05	34.02	0.09	12.47	0.22	64	0.560839	GARP complex		No
VPS72	0.0523	0.6813	0.702	0.0497	0.6964	0.718	37.86	0.11	10.93	0.14	64	0.049741	SRCAP-associated chromatin remodeling complex, NuA4/Tip60-HAT complex, DMAP1-associated complex		No
VPS8	0.6508	5.826e-09	1.62e-08	0.7534	6.833e-13	3.46e-12	23.07	0.14	14.79	0.19	64	0.980772	CORVET complex		No
VRK1	0.6988	1.349e-10	4.79e-10	0.663	2.381e-09	7.52e-09	177.69	0.03	79.46	0.22	64	0.798148	AURKB-VRK1 complex, SOX2-VRK1 complex, NBS1-VRK1 complex, NBS1\u2013RNF8-VRK1 complex		No
VTI1A	0.3193	0.01011	0.0127	0.3242	0.008958	0.0118	22.9	0	5.94	0.15	64	0.336333	SNARE complex (VAMP3, STX6, VTI1A), SNARE complex (VAMP4, STX6, STX16, VTI1a, VTI1b)		No
VTI1B	0.5542	2.02e-06	3.93e-06	0.4607	0.0001277	0.000213	32.69	-0.02	12.12	0.21	64	0.4982	SNARE complex (VAMP4, STX6, STX16, VTI1a, VTI1b)		No
VTN	-0.1532	0.2267	0.248	-0.0682	0.5923	0.618	0.25	0.52	0.48	1.06	64	-0.068306	ITGB3-ITGAV-VTN complex, ITGB5-ITGAV-VTN complex		No
WAS	0.4625	0.0001194	0.000187	0.4158	0.0006343	0.000966	66.6	-0.06	23.94	0.31	64	0.442603	WIP-WASp-actin-myosin-IIa complex, ZAP70-CRKL-WIPF1-WAS complex, CRKL-WIPF1-WAS complex, DOCK8-WIP-WASp complex		No
WASL	0.386	0.001631	0.00223	0.4748	7.383e-05	0.000126	17.36	0.02	7.15	0.28	64	0.516249	ABI1-WASL complex, N-WASp homomer complex, LGR4-RSPO supercomplex		No
WDFY2	0.6543	4.518e-09	1.28e-08	0.7556	5.34e-13	2.74e-12	9.65	-0.03	8.79	0.46	64	0.98588	AKT1-FOXO1-WDFY2 complex, PRKCZ-VAMP2-WDFY2 complex		No
WDHD1	0.734	5.169e-12	2.33e-11	0.6314	2.226e-08	6.13e-08	67.83	-0.01	31.88	0.28	64	0.743741	DDX11-Ctf18-RFC complex		No
WDR11	0.5008	2.506e-05	4.24e-05	0.5204	1.046e-05	2.01e-05	33.77	0.09	14.61	0.29	64	0.576888	CEN complex		No
WDR12	0.5451	3.198e-06	6.08e-06	0.537	4.781e-06	9.63e-06	31.39	-0.01	9.46	0.23	64	0.59993	DDX27-PeBoW complex, PeBoW complex		No
WDR18	0.2921	0.01916	0.0235	0.1867	0.1396	0.159	23.16	0.06	9.29	0.18	64	0.188916	5FMC (Friends of Methylated Chtop) complex, LAS1L-PELP1-TEX10-WDR18-NOL9-SENP3 complex, PELP1-TEX10-WDR18 complex		No
WDR19	0.4866	4.56e-05	7.5e-05	0.5685	9.537e-07	2.11e-06	18.38	0.04	8.99	0.42	64	0.645304	Intraflagellar transport complex A		No
WDR20	0.3229	0.009259	0.0117	0.3086	0.0131	0.0169	14.15	0.08	3.86	0.19	64	0.318997	WDR20-USP12-UAF1 complex, WDR20-USP46-UAF1 complex		No
WDR24	0.1581	0.212	0.233	0.2426	0.05344	0.064	11.43	0.06	5.09	0.24	64	0.247535	GATOR2 complex, GATOR complex, SOG complex		No
WDR26	0.4013	0.001014	0.00142	0.3575	0.003729	0.00514	43.7	0.09	17.29	0.19	64	0.374017	CUL4B-DDB1-WDR26 complex		No
WDR34	0.6064	1.09e-07	2.53e-07	0.5719	7.943e-07	1.78e-06	58.99	-0.08	38.98	0.37	64	0.650342	Dynein-2 complex, cytoplasmic		No
WDR35	0.8448	1.738e-18	3.11e-17	0.8206	1.051e-16	8.76e-16	5.81	-0.3	7.85	0.88	64	1.15865	Intraflagellar transport complex A		No
WDR41	0.601	1.51e-07	3.43e-07	0.662	2.567e-09	8.08e-09	36.26	-0.07	12.49	0.29	64	0.796366	C9orf72-SMCR8-WDR41 complex, WDR41-(C9orf72-SMCR8)-(FIP200-ULK1-ATG13-ATG101) complex		No
WDR48	0.7628	2.389e-13	1.37e-12	0.6635	2.309e-09	7.32e-09	37.25	0.1	13.96	0.24	64	0.79904	USP1-UAF1 complex, Akt-PHLPP1-PHLPP2-FANCI-FANCD2-USP1-UAF1 complex, WDR20-USP12-UAF1 complex, WDR20-USP46-UAF1 complex, USP12-UAF1 complex, USP46-UAF1 complex		No
WDR5	0.4209	0.0005346	0.000773	0.2861	0.0219	0.0275	68.34	0.07	21.76	0.12	64	0.294313	Menin-associated histone methyltransferase complex, MLL-HCF complex, ALL-1 supercomplex, WDR5-ASH2L-RBBP5-MLL2 complex, MOF complex, HCF-1 complex, Set1B complex, Set1A complex, UTX-MLL2/3 complex, PTIP-HMT complex, MLL1-WDR5 complex, MLL1 core complex, MLL2 complex, MLL3 complex, MLL1 complex, MLL4 complex, CUL4A-DDB1-WDR5 complex, ATAC complex, GCN5-linked, ATAC complex, YEATS2-linked, NIF1-ASH…		No
WDR59	0.0664	0.6023	0.626	0.0855	0.5018	0.529	19.23	0.09	7.65	0.17	64	0.0857093	GATOR2 complex, GATOR complex, SOG complex		No
WDR5B	0.0817	0.6357	0.658	0.2107	0.2174	0.241	17.34	-0.07	5.74	0.54	36	0.213904	CUL4A-DDB1-WDR5B complex		No
WDR60	0.1653	0.1918	0.212	0.2719	0.02975	0.0368	11.39	0.1	4.34	0.24	64	0.278914	Dynein-2 complex, cytoplasmic		No
WDR61	0.3858	0.00164	0.00224	0.4121	0.0007159	0.00108	25.98	0.05	5.06	0.12	64	0.438138	Paf complex, SKI complex, CUL4A-DDB1-WDR61 complex		No
WDR82	0.3194	0.01009	0.0127	0.2921	0.01917	0.0242	108.15	0.15	28.43	0.14	64	0.300861	Set1B complex, Set1A complex		No
WHAMM	0.643	1.009e-08	2.71e-08	0.6651	2.047e-09	6.52e-09	15.36	-0.04	7.72	0.28	64	0.801904	WHAMM-RhoD complex, ARP3-WHAMM complex		No
WIPF1	0.7568	4.702e-13	2.53e-12	0.729	8.471e-12	3.7e-11	66.89	-0.01	33.37	0.34	64	0.92659	WIP-WASp-actin-myosin-IIa complex, ZAP70-CRKL-WIPF1-WAS complex, CRKL-WIPF1-WAS complex, DOCK8-WIP-WASp complex		No
WRAP53	0.496	3.074e-05	5.15e-05	0.3608	0.003401	0.0047	17.53	0.04	5.87	0.17	64	0.377805	Telomerase holoenzyme		No
WRN	0.5058	2.01e-05	3.44e-05	0.5602	1.487e-06	3.22e-06	37.37	-0.09	20.53	0.29	64	0.633125	WRN-TRF2 complex, XRCC6-XRCC5-WRN complex, WRN-Ku70-Ku80-PARP1 complex, FEN1-WRN complex		No
WSB1	0.1439	0.2566	0.279	0.1581	0.2122	0.235	84.29	-0.19	35.94	0.53	64	0.159437	Ubiquitin E3 ligase (WSB1, TCEB1, TCEB2, CUL5, RBX1)		No
XPA	0.6178	5.39e-08	1.31e-07	0.6316	2.186e-08	6.03e-08	30	-0.13	9.5	0.26	64	0.744074	XPA-ERCC1-ERCC4 complex, ERCC1-RPA1-XPA complex		No
XPNPEP3	0.504	2.177e-05	3.71e-05	0.4076	0.0008301	0.00124	13.51	0.07	4.43	0.32	64	0.43273	TNFR2 signaling complex		No
XPO1	0.3263	0.008496	0.0108	0.2925	0.01899	0.024	184.48	0.04	56.01	0.09	64	0.301298	Snurportin-CRM1-RanGTP complex, CRM1-Survivin-AuroraB mitotic complex, CRM1-Survivin mitotic complex, CRM1-RAN-PHAX-CBC complex (cap binding complex)		No
XPO5	0.589	3.061e-07	6.67e-07	0.5069	1.921e-05	3.56e-05	62.89	-0.05	16.45	0.23	64	0.558549	ILF3-XPO5 complex		No
XRCC1	0.6778	7.628e-10	2.39e-09	0.6964	1.666e-10	6.12e-10	39.89	0.09	12.72	0.15	64	0.860276	Condensin I-PARP-1-XRCC1 complex, DNA ligase III-XRCC1 complex, DNA ligase IV-XRCC1 complex, DNA ligase III-XRCC1-PNK-DNA-pol III multiprotein complex, DNA repair complex NEIL2-PNK-Pol(beta)-LigIII(alpha)-XRCC1, DNA repair complex NEIL1-PNK-Pol(beta)-LigIII(alpha)-XRCC1, XRCC1-LIG3-PNK-TDP1 complex		No
XRCC4	0.6077	1.008e-07	2.35e-07	0.5082	1.811e-05	3.37e-05	25.8	-0.02	7.43	0.23	64	0.5603	DNA ligase IV-XRCC4 complex, DNA ligase IV-XRCC4-AHNK complex, DNA ligase IV-XRCC4-PNK complex, DNA ligase IV-XRCC4-XLF complex, DNA double-strand break end-joining complex		No
XRN1	0.472	8.248e-05	0.000132	0.5334	5.667e-06	1.13e-05	46.79	0.06	16.28	0.16	64	0.594885	mRNA decay complex (UPF1, UPF2, UPF3B, DCP2, XRN1, XRN2, EXOSC2, EXOSC4, EXOSC10, PARN)		No
YAF2	0.4065	0.0008597	0.00121	0.5524	2.216e-06	4.67e-06	10.68	0.08	4.34	0.42	64	0.621829	E2F-6 complex		No
YEATS2	0.3462	0.005071	0.00659	0.3512	0.00443	0.00603	72.81	0.03	21.93	0.15	64	0.366812	ATAC complex, GCN5-linked, ATAC complex, YEATS2-linked		No
YEATS4	0.6562	3.956e-09	1.13e-08	0.6202	4.616e-08	1.22e-07	111.34	0.13	42.89	0.14	64	0.72533	SRCAP-associated chromatin remodeling complex, NuA4/Tip60-HAT complex, NuA4/Tip60-HAT complex A, NuA4/Tip60 HAT complex		No
YWHAB	0.4124	0.0007082	0.00101	0.4793	6.161e-05	0.000107	98.9	0.05	23.9	0.16	64	0.522075	Kinase maturation complex 1, Emerin complex 25		No
YWHAE	0.6734	1.078e-09	3.3e-09	0.6086	9.57e-08	2.43e-07	245.69	0.08	78.52	0.19	64	0.706695	HSF1-YWHAE complex, Kinase maturation complex 1, Emerin complex 25, Emerin complex 52, BRAF-MAP2K1-MAP2K2-YWHAE complex, RAF1-MAP2K1-YWHAE complex, MAP2K1-BRAF-RAF1-YWHAE-KSR1 complex		No
YWHAH	0.5482	2.748e-06	5.26e-06	0.5306	6.475e-06	1.28e-05	148.71	0.06	44.79	0.17	64	0.59098	Kinase maturation complex 1		No
YWHAQ	0.4031	0.000958	0.00134	0.3171	0.01068	0.0139	504.53	0.17	191.23	0.2	64	0.32842	YWHAQ-CALM1-CABIN1 complex, Kinase maturation complex 1, Emerin complex 52, 14-3-3q-SGK1-tau complex, WWTR1-YWHAQ complex		No
ZBTB17	0.3464	0.005054	0.00657	0.3675	0.002815	0.00394	19.35	0.1	6.46	0.23	64	0.38553	BCL6-ZBTB17 complex, MYC-DNMT3A-ZBTB17 complex		No
ZBTB33	0.6964	1.66e-10	5.8e-10	0.6598	3.022e-09	9.41e-09	74.51	0.13	26.19	0.31	64	0.792459	Kaiso-NCOR complex		No
ZC3H12D	0.8642	3.735e-20	1.13e-18	0.8945	2.392e-23	6.64e-22	11.95	0.08	12.56	0.83	64	1.444	MCPIP1-MCPIP4 complex		No
ZC3H13	0.1725	0.1729	0.192	0.2256	0.07307	0.0859	34.58	0.03	11.36	0.14	64	0.229549	CEN complex		No
ZC3HC1	0.6582	3.403e-09	9.78e-09	0.5713	8.224e-07	1.84e-06	32.72	0.09	8.9	0.3	64	0.649451	Ubiquitin E3 ligase (NIPA, SKP1A, CUL1, RBX1)		No
ZCRB1	0.6387	1.353e-08	3.58e-08	0.6579	3.493e-09	1.08e-08	60.12	-0.02	20.58	0.29	64	0.789102	18S U11/U12 snRNP		No
ZDHHC6	0.3231	0.009221	0.0117	0.3607	0.003415	0.00472	52.28	0.05	15.47	0.23	64	0.37769	DHHC6-SELK complex		No
ZFP36L1	0.8044	1.189e-15	1.06e-14	0.8706	9.183e-21	1.53e-19	65.96	-0.01	57.98	0.9	64	1.33555	HNRNPD(p45)-ZFP36L1 complex		No
ZFP36L2	0.5463	3.018e-06	5.75e-06	0.6174	5.53e-08	1.44e-07	74.05	0.01	45.09	0.36	64	0.720793	HNRNPD(p45)-ZFP36L2 complex		No
ZFP90	0.6819	5.542e-10	1.77e-09	0.6614	2.683e-09	8.41e-09	22.73	0	8.91	0.33	64	0.795298	FOXP3-TRIM28-ZFP90 complex		No
ZFP91	0.5386	4.423e-06	8.25e-06	0.5737	7.225e-07	1.63e-06	75.66	0.08	19.75	0.21	64	0.653021	CEN complex		No
ZFYVE26	0.7918	6.703e-15	5.22e-14	0.7448	1.718e-12	8.28e-12	14.77	0.06	12.74	0.33	64	0.961174	AP5-SPG11-SPG15 complex		No
ZFYVE27	-0.1494	0.2386	0.26	-0.0665	0.6017	0.627	41.18	0.03	12.97	0.22	64	-0.0665983	SPG3A-SPG33 complex, SPG10-SPG33 complex, SPG31-SPG33 omplex, REEP5-SPG33 complex, SPG33-VAPA complex, KIF5B-SPG33 complex, KIF5C-SPG33 complex, RAB11B-SPG10-SPG33 complex, RAB11A-SPG33 complex, RAB11B-SPG33 complex, SPG33-SURF4 complex, RTN3-SPG33 complex, SPG33-VAPB complex, SPG4-SPG33 complex, ATL2-SPG33 complex, ATL3-SPG33 complex		No
ZMAT5	0.2671	0.03285	0.0394	0.1338	0.2917	0.318	13.72	0.03	3.93	0.16	64	0.134607	18S U11/U12 snRNP		No
ZMYM2	0.6233	3.777e-08	9.4e-08	0.7571	4.563e-13	2.36e-12	67.99	0.09	34.56	0.31	64	0.989385	LSD1 complex, Anti-HDAC2 complex, anti-BHC110 complex, ZNF198-PML complex, ZNF198-SUMO1 complex, BHC110 complex		No
ZMYM3	0.6964	1.662e-10	5.81e-10	0.7069	6.66e-11	2.57e-10	63.13	0.12	19.03	0.24	64	0.88096	Anti-HDAC2 complex, anti-BHC110 complex, XFIM complex		No
ZNF143	0.4674	9.88e-05	0.000157	0.4486	0.0002011	0.000326	28.9	0.05	6.5	0.16	64	0.482946	HCFC1-THAP11-ZNF143 complex		No
ZNF281	0.5394	4.236e-06	7.92e-06	0.5509	2.398e-06	5.03e-06	50.79	-0.04	13.43	0.26	64	0.619673	UTX-MLL2/3 complex		No
ZNF326	0.4233	0.0004915	0.000713	0.3905	0.001421	0.00206	24.56	0.06	12.89	0.17	64	0.41239	DBIRD complex		No
ZNF335	0.1091	0.391	0.417	0.0574	0.6522	0.675	21.51	0.07	7.3	0.13	64	0.0574632	NIF-1-DBC1-EMSY complex, NIF1-ASH2L-RBBP5-WDR5 complex		No
ZNF516	0.8996	5.545e-24	6.75e-22	0.909	2.999e-25	1.22e-23	4.83	0.06	5.32	0.64	64	1.52174	CtBP complex, BHC110 complex		No
ZNHIT1	0.0079	0.9505	0.956	0.0808	0.5258	0.553	25.16	0.01	5.28	0.18	64	0.0809765	SRCAP-associated chromatin remodeling complex		No
ZRANB2	0.3427	0.005573	0.00721	0.2778	0.02622	0.0326	122.04	0.04	41.13	0.18	64	0.285297	Emerin complex 25		No
ZRSR2	0.3819	0.001844	0.00251	0.5151	1.332e-05	2.53e-05	18.79	-0.02	9.32	0.19	64	0.569647	18S U11/U12 snRNP		No
ZW10	0.4565	0.0001499	0.000232	0.3574	0.003743	0.00515	63.15	-0.01	18	0.16	64	0.373902	SNARE complex (RINT1, ZW10, p31), KNTC1-ZW10-ZWILCH complex		No
ZWILCH	0.3328	0.007209	0.00922	0.3005	0.01585	0.0202	52.52	-0.05	23.84	0.21	64	0.310069	KNTC1-ZW10-ZWILCH complex		No
ABCB1	0.6618	1.24e-07	2.85e-07	0.1816	0.2021	0.225	5.6	-0.33	24.58	0.84	51	0.183637	ABCB1-ANXA2-RACK1-SRC complex, ABCB1-PPP2R3C-TFPI2 complex	hsa-miR-451a, hsa-miR-129-5p, hsa-miR-508-5p, hsa-miR-223-3p, hsa-miR-186-5p, hsa-miR-34b-3p, hsa-miR-1-3p, hsa-miR-491-3p, hsa-miR-21-5p, hsa-miR-9-3p, hsa-miR-495-3p, hsa-miR-873-5p	Yes
ABL1	0.6103	8.586e-08	2.02e-07	0.4223	0.0005091	0.000783	59.38	-0.17	26.05	0.66	64	0.450488	BRCA1-cABL complex, c-Abl-cortactin-nmMLCK complex, c-Abl-CAS-Abi1 complex	hsa-miR-203a-3p, hsa-miR-29a-3p, hsa-miR-30a-5p, hsa-miR-4723-5p	Yes
ABL2	0.3791	0.002005	0.00271	0.4477	0.0002077	0.000336	12.9	0.1	5.62	0.24	64	0.48182	ABL2-HRAS-RIN1 complex	hsa-miR-20a-5p, hsa-miR-125a-5p	Yes
ACTB	0.64	1.244e-08	3.3e-08	0.6732	1.101e-09	3.65e-09	3462.21	-0.61	1358.85	0.83	64	0.816572	NUMAC complex (nucleosomal methylation activator complex), PBAF complex (Polybromo- and BAF containing complex), BAF complex, P2X7 receptor signalling complex, LARC complex (LCR-associated remodeling complex), Alpha-dystrobrevin-ZO-1-actin complex, p400-associated complex, TLE1 corepressor complex (MASH1 promoter-corepressor complex), CTGF/Hcs24-actin(beta/gamma) complex, Cofilin-actin-CAP1 compl…	hsa-miR-644a, hsa-miR-33a-5p	Yes
ACTG1	0.3195	0.01008	0.0127	0.2477	0.04844	0.0582	2646.93	-0.47	1438.06	0.56	64	0.252961	BAF complex, CTGF/Hcs24-actin(beta/gamma) complex, Profilin 1 complex, DISC-FEZ1-F-actin complex	hsa-miR-10a-5p	Yes
ACTL6A	0.468	9.619e-05	0.000153	0.3683	0.002753	0.00386	102.3	0.11	44.14	0.14	64	0.386455	PBAF complex (Polybromo- and BAF containing complex), BAF complex, SWI-SNF chromatin remodeling-related-BRCA1 complex, INO80 chromatin remodeling complex, SRCAP-associated chromatin remodeling complex, TIP60 histone acetylase complex, NuA4/Tip60-HAT complex, Brg1-associated complex I, Brm-associated complex, BRG1-SIN3A complex, BRM-SIN3A complex, SIN3-ING1b complex II, LARC complex (LCR-associate…	hsa-miR-206	Yes
ADA	0.884	3.844e-22	2.32e-20	0.8587	1.18e-19	1.59e-18	216.16	0.06	179.44	0.9	64	1.28837	SAGA complex, GCN5-linked, ADA-DPP4 complex	hsa-miR-140-5p	Yes
ADAM9	0.6443	9.196e-09	2.49e-08	0.6599	3.001e-09	9.35e-09	23.18	0.03	13.99	0.53	64	0.792636	ITGAV-ITGB5-ADAM9 complex, ITGA9-ITGB1-ADAM9 complex	hsa-miR-126-3p, hsa-miR-126-5p, hsa-miR-33a-5p	Yes
ADAR	0.6336	1.917e-08	4.96e-08	0.6546	4.441e-09	1.35e-08	180.83	0.05	46.55	0.19	64	0.783306	DHX9-ADAR-vigilin-DNA-PK-Ku antigen complex	hsa-miR-1-3p, hsa-miR-17-5p, hsa-miR-432-5p	Yes
AFF1	0.6616	2.655e-09	7.72e-09	0.7318	6.465e-12	2.87e-11	59.96	0.06	24.29	0.37	64	0.932592	AFF1-MLLT1-CBX8 complex, AFF4 super elongation complex (SEC)	hsa-miR-128b	Yes
AGO2	0.6857	4.053e-10	1.32e-09	0.8165	1.99e-16	1.6e-15	36.55	0.13	21.91	0.28	64	1.14623	DICER1-NCOA6-AGO2 complex, TTP-AGO2 complex, RNA-induced silencing complex, RISC, AGO2-FXR1-TNF(alpha)ARE-RNP complex, TRBP containing complex (DICER, TRBP, AGO2, RPL7A, EIF6, MOV10)	hsa-miR-376a-3p, hsa-miR-99a-5p, hsa-miR-184, hsa-miR-15b-5p, hsa-miR-132-3p	Yes
AGO4	0.8236	6.518e-17	7.77e-16	0.8836	4.257e-22	8.97e-21	35.32	0.08	14.78	0.44	64	1.39195	TTP-AGO4 complex	hsa-let-7a-5p, hsa-miR-155-5p	Yes
AGPAT2	0.715	3.205e-11	1.27e-10	0.7402	2.751e-12	1.29e-11	16.88	0.01	8.89	0.44	64	0.950922	Seipin-AGPAT2 complex, Seipin-AGPAT2-lipin1 complex	hsa-miR-24-3p	Yes
AKAP12	0.8997	5.356e-24	6.69e-22	0.8674	1.862e-20	2.95e-19	85.67	-0.41	115.09	1.2	64	1.32248	AKAP250-PKA-PDE4D complex	hsa-miR-183-5p, hsa-miR-186-5p	Yes
AKT1	0.5077	1.854e-05	3.19e-05	0.421	0.0005317	0.000816	47.19	0.05	14.78	0.24	64	0.448907	YBX1-AKT1 complex, AR-AKT-APPL complex, TCL1(trimer)-AKT1 complex, NOS3-HSP90-AKT complex, VEGF induced, G alpha-13-Hax-1-cortactin-Rac complex, Akt-PHLPP1-PHLPP2-FANCI-FANCD2-USP1-UAF1 complex, AKT1-FOXO1-WDFY2 complex, AKT1-NQO2 complex, AKT1-APPL1-HDAC3 complex, induced by IGF-1	hsa-miR-125b-5p, hsa-miR-149-3p, hsa-miR-451a, hsa-miR-302a-3p, hsa-miR-302b-3p, hsa-miR-302c-3p, hsa-miR-302d-3p, hsa-miR-143-3p, hsa-miR-100-5p, hsa-miR-19a-3p, hsa-miR-133b, hsa-miR-542-3p, hsa-miR-708-5p, hsa-miR-105-5p, hsa-miR-99a-5p, hsa-miR-637, hsa-miR-495-3p, hsa-miR-138-5p, hsa-miR-184, hsa-miR-196b-5p, hsa-miR-34a-5p, hsa-miR-206, hsa-miR-409-3p, hsa-miR-340-5p, hsa-miR-22-3p, hsa-miR…	Yes
AKT2	0.0309	0.8086	0.823	-0.0205	0.8725	0.884	27.29	0.12	6.04	0.17	64	-0.0205029	POSH-AKT2 complex, TCL1(trimer)-AKT2 complex	hsa-miR-184, hsa-miR-203a-3p, hsa-miR-708-5p, hsa-miR-124-3p, hsa-miR-21-5p, hsa-miR-612, hsa-miR-29a-3p, hsa-miR-29b-3p, hsa-miR-29c-3p, hsa-miR-137, hsa-let-7g-5p, hsa-let-7b-5p, hsa-miR-302b-3p, hsa-miR-2861, hsa-miR-148a-5p, hsa-miR-143-3p	Yes
AMFR	0.4125	0.0007054	0.00101	0.4273	0.0004293	0.000667	72.18	-0.2	24.8	0.26	64	0.456589	gp78-VCP-DERL1 complex, AMFR-ERLIN2-TMUB1 complex, AMFR-STING-INSIG1 complex, herpes simplex virus 1 induced, BAG6-AMFR-FAF2 complex	hsa-miR-376a-5p, hsa-miR-505-3p	Yes
AMOT	0.7822	2.33e-14	1.63e-13	0.8922	4.492e-23	1.17e-21	20.9	-0.17	27.26	0.86	64	1.43261	RICH1/AMOT polarity complex, Flag-Rich1 precipitated, RICH1/AMOT polarity complex, Flag-Amot precipitated, Amot-cadherin-11-beta-catenin-p120 complex	hsa-miR-497-5p	Yes
AMOTL1	0.6796	6.625e-10	2.09e-09	0.7059	7.258e-11	2.79e-10	32.71	0.18	22.72	0.64	64	0.878964	RICH1/AMOT polarity complex, Flag-Amot precipitated	hsa-miR-124-3p	Yes
ANAPC1	0.3896	0.001464	0.00201	0.2954	0.01781	0.0226	46.06	-0.07	14.8	0.17	64	0.304472	Anaphase-promoting complex	hsa-let-7b-5p	Yes
ANK3	0.3949	0.006605	0.00847	0.222	0.1381	0.157	0.47	-0.14	1.33	0.42	46	0.225759	RhBG-kAE1-ankyrin-G complex	hsa-miR-34a-5p	Yes
ANP32A	0.3717	0.00249	0.00334	0.3623	0.00326	0.00452	124.28	0.11	32.31	0.16	64	0.379531	ProTalpha C5 complex, ProTalpha C7 complex, ProTalpha C8 complex, ACTB-ANP32A-C1QBP-PSMA1-PTMA-PSMA1 complex, ANP32A-ANP32B-PSMA3-PTMA-SLC25A5 complex	hsa-miR-21-5p	Yes
ANXA2	0.7559	5.192e-13	2.77e-12	0.8494	7.349e-19	8.68e-18	54.46	-0.03	70.17	0.79	64	1.25399	ABCB1-ANXA2-RACK1-SRC complex	hsa-miR-1-3p, hsa-miR-155-5p, hsa-miR-133a-3p, hsa-miR-206	Yes
AP1G1	0.3983	0.001117	0.00155	0.3642	0.003088	0.0043	47.43	0.04	10.59	0.13	64	0.38172	AP1 adaptor complex, Gamma-BAR-AP1 complex, APLG1-Rababtin5 complex, AP1G1-PACS1-FURIN complex	hsa-miR-145-5p	Yes
AP1S2	0.7764	4.748e-14	3.11e-13	0.7733	6.991e-14	4.04e-13	39.03	-0.09	19.92	0.42	64	1.02848	AP1 adaptor complex, Gamma-BAR-AP1 complex	hsa-miR-204-5p, hsa-miR-211-5p	Yes
AP2M1	0.1697	0.18	0.2	0.1035	0.4158	0.444	132.64	0.1	32.36	0.16	64	0.103872	Stargazin-Glu1-mu2 complex, Stargazin-Glu2A-mu2 complex	hsa-miR-224-5p	Yes
AP3B1	0.2634	0.03549	0.0424	0.1135	0.372	0.4	59.37	0.01	16.09	0.26	64	0.113991	AP3 adaptor complex, AP3-BLOC1 complex, PI4K2A-WASH complex	hsa-miR-9-5p	Yes
AP3M2	0.5747	6.823e-07	1.41e-06	0.5967	1.96e-07	4.78e-07	29.37	0.03	10.33	0.41	64	0.688007	AP3 adaptor complex, AP3-BLOC1 complex, Stargazin-Glu1-mu3 complex, Stargazin-Glu2A-mu3 complex	hsa-miR-122-5p	Yes
APAF1	0.7885	1.036e-14	7.74e-14	0.8128	3.488e-16	2.69e-15	33.01	0.18	14.86	0.42	64	1.13523	Apoptosome, Apoptosome-procaspase 9 complex	hsa-miR-21-5p, hsa-miR-155-5p, hsa-miR-221-3p, hsa-miR-23a-3p, hsa-miR-23a-5p	Yes
APC	0.3604	0.003441	0.00455	0.3676	0.002804	0.00392	32.63	-0.1	9.03	0.23	64	0.385645	SCRIB-APC complex, APC-IQGAP1 complex, APC-IQGAP1-CLIP-170 complex, APC-DLG4 complex, APC-AXIN1-CTNNB1 complex, 60S APC containing complex, APC-IQGAP1-Rac1 complex, APC-IQGAP1-Cdc42 complex, AXIN1-APC-CTNNB1-GSK3B complex, beta-Catenin destruction complex	hsa-miR-155-5p, hsa-miR-135b-5p, hsa-miR-135a-5p, hsa-miR-27a-3p, hsa-miR-106b-5p, hsa-miR-663a, hsa-miR-129-5p, hsa-miR-142-3p, hsa-miR-106a-5p, hsa-miR-125b-5p, hsa-miR-590-3p	Yes
APH1A	-0.085	0.5043	0.53	-0.1048	0.41	0.438	114.57	-0.02	31.21	0.22	64	-0.105186	Gamma-secretase complex (APH1A, PSEN1, PSENEN, NCSTN), CD147-gamma-secretase complex, Gamma-secretase complex (APH1A, PSEN2, PSENEN, NCSTN), APH1A-PSEN1-NCSTN complex, APH1A-PSEN2-NCSTN complex, Gamma-secretase-Delta1 complex, Gamma-secretase complex (APH1A, PSENEN, PSEN1, NCSTN, TMP21)	hsa-miR-145-5p	Yes
API5	0.5396	4.194e-06	7.85e-06	0.6098	8.844e-08	2.25e-07	136.59	0.05	33.99	0.16	64	0.708603	FIF-FGR2 complex, Emerin complex 52	hsa-miR-224-5p, hsa-miR-1-3p	Yes
APP	0.8627	5.078e-20	1.48e-18	0.896	1.566e-23	4.55e-22	68.24	-0.18	62.97	0.84	64	1.45156	APP-APBB1-LRP1 complex, Amyloid beta protein homo-oligomer complex, APP-TOM40 complex, APP-TIM23 complex, APP-TNFRSF21 complex, APP-Abeta42-VDAC1 complex, APP-PSEN1 complex, APP-PSEN2 complex, APP-APBB1-KAT5 complex, APP(AICD)-MED12 complex, APP(AICD)-FOXO3 complex, APP(AICD)-FOXO1 complex, APP(AICD)-FOXO4 complex	hsa-miR-106b-5p, hsa-miR-101-3p, hsa-miR-520c-3p, hsa-miR-106a-5p, hsa-miR-20a-5p, hsa-miR-17-5p, hsa-miR-16-5p, hsa-miR-144-3p	Yes
ARF1	-0.2166	0.359	0.385	-0.1459	0.5395	0.566	146.84	-0.16	43.78	0.37	20	-0.146949	ARF1-ARL1-PKD2-ARFIP2 complex	hsa-miR-320a	Yes
ARHGEF2	0.6526	5.134e-09	1.44e-08	0.6583	3.389e-09	1.05e-08	69.48	0	21.99	0.25	64	0.789808	PI4K2A-WASH complex, ARHGEF2-MAPK1-MAPK3-PXN complex	hsa-miR-194-3p	Yes
ARID1A	0.5397	4.19e-06	7.84e-06	0.6433	9.876e-09	2.87e-08	48.09	0.12	22.5	0.21	64	0.763783	NUMAC complex (nucleosomal methylation activator complex), BAF complex, SWI-SNF chromatin remodeling-related-BRCA1 complex, p300-CBP-p270-SWI/SNF complex, p300-CBP-p270 complex, Brg1-associated complex I, Brm-associated complex, BRG1-SIN3A complex, BRM-SIN3A complex, SIN3-ING1b complex II, LARC complex (LCR-associated remodeling complex), BRG1-SIN3A-HDAC containing SWI/SNF remodeling complex I, B…	hsa-miR-31-5p, hsa-miR-222-3p	Yes
ARID2	0.4658	0.0001049	0.000166	0.4864	4.61e-05	8.12e-05	55.26	0.16	20.32	0.2	64	0.531334	PBAF complex (Polybromo- and BAF containing complex)	hsa-miR-155-5p	Yes
ARID4B	0.5845	3.946e-07	8.45e-07	0.6849	4.319e-10	1.51e-09	42.34	0.12	15.05	0.37	64	0.838286	SAP complex (Sin3-associated protein complex), SIN3-HDAC-SAP30-ARID4 complex, SIN3-SAP25 complex, BRMS1-RBP1 complex, SIN3-ING1b complex I, SIN3-ING1b complex II, ING2 complex	hsa-miR-106a-5p, hsa-miR-20b-5p	Yes
ARL2	0.6129	7.308e-08	1.75e-07	0.577	6.013e-07	1.37e-06	16.85	-0.03	8.64	0.36	64	0.657954	ARL2-TBCD complex, TBCD-ARL2-tubulin(beta) complex, TBCD-ARL2-tubulin(beta)-TBCE complex	hsa-miR-16-5p, hsa-miR-214-3p, hsa-miR-195-5p	Yes
ARNT	0.6036	1.296e-07	2.97e-07	0.5571	1.744e-06	3.73e-06	43.68	0.05	11.45	0.29	64	0.628618	Ubiquitin E3 ligase (AHR, ARNT, DDB1, TBL3, CUL4B, RBX1), ARNT-HLF complex, NEMO-HIF2(alpha)-ARNT complex, ARNT-HIF1A complex	hsa-miR-107, hsa-miR-221-3p	Yes
ARNTL	0.7479	1.237e-12	6.17e-12	0.819	1.34e-16	1.1e-15	12.53	0.1	9.95	0.5	64	1.15377	ARNTL-NPAS2 complex, Core clock complex, ARNTL-HIF1A complex, ARNTL-EPAS1 complex, CRY1-Core clock complex	hsa-miR-494-3p, hsa-miR-142-3p	Yes
ARPC5	0.284	0.02295	0.028	0.4145	0.0006618	0.001	62.27	0.05	23.06	0.31	64	0.441033	Arp2/3 protein complex	hsa-miR-22-3p, hsa-miR-133a-3p	Yes
ARRB1	0.8323	1.56e-17	2.19e-16	0.9236	1.646e-27	1.27e-25	16.28	0.03	15.97	1.07	64	1.61299	ARRB1-ARHGEF18-ENAH complex, induce by EDN-1	hsa-miR-525-3p	Yes
ARRB2	0.8241	6.052e-17	7.24e-16	0.7672	1.432e-13	7.93e-13	53.54	0.22	35.47	0.44	64	1.01349	MKK4-ARRB2-ASK1 complex, MKK4-ARRB2-JNK3 complex, S1PR1\u2013beta-arrestin 2 complex, ApoM(+)HDL-S1P stimulated	hsa-miR-150-5p	Yes
ASAP1	0.6733	1.093e-09	3.34e-09	0.7035	8.984e-11	3.4e-10	23.75	0.21	17.17	0.33	64	0.874197	DDEF1-CTTN-PXN complex	hsa-miR-203a-3p	Yes
ASF1B	0.6161	6.003e-08	1.45e-07	0.6439	9.506e-09	2.77e-08	178.08	-0.02	105.26	0.25	64	0.764808	Histone H3.1 complex, Histone H3.3 complex, ASF1-interacting protein complex, ASF1-histone containing complex	hsa-miR-214-3p	Yes
ATF2	0.6462	8.083e-09	2.21e-08	0.6504	5.992e-09	1.79e-08	79.92	0.12	21.27	0.22	64	0.775992	ATF2-HK1-VDAC1 complex	hsa-miR-204-3p	Yes
ATF3	0.8289	2.745e-17	3.57e-16	0.62	4.67e-08	1.23e-07	8.01	-0.14	7.51	0.48	64	0.725005	c-Jun-ATF3 complex	hsa-miR-494-3p, hsa-miR-590-5p, hsa-miR-30c-2-3p	Yes
ATF4	0.5569	1.758e-06	3.45e-06	0.5138	1.412e-05	2.67e-05	674.87	-0.14	204.39	0.42	64	0.567879	ATF4-CREB1 complex	hsa-miR-214-3p, hsa-miR-1283	Yes
ATG14	0.7829	2.121e-14	1.49e-13	0.6218	4.152e-08	1.1e-07	16.73	0.17	9.49	0.36	64	0.727934	ULK1-ATG13-ATG14-PIK3C3 complex	hsa-miR-195-5p, hsa-miR-152-3p	Yes
ATG16L1	0.7467	1.405e-12	6.95e-12	0.6565	3.875e-09	1.19e-08	27.52	0.05	10.42	0.23	64	0.786638	TNF-alpha/NF-kappa B signaling complex 10	hsa-miR-106b-5p, hsa-miR-93-5p, hsa-miR-20a-5p	Yes
ATM	0.5486	2.691e-06	5.16e-06	0.5752	6.651e-07	1.5e-06	60.61	0.14	29.7	0.54	64	0.65526	BASC complex (BRCA1-associated genome surveillance complex), BASC (Ab 81) complex (BRCA1-associated genome surveillance complex), MDC1-MRN-ATM-FANCD2 complex, ATM-NBN complex, ATM homodimer complex	hsa-miR-421, hsa-miR-101-3p, hsa-miR-374a-5p, hsa-miR-181a-5p, hsa-miR-100-5p, hsa-miR-18a-5p, hsa-miR-181b-5p, hsa-miR-106a-5p, hsa-miR-26a-5p, hsa-miR-223-3p, hsa-miR-203a-3p, hsa-miR-18a-3p	Yes
ATP1B1	0.7592	3.597e-13	1.99e-12	0.766	1.654e-13	9.06e-13	6.28	-0.76	12.46	0.81	64	1.01058	MLC1-Na,K-ATPase-Kir4.1-AQP4-TRPV4-syntrophin complex, HEPACAM-MLC1-Na,K-ATPase-Kir4.1-AQP4-TRPV4 complex	hsa-miR-192-5p	Yes
ATP2A2	0.5693	9.149e-07	1.87e-06	0.4698	8.972e-05	0.000152	59.15	0.01	18.79	0.2	64	0.509814	SERCA-PLN complex, ILK-SERCA2A-PLN complex, SLN-PLN-SERCA2A complex, SERCA2a-alphaKAP-CaM-CaMKII complex	hsa-miR-25-3p	Yes
ATP6V1B2	0.5556	1.885e-06	3.68e-06	0.7148	3.254e-11	1.31e-10	47.42	0.05	37.34	0.25	64	0.896931	v-ATPase-Ragulator-AXIN/LKB1-AMPK complex	hsa-miR-1-3p	Yes
ATR	0.006	0.9627	0.967	0.0978	0.442	0.47	23.34	-0.13	8.73	0.21	64	0.0981136	ATR-ATRIP complex, ATR-HDAC2 complex, ATR-HDAC2-CHD4 complex	hsa-miR-185-5p, hsa-miR-383-5p	Yes
ATRX	0.5144	1.375e-05	2.41e-05	0.645	8.776e-09	2.57e-08	41.37	0.19	19.72	0.27	64	0.766689	ATRX-DAXX complex	hsa-miR-200c-3p, hsa-miR-200a-3p	Yes
ATXN1	0.7297	1.242e-09	3.77e-09	0.5781	8.899e-06	1.73e-05	3.2	-0.41	4.12	0.57	51	0.659604	ARXN1-CIC complex	hsa-miR-101-3p, hsa-miR-19b-3p, hsa-miR-19a-3p, hsa-miR-130a-3p	Yes
AURKA	0.7206	1.904e-11	7.86e-11	0.6314	2.226e-08	6.13e-08	97.83	-0.28	50.75	0.36	64	0.743741	Tacc1-chTOG-AuroraA complex, RasGAP-AURKA-survivin complex, AuroraB-AuroraC-INCENP complex, AURKA-HDAC6 cilia-disassembly complex, AURKA-INPP5E complex, AURKA-HRAS-RAF1 complex	hsa-miR-32-5p, hsa-miR-129-1-3p	Yes
AURKB	0.6542	4.567e-09	1.29e-08	0.7197	2.073e-11	8.6e-11	142.7	-0.04	87.81	0.28	64	0.907022	BIRC5-AURKB-INCENP-EVI5 complex, CRM1-Survivin-AuroraB mitotic complex, Chromosomal passenger complex CPC (INCENP, CDCA8, BIRC5, AURKB), Chromosomal passenger complex CPC (INCENP, BIRC5, AURKB), Chromosomal passenger complex CPC (CDCA8, AURKB, BIRC5), AuroraB-AuroraC-INCENP complex, RasGAP-AURKB-survivin complex, AURKB-VRK1 complex	hsa-miR-24-3p, hsa-let-7a-5p, hsa-let-7e-5p, hsa-let-7i-5p	Yes
BACH1	0.6765	8.499e-10	2.64e-09	0.6656	1.964e-09	6.26e-09	53.64	0.21	17.3	0.27	64	0.802801	BP-SMAD complex, BRCA1 B complex, BRCA1-BARD1-BACH1-DNA damage complex II, BRCA1-BARD1-BACH1-DNA damage complex I	hsa-miR-155-5p, hsa-miR-196a-5p	Yes
BAG1	0.6978	1.473e-10	5.19e-10	0.6967	1.627e-10	5.98e-10	25.72	0.01	8.39	0.25	64	0.860859	BAG1-HSC70 complex, BAG1-HSP70 complex	hsa-miR-494-3p, hsa-miR-28-5p, hsa-miR-138-5p	Yes
BAG3	0.8026	1.531e-15	1.33e-14	0.915	4.029e-26	2.1e-24	6.47	-0.2	7.23	0.88	64	1.55741	BAG3-HSC70-HSPB8-CHIP complex	hsa-miR-143-3p	Yes
BAG5	0.5976	1.859e-07	4.18e-07	0.5995	1.652e-07	4.07e-07	70.48	0	20.69	0.18	64	0.692366	HSP70-BAG5-PARK2 complex	hsa-miR-127-3p	Yes
BAK1	0.631	2.288e-08	5.87e-08	0.6524	5.187e-09	1.56e-08	35.26	-0.04	12.54	0.29	64	0.779466	MCL1-BAK1 complex	hsa-miR-125b-5p, hsa-miR-125a-5p	Yes
BANF1	0.5385	4.438e-06	8.28e-06	0.4088	0.0007962	0.00119	107.55	0.12	44.89	0.2	64	0.43417	BANF1 homodimer protein, Emerin regulatory complex, Emerin complex 25, BAFL-BAF-LAP2beta complex, BAFL-BAF complex	hsa-miR-203a-3p	Yes
BANP	0.3604	0.003439	0.00455	0.4095	0.0007798	0.00117	9.47	0.06	2.63	0.1	64	0.43501	SMAR1-HDAC1-SIN3A-SIN3B repressor complex, SMAR1-HDAC1-SIN3A-SIN3B-p107-p130 repressor complex	hsa-miR-320a	Yes
BARD1	0.5008	2.502e-05	4.23e-05	0.4226	0.0005036	0.000775	65.88	-0.03	34.41	0.27	64	0.450853	HUIC complex, BARD1-BRCA1-CSTF complex, BRCA1-BARD1-POLR2A complex, BARD1-BRCA1-CSTF64 complex, BRCA1 A complex, BRCA1 C complex, BRCA1 B complex, BRCA1-BARD1-BACH1-DNA damage complex II, BRCA1-BARD1-BACH1-DNA damage complex I, BRCA1-BARD1-BRCA2-DNA damage complex III, E3 ubiquitin ligase (BRCA1, BARD1) - UbcH5c complex, BRCA1-BARD1-UbcH7c complex, P53-BARD1-KU70 complex, BARD1\u2013BRCA1\u2013RA…	hsa-miR-182-5p	Yes
BAX	0.7429	2.1e-12	1.01e-11	0.6804	6.248e-10	2.14e-09	49.54	0.06	26.66	0.47	64	0.829858	BAX homo-oligomer complex	hsa-miR-122-5p, hsa-miR-365a-3p, hsa-miR-128-3p, hsa-miR-214-3p, hsa-miR-766-3p, hsa-miR-298, hsa-miR-7-5p, hsa-miR-34a-5p, hsa-miR-181a-5p, hsa-miR-15b-5p, hsa-miR-148a-3p	Yes
BCAR1	0.8113	4.171e-11	1.62e-10	0.2131	0.17	0.191	0.2	-0.22	0.49	0.66	43	0.216417	p130Cas-ER-alpha-cSrc-kinase- PI3-kinase p85-subunit complex, CIN85 complex (CIN85, CRK, BCAR1, CBL, PIK3R1, GRB2, SOS1), CRK-BCAR1-DOCK1 complex, Polycystin-1 multiprotein complex (ACTN1, CDH1, SRC, JUP, VCL, CTNNB1, PXN, BCAR1, PKD1, PTK2, TLN1), CAS-SRC-FAK complex, ACK1 signaling complex, NPHP1-NPHP4-BCAR1 complex, c-Abl-CAS-Abi1 complex, FAK\u2013p130Cas\u2013MT1 complex	hsa-miR-24-3p, hsa-miR-362-3p, hsa-miR-329-3p	Yes
BCL10	0.2884	0.02084	0.0255	0.2326	0.06432	0.0761	26.3	0.1	5.76	0.19	64	0.236936	BCL10 homo-oligomer complex, BCL10-MALT1 complex, CASP8-FADD-MALT1-BCL10 complex, CASP8-CHUK-IKBKB-MALT1-BCL10 complex, Ubiquitin E3 ligase (TRAF6, TAB2, MALT1, UEV1A, BCL10), CARMA1-BCL10-MALT1 complex, FYB-CARMA1-BCL-10-MALT1 complex	hsa-miR-106a-5p, hsa-miR-21-5p	Yes
BCL2	0.7481	1.206e-12	6.03e-12	0.8187	1.408e-16	1.15e-15	85.89	-0.03	64.17	0.62	64	1.15286	BAR-BCL2-CASP8 complex, CALM1-FKBP38-BCL2 complex, p53-BCL2 complex, Bcl-2-Beclin1-UVRAG-PI(3)KC3 complex, BCL2-CISD2 complex	hsa-miR-34b-5p, hsa-miR-21-5p, hsa-miR-204-5p, hsa-miR-153-3p, hsa-miR-15a-5p, hsa-miR-15b-5p, hsa-miR-16-5p, hsa-miR-34a-5p, hsa-miR-20a-5p, hsa-miR-17-5p, hsa-miR-29c-3p, hsa-miR-29b-3p, hsa-miR-29a-3p, hsa-miR-34b-3p, hsa-miR-181d-5p, hsa-miR-181c-5p, hsa-miR-181b-5p, hsa-miR-181a-5p, hsa-miR-34c-5p, hsa-miR-33b-5p, hsa-miR-192-5p, hsa-miR-195-5p, hsa-miR-630, hsa-miR-451a, hsa-miR-365a-3p, hs…	Yes
BCL2L1	0.9123	9.935e-26	3.14e-23	0.9326	3.83e-29	4.84e-27	83.09	0.12	50.74	0.5	64	1.67799	MRIT complex, p53-BCL2 complex	hsa-miR-491-5p, hsa-let-7g-5p, hsa-let-7c-5p, hsa-miR-133a-3p, hsa-miR-324-3p, hsa-miR-133b, hsa-miR-608, hsa-miR-326	Yes
BCL3	0.8009	1.26e-13	7.62e-13	0.8139	2.423e-14	1.48e-13	2.89	-0.16	3.66	0.58	56	1.13848	ESR1-RELA-BCL3-NCOA3 complex	hsa-miR-125b-5p, hsa-miR-19b-3p	Yes
BCL6	0.8518	4.612e-19	9.93e-18	0.8897	8.842e-23	2.19e-21	42.19	-0.17	41.18	0.91	64	1.42048	BCL6-HDAC4 complex, BCL6-HDAC5 complex, BCL6-HDAC7 complex, Mi-2/NuRD-MTA3 complex, Mi2/NuRD-BCL6-MTA3 complex, BCL6-ZBTB17 complex	hsa-miR-127-3p, hsa-miR-339-5p, hsa-miR-30b-5p, hsa-miR-155-5p, hsa-miR-21-5p, hsa-miR-205-5p, hsa-miR-187-3p, hsa-miR-544a, hsa-miR-346, hsa-miR-10a-5p	Yes
BCL9	0.8169	1.872e-16	2e-15	0.8376	6.291e-18	6.3e-17	13.73	-0.13	6.14	0.48	64	1.21308	beta-catenin-B-cell lymphoma 9 protein complex	hsa-miR-30c-2-3p, hsa-miR-30a-5p, hsa-miR-30b-5p, hsa-miR-30c-5p, hsa-miR-30d-5p, hsa-miR-218-5p	Yes
BECN1	0.4061	0.0008698	0.00123	0.4686	9.417e-05	0.000159	39.87	0.09	9.21	0.25	64	0.508275	Bcl-2-Beclin1-UVRAG-PI(3)KC3 complex	hsa-miR-30a-5p, hsa-miR-376b-3p, hsa-miR-30b-5p, hsa-miR-216a-5p, hsa-miR-199a-5p, hsa-miR-216b-5p, hsa-miR-30d-5p, hsa-miR-30c-5p, hsa-miR-34a-5p, hsa-miR-221-3p, hsa-miR-129-5p, hsa-miR-30a-3p, hsa-miR-9-5p, hsa-miR-124-5p, hsa-miR-30b-3p	Yes
BIRC2	0.5636	1.242e-06	2.49e-06	0.6236	3.711e-08	9.92e-08	48.04	-0.03	17.05	0.22	64	0.730874	TRAF2-cIAP1/BIRC2 complex, Tumor necrosis factor receptor 1 signaling complex	hsa-miR-204-5p	Yes
BIRC5	0.5493	2.603e-06	5e-06	0.4936	3.4e-05	6.1e-05	112.7	-0.11	64.02	0.29	64	0.540809	BIRC5-AURKB-INCENP-EVI5 complex, CRM1-Survivin-AuroraB mitotic complex, CRM1-Survivin mitotic complex, Chromosomal passenger complex CPC (INCENP, CDCA8, BIRC5, AURKB), Chromosomal passenger complex CPC (INCENP, CDCA8, BIRC5), Chromosomal passenger complex CPC (INCENP, BIRC5, AURKB), Survivin homodimer complex, RasGAP-AURKA-survivin complex, Chromosomal passenger complex CPC (CDCA8, AURKB, BIRC5),…	hsa-miR-542-3p, hsa-miR-218-5p, hsa-miR-708-5p, hsa-miR-203a-3p, hsa-miR-335-5p, hsa-miR-34a-5p, hsa-miR-195-5p, hsa-miR-497-5p, hsa-miR-150-5p, hsa-miR-16-5p, hsa-miR-214-3p, hsa-miR-552-3p, hsa-miR-494-3p	Yes
BMPR1A	0.8462	1.335e-18	2.47e-17	0.8782	1.587e-21	3.01e-20	8.43	-0.41	10.35	0.95	64	1.36784	BMP2-BRIA complex	hsa-miR-656-3p, hsa-miR-885-3p	Yes
BNIP2	0.4078	0.0008246	0.00117	0.4147	0.0006568	0.000997	79.76	-0.03	20.21	0.22	64	0.441274	BNIP2-ARHGAP8 complex	hsa-miR-20a-5p	Yes
BOD1	0.4796	6.084e-05	9.88e-05	0.4702	8.844e-05	0.00015	48.32	0.07	11.84	0.26	64	0.510327	Set1B complex	hsa-miR-142-3p	Yes
BRAF	0.5161	1.274e-05	2.24e-05	0.6212	4.314e-08	1.14e-07	14.31	0.01	6	0.24	64	0.726957	BRAF-MAP2K1-MAP2K2-YWHAE complex, MAP2K1-BRAF-RAF1-YWHAE-KSR1 complex, BRAF-RAF1-14-3-3 complex, KSR1-BRAF-MEK complex, RAF1-BRAF complex, RAS stimulated, BRAF-CNK1 complex, not RAS stimulated	hsa-miR-143-3p, hsa-miR-145-5p, hsa-miR-579-3p	Yes
BRCA1	0.6046	1.216e-07	2.8e-07	0.6507	5.857e-09	1.75e-08	68.04	-0.03	37.78	0.28	64	0.776512	HUIC complex, BRCA1-RAD50-MRE11-NBS1 complex, SWI-SNF chromatin remodeling-related-BRCA1 complex, BRCA1-CTIP-ZBRK1 repressor complex, BRCA1-BACH1 complex, BASC complex (BRCA1-associated genome surveillance complex), BASC (Ab 80) complex (BRCA1-associated genome surveillance complex), BASC (Ab 81) complex (BRCA1-associated genome surveillance complex), BASC (Ab C-20) complex (BRCA1-associated geno…	hsa-miR-146a-5p, hsa-miR-16-5p, hsa-miR-15a-5p, hsa-miR-24-3p, hsa-miR-335-5p, hsa-miR-20b-5p, hsa-miR-498, hsa-miR-125a-3p	Yes
BRCA2	0.5926	2.484e-07	5.48e-07	0.5739	7.117e-07	1.61e-06	51.51	-0.11	26.36	0.31	64	0.653319	BRAF53-BRCA2 complex, DSS1 complex, BRCA1-BARD1-BRCA2-DNA damage complex III, BRCC complex	hsa-miR-146a-5p, hsa-miR-1245a, hsa-miR-17-5p	Yes
BRD4	0.2462	0.04986	0.0587	0.3081	0.01327	0.0171	15.63	0.09	7.38	0.14	64	0.318445	BRD4-RFC complex, BRD4 complex, P-TEFb-BRD4-TRAP220 complex, BRD4-P-TEFb complex	hsa-miR-329-3p	Yes
BRD7	0.3569	0.00379	0.00499	0.4	0.001059	0.00156	58.01	0.11	19.91	0.14	64	0.423649	BRD7-SWI\u2013SNF complex, BRD7-SWI\u2013SNF-SUZ12 complex, BRD7-BAF60A-MEP50 complex, BRD7-EZH2-SUZ12 complex, BRD7-CBP-SWI\u2013SNF complex	hsa-miR-200c-3p, hsa-miR-300	Yes
BRMS1	0.0596	0.6397	0.662	0.0707	0.5791	0.605	48.92	0.06	11.92	0.16	64	0.0708182	BRMS1-SIN3-HDAC complex, BRMS1-RBP1 complex, ING2 complex	hsa-miR-346	Yes
BRPF3	0.4647	0.0001095	0.000172	0.4756	7.139e-05	0.000122	14.21	-0.02	6.82	0.24	64	0.517283	ING5 (BRPF3, MOZ, MORF) complex	hsa-miR-155-5p	Yes
BSG	0.4248	0.0004679	0.000681	0.3661	0.002927	0.00409	101.62	0.05	41.79	0.2	64	0.383912	CD147-gamma-secretase complex, ITGA3-ITGB1-BSG complex, HRD1 complex	hsa-miR-22-3p, hsa-miR-22-5p, hsa-miR-492	Yes
BTK	0.9105	1.838e-25	4.7e-23	0.8833	4.561e-22	9.56e-21	98.29	-0.12	94.52	0.91	64	1.39059	G protein complex (BTK, GNG1, GNG2)	hsa-miR-346, hsa-miR-210-3p, hsa-miR-425-5p, hsa-miR-1253, hsa-miR-4269, hsa-miR-4667-3p	Yes
BTRC	0.178	0.1595	0.178	0.3706	0.002573	0.00362	16.86	-0.08	7.04	0.41	64	0.389118	Ubiquitin E3 ligase (SKP1A, BTRC, CUL1), Ubiquitin E3 ligase (CDC34, NEDD8, BTRC, CUL1, SKP1A, RBX1), Ubiquitin E3 ligase (SMAD3, BTRC, CUL1, SKP1A, RBX1), Ubiquitin E3 ligase (NFKBIA, BTRC, CUL1, SKP1A), Ubiquitin E3 ligase (BTRC, CUL1, RBX1, SKP1), TNF-alpha/NF-kappa B signaling complex (CHUK, BTRC, NFKB2, PPP6C, REL, CUL1, IKBKE, SAPS2, SAPS1, ANKRD28, RELA, SKP1), Ubiquitin E3 ligase (DDIT4, …	hsa-miR-183-5p, hsa-miR-10a-5p, hsa-miR-195-5p, hsa-miR-497-5p, hsa-miR-10a-3p	Yes
BUB1	0.7956	4.041e-15	3.25e-14	0.7628	2.38e-13	1.28e-12	143.22	-0.3	84.67	0.36	64	1.00288	BUB1-BUB3 complex	hsa-miR-450a-1-3p, hsa-miR-10b-3p	Yes
C1QBP	0.6278	2.823e-08	7.15e-08	0.6412	1.146e-08	3.3e-08	302.63	0.05	156	0.26	64	0.760209	FIB-associated protein complex, p32-CBF-DNA complex, Emerin complex 24, Emerin complex 52, ProTalpha C5 complex, ACTB-ANP32A-C1QBP-PSMA1-PTMA-PSMA1 complex	hsa-miR-375	Yes
CAB39	0.7807	2.802e-14	1.93e-13	0.7288	8.662e-12	3.77e-11	85.46	-0.05	28.72	0.26	64	0.926163	LKB1-STRAD-MO25 complex	hsa-miR-451a, hsa-miR-195-5p	Yes
CADM1	0.5719	4.065e-05	6.72e-05	0.5475	9.925e-05	0.000167	0.53	-0.21	1.81	0.77	45	0.614804	CADM1-4.1B-MPP3 complex	hsa-miR-15a-5p, hsa-miR-16-5p, hsa-miR-182-5p, hsa-miR-214-3p, hsa-miR-126-3p, hsa-miR-21-5p	Yes
CAMK2D	0.8781	1.611e-21	7.94e-20	0.9511	2.54e-33	1.71e-30	64.84	0.07	68.13	0.8	64	1.84319	CAMK2-delta-MASH1 promoter-coactivator complex	hsa-miR-30c-5p, hsa-miR-185-5p	Yes
CAND1	0.5517	2.299e-06	4.45e-06	0.5418	3.781e-06	7.71e-06	97.22	0.08	31.57	0.17	64	0.6067	CAND1-CUL1-RBX1 complex, CAND1-CUL2-RBX1 complex, CAND1-CUL3-RBX1 complex, CAND1-CUL4A-RBX1 complex, CAND1-CUL4B-RBX1 complex	hsa-miR-1-3p	Yes
CAPNS1	0.3023	0.01518	0.0188	0.2853	0.02228	0.028	121.11	0.06	31.88	0.3	64	0.293442	Calpain 1	hsa-miR-124-3p, hsa-miR-99a-5p, hsa-miR-491-5p	Yes
CAPRIN1	0.4015	0.001008	0.00141	0.3515	0.004397	0.00599	211.23	-0.15	55.92	0.28	64	0.367154	CF IIAm complex (Cleavage factor IIAm complex)	hsa-miR-16-5p, hsa-miR-223-3p, hsa-miR-1-5p	Yes
CARD11	0.8238	6.363e-17	7.6e-16	0.9434	2.04e-31	7.07e-29	19.54	-0.55	25.01	0.86	64	1.76809	CARMA1-BCL10-MALT1 complex, FYB-CARMA1-BCL-10-MALT1 complex	hsa-miR-155-5p, hsa-miR-539-5p	Yes
CARM1	0.6761	8.78e-10	2.73e-09	0.7043	8.424e-11	3.2e-10	38.96	-0.02	11.43	0.21	64	0.875782	NUMAC complex (nucleosomal methylation activator complex)	hsa-miR-15a-5p, hsa-miR-223-3p	Yes
CASC3	0.3315	0.007462	0.00953	0.2956	0.01772	0.0225	63.98	0.03	14.8	0.16	64	0.304691	Exon junction complex (EIF4A3, MLN51, MAGOH, Y14), Exon junction complex (EIF4A3, MLN51, UPF3B, MAGOH, Y14), Exon junction complex (EIF4A3, MLN51, UPF3B, MAGOH, Y14, PYM), EIF4A3-MLN51 complex	hsa-miR-124-3p	Yes
CASK	0.7059	7.299e-11	2.72e-10	0.7032	9.277e-11	3.5e-10	6.5	-0.25	3.76	0.34	64	0.873603	CASK-LIN7C-APBA1 complex, LIN2-LIN7-SAP97 complex, LIN2-LIN7-SAP97-MINT1 complex, LIN2-LIN7 complex, LIN2-SAP97 complex	hsa-miR-203a-3p	Yes
CASP2	0.6692	1.495e-09	4.49e-09	0.6238	3.657e-08	9.79e-08	49.64	0.13	23.42	0.24	64	0.731202	PIDDsome complex	hsa-miR-708-5p, hsa-miR-125a-5p	Yes
CASP8	0.6387	1.356e-08	3.59e-08	0.658	3.456e-09	1.07e-08	33.19	0.12	12.32	0.3	64	0.789278	BAR-BCL2-CASP8 complex, CASP8-FADD-MALT1-BCL10 complex, CASP8-CHUK-IKBKB-MALT1-BCL10 complex, DISC complex (FAS, FADD, CASP8), MRIT complex, Death induced signaling complex II (FADD, CASP8, CFLAR), cytosolic, CD95L induced, DISC complex (FAS, FADD, CASP8, CFLAR), membrane-associated, CD95L induced, DISC complex (CD95, FADD, CASP8), FAS-FADD-CASP8-CASP10 complex, LRRK2-FADD-CASP8 complex, RIPK1-FA…	hsa-miR-106b-5p, hsa-miR-376a-3p, hsa-miR-296-5p, hsa-miR-21-5p	Yes
CASP9	0.7273	1.005e-11	4.34e-11	0.7217	1.714e-11	7.18e-11	6.78	-0.05	2.93	0.36	64	0.911184	Apoptosome-procaspase 9 complex	hsa-miR-133a-3p, hsa-miR-582-5p	Yes
CAV1	0.518	1.164e-05	2.06e-05	0.3931	0.001311	0.00191	3.79	-1.72	15.88	1.43	64	0.415461	NOS3-CAV1-NOSTRIN complex, TRP1-G alpha-11-IP3R3-CAV1 signaling complex, UTM-SGCE-DAG1-CAV1-NOS3 complex, Caveolin-1 homodimer complex, NOS3-CAV1 complex, CAV1-VDAC1-ESR1 complex	hsa-miR-124-3p, hsa-miR-103a-3p, hsa-miR-199a-5p, hsa-miR-203a-3p, hsa-miR-107, hsa-miR-192-5p	Yes
CBFB	0.6046	1.222e-07	2.82e-07	0.6109	8.263e-08	2.11e-07	155.49	0.04	52.01	0.19	64	0.710356	RUNX1-CBF-beta-DNA complex, COPRS-PRMT5-RUNX1-CBFB complex	hsa-miR-145-5p, hsa-miR-125b-5p	Yes
CBL	0.5898	2.918e-07	6.38e-07	0.5493	2.595e-06	5.42e-06	51.27	0.07	22.7	0.28	64	0.617378	CIN85-CBL-SH3GL2-EGFR complex, EGF stimulated, MET-CIN85-SH3GL3-CBL complex, HGF stimulated, CIN85 complex (CIN85, CRK, BCAR1, CBL, PIK3R1, GRB2, SOS1), LAT-PLC-gamma-1-p85-GRB2-CBL-VAV-SLP-76 signaling complex, C305 activated, Cbl-SLP-76-Grb2 complex, Fc receptor gamma-R1 stimulated, SLP-76-Cbl-Grb2-Shc complex, Fc receptor gamma-R1 stimulated, EGFR-CBL-GRB2 complex, FGFR2-c-Cbl-Lyn-Fyn complex,…	hsa-miR-150-5p, hsa-miR-98-5p, hsa-miR-188-3p, hsa-miR-216a-5p, hsa-miR-124-3p	Yes
CBLB	0.8376	6.291e-18	9.71e-17	0.7018	1.042e-10	3.91e-10	14.06	-0.13	12.46	0.52	64	0.870839	Multiprotein complex (monoubiquitination), SH3KBP1-CBLB-EGFR complex	hsa-miR-891b	Yes
CBX3	0.2237	0.07556	0.0873	0.1751	0.1664	0.187	255.88	0.04	106.48	0.16	64	0.176923	CEN complex, CBX3-EHMT2-NR3C1 complex, CBX3-EHMT1-NR3C1 complex	hsa-miR-30a-5p	Yes
CBX4	0.6314	2.218e-08	5.7e-08	0.6004	1.57e-07	3.88e-07	32.14	-0.01	13.18	0.25	64	0.693772	Polycomb repressive complex 1 (PRC1, hPRC-H), CtBP complex, RING1-Polycomb repressive complex	hsa-miR-21-5p, hsa-miR-195-5p	Yes
CCAR1	0.1076	0.3972	0.423	0.1367	0.2815	0.308	101.02	0.08	31.23	0.11	64	0.137561	TNF-alpha/NF-kappa B signaling complex 10	hsa-miR-1254	Yes
CCDC88A	0.6101	8.696e-08	2.05e-07	0.5481	2.755e-06	5.73e-06	31.91	0.09	12.22	0.36	64	0.615661	Girdin homo-oligomer complex	hsa-miR-4448, hsa-miR-101-5p	Yes
CCNA2	0.6871	3.612e-10	1.19e-09	0.6671	1.752e-09	5.64e-09	239.14	-0.16	140.13	0.31	64	0.805499	RC complex (Replication competent complex), RC complex during S-phase of cell cycle, RC complex during G2/M-phase of cell cycle, E2F4-p107-cyclinA complex, E2F1-p107-cyclinA complex, CDK2-CCNA2 complex, CDC2-CCNA2 complex, CDC2-CCNA2-CDK2 complex	hsa-miR-24-3p, hsa-let-7b-5p, hsa-miR-146a-5p, hsa-miR-132-3p, hsa-miR-212-3p, hsa-miR-10b-3p, hsa-miR-130b-3p, hsa-miR-27b-3p, hsa-miR-22-3p	Yes
CCNB1	0.8048	1.121e-15	1e-14	0.7575	4.336e-13	2.26e-12	217.45	-0.2	129.68	0.44	64	0.990323	RalBP1-CDC2-CCNB1 complex, RalBP1-CCNB1-AP2A-NUMB-EPN1 complex, Cell cycle kinase complex CDC2, RC complex during G2/M-phase of cell cycle, CCNB1-CDC2 complex, CDC2-PCNA-CCNB1-GADD45A complex, CDC2-PCNA-CCNB1-GADD45B complex, CDC2-PCNA-CCNB1-GADD45G complex, CDK1-CCNB1-CCNF complex, CDC2-CCNB1-PTCH1 complex, CCNB1-CCNF complex	hsa-miR-132-3p, hsa-miR-212-3p, hsa-miR-548b-3p, hsa-miR-410-3p	Yes
CCND2	0.759	8.839e-09	2.4e-08	0.6163	1.783e-05	3.32e-05	47.59	-0.87	151.19	0.88	41	0.719017	p16-cyclin D2-CDK4 complex, CCND2-CDK4 complex, CCND2-CDK6 complex, p34(SEI-1)-CDK4-CyclinD2 complex	hsa-miR-26a-5p, hsa-miR-15a-5p, hsa-miR-16-5p, hsa-miR-302b-3p, hsa-let-7b-5p, hsa-let-7a-5p, hsa-miR-302d-3p, hsa-miR-17-5p, hsa-miR-20a-5p, hsa-miR-106b-5p, hsa-miR-182-5p, hsa-miR-206, hsa-miR-29a-3p, hsa-miR-29b-3p, hsa-miR-29c-3p, hsa-miR-191-5p, hsa-miR-30c-5p, hsa-miR-603, hsa-miR-124-3p, hsa-miR-98-5p, hsa-miR-154-5p, hsa-miR-340-5p, hsa-let-7a-3p, hsa-miR-16-1-3p, hsa-miR-203a-5p, hsa-mi…	Yes
CCND3	0.2485	0.04767	0.0563	0.2777	0.02628	0.0327	201.74	0.09	111.17	0.39	64	0.285188	Cell cycle kinase complex CDK5, CCND3-CDK4 complex, CCND3-CDK6 complex, CyclinD3-CDK4-CDK6 complex, CyclinD3-CDK4-CDK6-p21 complex	hsa-miR-424-5p, hsa-miR-16-5p, hsa-miR-195-5p, hsa-miR-138-5p, hsa-miR-503-5p, hsa-miR-497-5p, hsa-miR-15b-5p, hsa-miR-15b-3p	Yes
CCNE1	0.5688	9.415e-07	1.92e-06	0.6037	1.286e-07	3.21e-07	23.27	-0.05	14.69	0.67	64	0.698949	p27-cyclinE-CDK2 complex, p27-cyclinE-Cdk2 - Ubiquitin E3 ligase (SKP1A, SKP2, CUL1, CKS1B, RBX1) complex, E2F4-p107-cyclinE complex, CDK2-CCNE1 complex	hsa-miR-15b-5p, hsa-miR-503-5p, hsa-miR-424-5p, hsa-miR-16-5p, hsa-miR-15a-5p, hsa-miR-103a-3p, hsa-miR-26b-5p, hsa-miR-26a-5p, hsa-miR-16-1-3p, hsa-miR-195-5p, hsa-miR-151a-3p, hsa-miR-497-5p, hsa-miR-7-5p, hsa-miR-25-5p, hsa-miR-30c-2-3p, hsa-miR-144-5p	Yes
CCNF	0.5081	1.822e-05	3.14e-05	0.506	1.996e-05	3.69e-05	61.72	-0.33	32.49	0.51	64	0.557338	CDK1-CCNB1-CCNF complex, CCNB1-CCNF complex	hsa-miR-503-5p, hsa-miR-424-5p	Yes
CCNT1	0.5039	2.186e-05	3.72e-05	0.3791	0.002008	0.00286	76.73	0.07	22.44	0.19	64	0.399008	P-TEFb.1 complex, POLR2A-CCNT1-CDK9-NCL-LEM6-CPSF2 complex, BRD4 complex, P-TEFb-BRD4-TRAP220 complex, P-TEFb-7SKRNA-HEXIM1 complex, Transcription elongation factor complex (SUPT5H, CDK9, CCNT1), P-TEFb-SKP2 complex, CCNT1- CDK9-GRN complex, HES1 promoter-Notch enhancer complex, BRD4-P-TEFb complex, AFF4 super elongation complex (SEC), 7SK RNP complex	hsa-miR-198, hsa-miR-27b-3p	Yes
CCNT2	0.2452	0.05083	0.0598	0.2239	0.07531	0.0883	42.5	0.19	15.86	0.29	64	0.227758	P-TEFb.2 complex, AFF4 super elongation complex (SEC)	hsa-miR-142-3p, hsa-miR-29a-3p	Yes
CCP110	0.5842	4.029e-07	8.61e-07	0.6221	4.08e-08	1.08e-07	29.83	0.12	13.28	0.29	64	0.728424	CCP110-CEP290 complex	hsa-miR-129-2-3p	Yes
CD151	0.8168	1.904e-16	2.03e-15	0.846	1.377e-18	1.55e-17	17.85	-0.17	13.14	0.79	64	1.24191	ITGA6-ITGB4-CD151 complex, ITGA7-ITGB1-CD151 complex, ITGA3-ITGB1-CD151 complex, ITGA6-ITGB1-CD151 complex	hsa-miR-124-3p, hsa-miR-22-3p, hsa-miR-152-3p, hsa-miR-506-3p, hsa-miR-152-5p, hsa-miR-1207-5p	Yes
CD28	0.8438	2.076e-18	3.62e-17	0.686	3.956e-10	1.39e-09	26.37	-0.4	59.47	0.96	64	0.840361	CD28-transactivation complex	hsa-miR-145-5p	Yes
CD44	0.8028	1.497e-15	1.3e-14	0.9165	2.361e-26	1.31e-24	34.12	-0.11	36.74	0.87	64	1.5667	CD44-ERK1-ERK2-RHAMM complex, CD44-LRP1 complex	hsa-miR-328-3p, hsa-miR-373-3p, hsa-miR-199a-3p, hsa-miR-520c-3p, hsa-miR-34a-5p, hsa-miR-608, hsa-miR-330-3p, hsa-miR-216a-5p, hsa-miR-708-5p, hsa-miR-199a-5p, hsa-miR-143-3p, hsa-miR-145-5p, hsa-miR-520a-3p, hsa-miR-125b-5p, hsa-miR-328-5p	Yes
CD47	0.8232	6.93e-17	8.2e-16	0.7665	1.552e-13	8.55e-13	137.44	0.03	68.97	0.45	64	1.01179	ITGAV-ITGB3-CD47-FCER2 complex, ITGB3-ITGAV-CD47 complex, ITGA2b-ITGB3-CD47-SRC complex, ITGA4-ITGB1-CD47 complex, ITGA2-ITGB1-CD47 complex, ITGA2b-ITGB3-CD9-GP1b-CD47 complex, ITGA2b-ITGB3-CD47-FAK complex	hsa-miR-192-5p	Yes
CD8A	0.6121	1.42e-06	2.82e-06	0.4329	0.001348	0.00196	4.21	-0.41	12.89	1.1	52	0.46346	CD8A-LCK complex	hsa-miR-196b-5p	Yes
CD9	0.8568	1.715e-19	4.23e-18	0.8955	1.804e-23	5.14e-22	105.66	-0.42	122.96	1.32	64	1.44903	ITGA2B-ITGB3-CD9 complex, ITGA7-ITGB1-CD9 complex, ITGA6-ITGB4-CD9 complex, ITGA2b-ITGB3-CD9-GP1b-CD47 complex	hsa-miR-326	Yes
CDC27	0.4563	0.0001511	0.000234	0.4777	6.573e-05	0.000113	93.36	-0.03	25.95	0.17	64	0.52	Anaphase-promoting complex, Cell division cycle complex (CDC27, CDC16, ANAPC7)	hsa-miR-223-3p, hsa-miR-218-2-3p, hsa-miR-27a-3p	Yes
CDC34	0.6096	9.006e-08	2.12e-07	0.5305	6.517e-06	1.29e-05	34.23	-0.1	11.55	0.33	64	0.590841	Ubiquitin E3 ligase (CDC34, CUL1, RBX1), HINT1-UBC3-RBX1 complex	hsa-let-7b-5p, hsa-let-7a-5p	Yes
CDC42	0.23	0.06751	0.0784	0.3332	0.007129	0.00949	68.72	0.05	18.08	0.2	64	0.346424	APC-IQGAP1-Cdc42 complex, PAR6-CDC42 complex, ACK1 signaling complex	hsa-miR-133a-3p, hsa-miR-224-5p, hsa-miR-185-5p, hsa-miR-137, hsa-miR-216a-5p, hsa-miR-330-3p, hsa-miR-608, hsa-miR-29b-3p, hsa-miR-29c-3p, hsa-miR-29a-3p, hsa-miR-195-5p, hsa-miR-133b, hsa-miR-204-5p, hsa-miR-107, hsa-miR-30c-5p	Yes
CDC6	0.724	1.381e-11	5.83e-11	0.7366	3.978e-12	1.83e-11	74.88	-0.42	41.09	0.59	64	0.943005	MCM8-ORC2-CDC6 complex, BRCA1-IRIS-pre-replication complex	hsa-miR-26a-5p, hsa-miR-886-3p, hsa-miR-675-5p	Yes
CDC7	0.5789	5.416e-07	1.14e-06	0.5855	3.742e-07	8.78e-07	73.93	-0.02	40.4	0.31	64	0.670791	CDC7-DBF7 complex	hsa-miR-192-5p, hsa-miR-29a-3p	Yes
CDH1	-0.2259	0.3	0.324	-0.2853	0.187	0.209	0.08	0.1	0.16	0.49	23	-0.293442	Polycystin-1-E-cadherin-beta-catenin complex, Polycystin-1-E-cadherin-beta-catenin-Flotillin-2 complex, SMAD3-HEF1-APC10-CDH1 complex, ITGAE-ITGB7-CDH1 complex, Polycystin-1 multiprotein complex (ACTN1, CDH1, SRC, JUP, VCL, CTNNB1, PXN, BCAR1, PKD1, PTK2, TLN1), Cell-cell junction complex (CDH1-CTNNB1), CDH1-CKS1B complex, CDH1-SKP2 complex, PDLIM1-E-cadherin-beta-catenin complex	hsa-miR-9-5p, hsa-miR-92a-3p, hsa-miR-25-3p, hsa-miR-138-5p, hsa-miR-23a-3p, hsa-miR-30a-5p, hsa-miR-199a-5p, hsa-miR-544a, hsa-miR-204-5p, hsa-miR-888-5p, hsa-miR-224-5p, hsa-miR-421, hsa-miR-9-3p, hsa-miR-129-5p, hsa-miR-203a-3p, hsa-miR-200c-5p	Yes
CDH2	0.7971	3.292e-15	2.7e-14	0.673	1.113e-09	3.68e-09	16.81	0.01	27.41	0.81	64	0.816207	DLL1-CTNNB1-CDH2 complex	hsa-miR-194-5p, hsa-miR-145-5p, hsa-miR-124-3p, hsa-miR-218-5p, hsa-miR-199a-5p, hsa-miR-338-3p, hsa-miR-506-3p	Yes
CDK1	0.7027	9.664e-11	3.52e-10	0.6954	1.814e-10	6.63e-10	209.03	-0.13	108.72	0.32	64	0.858337	RalBP1-CDC2-CCNB1 complex, Cell cycle kinase complex CDC2, RC complex during G2/M-phase of cell cycle, CCNB2-CDC2 complex, CCNB1-CDC2 complex, CDC2-PCNA-CCNB1-GADD45A complex, CDC2-PCNA-CCNB1-GADD45B complex, CDC2-PCNA-CCNB1-GADD45G complex, CDK1-CCNB1-CCNF complex, CDC2-CCNB1-PTCH1 complex, CDC2-CCNA2 complex, CDC2-CCNA2-CDK2 complex, ESPL1-CDC2 complex, CDKN1A-TP53-CDK1-PCNA complex	hsa-miR-31-5p, hsa-miR-663a, hsa-miR-24-3p, hsa-miR-302a-3p	Yes
CDK19	0.793	5.712e-15	4.5e-14	0.833	1.386e-17	1.31e-16	28.84	0.22	11.8	0.4	64	1.19786	Mediator complex	hsa-miR-18a-5p	Yes
CDK2	0.722	1.66e-11	6.91e-11	0.7317	6.524e-12	2.89e-11	141.15	-0.02	67.35	0.22	64	0.932377	Cell cycle kinase complex CDK2, RC complex (Replication competent complex), RC complex during S-phase of cell cycle, p27-cyclinE-CDK2 complex, p27-cyclinE-Cdk2 - Ubiquitin E3 ligase (SKP1A, SKP2, CUL1, CKS1B, RBX1) complex, CDK2-CCNA2 complex, CDC2-CCNA2-CDK2 complex, CDK2-CCNE1 complex, E2F-1-DP-1-cyclinA-CDK2 complex	hsa-miR-124-3p, hsa-miR-103a-3p, hsa-miR-885-5p, hsa-miR-302d-3p, hsa-miR-372-3p, hsa-miR-376a-3p, hsa-miR-223-3p, hsa-miR-302a-3p, hsa-miR-29a-3p, hsa-miR-524-5p, hsa-miR-638, hsa-miR-200c-3p, hsa-miR-5582-5p, hsa-miR-302b-3p	Yes
CDK3	0.148	0.4269	0.454	0.122	0.5133	0.541	2.07	-0.03	0.81	0.37	31	0.122611	CCNC-CDK3 complex	hsa-miR-873-5p, hsa-miR-214-5p	Yes
CDK4	0.6325	2.068e-08	5.33e-08	0.6408	1.172e-08	3.37e-08	175.53	0	54.32	0.32	64	0.75953	Cell cycle kinase complex CDK4, CyclinD1-CDK4-CDK6 complex, CyclinD1-CDK4-p21 complex, p16-cyclin D2-CDK4 complex, CCND1-CDK4 complex, CCND2-CDK4 complex, CCND3-CDK4 complex, CyclinD3-CDK4-CDK6 complex, CyclinD3-CDK4-CDK6-p21 complex, p34(SEI-1)-CDK4-CyclinD2 complex	hsa-miR-24-3p, hsa-miR-34a-5p, hsa-miR-34b-5p, hsa-miR-34c-5p, hsa-miR-124-3p, hsa-miR-34b-3p, hsa-miR-302a-3p, hsa-miR-145-5p, hsa-miR-195-5p, hsa-miR-449a, hsa-miR-122-5p, hsa-miR-1-3p, hsa-miR-206, hsa-miR-545-3p, hsa-miR-506-3p, hsa-miR-497-5p, hsa-miR-483-3p, hsa-miR-29a-3p, hsa-miR-486-5p, hsa-miR-539-5p, hsa-miR-711, hsa-miR-1-5p, hsa-miR-613	Yes
CDK6	0.7985	2.706e-15	2.25e-14	0.8006	2.026e-15	1.41e-14	468.94	-0.03	300.27	0.52	64	1.10028	CyclinD1-CDK4-CDK6 complex, CCND1-CDK6 complex, CCND2-CDK6 complex, CCND3-CDK6 complex, CyclinD3-CDK4-CDK6 complex, CyclinD3-CDK4-CDK6-p21 complex	hsa-miR-195-5p, hsa-let-7a-5p, hsa-miR-29a-3p, hsa-miR-29b-3p, hsa-miR-34b-5p, hsa-miR-424-5p, hsa-miR-16-5p, hsa-miR-34a-5p, hsa-miR-107, hsa-miR-30a-3p, hsa-let-7b-5p, hsa-miR-137, hsa-miR-124-3p, hsa-miR-449a, hsa-miR-29c-3p, hsa-miR-34b-3p, hsa-miR-34c-5p, hsa-miR-185-5p, hsa-miR-203a-3p, hsa-miR-494-3p, hsa-miR-26a-5p, hsa-miR-26b-5p, hsa-miR-191-5p, hsa-miR-218-5p, hsa-miR-449b-5p, hsa-miR-…	Yes
CDK7	0.5014	2.44e-05	4.13e-05	0.4229	0.0004981	0.000768	35.86	-0.01	9.35	0.19	64	0.451218	TFIIH transcription factor complex, CAK core complex (Cdk-activating kinase core complex), CAK complex (Cdk-activating kinase complex), CAK-ERCC2 complex, HES1 promoter corepressor complex, HES1 promoter-Notch enhancer complex, ESR1-CDK7-CCNH-MNAT1-MTA1-HDAC2 complex	hsa-miR-199a-3p	Yes
CDK8	0.4991	2.691e-05	4.54e-05	0.5067	1.932e-05	3.58e-05	32.63	-0.14	10.22	0.34	64	0.55828	SMCC complex, NAT complex, Mediator complex, ARC-L complex, ARC complex, hMediator complex (MED23, CDK8, CCNC, MED7), hMediator complex (MED23, CDK8, CCNC), CDK8-CyclinC-Mediator complex, Mediator complex 1, ARC92-Mediator complex, CDK8-MED6-PARP1 complex, CCNC-CDK8-MED1-MED6-MED7 xcomplex, HES1 promoter-Notch enhancer complex, RNA polymerase II complex (RPB1, RAP74, CDK8, CYCC, SRB7, BAF190, BAF…	hsa-miR-107, hsa-miR-195-5p, hsa-miR-101-3p	Yes
CDK9	0.5326	5.886e-06	1.08e-05	0.5798	5.163e-07	1.19e-06	109.85	0.08	57.09	0.2	64	0.662161	P-TEFb.1 complex, P-TEFb.2 complex, P-TEFb.4 complex, RNA pol II containing coactivator complex Tat-SF, POLR2A-CCNT1-CDK9-NCL-LEM6-CPSF2 complex, BRD4 complex, P-TEFb-BRD4-TRAP220 complex, P-TEFb-7SKRNA-HEXIM1 complex, Transcription elongation factor complex (SUPT5H, CDK9, CCNT1), P-TEFb-SKP2 complex, CCNT1- CDK9-GRN complex, HES1 promoter-Notch enhancer complex, BRD4-P-TEFb complex, CDK9-IL6ST c…	hsa-miR-874-3p, hsa-miR-191-5p	Yes
CDKN1A	0.7645	1.954e-13	1.14e-12	0.7873	1.214e-14	7.68e-14	79.22	-0.05	67.97	0.84	64	1.06429	Cell cycle kinase complex CDC2, Cell cycle kinase complex CDK2, Cell cycle kinase complex CDK4, Cell cycle kinase complex CDK5, PCNA-p21 complex, CyclinD1-CDK4-p21 complex, CyclinD3-CDK4-CDK6-p21 complex, HSP90-CIP1-FKBPL complex, CDKN1A-TP53-CDK1-PCNA complex	hsa-miR-145-5p, hsa-miR-93-5p, hsa-miR-657, hsa-miR-654-3p, hsa-miR-639, hsa-miR-572, hsa-miR-520h, hsa-miR-520b, hsa-miR-520a-3p, hsa-miR-519e-3p, hsa-miR-519d-3p, hsa-miR-519b-3p, hsa-miR-515-3p, hsa-miR-423-3p, hsa-miR-372-3p, hsa-miR-363-3p, hsa-miR-345-5p, hsa-miR-299-5p, hsa-miR-298, hsa-miR-28-5p, hsa-miR-20b-5p, hsa-miR-20a-5p, hsa-miR-208b-3p, hsa-miR-208a-3p, hsa-miR-17-5p, hsa-miR-132-…	Yes
CDKN1B	0.5759	6.405e-07	1.33e-06	0.5876	3.31e-07	7.82e-07	102.5	0.32	50.95	0.68	64	0.673992	p27-cyclinE-CDK2 complex, p27-cyclinE-Cdk2 - Ubiquitin E3 ligase (SKP1A, SKP2, CUL1, CKS1B, RBX1) complex	hsa-miR-222-3p, hsa-miR-221-3p, hsa-miR-181a-5p, hsa-miR-24-3p, hsa-miR-196a-5p, hsa-miR-128b, hsa-miR-148a-3p, hsa-miR-194-5p, hsa-miR-182-5p, hsa-miR-200b-3p, hsa-miR-452-5p, hsa-miR-148a-5p, hsa-miR-221-5p, hsa-miR-203a-5p	Yes
CDKN2A	0.5302	6.601e-06	1.21e-05	0.5715	8.15e-07	1.82e-06	6.39	0.13	13.59	0.79	64	0.649748	ARF-Mule complex, p16-cyclin D2-CDK4 complex	hsa-miR-24-3p, hsa-let-7g-5p, hsa-miR-125b-5p, hsa-miR-10b-5p	Yes
CDYL	0.6616	2.645e-09	7.7e-09	0.7328	5.85e-12	2.62e-11	47.9	0.09	18.17	0.43	64	0.934748	CtBP complex	hsa-miR-141-3p	Yes
CEBPA	0.8823	2.637e-20	8.26e-19	0.7494	8.646e-12	3.77e-11	14.7	0.38	28.69	0.84	59	0.971585	C/EBPalpha-HNF6 complex	hsa-miR-1-3p, hsa-miR-124-3p, hsa-miR-125b-5p, hsa-miR-181a-5p	Yes
CEBPB	0.7317	6.507e-12	2.9e-11	0.7015	1.073e-10	4.03e-10	10.7	-0.12	7.06	0.5	64	0.870248	ESR1-CEBPB complex	hsa-miR-155-5p, hsa-miR-191-5p, hsa-miR-374a-5p, hsa-let-7c-5p, hsa-miR-21-5p	Yes
CHEK1	0.6695	1.458e-09	4.38e-09	0.6297	2.484e-08	6.8e-08	90.54	-0.1	44.31	0.31	64	0.740919	Ubiquitin E3 ligase (CHEK1, CUL4A), Ubiquitin E3 ligase (CHEK1, CUL1)	hsa-miR-503-5p, hsa-miR-424-5p, hsa-miR-24-3p, hsa-miR-15b-5p, hsa-miR-497-5p, hsa-miR-15a-5p, hsa-miR-16-5p, hsa-miR-195-5p, hsa-miR-26a-5p	Yes
CHEK2	0.7086	5.719e-11	2.17e-10	0.643	1.007e-08	2.92e-08	37.4	0.03	11.92	0.32	64	0.763272	ASF1-histone containing complex	hsa-miR-182-5p	Yes
CHMP2B	0.6659	1.915e-09	5.67e-09	0.6592	3.168e-09	9.84e-09	40.74	0.02	14.48	0.27	64	0.791398	ESCRT-III complex	hsa-miR-9-5p	Yes
CHUK	0.6582	3.407e-09	9.79e-09	0.6864	3.847e-10	1.35e-09	31.63	0	9.52	0.25	64	0.841117	CASP8-CHUK-IKBKB-MALT1-BCL10 complex, CHUK-IKBKB-MAP3K14 complex, IKKA-IKKB complex, IkappaB kinase complex (IKBKB, CHUK, IKBKAP, NFKBIA, RELA, MAP3K14), CHUK-ERC1-IKBKB-IKBKG, I-kappa-B kinase complex, IKK-alpha--ER-alpha-AIB1 complex, SRC-3 complex, TNF-alpha/NF-kappa B signaling complex (CHUK, KPNA3, NFKB2, NFKBIB, REL, IKBKG, NFKB1, NFKBIE, RELB, NFKBIA, RELA, TNIP2), TNF-alpha/NF-kappa B sig…	hsa-miR-15a-5p, hsa-miR-16-5p, hsa-miR-223-3p, hsa-miR-23b-3p, hsa-miR-195-5p, hsa-miR-98-5p, hsa-miR-23a-3p	Yes
CKAP5	0.4494	0.0001949	0.000298	0.4542	0.0001635	0.000268	209.06	0.02	78.71	0.18	64	0.489979	Tacc1-chTOG-AuroraA complex	hsa-miR-155-5p	Yes
CKB	0.2375	0.05884	0.0687	0.3767	0.002155	0.00306	2.2	0.02	2.59	0.72	64	0.396208	Emerin complex 52	hsa-miR-551a, hsa-miR-483-5p	Yes
CLOCK	0.2408	0.05525	0.0648	0.1517	0.2315	0.255	13.33	-0.06	4.89	0.4	64	0.15288	Core clock complex, CRY1-Core clock complex	hsa-miR-141-3p, hsa-miR-182-5p, hsa-miR-124-3p, hsa-miR-17-5p, hsa-miR-107	Yes
CLTC	0.3789	0.002019	0.00273	0.4343	0.0003358	0.00053	216.12	0.02	78.82	0.18	64	0.465184	Profilin 1 complex, ACAP1-CHC-Glut4 complex, PI4K2A-WASH complex, CLTC-PI4K2A complex, p532-Clathrin-HSP70 complex	hsa-miR-199a-5p, hsa-miR-574-3p	Yes
CNN3	0.8811	7.761e-22	4.28e-20	0.7281	9.255e-12	4.01e-11	25.54	0.24	39.4	1.2	64	0.924672	Emerin complex 1	hsa-miR-1-3p	Yes
CNOT6	0.3806	0.00192	0.00261	0.2942	0.01828	0.0232	50.17	0.01	33.27	0.24	64	0.303158	CCR4-NOT complex, CCR4-NOT-CNOT7-CNOT6 complex, CCR4-NOT-CNOT8-CNOT6 complex	hsa-miR-29c-3p	Yes
CNOT6L	0.6377	1.452e-08	3.82e-08	0.7892	9.452e-15	6.09e-14	56.99	0.08	26.67	0.25	64	1.06931	CCR4-NOT complex, CCR4-NOT-CNOT7-CNOT6L complex, CCR4-NOT-CNOT8-CNOT6L complex	hsa-miR-146a-5p	Yes
COL1A1	0.1091	0.4461	0.473	0.2335	0.09913	0.115	0.48	0.31	0.6	0.82	51	0.237888	ITGA11-ITGB1-COL1A1 complex	hsa-miR-29b-3p, hsa-miR-29c-3p, hsa-miR-133a-3p, hsa-miR-29b-1-5p, hsa-miR-185-5p, hsa-miR-129-5p	Yes
COMMD1	0.7603	3.162e-13	1.78e-12	0.7058	7.342e-11	2.82e-10	20.06	-0.01	7.25	0.28	64	0.878765	MURR1-NF(kappa)Bp65-IKBA complex, CCC-Wash (WASH1, FAM21C) complex, CCDC22-COMMD1-CUL2 complex, CCC complex, COMMD1-CCDC22-CCDC93-C16orf62 complex, CCDC93-COMMD1-COMMD6 complex, COMMD1-CCDC93-C16orf62 complex	hsa-miR-205-3p	Yes
COPS5	-0.0162	0.8987	0.908	-0.0407	0.7495	0.768	28.38	0.07	5.63	0.11	64	-0.0407225	DDB2 complex, CSA complex, CSA-POLIIa complex, COP9 signalosome complex, CNS-P53 complex	hsa-miR-24-3p	Yes
COPS6	0.1721	0.1739	0.193	0.1931	0.1263	0.144	45.06	0.08	14.43	0.1	64	0.195555	DDB2 complex, CSA complex, CSA-POLIIa complex, COP9 signalosome complex, CNS-P53 complex	hsa-let-7i-5p, hsa-let-7f-5p, hsa-let-7e-3p, hsa-let-7c-5p	Yes
COPS8	0.1525	0.2288	0.25	0.1172	0.3563	0.384	52.37	0.03	14.57	0.11	64	0.117741	DDB2 complex, CSA complex, CSA-POLIIa complex, COP9 signalosome complex, CNS-P53 complex, Ubiquitin E3 ligase (CSN1, CSN8, HRT1, SKP1, SKP2, CUL1, CUL2, CUL3)	hsa-let-7i-5p, hsa-let-7f-5p, hsa-let-7e-3p, hsa-let-7c-5p, hsa-miR-146a-5p	Yes
CREB1	0.5141	1.393e-05	2.44e-05	0.4522	0.0001761	0.000288	38.12	0.05	11.59	0.22	64	0.487462	LMO4-CREB complex, FHL2-CREB complex, FHL3-CREB complex, ACT-CREB complex, ATF4-CREB1 complex	hsa-miR-34b-5p, hsa-miR-103a-3p, hsa-miR-182-5p, hsa-miR-203a-3p, hsa-miR-200b-3p, hsa-miR-34b-3p, hsa-miR-122-5p, hsa-miR-181b-5p, hsa-miR-9-5p, hsa-miR-27b-3p, hsa-miR-33b-5p, hsa-miR-433-3p, hsa-miR-204-5p, hsa-miR-582-5p, hsa-miR-150-5p, hsa-miR-1224-5p, hsa-miR-10b-5p, hsa-miR-363-3p	Yes
CREBBP	0.5189	1.12e-05	1.99e-05	0.6578	3.503e-09	1.08e-08	22.18	0.08	11.2	0.39	64	0.788926	Multisubunit ACTR coactivator complex, p300-CBP-p270-SWI/SNF complex, p300-CBP-p270 complex, HES1 promoter corepressor complex, CREBBP-KAT2B-MYOD1 complex, SRC-3 complex, SRC-1 complex, RSmad complex, SMAD1-CBP complex, RNA polymerase II complex (CBP, PCAF, RPB1, BAF47, CYCC, CDK8), chromatin structure modifying, RNA polymerase II complex, (CBP, RPBI, PCAF, BAF47), chromatin structure modifying, …	hsa-miR-324-3p	Yes
CRK	0.7242	1.347e-11	5.7e-11	0.7466	1.416e-12	6.89e-12	41.05	-0.01	11.15	0.34	64	0.965229	CRKL-PDGFRA-CRK-RAPGEF1 complex, CIN85 complex (CIN85, CRK, BCAR1, CBL, PIK3R1, GRB2, SOS1), CRK-BCAR1-DOCK1 complex, ELMO1-DOCK1-CRKII complex, CRKII-C3G complex, ACK1 signaling complex	hsa-miR-126-3p, hsa-miR-132-3p, hsa-miR-126-5p	Yes
CRKL	0.5672	1.028e-06	2.08e-06	0.5693	9.169e-07	2.04e-06	121.99	0.11	27.85	0.14	64	0.646487	CRKL-PDGFRA-CRK-RAPGEF1 complex, ZAP70-CRKL-WIPF1-WAS complex, CRKL-WIPF1-WAS complex	hsa-miR-15a-5p, hsa-miR-126-3p, hsa-miR-335-5p, hsa-miR-320a, hsa-miR-200b-3p, hsa-miR-200c-3p, hsa-miR-429	Yes
CRMP1	0.8276	3.393e-17	4.33e-16	0.7127	3.962e-11	1.57e-10	24.52	-0.42	43.68	1.3	64	0.89265	CRMP-MICAL-PlexinA1 complex, induced by SEMA3A	hsa-miR-187-3p	Yes
CSE1L	0.6943	1.99e-10	6.88e-10	0.6451	8.72e-09	2.56e-08	287.82	-0.09	113.62	0.19	64	0.76686	Importin alpha-CAS-RanGTP complex	hsa-miR-137	Yes
CSNK2A1	0.3425	0.005606	0.00725	0.2722	0.02955	0.0366	30.22	-0.07	7.32	0.2	64	0.279238	FACT complex, UV-activated, Casein kinase II-HMG1 complex, Casein kinase II (beta-dimer, alpha, alpha'), Casein kinase II (beta-dimer, alpha-dimer)	hsa-miR-216b-5p, hsa-miR-337-3p, hsa-miR-760, hsa-miR-186-5p, hsa-miR-125b-5p	Yes
CSNK2A2	0.4247	0.0004695	0.000683	0.4298	0.0003941	0.000615	51.32	0.04	14.33	0.14	64	0.459651	FACT complex, UV-activated, Casein kinase II-HMG1 complex, Casein kinase II (beta-dimer, alpha, alpha'), Casein kinase II (beta-dimer, alpha'-dimer)	hsa-miR-1228-3p	Yes
CTBP1	0.4786	6.322e-05	0.000102	0.3459	0.005112	0.00691	50.66	0.13	14.7	0.19	64	0.360779	LSD1 complex, CtBP complex, CtBP core complex, BRCA1-CtIP-CtBP complex, SHARP-CtBP complex, SHARP-CtBP1-CtIP complex, SHARP-CtBP1-CtIP-RBP-Jkappa corepressor complex	hsa-miR-137, hsa-miR-644a	Yes
CTBP2	0.8615	6.577e-20	1.82e-18	0.8593	1.038e-19	1.42e-18	16.2	0.12	15.68	0.62	64	1.29066	CtBP complex, CtBP core complex, SHARP-CtBP complex	hsa-miR-141-3p, hsa-miR-342-3p	Yes
CTCF	0.6486	6.803e-09	1.88e-08	0.6393	1.3e-08	3.71e-08	56.8	0.08	18.82	0.17	64	0.756989	CTCF-nucleophosmin-PARP-HIS-KPNA-LMNA-TOP complex, SMAD3-SMAD4-CTCF protein-DNA complex, CTFC-TAF1 complex, CTCF-nucleophosmin complex	hsa-miR-221-3p	Yes
CTNNB1	0.0042	0.974	0.977	0.0139	0.9131	0.922	81.51	0.07	30.16	0.57	64	0.0139009	Polycystin-1-E-cadherin-beta-catenin complex, Polycystin-1-E-cadherin-beta-catenin-Flotillin-2 complex, PAR-3-VE-cadherin-beta-catenin complex, JUN-TCF4-CTNNB1 complex, Axin-PP2A A-PP2A C-GSK3-beta-beta-catenin complex, APC-AXIN1-CTNNB1 complex, TFC4-CTNNB1 complex, AXIN1-APC-CTNNB1-GSK3B complex, CTNNAL1-CTNNB1 complex, CTNNA1-CTNNB1 complex, Polycystin-1 multiprotein complex (ACTN1, CDH1, SRC, …	hsa-miR-200a-3p, hsa-miR-1826, hsa-miR-214-3p, hsa-miR-34a-3p, hsa-miR-34b-5p, hsa-miR-34c-3p, hsa-miR-370-3p, hsa-miR-375, hsa-miR-3162-3p, hsa-miR-150-3p, hsa-miR-181a-5p, hsa-miR-320a, hsa-miR-200a-5p, hsa-miR-506-5p, hsa-miR-101-3p, hsa-miR-885-5p	Yes
CTNNBIP1	0.787	1.253e-14	9.21e-14	0.7903	8.133e-15	5.29e-14	26.27	0.07	12.91	0.42	64	1.07223	ICAT-AR-beta-catenin complex	hsa-miR-29b-3p, hsa-miR-215-5p	Yes
CTNND1	0.8312	1.874e-17	2.56e-16	0.8038	1.29e-15	9.22e-15	18.81	0.05	21.22	0.85	64	1.10926	Amot-cadherin-11-beta-catenin-p120 complex, CTNND1-GLIS2 complex	hsa-miR-145-5p, hsa-miR-29c-3p, hsa-miR-409-3p, hsa-miR-98-5p	Yes
CTTN	0.7596	3.45e-13	1.92e-12	0.7845	1.742e-14	1.08e-13	2.81	-0.49	4.57	0.93	64	1.05697	Hip1R-cortactin complex, DDEF1-CTTN-PXN complex, c-Abl-cortactin-nmMLCK complex, G alpha-13-Hax-1-cortactin-Rac complex, CTTN-FER-PTK2 complex	hsa-miR-542-3p	Yes
CUL2	0.4138	0.0006768	0.000967	0.4948	3.233e-05	5.81e-05	37.48	0.02	8.16	0.15	64	0.542397	Ubiquitin E3 ligase (VHL, TCEB1, TCEB2, CUL2, RBX1), CAND1-CUL2-RBX1 complex, Ubiquitin E3 ligase (VHL, TCEB1, TCEB2, CUL2), Ubiquitin E3 ligase (CSN1, CSN8, HRT1, SKP1, SKP2, CUL1, CUL2, CUL3), CCDC22-COMMD1-CUL2 complex, PRAME-Cullin2 ubiquitin ligase complex, PRAME complex	hsa-miR-424-5p, hsa-miR-574-3p	Yes
CUL4A	0.6864	3.832e-10	1.26e-09	0.617	5.643e-08	1.47e-07	59.95	-0.01	16.95	0.26	64	0.720146	CAND1-CUL4A-RBX1 complex, Ubiquitin E3 ligase (DDB1, CUL4A, RBX1), DDB2 complex, CSA complex, CSA-POLIIa complex, CEN complex, Ubiquitin E3 ligase (DDB1, DDB2, CUL4A, CUL4B, RBX1), Ubiquitin E3 ligase (DET1, DDB1, CUL4A, RBX1, COP1), Ubiquitin E3 ligase (CHEK1, CUL4A), Ubiquitin E3 ligase (CDT1, DDB1, CUL4A, RBX1), Ubiquitin E3 ligase (DDIT4, DDB1, BTRC, CUL4A), CUL4A-DDB1-DTL complex, CUL4A-DDB1…	hsa-miR-9-5p, hsa-miR-137	Yes
CUL5	0.5585	1.624e-06	3.2e-06	0.6066	1.078e-07	2.72e-07	49.48	0.17	14.18	0.17	64	0.703524	Ubiquitin E3 ligase (ASB2, TCEB1, TCEB2, CUL5, RNF7), Ubiquitin E3 ligase (ASB1, TCEB1, TCEB2, CUL5, RNF7), Ubiquitin E3 ligase (ASB6, TCEB1, TCEB2, CUL5, RNF7), Ubiquitin E3 ligase (ASB7, TCEB1, TCEB2, CUL5, RNF7), Ubiquitin E3 ligase (ASB12, TCEB1, TCEB2, CUL5, RNF7), Ubiquitin E3 ligase (WSB1, TCEB1, TCEB2, CUL5, RBX1), Cullin-RING E3 ubiquitin ligase complex	hsa-miR-192-5p, hsa-miR-19a-3p, hsa-miR-19b-3p, hsa-miR-7-5p	Yes
CXCR2	0.8596	1.194e-06	2.4e-06	0.8039	1.952e-05	3.61e-05	1.77	0.33	4.2	1.36	20	1.10954	CXCR2-NHERF1-PLC-beta-3 complex, IQGAP1-CXCR2 complex, 14-3-3 gamma-CXCR2 complex, unstimulated, VASP-CXCR2 complex, CXCL8 stimulated	hsa-miR-22-3p	Yes
CXCR4	0.8283	3.056e-17	3.93e-16	0.8633	4.52e-20	6.68e-19	503.63	0.16	335.35	0.54	64	1.30616	IGF1R-CXCR4-GNAI2-GNB1 complex, ADRA1A-CXCR4 complex, ADRB1-CXCR4 complex	hsa-miR-146a-5p, hsa-miR-224-5p, hsa-miR-150-5p, hsa-miR-139-5p, hsa-miR-126-3p, hsa-miR-9-5p, hsa-miR-133b, hsa-miR-494-3p, hsa-miR-622, hsa-miR-204-5p, hsa-miR-663a, hsa-miR-146a-3p, hsa-miR-494-5p, hsa-miR-335-5p	Yes
CYLD	0.7562	4.998e-13	2.68e-12	0.7693	1.118e-13	6.25e-13	19.49	-0.08	18.07	0.48	64	1.01861	SPATA2-CYLD complex	hsa-miR-181b-5p, hsa-miR-182-5p, hsa-miR-362-5p, hsa-miR-500a-5p, hsa-miR-130b-3p, hsa-miR-922, hsa-miR-126-5p	Yes
DAXX	0.6704	1.36e-09	4.1e-09	0.6341	1.853e-08	5.17e-08	85.99	0.1	23.62	0.18	64	0.748244	Ubiquitin E3 ligase (SPOP, DAXX, CUL3), DAXX-DNMT1-DMAP1 complex, ATRX-DAXX complex, DAXX-Axin-p53-HIPK2 complex, DAXX-AXIN complex, Daxx-Axin-p53 complex, DAXX-MDM2-USP7 complex	hsa-miR-21-5p	Yes
DDB2	0.8162	2.092e-16	2.19e-15	0.8228	7.424e-17	6.32e-16	53.32	0.03	22.59	0.37	64	1.16543	DDB2 complex, DDB complex, Ubiquitin E3 ligase (DDB1, DDB2, CUL4A, CUL4B, RBX1)	hsa-miR-675-5p	Yes
DDIT3	0.7803	7.664e-09	2.1e-08	0.6921	1.487e-06	3.22e-06	51.29	-0.24	26.97	0.51	38	0.851975	TRIB3-DDIT3 complex	hsa-miR-211-5p	Yes
DDIT4	0.6048	0.001745	0.00238	0.4948	0.01397	0.018	194.01	0.22	131.99	0.36	24	0.542397	Ubiquitin E3 ligase (DDIT4, DDB1, BTRC, CUL4A)	hsa-miR-221-3p, hsa-miR-181a-5p, hsa-miR-30c-5p	Yes
DDR1	0.5185	0.0001354	0.000211	0.5697	1.934e-05	3.58e-05	7.73	0.08	8.48	0.59	49	0.647079	DDR1-PRKCZ-WWC1 complex	hsa-miR-199a-5p, hsa-miR-199b-5p	Yes
[truncated: 641 more rows]

## Sheet: sup. fig.2c
Supplementary Figure 2c
Gene symbol	pearson_corr	pearson_pvalue	pearson_FDR	spearman_corr	spearman_pvalue	spearman_FDR	mean_RNA	mean_protein	sd_RNA	sd_protein	number_of_samples	Zcor_Spearman	CORUM_complex	SubcellBarcode_locality
AFG3L2	0.6018	1.439e-07	3.28e-07	0.4848	4.915e-05	8.63e-05	69.75	0.07	20.37	0.26	64	0.52924	Frataxin complex	4_Mitochondria
APOO	0.5101	1.665e-05	2.88e-05	0.2969	0.01721	0.0219	19.26	0.05	8.99	0.27	64	0.306116	MIB complex, MICOS complex	4_Mitochondria
[truncated: 1,728 more rows]

## Sheet: sup. fig.2d
Supplementary Figure 2d
[truncated: 546 more rows]

## Sheet: sup. fig.2e
Supplementary Figure 2e
[truncated: 546 more rows]

## Sheet: sup. fig.2f-g
Supplementary Figure 2f-g
[truncated: 10,739 more rows]
