# Supplementary material for: Integrative multi-omics and drug response profiling of childhood acute lymphoblastic leukemia cell lines
Source: Nat Commun. 2022 Mar 30;13:1691. doi: 10.1038/s41467-022-29224-5 (PMC8967900; doi:10.1038/s41467-022-29224-5)
Supplement: Supplementary file 19 — Source Data [file 41467_2022_29224_MOESM19_ESM.zip › Sup_Source_Data_File_3.xlsx]

## Sheet: supp. fig3a
Supplementary Figure 3a
All cell lines					BCP-ALL					T-ALL
Selected features: 3282					Selected features: 2569					Selected features: 3959
Estimated true positives: ~2128					Estimated true positives: ~1574					Estimated true positives: ~2897
Estimated false positives: ~1153					Estimated false positives: ~994					Estimated false positives: ~1061
False_Positive_Rate	True_Positive_Rate	threshold	rounded_threshold		False_Positive_Rate	True_Positive_Rate	threshold	rounded_threshold		False_Positive_Rate	True_Positive_Rate	threshold	rounded_threshold
0.986948	1	FALSE	FALSE		0.987721	1	FALSE	FALSE		0.984781	0.997254	FALSE	FALSE
0.973896	1	FALSE	FALSE		0.975441	1	FALSE	FALSE		0.969022	0.995258	FALSE	FALSE
0.960844	1	FALSE	FALSE		0.963162	1	FALSE	FALSE		0.953448	0.993005	FALSE	FALSE
0.947792	1	FALSE	FALSE		0.950882	1	FALSE	FALSE		0.938032	0.990533	FALSE	FALSE
0.93474	1	FALSE	FALSE		0.938603	1	FALSE	FALSE		0.922396	0.988366	FALSE	FALSE
0.921688	1	FALSE	FALSE		0.926325	0.999995	FALSE	FALSE		0.906862	0.986057	FALSE	FALSE
0.908636	1	FALSE	FALSE		0.914045	0.999995	FALSE	FALSE		0.891576	0.983404	FALSE	FALSE
0.895585	1	FALSE	FALSE		0.901766	0.999995	FALSE	FALSE		0.87601	0.981141	FALSE	FALSE
0.882535	0.999991	FALSE	FALSE		0.889492	0.999968	FALSE	FALSE		0.860459	0.978856	FALSE	FALSE
0.869481	1	FALSE	FALSE		0.877214	0.999962	FALSE	FALSE		0.844987	0.976461	FALSE	FALSE
0.856433	0.999987	FALSE	FALSE		0.864932	0.999973	FALSE	FALSE		0.829816	0.973648	FALSE	FALSE
0.843379	0.999991	FALSE	FALSE		0.852652	0.999978	FALSE	FALSE		0.814322	0.971285	FALSE	FALSE
0.830331	0.999979	FALSE	FALSE		0.840372	0.999978	FALSE	FALSE		0.799333	0.968219	FALSE	FALSE
0.817279	0.999979	FALSE	FALSE		0.828103	0.999935	FALSE	FALSE		0.783899	0.965771	FALSE	FALSE
0.804231	0.999966	FALSE	FALSE		0.815833	0.999892	FALSE	FALSE		0.768666	0.963044	FALSE	FALSE
0.791178	0.99997	FALSE	FALSE		0.803546	0.999925	FALSE	FALSE		0.753251	0.960571	FALSE	FALSE
0.778135	0.99994	FALSE	FALSE		0.791284	0.999849	FALSE	FALSE		0.738389	0.957328	FALSE	FALSE
0.765074	0.99997	FALSE	FALSE		0.779003	0.999855	FALSE	FALSE		0.723271	0.954441	FALSE	FALSE
0.752034	0.999932	FALSE	FALSE		0.766734	0.999811	FALSE	FALSE		0.708217	0.951465	FALSE	FALSE
0.738974	0.999957	FALSE	FALSE		0.754457	0.999801	FALSE	FALSE		0.693463	0.948074	FALSE	FALSE
0.725945	0.999885	FALSE	FALSE		0.742185	0.999768	FALSE	FALSE		0.678455	0.945034	FALSE	FALSE
0.712902	0.999855	FALSE	FALSE		0.729937	0.999628	FALSE	FALSE		0.663875	0.941399	FALSE	FALSE
0.699838	0.999893	FALSE	FALSE		0.717648	0.999671	FALSE	FALSE		0.648792	0.938464	FALSE	FALSE
0.686795	0.999863	FALSE	FALSE		0.705402	0.999526	FALSE	FALSE		0.633982	0.935149	FALSE	FALSE
0.673766	0.99979	FALSE	FALSE		0.693119	0.999542	FALSE	FALSE		0.619035	0.932025	FALSE	FALSE
0.660693	0.999859	FALSE	FALSE		0.680861	0.999445	FALSE	FALSE		0.604852	0.927838	FALSE	FALSE
0.647667	0.999773	FALSE	FALSE		0.668571	0.999494	FALSE	FALSE		0.589508	0.925266	FALSE	FALSE
0.634618	0.999765	FALSE	FALSE		0.656336	0.9993	FALSE	FALSE		0.575525	0.920802	FALSE	FALSE
0.621594	0.999671	FALSE	FALSE		0.644088	0.99916	FALSE	FALSE		0.561006	0.917083	FALSE	FALSE
0.608556	0.999628	FALSE	FALSE		0.631838	0.99903	FALSE	FALSE		0.546182	0.913788	FALSE	FALSE
0.595493	0.999662	FALSE	FALSE		0.619566	0.998998	FALSE	FALSE		0.532153	0.909388	FALSE	FALSE
0.582525	0.999388	FALSE	FALSE		0.607336	0.998782	FALSE	FALSE		0.51834	0.904687	FALSE	FALSE
0.569448	0.99947	FALSE	FALSE		0.59508	0.99868	FALSE	FALSE		0.5045	0.900024	FALSE	FALSE
0.556412	0.999418	FALSE	FALSE		0.582849	0.998465	FALSE	FALSE		0.490214	0.89598	FALSE	FALSE
0.543429	0.999192	FALSE	FALSE		0.570597	0.998346	FALSE	FALSE		0.4759	0.891977	FALSE	FALSE
0.530359	0.999252	FALSE	FALSE		0.558368	0.998125	FALSE	FALSE		0.462319	0.886953	FALSE	FALSE
0.517358	0.999085	FALSE	FALSE		0.546133	0.997931	FALSE	FALSE		0.448567	0.882169	FALSE	FALSE
0.504354	0.998927	FALSE	FALSE		0.533902	0.997716	FALSE	FALSE		0.435033	0.87708	FALSE	FALSE
0.491371	0.9987	FALSE	FALSE		0.521706	0.997349	FALSE	FALSE		0.420897	0.872829	FALSE	FALSE
0.478323	0.998687	FALSE	FALSE		0.509524	0.996924	FALSE	FALSE		0.407244	0.867905	FALSE	FALSE
0.465376	0.998345	FALSE	FALSE		0.497286	0.996741	FALSE	FALSE		0.394546	0.861656	FALSE	FALSE
0.452353	0.998251	FALSE	FALSE		0.48511	0.996288	FALSE	FALSE		0.381027	0.856546	FALSE	FALSE
0.439365	0.998041	FALSE	FALSE		0.472916	0.995911	FALSE	FALSE		0.367818	0.851006	FALSE	FALSE
0.426442	0.997618	FALSE	FALSE		0.460779	0.995286	FALSE	FALSE		0.354625	0.845445	FALSE	FALSE
0.413487	0.997301	FALSE	FALSE		0.448584	0.99492	FALSE	FALSE		0.34239	0.83855	FALSE	FALSE
0.400514	0.99704	FALSE	FALSE		0.436481	0.994144	FALSE	FALSE		0.32816	0.83443	FALSE	FALSE
0.387521	0.996848	FALSE	FALSE		0.424357	0.99346	FALSE	FALSE		0.316204	0.827147	FALSE	FALSE
0.374658	0.996228	FALSE	FALSE		0.412159	0.993104	FALSE	FALSE		0.303117	0.821438	FALSE	FALSE
0.361815	0.995544	FALSE	FALSE		0.400097	0.992151	FALSE	FALSE		0.291231	0.81406	FALSE	FALSE
0.348811	0.995402	FALSE	FALSE		0.388015	0.991305	FALSE	FALSE		0.278095	0.808428	FALSE	FALSE
0.335856	0.995112	FALSE	FALSE		0.375889	0.990664	FALSE	FALSE		0.266606	0.800511	FALSE	FALSE
0.323166	0.993927	FALSE	FALSE		0.363922	0.989295	FALSE	FALSE		0.254571	0.793339	FALSE	FALSE
0.310225	0.993563	FALSE	FALSE		0.351757	0.988794	FALSE	FALSE		0.242707	0.78593	FALSE	FALSE
0.297459	0.992627	FALSE	FALSE		0.33981	0.987334	FALSE	FALSE		0.231093	0.778173	FALSE	FALSE
0.284748	0.991511	FALSE	FALSE		0.327747	0.986386	FALSE	FALSE		0.219666	0.770157	FALSE	FALSE
0.271992	0.99054	FALSE	FALSE		0.315891	0.984528	FALSE	FALSE		0.20813	0.762291	FALSE	FALSE
0.259373	0.98912	FALSE	FALSE		0.30398	0.982911	FALSE	FALSE		0.197507	0.753157	FALSE	TRUE
0.246687	0.987922	FALSE	FALSE		0.292031	0.981462	FALSE	FALSE		0.186277	0.744866	FALSE	FALSE
0.234179	0.986139	FALSE	FALSE		0.280116	0.979862	FALSE	FALSE		0.175652	0.735734	FALSE	FALSE
0.221611	0.984552	FALSE	FALSE		0.268355	0.977589	FALSE	FALSE		0.165867	0.725436	FALSE	FALSE
0.209046	0.982957	FALSE	FALSE		0.256695	0.974868	FALSE	FALSE		0.154853	0.716844	FALSE	FALSE
0.1967	0.980643	FALSE	FALSE		0.244994	0.972331	FALSE	FALSE		0.145602	0.705803	FALSE	FALSE
0.184459	0.977987	FALSE	FALSE		0.233367	0.96947	FALSE	FALSE		0.135275	0.696257	FALSE	FALSE
0.172485	0.974455	FALSE	FALSE		0.221703	0.966771	FALSE	FALSE		0.12609	0.685125	FALSE	FALSE
0.16038	0.971354	FALSE	TRUE		0.21038	0.962574	FALSE	FALSE		0.117649	0.672958	FALSE	FALSE
0.148808	0.966504	FALSE	FALSE		0.198891	0.959105	FALSE	FALSE		0.108195	0.662198	TRUE	FALSE
0.137075	0.96218	FALSE	FALSE		0.187681	0.954412	FALSE	FALSE		0.10028	0.6493	FALSE	FALSE
0.125355	0.957818	FALSE	FALSE		0.176589	0.949203	FALSE	FALSE		0.0915419	0.637546	FALSE	FALSE
0.114212	0.951561	FALSE	FALSE		0.165521	0.943891	FALSE	FALSE		0.0835531	0.62475	FALSE	FALSE
0.103602	0.943559	FALSE	FALSE		0.154593	0.937959	FALSE	FALSE		0.0764826	0.610678	FALSE	FALSE
0.0931947	0.934894	FALSE	FALSE		0.143922	0.930902	FALSE	FALSE		0.0690407	0.597123	FALSE	FALSE
0.0831878	0.924917	FALSE	FALSE		0.133181	0.924151	FALSE	TRUE		0.0624293	0.582412	FALSE	FALSE
0.0734498	0.914058	FALSE	FALSE		0.122904	0.91537	FALSE	FALSE		0.0555857	0.568025	FALSE	FALSE
0.064688	0.9	FALSE	FALSE		0.112755	0.906023	FALSE	FALSE		0.0502811	0.551498	FALSE	FALSE
0.0560763	0.88545	FALSE	FALSE		0.10322	0.893982	FALSE	FALSE		0.0439001	0.536468	FALSE	FALSE
0.0481682	0.868596	FALSE	FALSE		0.0935287	0.882626	FALSE	FALSE		0.0389979	0.519382	FALSE	FALSE
0.0412767	0.848409	TRUE	FALSE		0.0845635	0.868085	FALSE	FALSE		0.0345513	0.501663	FALSE	FALSE
0.0347925	0.826888	FALSE	FALSE		0.0752754	0.854962	FALSE	FALSE		0.0295218	0.484755	FALSE	FALSE
0.029222	0.802374	FALSE	FALSE		0.0667584	0.838455	FALSE	FALSE		0.0252214	0.466832	FALSE	FALSE
0.0241748	0.776144	FALSE	FALSE		0.0591512	0.817956	FALSE	FALSE		0.0215176	0.448081	FALSE	FALSE
0.0199159	0.747331	FALSE	FALSE		0.051759	0.796514	FALSE	FALSE		0.0180494	0.429002	FALSE	FALSE
0.0165551	0.715576	FALSE	FALSE		0.0446885	0.773661	FALSE	FALSE		0.0152604	0.408979	FALSE	FALSE
0.0135597	0.682623	FALSE	FALSE		0.038275	0.747926	TRUE	FALSE		0.0126279	0.388739	FALSE	FALSE
0.0110693	0.648016	FALSE	FALSE		0.0323588	0.720009	FALSE	FALSE		0.0103822	0.36796	FALSE	FALSE
0.00880483	0.612668	FALSE	FALSE		0.0273733	0.688008	FALSE	FALSE		0.00807469	0.347268	FALSE	FALSE
0.00713288	0.575378	FALSE	FALSE		0.0227538	0.654401	FALSE	FALSE		0.00644978	0.325627	FALSE	FALSE
0.00556143	0.53776	FALSE	FALSE		0.0185825	0.618829	FALSE	FALSE		0.004916	0.30386	FALSE	FALSE
0.0043737	0.498884	FALSE	FALSE		0.0149416	0.580929	FALSE	FALSE		0.00381209	0.281495	FALSE	FALSE
0.00329561	0.459648	FALSE	FALSE		0.0117662	0.540987	FALSE	FALSE		0.0028767	0.258895	FALSE	FALSE
0.0025634	0.41928	FALSE	FALSE		0.0092943	0.497958	FALSE	FALSE		0.00203587	0.236165	FALSE	FALSE
0.00202827	0.378265	FALSE	FALSE		0.00729521	0.452855	FALSE	FALSE		0.00153378	0.212963	FALSE	FALSE
0.00141875	0.337495	FALSE	FALSE		0.00525805	0.407919	FALSE	FALSE		0.00102825	0.189766	FALSE	FALSE
0.00104546	0.29595	FALSE	FALSE		0.00392819	0.35988	FALSE	FALSE		0.000619014	0.166436	FALSE	FALSE
0.000699584	0.254315	FALSE	FALSE		0.00272849	0.31127	FALSE	FALSE		0.000374847	0.142876	FALSE	FALSE
0.000515551	0.21215	FALSE	FALSE		0.00191436	0.260969	FALSE	FALSE		0.000194302	0.119227	FALSE	FALSE
0.000326298	0.170003	FALSE	FALSE		0.00120093	0.210225	FALSE	FALSE		0.000120364	0.0954304	FALSE	FALSE
0.00013313	0.127868	FALSE	FALSE		0.000672913	0.158668	FALSE	FALSE		4.9865e-05	0.071629	FALSE	FALSE
7.83116e-05	0.0852793	FALSE	FALSE		0.00029225	0.106465	FALSE	FALSE		1.54754e-05	0.0477774	FALSE	FALSE
1.95779e-05	0.0427038	FALSE	FALSE		9.45516e-05	0.0534587	FALSE	FALSE		1.71948e-06	0.023897	FALSE	FALSE

## Sheet: supp. fig3c
Supplementary Figure 3c
All cell lines						BCP-ALL						T-ALL
PC1	PC2	Cell_Line_Name_Paper	Type_Paper	previous_hierarCluster_pearson_ward.D2_all		PC1	PC2	Cell_Line_Name_Paper	Type_Paper	hierarCluster_pearson_ward.D2_B		PC1	PC2	Cell_Line_Name_Paper	Type_Paper	hierarCluster_pearson_ward.D2
-15.1926	-2.75564	SEM	BCP-ALL	1		-11.0459	7.35203	SEM	BCP-ALL	1		5.58728	-3.78723	CCRF-CEM	T-ALL	1
-7.39571	-14.5905	REH	BCP-ALL	2		-9.53482	-1.67203	REH	BCP-ALL	2		-11.8251	-2.79753	P12-ICHIKAWA	T-ALL	1
28.1507	2.30341	CCRF-CEM	T-ALL	3		-29.9047	-17.8153	697	BCP-ALL	2		-18.4116	-8.60457	MOLT-3	T-ALL	1
-13.9553	-23.535	697	BCP-ALL	2		-15.1474	-8.91072	P30-OHKUBO	BCP-ALL	3		-21.308	9.49599	HPB-ALL_BR2	T-ALL	3
37.2419	-3.17525	P12-ICHIKAWA	T-ALL	3		-2.34218	-10.1331	NALM-16	BCP-ALL	3		-25.5422	-11.9036	KARPAS-45_BR2	T-ALL	2
-15.9619	-13.5924	P30-OHKUBO	BCP-ALL	4		-6.77995	-8.46839	KASUMI-9_BR2	BCP-ALL	3		5.09493	-7.94714	COG-LL-332h_BR2	T-ALL	1
5.18235	44.7612	CCRF-SB	EBV	5		-4.09384	-12.0354	COG-LL-319h_BR2	BCP-ALL	2		-28.1597	-29.7256	JURKAT	T-ALL	2
-15.7447	-4.13635	NALM-16	BCP-ALL	4		25.9379	-4.20544	TMD5_BR2	BCP-ALL	5		-27.6172	-1.97569	MOLT-4	T-ALL	1
33.8648	-6.68543	MOLT-3	T-ALL	3		8.33634	-5.04199	MHH-CALL-2_BR2	BCP-ALL	3		-1.92658	23.0064	ALL-SIL	T-ALL	3
-19.0892	-14.19	KASUMI-9_BR2	BCP-ALL	4		-3.69791	-9.93137	HAL-01_BR2	BCP-ALL	2		18.4333	-21.2293	MOLT-16	T-ALL	4
-24.3573	-15.8938	COG-LL-319h_BR2	BCP-ALL	2		-12.0713	-16.9942	KASUMI-2	BCP-ALL	2		19.5531	20.9027	PEER	T-ALL	5
21.681	-12.2498	HPB-ALL_BR2	T-ALL	3		-33.9823	37.8171	TANOUE	B-ALL	4		-16.973	-9.33166	PF-382	T-ALL	1
26.0894	-17.6792	KARPAS-45_BR2	T-ALL	3		-19.4573	-2.87326	NALM-6	BCP-ALL	2		-10.4456	23.169	DND-41	T-ALL	3
-25.9929	7.05725	TMD5_BR2	BCP-ALL	1		-6.80672	-15.5463	MHH-CALL-3	BCP-ALL	2		1.40649	-16.4148	COG-LL-317	T-ALL	1
-20.1406	2.46328	MHH-CALL-2_BR2	BCP-ALL	4		-2.84782	-14.1316	SUP-B15	BCP-ALL	2		6.73868	6.2902	MOLT-13	T-ALL	6
-20.1294	-7.76697	HAL-01_BR2	BCP-ALL	2		4.63425	-6.96232	MHH-CALL-2	BCP-ALL	3		-32.636	11.7449	HPB-ALL	T-ALL	3
31.4141	-1.24857	COG-LL-332h_BR2	T-ALL	3		-4.99323	-6.28839	LC4-1	BCP-ALL	3		9.39592	-9.54351	COG-LL-332h	T-ALL	1
38.2762	-15.9757	JURKAT	T-ALL	3		-1.35607	13.482	KOPN-8	BCP-ALL	5		-14.0978	8.59374	RPMI-8402	T-ALL	6
-27.5315	-14.7672	KASUMI-2	BCP-ALL	2		-18.0115	-16.0625	RCH-ACV	BCP-ALL	2		-29.1003	-15.7483	KARPAS-45	T-ALL	2
8.73901	-4.3509	TANOUE	B-ALL	6		9.09166	10.5786	380	BCP-ALL	5		-12.8558	-32.9851	A3	T-ALL	2
-13.8606	-19.6315	NALM-6	BCP-ALL	2		-10.1393	-10.4789	HAL-01	BCP-ALL	2		82.1997	-33.737	TALL-104	T-ALL	4
33.3187	-18.3933	MOLT-4	T-ALL	3		27.1486	-5.06735	TMD5	BCP-ALL	5		23.2479	24.8842	BE-13	T-ALL	5
-26.7954	-17.6017	MHH-CALL-3	BCP-ALL	2		-25.2446	37.5581	TANOUE_BR2	B-ALL	4		-0.565145	9.45464	MOLT-14	T-ALL	6
30.315	-5.05721	ALL-SIL	T-ALL	3		-9.89415	7.24964	SEM_BR2	BCP-ALL	1		10.0647	-18.1349	MOLT-17	T-ALL	4
-26.7498	-12.9298	SUP-B15	BCP-ALL	2		-17.5885	43.9237	MN-60	B-ALL	4		30.5992	-14.11	CCRF-HSB2	T-ALL	4
-24.7282	1.52921	MHH-CALL-2	BCP-ALL	4		-2.57177	-14.199	COG-LL-319h	BCP-ALL	2		10.6498	27.181	ALL-SIL_BR2	T-ALL	3
22.9637	12.8331	MOLT-16	T-ALL	7		28.1809	3.43505	MHH-CALL-4	BCP-ALL	5		12.3213	1.76328	CCRF-CEM_BR2	T-ALL	1
-3.53336	50.3276	COG-LL-356h	EBV	5		4.61431	1.53165	NALL-1	BCP-ALL	1		-17.196	-5.4554	PF-382_BR2	T-ALL	1
29.9184	7.34754	PEER	T-ALL	7		-5.68789	12.299	ALL-PO	BCP-ALL	1		31.5526	33.6803	PEER_BR2	T-ALL	5
-20.2615	-0.837086	LC4-1	BCP-ALL	4		-5.51199	-7.35031	KASUMI-9	BCP-ALL	3		1.52488	11.251	P12-ICHIKAWA_BR2	T-ALL	1
-13.0107	13.4506	KOPN-8	BCP-ALL	1		44.7916	4.9715	COG-LL-355h	BCP-ALL	5		0.290305	32.014	DND-41_BR2	T-ALL	3
30.6658	-8.35684	PF-382	T-ALL	3		0.808184	-2.76149	REH_BR2	BCP-ALL	2
-19.0337	-15.9682	RCH-ACV	BCP-ALL	2		3.41906	14.0245	KOPN-8_BR2	BCP-ALL	5
29.631	-6.82614	DND-41	T-ALL	3		-8.12844	-12.3724	RCH-ACV_BR2	BCP-ALL	2
-21.6147	1.72733	380	BCP-ALL	1		24.9691	11.6577	KASUMI-10	BCP-ALL	5
-16.6133	-14.0393	HAL-01	BCP-ALL	2		3.29076	-8.54716	COG-LL-402h	BCP-ALL	2
-29.3557	6.82646	TMD5	BCP-ALL	1		-6.18871	46.516	MN-60_BR2	B-ALL	4
29.3863	-1.09471	COG-LL-317	T-ALL	3		-5.09838	-10.6955	KASUMI-2_BR2	BCP-ALL	2
23.8504	0.100318	MOLT-13	T-ALL	3		-6.4016	-4.50602	P30-OHKUBO_BR2	BCP-ALL	3
6.2598	1.99763	TANOUE_BR2	B-ALL	6		6.96653	2.81105	NALL-1_BR2	BCP-ALL	1
-12.8811	-2.32152	SEM_BR2	BCP-ALL	1		41.2063	5.62018	COG-LL-355h_BR2	BCP-ALL	5
30.3682	-15.5809	HPB-ALL	T-ALL	3		45.0226	3.54035	COG-LL-394h	BCP-ALL	5
-2.0165	7.47751	MN-60	B-ALL	6		-30.9048	-24.1439	697_BR2	BCP-ALL	2
-24.5502	-18.9324	COG-LL-319h	BCP-ALL	2		-2.33643	10.7116	ALL-PO_BR2	BCP-ALL	1
29.7254	3.72207	COG-LL-332h	T-ALL	3		33.3017	4.29858	MHH-CALL-4_BR2	BCP-ALL	5
24.914	-10.664	RPMI-8402	T-ALL	3		-3.699	-8.91966	LC4-1_BR2	BCP-ALL	3
-28.4855	7.5361	MHH-CALL-4	BCP-ALL	1		9.74872	-13.2643	SUP-B15_BR2	BCP-ALL	2
-2.74655	54.5239	CCRF-SB_BR2	EBV	5
-20.8341	-5.69778	NALL-1	BCP-ALL	1
-8.77739	-6.99944	ALL-PO	BCP-ALL	1
30.7378	-17.6639	KARPAS-45	T-ALL	3
-19.1601	-14.0049	KASUMI-9	BCP-ALL	4
32.6642	-5.09359	A3	T-ALL	3
-30.602	19.7283	COG-LL-355h	BCP-ALL	1
10.8451	55.4256	TALL-104	T-ALL	7
-12.3654	-12.6388	REH_BR2	BCP-ALL	2
26.652	9.50713	BE-13	T-ALL	7
-17.1265	16.1914	KOPN-8_BR2	BCP-ALL	1
27.6334	-3.39781	MOLT-14	T-ALL	3
-4.92894	49.6173	COG-LL-356h_BR2	EBV	5
30.3326	6.83825	MOLT-17	T-ALL	7
-21.1648	-10.512	RCH-ACV_BR2	BCP-ALL	2
23.0372	15.6811	CCRF-HSB2	T-ALL	7
-26.3404	23.5079	KASUMI-10	BCP-ALL	1
-24.059	-4.80551	COG-LL-402h	BCP-ALL	2
-8.68846	18.4578	MN-60_BR2	B-ALL	6
24.303	2.79742	ALL-SIL_BR2	T-ALL	3
-24.3579	-8.3696	KASUMI-2_BR2	BCP-ALL	2
-14.7461	-8.5802	P30-OHKUBO_BR2	BCP-ALL	4
25.929	4.79162	CCRF-CEM_BR2	T-ALL	3
32.4547	-9.51366	PF-382_BR2	T-ALL	3
-17.1592	-1.22633	NALL-1_BR2	BCP-ALL	1
-26.2732	17.6032	COG-LL-355h_BR2	BCP-ALL	1
-28.2659	14.7096	COG-LL-394h	BCP-ALL	1
-18.4721	-30.4458	697_BR2	BCP-ALL	2
25.9795	12.1479	PEER_BR2	T-ALL	7
-9.95714	-5.28728	ALL-PO_BR2	BCP-ALL	1
-27.4336	10.2463	MHH-CALL-4_BR2	BCP-ALL	1
33.6138	-0.335239	P12-ICHIKAWA_BR2	T-ALL	3
25.0246	-2.96958	DND-41_BR2	T-ALL	3
-19.1421	-7.4422	LC4-1_BR2	BCP-ALL	4
-29.5806	-7.42467	SUP-B15_BR2	BCP-ALL	2

## Sheet: supp. fig.3e
Supplementary Figure 3e
Cell line	Staging	CD1A	TAL1	LYL1	CD4	CD2	CD44
CCRF-CEM	TAL1+ other	0.18687	1.53398	-0.295332	1.49758	1.26507	-0.10663
P12-ICHIKAWA	TAL1- cortical	0.797698	-0.260705	-0.562749	0.859789	1.0313	-1.01856
MOLT-3	TAL1+ cortical	2.29447	0.712212	-1.76283	0.140499	2.57338	-0.797553
HPB-ALL_BR2	TAL1- cortical	2.78826	-0.799017	-1.33901	3.26153	2.53929	-0.439331
KARPAS-45_BR2	TAL1- cortical	0.683863	-0.775542	-1.21798	1.65768	-0.590508	-1.12518
COG-LL-332_BR2	TAL1+ other	-0.290774	2.24383	-0.78923	-0.0271672	0.152775	0.108911
JURKAT	TAL1+ other	1.41513	2.86453	-1.05418	-0.641625	2.8037	-1.4622
MOLT-4	T-lineage other	1.14968	0.116508	-1.29984	-0.825171	2.10878	-0.468261
ALL-SIL	TAL1- cortical	0.299801	-0.202032	-0.824549	1.72168	-0.0424399	-0.713113
MOLT-16	TAL1+ other	-0.277815	0.987702	-0.0139924	-2.38991	0.708552	-0.535402
PEER	LYL1+ DN T-precursor ALL	-0.544165	-0.675131	1.66181	-1.73723	-1.69091	0.51731
PF-382	TAL1+ cortical	1.94183	2.13869	-0.951076	0.0175256	2.27147	-0.408704
DND-41	T-lineage other	1.24716	-0.674456	-0.852844	-0.854622	-0.675454	0.729425
COG-LL-317	TAL1+ cortical	2.92276	1.95407	-0.576485	1.29233	3.04613	-0.635801
MOLT-13	LYL1+ DN T-precursor ALL	0.70693	-0.437887	0.856436	-2.04617	-0.983678	1.1943
HPB-ALL	TAL1- cortical	2.57213	-0.812564	-1.33486	2.95664	3.1115	-0.304874
COG-LL-332	TAL1+ other	-0.199319	1.76728	-0.758509	-0.0781584	1.49773	0.136549
RPMI-8402	TAL1+ other	-0.415467	1.91697	0.420995	-0.331896	0.66203	0.761631
KARPAS-45	TAL1- cortical	1.14363	-0.452639	-0.458159	1.49596	-0.860862	-1.44199
A3	TAL1+ other	-0.870079	2.43219	-0.960701	-0.667655	1.98267	-1.00921
TALL-104	T-lineage other	-1.57658	0.0100094	-1.4415	-0.428044	0.665513	1.64392
BE-13	T-lineage other	-0.278213	-1.1637	1.19906	-0.224417	-2.25044	0.27546
MOLT-14	pre-T DN	2.24107	-0.540392	0.479067	-2.16543	-1.39552	-0.637482
MOLT-17	TAL1+ other	-0.1124	1.5418	-0.885867	-0.527879	1.64746	-0.133659
CCRF-HSB2	pro-T DN	-0.517838	1.57652	-0.982756	-2.37176	-1.26663	0.286516
ALL-SIL_BR2	T-lineage other	0.0839444	-0.648778	-1.223	2.13624	-0.578926	-0.796663
CCRF-CEM_BR2	TAL1+ cortical	0.224482	0.99996	-0.102193	2.19111	1.41293	-0.256354
PF-382_BR2	TAL1+ cortical	2.94497	1.72688	-1.20872	0.232231	2.52263	-0.922446
PEER_BR2	LYL1+ DN T-precursor ALL	-2.63358	-1.22809	1.22713	-1.16038	-2.35908	0.720833
P12-ICHIKAWA_BR2	TAL1- cortical	0.457816	-1.47169	-1.09987	2.2631	0.652714	-0.878173
DND-41_BR2	T-lineage other	1.49846	-1.75287	-0.832058	-1.35795	-1.64548	0.547964

## Sheet: supp. fig.3f
Supplementary Figure 3f
AssignedStages	Subtype	T-CLC	Connection count
LYL1+ DN T-precursor ALL	NUP214-ABL1	5	2
LYL1+ DN T-precursor ALL	T-Other	6	1
pre-T DN	T-Other	6	1
pro-T DN	T-Other	4	1
T-lineage other	BCL11B-TLX3	3	2
T-lineage other	NUP214-ABL1	3	1
T-lineage other	NUP214-ABL1	4	1
T-lineage other	NUP214-ABL1	5	1
T-lineage other	T-Other	1	1
TAL1- cortical	BCL11B-TLX3	3	2
TAL1- cortical	NUP214-ABL1	3	1
TAL1- cortical	T-Other	1	2
TAL1- cortical	T-Other	2	2
TAL1+ cortical	T-Other	1	5
TAL1+ other	T-Other	1	3
TAL1+ other	T-Other	2	2
TAL1+ other	T-Other	4	2
TAL1+ other	T-Other	6	1

## Sheet: supp. fig.3g
Supplementary Figure 3g
Cell Line	Staging	CD19	DNTT	VPREB1	RAG2	IL7R	SPN
SEM	pre-B other	1.33231	-1.48306	-0.662021	-1.2924	-0.271629	0.545225
REH	pre-pro-B	-0.507936	0.869611	-1.41882	1.8089	1.3859	-0.137518
697	pro-B	0.0344618	1.27151	0.649897	0.275101	1.23647	-0.451643
P30-OHKUBO	early pre-B	0.484384	-0.976718	1.47589	-0.443544	0.243293	-0.0418952
NALM-16	early pre-B	0.19094	0.667245	0.406164	-0.414454	0.750147	0.358054
KASUMI-9_BR2	early pre-B	-0.0591889	-0.173947	1.03061	-0.521787	0.0614746	0.316191
COG-LL-319h_BR2	pro-B	0.0905867	1.074	0.183482	1.01594	1.19893	0.122355
TMD5_BR2	pre-B other	0.53955	0.375051	-0.753067	-0.851406	0.141678	0.366812
MHH-CALL-2_BR2	late pre-B	0.889295	-0.728555	0.475325	0.0116585	0.313583	0.131669
HAL-01_BR2	pro-B	0.144452	1.13774	0.340964	0.322126	0.111951	-0.288188
KASUMI-2	pro-B	0.697315	1.09986	0.722913	0.338956	0.693153	-0.132254
NALM-6	pro-B	0.355147	0.610289	0.835738	0.338334	0.568656	0.0359023
MHH-CALL-3	pro-B	-0.0765992	1.44829	0.495803	0.813443	1.5458	0.10387
SUP-B15	pro-B	0.659432	1.49174	0.539159	-0.139062	0.579852	0.582757
MHH-CALL-2	early pre-B	1.06392	-0.906376	0.854249	-0.29713	0.812917	0.272739
LC4-1	early pre-B	0.0145584	-1.76939	1.04325	-1.58196	-0.499166	-0.203256
KOPN-8	late pre-B	1.4308	-1.38814	0.55228	0.212758	0.224131	-0.00219704
RCH-ACV	pro-B	0.495469	1.60766	0.519929	0.466898	1.41222	-0.16249
380	pro-B	1.16468	0.98727	0.0980185	0.259379	0.0129567	-0.345869
HAL-01	pro-B	0.19274	1.77244	0.427558	0.0407366	0.409691	-0.291856
TMD5	pre-B other	0.735149	1.09093	-1.39347	-0.889042	0.185231	0.608892
SEM_BR2	pre-B other	1.37825	-1.34752	-0.775839	-1.31885	-0.494476	0.712391
COG-LL-319h	pro-B	0.210661	1.25483	0.230077	1.01797	1.88194	0.108604
MHH-CALL-4	pro-B	1.37004	1.55313	0.93436	1.63511	-0.184553	-0.0275765
SEM-BR-NOPS	pre-B other	1.36076	-1.18037	-0.495839	-1.53717	-0.346649	0.620637
NALL-1	pro-B	-0.171234	1.33119	1.00576	0.546586	-0.209439	-0.193857
ALL-PO	pre-pro-B	-0.512792	0.50778	-0.859704	0.085209	0.738094	0.0920772
KASUMI-9	early pre-B	0.156589	0.178555	1.30609	-0.197757	0.00367065	0.180899
COG-LL-355h	pro-B	0.391494	1.14996	-0.66247	0.0816518	0.262297	0.0943473
REH_BR2	pro-B	-0.311235	0.853961	-0.774702	1.87236	0.803417	-0.158466
KOPN-8_BR2	late pre-B	1.61574	-1.23197	0.508652	0.451884	0.0260105	0.0169236
RCH-ACV_BR2	pro-B	0.470016	1.97894	0.486876	0.962291	1.23475	0.0225591
KASUMI-10	pre-B other	0.544723	-0.874651	-0.221844	-0.547096	-0.100524	0.627297
COG-LL-402h	pro-B	0.526345	0.686125	-0.165478	1.88414	1.28247	-0.0993017
KASUMI-2_BR2	pro-B	0.581414	1.28377	0.483245	0.661406	0.678373	0.0369477
P30-OHKUBO_BR2	early pre-B	0.586895	-1.0918	0.907915	-0.0699422	0.0659547	0.0621338
NALL-1_BR2	pro-B	-0.357588	1.00549	0.686263	0.547505	-0.689127	-0.2195
COG-LL-355h_BR2	pro-B	0.589475	1.32486	-0.922319	0.161225	0.0512801	-0.184987
COG-LL-394h	late pre-B	0.425782	-1.15992	-1.30177	0.78871	-0.672682	0.543109
697_BR2	pro-B	0.0486058	1.23104	0.0828732	0.207742	1.28222	-0.716203
ALL-PO_BR2	pre-pro-B	-1.16221	0.76629	-0.802887	0.28068	0.820031	-0.137566
MHH-CALL-4_BR2	pro-B	1.43845	1.29119	0.690769	1.36998	-0.234166	-0.0264146
LC4-1_BR2	early pre-B	-0.115009	-0.939778	0.74922	-1.24495	-0.382622	-0.174364
SUP-B15_BR2	pro-B	0.602709	1.5619	0.323386	0.159433	-0.0534189	0.405928

## Sheet: supp. fig.3h
Supplementary Figure 3h
AssignedStages	Subtype	B-CLC	Connection count
early pre-B	B-Other	3	2
early pre-B	MEF2D-HNRNPUL1	3	6
late pre-B	ABL1-ZMIZ1	6	1
late pre-B	B-Other	3	1
late pre-B	KMT2A-MLLT1	1	2
pre-B other	BCR-ABL1	6	2
pre-B other	KMT2A-AFF1	1	2
pre-B other	KMT2A-MLLT1	1	1
pre-pro-B	ETV6-RUNX1	2	1
pre-pro-B	KMT2A-AFF1	1	2
pro-B	B-Other	2	2
pro-B	B-Other	4	1
pro-B	B-Other	6	2
pro-B	BCR-ABL1	4	2
pro-B	ETV6-RUNX1	2	1
pro-B	ETV6-RUNX1	6	2
pro-B	IGH-MYC	6	1
pro-B	PAX5-ETV6	1	2
pro-B	TCF3-PBX1	2	4
pro-B	TCF3-PBX1	4	6
