# Supplementary material for: Integrative multi-omics and drug response profiling of childhood acute lymphoblastic leukemia cell lines
Source: Nat Commun. 2022 Mar 30;13:1691. doi: 10.1038/s41467-022-29224-5 (PMC8967900; doi:10.1038/s41467-022-29224-5)
Supplement: Supplementary file 19 — Source Data [file 41467_2022_29224_MOESM19_ESM.zip › Sup_Source_Data_File_4.xlsx]

## Sheet: supp. fig.4a
Supplementary Figure 4a
Drug name	380	697	ALL-PO	COG-LL-355h	COG-LL-394h	COG-LL-402h	HAL-01	KASUMI-2	KASUMI-9	KOPN-8	LC4-1	MHH-CALL-2	MHH-CALL-3	MHH-CALL-4	MN-60	NALL-1	NALM-16	NALM-6	P30-OHKUBO	RCH-ACV	REH	SEM	SUP-B15	TANOUE	TMD5	ALL-SIL	CCRF-CEM	CCRF-HSB2	COG-LL-319h	COG-LL-332h	DND-41	HPB-ALL	P12-ICHIKAWA	JURKAT	KARPAS-45	KASUMI-10	MOLT-14	MOLT-16	MOLT-4	PEER	PF-382	RPMI-8402	COG-LL-317
Vinorelbine	23.28	24.98	17.48	5.98	9.58	22.18	1.38	17.78	24.18	25.78	23.38	19.28	10.98	8.98	1.68	16.08	18.28	14.88	21.48	25.08	26.58	24.08	27.18	-8.32	13.38	23.58	17.78	20.08	12.18	20.48	11.78	14.58	15.88	23.48	17.78	15.68	22.88	24.68	20.58	19.78	10.98	20.98	25.58
Cytarabine	22.2	27.7	8.6	4.9	-10	26.9	21.8	16.6	22.7	20.9	21	19.6	15.8	5.4	1.3	10.6	8.8	25.2	26.2	28.1	21.8	15.9	27.7	-8.9	-10	15.1	25.7	28.7	18.8	25.5	16.3	2.7	24.5	17.9	-7.7	1.6	25.6	22.5	19	12.2	19.1	18.6	27.2
Paclitaxel	19.94	22.44	17.84	5.14	6.84	12.84	0.74	18.34	19.64	22.44	23.04	17.34	5.24	7.24	-0.36	12.24	14.14	16.74	22.04	21.84	23.14	21.34	21.14	-10.76	8.14	20.84	18.34	18.84	21.54	20.54	2.04	14.14	19.94	18.34	18.34	11.54	19.04	21.74	19.34	22.24	13.24	16.04	19.64
Topotecan	27.08	18.88	17.88	10.88	11.38	17.68	19.98	14.68	18.18	23.38	21.68	26.58	12.18	16.48	4.28	20.38	7.18	17.08	18.88	19.48	22.18	20.28	22.38	-3.62	14.28	24.88	21.18	23.28	18.58	23.88	21.38	11.18	19.18	15.18	-0.22	17.98	25.88	21.48	19.88	10.08	18.18	19.38	27.98
BI-2536	18.34	17.44	15.94	4.84	9.44	17.24	3.64	14.14	20.34	17.04	20.14	16.24	7.94	6.94	-0.16	-8.46	14.54	13.44	18.34	15.54	16.44	20.74	22.94	-8.46	10.44	21.54	20.14	20.14	23.64	17.44	15.64	18.24	20.94	19.24	21.34	11.94	19.04	9.04	19.64	20.84	18.74	22.44	21.24
SN-38	26.98	22.68	19.48	14.68	13.78	21.08	21.78	18.78	23.48	27.98	27.08	25.18	16.18	19.68	7.28	24.38	13.38	22.08	24.58	27.58	27.18	25.38	26.88	-5.52	18.28	27.28	27.58	27.98	26.68	27.58	25.48	11.18	26.48	22.68	3.98	18.88	27.98	28.18	28.18	12.78	24.78	25.38	27.58
Raltitrexed	20.72	25.82	23.02	4.82	2.12	8.22	21.22	15.82	15.22	28.42	19.32	19.62	9.92	16.12	8.02	12.82	9.12	23.02	25.32	29.22	24.32	23.92	28.02	-0.58	-0.68	17.32	23.32	21.92	25.72	18.32	16.52	13.42	20.42	14.62	9.52	18.12	17.72	25.32	17.32	13.02	13.12	23.42	19.52
Navitoclax	26.12	13.02	23.62	28.92	19.22	23.42	14.82	24.82	19.82	23.22	22.22	21.12	29.02	18.42	-8.58	22.92	19.22	11.72	16.82	3.32	4.92	14.22	27.52	-8.58	16.92	20.02	17.42	8.92	22.12	8.42	15.12	17.82	17.62	9.02	22.82	26.42	12.72	12.22	15.62	12.22	13.72	7.42	20.52
ABT-751	8.72	12.82	13.32	1.02	3.72	8.92	11.72	4.72	10.42	14.62	11.72	12.62	3.72	3.52	5.42	10.82	11.52	10.72	11.62	11.72	15.42	14.72	10.82	-3.48	7.32	17.62	12.22	13.02	10.72	11.12	6.12	13.22	10.42	15.62	12.22	8.12	11.92	12.62	11.12	15.52	9.42	11.92	11.42
Alisertib	26.38	24.98	15.58	7.98	2.28	16.08	17.78	18.48	24.98	21.28	25.48	14.88	11.98	-5.62	-3.42	16.18	0.28	20.08	25.38	24.28	14.38	26.78	23.98	-5.62	10.98	17.18	21.48	26.38	23.28	24.78	0.88	14.28	22.58	11.28	27.88	14.58	20.98	29.58	21.78	26.58	14.28	10.18	29.58
Sepantronium_bromide	22.04	22.84	4.44	15.54	-11.66	22.84	-12.56	19.54	16.24	22.84	22.34	22.84	22.34	19.44	21.24	16.24	22.24	22.34	22.84	17.94	17.84	13.34	22.34	14.74	20.54	-3.26	8.44	14.64	4.64	14.24	-7.46	6.34	4.14	14.24	11.04	18.64	12.54	12.74	15.94	15.14	14.14	7.64	13.34
Docetaxel	22.4	23.4	15.5	5.1	8.5	15	4.9	16.4	21	23.7	22.9	18.6	7.3	8.2	-1	15.9	12.3	14.1	20.4	22.6	21.1	19.5	21.7	-11.8	8.5	20.6	19.8	19.3	21.2	22.2	3.3	12.5	19.1	17.1	17.1	14.6	19.5	23.5	14.8	22.3	10.5	13.2	20.6
Floxuridine	37.92	35.82	36.52	6.52	3.62	28.22	23.72	33.42	29.02	37.32	36.22	24.22	26.32	22.62	10.32	21.02	10.22	24.22	37.02	39.12	25.82	31.52	42.42	2.92	-1.98	18.32	31.12	4.42	26.82	26.12	21.02	1.12	30.42	18.72	-1.38	29.72	27.12	32.82	26.62	14.22	9.82	26.02	32.42
Gemcitabine	23.46	20.96	8.06	7.16	-8.04	18.56	20.36	15.06	16.26	26.36	16.66	21.56	13.36	12.86	-0.34	10.26	8.06	14.46	17.96	18.46	12.96	24.86	17.06	-7.34	-7.84	12.06	14.46	21.96	20.46	17.76	9.26	0.96	15.76	9.16	-7.44	16.76	14.26	21.46	10.36	5.06	13.46	9.56	20.36
Pemetrexed	22.58	28.28	30.88	4.28	1.58	7.98	20.78	19.28	18.58	30.18	20.98	18.68	13.48	15.18	11.58	12.18	7.38	24.48	26.38	28.78	22.08	25.58	27.98	-0.72	-0.72	15.48	23.58	28.18	27.28	21.88	18.58	9.98	26.08	15.58	9.98	19.08	20.18	28.38	21.48	15.48	12.08	24.78	25.08
Volasertib	15	12.1	16.1	6.4	7.7	11	5.8	5.7	18.5	12.4	13.4	10.6	2.9	0.9	0.4	12.3	11.3	11.9	13.1	13.9	12.8	21.4	19.2	-7	10.1	12.7	13.8	12.4	14.9	12	11.2	15.5	11.5	11.7	19	8	13.4	12.7	11.3	18.7	13.6	20.8	16.7
Rigosertib	14.26	16.96	11.16	4.16	6.76	14.16	14.46	14.56	18.26	18.36	16.56	15.16	13.36	8.26	8.96	16.46	12.76	16.06	16.86	17.26	13.96	17.26	14.56	-5.04	8.16	13.06	14.36	14.56	4.96	15.76	9.06	13.46	10.36	14.36	15.16	11.96	17.86	18.76	15.86	15.86	10.86	13.26	14.26
GSK-461364	25.52	20.52	22.02	5.62	3.22	16.22	16.62	15.02	26.02	19.92	22.62	18.42	8.92	-3.18	3.72	5.82	17.42	15.82	21.72	20.92	21.82	28.32	27.22	-11.18	11.82	23.42	22.72	24.22	14.72	20.52	13.22	11.62	21.92	22.82	28.82	11.02	24.82	20.22	22.82	30.02	26.72	28.82	25.42
RGFP966	12.94	13.24	3.64	4.84	2.34	6.84	12.74	8.24	13.54	11.54	12.24	7.84	12.34	2.94	3.04	12.24	6.24	13.34	14.04	14.84	17.14	18.74	18.04	-0.26	8.54	12.44	13.94	15.94	17.54	15.74	6.84	11.04	17.84	11.24	14.64	9.44	17.14	18.24	8.94	10.24	11.14	10.54	16.64
Filanesib	18.5	23	6.7	1.7	8.7	17.7	11.5	19.8	12.4	9.8	13.2	16.4	5.2	7.4	7.1	10.3	16.6	21	9.9	16.3	11.9	20.3	21.6	-6.5	10.5	16.6	16.2	22.5	23.4	21.1	6.3	20.3	15.9	17.7	20.9	14.2	22.9	21.2	9.3	19.2	12.5	18.9	20.8
Sabutoclax	14.08	15.88	12.18	15.58	15.68	15.28	-7.62	11.28	14.88	17.88	13.78	-7.82	-8.12	-7.22	12.98	-8.22	6.78	14.28	15.88	16.78	17.48	10.38	15.98	2.98	-7.42	12.18	13.78	16.28	10.78	12.78	10.58	19.38	13.68	16.68	16.18	5.18	16.78	17.58	9.18	14.48	11.08	4.38	15.58
Cabazitaxel	25.68	23.68	15.08	2.58	6.08	17.08	11.68	17.48	18.68	17.88	22.38	15.88	6.78	3.58	-5.32	11.38	11.38	15.88	20.28	22.88	17.88	19.48	21.88	-11.52	2.88	19.28	20.48	21.08	16.88	22.08	-4.32	11.58	3.08	18.28	18.88	12.38	22.68	26.68	18.38	22.98	10.88	15.48	26.18
Prexasertib	15.74	18.44	14.54	4.24	-0.96	14.84	19.04	16.24	20.44	20.44	19.64	20.14	13.44	11.44	4.24	19.44	13.84	18.44	21.34	20.94	17.04	15.94	20.94	-0.86	8.94	20.84	18.84	18.64	19.44	20.74	19.64	14.64	19.04	17.44	17.54	16.14	18.44	21.04	20.44	17.94	16.94	19.24	20.24
Litronesib	19.04	20.94	14.84	4.44	7.74	18.04	1.94	18.94	18.44	20.64	19.84	15.64	7.44	8.54	4.64	10.94	14.34	21.54	19.64	22.14	22.34	20.54	21.74	-7.36	9.64	19.24	19.84	21.34	22.44	22.14	8.64	19.74	18.54	19.24	21.94	14.74	20.74	20.24	13.84	21.44	13.74	18.74	19.54
Eribulin	24.2	19.5	16.3	4.4	6.7	17.3	4.6	15.5	24	27	24	15.8	13.1	5.6	3.8	15.8	17.1	16	19.6	25.4	18.9	22.1	25.7	-8.6	12.5	23.2	19.9	22.8	14.8	20.6	9.1	13.2	16.7	26.9	21.7	20.2	25.2	28.6	23.3	23.6	15.1	22.1	26.3

## Sheet: supp. fig.4b
Supplementary Figure 4b
Drug name	sDSS	Cell line	Subtype
Idasanutlin	29.26	SUP-B15	BCR-ABL1
Idasanutlin	28.36	COG-LL-317	T-Other
Idasanutlin	25.66	KOPN-8	KMT2A-MLLT1
Idasanutlin	23.46	380	IGH-MYC
Idasanutlin	22.96	KASUMI-9	MEF2D-HNRNPUL1
Idasanutlin	21.86	MHH-CALL-3	TCF3-PBX1
Idasanutlin	21.26	MOLT-16	T-Other
Idasanutlin	20.96	RCH-ACV	TCF3-PBX1
Idasanutlin	20.76	P30-OHKUBO	MEF2D-HNRNPUL1
Idasanutlin	20.66	MOLT-4	T-Other
Idasanutlin	19.06	HAL-01	B-Other
Idasanutlin	19.06	LC4-1	MEF2D-HNRNPUL1
Idasanutlin	18.66	MHH-CALL-2	B-Other
Idasanutlin	18.36	KASUMI-10	KMT2A-MLLT1
Idasanutlin	18.16	KASUMI-2	TCF3-PBX1
Idasanutlin	16.96	COG-LL-319h	TCF3-PBX1
Idasanutlin	16.76	697	TCF3-PBX1
Idasanutlin	15.56	MOLT-14	T-Other
Idasanutlin	15.46	CCRF-HSB2	T-Other
Idasanutlin	15.36	COG-LL-402h	TCF3-PBX1
Idasanutlin	14.46	COG-LL-332h	T-Other
Idasanutlin	13.66	COG-LL-355h	ETV6-RUNX1
Idasanutlin	12.56	TMD5	BCR-ABL1
Idasanutlin	12.26	MHH-CALL-4	B-Other
Idasanutlin	8.16	REH	ETV6-RUNX1
Idasanutlin	5.66	NALM-6	B-Other
Idasanutlin	4.96	COG-LL-394h	ABL1-ZMIZ1
Idasanutlin	0.46	MN-60	IGH-MYC
Idasanutlin	-7.74	JURKAT	T-Other
Idasanutlin	-8.34	KARPAS-45	T-Other
Idasanutlin	-8.44	NALL-1	PAX5-ETV6
Idasanutlin	-8.54	HPB-ALL	BCL11B-TLX3
Idasanutlin	-8.74	NALM-16	B-Other
Idasanutlin	-9.04	PEER	NUP214-ABL1
Idasanutlin	-9.94	CCRF-CEM	T-Other
Idasanutlin	-10.04	SEM	KMT2A-AFF1
Idasanutlin	-11.04	DND-41	BCL11B-TLX3
Idasanutlin	-11.54	P12-ICHIKAWA	T-Other
Idasanutlin	-12.24	PF-382	T-Other
Idasanutlin	-12.54	ALL-PO	KMT2A-AFF1
Idasanutlin	-12.54	TANOUE	IGH-MYC
Idasanutlin	-12.54	ALL-SIL	NUP214-ABL1
Idasanutlin	-12.54	RPMI-8402	T-Other

## Sheet: supp. fig.4c
Supplementary Figure 4c
Gene symbol	Drug name	Pearson correlation coefficient	Rank	Label
ABL1	Imatinib	0.747	1	Imatinib
ABL1	Bafetinib	0.711	2	Bafetinib
ABL1	Nilotinib	0.674	3	Nilotinib
ABL1	Radotinib	0.671	4	Radotinib
ABL1	Agerafenib (CEP-32496)	0.579	5	Agerafenib (CEP-32496)
ABL1	Dasatinib	0.577	6	-
ABL1	Asciminib	0.571	7	-
ABL1	FRAX486	0.564	8	-
ABL1	Tivozanib	0.553	9	-
ABL1	Bosutinib	0.501	10	-
ABL1	Ponatinib	0.5	11	-
ABL1	Lifirafenib (BGB-283)	0.492	12	-
ABL1	NVP-BHG712	0.418	13	-
ABL1	CCT196969	0.397	14	-
ABL1	Saracatinib	0.373	15	-
ABL1	Axitinib	0.346	16	-
ABL1	VER-155008	0.293	17	-
ABL1	A-419259	0.292	18	-
ABL1	LY-2874455	0.286	19	-
ABL1	LY3009120	0.285	20	-
ABL1	Altiratinib	0.285	21	-
ABL1	Birinapant	0.282	22	-
ABL1	Pevonedistat	0.277	23	-
ABL1	Tubacin	0.273	24	-
ABL1	Nintedanib	0.267	25	-
ABL1	Glesatinib	0.261	26	-
ABL1	Oprozomib	0.243	27	-
ABL1	AZD1152-HQPA	0.236	28	-
ABL1	PAC-1	0.227	29	-
ABL1	Filanesib	0.224	30	-
ABL1	SB743921	0.221	31	-
ABL1	Foretinib	0.212	32	-
ABL1	Hydroxyurea	0.209	33	-
ABL1	Sitravatinib	0.209	34	-
ABL1	AT9283	0.201	35	-
ABL1	GSK-1070916	0.199	36	-
ABL1	GSK923295	0.197	37	-
ABL1	WEHI-539	0.194	38	-
ABL1	THZ2	0.193	39	-
ABL1	MK-8745	0.179	40	-
ABL1	Bleomycin	0.172	41	-
ABL1	MST-312	0.172	42	-
ABL1	Danusertib	0.17	43	-
ABL1	BI-2536	0.167	44	-
ABL1	TAK-901	0.167	45	-
ABL1	Tirabrutinib	0.165	46	-
ABL1	A-1331852	0.164	47	-
ABL1	Regorafenib	0.162	48	-
ABL1	A-1155463	0.161	49	-
ABL1	ONX-0914	0.158	50	-
ABL1	Ixazomib	0.157	51	-
ABL1	Litronesib	0.147	52	-
ABL1	TH588	0.144	53	-
ABL1	NVP-RAF265	0.143	54	-
ABL1	Cabazitaxel	0.142	55	-
ABL1	Deferoxamine	0.141	56	-
ABL1	E7820	0.141	57	-
ABL1	Tozasertib	0.135	58	-
ABL1	Docetaxel	0.133	59	-
ABL1	NVP-CGM097	0.13	60	-
ABL1	Eribulin	0.129	61	-
ABL1	Salinomycin	0.129	62	-
ABL1	ABT-751	0.124	63	-
ABL1	Vinorelbine	0.123	64	-
ABL1	Tipifarnib	0.123	65	-
ABL1	GSK-461364	0.123	66	-
ABL1	RGFP966	0.119	67	-
ABL1	AMG-232	0.118	68	-
ABL1	Bortezomib	0.116	69	-
ABL1	Tacedinaline	0.115	70	-
ABL1	PCI-34051	0.111	71	-
ABL1	SAR405838	0.11	72	-
ABL1	Topotecan	0.109	73	-
ABL1	GSK269962	0.108	74	-
ABL1	Volasertib	0.103	75	-
ABL1	Itraconazole	0.1	76	-
ABL1	Paclitaxel	0.099	77	-
ABL1	Ibrutinib	0.098	78	-
ABL1	Nelarabine	0.09	79	-
ABL1	BIIB021	0.088	80	-
ABL1	Alisertib	0.087	81	-
ABL1	Acalabrutinib	0.081	82	-
ABL1	Galiellalactone	0.08	83	-
ABL1	VE-821	0.079	84	-
ABL1	Idasanutlin	0.079	85	-
ABL1	Mitoxantrone	0.078	86	-
ABL1	Dactinomycin	0.078	87	-
ABL1	Daunorubicin	0.078	88	-
ABL1	Epirubicin	0.073	89	-
ABL1	Mocetinostat	0.073	90	-
ABL1	Doxorubicin	0.069	91	-
ABL1	BMS863233	0.067	92	-
ABL1	Onalespib	0.067	93	-
ABL1	SN-38	0.065	94	-
ABL1	OTS167	0.063	95	-
ABL1	BMS-754807	0.059	96	-
ABL1	Cabozantinib	0.058	97	-
ABL1	Prexasertib	0.058	98	-
ABL1	Lonafarnib	0.055	99	-
ABL1	Etoposide	0.051	100	-
ABL1	Amsacrine	0.051	101	-
ABL1	Indibulin	0.048	102	-
ABL1	GSK2656157	0.047	103	-
ABL1	Erlotinib	0.045	104	-
ABL1	Aldoxorubicin	0.045	105	-
ABL1	SCH772984	0.042	106	-
ABL1	Oxaliplatin	0.041	107	-
ABL1	Rigosertib	0.041	108	-
ABL1	GSK2830371	0.041	109	-
ABL1	Valrubicin	0.039	110	-
ABL1	Amuvatinib	0.038	111	-
ABL1	Idarubicin	0.036	112	-
ABL1	OSU-03012	0.035	113	-
ABL1	NMS-873	0.035	114	-
ABL1	Auranofin	0.034	115	-
ABL1	Thioguanine	0.033	116	-
ABL1	Olaparib	0.033	117	-
ABL1	Dabrafenib	0.033	118	-
ABL1	PD0325901	0.032	119	-
ABL1	Binimetinib	0.03	120	-
ABL1	Vactosertib (TEW-7197)	0.03	121	-
ABL1	Romidepsin	0.029	122	-
ABL1	EPZ015666	0.028	123	-
ABL1	AZD-5438	0.027	124	-
ABL1	Omacetaxine	0.022	125	-
ABL1	Methotrexate	0.02	126	-
ABL1	Ganetespib	0.02	127	-
ABL1	Verdinexor	0.016	128	-
ABL1	AVN944	0.014	129	-
ABL1	Tacrolimus	0.013	130	-
ABL1	BAY_87-2243	0.013	131	-
ABL1	Decitabine	0.01	132	-
ABL1	Temsirolimus	0.007	133	-
ABL1	Digoxin	0.003	134	-
ABL1	Tosedostat	0.002	135	-
ABL1	Mubritinib	0.002	136	-
ABL1	Gandotinib	0	137	-
ABL1	A-1210477	0	138	-
ABL1	Ridaforolimus	-0.005	139	-
ABL1	VS-4718	-0.005	140	-
ABL1	Cisplatin	-0.009	141	-
ABL1	C646	-0.013	142	-
ABL1	Fimepinostat (CUDC-907)	-0.013	143	-
ABL1	LY-2584702	-0.014	144	-
ABL1	Erastin	-0.015	145	-
ABL1	AT13148	-0.018	146	-
ABL1	Mercaptopurine	-0.02	147	-
ABL1	Silmitasertib	-0.02	148	-
ABL1	Vincristine	-0.021	149	-
ABL1	Sabutoclax	-0.021	150	-
ABL1	Trametinib	-0.023	151	-
ABL1	BX-912	-0.024	152	-
ABL1	PIM-447	-0.026	153	-
ABL1	Triciribine	-0.031	154	-
ABL1	AZD3965	-0.032	155	-
ABL1	Selinexor	-0.033	156	-
ABL1	AZD1775	-0.038	157	-
ABL1	Sunitinib	-0.038	158	-
ABL1	S-63845	-0.041	159	-
ABL1	Eltanexor	-0.042	160	-
ABL1	Navitoclax	-0.044	161	-
ABL1	Flutamide	-0.045	162	-
ABL1	Crenolanib	-0.045	163	-
ABL1	Cytarabine.Idarubicin	-0.046	164	-
ABL1	Milciclib	-0.047	165	-
ABL1	Rucaparib	-0.049	166	-
ABL1	Sotrastaurin	-0.05	167	-
ABL1	Triapine	-0.05	168	-
ABL1	Sirolimus	-0.052	169	-
ABL1	Ravoxertinib	-0.052	170	-
ABL1	PF-00477736	-0.053	171	-
ABL1	Quisinostat	-0.054	172	-
ABL1	Entinostat	-0.057	173	-
ABL1	ENMD-2076	-0.057	174	-
ABL1	GSK-690693	-0.057	175	-
ABL1	Varlitinib	-0.058	176	-
ABL1	ML390	-0.059	177	-
ABL1	Niraparib	-0.062	178	-
ABL1	Toremifene	-0.062	179	-
ABL1	Ralimetinib	-0.062	180	-
ABL1	Omaveloxolone	-0.062	181	-
ABL1	Selumetinib	-0.063	182	-
ABL1	Daporinad	-0.063	183	-
ABL1	AR-42	-0.063	184	-
ABL1	Afuresertib	-0.064	185	-
ABL1	PF-670462	-0.065	186	-
ABL1	Cytarabine	-0.067	187	-
ABL1	AT-101	-0.067	188	-
ABL1	Abexinostat	-0.067	189	-
ABL1	Uprosertib	-0.069	190	-
ABL1	Cilengitide	-0.07	191	-
ABL1	AZD6738	-0.075	192	-
ABL1	Panobinostat	-0.079	193	-
ABL1	Vidofludimus	-0.079	194	-
ABL1	Palomid-529	-0.081	195	-
ABL1	Givinostat	-0.084	196	-
ABL1	Fluorouracil	-0.085	197	-
ABL1	Gedatolisib	-0.086	198	-
ABL1	Talazoparib	-0.088	199	-
ABL1	Belinostat	-0.089	200	-
ABL1	AZD1208	-0.089	201	-
ABL1	Tucidinostat	-0.089	202	-
ABL1	Bexarotene	-0.09	203	-
ABL1	Sepantronium_bromide	-0.091	204	-
ABL1	Rocilinostat	-0.095	205	-
ABL1	Alpelisib	-0.102	206	-
ABL1	Resminostat	-0.105	207	-
ABL1	Carboplatin	-0.106	208	-
ABL1	Vistusertib	-0.107	209	-
ABL1	Everolimus	-0.109	210	-
ABL1	Quizartinib	-0.11	211	-
ABL1	Duvelisib	-0.111	212	-
ABL1	Dactolisib	-0.112	213	-
ABL1	Venetoclax	-0.112	214	-
ABL1	Sapanisertib	-0.113	215	-
ABL1	Azacitidine	-0.114	216	-
ABL1	Avadomide (CC122)	-0.116	217	-
ABL1	Cladribine	-0.118	218	-
ABL1	Idelalisib	-0.122	219	-
ABL1	Lovastatin	-0.13	220	-
ABL1	Disulfiram(+CuCl2)	-0.13	221	-
ABL1	AZD8055	-0.131	222	-
ABL1	MK-2206	-0.132	223	-
ABL1	Ipatasertib	-0.135	224	-
ABL1	PF-03758309	-0.135	225	-
ABL1	Midostaurin	-0.136	226	-
ABL1	Buparlisib	-0.136	227	-
ABL1	CC-223	-0.137	228	-
ABL1	Bryostatin_1	-0.138	229	-
ABL1	SGC-CBP30	-0.138	230	-
ABL1	Raltitrexed	-0.139	231	-
ABL1	Vorinostat	-0.14	232	-
ABL1	Ribociclib	-0.14	233	-
ABL1	LY3023414	-0.14	234	-
ABL1	Fostamatinib	-0.142	235	-
ABL1	Abemaciclib	-0.144	236	-
ABL1	Pemetrexed	-0.15	237	-
ABL1	NVP-BGT226	-0.151	238	-
ABL1	Tamatinib	-0.152	239	-
ABL1	Megestrol_acetate	-0.153	240	-
ABL1	Methylprednisolone	-0.155	241	-
ABL1	Pracinostat	-0.155	242	-
ABL1	AZD-5363	-0.155	243	-
ABL1	Prednisolone	-0.157	244	-
ABL1	Vinblastine	-0.158	245	-
ABL1	GSK-2334470	-0.158	246	-
ABL1	AMG-925	-0.165	247	-
ABL1	Dexamethasone	-0.168	248	-
ABL1	Floxuridine	-0.17	249	-
ABL1	Gemcitabine	-0.173	250	-
ABL1	Encorafenib	-0.173	251	-
ABL1	AMG319	-0.173	252	-
ABL1	Trifluridine	-0.184	253	-
ABL1	PFI-1	-0.185	254	-
ABL1	Sorafenib	-0.186	255	-
ABL1	Fludarabine	-0.191	256	-
ABL1	CC-115	-0.197	257	-
ABL1	AZD7762	-0.213	258	-
ABL1	Merestinib	-0.216	259	-
ABL1	Clofarabine	-0.221	260	-
ABL1	ZSTK474	-0.225	261	-
ABL1	GDC-0084	-0.228	262	-
ABL1	Pomalidomide	-0.23	263	-
ABL1	Gilteritinib	-0.24	264	-
ABL1	Pexidartinib	-0.241	265	-
ABL1	Palbociclib	-0.242	266	-
ABL1	Tubastatin_A	-0.242	267	-
ABL1	PF-04708671	-0.247	268	-
ABL1	Copanlisib	-0.252	269	-
ABL1	CPI-0610	-0.252	270	-
ABL1	AZD-8186	-0.255	271	-
ABL1	Mivebresib	-0.256	272	-
ABL1	Taselisib	-0.266	273	-
ABL1	Molibresib	-0.273	274	-
ABL1	Pictilisib	-0.282	275	-
ABL1	AZD-6482	-0.296	276	-
ABL1	UCN-01	-0.306	277	UCN-01
ABL1	I-BET151	-0.321	278	I-BET151
ABL1	Birabresib	-0.326	279	Birabresib
ABL1	Omipalisib	-0.342	280	Omipalisib
ABL1	JQ1	-0.359	281	JQ1

## Sheet: supp. fig.4d
Supplementary Figure 4d
Gene symbol	Drug name	Pearson correlation coefficient	Rank	Label
FLT3	Sorafenib	0.644	1	Sorafenib
FLT3	Merestinib	0.621	2	Merestinib
FLT3	Pexidartinib	0.598	3	Pexidartinib
FLT3	Quizartinib	0.559	4	Quizartinib
FLT3	Sunitinib	0.553	5	Sunitinib
FLT3	Sitravatinib	0.527	6	-
FLT3	AZD7762	0.521	7	-
FLT3	Foretinib	0.503	8	-
FLT3	PF-04708671	0.5	9	-
FLT3	Cabozantinib	0.486	10	-
FLT3	Venetoclax	0.468	11	-
FLT3	Glesatinib	0.463	12	-
FLT3	Crenolanib	0.462	13	-
FLT3	Sotrastaurin	0.456	14	-
FLT3	Tamatinib	0.434	15	-
FLT3	Bleomycin	0.406	16	-
FLT3	Bortezomib	0.372	17	-
FLT3	GDC-0084	0.361	18	-
FLT3	Gilteritinib	0.358	19	-
FLT3	Midostaurin	0.354	20	-
FLT3	Fostamatinib	0.351	21	-
FLT3	Molibresib	0.35	22	-
FLT3	Bexarotene	0.345	23	-
FLT3	Floxuridine	0.333	24	-
FLT3	Triciribine	0.324	25	-
FLT3	Altiratinib	0.315	26	-
FLT3	ENMD-2076	0.311	27	-
FLT3	AMG-925	0.311	28	-
FLT3	Lovastatin	0.31	29	-
FLT3	BX-912	0.308	30	-
FLT3	Vinblastine	0.302	31	-
FLT3	Fluorouracil	0.301	32	-
FLT3	Gemcitabine	0.295	33	-
FLT3	Tacrolimus	0.287	34	-
FLT3	Raltitrexed	0.287	35	-
FLT3	I-BET151	0.287	36	-
FLT3	THZ2	0.287	37	-
FLT3	Pemetrexed	0.286	38	-
FLT3	Flutamide	0.284	39	-
FLT3	MK-8745	0.284	40	-
FLT3	Trifluridine	0.284	41	-
FLT3	Entinostat	0.275	42	-
FLT3	AZD6738	0.272	43	-
FLT3	Cladribine	0.268	44	-
FLT3	Rucaparib	0.266	45	-
FLT3	Ravoxertinib	0.265	46	-
FLT3	VS-4718	0.263	47	-
FLT3	Omaveloxolone	0.263	48	-
FLT3	Tucidinostat	0.262	49	-
FLT3	CCT196969	0.259	50	-
FLT3	Tacedinaline	0.258	51	-
FLT3	Acalabrutinib	0.257	52	-
FLT3	JQ1	0.255	53	-
FLT3	Regorafenib	0.249	54	-
FLT3	Tozasertib	0.249	55	-
FLT3	Oxaliplatin	0.248	56	-
FLT3	Cilengitide	0.247	57	-
FLT3	Varlitinib	0.243	58	-
FLT3	Vincristine	0.242	59	-
FLT3	Vactosertib (TEW-7197)	0.242	60	-
FLT3	MK-2206	0.24	61	-
FLT3	Olaparib	0.24	62	-
FLT3	Azacitidine	0.237	63	-
FLT3	Carboplatin	0.234	64	-
FLT3	Fludarabine	0.234	65	-
FLT3	AT13148	0.233	66	-
FLT3	Vinorelbine	0.23	67	-
FLT3	Gandotinib	0.227	68	-
FLT3	Talazoparib	0.227	69	-
FLT3	Ixazomib	0.227	70	-
FLT3	Niraparib	0.226	71	-
FLT3	Docetaxel	0.221	72	-
FLT3	Vorinostat	0.22	73	-
FLT3	Paclitaxel	0.219	74	-
FLT3	Danusertib	0.219	75	-
FLT3	Dactinomycin	0.218	76	-
FLT3	SB743921	0.218	77	-
FLT3	Tubastatin_A	0.212	78	-
FLT3	Megestrol_acetate	0.208	79	-
FLT3	Rigosertib	0.208	80	-
FLT3	Cabazitaxel	0.208	81	-
FLT3	Disulfiram(+CuCl2)	0.204	82	-
FLT3	Navitoclax	0.204	83	-
FLT3	Palomid-529	0.203	84	-
FLT3	Birabresib	0.2	85	-
FLT3	Mitoxantrone	0.199	86	-
FLT3	Pictilisib	0.198	87	-
FLT3	Auranofin	0.197	88	-
FLT3	Cisplatin	0.197	89	-
FLT3	Volasertib	0.196	90	-
FLT3	Nintedanib	0.19	91	-
FLT3	Indibulin	0.188	92	-
FLT3	Valrubicin	0.188	93	-
FLT3	Mivebresib	0.186	94	-
FLT3	Everolimus	0.185	95	-
FLT3	PFI-1	0.185	96	-
FLT3	Alisertib	0.182	97	-
FLT3	Digoxin	0.181	98	-
FLT3	AZD-5363	0.18	99	-
FLT3	Decitabine	0.177	100	-
FLT3	Fimepinostat (CUDC-907)	0.176	101	-
FLT3	Topotecan	0.17	102	-
FLT3	Sepantronium_bromide	0.17	103	-
FLT3	Omacetaxine	0.17	104	-
FLT3	SAR405838	0.17	105	-
FLT3	LY-2584702	0.169	106	-
FLT3	Lifirafenib (BGB-283)	0.168	107	-
FLT3	PF-670462	0.167	108	-
FLT3	AT9283	0.165	109	-
FLT3	RGFP966	0.165	110	-
FLT3	Quisinostat	0.163	111	-
FLT3	Idarubicin	0.162	112	-
FLT3	Eribulin	0.159	113	-
FLT3	SN-38	0.154	114	-
FLT3	GSK-2334470	0.154	115	-
FLT3	Idasanutlin	0.154	116	-
FLT3	Romidepsin	0.154	117	-
FLT3	Sirolimus	0.152	118	-
FLT3	Amsacrine	0.152	119	-
FLT3	GSK-1070916	0.15	120	-
FLT3	Doxorubicin	0.149	121	-
FLT3	Resminostat	0.149	122	-
FLT3	ABT-751	0.147	123	-
FLT3	Pomalidomide	0.146	124	-
FLT3	NVP-CGM097	0.146	125	-
FLT3	Pracinostat	0.141	126	-
FLT3	Abemaciclib	0.14	127	-
FLT3	CPI-0610	0.14	128	-
FLT3	Selumetinib	0.139	129	-
FLT3	Daunorubicin	0.137	130	-
FLT3	Erlotinib	0.136	131	-
FLT3	UCN-01	0.136	132	-
FLT3	AR-42	0.136	133	-
FLT3	Idelalisib	0.135	134	-
FLT3	Litronesib	0.134	135	-
FLT3	Omipalisib	0.133	136	-
FLT3	Methylprednisolone	0.132	137	-
FLT3	Ridaforolimus	0.13	138	-
FLT3	Clofarabine	0.126	139	-
FLT3	Mercaptopurine	0.126	140	-
FLT3	Encorafenib	0.126	141	-
FLT3	AMG-232	0.126	142	-
FLT3	Abexinostat	0.126	143	-
FLT3	CC-223	0.125	144	-
FLT3	Bryostatin_1	0.121	145	-
FLT3	Dexamethasone	0.12	146	-
FLT3	Binimetinib	0.119	147	-
FLT3	GSK269962	0.118	148	-
FLT3	Aldoxorubicin	0.118	149	-
FLT3	Ganetespib	0.117	150	-
FLT3	AZD-5438	0.117	151	-
FLT3	Etoposide	0.116	152	-
FLT3	Tubacin	0.116	153	-
FLT3	LY3023414	0.115	154	-
FLT3	Panobinostat	0.114	155	-
FLT3	AZD-6482	0.114	156	-
FLT3	Ponatinib	0.112	157	-
FLT3	TAK-901	0.108	158	-
FLT3	Epirubicin	0.107	159	-
FLT3	Tipifarnib	0.106	160	-
FLT3	AZD3965	0.105	161	-
FLT3	Taselisib	0.103	162	-
FLT3	Mocetinostat	0.102	163	-
FLT3	Afuresertib	0.102	164	-
FLT3	AT-101	0.101	165	-
FLT3	Dactolisib	0.1	166	-
FLT3	Daporinad	0.1	167	-
FLT3	CC-115	0.1	168	-
FLT3	Prednisolone	0.097	169	-
FLT3	Filanesib	0.097	170	-
FLT3	BMS-754807	0.096	171	-
FLT3	Uprosertib	0.091	172	-
FLT3	ZSTK474	0.09	173	-
FLT3	Erastin	0.088	174	-
FLT3	VE-821	0.086	175	-
FLT3	AZD-8186	0.083	176	-
FLT3	Vistusertib	0.081	177	-
FLT3	PF-03758309	0.079	178	-
FLT3	Belinostat	0.078	179	-
FLT3	Agerafenib (CEP-32496)	0.078	180	-
FLT3	Sapanisertib	0.077	181	-
FLT3	SGC-CBP30	0.076	182	-
FLT3	BIIB021	0.075	183	-
FLT3	Palbociclib	0.074	184	-
FLT3	Toremifene	0.074	185	-
FLT3	NVP-BGT226	0.073	186	-
FLT3	Tosedostat	0.071	187	-
FLT3	Trametinib	0.07	188	-
FLT3	Copanlisib	0.07	189	-
FLT3	AZD1208	0.069	190	-
FLT3	NVP-RAF265	0.067	191	-
FLT3	Tirabrutinib	0.067	192	-
FLT3	GSK-461364	0.066	193	-
FLT3	Givinostat	0.063	194	-
FLT3	Buparlisib	0.062	195	-
FLT3	GSK923295	0.061	196	-
FLT3	Axitinib	0.059	197	-
FLT3	Rocilinostat	0.058	198	-
FLT3	C646	0.055	199	-
FLT3	LY-2874455	0.055	200	-
FLT3	AZD8055	0.048	201	-
FLT3	Milciclib	0.047	202	-
FLT3	Prexasertib	0.047	203	-
FLT3	S-63845	0.047	204	-
FLT3	AZD1152-HQPA	0.046	205	-
FLT3	PIM-447	0.045	206	-
FLT3	PF-00477736	0.041	207	-
FLT3	Temsirolimus	0.041	208	-
FLT3	E7820	0.039	209	-
FLT3	Avadomide (CC122)	0.039	210	-
FLT3	AVN944	0.036	211	-
FLT3	AZD1775	0.035	212	-
FLT3	Dabrafenib	0.035	213	-
FLT3	SCH772984	0.035	214	-
FLT3	Ribociclib	0.034	215	-
FLT3	PCI-34051	0.034	216	-
FLT3	Asciminib	0.033	217	-
FLT3	Lonafarnib	0.026	218	-
FLT3	Ipatasertib	0.019	219	-
FLT3	Hydroxyurea	0.018	220	-
FLT3	BI-2536	0.012	221	-
FLT3	BMS863233	0.009	222	-
FLT3	Silmitasertib	0.008	223	-
FLT3	Oprozomib	0.006	224	-
FLT3	OTS167	0.004	225	-
FLT3	PD0325901	0.003	226	-
FLT3	A-419259	0.003	227	-
FLT3	EPZ015666	-0.001	228	-
FLT3	AMG319	-0.003	229	-
FLT3	ML390	-0.006	230	-
FLT3	Birinapant	-0.01	231	-
FLT3	Cytarabine.Idarubicin	-0.014	232	-
FLT3	Cytarabine	-0.017	233	-
FLT3	TH588	-0.02	234	-
FLT3	GSK-690693	-0.022	235	-
FLT3	Ralimetinib	-0.025	236	-
FLT3	Vidofludimus	-0.027	237	-
FLT3	Itraconazole	-0.03	238	-
FLT3	Gedatolisib	-0.036	239	-
FLT3	A-1210477	-0.042	240	-
FLT3	GSK2830371	-0.045	241	-
FLT3	ONX-0914	-0.047	242	-
FLT3	Duvelisib	-0.053	243	-
FLT3	Nilotinib	-0.059	244	-
FLT3	Eltanexor	-0.062	245	-
FLT3	Ibrutinib	-0.065	246	-
FLT3	Tivozanib	-0.066	247	-
FLT3	FRAX486	-0.067	248	-
FLT3	Pevonedistat	-0.068	249	-
FLT3	Alpelisib	-0.068	250	-
FLT3	Onalespib	-0.068	251	-
FLT3	GSK2656157	-0.073	252	-
FLT3	Selinexor	-0.076	253	-
FLT3	Thioguanine	-0.078	254	-
FLT3	Triapine	-0.081	255	-
FLT3	LY3009120	-0.087	256	-
FLT3	NVP-BHG712	-0.096	257	-
FLT3	Galiellalactone	-0.098	258	-
FLT3	Radotinib	-0.128	259	-
FLT3	Deferoxamine	-0.132	260	-
FLT3	Bosutinib	-0.132	261	-
FLT3	Amuvatinib	-0.137	262	-
FLT3	Verdinexor	-0.161	263	-
FLT3	Sabutoclax	-0.163	264	-
FLT3	Imatinib	-0.179	265	-
FLT3	PAC-1	-0.181	266	-
FLT3	Salinomycin	-0.191	267	-
FLT3	OSU-03012	-0.194	268	-
FLT3	Bafetinib	-0.202	269	-
FLT3	Mubritinib	-0.221	270	-
FLT3	Saracatinib	-0.229	271	-
FLT3	MST-312	-0.234	272	-
FLT3	NMS-873	-0.256	273	-
FLT3	Dasatinib	-0.27	274	-
FLT3	BAY_87-2243	-0.292	275	-
FLT3	Nelarabine	-0.3	276	-
FLT3	VER-155008	-0.319	277	VER-155008
FLT3	Methotrexate	-0.392	278	Methotrexate
FLT3	WEHI-539	-0.497	279	WEHI-539
FLT3	A-1331852	-0.497	280	A-1331852
FLT3	A-1155463	-0.5	281	A-1155463
