# Supplementary material for: Integrative multi-omics and drug response profiling of childhood acute lymphoblastic leukemia cell lines
Source: Nat Commun. 2022 Mar 30;13:1691. doi: 10.1038/s41467-022-29224-5 (PMC8967900; doi:10.1038/s41467-022-29224-5)
Supplement: Supplementary file 19 — Source Data [file 41467_2022_29224_MOESM19_ESM.zip › Sup_Source_Data_File_5.xlsx]

## Sheet: supp. fig.5a
Supplementary Figure 5a
Drug	Expression	Pearson correlation coefficient	Expression	Pearson correlation coefficient		p-value paird t-test	p-value paird t-test R
1	RNA	0.1151	protein	0.1504		1.4538e-20	> 2.2E-16
2	RNA	0.1178	protein	0.125
3	RNA	0.1268	protein	0.1377
4	RNA	0.0973	protein	0.1063
5	RNA	0.1604	protein	0.1441
6	RNA	0.1407	protein	0.1266
7	RNA	0.1482	protein	0.1706
8	RNA	0.1554	protein	0.156
9	RNA	0.117	protein	0.1239
10	RNA	0.1142	protein	0.1289
11	RNA	0.1567	protein	0.1592
12	RNA	0.1979	protein	0.2068
13	RNA	0.1179	protein	0.1247
14	RNA	0.1443	protein	0.1453
15	RNA	0.1287	protein	0.1251
16	RNA	0.1664	protein	0.1877
17	RNA	0.1476	protein	0.1442
18	RNA	0.1042	protein	0.1124
19	RNA	0.1363	protein	0.1586
20	RNA	0.1082	protein	0.1236
21	RNA	0.1089	protein	0.1176
22	RNA	0.123	protein	0.1257
23	RNA	0.0927	protein	0.1301
24	RNA	0.1026	protein	0.1028
25	RNA	0.1376	protein	0.1414
26	RNA	0.1248	protein	0.1417
27	RNA	0.1225	protein	0.1381
28	RNA	0.1077	protein	0.1225
29	RNA	0.1451	protein	0.1611
30	RNA	0.1037	protein	0.1133
31	RNA	0.1616	protein	0.1484
32	RNA	0.1463	protein	0.1659
33	RNA	0.1454	protein	0.1609
34	RNA	0.163	protein	0.1567
35	RNA	0.1776	protein	0.1285
36	RNA	0.1219	protein	0.1165
37	RNA	0.1355	protein	0.1346
38	RNA	0.1183	protein	0.1392
39	RNA	0.16	protein	0.1636
40	RNA	0.1522	protein	0.1882
41	RNA	0.1269	protein	0.1457
42	RNA	0.1577	protein	0.1597
43	RNA	0.1042	protein	0.1242
44	RNA	0.1295	protein	0.1479
45	RNA	0.1273	protein	0.1349
46	RNA	0.109	protein	0.1356
47	RNA	0.1321	protein	0.1396
48	RNA	0.1339	protein	0.1302
49	RNA	0.1814	protein	0.18
50	RNA	0.1298	protein	0.128
51	RNA	0.1191	protein	0.1331
52	RNA	0.1075	protein	0.1546
53	RNA	0.1565	protein	0.155
54	RNA	0.1409	protein	0.1313
55	RNA	0.1404	protein	0.1517
56	RNA	0.1407	protein	0.1636
57	RNA	0.1886	protein	0.2078
58	RNA	0.1764	protein	0.1707
59	RNA	0.1423	protein	0.1635
60	RNA	0.1176	protein	0.1348
61	RNA	0.1056	protein	0.1176
62	RNA	0.1659	protein	0.1716
63	RNA	0.1325	protein	0.153
64	RNA	0.1338	protein	0.1269
65	RNA	0.14	protein	0.159
66	RNA	0.1358	protein	0.1591
67	RNA	0.1367	protein	0.1517
68	RNA	0.1369	protein	0.1374
69	RNA	0.1904	protein	0.2111
70	RNA	0.1487	protein	0.167
71	RNA	0.1437	protein	0.1508
72	RNA	0.0998	protein	0.1157
73	RNA	0.1296	protein	0.1632
74	RNA	0.1422	protein	0.1382
75	RNA	0.1324	protein	0.1372
76	RNA	0.1266	protein	0.1443
77	RNA	0.1511	protein	0.1481
78	RNA	0.1509	protein	0.1793
79	RNA	0.1571	protein	0.1774
80	RNA	0.1477	protein	0.1519
81	RNA	0.1248	protein	0.1386
82	RNA	0.1533	protein	0.1554
83	RNA	0.1839	protein	0.1674
84	RNA	0.1473	protein	0.1251
85	RNA	0.1367	protein	0.1281
86	RNA	0.1047	protein	0.1187
87	RNA	0.1184	protein	0.1236
88	RNA	0.1662	protein	0.1768
89	RNA	0.1213	protein	0.1077
90	RNA	0.1478	protein	0.1203
91	RNA	0.1657	protein	0.1744
92	RNA	0.1204	protein	0.1371
93	RNA	0.1215	protein	0.1385
94	RNA	0.1386	protein	0.1388
95	RNA	0.1158	protein	0.143
96	RNA	0.1407	protein	0.1455
97	RNA	0.0897	protein	0.12
98	RNA	0.1044	protein	0.1097
99	RNA	0.1623	protein	0.1254
100	RNA	0.1422	protein	0.1511
101	RNA	0.1484	protein	0.1405
102	RNA	0.169	protein	0.182
103	RNA	0.1688	protein	0.1631
104	RNA	0.1389	protein	0.1241
105	RNA	0.1289	protein	0.1444
106	RNA	0.1489	protein	0.129
107	RNA	0.1425	protein	0.1387
108	RNA	0.1367	protein	0.1571
109	RNA	0.1396	protein	0.1509
110	RNA	0.1775	protein	0.1748
111	RNA	0.1516	protein	0.113
112	RNA	0.1624	protein	0.1604
113	RNA	0.1238	protein	0.1297
114	RNA	0.1562	protein	0.1836
115	RNA	0.129	protein	0.1187
116	RNA	0.1663	protein	0.1647
117	RNA	0.1523	protein	0.158
118	RNA	0.1123	protein	0.1172
119	RNA	0.14	protein	0.1217
120	RNA	0.1474	protein	0.1441
121	RNA	0.1475	protein	0.1244
122	RNA	0.1502	protein	0.1665
123	RNA	0.138	protein	0.1323
124	RNA	0.1464	protein	0.1284
125	RNA	0.1865	protein	0.2102
126	RNA	0.1346	protein	0.1621
127	RNA	0.1506	protein	0.1647
128	RNA	0.1597	protein	0.1352
129	RNA	0.1201	protein	0.1471
130	RNA	0.1188	protein	0.138
131	RNA	0.1284	protein	0.1429
132	RNA	0.1533	protein	0.1479
133	RNA	0.1708	protein	0.1537
134	RNA	0.1594	protein	0.1607
135	RNA	0.1619	protein	0.1769
136	RNA	0.1538	protein	0.1723
137	RNA	0.1706	protein	0.156
138	RNA	0.1334	protein	0.1503
139	RNA	0.1102	protein	0.1273
140	RNA	0.124	protein	0.143
141	RNA	0.1413	protein	0.1292
142	RNA	0.1273	protein	0.1429
143	RNA	0.1508	protein	0.1606
144	RNA	0.1393	protein	0.1558
145	RNA	0.1004	protein	0.1085
146	RNA	0.1398	protein	0.1548
147	RNA	0.1677	protein	0.1699
148	RNA	0.1719	protein	0.1853
149	RNA	0.1362	protein	0.1642
150	RNA	0.1243	protein	0.1394
151	RNA	0.1396	protein	0.1612
152	RNA	0.1357	protein	0.1657
153	RNA	0.1576	protein	0.1785
154	RNA	0.1423	protein	0.1541
155	RNA	0.1148	protein	0.1187
156	RNA	0.1402	protein	0.1661
157	RNA	0.1438	protein	0.1654
158	RNA	0.1462	protein	0.1773
159	RNA	0.1154	protein	0.1375
160	RNA	0.1173	protein	0.1317
161	RNA	0.1706	protein	0.1794
162	RNA	0.1473	protein	0.1782
163	RNA	0.1262	protein	0.1495
164	RNA	0.1219	protein	0.1371
165	RNA	0.1448	protein	0.1485
166	RNA	0.1329	protein	0.1472
167	RNA	0.1296	protein	0.1239
168	RNA	0.092	protein	0.1069
169	RNA	0.1957	protein	0.2077
170	RNA	0.1217	protein	0.1323
171	RNA	0.1261	protein	0.1223
172	RNA	0.1121	protein	0.1306
173	RNA	0.1317	protein	0.137
174	RNA	0.1429	protein	0.1706
175	RNA	0.0969	protein	0.1329
176	RNA	0.1053	protein	0.1237
177	RNA	0.1382	protein	0.131
178	RNA	0.1443	protein	0.1548
179	RNA	0.1479	protein	0.1605
180	RNA	0.1213	protein	0.1212
181	RNA	0.1048	protein	0.1559
182	RNA	0.1354	protein	0.1338
183	RNA	0.1477	protein	0.1802
184	RNA	0.1504	protein	0.1632
185	RNA	0.1385	protein	0.1614
186	RNA	0.134	protein	0.1425
187	RNA	0.1391	protein	0.1072
188	RNA	0.1124	protein	0.1195
189	RNA	0.1274	protein	0.1471
190	RNA	0.1394	protein	0.1542
191	RNA	0.1081	protein	0.1277
192	RNA	0.118	protein	0.1329
193	RNA	0.1294	protein	0.1067
194	RNA	0.2135	protein	0.2406
195	RNA	0.1274	protein	0.1376
196	RNA	0.1395	protein	0.1427
197	RNA	0.1558	protein	0.1581
198	RNA	0.113	protein	0.1363
199	RNA	0.1157	protein	0.12
200	RNA	0.1564	protein	0.1851
201	RNA	0.1537	protein	0.1396
202	RNA	0.1574	protein	0.1472
203	RNA	0.1708	protein	0.1703
204	RNA	0.126	protein	0.1496
205	RNA	0.1823	protein	0.1994
206	RNA	0.1177	protein	0.1343
207	RNA	0.1177	protein	0.1332
208	RNA	0.1408	protein	0.1559
209	RNA	0.121	protein	0.1224
210	RNA	0.1279	protein	0.1402
211	RNA	0.1178	protein	0.1383
212	RNA	0.1378	protein	0.1548
213	RNA	0.1069	protein	0.1269
214	RNA	0.126	protein	0.1361
215	RNA	0.1131	protein	0.128
216	RNA	0.1355	protein	0.1333
217	RNA	0.1715	protein	0.1765
218	RNA	0.1363	protein	0.1358
219	RNA	0.0946	protein	0.129
220	RNA	0.1904	protein	0.2408
221	RNA	0.125	protein	0.1354
222	RNA	0.1645	protein	0.1642
223	RNA	0.1114	protein	0.1458
224	RNA	0.1278	protein	0.1359
225	RNA	0.1213	protein	0.1403
226	RNA	0.1463	protein	0.1542
227	RNA	0.1606	protein	0.1217
228	RNA	0.1266	protein	0.1441
229	RNA	0.1363	protein	0.1141
230	RNA	0.1249	protein	0.1476
231	RNA	0.1362	protein	0.1491
232	RNA	0.1586	protein	0.1397
233	RNA	0.1373	protein	0.1619
234	RNA	0.1628	protein	0.1544
235	RNA	0.1373	protein	0.148
236	RNA	0.1527	protein	0.1395
237	RNA	0.1374	protein	0.129
238	RNA	0.1746	protein	0.1762
239	RNA	0.0924	protein	0.1171
240	RNA	0.18	protein	0.1918
241	RNA	0.127	protein	0.1314
242	RNA	0.1306	protein	0.1424
243	RNA	0.1069	protein	0.1252
244	RNA	0.1551	protein	0.1675
245	RNA	0.2414	protein	0.2492
246	RNA	0.1419	protein	0.1458
247	RNA	0.1256	protein	0.1234
248	RNA	0.1527	protein	0.1513
249	RNA	0.128	protein	0.1368
250	RNA	0.0944	protein	0.1106
251	RNA	0.1061	protein	0.1262
252	RNA	0.1597	protein	0.1659
253	RNA	0.112	protein	0.1195
254	RNA	0.1693	protein	0.1507
255	RNA	0.1067	protein	0.1189
256	RNA	0.1096	protein	0.1357
257	RNA	0.1787	protein	0.2014
258	RNA	0.1307	protein	0.1313
259	RNA	0.1373	protein	0.1387
260	RNA	0.1148	protein	0.122
261	RNA	0.1328	protein	0.139
262	RNA	0.1154	protein	0.1155
263	RNA	0.159	protein	0.1748
264	RNA	0.1381	protein	0.1438
265	RNA	0.1649	protein	0.178
266	RNA	0.135	protein	0.1401
267	RNA	0.1303	protein	0.1537
268	RNA	0.1269	protein	0.1373
269	RNA	0.1157	protein	0.1267
270	RNA	0.1564	protein	0.1554
271	RNA	0.157	protein	0.1666
272	RNA	0.1295	protein	0.1522
273	RNA	0.125	protein	0.1292
274	RNA	0.1836	protein	0.176
275	RNA	0.1397	protein	0.1381
276	RNA	0.1409	protein	0.1192
277	RNA	0.1332	protein	0.1404
278	RNA	0.1311	protein	0.1417
279	RNA	0.1107	protein	0.1127
280	RNA	0.1092	protein	0.1141
281	RNA	0.1107	protein	0.1283
282	RNA	0.1409	protein	0.1808
283	RNA	0.1504	protein	0.1486
284	RNA	0.1058	protein	0.1194
285	RNA	0.1298	protein	0.1138
286	RNA	0.1191	protein	0.1414
287	RNA	0.1672	protein	0.1634
288	RNA	0.1462	protein	0.1556
289	RNA	0.1272	protein	0.1209
290	RNA	0.1415	protein	0.1579
291	RNA	0.1474	protein	0.1294
292	RNA	0.1378	protein	0.1385
293	RNA	0.17	protein	0.1603
294	RNA	0.1305	protein	0.1374
295	RNA	0.136	protein	0.1443
296	RNA	0.1311	protein	0.1219
297	RNA	0.1314	protein	0.1366
298	RNA	0.1339	protein	0.1219
299	RNA	0.1735	protein	0.2057
300	RNA	0.1056	protein	0.14
301	RNA	0.1231	protein	0.1316
302	RNA	0.1557	protein	0.1381
303	RNA	0.1653	protein	0.1935
304	RNA	0.1185	protein	0.1312
305	RNA	0.1087	protein	0.1139
306	RNA	0.1386	protein	0.1517
307	RNA	0.1617	protein	0.1362
308	RNA	0.1099	protein	0.1281
309	RNA	0.1686	protein	0.1504
310	RNA	0.1317	protein	0.1359
311	RNA	0.1357	protein	0.1442
312	RNA	0.1193	protein	0.1297
313	RNA	0.1297	protein	0.1293
314	RNA	0.1653	protein	0.1822
315	RNA	0.1413	protein	0.1325
316	RNA	0.083	protein	0.1026
317	RNA	0.1207	protein	0.1223
318	RNA	0.0989	protein	0.1209
319	RNA	0.1212	protein	0.1253
320	RNA	0.1428	protein	0.1166
321	RNA	0.1656	protein	0.1669
322	RNA	0.1569	protein	0.1743
323	RNA	0.1411	protein	0.1292
324	RNA	0.2038	protein	0.2336
325	RNA	0.1468	protein	0.1543
326	RNA	0.1565	protein	0.1771
327	RNA	0.1303	protein	0.1182
328	RNA	0.1176	protein	0.1355
329	RNA	0.1223	protein	0.1104
330	RNA	0.1892	protein	0.2222
331	RNA	0.1597	protein	0.1756
332	RNA	0.1089	protein	0.1228
333	RNA	0.1406	protein	0.1295
334	RNA	0.182	protein	0.1856
335	RNA	0.1775	protein	0.1741
336	RNA	0.1114	protein	0.1295
337	RNA	0.1226	protein	0.1319
338	RNA	0.1251	protein	0.1246
339	RNA	0.1321	protein	0.1359
340	RNA	0.0975	protein	0.114
341	RNA	0.1332	protein	0.1378
342	RNA	0.1083	protein	0.1189
343	RNA	0.1331	protein	0.1425
344	RNA	0.1792	protein	0.2074
345	RNA	0.0998	protein	0.1124
346	RNA	0.1073	protein	0.1248
347	RNA	0.1284	protein	0.1157
348	RNA	0.1263	protein	0.1301
349	RNA	0.1415	protein	0.1674
350	RNA	0.1274	protein	0.1308
351	RNA	0.1676	protein	0.129
352	RNA	0.1465	protein	0.1552
353	RNA	0.163	protein	0.1599
354	RNA	0.1704	protein	0.1639
355	RNA	0.1818	protein	0.2067
356	RNA	0.1088	protein	0.1472
357	RNA	0.1419	protein	0.1499
358	RNA	0.1216	protein	0.1314
359	RNA	0.108	protein	0.111
360	RNA	0.1259	protein	0.1554
361	RNA	0.156	protein	0.1345
362	RNA	0.1468	protein	0.1593
363	RNA	0.1648	protein	0.1718
364	RNA	0.1821	protein	0.1966
365	RNA	0.1362	protein	0.1633
366	RNA	0.173	protein	0.1534
367	RNA	0.159	protein	0.1665
368	RNA	0.1107	protein	0.1183
369	RNA	0.1412	protein	0.154
370	RNA	0.219	protein	0.2183
371	RNA	0.1674	protein	0.1744
372	RNA	0.1745	protein	0.1691
373	RNA	0.1219	protein	0.1309
374	RNA	0.1614	protein	0.1816
375	RNA	0.1479	protein	0.1837
376	RNA	0.1181	protein	0.1182
377	RNA	0.1753	protein	0.1381
378	RNA	0.0981	protein	0.112
379	RNA	0.1379	protein	0.1468
380	RNA	0.1323	protein	0.1565
381	RNA	0.1523	protein	0.1325
382	RNA	0.1749	protein	0.1894
383	RNA	0.1453	protein	0.1658
384	RNA	0.1197	protein	0.1426
385	RNA	0.1413	protein	0.1533
386	RNA	0.1867	protein	0.2123
387	RNA	0.1602	protein	0.1477
388	RNA	0.1501	protein	0.1606
389	RNA	0.1246	protein	0.1505
390	RNA	0.1473	protein	0.1265
391	RNA	0.1064	protein	0.1289
392	RNA	0.1744	protein	0.1532
393	RNA	0.1612	protein	0.1749
394	RNA	0.1577	protein	0.1789
395	RNA	0.1661	protein	0.1852
396	RNA	0.1347	protein	0.1499
397	RNA	0.1506	protein	0.1428
398	RNA	0.1282	protein	0.125
399	RNA	0.106	protein	0.1204
400	RNA	0.1634	protein	0.157
401	RNA	0.1255	protein	0.1403
402	RNA	0.1418	protein	0.1445
403	RNA	0.1074	protein	0.1139
404	RNA	0.1393	protein	0.1518
405	RNA	0.0956	protein	0.1229
406	RNA	0.1051	protein	0.1324
407	RNA	0.1283	protein	0.1304
408	RNA	0.0954	protein	0.1083
409	RNA	0.1468	protein	0.1498
410	RNA	0.1365	protein	0.132
411	RNA	0.1876	protein	0.2111
412	RNA	0.1434	protein	0.1512
413	RNA	0.1369	protein	0.1585
414	RNA	0.1608	protein	0.1311
415	RNA	0.1296	protein	0.1432
416	RNA	0.1949	protein	0.2032
417	RNA	0.1755	protein	0.1386
418	RNA	0.1411	protein	0.1631
419	RNA	0.1156	protein	0.127
420	RNA	0.1258	protein	0.1424
421	RNA	0.1549	protein	0.1592
422	RNA	0.1483	protein	0.1422
423	RNA	0.1043	protein	0.1277
424	RNA	0.1421	protein	0.1644
425	RNA	0.132	protein	0.136
426	RNA	0.1257	protein	0.1492
427	RNA	0.17	protein	0.1077
428	RNA	0.1681	protein	0.1271
429	RNA	0.1445	protein	0.1311
430	RNA	0.1388	protein	0.1535
431	RNA	0.1433	protein	0.1165
432	RNA	0.1689	protein	0.1298
433	RNA	0.1843	protein	0.205
434	RNA	0.1738	protein	0.1843
435	RNA	0.1322	protein	0.1365
436	RNA	0.1233	protein	0.1368
437	RNA	0.1198	protein	0.1084
438	RNA	0.1621	protein	0.1637
439	RNA	0.1232	protein	0.1135
440	RNA	0.1345	protein	0.1208
441	RNA	0.1242	protein	0.1303
442	RNA	0.1052	protein	0.1109
443	RNA	0.1499	protein	0.1281
444	RNA	0.1358	protein	0.169
445	RNA	0.1932	protein	0.2242
446	RNA	0.1637	protein	0.1906
447	RNA	0.2302	protein	0.2219
448	RNA	0.2336	protein	0.2201
449	RNA	0.0874	protein	0.1087
450	RNA	0.1318	protein	0.139
451	RNA	0.1528	protein	0.1642
452	RNA	0.1473	protein	0.1605
453	RNA	0.1064	protein	0.1232
454	RNA	0.1295	protein	0.1268
455	RNA	0.1565	protein	0.1142
456	RNA	0.1052	protein	0.1026
457	RNA	0.1569	protein	0.1687
458	RNA	0.1333	protein	0.1398
459	RNA	0.1201	protein	0.1246
460	RNA	0.142	protein	0.1241
461	RNA	0.1639	protein	0.1441
462	RNA	0.146	protein	0.1522
463	RNA	0.1528	protein	0.1427
464	RNA	0.1082	protein	0.1195
465	RNA	0.1749	protein	0.1933
466	RNA	0.1472	protein	0.1866
467	RNA	0.1198	protein	0.1387
468	RNA	0.1575	protein	0.1443
469	RNA	0.1024	protein	0.1227
470	RNA	0.123	protein	0.127
471	RNA	0.142	protein	0.1118
472	RNA	0.1549	protein	0.1954
473	RNA	0.1356	protein	0.1334
474	RNA	0.1425	protein	0.159
475	RNA	0.149	protein	0.1244
476	RNA	0.1301	protein	0.1156
477	RNA	0.1445	protein	0.1568
478	RNA	0.1	protein	0.1192
479	RNA	0.1235	protein	0.1346
480	RNA	0.1295	protein	0.1258
481	RNA	0.1294	protein	0.1321
482	RNA	0.1372	protein	0.1137
483	RNA	0.1539	protein	0.1426
484	RNA	0.1126	protein	0.1345
485	RNA	0.1291	protein	0.1387
486	RNA	0.1308	protein	0.1306
487	RNA	0.1257	protein	0.1403
488	RNA	0.1448	protein	0.1647
489	RNA	0.1392	protein	0.149
490	RNA	0.1027	protein	0.1113
491	RNA	0.1535	protein	0.1547
492	RNA	0.1036	protein	0.1231
493	RNA	0.1768	protein	0.1927
494	RNA	0.1788	protein	0.1739
495	RNA	0.1579	protein	0.1542
496	RNA	0.1253	protein	0.1333
497	RNA	0.147	protein	0.1117
498	RNA	0.1461	protein	0.1305
499	RNA	0.1552	protein	0.1541
500	RNA	0.1895	protein	0.1471
501	RNA	0.1368	protein	0.1448
502	RNA	0.1609	protein	0.1926
503	RNA	0.147	protein	0.1689
504	RNA	0.1729	protein	0.1531
505	RNA	0.1266	protein	0.1388
506	RNA	0.1499	protein	0.1698
507	RNA	0.1087	protein	0.1335
508	RNA	0.1513	protein	0.148
509	RNA	0.1454	protein	0.1345
510	RNA	0.1361	protein	0.142
511	RNA	0.148	protein	0.1475
512	RNA	0.099	protein	0.124
513	RNA	0.1143	protein	0.1273
514	RNA	0.1135	protein	0.1194
515	RNA	0.1224	protein	0.1251
516	RNA	0.1154	protein	0.1341
517	RNA	0.1326	protein	0.1305
518	RNA	0.1193	protein	0.1549
519	RNA	0.1485	protein	0.1571
520	RNA	0.1823	protein	0.2094
521	RNA	0.1477	protein	0.1189
522	RNA	0.0996	protein	0.1084
523	RNA	0.1336	protein	0.1371
524	RNA	0.1384	protein	0.1591
525	RNA	0.1473	protein	0.1248

## Sheet: supp. fig.5b
Supplementary Figure 5b
Gene symbol	Cell line	Type	Subtype	Drug Name	rel. log2 protein level	sDSS
PSMC2	SEM	BCP-ALL	KMT2A-AFF1	Mubritinib	-0.122636	6.56
PSMC2	SEM	BCP-ALL	KMT2A-AFF1	NMS-873	-0.122636	5.06
PSMC2	SEM	BCP-ALL	KMT2A-AFF1	BAY_87-2243	-0.122636	6.84
PSMC2	REH	BCP-ALL	ETV6-RUNX1	Mubritinib	0.110536	19.96
PSMC2	REH	BCP-ALL	ETV6-RUNX1	NMS-873	0.110536	11.96
PSMC2	REH	BCP-ALL	ETV6-RUNX1	BAY_87-2243	0.110536	17.14
PSMC2	CCRF-CEM	T-ALL	T-Other	Mubritinib	0.11569	6.06
PSMC2	CCRF-CEM	T-ALL	T-Other	NMS-873	0.11569	1.46
PSMC2	CCRF-CEM	T-ALL	T-Other	BAY_87-2243	0.11569	6.34
PSMC2	697	BCP-ALL	TCF3-PBX1	Mubritinib	0.0754016	15.46
PSMC2	697	BCP-ALL	TCF3-PBX1	NMS-873	0.0754016	14.06
PSMC2	697	BCP-ALL	TCF3-PBX1	BAY_87-2243	0.0754016	18.74
PSMC2	P12-ICHIKAWA	T-ALL	T-Other	Mubritinib	0.0339036	20.66
PSMC2	P12-ICHIKAWA	T-ALL	T-Other	NMS-873	0.0339036	19.86
PSMC2	P12-ICHIKAWA	T-ALL	T-Other	BAY_87-2243	0.0339036	23.94
PSMC2	P30-OHKUBO	BCP-ALL	MEF2D-HNRNPUL1	Mubritinib	-0.082081	7.06
PSMC2	P30-OHKUBO	BCP-ALL	MEF2D-HNRNPUL1	NMS-873	-0.082081	4.66
PSMC2	P30-OHKUBO	BCP-ALL	MEF2D-HNRNPUL1	BAY_87-2243	-0.082081	6.44
PSMC2	NALM-16	BCP-ALL	B-Other	Mubritinib	-0.0541865	4.66
PSMC2	NALM-16	BCP-ALL	B-Other	NMS-873	-0.0541865	2.86
PSMC2	NALM-16	BCP-ALL	B-Other	BAY_87-2243	-0.0541865	4.24
PSMC2	JURKAT	T-ALL	T-Other	Mubritinib	0.18256	23.96
PSMC2	JURKAT	T-ALL	T-Other	NMS-873	0.18256	26.46
PSMC2	JURKAT	T-ALL	T-Other	BAY_87-2243	0.18256	30.14
PSMC2	KASUMI-2	BCP-ALL	TCF3-PBX1	Mubritinib	-0.240606	11.56
PSMC2	KASUMI-2	BCP-ALL	TCF3-PBX1	NMS-873	-0.240606	4.26
PSMC2	KASUMI-2	BCP-ALL	TCF3-PBX1	BAY_87-2243	-0.240606	-8.66
PSMC2	TANOUE	B-ALL	IGH-MYC	Mubritinib	0.368737	18.66
PSMC2	TANOUE	B-ALL	IGH-MYC	NMS-873	0.368737	19.36
PSMC2	TANOUE	B-ALL	IGH-MYC	BAY_87-2243	0.368737	25.24
PSMC2	NALM-6	BCP-ALL	B-Other	Mubritinib	-0.0905165	12.06
PSMC2	NALM-6	BCP-ALL	B-Other	NMS-873	-0.0905165	7.36
PSMC2	NALM-6	BCP-ALL	B-Other	BAY_87-2243	-0.0905165	10.04
PSMC2	MOLT-4	T-ALL	T-Other	Mubritinib	0.139514	19.56
PSMC2	MOLT-4	T-ALL	T-Other	NMS-873	0.139514	17.36
PSMC2	MOLT-4	T-ALL	T-Other	BAY_87-2243	0.139514	25.14
PSMC2	MHH-CALL-3	BCP-ALL	TCF3-PBX1	Mubritinib	-0.0815657	3.06
PSMC2	MHH-CALL-3	BCP-ALL	TCF3-PBX1	NMS-873	-0.0815657	6.06
PSMC2	MHH-CALL-3	BCP-ALL	TCF3-PBX1	BAY_87-2243	-0.0815657	-6.36
PSMC2	ALL-SIL	T-ALL	NUP214-ABL1	Mubritinib	-0.153276	8.66
PSMC2	ALL-SIL	T-ALL	NUP214-ABL1	NMS-873	-0.153276	8.96
PSMC2	ALL-SIL	T-ALL	NUP214-ABL1	BAY_87-2243	-0.153276	10.14
PSMC2	SUP-B15	BCP-ALL	BCR-ABL1	Mubritinib	-0.00987086	10.56
PSMC2	SUP-B15	BCP-ALL	BCR-ABL1	NMS-873	-0.00987086	10.56
PSMC2	SUP-B15	BCP-ALL	BCR-ABL1	BAY_87-2243	-0.00987086	14.14
PSMC2	MHH-CALL-2	BCP-ALL	B-Other	Mubritinib	-0.133225	4.76
PSMC2	MHH-CALL-2	BCP-ALL	B-Other	NMS-873	-0.133225	6.76
PSMC2	MHH-CALL-2	BCP-ALL	B-Other	BAY_87-2243	-0.133225	8.64
PSMC2	MOLT-16	T-ALL	T-Other	Mubritinib	0.0571953	18.56
PSMC2	MOLT-16	T-ALL	T-Other	NMS-873	0.0571953	17.56
PSMC2	MOLT-16	T-ALL	T-Other	BAY_87-2243	0.0571953	22.94
PSMC2	PEER	T-ALL	NUP214-ABL1	Mubritinib	0.229345	21.66
PSMC2	PEER	T-ALL	NUP214-ABL1	NMS-873	0.229345	22.86
PSMC2	PEER	T-ALL	NUP214-ABL1	BAY_87-2243	0.229345	27.44
PSMC2	LC4-1	BCP-ALL	MEF2D-HNRNPUL1	Mubritinib	-0.124505	4.86
PSMC2	LC4-1	BCP-ALL	MEF2D-HNRNPUL1	NMS-873	-0.124505	4.76
PSMC2	LC4-1	BCP-ALL	MEF2D-HNRNPUL1	BAY_87-2243	-0.124505	3.84
PSMC2	KOPN-8	BCP-ALL	KMT2A-MLLT1	Mubritinib	-0.0298424	7.76
PSMC2	KOPN-8	BCP-ALL	KMT2A-MLLT1	NMS-873	-0.0298424	4.06
PSMC2	KOPN-8	BCP-ALL	KMT2A-MLLT1	BAY_87-2243	-0.0298424	6.34
PSMC2	PF-382	T-ALL	T-Other	Mubritinib	0.104185	14.16
PSMC2	PF-382	T-ALL	T-Other	NMS-873	0.104185	11.76
PSMC2	PF-382	T-ALL	T-Other	BAY_87-2243	0.104185	16.94
PSMC2	RCH-ACV	BCP-ALL	TCF3-PBX1	Mubritinib	0.115632	12.66
PSMC2	RCH-ACV	BCP-ALL	TCF3-PBX1	NMS-873	0.115632	11.66
PSMC2	RCH-ACV	BCP-ALL	TCF3-PBX1	BAY_87-2243	0.115632	14.44
PSMC2	DND-41	T-ALL	BCL11B-TLX3	Mubritinib	0.18169	5.46
PSMC2	DND-41	T-ALL	BCL11B-TLX3	NMS-873	0.18169	4.46
PSMC2	DND-41	T-ALL	BCL11B-TLX3	BAY_87-2243	0.18169	6.84
PSMC2	380	BCP-ALL	IGH-MYC	Mubritinib	-0.19137	0.66
PSMC2	380	BCP-ALL	IGH-MYC	NMS-873	-0.19137	-4.24
PSMC2	380	BCP-ALL	IGH-MYC	BAY_87-2243	-0.19137	-8.66
PSMC2	HAL-01	BCP-ALL	B-Other	Mubritinib	-0.0614018	3.06
PSMC2	HAL-01	BCP-ALL	B-Other	NMS-873	-0.0614018	1.06
PSMC2	HAL-01	BCP-ALL	B-Other	BAY_87-2243	-0.0614018	-0.66
PSMC2	TMD5	BCP-ALL	BCR-ABL1	Mubritinib	-0.284076	0.26
PSMC2	TMD5	BCP-ALL	BCR-ABL1	NMS-873	-0.284076	2.26
PSMC2	TMD5	BCP-ALL	BCR-ABL1	BAY_87-2243	-0.284076	-1.16
PSMC2	COG-LL-317	T-ALL	T-Other	Mubritinib	-0.0699401	2.26
PSMC2	COG-LL-317	T-ALL	T-Other	NMS-873	-0.0699401	0.16
PSMC2	COG-LL-317	T-ALL	T-Other	BAY_87-2243	-0.0699401	-0.96
PSMC2	HPB-ALL	T-ALL	BCL11B-TLX3	Mubritinib	0.0551821	8.86
PSMC2	HPB-ALL	T-ALL	BCL11B-TLX3	NMS-873	0.0551821	6.26
PSMC2	HPB-ALL	T-ALL	BCL11B-TLX3	BAY_87-2243	0.0551821	8.54
PSMC2	MN-60	B-ALL	IGH-MYC	Mubritinib	0.130268	17.56
PSMC2	MN-60	B-ALL	IGH-MYC	NMS-873	0.130268	12.06
PSMC2	MN-60	B-ALL	IGH-MYC	BAY_87-2243	0.130268	25.64
PSMC2	COG-LL-319h	BCP-ALL	TCF3-PBX1	Mubritinib	-0.0825695	11.06
PSMC2	COG-LL-319h	BCP-ALL	TCF3-PBX1	NMS-873	-0.0825695	10.26
PSMC2	COG-LL-319h	BCP-ALL	TCF3-PBX1	BAY_87-2243	-0.0825695	2.54
PSMC2	COG-LL-332h	T-ALL	T-Other	Mubritinib	0.0348113	8.06
PSMC2	COG-LL-332h	T-ALL	T-Other	NMS-873	0.0348113	5.86
PSMC2	COG-LL-332h	T-ALL	T-Other	BAY_87-2243	0.0348113	5.54
PSMC2	RPMI-8402	T-ALL	T-Other	Mubritinib	-0.177563	22.46
PSMC2	RPMI-8402	T-ALL	T-Other	NMS-873	-0.177563	21.26
PSMC2	RPMI-8402	T-ALL	T-Other	BAY_87-2243	-0.177563	28.04
PSMC2	MHH-CALL-4	BCP-ALL	B-Other	Mubritinib	-0.231775	3.46
PSMC2	MHH-CALL-4	BCP-ALL	B-Other	NMS-873	-0.231775	6.96
PSMC2	MHH-CALL-4	BCP-ALL	B-Other	BAY_87-2243	-0.231775	11.94
PSMC2	NALL-1	BCP-ALL	PAX5-ETV6	Mubritinib	-0.300423	-2.24
PSMC2	NALL-1	BCP-ALL	PAX5-ETV6	NMS-873	-0.300423	3.26
PSMC2	NALL-1	BCP-ALL	PAX5-ETV6	BAY_87-2243	-0.300423	0.04
PSMC2	ALL-PO	BCP-ALL	KMT2A-AFF1	Mubritinib	-0.184474	6.16
PSMC2	ALL-PO	BCP-ALL	KMT2A-AFF1	NMS-873	-0.184474	4.36
PSMC2	ALL-PO	BCP-ALL	KMT2A-AFF1	BAY_87-2243	-0.184474	5.54
PSMC2	KARPAS-45	T-ALL	T-Other	Mubritinib	0.125364	11.56
PSMC2	KARPAS-45	T-ALL	T-Other	NMS-873	0.125364	11.36
PSMC2	KARPAS-45	T-ALL	T-Other	BAY_87-2243	0.125364	16.54
PSMC2	KASUMI-9	BCP-ALL	MEF2D-HNRNPUL1	Mubritinib	-0.102223	3.56
PSMC2	KASUMI-9	BCP-ALL	MEF2D-HNRNPUL1	NMS-873	-0.102223	1.26
PSMC2	KASUMI-9	BCP-ALL	MEF2D-HNRNPUL1	BAY_87-2243	-0.102223	5.24
PSMC2	COG-LL-355h	BCP-ALL	ETV6-RUNX1	Mubritinib	-0.201511	2.76
PSMC2	COG-LL-355h	BCP-ALL	ETV6-RUNX1	NMS-873	-0.201511	4.56
PSMC2	COG-LL-355h	BCP-ALL	ETV6-RUNX1	BAY_87-2243	-0.201511	10.84
PSMC2	MOLT-14	T-ALL	T-Other	Mubritinib	-0.0210815	4.46
PSMC2	MOLT-14	T-ALL	T-Other	NMS-873	-0.0210815	7.16
PSMC2	MOLT-14	T-ALL	T-Other	BAY_87-2243	-0.0210815	8.64
PSMC2	CCRF-HSB2	T-ALL	T-Other	Mubritinib	0.0292101	9.36
PSMC2	CCRF-HSB2	T-ALL	T-Other	NMS-873	0.0292101	10.46
PSMC2	CCRF-HSB2	T-ALL	T-Other	BAY_87-2243	0.0292101	14.94
PSMC2	KASUMI-10	BCP-ALL	KMT2A-MLLT1	Mubritinib	-0.157947	-2.24
PSMC2	KASUMI-10	BCP-ALL	KMT2A-MLLT1	NMS-873	-0.157947	-0.14
PSMC2	KASUMI-10	BCP-ALL	KMT2A-MLLT1	BAY_87-2243	-0.157947	-6.66
PSMC2	COG-LL-402h	BCP-ALL	TCF3-PBX1	Mubritinib	-0.0363485	-0.84
PSMC2	COG-LL-402h	BCP-ALL	TCF3-PBX1	NMS-873	-0.0363485	2.56
PSMC2	COG-LL-402h	BCP-ALL	TCF3-PBX1	BAY_87-2243	-0.0363485	-3.16
PSMC2	COG-LL-394h	BCP-ALL	ABL1-ZMIZ1	Mubritinib	-0.0403064	16.16
PSMC2	COG-LL-394h	BCP-ALL	ABL1-ZMIZ1	NMS-873	-0.0403064	14.56
PSMC2	COG-LL-394h	BCP-ALL	ABL1-ZMIZ1	BAY_87-2243	-0.0403064	23.54

## Sheet: supp. fig.5c
Supplementary Figure 5c
Gene symbol	Drug name	Pearson correlation coefficient	Rank	Label
CA9	Mubritinib	0.736	1	-
PSMD7	Mubritinib	0.717	2	PSMD7
PLA2G12A	Mubritinib	0.709	3	-
PSMC5	Mubritinib	0.701	4	PSMC5
PSMD2	Mubritinib	0.699	5	PSMD2
PSMC4	Mubritinib	0.694	6	PSMC4
PSMD13	Mubritinib	0.688	7	PSMD13
RPS27	Mubritinib	0.688	8	-
PSMD11	Mubritinib	0.674	9	PSMD11
PSMD3	Mubritinib	0.668	10	PSMD3
PSMD1	Mubritinib	0.667	11	PSMD1
RCHY1	Mubritinib	0.662	12	-
PSMD6	Mubritinib	0.658	13	PSMD6
LSG1	Mubritinib	0.657	14	-
TIGD6	Mubritinib	0.656	15	-
ADRM1	Mubritinib	0.65	16	-
PSMC2	Mubritinib	0.65	17	PSMC2
NUGGC	Mubritinib	0.648	18	-
BRAT1	Mubritinib	0.646	19	-
TMEM72	Mubritinib	0.641	20	-
SCN7A	Mubritinib	0.639	21	-
PSMC1	Mubritinib	0.638	22	-
PSMD14	Mubritinib	0.636	23	PSMD14
ANKRD17	Mubritinib	0.634	24	-
UBL7	Mubritinib	0.633	25	-
ASIC4	Mubritinib	0.629	26	-
STXBP4	Mubritinib	0.628	27	-
ATAD3B	Mubritinib	0.627	28	-
PSMD8	Mubritinib	0.625	29	-
HECTD1	Mubritinib	0.624	30	-
PSMD4	Mubritinib	0.618	31	-
PABPC4	Mubritinib	0.617	32	-
TTC4	Mubritinib	0.614	33	-
UBE4B	Mubritinib	0.613	34	-
G3BP2	Mubritinib	0.61	35	-
PCDHB2	Mubritinib	0.608	36	-
ANAPC2	Mubritinib	0.605	37	-
IGLV2-11	Mubritinib	0.605	38	-
ANAPC5	Mubritinib	0.603	39	-
PSMD12	Mubritinib	0.603	40	-
JSRP1	Mubritinib	0.602	41	-
CAMKV	Mubritinib	0.597	42	-
SLCO3A1	Mubritinib	0.591	43	-
EIF4G1	Mubritinib	0.59	44	-
NME7	Mubritinib	0.588	45	-
MYL10	Mubritinib	0.586	46	-
ZNF718	Mubritinib	0.585	47	-
ANAPC1	Mubritinib	0.584	48	-
PSMC3	Mubritinib	0.584	49	-
AAGAB	Mubritinib	0.578	50	-
CDC27	Mubritinib	0.576	51	-
EIF3G	Mubritinib	0.574	52	-
DNAJC2	Mubritinib	0.573	53	-
MFAP4	Mubritinib	0.571	54	-
STON2	Mubritinib	0.57	55	-
CHMP7	Mubritinib	0.568	56	-
BAG6	Mubritinib	0.567	57	-
DNAJA1	Mubritinib	0.567	58	-
EEF1D	Mubritinib	0.567	59	-
HSPA6	Mubritinib	0.566	60	-
EIF3I	Mubritinib	0.565	61	-
TANGO6	Mubritinib	0.565	62	-
SOAT1	Mubritinib	0.563	63	-
GRSF1	Mubritinib	0.56	64	-
IGLV3-21	Mubritinib	0.56	65	-
AAR2	Mubritinib	0.559	66	-
FIGNL1	Mubritinib	0.557	67	-
NAA40	Mubritinib	0.555	68	-
UBE2G1	Mubritinib	0.553	69	-
C1orf112	Mubritinib	0.552	70	-
YBX1	Mubritinib	0.552	71	-
HAUS6	Mubritinib	0.55	72	-
GABARAPL1	Mubritinib	0.549	73	-
ANAPC7	Mubritinib	0.548	74	-
NPM3	Mubritinib	0.547	75	-
PI4KB	Mubritinib	0.547	76	-
CDC26	Mubritinib	0.545	77	-
NUP93	Mubritinib	0.545	78	-
ANAPC4	Mubritinib	0.544	79	-
ACLY	Mubritinib	0.543	80	-
RNF181	Mubritinib	0.543	81	-
APPBP2	Mubritinib	0.542	82	-
PAICS	Mubritinib	0.542	83	-
RPS18	Mubritinib	0.541	84	-
RPS25	Mubritinib	0.541	85	-
CDK8	Mubritinib	0.538	86	-
FBXO2	Mubritinib	0.537	87	-
HSPBP1	Mubritinib	0.537	88	-
IGLC7	Mubritinib	0.537	89	-
FHAD1	Mubritinib	0.536	90	-
DHPS	Mubritinib	0.535	91	-
EGLN2	Mubritinib	0.535	92	-
ZGPAT	Mubritinib	0.535	93	-
ECD	Mubritinib	0.533	94	-
UBE4A	Mubritinib	0.533	95	-
BOLA2B	Mubritinib	0.532	96	-
RPS12	Mubritinib	0.532	97	-
RPS6	Mubritinib	0.532	98	-
CSE1L	Mubritinib	0.531	99	-
CDKAL1	Mubritinib	0.529	100	-
CNOT4	Mubritinib	0.529	101	-
INTS9	Mubritinib	0.529	102	-
RPS8	Mubritinib	0.528	103	-
CIAO2B	Mubritinib	0.527	104	-
EIF1AD	Mubritinib	0.527	105	-
FHDC1	Mubritinib	0.527	106	-
ZNF385B	Mubritinib	0.527	107	-
ABCF1	Mubritinib	0.526	108	-
TNPO3	Mubritinib	0.526	109	-
RPS3A	Mubritinib	0.525	110	-
DDIT4	Mubritinib	0.524	111	-
PSME3	Mubritinib	0.524	112	-
RPS4X	Mubritinib	0.522	113	-
KPNA6	Mubritinib	0.521	114	-
ELP2	Mubritinib	0.52	115	-
PON3	Mubritinib	0.52	116	-
TXLNA	Mubritinib	0.52	117	-
PPAN	Mubritinib	0.519	118	-
SLC5A6	Mubritinib	0.519	119	-
HSPA14	Mubritinib	0.518	120	-
NINJ2	Mubritinib	0.517	121	-
CSDE1	Mubritinib	0.516	122	-
LARP4	Mubritinib	0.515	123	-
RIOK1	Mubritinib	0.515	124	-
ABCE1	Mubritinib	0.514	125	-
GTF2E1	Mubritinib	0.514	126	-
RPLP2	Mubritinib	0.514	127	-
UBAP2	Mubritinib	0.514	128	-
HSPA8	Mubritinib	0.513	129	-
SCD	Mubritinib	0.513	130	-
SLC4A1AP	Mubritinib	0.513	131	-
TGS1	Mubritinib	0.512	132	-
JMJD6	Mubritinib	0.511	133	-
RPS19	Mubritinib	0.511	134	-
KLHL7	Mubritinib	0.51	135	-
PREPL	Mubritinib	0.51	136	-
SLC19A2	Mubritinib	0.51	137	-
UCHL5	Mubritinib	0.51	138	-
DDX20	Mubritinib	0.509	139	-
ZNF330	Mubritinib	0.508	140	-
RNF10	Mubritinib	0.507	141	-
ST14	Mubritinib	0.507	142	-
NAA11	Mubritinib	0.506	143	-
RPS7	Mubritinib	0.506	144	-
CEBPZ	Mubritinib	0.505	145	-
NUP37	Mubritinib	0.505	146	-
URGCP	Mubritinib	0.505	147	-
HSP90AB1	Mubritinib	0.503	148	-
RACK1	Mubritinib	0.503	149	-
CDO1	Mubritinib	0.502	150	-
NAPSA	Mubritinib	0.502	151	-
PAGR1	Mubritinib	0.502	152	-
NDUFAF5	Mubritinib	0.501	153	-
KLHL17	Mubritinib	0.5	154	-
PER1	Mubritinib	0.5	155	-
ZCCHC9	Mubritinib	0.5	156	-
ATP6V0A1	Mubritinib	0.498	157	-
CCT4	Mubritinib	0.498	158	-
ANAPC13	Mubritinib	0.497	159	-
RPS20	Mubritinib	0.497	160	-
SH3GL2	Mubritinib	0.496	161	-
PDCD2	Mubritinib	0.495	162	-
RAD18	Mubritinib	0.495	163	-
RBMS3	Mubritinib	0.495	164	-
EIF4A1	Mubritinib	0.494	165	-
NACA	Mubritinib	0.494	166	-
RPS28	Mubritinib	0.494	167	-
CD40LG	Mubritinib	0.493	168	-
HAX1	Mubritinib	0.493	169	-
LRRC59	Mubritinib	0.493	170	-
FASTKD3	Mubritinib	0.492	171	-
MED27	Mubritinib	0.492	172	-
AMD1	Mubritinib	0.491	173	-
E2F6	Mubritinib	0.491	174	-
HSPA4	Mubritinib	0.491	175	-
TUBGCP4	Mubritinib	0.491	176	-
CCT2	Mubritinib	0.49	177	-
PAF1	Mubritinib	0.49	178	-
PSMB5	Mubritinib	0.49	179	-
RPL19	Mubritinib	0.49	180	-
RPS14	Mubritinib	0.49	181	-
ATRIP	Mubritinib	0.489	182	-
NKX3-1	Mubritinib	0.489	183	-
OTUB2	Mubritinib	0.489	184	-
CADPS	Mubritinib	0.488	185	-
EEF1G	Mubritinib	0.488	186	-
HARS1	Mubritinib	0.488	187	-
RPS13	Mubritinib	0.488	188	-
BTF3	Mubritinib	0.487	189	-
FRA10AC1	Mubritinib	0.486	190	-
JPT1	Mubritinib	0.486	191	-
KPNB1	Mubritinib	0.486	192	-
NUP54	Mubritinib	0.486	193	-
RPL31	Mubritinib	0.485	194	-
SAMD13	Mubritinib	0.485	195	-
TRIP12	Mubritinib	0.485	196	-
CAD	Mubritinib	0.484	197	-
DNAJA2	Mubritinib	0.484	198	-
HSPH1	Mubritinib	0.484	199	-
ZW10	Mubritinib	0.484	200	-
TTYH1	Mubritinib	0.483	201	-
EIF2S2	Mubritinib	0.482	202	-
ERVK3-1	Mubritinib	0.482	203	-
NTMT1	Mubritinib	0.482	204	-
ZSWIM1	Mubritinib	0.482	205	-
EIF4B	Mubritinib	0.481	206	-
OPLAH	Mubritinib	0.481	207	-
PAK4	Mubritinib	0.481	208	-
AMFR	Mubritinib	0.48	209	-
DNAJB4	Mubritinib	0.48	210	-
METTL5	Mubritinib	0.48	211	-
NAMPT	Mubritinib	0.48	212	-
PUS3	Mubritinib	0.48	213	-
RPS10	Mubritinib	0.48	214	-
UTP3	Mubritinib	0.48	215	-
YME1L1	Mubritinib	0.48	216	-
BBS9	Mubritinib	0.479	217	-
PET117	Mubritinib	0.479	218	-
RPL6	Mubritinib	0.479	219	-
CDK5RAP1	Mubritinib	0.478	220	-
EYA3	Mubritinib	0.478	221	-
GALNT18	Mubritinib	0.478	222	-
MPHOSPH10	Mubritinib	0.478	223	-
NT5C3A	Mubritinib	0.478	224	-
CDC123	Mubritinib	0.477	225	-
CEP85	Mubritinib	0.477	226	-
PREB	Mubritinib	0.477	227	-
KIF3B	Mubritinib	0.476	228	-
RPL21	Mubritinib	0.476	229	-
TAF9	Mubritinib	0.476	230	-
GEMIN4	Mubritinib	0.475	231	-
HAUS7	Mubritinib	0.475	232	-
MPP5	Mubritinib	0.475	233	-
PIM3	Mubritinib	0.475	234	-
RSL24D1	Mubritinib	0.475	235	-
FAM136A	Mubritinib	0.474	236	-
C1orf122	Mubritinib	0.473	237	-
EIF3B	Mubritinib	0.472	238	-
RGS13	Mubritinib	0.472	239	-
SREBF1	Mubritinib	0.472	240	-
TTC27	Mubritinib	0.472	241	-
ZNF775	Mubritinib	0.472	242	-
AC020929.1	Mubritinib	0.471	243	-
EIF5A	Mubritinib	0.471	244	-
GARS1	Mubritinib	0.471	245	-
RPS3	Mubritinib	0.471	246	-
CCT5	Mubritinib	0.47	247	-
NAA15	Mubritinib	0.47	248	-
GTF3C3	Mubritinib	0.469	249	-
LTBP1	Mubritinib	0.469	250	-
NOC2L	Mubritinib	0.469	251	-
PRMT7	Mubritinib	0.469	252	-
RPL36	Mubritinib	0.469	253	-
RPS9	Mubritinib	0.469	254	-
KLHL11	Mubritinib	0.467	255	-
OGFOD1	Mubritinib	0.467	256	-
PDLIM5	Mubritinib	0.467	257	-
RPL29	Mubritinib	0.467	258	-
RRP1B	Mubritinib	0.467	259	-
DHX16	Mubritinib	0.466	260	-
FAM162A	Mubritinib	0.466	261	-
RAP1GAP	Mubritinib	0.466	262	-
EIF3C	Mubritinib	0.465	263	-
HYOU1	Mubritinib	0.465	264	-
KLHDC4	Mubritinib	0.465	265	-
TFR2	Mubritinib	0.465	266	-
GSPT1	Mubritinib	0.464	267	-
KLHL12	Mubritinib	0.464	268	-
LDHAL6B	Mubritinib	0.464	269	-
SEC24A	Mubritinib	0.464	270	-
CXCR5	Mubritinib	0.463	271	-
PLAA	Mubritinib	0.463	272	-
TSR3	Mubritinib	0.463	273	-
UBR2	Mubritinib	0.463	274	-
DUSP10	Mubritinib	0.462	275	-
RPL23A	Mubritinib	0.462	276	-
RRP36	Mubritinib	0.462	277	-
SMIM12	Mubritinib	0.462	278	-
EIF3M	Mubritinib	0.461	279	-
GTF3C1	Mubritinib	0.461	280	-
PPFIA3	Mubritinib	0.461	281	-
PSMC6	Mubritinib	0.461	282	-
RPS15	Mubritinib	0.461	283	-
SMOX	Mubritinib	0.461	284	-
UQCC2	Mubritinib	0.461	285	-
XPO5	Mubritinib	0.461	286	-
ZNHIT3	Mubritinib	0.461	287	-
ACACA	Mubritinib	0.46	288	-
ARL6IP4	Mubritinib	0.46	289	-
CHORDC1	Mubritinib	0.46	290	-
DHX36	Mubritinib	0.46	291	-
GTF3C2	Mubritinib	0.46	292	-
HAUS2	Mubritinib	0.46	293	-
RPL37A	Mubritinib	0.46	294	-
SATB2	Mubritinib	0.46	295	-
CDC6	Mubritinib	0.459	296	-
DHX29	Mubritinib	0.459	297	-
GTPBP8	Mubritinib	0.459	298	-
MICB	Mubritinib	0.459	299	-
NUP188	Mubritinib	0.459	300	-
PPARGC1B	Mubritinib	0.459	301	-
UBA5	Mubritinib	0.459	302	-
KIFAP3	Mubritinib	0.458	303	-
POLE2	Mubritinib	0.458	304	-
RPL5	Mubritinib	0.458	305	-
SART1	Mubritinib	0.458	306	-
TIMM8B	Mubritinib	0.458	307	-
ALAS1	Mubritinib	0.457	308	-
FAM133B	Mubritinib	0.457	309	-
FKBP14	Mubritinib	0.457	310	-
MLLT11	Mubritinib	0.457	311	-
MNAT1	Mubritinib	0.457	312	-
RPL23	Mubritinib	0.457	313	-
ANAPC16	Mubritinib	0.456	314	-
ATF6	Mubritinib	0.456	315	-
CLGN	Mubritinib	0.456	316	-
CLPTM1	Mubritinib	0.456	317	-
EDRF1	Mubritinib	0.456	318	-
NAA50	Mubritinib	0.456	319	-
PTPRU	Mubritinib	0.456	320	-
REXO4	Mubritinib	0.456	321	-
C10orf88	Mubritinib	0.455	322	-
EDC4	Mubritinib	0.455	323	-
FADS2	Mubritinib	0.455	324	-
GTF2E2	Mubritinib	0.455	325	-
VSNL1	Mubritinib	0.455	326	-
E2F5	Mubritinib	0.454	327	-
ENPP3	Mubritinib	0.454	328	-
FAR1	Mubritinib	0.454	329	-
NOCT	Mubritinib	0.454	330	-
RPL10	Mubritinib	0.454	331	-
RPS21	Mubritinib	0.454	332	-
RPSA	Mubritinib	0.454	333	-
TSEN15	Mubritinib	0.454	334	-
BAMBI	Mubritinib	0.453	335	-
EIF3A	Mubritinib	0.453	336	-
FAM124A	Mubritinib	0.453	337	-
LMLN	Mubritinib	0.453	338	-
RPL12	Mubritinib	0.453	339	-
SIX6	Mubritinib	0.453	340	-
SLC6A6	Mubritinib	0.453	341	-
TNFSF9	Mubritinib	0.453	342	-
UTP14A	Mubritinib	0.453	343	-
CCDC58	Mubritinib	0.452	344	-
RPL34	Mubritinib	0.452	345	-
SEC23B	Mubritinib	0.452	346	-
UBE2H	Mubritinib	0.452	347	-
ZNRD2	Mubritinib	0.452	348	-
CCT3	Mubritinib	0.45	349	-
EIF2D	Mubritinib	0.45	350	-
GET4	Mubritinib	0.45	351	-
ISL2	Mubritinib	0.45	352	-
KARS1	Mubritinib	0.45	353	-
RPS11	Mubritinib	0.45	354	-
SECISBP2	Mubritinib	0.45	355	-
TTI2	Mubritinib	0.45	356	-
WWOX	Mubritinib	0.45	357	-
BBS2	Mubritinib	0.449	358	-
EIF2A	Mubritinib	0.449	359	-
LY6E	Mubritinib	0.448	360	-
HIRA	Mubritinib	0.447	361	-
NLRP11	Mubritinib	0.447	362	-
PELO	Mubritinib	0.447	363	-
PEX19	Mubritinib	0.447	364	-
TGIF2	Mubritinib	0.447	365	-
TSTD2	Mubritinib	0.447	366	-
BBS10	Mubritinib	0.446	367	-
PLCG1	Mubritinib	0.446	368	-
RPS24	Mubritinib	0.446	369	-
UQCC1	Mubritinib	0.446	370	-
ABCG1	Mubritinib	0.445	371	-
CCDC124	Mubritinib	0.445	372	-
CTU1	Mubritinib	0.445	373	-
STIP1	Mubritinib	0.445	374	-
CTU2	Mubritinib	0.444	375	-
ELP1	Mubritinib	0.444	376	-
RPL27A	Mubritinib	0.444	377	-
ABCF2	Mubritinib	0.443	378	-
ARHGEF26	Mubritinib	0.443	379	-
CDC25B	Mubritinib	0.443	380	-
KLHL18	Mubritinib	0.443	381	-
PTOV1	Mubritinib	0.443	382	-
QARS1	Mubritinib	0.443	383	-
TOPORS	Mubritinib	0.443	384	-
PEX3	Mubritinib	0.442	385	-
PRRC2C	Mubritinib	0.442	386	-
RPL27	Mubritinib	0.442	387	-
RWDD4	Mubritinib	0.442	388	-
ZFAND2A	Mubritinib	0.442	389	-
AIM2	Mubritinib	0.441	390	-
EDEM3	Mubritinib	0.441	391	-
PSMG4	Mubritinib	0.441	392	-
PUS7L	Mubritinib	0.441	393	-
RPS29	Mubritinib	0.441	394	-
SPATA24	Mubritinib	0.441	395	-
HOOK1	Mubritinib	0.44	396	-
MTR	Mubritinib	0.44	397	-
ZNF277	Mubritinib	0.44	398	-
ELP3	Mubritinib	0.439	399	-
EMC8	Mubritinib	0.439	400	-
ETF1	Mubritinib	0.439	401	-
KIAA1522	Mubritinib	0.439	402	-
RASSF6	Mubritinib	0.439	403	-
STAU1	Mubritinib	0.439	404	-
TBRG4	Mubritinib	0.439	405	-
TSPAN5	Mubritinib	0.439	406	-
FAM222B	Mubritinib	0.438	407	-
MOXD1	Mubritinib	0.438	408	-
NOL7	Mubritinib	0.438	409	-
PLXNA4	Mubritinib	0.438	410	-
WDR6	Mubritinib	0.438	411	-
MMADHC	Mubritinib	0.437	412	-
NPM2	Mubritinib	0.437	413	-
ASB3	Mubritinib	0.436	414	-
BHLHE40	Mubritinib	0.436	415	-
CCDC25	Mubritinib	0.436	416	-
FRRS1	Mubritinib	0.436	417	-
GCC1	Mubritinib	0.436	418	-
SSU72	Mubritinib	0.436	419	-
TRMT112	Mubritinib	0.436	420	-
BTRC	Mubritinib	0.435	421	-
MAK16	Mubritinib	0.435	422	-
NUP58	Mubritinib	0.435	423	-
PISD	Mubritinib	0.435	424	-
RNF168	Mubritinib	0.435	425	-
SRRM2	Mubritinib	0.435	426	-
TSC22D1	Mubritinib	0.435	427	-
WRAP53	Mubritinib	0.435	428	-
HMBS	Mubritinib	0.434	429	-
ARFGAP1	Mubritinib	0.433	430	-
CLUH	Mubritinib	0.433	431	-
DDX56	Mubritinib	0.433	432	-
IZUMO1	Mubritinib	0.433	433	-
PARD6B	Mubritinib	0.433	434	-
PRKRIP1	Mubritinib	0.433	435	-
PSMG1	Mubritinib	0.433	436	-
RPL4	Mubritinib	0.433	437	-
RSAD2	Mubritinib	0.433	438	-
ZPR1	Mubritinib	0.433	439	-
GLRX3	Mubritinib	0.432	440	-
MEIS2	Mubritinib	0.432	441	-
PSMB6	Mubritinib	0.432	442	-
SLAMF6	Mubritinib	0.432	443	-
ASRGL1	Mubritinib	0.431	444	-
CACYBP	Mubritinib	0.431	445	-
CENPE	Mubritinib	0.431	446	-
GDE1	Mubritinib	0.431	447	-
KBTBD8	Mubritinib	0.431	448	-
RABGGTB	Mubritinib	0.431	449	-
RPL13A	Mubritinib	0.431	450	-
EIF3E	Mubritinib	0.43	451	-
RPS2	Mubritinib	0.43	452	-
SMARCAD1	Mubritinib	0.43	453	-
AFF2	Mubritinib	0.429	454	-
BBS7	Mubritinib	0.429	455	-
MKLN1	Mubritinib	0.429	456	-
NLE1	Mubritinib	0.429	457	-
SLC22A5	Mubritinib	0.429	458	-
WDR17	Mubritinib	0.429	459	-
AZIN1	Mubritinib	0.428	460	-
CSNK2A1	Mubritinib	0.428	461	-
ETS1	Mubritinib	0.428	462	-
RRP7A	Mubritinib	0.428	463	-
SLC45A4	Mubritinib	0.428	464	-
VMP1	Mubritinib	0.428	465	-
EPCAM	Mubritinib	0.427	466	-
MANF	Mubritinib	0.427	467	-
RAC3	Mubritinib	0.427	468	-
SLCO4A1	Mubritinib	0.427	469	-
TUBGCP5	Mubritinib	0.427	470	-
NAP1L1	Mubritinib	0.426	471	-
PDSS1	Mubritinib	0.426	472	-
PRIM2	Mubritinib	0.426	473	-
RFESD	Mubritinib	0.426	474	-
RPS19BP1	Mubritinib	0.426	475	-
SHLD3	Mubritinib	0.426	476	-
SRPK1	Mubritinib	0.426	477	-
BBS4	Mubritinib	0.425	478	-
CCT6A	Mubritinib	0.425	479	-
CCT7	Mubritinib	0.425	480	-
CDC73	Mubritinib	0.425	481	-
CIPC	Mubritinib	0.425	482	-
EIF3D	Mubritinib	0.425	483	-
HAUS8	Mubritinib	0.425	484	-
MACC1	Mubritinib	0.425	485	-
NARF	Mubritinib	0.425	486	-
BMS1	Mubritinib	0.424	487	-
METTL2B	Mubritinib	0.424	488	-
BCCIP	Mubritinib	0.423	489	-
IL27RA	Mubritinib	0.423	490	-
MTHFD2	Mubritinib	0.423	491	-
RPL22	Mubritinib	0.423	492	-
RPL8	Mubritinib	0.423	493	-
SCYL3	Mubritinib	0.423	494	-
DUSP12	Mubritinib	0.422	495	-
NANP	Mubritinib	0.422	496	-
ADGRV1	Mubritinib	0.421	497	-
AKT1S1	Mubritinib	0.421	498	-
ATXN10	Mubritinib	0.421	499	-
MRPL23	Mubritinib	0.421	500	-
OPN5	Mubritinib	0.421	501	-
RPL13	Mubritinib	0.421	502	-
TCP1	Mubritinib	0.421	503	-
CCDC167	Mubritinib	0.42	504	-
MIDN	Mubritinib	0.42	505	-
PDP2	Mubritinib	0.42	506	-
EIF2S1	Mubritinib	0.419	507	-
NOLC1	Mubritinib	0.419	508	-
NUFIP1	Mubritinib	0.419	509	-
POU3F2	Mubritinib	0.419	510	-
TUBG1	Mubritinib	0.419	511	-
DESI1	Mubritinib	0.418	512	-
GSTM3	Mubritinib	0.417	513	-
JAKMIP1	Mubritinib	0.417	514	-
KBTBD7	Mubritinib	0.417	515	-
RARS1	Mubritinib	0.417	516	-
CTR9	Mubritinib	0.416	517	-
DSTYK	Mubritinib	0.416	518	-
EIF5B	Mubritinib	0.416	519	-
PSMB7	Mubritinib	0.416	520	-
PUM3	Mubritinib	0.416	521	-
RPS5	Mubritinib	0.416	522	-
CDC23	Mubritinib	0.415	523	-
FDPS	Mubritinib	0.415	524	-
FSD1	Mubritinib	0.415	525	-
IMP4	Mubritinib	0.415	526	-
SAMD7	Mubritinib	0.415	527	-
RBM28	Mubritinib	0.414	528	-
RPL7	Mubritinib	0.414	529	-
RPS26	Mubritinib	0.414	530	-
SH2D5	Mubritinib	0.414	531	-
STOML2	Mubritinib	0.414	532	-
NAPEPLD	Mubritinib	0.413	533	-
TSR1	Mubritinib	0.413	534	-
TXNDC17	Mubritinib	0.413	535	-
VPS53	Mubritinib	0.413	536	-
YBX2	Mubritinib	0.413	537	-
YKT6	Mubritinib	0.413	538	-
BET1L	Mubritinib	0.412	539	-
EIF3L	Mubritinib	0.412	540	-
KPNA2	Mubritinib	0.412	541	-
NPTX2	Mubritinib	0.412	542	-
RPGR	Mubritinib	0.412	543	-
STYXL1	Mubritinib	0.412	544	-
EEF1B2	Mubritinib	0.411	545	-
KCTD9	Mubritinib	0.411	546	-
MTREX	Mubritinib	0.411	547	-
RANGAP1	Mubritinib	0.411	548	-
SNX27	Mubritinib	0.411	549	-
UBE2O	Mubritinib	0.411	550	-
CALR	Mubritinib	0.41	551	-
MNX1	Mubritinib	0.41	552	-
PCDHGA6	Mubritinib	0.41	553	-
RPL9	Mubritinib	0.41	554	-
SAAL1	Mubritinib	0.41	555	-
SNAPC3	Mubritinib	0.41	556	-
ARMC6	Mubritinib	0.409	557	-
GIGYF2	Mubritinib	0.409	558	-
RPL3	Mubritinib	0.409	559	-
RPL35A	Mubritinib	0.409	560	-
AKAP10	Mubritinib	0.408	561	-
C19orf25	Mubritinib	0.408	562	-
PPP2R5B	Mubritinib	0.408	563	-
RNF115	Mubritinib	0.408	564	-
THUMPD3	Mubritinib	0.408	565	-
TOMM5	Mubritinib	0.408	566	-
ZNF518B	Mubritinib	0.408	567	-
ZNF665	Mubritinib	0.408	568	-
CINP	Mubritinib	0.407	569	-
DMD	Mubritinib	0.407	570	-
EIF3K	Mubritinib	0.407	571	-
EIF4H	Mubritinib	0.407	572	-
GCLC	Mubritinib	0.407	573	-
GTF3C4	Mubritinib	0.407	574	-
NUP62	Mubritinib	0.407	575	-
SMYD4	Mubritinib	0.407	576	-
XRCC2	Mubritinib	0.407	577	-
DCAF15	Mubritinib	0.406	578	-
IPO4	Mubritinib	0.406	579	-
KRT31	Mubritinib	0.406	580	-
PNKD	Mubritinib	0.406	581	-
AEBP2	Mubritinib	0.405	582	-
EIF4G2	Mubritinib	0.405	583	-
LMBR1	Mubritinib	0.405	584	-
PTRHD1	Mubritinib	0.405	585	-
SDHAF3	Mubritinib	0.405	586	-
SLFN14	Mubritinib	0.405	587	-
TXLNG	Mubritinib	0.405	588	-
WDR3	Mubritinib	0.405	589	-
ABCB8	Mubritinib	0.404	590	-
CABIN1	Mubritinib	0.404	591	-
CREB5	Mubritinib	0.404	592	-
DCUN1D5	Mubritinib	0.404	593	-
ESCO1	Mubritinib	0.404	594	-
KLF10	Mubritinib	0.404	595	-
RPL11	Mubritinib	0.404	596	-
PCGF6	Mubritinib	0.403	597	-
PNMA2	Mubritinib	0.403	598	-
ABLIM2	Mubritinib	0.402	599	-
ANAPC15	Mubritinib	0.402	600	-
NUFIP2	Mubritinib	0.402	601	-
OR4D6	Mubritinib	0.402	602	-
RNF8	Mubritinib	0.402	603	-
USP44	Mubritinib	0.402	604	-
YAE1	Mubritinib	0.402	605	-
PHLPP2	Mubritinib	0.401	606	-
POLR2H	Mubritinib	0.401	607	-
RANGRF	Mubritinib	0.401	608	-
RPL10A	Mubritinib	0.401	609	-
UTP20	Mubritinib	0.401	610	-
CHPF	Mubritinib	0.4	611	-
GPI	Mubritinib	0.4	612	-
MED12L	Mubritinib	0.4	613	-
RINT1	Mubritinib	0.4	614	-
FASTKD2	Mubritinib	0.399	615	-
GFRA1	Mubritinib	0.399	616	-
HYPK	Mubritinib	0.399	617	-
NABP1	Mubritinib	0.399	618	-
ITGA3	Mubritinib	0.398	619	-
LTO1	Mubritinib	0.398	620	-
MID1IP1	Mubritinib	0.398	621	-
STX18	Mubritinib	0.398	622	-
SULT1B1	Mubritinib	0.398	623	-
CCNH	Mubritinib	0.397	624	-
CHAC2	Mubritinib	0.397	625	-
DNAJC18	Mubritinib	0.397	626	-
NUDC	Mubritinib	0.397	627	-
PDCD2L	Mubritinib	0.397	628	-
SHQ1	Mubritinib	0.397	629	-
AURKA	Mubritinib	0.396	630	-
FAM241B	Mubritinib	0.396	631	-
RHEX	Mubritinib	0.396	632	-
RPL15	Mubritinib	0.396	633	-
RPP40	Mubritinib	0.396	634	-
RRP15	Mubritinib	0.396	635	-
SMYD5	Mubritinib	0.396	636	-
DPH2	Mubritinib	0.395	637	-
EMC2	Mubritinib	0.395	638	-
FAM102A	Mubritinib	0.395	639	-
GK5	Mubritinib	0.395	640	-
MYOM1	Mubritinib	0.395	641	-
PEX5	Mubritinib	0.395	642	-
PPRC1	Mubritinib	0.395	643	-
LDHA	Mubritinib	0.394	644	-
NIF3L1	Mubritinib	0.394	645	-
PES1	Mubritinib	0.394	646	-
ABCD3	Mubritinib	0.393	647	-
GLMN	Mubritinib	0.393	648	-
NUP205	Mubritinib	0.393	649	-
PGAM1	Mubritinib	0.393	650	-
PGRMC1	Mubritinib	0.393	651	-
STK35	Mubritinib	0.393	652	-
TBL3	Mubritinib	0.393	653	-
ASB6	Mubritinib	0.392	654	-
METTL6	Mubritinib	0.392	655	-
SCN3A	Mubritinib	0.392	656	-
TIMM50	Mubritinib	0.392	657	-
AAMP	Mubritinib	0.391	658	-
DDX3X	Mubritinib	0.391	659	-
FTSJ3	Mubritinib	0.391	660	-
TMX2	Mubritinib	0.391	661	-
IPPK	Mubritinib	0.39	662	-
MARCHF9	Mubritinib	0.39	663	-
BUB1	Mubritinib	0.389	664	-
DNMT3B	Mubritinib	0.389	665	-
EFTUD2	Mubritinib	0.389	666	-
HELLS	Mubritinib	0.389	667	-
LARP1	Mubritinib	0.389	668	-
MAPT	Mubritinib	0.389	669	-
PSMA8	Mubritinib	0.389	670	-
ACO1	Mubritinib	0.388	671	-
C4orf46	Mubritinib	0.388	672	-
CHD8	Mubritinib	0.388	673	-
DDX52	Mubritinib	0.388	674	-
MTFR1	Mubritinib	0.388	675	-
PRKCI	Mubritinib	0.388	676	-
PRRC2A	Mubritinib	0.388	677	-
SDAD1	Mubritinib	0.388	678	-
SYNGR4	Mubritinib	0.388	679	-
UBE2S	Mubritinib	0.388	680	-
UCKL1	Mubritinib	0.388	681	-
CDKL5	Mubritinib	0.387	682	-
CRY2	Mubritinib	0.387	683	-
FBXL15	Mubritinib	0.387	684	-
GEMIN5	Mubritinib	0.387	685	-
SND1	Mubritinib	0.387	686	-
TRPC4AP	Mubritinib	0.387	687	-
ANKRD52	Mubritinib	0.386	688	-
EAPP	Mubritinib	0.386	689	-
SPTY2D1	Mubritinib	0.386	690	-
TMEM38B	Mubritinib	0.386	691	-
ZBTB21	Mubritinib	0.386	692	-
DNAJB14	Mubritinib	0.385	693	-
MEA1	Mubritinib	0.385	694	-
RHPN2	Mubritinib	0.385	695	-
SIGLEC6	Mubritinib	0.385	696	-
TNRC6A	Mubritinib	0.385	697	-
TTI1	Mubritinib	0.385	698	-
WDR36	Mubritinib	0.385	699	-
AHCY	Mubritinib	0.384	700	-
CLCN5	Mubritinib	0.384	701	-
ERCC6L	Mubritinib	0.384	702	-
LDHC	Mubritinib	0.384	703	-
RPLP0	Mubritinib	0.384	704	-
RPS23	Mubritinib	0.384	705	-
SEMG2	Mubritinib	0.384	706	-
XAB2	Mubritinib	0.384	707	-
AMBRA1	Mubritinib	0.383	708	-
ASXL1	Mubritinib	0.383	709	-
CHI3L2	Mubritinib	0.383	710	-
FAM13A	Mubritinib	0.383	711	-
PPP1R11	Mubritinib	0.383	712	-
PSMG3	Mubritinib	0.383	713	-
RPL38	Mubritinib	0.383	714	-
TMEM115	Mubritinib	0.383	715	-
TRMT5	Mubritinib	0.383	716	-
ZMYND19	Mubritinib	0.383	717	-
BAG4	Mubritinib	0.382	718	-
IGLL5	Mubritinib	0.382	719	-
RPL18	Mubritinib	0.382	720	-
ARMC4	Mubritinib	0.381	721	-
BLZF1	Mubritinib	0.381	722	-
BOP1	Mubritinib	0.381	723	-
DPF1	Mubritinib	0.381	724	-
ECE1	Mubritinib	0.381	725	-
MKRN3	Mubritinib	0.381	726	-
SRP68	Mubritinib	0.381	727	-
TBC1D32	Mubritinib	0.381	728	-
ANXA3	Mubritinib	0.38	729	-
ARL6	Mubritinib	0.38	730	-
CD14	Mubritinib	0.38	731	-
CDC16	Mubritinib	0.38	732	-
CIP2A	Mubritinib	0.38	733	-
DNAJC15	Mubritinib	0.38	734	-
EIF3F	Mubritinib	0.38	735	-
HSPA5	Mubritinib	0.38	736	-
PPA1	Mubritinib	0.38	737	-
GIMAP7	Mubritinib	0.379	738	-
IPO11	Mubritinib	0.379	739	-
MFSD3	Mubritinib	0.379	740	-
PLAAT4	Mubritinib	0.379	741	-
RAB6B	Mubritinib	0.379	742	-
SEMA4B	Mubritinib	0.379	743	-
UTP4	Mubritinib	0.379	744	-
ZFC3H1	Mubritinib	0.379	745	-
ZNF598	Mubritinib	0.379	746	-
ZRANB1	Mubritinib	0.379	747	-
ALKBH7	Mubritinib	0.378	748	-
BORA	Mubritinib	0.378	749	-
DHRS7B	Mubritinib	0.378	750	-
FBRS	Mubritinib	0.378	751	-
GAS2	Mubritinib	0.378	752	-
GSE1	Mubritinib	0.378	753	-
GZF1	Mubritinib	0.378	754	-
NEURL4	Mubritinib	0.378	755	-
NXF3	Mubritinib	0.378	756	-
POLE3	Mubritinib	0.378	757	-
ZC3H12A	Mubritinib	0.378	758	-
AC099494.7	Mubritinib	0.377	759	-
ANKRD40	Mubritinib	0.377	760	-
C12orf29	Mubritinib	0.377	761	-
CDC37L1	Mubritinib	0.377	762	-
SLC2A1	Mubritinib	0.377	763	-
SMIM3	Mubritinib	0.377	764	-
MYCN	Mubritinib	0.376	765	-
PLS1	Mubritinib	0.376	766	-
SEC61G	Mubritinib	0.376	767	-
SPAG5	Mubritinib	0.376	768	-
ARFIP2	Mubritinib	0.375	769	-
C1GALT1	Mubritinib	0.375	770	-
HMOX1	Mubritinib	0.375	771	-
LONRF1	Mubritinib	0.375	772	-
NRDC	Mubritinib	0.375	773	-
RPL24	Mubritinib	0.375	774	-
RTEL1	Mubritinib	0.375	775	-
SORT1	Mubritinib	0.375	776	-
EBNA1BP2	Mubritinib	0.374	777	-
SDHAF1	Mubritinib	0.374	778	-
UBXN2B	Mubritinib	0.374	779	-
ANKHD1	Mubritinib	0.373	780	-
CEP85L	Mubritinib	0.373	781	-
IPP	Mubritinib	0.373	782	-
KNSTRN	Mubritinib	0.373	783	-
MTHFD2L	Mubritinib	0.373	784	-
RPL35	Mubritinib	0.373	785	-
SDCBP2	Mubritinib	0.373	786	-
SPATA5L1	Mubritinib	0.373	787	-
AGGF1	Mubritinib	0.372	788	-
CLASP1	Mubritinib	0.372	789	-
PTPRCAP	Mubritinib	0.372	790	-
RPS16	Mubritinib	0.372	791	-
SEC24D	Mubritinib	0.372	792	-
SRP72	Mubritinib	0.372	793	-
TFRC	Mubritinib	0.372	794	-
TTC31	Mubritinib	0.372	795	-
ACTR1A	Mubritinib	0.371	796	-
CCT6B	Mubritinib	0.371	797	-
GLE1	Mubritinib	0.371	798	-
IMP3	Mubritinib	0.371	799	-
PSTK	Mubritinib	0.371	800	-
CLDN18	Mubritinib	0.37	801	-
COX11	Mubritinib	0.37	802	-
NOL6	Mubritinib	0.37	803	-
PANK1	Mubritinib	0.37	804	-
RASGRP3	Mubritinib	0.37	805	-
RNF6	Mubritinib	0.37	806	-
TRIM35	Mubritinib	0.37	807	-
ZNF281	Mubritinib	0.37	808	-
G2E3	Mubritinib	0.369	809	-
LSS	Mubritinib	0.369	810	-
MRPL1	Mubritinib	0.369	811	-
PAPOLG	Mubritinib	0.369	812	-
SLC25A17	Mubritinib	0.369	813	-
TMUB1	Mubritinib	0.369	814	-
CRK	Mubritinib	0.368	815	-
GNB1L	Mubritinib	0.368	816	-
SPATA5	Mubritinib	0.368	817	-
TNFRSF21	Mubritinib	0.368	818	-
TUBA3E	Mubritinib	0.368	819	-
XYLB	Mubritinib	0.368	820	-
AC040160.1	Mubritinib	0.367	821	-
COPS8	Mubritinib	0.367	822	-
FXR1	Mubritinib	0.367	823	-
ADSL	Mubritinib	0.366	824	-
ATPAF1	Mubritinib	0.366	825	-
DOC2A	Mubritinib	0.366	826	-
GIPC1	Mubritinib	0.366	827	-
JAM3	Mubritinib	0.366	828	-
KRT79	Mubritinib	0.366	829	-
PDAP1	Mubritinib	0.366	830	-
SLC39A14	Mubritinib	0.366	831	-
SYN1	Mubritinib	0.366	832	-
TMEM237	Mubritinib	0.366	833	-
UTP6	Mubritinib	0.366	834	-
ATAT1	Mubritinib	0.365	835	-
PLXNA1	Mubritinib	0.365	836	-
PRELID3B	Mubritinib	0.365	837	-
PRKAR1B	Mubritinib	0.365	838	-
ACBD6	Mubritinib	0.364	839	-
C1orf53	Mubritinib	0.364	840	-
CHST10	Mubritinib	0.364	841	-
IGSF8	Mubritinib	0.364	842	-
KCNK5	Mubritinib	0.364	843	-
MAGED2	Mubritinib	0.364	844	-
MIEN1	Mubritinib	0.364	845	-
TPT1	Mubritinib	0.364	846	-
ZMIZ2	Mubritinib	0.364	847	-
EEF2	Mubritinib	0.363	848	-
MMACHC	Mubritinib	0.363	849	-
PLK1	Mubritinib	0.363	850	-
PSMA1	Mubritinib	0.363	851	-
PTS	Mubritinib	0.363	852	-
RP9	Mubritinib	0.363	853	-
RPL28	Mubritinib	0.363	854	-
TTC39B	Mubritinib	0.363	855	-
USP42	Mubritinib	0.363	856	-
DEDD	Mubritinib	0.362	857	-
DNTTIP2	Mubritinib	0.362	858	-
EIF5A2	Mubritinib	0.362	859	-
ESRRB	Mubritinib	0.362	860	-
KIDINS220	Mubritinib	0.362	861	-
KIF3A	Mubritinib	0.362	862	-
MGA	Mubritinib	0.362	863	-
POLR2D	Mubritinib	0.362	864	-
TMEM183A	Mubritinib	0.362	865	-
ATP6V1C1	Mubritinib	0.361	866	-
CCDC14	Mubritinib	0.361	867	-
GALNT10	Mubritinib	0.361	868	-
GGNBP2	Mubritinib	0.361	869	-
GPBP1L1	Mubritinib	0.361	870	-
GRWD1	Mubritinib	0.361	871	-
RPL30	Mubritinib	0.361	872	-
TEX9	Mubritinib	0.361	873	-
TSNARE1	Mubritinib	0.361	874	-
UBE2R2	Mubritinib	0.361	875	-
CWC25	Mubritinib	0.36	876	-
ILF3	Mubritinib	0.36	877	-
SIL1	Mubritinib	0.36	878	-
WDR54	Mubritinib	0.36	879	-
ATP6V1G2	Mubritinib	0.359	880	-
CAMSAP3	Mubritinib	0.359	881	-
PET100	Mubritinib	0.359	882	-
SNAP47	Mubritinib	0.359	883	-
USO1	Mubritinib	0.359	884	-
ZNF891	Mubritinib	0.359	885	-
KCNAB3	Mubritinib	0.358	886	-
LUC7L3	Mubritinib	0.358	887	-
MAGED1	Mubritinib	0.358	888	-
RIF1	Mubritinib	0.358	889	-
TNRC18	Mubritinib	0.358	890	-
UTP18	Mubritinib	0.358	891	-
DNAJC7	Mubritinib	0.357	892	-
FBXL18	Mubritinib	0.357	893	-
FKBP4	Mubritinib	0.357	894	-
NUP133	Mubritinib	0.357	895	-
PAPSS1	Mubritinib	0.357	896	-
SLIRP	Mubritinib	0.357	897	-
SNX10	Mubritinib	0.357	898	-
WDR12	Mubritinib	0.357	899	-
AHNAK2	Mubritinib	0.356	900	-
CCDC187	Mubritinib	0.356	901	-
CNIH4	Mubritinib	0.356	902	-
DDX11	Mubritinib	0.356	903	-
EIF3H	Mubritinib	0.356	904	-
FOXO3B	Mubritinib	0.356	905	-
PAX9	Mubritinib	0.356	906	-
PEX13	Mubritinib	0.356	907	-
PFDN2	Mubritinib	0.356	908	-
USPL1	Mubritinib	0.356	909	-
UTS2	Mubritinib	0.356	910	-
ATG3	Mubritinib	0.355	911	-
ERI1	Mubritinib	0.355	912	-
HSPA9	Mubritinib	0.355	913	-
MPHOSPH6	Mubritinib	0.355	914	-
STAT3	Mubritinib	0.355	915	-
TYW1	Mubritinib	0.355	916	-
CYSTM1	Mubritinib	0.354	917	-
FAM98C	Mubritinib	0.354	918	-
FNTA	Mubritinib	0.354	919	-
HEATR1	Mubritinib	0.354	920	-
POM121	Mubritinib	0.354	921	-
RPL7A	Mubritinib	0.354	922	-
RTN4	Mubritinib	0.354	923	-
SWT1	Mubritinib	0.354	924	-
TSPYL5	Mubritinib	0.354	925	-
TULP3	Mubritinib	0.354	926	-
ZSWIM3	Mubritinib	0.354	927	-
CHKA	Mubritinib	0.353	928	-
ELOB	Mubritinib	0.353	929	-
GLB1L2	Mubritinib	0.353	930	-
KBTBD6	Mubritinib	0.353	931	-
KLHL3	Mubritinib	0.353	932	-
MARS1	Mubritinib	0.353	933	-
MPLKIP	Mubritinib	0.353	934	-
MTA3	Mubritinib	0.353	935	-
PSRC1	Mubritinib	0.353	936	-
SEC14L1	Mubritinib	0.353	937	-
SELENOI	Mubritinib	0.353	938	-
TOMM40	Mubritinib	0.353	939	-
ARAP1	Mubritinib	0.352	940	-
CNTNAP1	Mubritinib	0.352	941	-
GRIK3	Mubritinib	0.352	942	-
NAA30	Mubritinib	0.352	943	-
PAQR3	Mubritinib	0.352	944	-
POP5	Mubritinib	0.352	945	-
PXYLP1	Mubritinib	0.352	946	-
SH2D3A	Mubritinib	0.352	947	-
TRIM37	Mubritinib	0.352	948	-
UBE2J2	Mubritinib	0.352	949	-
AICDA	Mubritinib	0.351	950	-
CCDC74A	Mubritinib	0.351	951	-
CNOT6	Mubritinib	0.351	952	-
NAA10	Mubritinib	0.351	953	-
RPF1	Mubritinib	0.351	954	-
SSRP1	Mubritinib	0.351	955	-
TMCO6	Mubritinib	0.351	956	-
UQCR10	Mubritinib	0.351	957	-
ZNF532	Mubritinib	0.351	958	-
BRAF	Mubritinib	0.35	959	-
C12orf45	Mubritinib	0.35	960	-
HAUS5	Mubritinib	0.35	961	-
RGS14	Mubritinib	0.35	962	-
ACPP	Mubritinib	0.349	963	-
C8orf76	Mubritinib	0.349	964	-
C9orf78	Mubritinib	0.349	965	-
EXOC6B	Mubritinib	0.349	966	-
MMS19	Mubritinib	0.349	967	-
RPP30	Mubritinib	0.349	968	-
TELO2	Mubritinib	0.349	969	-
XPO6	Mubritinib	0.349	970	-
BRD2	Mubritinib	0.348	971	-
FARSA	Mubritinib	0.348	972	-
GIMAP8	Mubritinib	0.348	973	-
HUS1	Mubritinib	0.348	974	-
NOL11	Mubritinib	0.348	975	-
OBI1	Mubritinib	0.348	976	-
RAB23	Mubritinib	0.348	977	-
FBXO21	Mubritinib	0.347	978	-
HMGN5	Mubritinib	0.347	979	-
KLHDC3	Mubritinib	0.347	980	-
PBK	Mubritinib	0.347	981	-
PCID2	Mubritinib	0.347	982	-
RNF14	Mubritinib	0.347	983	-
TEDC2	Mubritinib	0.347	984	-
THOC7	Mubritinib	0.347	985	-
DCAF4	Mubritinib	0.346	986	-
FAM98A	Mubritinib	0.346	987	-
HMOX2	Mubritinib	0.346	988	-
TOR1AIP2	Mubritinib	0.346	989	-
ACSL3	Mubritinib	0.345	990	-
DCAF11	Mubritinib	0.345	991	-
ETNK1	Mubritinib	0.345	992	-
FGFR1OP	Mubritinib	0.345	993	-
KEL	Mubritinib	0.345	994	-
OTUD5	Mubritinib	0.345	995	-
ZC3HAV1	Mubritinib	0.345	996	-
ANK3	Mubritinib	0.344	997	-
CCDC112	Mubritinib	0.344	998	-
LDHB	Mubritinib	0.344	999	-
PDCD11	Mubritinib	0.344	1000	-
POLE	Mubritinib	0.344	1001	-
SMYD3	Mubritinib	0.344	1002	-
BRWD3	Mubritinib	0.343	1003	-
LTV1	Mubritinib	0.343	1004	-
MYBBP1A	Mubritinib	0.343	1005	-
NOL10	Mubritinib	0.343	1006	-
RNF144B	Mubritinib	0.343	1007	-
TOMM6	Mubritinib	0.343	1008	-
ZNF730	Mubritinib	0.343	1009	-
ATAD5	Mubritinib	0.342	1010	-
CPSF3	Mubritinib	0.342	1011	-
DNAJC3	Mubritinib	0.342	1012	-
FAU	Mubritinib	0.342	1013	-
GGT1	Mubritinib	0.342	1014	-
JMJD4	Mubritinib	0.342	1015	-
LRRC47	Mubritinib	0.342	1016	-
NKAIN4	Mubritinib	0.342	1017	-
SSBP3	Mubritinib	0.342	1018	-
TMEM229B	Mubritinib	0.342	1019	-
WDR4	Mubritinib	0.342	1020	-
ESPNL	Mubritinib	0.341	1021	-
FANCD2	Mubritinib	0.341	1022	-
FOXO6	Mubritinib	0.341	1023	-
LRRC42	Mubritinib	0.341	1024	-
STX10	Mubritinib	0.341	1025	-
SUGCT	Mubritinib	0.341	1026	-
UBOX5	Mubritinib	0.341	1027	-
XPNPEP3	Mubritinib	0.341	1028	-
CAPRIN2	Mubritinib	0.34	1029	-
CCT8	Mubritinib	0.34	1030	-
EPS15L1	Mubritinib	0.34	1031	-
G3BP1	Mubritinib	0.34	1032	-
GLUL	Mubritinib	0.34	1033	-
LSM11	Mubritinib	0.34	1034	-
PCGF2	Mubritinib	0.34	1035	-
PRIM1	Mubritinib	0.34	1036	-
RSL1D1	Mubritinib	0.34	1037	-
SLC29A1	Mubritinib	0.34	1038	-
TIMM44	Mubritinib	0.34	1039	-
WDR46	Mubritinib	0.34	1040	-
CASC3	Mubritinib	0.339	1041	-
EXOSC8	Mubritinib	0.339	1042	-
FASN	Mubritinib	0.339	1043	-
GNAO1	Mubritinib	0.339	1044	-
OTX1	Mubritinib	0.339	1045	-
RAD51C	Mubritinib	0.339	1046	-
RCL1	Mubritinib	0.339	1047	-
SLC22A23	Mubritinib	0.339	1048	-
SMG6	Mubritinib	0.339	1049	-
TMEM250	Mubritinib	0.339	1050	-
TUBGCP3	Mubritinib	0.339	1051	-
UTP11	Mubritinib	0.339	1052	-
UTP25	Mubritinib	0.339	1053	-
AL022312.1	Mubritinib	0.338	1054	-
ANKZF1	Mubritinib	0.338	1055	-
COA1	Mubritinib	0.338	1056	-
CYB5R2	Mubritinib	0.338	1057	-
DPH1	Mubritinib	0.338	1058	-
KLHL21	Mubritinib	0.338	1059	-
MALSU1	Mubritinib	0.338	1060	-
NCBP3	Mubritinib	0.338	1061	-
NFE2L1	Mubritinib	0.338	1062	-
PPP1R15B	Mubritinib	0.338	1063	-
RER1	Mubritinib	0.338	1064	-
SLF1	Mubritinib	0.338	1065	-
TGDS	Mubritinib	0.338	1066	-
TOP1	Mubritinib	0.338	1067	-
ALKBH1	Mubritinib	0.337	1068	-
COPRS	Mubritinib	0.337	1069	-
RC3H1	Mubritinib	0.337	1070	-
TRO	Mubritinib	0.337	1071	-
TTLL4	Mubritinib	0.337	1072	-
ZNF527	Mubritinib	0.337	1073	-
AK6	Mubritinib	0.336	1074	-
AP1G1	Mubritinib	0.336	1075	-
BICDL1	Mubritinib	0.336	1076	-
CELF1	Mubritinib	0.336	1077	-
DDX21	Mubritinib	0.336	1078	-
FAHD2B	Mubritinib	0.336	1079	-
NFIA	Mubritinib	0.336	1080	-
SCN4A	Mubritinib	0.336	1081	-
TMCO1	Mubritinib	0.336	1082	-
TRIT1	Mubritinib	0.336	1083	-
BNIP1	Mubritinib	0.335	1084	-
C1orf109	Mubritinib	0.335	1085	-
CDC34	Mubritinib	0.335	1086	-
HSBP1	Mubritinib	0.335	1087	-
NUP43	Mubritinib	0.335	1088	-
TSEN34	Mubritinib	0.335	1089	-
ATIC	Mubritinib	0.334	1090	-
DDN	Mubritinib	0.334	1091	-
FBXW4	Mubritinib	0.334	1092	-
ITGB4	Mubritinib	0.334	1093	-
RSAD1	Mubritinib	0.334	1094	-
PPIL1	Mubritinib	0.333	1095	-
RNF121	Mubritinib	0.333	1096	-
TET1	Mubritinib	0.333	1097	-
TRIM62	Mubritinib	0.333	1098	-
TYW3	Mubritinib	0.333	1099	-
BICD2	Mubritinib	0.332	1100	-
C7orf50	Mubritinib	0.332	1101	-
CLASP2	Mubritinib	0.332	1102	-
DDX19A	Mubritinib	0.332	1103	-
ISYNA1	Mubritinib	0.332	1104	-
MCL1	Mubritinib	0.332	1105	-
NAT8L	Mubritinib	0.332	1106	-
NUP42	Mubritinib	0.332	1107	-
RPL14	Mubritinib	0.332	1108	-
STRAP	Mubritinib	0.332	1109	-
APBA2	Mubritinib	0.331	1110	-
CENPV	Mubritinib	0.331	1111	-
DSTN	Mubritinib	0.331	1112	-
EXOSC2	Mubritinib	0.331	1113	-
FBLIM1	Mubritinib	0.331	1114	-
ITPK1	Mubritinib	0.331	1115	-
PGAM5	Mubritinib	0.331	1116	-
SMARCA1	Mubritinib	0.331	1117	-
TACC1	Mubritinib	0.331	1118	-
ZNHIT6	Mubritinib	0.331	1119	-
C8orf88	Mubritinib	0.33	1120	-
CSNK2A2	Mubritinib	0.33	1121	-
CTNNBL1	Mubritinib	0.33	1122	-
ECT2	Mubritinib	0.33	1123	-
HIC2	Mubritinib	0.33	1124	-
PDIA4	Mubritinib	0.33	1125	-
RGPD8	Mubritinib	0.33	1126	-
CYCS	Mubritinib	0.329	1127	-
DOHH	Mubritinib	0.329	1128	-
ECSIT	Mubritinib	0.329	1129	-
NOP16	Mubritinib	0.329	1130	-
RIOK3	Mubritinib	0.329	1131	-
SMIM26	Mubritinib	0.329	1132	-
TMEM161A	Mubritinib	0.329	1133	-
TRMT6	Mubritinib	0.329	1134	-
UFD1	Mubritinib	0.329	1135	-
WNK2	Mubritinib	0.329	1136	-
YTHDF3	Mubritinib	0.329	1137	-
CNNM2	Mubritinib	0.328	1138	-
NAP1L5	Mubritinib	0.328	1139	-
RPL32	Mubritinib	0.328	1140	-
VWA5A	Mubritinib	0.328	1141	-
ZBTB16	Mubritinib	0.328	1142	-
AATF	Mubritinib	0.327	1143	-
AUP1	Mubritinib	0.327	1144	-
BNIP3L	Mubritinib	0.327	1145	-
CDCA4	Mubritinib	0.327	1146	-
CEP290	Mubritinib	0.327	1147	-
CFL2	Mubritinib	0.327	1148	-
DNAAF5	Mubritinib	0.327	1149	-
FASTKD5	Mubritinib	0.327	1150	-
RRNAD1	Mubritinib	0.327	1151	-
TIMM17A	Mubritinib	0.327	1152	-
TTC29	Mubritinib	0.327	1153	-
ABCF3	Mubritinib	0.326	1154	-
AVL9	Mubritinib	0.326	1155	-
BAZ1B	Mubritinib	0.326	1156	-
CEP95	Mubritinib	0.326	1157	-
COX18	Mubritinib	0.326	1158	-
RPL18A	Mubritinib	0.326	1159	-
SENP3	Mubritinib	0.326	1160	-
ZNF500	Mubritinib	0.326	1161	-
CASTOR2	Mubritinib	0.325	1162	-
DHX57	Mubritinib	0.325	1163	-
EIF2AK1	Mubritinib	0.325	1164	-
GNL2	Mubritinib	0.325	1165	-
LCMT1	Mubritinib	0.325	1166	-
NSA2	Mubritinib	0.325	1167	-
NT5DC1	Mubritinib	0.325	1168	-
PRAME	Mubritinib	0.325	1169	-
USP47	Mubritinib	0.325	1170	-
ATP1B2	Mubritinib	0.324	1171	-
C1orf52	Mubritinib	0.324	1172	-
GIMAP1	Mubritinib	0.324	1173	-
ISOC1	Mubritinib	0.324	1174	-
LDLR	Mubritinib	0.324	1175	-
LGMN	Mubritinib	0.324	1176	-
MBTPS1	Mubritinib	0.324	1177	-
NACA2	Mubritinib	0.324	1178	-
TNFRSF10A	Mubritinib	0.324	1179	-
ZGRF1	Mubritinib	0.324	1180	-
CAPRIN1	Mubritinib	0.323	1181	-
CENPX	Mubritinib	0.323	1182	-
DENND6A	Mubritinib	0.323	1183	-
EID2	Mubritinib	0.323	1184	-
EMC3	Mubritinib	0.323	1185	-
FDX1	Mubritinib	0.323	1186	-
GALNT11	Mubritinib	0.323	1187	-
MPDU1	Mubritinib	0.323	1188	-
MRRF	Mubritinib	0.323	1189	-
PNO1	Mubritinib	0.323	1190	-
RALGPS1	Mubritinib	0.323	1191	-
SLC35E1	Mubritinib	0.323	1192	-
CDC42BPG	Mubritinib	0.322	1193	-
HENMT1	Mubritinib	0.322	1194	-
NBEA	Mubritinib	0.322	1195	-
NGDN	Mubritinib	0.322	1196	-
PFAS	Mubritinib	0.322	1197	-
PTPN3	Mubritinib	0.322	1198	-
RPLP1	Mubritinib	0.322	1199	-
SCFD2	Mubritinib	0.322	1200	-
SUPT7L	Mubritinib	0.322	1201	-
TIMM23	Mubritinib	0.322	1202	-
TUBB4A	Mubritinib	0.322	1203	-
ARCN1	Mubritinib	0.321	1204	-
ARF5	Mubritinib	0.321	1205	-
CCNF	Mubritinib	0.321	1206	-
DBR1	Mubritinib	0.321	1207	-
DPH5	Mubritinib	0.321	1208	-
IL9R	Mubritinib	0.321	1209	-
MKKS	Mubritinib	0.321	1210	-
PPM1G	Mubritinib	0.321	1211	-
PUDP	Mubritinib	0.321	1212	-
RTL6	Mubritinib	0.321	1213	-
UAP1	Mubritinib	0.321	1214	-
UQCC3	Mubritinib	0.321	1215	-
ABCC1	Mubritinib	0.32	1216	-
AZI2	Mubritinib	0.32	1217	-
CSTA	Mubritinib	0.32	1218	-
DMBT1	Mubritinib	0.32	1219	-
ENTPD6	Mubritinib	0.32	1220	-
FAM83D	Mubritinib	0.32	1221	-
FBXO33	Mubritinib	0.32	1222	-
SUPT6H	Mubritinib	0.32	1223	-
UBE3D	Mubritinib	0.32	1224	-
ZNF610	Mubritinib	0.32	1225	-
ARV1	Mubritinib	0.319	1226	-
ICE1	Mubritinib	0.319	1227	-
KIF2C	Mubritinib	0.319	1228	-
MIPEP	Mubritinib	0.319	1229	-
PIM2	Mubritinib	0.319	1230	-
PUF60	Mubritinib	0.319	1231	-
SGCB	Mubritinib	0.319	1232	-
VARS2	Mubritinib	0.319	1233	-
BAG3	Mubritinib	0.318	1234	-
BARHL2	Mubritinib	0.318	1235	-
CAMKK1	Mubritinib	0.318	1236	-
FANCC	Mubritinib	0.318	1237	-
GMNN	Mubritinib	0.318	1238	-
GPATCH4	Mubritinib	0.318	1239	-
LARP1B	Mubritinib	0.318	1240	-
MRPL55	Mubritinib	0.318	1241	-
NOMO1	Mubritinib	0.318	1242	-
EXOSC10	Mubritinib	0.317	1243	-
MED29	Mubritinib	0.317	1244	-
PPAT	Mubritinib	0.317	1245	-
RCC1	Mubritinib	0.317	1246	-
TFDP2	Mubritinib	0.317	1247	-
TMEM208	Mubritinib	0.317	1248	-
UBE2G2	Mubritinib	0.317	1249	-
ZNF444	Mubritinib	0.317	1250	-
BMPR1A	Mubritinib	0.316	1251	-
CPLX1	Mubritinib	0.316	1252	-
DHX37	Mubritinib	0.316	1253	-
IPO5	Mubritinib	0.316	1254	-
MOCS1	Mubritinib	0.316	1255	-
PCM1	Mubritinib	0.316	1256	-
SMG7	Mubritinib	0.316	1257	-
WDR75	Mubritinib	0.316	1258	-
ZBTB8OS	Mubritinib	0.316	1259	-
DCAF10	Mubritinib	0.315	1260	-
ERN1	Mubritinib	0.315	1261	-
GPNMB	Mubritinib	0.315	1262	-
MLF2	Mubritinib	0.315	1263	-
NOC3L	Mubritinib	0.315	1264	-
PABPC1	Mubritinib	0.315	1265	-
RALGPS2	Mubritinib	0.315	1266	-
SNRPB2	Mubritinib	0.315	1267	-
CAND1	Mubritinib	0.314	1268	-
FAM207A	Mubritinib	0.314	1269	-
IL17D	Mubritinib	0.314	1270	-
MED6	Mubritinib	0.314	1271	-
TEDC1	Mubritinib	0.314	1272	-
CALU	Mubritinib	0.313	1273	-
DPH3	Mubritinib	0.313	1274	-
EIF2S3	Mubritinib	0.313	1275	-
FAM83G	Mubritinib	0.313	1276	-
NDUFAB1	Mubritinib	0.313	1277	-
OSBPL11	Mubritinib	0.313	1278	-
SERBP1	Mubritinib	0.313	1279	-
STXBP5	Mubritinib	0.313	1280	-
SUFU	Mubritinib	0.313	1281	-
TMEM9	Mubritinib	0.313	1282	-
TNKS	Mubritinib	0.313	1283	-
TUBG2	Mubritinib	0.313	1284	-
TXNL4B	Mubritinib	0.313	1285	-
VBP1	Mubritinib	0.313	1286	-
AIMP1	Mubritinib	0.312	1287	-
ATXN1	Mubritinib	0.312	1288	-
CCNB1	Mubritinib	0.312	1289	-
LRPPRC	Mubritinib	0.312	1290	-
LYSMD1	Mubritinib	0.312	1291	-
MKRN2	Mubritinib	0.312	1292	-
NQO2	Mubritinib	0.312	1293	-
SUGT1	Mubritinib	0.312	1294	-
UFSP2	Mubritinib	0.312	1295	-
DHDDS	Mubritinib	0.311	1296	-
DYNC1I1	Mubritinib	0.311	1297	-
EEF1E1	Mubritinib	0.311	1298	-
TNPO1	Mubritinib	0.311	1299	-
AGK	Mubritinib	0.31	1300	-
ATP5MG	Mubritinib	0.31	1301	-
CBX1	Mubritinib	0.31	1302	-
DNAJC6	Mubritinib	0.31	1303	-
KIF21B	Mubritinib	0.31	1304	-
MAP9	Mubritinib	0.31	1305	-
PLEKHA8	Mubritinib	0.31	1306	-
PRR3	Mubritinib	0.31	1307	-
CCDC171	Mubritinib	0.309	1308	-
PEX7	Mubritinib	0.309	1309	-
PFN2	Mubritinib	0.309	1310	-
STARD10	Mubritinib	0.309	1311	-
TUBB2A	Mubritinib	0.309	1312	-
UBR4	Mubritinib	0.309	1313	-
UCK2	Mubritinib	0.309	1314	-
WIPI2	Mubritinib	0.309	1315	-
AC093323.1	Mubritinib	0.308	1316	-
AQR	Mubritinib	0.308	1317	-
DHCR7	Mubritinib	0.308	1318	-
DNA2	Mubritinib	0.308	1319	-
DNAJC24	Mubritinib	0.308	1320	-
ITGAX	Mubritinib	0.308	1321	-
NUS1	Mubritinib	0.308	1322	-
POLD1	Mubritinib	0.308	1323	-
PPP2R5D	Mubritinib	0.308	1324	-
TAF1A	Mubritinib	0.308	1325	-
VPS13B	Mubritinib	0.308	1326	-
CSPP1	Mubritinib	0.307	1327	-
NSFL1C	Mubritinib	0.307	1328	-
RAB11FIP4	Mubritinib	0.307	1329	-
RIBC2	Mubritinib	0.307	1330	-
RNF185	Mubritinib	0.307	1331	-
BCL11B	Mubritinib	0.306	1332	-
CGN	Mubritinib	0.306	1333	-
DLGAP5	Mubritinib	0.306	1334	-
GPS1	Mubritinib	0.306	1335	-
GRAP2	Mubritinib	0.306	1336	-
ITPA	Mubritinib	0.306	1337	-
MAP3K4	Mubritinib	0.306	1338	-
MYO1D	Mubritinib	0.306	1339	-
NOM1	Mubritinib	0.306	1340	-
PPP1R35	Mubritinib	0.306	1341	-
USP54	Mubritinib	0.306	1342	-
ARMT1	Mubritinib	0.305	1343	-
EIF5	Mubritinib	0.305	1344	-
GFPT1	Mubritinib	0.305	1345	-
LAMB1	Mubritinib	0.305	1346	-
RPL7L1	Mubritinib	0.305	1347	-
SMURF1	Mubritinib	0.305	1348	-
ZNF12	Mubritinib	0.305	1349	-
BATF3	Mubritinib	0.304	1350	-
DPP3	Mubritinib	0.304	1351	-
GTF3A	Mubritinib	0.304	1352	-
MEX3A	Mubritinib	0.304	1353	-
PFDN6	Mubritinib	0.304	1354	-
TUBD1	Mubritinib	0.304	1355	-
ALKBH2	Mubritinib	0.303	1356	-
ALKBH5	Mubritinib	0.303	1357	-
C1orf131	Mubritinib	0.303	1358	-
CYP27A1	Mubritinib	0.303	1359	-
DDX24	Mubritinib	0.303	1360	-
MRGBP	Mubritinib	0.303	1361	-
NFE2	Mubritinib	0.303	1362	-
PFDN4	Mubritinib	0.303	1363	-
PIF1	Mubritinib	0.303	1364	-
SMCR8	Mubritinib	0.303	1365	-
FANCM	Mubritinib	0.302	1366	-
GZMM	Mubritinib	0.302	1367	-
HAUS1	Mubritinib	0.302	1368	-
INTS2	Mubritinib	0.302	1369	-
LAT	Mubritinib	0.302	1370	-
RAP1GDS1	Mubritinib	0.302	1371	-
RFK	Mubritinib	0.302	1372	-
SENP5	Mubritinib	0.302	1373	-
SPOP	Mubritinib	0.302	1374	-
VCP	Mubritinib	0.302	1375	-
DDX55	Mubritinib	0.301	1376	-
EMC4	Mubritinib	0.301	1377	-
EMC9	Mubritinib	0.301	1378	-
NOP2	Mubritinib	0.301	1379	-
PNMA1	Mubritinib	0.301	1380	-
SIRT1	Mubritinib	0.301	1381	-
TKT	Mubritinib	0.301	1382	-
TMED8	Mubritinib	0.301	1383	-
XPR1	Mubritinib	0.301	1384	-
ZNF280B	Mubritinib	0.301	1385	-
CTNNAL1	Mubritinib	0.3	1386	-
DHX15	Mubritinib	0.3	1387	-
GYG2	Mubritinib	0.3	1388	-
MTRR	Mubritinib	0.3	1389	-
PRMT9	Mubritinib	0.3	1390	-
TUSC2	Mubritinib	0.3	1391	-
USE1	Mubritinib	0.3	1392	-
ATR	Mubritinib	0.299	1393	-
CANT1	Mubritinib	0.299	1394	-
CDC25A	Mubritinib	0.299	1395	-
CHAF1A	Mubritinib	0.299	1396	-
DMAC1	Mubritinib	0.299	1397	-
DNAJB5	Mubritinib	0.299	1398	-
ELP4	Mubritinib	0.299	1399	-
HAUS3	Mubritinib	0.299	1400	-
OAT	Mubritinib	0.299	1401	-
PANK3	Mubritinib	0.299	1402	-
PUM1	Mubritinib	0.299	1403	-
RAB44	Mubritinib	0.299	1404	-
STMN3	Mubritinib	0.299	1405	-
ANAPC10	Mubritinib	0.298	1406	-
CES3	Mubritinib	0.298	1407	-
CORO7	Mubritinib	0.298	1408	-
EXOSC9	Mubritinib	0.298	1409	-
NUP160	Mubritinib	0.298	1410	-
PCSK5	Mubritinib	0.298	1411	-
PEG10	Mubritinib	0.298	1412	-
POF1B	Mubritinib	0.298	1413	-
RPL26	Mubritinib	0.298	1414	-
WDR60	Mubritinib	0.298	1415	-
WDR62	Mubritinib	0.298	1416	-
COX19	Mubritinib	0.297	1417	-
EPSTI1	Mubritinib	0.297	1418	-
ERMARD	Mubritinib	0.297	1419	-
GOLGA1	Mubritinib	0.297	1420	-
KRT85	Mubritinib	0.297	1421	-
LSM10	Mubritinib	0.297	1422	-
LSM8	Mubritinib	0.297	1423	-
MRPL24	Mubritinib	0.297	1424	-
NUDT2	Mubritinib	0.297	1425	-
SEPTIN4	Mubritinib	0.297	1426	-
ST3GAL4	Mubritinib	0.297	1427	-
YRDC	Mubritinib	0.297	1428	-
AHSA1	Mubritinib	0.296	1429	-
CACUL1	Mubritinib	0.296	1430	-
CDV3	Mubritinib	0.296	1431	-
COPB1	Mubritinib	0.296	1432	-
COPS7A	Mubritinib	0.296	1433	-
DNAJA3	Mubritinib	0.296	1434	-
ESF1	Mubritinib	0.296	1435	-
FOXP4	Mubritinib	0.296	1436	-
KIT	Mubritinib	0.296	1437	-
NOVA1	Mubritinib	0.296	1438	-
PEX1	Mubritinib	0.296	1439	-
ZNF222	Mubritinib	0.296	1440	-
ABCA12	Mubritinib	0.295	1441	-
AMMECR1L	Mubritinib	0.295	1442	-
CBFA2T3	Mubritinib	0.295	1443	-
CD3G	Mubritinib	0.295	1444	-
CFAP36	Mubritinib	0.295	1445	-
CLTA	Mubritinib	0.295	1446	-
DPM1	Mubritinib	0.295	1447	-
MMD	Mubritinib	0.295	1448	-
NDUFA6	Mubritinib	0.295	1449	-
PMPCB	Mubritinib	0.295	1450	-
PTPRC	Mubritinib	0.295	1451	-
SGTA	Mubritinib	0.295	1452	-
UCHL1	Mubritinib	0.295	1453	-
CSNK2B	Mubritinib	0.294	1454	-
CWC15	Mubritinib	0.294	1455	-
GLOD4	Mubritinib	0.294	1456	-
MFSD2A	Mubritinib	0.294	1457	-
PDCL3	Mubritinib	0.294	1458	-
PPID	Mubritinib	0.294	1459	-
PRMT3	Mubritinib	0.294	1460	-
RIC8A	Mubritinib	0.294	1461	-
RNF111	Mubritinib	0.294	1462	-
ZNF263	Mubritinib	0.294	1463	-
KIAA2026	Mubritinib	0.293	1464	-
PPP4R4	Mubritinib	0.293	1465	-
SLIT1	Mubritinib	0.293	1466	-
ASB8	Mubritinib	0.292	1467	-
HERPUD1	Mubritinib	0.292	1468	-
ITPKC	Mubritinib	0.292	1469	-
MIF	Mubritinib	0.292	1470	-
MRPL47	Mubritinib	0.292	1471	-
NUMBL	Mubritinib	0.292	1472	-
PCYT1B	Mubritinib	0.292	1473	-
PPP2R1B	Mubritinib	0.292	1474	-
RBAK	Mubritinib	0.292	1475	-
SERINC5	Mubritinib	0.292	1476	-
SSNA1	Mubritinib	0.292	1477	-
CPE	Mubritinib	0.291	1478	-
ELOVL5	Mubritinib	0.291	1479	-
FA2H	Mubritinib	0.291	1480	-
FAM168B	Mubritinib	0.291	1481	-
HAT1	Mubritinib	0.291	1482	-
LIAS	Mubritinib	0.291	1483	-
RRP12	Mubritinib	0.291	1484	-
SAR1B	Mubritinib	0.291	1485	-
TLN2	Mubritinib	0.291	1486	-
UQCRC1	Mubritinib	0.291	1487	-
ZNF711	Mubritinib	0.291	1488	-
ATP6V0D2	Mubritinib	0.29	1489	-
HARBI1	Mubritinib	0.29	1490	-
INTS7	Mubritinib	0.29	1491	-
JPT2	Mubritinib	0.29	1492	-
MT-CO3	Mubritinib	0.29	1493	-
PEX14	Mubritinib	0.29	1494	-
SAMD4B	Mubritinib	0.29	1495	-
SMYD2	Mubritinib	0.29	1496	-
TTC17	Mubritinib	0.29	1497	-
TUSC1	Mubritinib	0.29	1498	-
YTHDF2	Mubritinib	0.29	1499	-
ANKRD46	Mubritinib	0.289	1500	-
ARC	Mubritinib	0.289	1501	-
BCAS2	Mubritinib	0.289	1502	-
CCDC47	Mubritinib	0.289	1503	-
DDX31	Mubritinib	0.289	1504	-
GADD45GIP1	Mubritinib	0.289	1505	-
GIMAP6	Mubritinib	0.289	1506	-
RBSN	Mubritinib	0.289	1507	-
RRP1	Mubritinib	0.289	1508	-
TOMM34	Mubritinib	0.289	1509	-
TTC25	Mubritinib	0.289	1510	-
TTPAL	Mubritinib	0.289	1511	-
TUBE1	Mubritinib	0.289	1512	-
VPS54	Mubritinib	0.289	1513	-
ARFGAP3	Mubritinib	0.288	1514	-
BAG2	Mubritinib	0.288	1515	-
BUD13	Mubritinib	0.288	1516	-
CDCA7L	Mubritinib	0.288	1517	-
HNRNPA1P48	Mubritinib	0.288	1518	-
MRPL14	Mubritinib	0.288	1519	-
NBAS	Mubritinib	0.288	1520	-
NUP85	Mubritinib	0.288	1521	-
REXO2	Mubritinib	0.288	1522	-
SLC10A7	Mubritinib	0.288	1523	-
SLC11A2	Mubritinib	0.288	1524	-
SURF2	Mubritinib	0.288	1525	-
TYW5	Mubritinib	0.288	1526	-
URM1	Mubritinib	0.288	1527	-
CAPN10	Mubritinib	0.287	1528	-
EXOSC4	Mubritinib	0.287	1529	-
RADX	Mubritinib	0.287	1530	-
THEMIS	Mubritinib	0.287	1531	-
DMTF1	Mubritinib	0.286	1532	-
FXR2	Mubritinib	0.286	1533	-
MGLL	Mubritinib	0.286	1534	-
NDUFAF1	Mubritinib	0.286	1535	-
ATG4D	Mubritinib	0.285	1536	-
CCDC138	Mubritinib	0.285	1537	-
EPOP	Mubritinib	0.285	1538	-
MRPL11	Mubritinib	0.285	1539	-
NAA60	Mubritinib	0.285	1540	-
SAR1A	Mubritinib	0.285	1541	-
SGCE	Mubritinib	0.285	1542	-
DCTN1	Mubritinib	0.284	1543	-
DZIP3	Mubritinib	0.284	1544	-
HOXB7	Mubritinib	0.284	1545	-
MED22	Mubritinib	0.284	1546	-
MFAP3	Mubritinib	0.284	1547	-
MRPL35	Mubritinib	0.284	1548	-
MRPL41	Mubritinib	0.284	1549	-
OTUD7B	Mubritinib	0.284	1550	-
SLC16A10	Mubritinib	0.284	1551	-
UQCRFS1	Mubritinib	0.284	1552	-
ZNF467	Mubritinib	0.284	1553	-
ASB1	Mubritinib	0.283	1554	-
CCL22	Mubritinib	0.283	1555	-
COPS4	Mubritinib	0.283	1556	-
KDM4A	Mubritinib	0.283	1557	-
MTO1	Mubritinib	0.283	1558	-
S1PR2	Mubritinib	0.283	1559	-
ZNF428	Mubritinib	0.283	1560	-
ZNF589	Mubritinib	0.283	1561	-
AAAS	Mubritinib	0.282	1562	-
CACNA1F	Mubritinib	0.282	1563	-
CHCHD1	Mubritinib	0.282	1564	-
CPD	Mubritinib	0.282	1565	-
DCAF13	Mubritinib	0.282	1566	-
GOLT1B	Mubritinib	0.282	1567	-
KIF15	Mubritinib	0.282	1568	-
NVL	Mubritinib	0.282	1569	-
POMGNT2	Mubritinib	0.282	1570	-
PRSS21	Mubritinib	0.282	1571	-
RERG	Mubritinib	0.282	1572	-
RPS6KB2	Mubritinib	0.282	1573	-
SF3B3	Mubritinib	0.282	1574	-
SIVA1	Mubritinib	0.282	1575	-
SKAP1	Mubritinib	0.282	1576	-
TENT4A	Mubritinib	0.282	1577	-
B4GALT4	Mubritinib	0.281	1578	-
BCL9	Mubritinib	0.281	1579	-
BRIX1	Mubritinib	0.281	1580	-
EMC1	Mubritinib	0.281	1581	-
HSDL1	Mubritinib	0.281	1582	-
INTS13	Mubritinib	0.281	1583	-
KIAA1109	Mubritinib	0.281	1584	-
PSMG2	Mubritinib	0.281	1585	-
RANBP6	Mubritinib	0.281	1586	-
UBE3A	Mubritinib	0.281	1587	-
FAM50A	Mubritinib	0.28	1588	-
FNTB	Mubritinib	0.28	1589	-
L3MBTL2	Mubritinib	0.28	1590	-
LRFN4	Mubritinib	0.28	1591	-
PGP	Mubritinib	0.28	1592	-
SLC32A1	Mubritinib	0.28	1593	-
THOC2	Mubritinib	0.28	1594	-
TIPRL	Mubritinib	0.28	1595	-
VAPB	Mubritinib	0.28	1596	-
ADAT3	Mubritinib	0.279	1597	-
C16orf91	Mubritinib	0.279	1598	-
C2orf49	Mubritinib	0.279	1599	-
CD80	Mubritinib	0.279	1600	-
DDX50	Mubritinib	0.279	1601	-
DTL	Mubritinib	0.279	1602	-
HSF2	Mubritinib	0.279	1603	-
SH3BP5	Mubritinib	0.279	1604	-
TUSC3	Mubritinib	0.279	1605	-
UBN2	Mubritinib	0.279	1606	-
WDR43	Mubritinib	0.279	1607	-
XRCC3	Mubritinib	0.279	1608	-
ATF3	Mubritinib	0.278	1609	-
CCDC137	Mubritinib	0.278	1610	-
CCDC57	Mubritinib	0.278	1611	-
EXO1	Mubritinib	0.278	1612	-
FNBP4	Mubritinib	0.278	1613	-
LRBA	Mubritinib	0.278	1614	-
SDHB	Mubritinib	0.278	1615	-
SPAG1	Mubritinib	0.278	1616	-
SUPT16H	Mubritinib	0.278	1617	-
TCF7	Mubritinib	0.278	1618	-
TMEM50A	Mubritinib	0.278	1619	-
ZNF700	Mubritinib	0.278	1620	-
CHCHD4	Mubritinib	0.277	1621	-
HBS1L	Mubritinib	0.277	1622	-
KMT2A	Mubritinib	0.277	1623	-
MPV17L2	Mubritinib	0.277	1624	-
SDF2L1	Mubritinib	0.277	1625	-
TRAP1	Mubritinib	0.277	1626	-
TRIM27	Mubritinib	0.277	1627	-
UBL4A	Mubritinib	0.277	1628	-
COX4I1	Mubritinib	0.276	1629	-
DNAJB1	Mubritinib	0.276	1630	-
FADS1	Mubritinib	0.276	1631	-
GABARAP	Mubritinib	0.276	1632	-
KCTD2	Mubritinib	0.276	1633	-
MFSD9	Mubritinib	0.276	1634	-
NCAM1	Mubritinib	0.276	1635	-
PALM2AKAP2	Mubritinib	0.276	1636	-
CEP97	Mubritinib	0.275	1637	-
COX6A1	Mubritinib	0.275	1638	-
INTS11	Mubritinib	0.275	1639	-
LRIG2	Mubritinib	0.275	1640	-
MRPS25	Mubritinib	0.275	1641	-
ORC1	Mubritinib	0.275	1642	-
RRBP1	Mubritinib	0.275	1643	-
SERGEF	Mubritinib	0.275	1644	-
TOMM20	Mubritinib	0.275	1645	-
UQCRQ	Mubritinib	0.275	1646	-
ACADS	Mubritinib	0.274	1647	-
ALDOA	Mubritinib	0.274	1648	-
CDC45	Mubritinib	0.274	1649	-
CPSF1	Mubritinib	0.274	1650	-
DCTN2	Mubritinib	0.274	1651	-
FARSB	Mubritinib	0.274	1652	-
FIP1L1	Mubritinib	0.274	1653	-
GALE	Mubritinib	0.274	1654	-
KPNA5	Mubritinib	0.274	1655	-
MB21D2	Mubritinib	0.274	1656	-
QSER1	Mubritinib	0.274	1657	-
TRDMT1	Mubritinib	0.274	1658	-
TSR2	Mubritinib	0.274	1659	-
CLSPN	Mubritinib	0.273	1660	-
CYC1	Mubritinib	0.273	1661	-
MRPS7	Mubritinib	0.273	1662	-
MTHFD1L	Mubritinib	0.273	1663	-
POLR1C	Mubritinib	0.273	1664	-
POLR3G	Mubritinib	0.273	1665	-
PSMA4	Mubritinib	0.273	1666	-
RBBP4	Mubritinib	0.273	1667	-
RNF216	Mubritinib	0.273	1668	-
SLC30A4	Mubritinib	0.273	1669	-
SSBP4	Mubritinib	0.273	1670	-
SSX2IP	Mubritinib	0.273	1671	-
TMEM126B	Mubritinib	0.273	1672	-
TRDC	Mubritinib	0.273	1673	-
UQCRC2	Mubritinib	0.273	1674	-
UTP15	Mubritinib	0.273	1675	-
YTHDF1	Mubritinib	0.273	1676	-
AIMP2	Mubritinib	0.272	1677	-
BIRC3	Mubritinib	0.272	1678	-
C1orf50	Mubritinib	0.272	1679	-
C7orf26	Mubritinib	0.272	1680	-
CCNC	Mubritinib	0.272	1681	-
CXADR	Mubritinib	0.272	1682	-
DHX34	Mubritinib	0.272	1683	-
PHRF1	Mubritinib	0.272	1684	-
PTDSS2	Mubritinib	0.272	1685	-
RPS6KC1	Mubritinib	0.272	1686	-
TIMELESS	Mubritinib	0.272	1687	-
AC233755.2	Mubritinib	0.271	1688	-
ALG10	Mubritinib	0.271	1689	-
COPS3	Mubritinib	0.271	1690	-
DDI2	Mubritinib	0.271	1691	-
ENOX1	Mubritinib	0.271	1692	-
IGHV2-26	Mubritinib	0.271	1693	-
KRT36	Mubritinib	0.271	1694	-
MT3	Mubritinib	0.271	1695	-
RAB11FIP3	Mubritinib	0.271	1696	-
SELENOS	Mubritinib	0.271	1697	-
TEX19	Mubritinib	0.271	1698	-
AARSD1	Mubritinib	0.27	1699	-
APOA4	Mubritinib	0.27	1700	-
CDCA2	Mubritinib	0.27	1701	-
GTPBP4	Mubritinib	0.27	1702	-
MED8	Mubritinib	0.27	1703	-
METTL2A	Mubritinib	0.27	1704	-
MTFP1	Mubritinib	0.27	1705	-
NUP107	Mubritinib	0.27	1706	-
RBM26	Mubritinib	0.27	1707	-
RBM8A	Mubritinib	0.27	1708	-
TMEM106C	Mubritinib	0.27	1709	-
ADNP2	Mubritinib	0.269	1710	-
ANKRD13C	Mubritinib	0.269	1711	-
ATP2C1	Mubritinib	0.269	1712	-
C11orf97	Mubritinib	0.269	1713	-
CKS2	Mubritinib	0.269	1714	-
LIG1	Mubritinib	0.269	1715	-
MTFR2	Mubritinib	0.269	1716	-
PRAF2	Mubritinib	0.269	1717	-
SAC3D1	Mubritinib	0.269	1718	-
TNKS1BP1	Mubritinib	0.269	1719	-
A2ML1	Mubritinib	0.268	1720	-
APTX	Mubritinib	0.268	1721	-
CHST12	Mubritinib	0.268	1722	-
DCTN4	Mubritinib	0.268	1723	-
FANCG	Mubritinib	0.268	1724	-
HJURP	Mubritinib	0.268	1725	-
MPDZ	Mubritinib	0.268	1726	-
MRPL28	Mubritinib	0.268	1727	-
RWDD1	Mubritinib	0.268	1728	-
SAMD8	Mubritinib	0.268	1729	-
SPTB	Mubritinib	0.268	1730	-
SUPT5H	Mubritinib	0.268	1731	-
VHL	Mubritinib	0.268	1732	-
CHMP5	Mubritinib	0.267	1733	-
NUDCD2	Mubritinib	0.267	1734	-
PHKA1	Mubritinib	0.267	1735	-
SCFD1	Mubritinib	0.267	1736	-
TBC1D20	Mubritinib	0.267	1737	-
TMEM129	Mubritinib	0.267	1738	-
CCDC120	Mubritinib	0.266	1739	-
CCDC34	Mubritinib	0.266	1740	-
GAS2L1	Mubritinib	0.266	1741	-
HYKK	Mubritinib	0.266	1742	-
LEO1	Mubritinib	0.266	1743	-
MDM4	Mubritinib	0.266	1744	-
MRPS31	Mubritinib	0.266	1745	-
PPIE	Mubritinib	0.266	1746	-
PTPRS	Mubritinib	0.266	1747	-
RBM6	Mubritinib	0.266	1748	-
CCHCR1	Mubritinib	0.265	1749	-
DCP2	Mubritinib	0.265	1750	-
HS6ST1	Mubritinib	0.265	1751	-
MAGEE1	Mubritinib	0.265	1752	-
NCDN	Mubritinib	0.265	1753	-
PSMA7	Mubritinib	0.265	1754	-
SRP54	Mubritinib	0.265	1755	-
UQCRB	Mubritinib	0.265	1756	-
AEN	Mubritinib	0.264	1757	-
BTG3	Mubritinib	0.264	1758	-
DDA1	Mubritinib	0.264	1759	-
DLG5	Mubritinib	0.264	1760	-
ELP5	Mubritinib	0.264	1761	-
EXOSC3	Mubritinib	0.264	1762	-
HAUS4	Mubritinib	0.264	1763	-
MYH11	Mubritinib	0.264	1764	-
NDUFB6	Mubritinib	0.264	1765	-
NUDT9	Mubritinib	0.264	1766	-
PDXP	Mubritinib	0.264	1767	-
RABAC1	Mubritinib	0.264	1768	-
RABIF	Mubritinib	0.264	1769	-
ULBP2	Mubritinib	0.264	1770	-
WDR73	Mubritinib	0.264	1771	-
ALDH18A1	Mubritinib	0.263	1772	-
CSNK1D	Mubritinib	0.263	1773	-
FBL	Mubritinib	0.263	1774	-
FUZ	Mubritinib	0.263	1775	-
GSK3B	Mubritinib	0.263	1776	-
NCOA5	Mubritinib	0.263	1777	-
SLC19A1	Mubritinib	0.263	1778	-
TAF1C	Mubritinib	0.263	1779	-
VAT1	Mubritinib	0.263	1780	-
ATP23	Mubritinib	0.262	1781	-
FXYD2	Mubritinib	0.262	1782	-
PLCD3	Mubritinib	0.262	1783	-
PRDX5	Mubritinib	0.262	1784	-
PWP1	Mubritinib	0.262	1785	-
SMARCA5	Mubritinib	0.262	1786	-
ST7	Mubritinib	0.262	1787	-
USP20	Mubritinib	0.262	1788	-
WNK1	Mubritinib	0.262	1789	-
CCDC66	Mubritinib	0.261	1790	-
CD3E	Mubritinib	0.261	1791	-
CDKN2AIPNL	Mubritinib	0.261	1792	-
FASTK	Mubritinib	0.261	1793	-
GCN1	Mubritinib	0.261	1794	-
MECOM	Mubritinib	0.261	1795	-
MISP3	Mubritinib	0.261	1796	-
P3H4	Mubritinib	0.261	1797	-
PATL1	Mubritinib	0.261	1798	-
RHBDD2	Mubritinib	0.261	1799	-
SKI	Mubritinib	0.261	1800	-
SYAP1	Mubritinib	0.261	1801	-
TXNDC15	Mubritinib	0.261	1802	-
USP45	Mubritinib	0.261	1803	-
ABCC4	Mubritinib	0.26	1804	-
AGR2	Mubritinib	0.26	1805	-
AKAP8	Mubritinib	0.26	1806	-
ANGPTL3	Mubritinib	0.26	1807	-
C1D	Mubritinib	0.26	1808	-
CDT1	Mubritinib	0.26	1809	-
CLSTN1	Mubritinib	0.26	1810	-
CYP2U1	Mubritinib	0.26	1811	-
EMC7	Mubritinib	0.26	1812	-
FAM193B	Mubritinib	0.26	1813	-
FANCA	Mubritinib	0.26	1814	-
GNB5	Mubritinib	0.26	1815	-
N6AMT1	Mubritinib	0.26	1816	-
NDRG2	Mubritinib	0.26	1817	-
NOP14	Mubritinib	0.26	1818	-
NXPE3	Mubritinib	0.26	1819	-
PEX5L	Mubritinib	0.26	1820	-
RAB32	Mubritinib	0.26	1821	-
RSBN1L	Mubritinib	0.26	1822	-
SERPINB4	Mubritinib	0.26	1823	-
SNRNP200	Mubritinib	0.26	1824	-
TLE3	Mubritinib	0.26	1825	-
UPF1	Mubritinib	0.26	1826	-
WDYHV1	Mubritinib	0.26	1827	-
ATP5MD	Mubritinib	0.259	1828	-
CACTIN	Mubritinib	0.259	1829	-
CD2BP2	Mubritinib	0.259	1830	-
GXYLT2	Mubritinib	0.259	1831	-
ISG15	Mubritinib	0.259	1832	-
MRPS16	Mubritinib	0.259	1833	-
SLC7A1	Mubritinib	0.259	1834	-
TMF1	Mubritinib	0.259	1835	-
TRPV2	Mubritinib	0.259	1836	-
USP30	Mubritinib	0.259	1837	-
ZNF395	Mubritinib	0.259	1838	-
ZNF726	Mubritinib	0.259	1839	-
ASAP3	Mubritinib	0.258	1840	-
CCDC136	Mubritinib	0.258	1841	-
CD2AP	Mubritinib	0.258	1842	-
COMMD2	Mubritinib	0.258	1843	-
CRCP	Mubritinib	0.258	1844	-
LRFN1	Mubritinib	0.258	1845	-
MRPL34	Mubritinib	0.258	1846	-
MVD	Mubritinib	0.258	1847	-
REEP4	Mubritinib	0.258	1848	-
RNF5	Mubritinib	0.258	1849	-
RTN1	Mubritinib	0.258	1850	-
BCL2L12	Mubritinib	0.257	1851	-
C16orf72	Mubritinib	0.257	1852	-
COX10	Mubritinib	0.257	1853	-
DAG1	Mubritinib	0.257	1854	-
DNAJC25	Mubritinib	0.257	1855	-
LBHD1	Mubritinib	0.257	1856	-
MRPL33	Mubritinib	0.257	1857	-
MYO1C	Mubritinib	0.257	1858	-
NCKAP1	Mubritinib	0.257	1859	-
PLEKHA7	Mubritinib	0.257	1860	-
STX2	Mubritinib	0.257	1861	-
WRN	Mubritinib	0.257	1862	-
AGL	Mubritinib	0.256	1863	-
AGPS	Mubritinib	0.256	1864	-
ATP5MPL	Mubritinib	0.256	1865	-
C1QBP	Mubritinib	0.256	1866	-
CHAF1B	Mubritinib	0.256	1867	-
DCLRE1A	Mubritinib	0.256	1868	-
ENPP4	Mubritinib	0.256	1869	-
FDFT1	Mubritinib	0.256	1870	-
GBF1	Mubritinib	0.256	1871	-
GDAP1	Mubritinib	0.256	1872	-
MCPH1	Mubritinib	0.256	1873	-
NEPRO	Mubritinib	0.256	1874	-
POMP	Mubritinib	0.256	1875	-
RPS15A	Mubritinib	0.256	1876	-
ZNF219	Mubritinib	0.256	1877	-
ADIPOR1	Mubritinib	0.255	1878	-
BORCS5	Mubritinib	0.255	1879	-
CHN1	Mubritinib	0.255	1880	-
CMC2	Mubritinib	0.255	1881	-
EXOSC7	Mubritinib	0.255	1882	-
MT-ND6	Mubritinib	0.255	1883	-
NBR1	Mubritinib	0.255	1884	-
PMM1	Mubritinib	0.255	1885	-
RAD1	Mubritinib	0.255	1886	-
RBFOX2	Mubritinib	0.255	1887	-
RBL1	Mubritinib	0.255	1888	-
RRP9	Mubritinib	0.255	1889	-
WWP1	Mubritinib	0.255	1890	-
CASP6	Mubritinib	0.254	1891	-
ERO1A	Mubritinib	0.254	1892	-
GRAMD1C	Mubritinib	0.254	1893	-
IP6K1	Mubritinib	0.254	1894	-
KCTD5	Mubritinib	0.254	1895	-
MED13	Mubritinib	0.254	1896	-
SEC61A1	Mubritinib	0.254	1897	-
SNX15	Mubritinib	0.254	1898	-
STK17A	Mubritinib	0.254	1899	-
TENT4B	Mubritinib	0.254	1900	-
TUBGCP2	Mubritinib	0.254	1901	-
YIPF5	Mubritinib	0.254	1902	-
BTLA	Mubritinib	0.253	1903	-
C5orf15	Mubritinib	0.253	1904	-
CHRNA5	Mubritinib	0.253	1905	-
CUL3	Mubritinib	0.253	1906	-
DDX5	Mubritinib	0.253	1907	-
DNAJC12	Mubritinib	0.253	1908	-
INA	Mubritinib	0.253	1909	-
LAPTM4B	Mubritinib	0.253	1910	-
MRPS34	Mubritinib	0.253	1911	-
MTBP	Mubritinib	0.253	1912	-
MZT2B	Mubritinib	0.253	1913	-
PIK3C2A	Mubritinib	0.253	1914	-
SRRD	Mubritinib	0.253	1915	-
TIPIN	Mubritinib	0.253	1916	-
TMEM33	Mubritinib	0.253	1917	-
BSG	Mubritinib	0.252	1918	-
CROT	Mubritinib	0.252	1919	-
CSRP3	Mubritinib	0.252	1920	-
DCTN6	Mubritinib	0.252	1921	-
DHX8	Mubritinib	0.252	1922	-
EBAG9	Mubritinib	0.252	1923	-
GOT2	Mubritinib	0.252	1924	-
GPN2	Mubritinib	0.252	1925	-
MRPL37	Mubritinib	0.252	1926	-
MRTFB	Mubritinib	0.252	1927	-
TRIP11	Mubritinib	0.252	1928	-
XXYLT1	Mubritinib	0.252	1929	-
ARID3A	Mubritinib	0.251	1930	-
ATXN2L	Mubritinib	0.251	1931	-
DNAAF2	Mubritinib	0.251	1932	-
DUS3L	Mubritinib	0.251	1933	-
FTSJ1	Mubritinib	0.251	1934	-
NACC1	Mubritinib	0.251	1935	-
NMD3	Mubritinib	0.251	1936	-
SLC52A2	Mubritinib	0.251	1937	-
SNTA1	Mubritinib	0.251	1938	-
UFC1	Mubritinib	0.251	1939	-
CRH	Mubritinib	0.25	1940	-
CYP1A1	Mubritinib	0.25	1941	-
DAP3	Mubritinib	0.25	1942	-
DVL2	Mubritinib	0.25	1943	-
FBXL14	Mubritinib	0.25	1944	-
RAPGEF6	Mubritinib	0.25	1945	-
SNAPC4	Mubritinib	0.25	1946	-
SRD5A3	Mubritinib	0.25	1947	-
C11orf49	Mubritinib	0.249	1948	-
C11orf98	Mubritinib	0.249	1949	-
DDX51	Mubritinib	0.249	1950	-
DNAJC16	Mubritinib	0.249	1951	-
HOXB4	Mubritinib	0.249	1952	-
HSD17B7	Mubritinib	0.249	1953	-
RFWD3	Mubritinib	0.249	1954	-
SF3B2	Mubritinib	0.249	1955	-
STXBP1	Mubritinib	0.249	1956	-
TOMM22	Mubritinib	0.249	1957	-
YJU2	Mubritinib	0.249	1958	-
AGPAT4	Mubritinib	0.248	1959	-
CEP70	Mubritinib	0.248	1960	-
CUTA	Mubritinib	0.248	1961	-
DDX47	Mubritinib	0.248	1962	-
MRPL58	Mubritinib	0.248	1963	-
PARN	Mubritinib	0.248	1964	-
PELI1	Mubritinib	0.248	1965	-
POLE4	Mubritinib	0.248	1966	-
SBNO1	Mubritinib	0.248	1967	-
TPM1	Mubritinib	0.248	1968	-
TRBC2	Mubritinib	0.248	1969	-
ZNF101	Mubritinib	0.248	1970	-
ALG8	Mubritinib	0.247	1971	-
ASF1A	Mubritinib	0.247	1972	-
ASIC1	Mubritinib	0.247	1973	-
BYSL	Mubritinib	0.247	1974	-
C11orf58	Mubritinib	0.247	1975	-
IRAK1BP1	Mubritinib	0.247	1976	-
NRROS	Mubritinib	0.247	1977	-
PHLDB3	Mubritinib	0.247	1978	-
POLA1	Mubritinib	0.247	1979	-
RPAP3	Mubritinib	0.247	1980	-
SNRPF	Mubritinib	0.247	1981	-
TROAP	Mubritinib	0.247	1982	-
ANXA5	Mubritinib	0.246	1983	-
BRSK1	Mubritinib	0.246	1984	-
DDX27	Mubritinib	0.246	1985	-
EOMES	Mubritinib	0.246	1986	-
HRAS	Mubritinib	0.246	1987	-
LAMP3	Mubritinib	0.246	1988	-
PAK1IP1	Mubritinib	0.246	1989	-
TECRL	Mubritinib	0.246	1990	-
VWA3B	Mubritinib	0.246	1991	-
FANCL	Mubritinib	0.245	1992	-
FBXO9	Mubritinib	0.245	1993	-
GABPB2	Mubritinib	0.245	1994	-
GMFB	Mubritinib	0.245	1995	-
ITK	Mubritinib	0.245	1996	-
KDM6B	Mubritinib	0.245	1997	-
KIF14	Mubritinib	0.245	1998	-
[truncated: 9,209 more rows]

## Sheet: supp. fig.5d
Supplementary Figure 5d
Drug name	sDSS	Cell line	Subtype
Navitoclax	29.02	MHH-CALL-3	TCF3-PBX1
Navitoclax	28.92	COG-LL-355h	ETV6-RUNX1
Navitoclax	27.52	SUP-B15	BCR-ABL1
Navitoclax	26.42	KASUMI-10	KMT2A-MLLT1
Navitoclax	26.12	380	IGH-MYC
Navitoclax	24.82	KASUMI-2	TCF3-PBX1
Navitoclax	23.62	ALL-PO	KMT2A-AFF1
Navitoclax	23.42	COG-LL-402h	TCF3-PBX1
Navitoclax	23.22	KOPN-8	KMT2A-MLLT1
Navitoclax	22.92	NALL-1	PAX5-ETV6
Navitoclax	22.82	KARPAS-45	T-Other
Navitoclax	22.22	LC4-1	MEF2D-HNRNPUL1
Navitoclax	22.12	COG-LL-319h	TCF3-PBX1
Navitoclax	21.12	MHH-CALL-2	B-Other
Navitoclax	20.52	COG-LL-317	T-Other
Navitoclax	20.02	ALL-SIL	NUP214-ABL1
Navitoclax	19.82	KASUMI-9	MEF2D-HNRNPUL1
Navitoclax	19.22	COG-LL-394h	ABL1-ZMIZ1
Navitoclax	19.22	NALM-16	B-Other
Navitoclax	18.42	MHH-CALL-4	B-Other
Navitoclax	17.82	HPB-ALL	BCL11B-TLX3
Navitoclax	17.62	P12-ICHIKAWA	T-Other
Navitoclax	17.42	CCRF-CEM	T-Other
Navitoclax	16.92	TMD5	BCR-ABL1
Navitoclax	16.82	P30-OHKUBO	MEF2D-HNRNPUL1
Navitoclax	15.62	MOLT-4	T-Other
Navitoclax	15.12	DND-41	BCL11B-TLX3
Navitoclax	14.82	HAL-01	B-Other
Navitoclax	14.22	SEM	KMT2A-AFF1
Navitoclax	13.72	PF-382	T-Other
Navitoclax	13.02	697	TCF3-PBX1
Navitoclax	12.72	MOLT-14	T-Other
Navitoclax	12.22	MOLT-16	T-Other
Navitoclax	12.22	PEER	NUP214-ABL1
Navitoclax	11.72	NALM-6	B-Other
Navitoclax	9.02	JURKAT	T-Other
Navitoclax	8.92	CCRF-HSB2	T-Other
Navitoclax	8.42	COG-LL-332h	T-Other
Navitoclax	7.42	RPMI-8402	T-Other
Navitoclax	4.92	REH	ETV6-RUNX1
Navitoclax	3.32	RCH-ACV	TCF3-PBX1
Navitoclax	-8.58	MN-60	IGH-MYC
Navitoclax	-8.58	TANOUE	IGH-MYC

## Sheet: supp. fig.5e
Supplementary Figure 5e
Drug name	sDSS	Cell line	Subtype
Sabutoclax	19.38	HPB-ALL	BCL11B-TLX3
Sabutoclax	17.88	KOPN-8	KMT2A-MLLT1
Sabutoclax	17.58	MOLT-16	T-Other
Sabutoclax	17.48	REH	ETV6-RUNX1
Sabutoclax	16.78	RCH-ACV	TCF3-PBX1
Sabutoclax	16.78	MOLT-14	T-Other
Sabutoclax	16.68	JURKAT	T-Other
Sabutoclax	16.28	CCRF-HSB2	T-Other
Sabutoclax	16.18	KARPAS-45	T-Other
Sabutoclax	15.98	SUP-B15	BCR-ABL1
Sabutoclax	15.88	697	TCF3-PBX1
Sabutoclax	15.88	P30-OHKUBO	MEF2D-HNRNPUL1
Sabutoclax	15.68	COG-LL-394h	ABL1-ZMIZ1
Sabutoclax	15.58	COG-LL-355h	ETV6-RUNX1
Sabutoclax	15.58	COG-LL-317	T-Other
Sabutoclax	15.28	COG-LL-402h	TCF3-PBX1
Sabutoclax	14.88	KASUMI-9	MEF2D-HNRNPUL1
Sabutoclax	14.48	PEER	NUP214-ABL1
Sabutoclax	14.28	NALM-6	B-Other
Sabutoclax	14.08	380	IGH-MYC
Sabutoclax	13.78	LC4-1	MEF2D-HNRNPUL1
Sabutoclax	13.78	CCRF-CEM	T-Other
Sabutoclax	13.68	P12-ICHIKAWA	T-Other
Sabutoclax	12.98	MN-60	IGH-MYC
Sabutoclax	12.78	COG-LL-332h	T-Other
Sabutoclax	12.18	ALL-PO	KMT2A-AFF1
Sabutoclax	12.18	ALL-SIL	NUP214-ABL1
Sabutoclax	11.28	KASUMI-2	TCF3-PBX1
Sabutoclax	11.08	PF-382	T-Other
Sabutoclax	10.78	COG-LL-319h	TCF3-PBX1
Sabutoclax	10.58	DND-41	BCL11B-TLX3
Sabutoclax	10.38	SEM	KMT2A-AFF1
Sabutoclax	9.18	MOLT-4	T-Other
Sabutoclax	6.78	NALM-16	B-Other
Sabutoclax	5.18	KASUMI-10	KMT2A-MLLT1
Sabutoclax	4.38	RPMI-8402	T-Other
Sabutoclax	2.98	TANOUE	IGH-MYC
Sabutoclax	-7.22	MHH-CALL-4	B-Other
Sabutoclax	-7.42	TMD5	BCR-ABL1
Sabutoclax	-7.62	HAL-01	B-Other
Sabutoclax	-7.82	MHH-CALL-2	B-Other
Sabutoclax	-8.12	MHH-CALL-3	TCF3-PBX1
Sabutoclax	-8.22	NALL-1	PAX5-ETV6

## Sheet: supp. fig.5f
Supplementary Figure 5f
Gene-Drug Pair	logFC	negLog10 adjusted p-values	B_cor	T_cor	Corr B - Corr T	Label
TXNDC9-SN_38	1.462	1.53313	0.749	-0.713	1.462	TXNDC9-SN_38
TXNDC9-Raltitrexed	1.43	1.53313	0.81	-0.62	1.43	TXNDC9-Raltitrexed
CDC7-Cytarabine	1.563	1.52433	0.751	-0.812	1.563	CDC7-Cytarabine
DDX5-8_amino_adenosine	1.403	1.52433	0.487	-0.916	1.403	-
CSTF2-Imiquimod	1.0233	1.52433	0.0553	-0.968	1.0233	CSTF2-Imiquimod
DNA2-Cytarabine	1.478	1.44491	0.664	-0.814	1.478	DNA2-Cytarabine
DIAPH2-Losmapimod	1.117	1.44491	0.174	-0.943	1.117	-
CSTF2-IOX_2	1.209	1.41567	0.289	-0.92	1.209	-
DIAPH2-Mitomycin_C	1.189	1.41567	0.262	-0.927	1.189	-
RAD51-Gemcitabine	1.486	1.22915	0.736	-0.75	1.486	RAD51-Gemcitabine
RAD51-Pemetrexed	1.472	1.22915	0.726	-0.746	1.472	RAD51-Pemetrexed
RELL1-Etoposide	-1.417	1.22915	-0.573	0.844	-1.417	RELL1-Etoposide
RELL1-Cytarabine	-1.45	1.22915	-0.647	0.803	-1.45	RELL1-Cytarabine
RELL1-Cytarabine.Idarubicin	-1.474	1.22915	-0.713	0.761	-1.474	-
RELL1-Amsacrine	-1.569	1.22915	-0.728	0.841	-1.569	RELL1-Amsacrine
TXNDC9-Cytarabine	1.418	1.10791	0.742	-0.676	1.418	TXNDC9-Cytarabine
ZNF507-Tozasertib	1.397	1.10791	0.81	-0.587	1.397	-
TXNDC9-Pemetrexed	1.387	1.10791	0.778	-0.609	1.387	TXNDC9-Pemetrexed
ZNF185-A_1155463	1.386	1.10791	0.602	-0.784	1.386	-
TRIO-Prexasertib	1.328	1.10791	0.474	-0.854	1.328	TRIO-Prexasertib
VAC14-GSK_461364	-1.388	1.10791	-0.585	0.803	-1.388	VAC14-GSK_461364
DST-PF_670462	1.456	1.09854	0.737	-0.719	1.456	-
DIAPH2-Perifosine	1.073	1.09854	0.136	-0.937	1.073	-
MIS18A-Prexasertib	1.461	1.08302	0.79	-0.671	1.461	-
MIS18A-Gemcitabine	1.442	1.08302	0.659	-0.783	1.442	-
MAGED1-Onalespib	1.409	1.08302	0.63	-0.779	1.409	-
KNSTRN-Cytarabine	1.405	1.08302	0.723	-0.682	1.405	-
IDH3A-Sitravatinib	1.393	1.08302	0.535	-0.858	1.393	IDH3A-Sitravatinib
MCPH1-Cytarabine	1.384	1.08302	0.786	-0.598	1.384	-
LRR1-Cytarabine	1.378	1.08302	0.593	-0.785	1.378	-
IMMP1L-Tamatinib	1.349	1.08302	0.523	-0.826	1.349	-
KNSTRN-Pemetrexed	1.333	1.08302	0.825	-0.508	1.333	-
LDAH-Losmapimod	1.224	1.08302	0.341	-0.883	1.224	-
KLHL26-Vinblastine	1.189	1.08302	0.296	-0.893	1.189	-
KLHL26-Mitomycin_C	1.135	1.08302	0.204	-0.931	1.135	-
KLHL26-Losmapimod	1.108	1.08302	0.188	-0.92	1.108	-
LAT2-AZD_5438	-1.379	1.08302	-0.549	0.83	-1.379	-
ITPR3-Foretinib	-1.404	1.08302	-0.719	0.685	-1.404	-
CALD1-AMG319	1.433	1.06651	0.484	-0.949	1.433	-
ARIH2-Losmapimod	1.225	1.06651	0.286	-0.939	1.225	-
ACO2-PS_1145	-1.172	1.06651	-0.235	0.937	-1.172	-
SIRT1-Prexasertib	1.501	1.06449	0.752	-0.749	1.501	-
SLC25A29-Losmapimod	1.374	1.06449	0.498	-0.876	1.374	-
TIMM29-Perifosine	1.202	1.06449	0.277	-0.925	1.202	-
SORBS2-AZD3965	-0.858	1.06449	0.116	0.974	-0.858	-
RAD51-Cytarabine	1.432	1.05306	0.646	-0.786	1.432	-
PWP1-GSK_1070916	1.279	1.05306	0.39	-0.889	1.279	-
SAP30L-Mitomycin_C	-1.236	1.05306	-0.342	0.894	-1.236	-
RAB15-PS_1145	-1.376	1.05306	-0.549	0.827	-1.376	-
EIF4G2-Cytarabine	1.457	1.01592	0.773	-0.684	1.457	-
GMNN-Gemcitabine	1.441	1.01592	0.622	-0.819	1.441	-
GMNN-Cytarabine	1.438	1.01592	0.685	-0.753	1.438	-
GMNN-Cytarabine.Idarubicin	1.433	1.01592	0.626	-0.807	1.433	-
EPB41L5-Floxuridine	1.387	1.01592	0.51	-0.877	1.387	-
FGFR1OP-Clofarabine	1.33	1.01592	0.399	-0.931	1.33	-
FGFR1OP-SN_38	1.325	1.01592	0.456	-0.869	1.325	-
FGFR1OP-Gemcitabine	1.31	1.01592	0.431	-0.879	1.31	-
FGFR1OP-Topotecan	1.295	1.01592	0.402	-0.893	1.295	-
FGFR1OP-Cytarabine	1.275	1.01592	0.383	-0.892	1.275	-
WSB1-Losmapimod	-1.156	1.01547	-0.259	0.897	-1.156	-
WDR62-Cladribine	1.38	1.011	0.704	-0.676	1.38	-
WDR62-Niraparib	1.375	1.011	0.667	-0.708	1.375	-
TXNDC9-Cytarabine.Idarubicin	1.365	1.011	0.737	-0.628	1.365	-
ZNF518B-ODM_201	1.324	1.011	0.503	-0.821	1.324	-
ZNF77-Perifosine	0.839	1.011	-0.106	-0.945	0.839	-
ZNF292-Belinostat	-1.329	1.011	-0.533	0.796	-1.329	-
WASHC4-Cytarabine	-1.362	1.011	-0.598	0.764	-1.362	-
ZEB1-Quizartinib	-1.383	1.011	-0.691	0.692	-1.383	-
CDR2-Prexasertib	1.414	0.974694	0.616	-0.798	1.414	-
CDCA4-Tipifarnib	1.372	0.974694	0.532	-0.84	1.372	-
BUB1-Niraparib	1.397	0.958607	0.561	-0.836	1.397	-
ASB7-Losmapimod	-1.35	0.958607	-0.48	0.87	-1.35	-
CASP10-BX_912	-1.437	0.958607	-0.64	0.797	-1.437	-
CBL-AZD7762	-1.452	0.958607	-0.714	0.738	-1.452	-
KIAA1191-WEHI_539	1.362	0.954677	0.778	-0.584	1.362	-
CDC25C-Cytarabine	1.414	0.950782	0.641	-0.773	1.414	-
MCM10-Cytarabine	1.383	0.939302	0.726	-0.657	1.383	-
C21orf91-BI_2536	1.398	0.935542	0.685	-0.713	1.398	-
ABCD1-Pomalidomide	1.383	0.935542	0.666	-0.717	1.383	-
BUB1-Cytarabine	1.369	0.935542	0.783	-0.586	1.369	-
BUB1-Cytarabine.Idarubicin	1.366	0.935542	0.764	-0.602	1.366	-
ARHGAP23-Amsacrine	1.323	0.935542	0.487	-0.836	1.323	-
ARHGAP32-KU_60019	1.32	0.935542	0.493	-0.827	1.32	-
CCDC117-BMS_754807	1.237	0.935542	0.371	-0.866	1.237	-
ARIH2-Perifosine	1.045	0.935542	0.122	-0.923	1.045	-
ATP5F1A-Litronesib	-1.145	0.935542	-0.25	0.895	-1.145	-
CBX6-Cisplatin	-1.288	0.935542	-0.435	0.853	-1.288	-
ARHGAP1-8_amino_adenosine	-1.321	0.935542	-0.48	0.841	-1.321	-
CAMKMT-A_1155463	-1.37	0.935542	-0.572	0.798	-1.37	-
AP3S1-Topotecan	-1.376	0.935542	-0.591	0.785	-1.376	-
CASP10-VER_155008	-1.38	0.935542	-0.686	0.694	-1.38	-
CASP10-Danusertib	-1.391	0.935542	-0.637	0.754	-1.391	-
AGO1-Cytarabine	-1.394	0.935542	-0.631	0.763	-1.394	-
CASP10-Tozasertib	-1.403	0.935542	-0.682	0.721	-1.403	-
ABI3-Cytarabine	-1.408	0.935542	-0.751	0.657	-1.408	-
AP3S1-Gemcitabine	-1.419	0.935542	-0.664	0.755	-1.419	-
ABI3-Cladribine	-1.42	0.935542	-0.681	0.739	-1.42	-
CDC7-Cytarabine.Idarubicin	1.406	0.89279	0.642	-0.764	1.406	-
CHORDC1-Gemcitabine	1.396	0.89279	0.713	-0.683	1.396	-
EEF1D-Cytarabine	1.394	0.89279	0.625	-0.769	1.394	-
CHORDC1-Pemetrexed	1.366	0.89279	0.819	-0.547	1.366	-
DNA2-SN_38	1.344	0.89279	0.523	-0.821	1.344	-
CHORDC1-Raltitrexed	1.329	0.89279	0.826	-0.503	1.329	-
EAPP-ODM_201	1.084	0.89279	0.169	-0.915	1.084	-
CSTF2-Losmapimod	0.823	0.89279	-0.131	-0.954	0.823	-
CSTF2-Mitomycin_C	0.749	0.89279	-0.212	-0.961	0.749	-
AK6-Pemetrexed	1.343	0.88941	0.601	-0.742	1.343	-
AFAP1L2-Glasdegib	1.335	0.88941	0.599	-0.736	1.335	-
CAPRIN1-Raltitrexed	1.238	0.88941	0.845	-0.393	1.238	-
ARIH2-Mitomycin_C	1.0164	0.88941	0.0964	-0.92	1.0164	-
ARIH2-Imiquimod	0.677	0.88941	-0.283	-0.96	0.677	-
ATP5F1B-Litronesib	-1.122	0.88941	-0.229	0.893	-1.122	-
BTD-VER_155008	-1.132	0.88941	-0.241	0.891	-1.132	-
ADA2-Raltitrexed	-1.205	0.88941	-0.351	0.854	-1.205	-
BRPF1-Docetaxel	-1.205	0.88941	-0.353	0.852	-1.205	-
CBL-Crenolanib	-1.261	0.88941	-0.437	0.824	-1.261	-
RNF213-Gemcitabine	-1.3	0.88941	-0.447	0.853	-1.3	-
APAF1-Cytarabine	-1.308	0.88941	-0.797	0.511	-1.308	-
ADGRE5-8_amino_adenosine	-1.311	0.88941	-0.513	0.798	-1.311	-
AGO1-Clofarabine	-1.318	0.88941	-0.549	0.769	-1.318	-
AP3S1-Fludarabine	-1.32	0.88941	-0.552	0.768	-1.32	-
AGO1-SN_38	-1.339	0.88941	-0.563	0.776	-1.339	-
ABI3-Cytarabine.Idarubicin	-1.345	0.88941	-0.741	0.604	-1.345	-
ABHD12-IOX_1	-1.351	0.88941	-0.666	0.685	-1.351	-
ABI3-Gemcitabine	-1.358	0.88941	-0.638	0.72	-1.358	-
CHORDC1-Cytarabine	1.387	0.886057	0.746	-0.641	1.387	-
BUB1-Etoposide	1.325	0.886057	0.747	-0.578	1.325	-
ATP13A1-Pomalidomide	1.091	0.886057	0.202	-0.889	1.091	-
ATP5PO-Filanesib	-1.251	0.886057	-0.425	0.826	-1.251	-
AP3S1-Clofarabine	-1.319	0.886057	-0.561	0.758	-1.319	-
ABI3-Clofarabine	-1.335	0.886057	-0.721	0.614	-1.335	-
ABRAXAS1-Foretinib	1.125	0.879426	0.247	-0.878	1.125	-
SASS6-Prexasertib	1.283	0.876148	0.849	-0.434	1.283	-
RELB-Imiquimod	-1.028	0.876148	-0.105	0.923	-1.028	-
RELL1-SN_38	-1.319	0.876148	-0.49	0.829	-1.319	-
MAPK8-Fulvestrant	-1.357	0.876148	-0.584	0.773	-1.357	-
SPAG5-Cladribine	1.422	0.872895	0.654	-0.768	1.422	-
TNS3-AZD3965	-0.996	0.872895	-0.051	0.945	-0.996	-
TIAM1-AT_406	-1.292	0.872895	-0.413	0.879	-1.292	-
THAP7-Perifosine	-1.398	0.872895	-0.572	0.826	-1.398	-
EEF1D-Cytarabine.Idarubicin	1.38	0.866461	0.643	-0.737	1.38	-
CDC45-Raltitrexed	1.374	0.866461	0.617	-0.757	1.374	-
CSTF2-Perifosine	0.742	0.866461	-0.216	-0.958	0.742	-
C1orf112-Dactinomycin	1.319	0.863279	0.588	-0.731	1.319	-
C1orf112-Cisplatin	1.307	0.863279	0.573	-0.734	1.307	-
C11orf98-GSK_461364	1.305	0.863279	0.541	-0.764	1.305	-
BAZ1A-8_amino_adenosine	1.3	0.863279	0.628	-0.672	1.3	-
C10orf88-Eltanexor	1.292	0.863279	0.552	-0.74	1.292	-
BABAM2-Sitravatinib	1.286	0.863279	0.547	-0.739	1.286	-
ACBD3-Ganetespib	1.282	0.863279	0.519	-0.763	1.282	-
AURKB-Cytarabine	1.279	0.863279	0.762	-0.517	1.279	-
C10orf88-Mitoxantrone	1.276	0.863279	0.514	-0.762	1.276	-
BABAM2-Foretinib	1.228	0.863279	0.421	-0.807	1.228	-
CARNMT1-Cabozantinib	1.213	0.863279	0.381	-0.832	1.213	-
CAPRIN1-Pemetrexed	1.208	0.863279	0.816	-0.392	1.208	-
BOP1-BMS863233	1.11	0.863279	0.231	-0.879	1.11	-
AHSA1-Tipifarnib	1.106	0.863279	0.239	-0.867	1.106	-
ARHGEF2-Pomalidomide	1.099	0.863279	0.233	-0.866	1.099	-
ATP13A1-Brigatinib	1.053	0.863279	0.167	-0.886	1.053	-
ADAM10-Mercaptopurine	-1.142	0.863279	-0.29	0.852	-1.142	-
ATP13A1-Paclitaxel	-1.166	0.863279	-0.318	0.848	-1.166	-
BRPF1-Paclitaxel	-1.174	0.863279	-0.338	0.836	-1.174	-
ATP13A1-Docetaxel	-1.176	0.863279	-0.341	0.835	-1.176	-
BRPF1-Cabazitaxel	-1.197	0.863279	-0.379	0.818	-1.197	-
ABCD1-GSK_461364	-1.211	0.863279	-0.376	0.835	-1.211	-
ADA2-Cytarabine	-1.232	0.863279	-0.432	0.8	-1.232	-
ANKRD44-PF_670462	-1.257	0.863279	-0.457	0.8	-1.257	-
AGO1-Topotecan	-1.261	0.863279	-0.454	0.807	-1.261	-
AP3S1-Cytarabine	-1.271	0.863279	-0.522	0.749	-1.271	-
ACYP2-Prexasertib	-1.292	0.863279	-0.755	0.537	-1.292	-
CC2D1B-Cytarabine	-1.292	0.863279	-0.555	0.737	-1.292	-
APAF1-Prexasertib	-1.293	0.863279	-0.723	0.57	-1.293	-
AP3S1-Cladribine	-1.296	0.863279	-0.584	0.712	-1.296	-
APOE-Daporinad	-1.302	0.863279	-0.636	0.666	-1.302	-
CBX6-Cytarabine	-1.308	0.863279	-0.624	0.684	-1.308	-
CBX6-Cytarabine.Idarubicin	-1.313	0.863279	-0.571	0.742	-1.313	-
CASP10-TAK_901	-1.315	0.863279	-0.587	0.728	-1.315	-
AGO1-Gemcitabine	-1.32	0.863279	-0.631	0.689	-1.32	-
ARIH2-Enzalutamide	1.064	0.860121	0.19	-0.874	1.064	-
ADA2-Pemetrexed	-1.165	0.860121	-0.331	0.834	-1.165	-
AGPAT2-Temsirolimus	-1.172	0.860121	-0.344	0.828	-1.172	-
CASP10-Axitinib	-1.297	0.860121	-0.63	0.667	-1.297	-
ZBTB10-Ibrutinib	1.345	0.853872	0.606	-0.739	1.345	-
VHL-Vincristine	1.342	0.853872	0.676	-0.666	1.342	-
UTP20-Quizartinib	1.316	0.853872	0.535	-0.781	1.316	-
ZNF518B-UNC0638	1.306	0.853872	0.534	-0.772	1.306	-
USP10-Prexasertib	1.298	0.853872	0.789	-0.509	1.298	-
AK6-Prexasertib	1.287	0.853872	0.65	-0.637	1.287	-
BTG3-BX_912	1.272	0.853872	0.548	-0.724	1.272	-
CARNMT1-Glesatinib	1.272	0.853872	0.57	-0.702	1.272	-
ARIH2-IOX_2	1.04	0.853872	0.164	-0.876	1.04	-
ZNF77-Losmapimod	0.8701	0.853872	-0.0649	-0.935	0.8701	-
ZNF77-Mitomycin_C	0.773	0.853872	-0.174	-0.947	0.773	-
ZBTB4-AT13148	-1.089	0.853872	-0.198	0.891	-1.089	-
ATP5PO-Litronesib	-1.152	0.853872	-0.316	0.836	-1.152	-
UBASH3A-Valrubicin	-1.252	0.853872	-0.431	0.821	-1.252	-
ADGRE5-Tozasertib	-1.258	0.853872	-0.518	0.74	-1.258	-
CBX6-Gemcitabine	-1.265	0.853872	-0.544	0.721	-1.265	-
ATF2-AZD7762	-1.277	0.853872	-0.688	0.589	-1.277	-
CASP10-Midostaurin	-1.283	0.853872	-0.673	0.61	-1.283	-
WDR37-Prexasertib	-1.307	0.853872	-0.771	0.536	-1.307	-
TRIM23-Tasquinimod	-1.312	0.853872	-0.762	0.55	-1.312	-
ZNF823-AR_42	-1.314	0.853872	-0.537	0.777	-1.314	-
DDX5-Cytarabine	1.358	0.850781	0.778	-0.58	1.358	-
CAPRIN1-Prexasertib	1.079	0.850781	0.86	-0.219	1.079	-
C10orf88-Epirubicin	1.279	0.847712	0.638	-0.641	1.279	-
EIF3I-Pemetrexed	1.379	0.841638	0.682	-0.697	1.379	-
EIF3G-Pemetrexed	1.37	0.841638	0.717	-0.653	1.37	-
EIF3G-Raltitrexed	1.369	0.841638	0.704	-0.665	1.369	-
EIF4G2-Raltitrexed	1.365	0.841638	0.759	-0.606	1.365	-
EIF4G2-Cytarabine.Idarubicin	1.356	0.841638	0.74	-0.616	1.356	-
EIF3I-Raltitrexed	1.352	0.841638	0.629	-0.723	1.352	-
FKTN-Glesatinib	1.351	0.841638	0.545	-0.806	1.351	-
GMNN-Carboplatin	1.325	0.841638	0.517	-0.808	1.325	-
FKTN-Sunitinib	1.316	0.841638	0.47	-0.846	1.316	-
GMNN-Cisplatin	1.301	0.841638	0.483	-0.818	1.301	-
HOXB4-Romidepsin	1.271	0.841638	0.438	-0.833	1.271	-
FGFR1OP-Cytarabine.Idarubicin	1.267	0.841638	0.431	-0.836	1.267	-
HMBS-SN_38	1.233	0.841638	0.382	-0.851	1.233	-
GLYR1-Imiquimod	1.226	0.841638	0.334	-0.892	1.226	-
FOXP1-IOX_2	1.183	0.841638	0.278	-0.905	1.183	-
HIRIP3-IOX_2	1.167	0.841638	0.292	-0.875	1.167	-
FMR1-Imiquimod	1.025	0.841638	0.11	-0.915	1.025	-
FBXO7-ODM_201	-1.266	0.841638	-0.854	0.412	-1.266	-
GNG2-Tozasertib	-1.322	0.841638	-0.844	0.478	-1.322	-
EIF2AK4-Litronesib	-1.345	0.841638	-0.598	0.747	-1.345	-
CAPRIN1-Cytarabine	1.235	0.838632	0.754	-0.481	1.235	-
CASC3-8_amino_adenosine	1.207	0.838632	0.42	-0.787	1.207	-
ABRAXAS1-Sitravatinib	1.168	0.838632	0.353	-0.815	1.168	-
ABRAXAS1-Ponatinib	1.115	0.838632	0.273	-0.842	1.115	-
FMR1-Losmapimod	0.775	0.838632	-0.174	-0.949	0.775	-
AGPAT2-Ridaforolimus	-1.119	0.838632	-0.277	0.842	-1.119	-
ATP5PD-Litronesib	-1.16	0.838632	-0.343	0.817	-1.16	-
ATG9A-Ridaforolimus	-1.162	0.838632	-0.344	0.818	-1.162	-
BRK1-Tasquinimod	-1.238	0.838632	-0.752	0.486	-1.238	-
AGO1-Pemetrexed	-1.248	0.838632	-0.741	0.507	-1.248	-
AP3D1-Cytarabine	-1.255	0.838632	-0.529	0.726	-1.255	-
SLC8A1-Filanesib	1.393	0.835647	0.606	-0.787	1.393	-
TNKS1BP1-Cabazitaxel	1.255	0.835647	0.377	-0.878	1.255	-
TAF4B-Quisinostat	-1.174	0.835647	-0.272	0.902	-1.174	-
TMEM192-Cabazitaxel	-1.348	0.835647	-0.508	0.84	-1.348	-
ARL8A-A_1331852	1.249	0.832683	0.729	-0.52	1.249	-
ABCC10-Pevonedistat	-1.163	0.832683	-0.349	0.814	-1.163	-
BUB1-Carboplatin	1.266	0.826814	0.585	-0.681	1.266	-
BCL9-PF_670462	1.248	0.826814	0.518	-0.73	1.248	-
CDC7-Prexasertib	1.349	0.815309	0.782	-0.567	1.349	-
MCM10-Pemetrexed	1.355	0.812479	0.657	-0.698	1.355	-
KNSTRN-Cladribine	1.35	0.812479	0.624	-0.726	1.35	-
CDC25C-Clofarabine	1.345	0.812479	0.561	-0.784	1.345	-
BTD-8_amino_adenosine	-1.226	0.812479	-0.47	0.756	-1.226	-
KLHL26-IOX_2	1.18	0.801343	0.318	-0.862	1.18	-
BUB1-Amsacrine	1.261	0.798603	0.652	-0.609	1.261	-
ARL8A-A_1155463	1.231	0.798603	0.723	-0.508	1.231	-
ACBD3-Onalespib	1.14	0.798603	0.325	-0.815	1.14	-
ARHGAP23-Etoposide	1.131	0.798603	0.311	-0.82	1.131	-
ABRAXAS1-Glesatinib	1.077	0.798603	0.232	-0.845	1.077	-
UBASH3A-Etoposide	-1.211	0.798603	-0.375	0.836	-1.211	-
AP3S1-Cytarabine.Idarubicin	-1.22	0.798603	-0.477	0.743	-1.22	-
AGO1-Prexasertib	-1.244	0.798603	-0.705	0.539	-1.244	-
AP3D1-Gemcitabine	-1.247	0.798603	-0.558	0.689	-1.247	-
BTD-IOX_1	-1.255	0.798603	-0.614	0.641	-1.255	-
APAF1-Raltitrexed	-1.258	0.798603	-0.651	0.607	-1.258	-
SIRT1-SN_38	1.357	0.787812	0.57	-0.787	1.357	-
TXNDC9-Carboplatin	1.315	0.782516	0.728	-0.587	1.315	-
BUB1-Clofarabine	1.243	0.782516	0.628	-0.615	1.243	-
C1orf112-Ganetespib	1.228	0.782516	0.51	-0.718	1.228	-
ASB7-Perifosine	-0.98	0.782516	-0.107	0.873	-0.98	-
CASP10-8_amino_adenosine	-1.068	0.782516	-0.224	0.844	-1.068	-
AP3D1-Clofarabine	-1.216	0.782516	-0.477	0.739	-1.216	-
AGO1-Floxuridine	-1.237	0.782516	-0.687	0.55	-1.237	-
APAF1-SN_38	-1.238	0.782516	-0.669	0.569	-1.238	-
ABCC10-TAK_901	-1.24	0.782516	-0.577	0.663	-1.24	-
KLHL26-Perifosine	0.8887	0.779892	-0.0423	-0.931	0.8887	-
MCPH1-Cytarabine.Idarubicin	1.297	0.774691	0.768	-0.529	1.297	-
CBX6-Carboplatin	-1.167	0.769551	-0.39	0.777	-1.167	-
GNG2-BX_912	-1.332	0.769551	-0.731	0.601	-1.332	-
RAD51-Raltitrexed	1.343	0.759451	0.724	-0.619	1.343	-
RAD51-Cytarabine.Idarubicin	1.303	0.759451	0.52	-0.783	1.303	-
RELB-Losmapimod	-1.02	0.759451	-0.113	0.907	-1.02	-
RELL1-Mitoxantrone	-1.334	0.759451	-0.532	0.802	-1.334	-
EIF2AK4-Paclitaxel	-1.332	0.756962	-0.608	0.724	-1.332	-
FGFR1OP-Carboplatin	1.335	0.752027	0.699	-0.636	1.335	-
EIF4G2-Pemetrexed	1.324	0.752027	0.719	-0.605	1.324	-
EIF4G2-Clofarabine	1.319	0.752027	0.592	-0.727	1.319	-
GMNN-Pemetrexed	1.317	0.752027	0.747	-0.57	1.317	-
TIMM29-Mitomycin_C	1.03	0.752027	0.11	-0.92	1.03	-
EIF2AK4-Cabazitaxel	-1.322	0.752027	-0.587	0.735	-1.322	-
ATP5F1B-Filanesib	-1.136	0.74958	-0.338	0.798	-1.136	-
C1orf112-Cabazitaxel	1.197	0.742321	0.738	-0.459	1.197	-
RNF213-Topotecan	-1.042	0.739929	-0.142	0.9	-1.042	-
RNF213-Clofarabine	-1.223	0.739929	-0.388	0.835	-1.223	-
SIRT1-Cytarabine	1.327	0.737549	0.692	-0.635	1.327	-
SPAG5-Pemetrexed	1.193	0.737549	0.839	-0.354	1.193	-
APOE-Mercaptopurine	-1.223	0.730487	-0.662	0.561	-1.223	-
BTG3-Danusertib	1.21	0.725842	0.633	-0.577	1.21	-
AK6-Raltitrexed	1.207	0.725842	0.606	-0.601	1.207	-
BUB1-Cladribine	1.204	0.725842	0.618	-0.586	1.204	-
C1orf112-Carboplatin	1.199	0.725842	0.573	-0.626	1.199	-
AURKB-Prexasertib	1.195	0.725842	0.717	-0.478	1.195	-
ACBD3-Dactinomycin	1.189	0.725842	0.481	-0.708	1.189	-
C1orf112-Etoposide	1.184	0.725842	0.63	-0.554	1.184	-
BUB1-Gemcitabine	1.183	0.725842	0.667	-0.516	1.183	-
AURKB-Cytarabine.Idarubicin	1.176	0.725842	0.716	-0.46	1.176	-
BUB1-Pemetrexed	1.163	0.725842	0.712	-0.451	1.163	-
AURKB-Gemcitabine	1.155	0.725842	0.706	-0.449	1.155	-
ARHGAP23-Cytarabine	1.153	0.725842	0.441	-0.712	1.153	-
CARNMT1-Sunitinib	1.14	0.725842	0.387	-0.753	1.14	-
C1orf112-Cytarabine.Idarubicin	1.139	0.725842	0.738	-0.401	1.139	-
C1orf112-Cytarabine	1.118	0.725842	0.751	-0.367	1.118	-
C10orf88-Niraparib	1.112	0.725842	0.331	-0.781	1.112	-
BUB1-Prexasertib	1.108	0.725842	0.783	-0.325	1.108	-
CCDC117-Tozasertib	0.9016	0.725842	0.0306	-0.871	0.9016	-
APOE-Prexasertib	-0.9165	0.725842	-0.874	0.0425	-0.9165	-
ASB7-Mitomycin_C	-0.9516	0.725842	-0.0876	0.864	-0.9516	-
AGO1-Raltitrexed	-1.125	0.725842	-0.746	0.379	-1.125	-
ATP5F1A-Filanesib	-1.134	0.725842	-0.354	0.78	-1.134	-
APAF1-Cladribine	-1.14	0.725842	-0.41	0.73	-1.14	-
ADGRE5-Cytarabine	-1.149	0.725842	-0.748	0.401	-1.149	-
AP3D1-Topotecan	-1.149	0.725842	-0.426	0.723	-1.149	-
ATP5PD-Filanesib	-1.15	0.725842	-0.407	0.743	-1.15	-
ADA2-Cytarabine.Idarubicin	-1.155	0.725842	-0.396	0.759	-1.155	-
AP3D1-Cytarabine.Idarubicin	-1.162	0.725842	-0.464	0.698	-1.162	-
CBX6-Etoposide	-1.173	0.725842	-0.438	0.735	-1.173	-
ABI3-Prexasertib	-1.188	0.725842	-0.611	0.577	-1.188	-
AGO1-Cytarabine.Idarubicin	-1.188	0.725842	-0.526	0.662	-1.188	-
ADGRE5-Cabazitaxel	-1.189	0.725842	-0.66	0.529	-1.189	-
ADGRE5-Docetaxel	-1.191	0.725842	-0.496	0.695	-1.191	-
APAF1-Topotecan	-1.191	0.725842	-0.546	0.645	-1.191	-
ABCC10-Danusertib	-1.193	0.725842	-0.519	0.674	-1.193	-
ABI3-Fludarabine	-1.2	0.725842	-0.68	0.52	-1.2	-
BTD-BMS863233	-1.205	0.725842	-0.599	0.606	-1.205	-
AP3S1-SN_38	-1.207	0.725842	-0.514	0.693	-1.207	-
APAF1-Pemetrexed	-1.22	0.725842	-0.623	0.597	-1.22	-
APAF1-Gemcitabine	-1.223	0.725842	-0.578	0.645	-1.223	-
DNA2-Prexasertib	1.332	0.723538	0.745	-0.587	1.332	-
SPAG5-Clofarabine	1.311	0.723538	0.617	-0.694	1.311	-
C10orf88-8_amino_adenosine	1.146	0.723538	0.433	-0.713	1.146	-
APAF1-Cytarabine.Idarubicin	-1.155	0.723538	-0.692	0.463	-1.155	-
ARHGAP1-Cytarabine	-1.167	0.723538	-0.667	0.5	-1.167	-
CDC25C-Gemcitabine	1.325	0.721246	0.577	-0.748	1.325	-
TXNDC9-Gemcitabine	1.302	0.721246	0.687	-0.615	1.302	-
GMNN-Raltitrexed	1.296	0.721246	0.731	-0.565	1.296	-
TXNDC9-Clofarabine	1.296	0.721246	0.585	-0.711	1.296	-
TXNDC9-Cisplatin	1.29	0.721246	0.722	-0.568	1.29	-
DDX5-Prexasertib	1.269	0.721246	0.813	-0.456	1.269	-
FOXP1-Enzalutamide	1.253	0.721246	0.466	-0.787	1.253	-
FMR1-IOX_2	1.0011	0.721246	0.0971	-0.904	1.0011	-
ZNF77-Imiquimod	0.857	0.721246	-0.068	-0.925	0.857	-
WDR37-Pemetrexed	-1.303	0.721246	-0.624	0.679	-1.303	-
IDH3A-Sunitinib	1.319	0.718967	0.65	-0.669	1.319	-
MIS18A-Cytarabine	1.318	0.718967	0.634	-0.684	1.318	-
KNSTRN-Clofarabine	1.31	0.718967	0.592	-0.718	1.31	-
CASC3-Filanesib	1.169	0.718967	0.549	-0.62	1.169	-
AURKB-SN_38	1.157	0.718967	0.664	-0.493	1.157	-
ARL8A-WEHI_539	1.132	0.718967	0.713	-0.419	1.132	-
ARHGAP23-Valrubicin	1.012	0.718967	0.196	-0.816	1.012	-
KLHL26-Imiquimod	0.8838	0.718967	-0.0412	-0.925	0.8838	-
ACO2-Ibrutinib	-1.016	0.718967	-0.201	0.815	-1.016	-
ADGRE5-Cytarabine.Idarubicin	-1.145	0.718967	-0.69	0.455	-1.145	-
ADGRE5-Ridaforolimus	-1.148	0.718967	-0.465	0.683	-1.148	-
ABI3-Cisplatin	-1.162	0.718967	-0.519	0.643	-1.162	-
AP3S1-Carboplatin	-1.175	0.718967	-0.572	0.603	-1.175	-
UBASH3A-Gemcitabine	-1.083	0.716699	-0.212	0.871	-1.083	-
BUB1-Fludarabine	1.166	0.712198	0.569	-0.597	1.166	-
TIMM29-Losmapimod	1.051	0.712198	0.165	-0.886	1.051	-
ITPR3-Glesatinib	-1.316	0.712198	-0.668	0.648	-1.316	-
SPAG5-Cytarabine	1.288	0.707744	0.736	-0.552	1.288	-
BUB1-Epirubicin	1.146	0.707744	0.468	-0.678	1.146	-
CAPRIN1-Gemcitabine	1.132	0.707744	0.701	-0.431	1.132	-
ABCC10-BX_912	-1.057	0.707744	-0.277	0.78	-1.057	-
ADGRE5-Litronesib	-1.165	0.707744	-0.568	0.597	-1.165	-
CAPRIN1-Cladribine	1.157	0.703335	0.559	-0.598	1.157	-
C10orf88-Amsacrine	1.144	0.703335	0.473	-0.671	1.144	-
CAPRIN1-SN_38	1.138	0.703335	0.681	-0.457	1.138	-
ADGRE5-Danusertib	-1.101	0.703335	-0.363	0.738	-1.101	-
CBX6-Amsacrine	-1.121	0.703335	-0.407	0.714	-1.121	-
ARHGAP1-Cytarabine.Idarubicin	-1.159	0.703335	-0.601	0.558	-1.159	-
EPB41L5-Prexasertib	1.296	0.701147	0.637	-0.659	1.296	-
EIF4G2-Gemcitabine	1.289	0.701147	0.663	-0.626	1.289	-
WDR62-Fludarabine	1.288	0.701147	0.588	-0.7	1.288	-
FKTN-Cabozantinib	1.259	0.701147	0.495	-0.764	1.259	-
EIF4G2-Prexasertib	1.255	0.701147	0.772	-0.483	1.255	-
FMR1-Mitomycin_C	0.803	0.701147	-0.131	-0.934	0.803	-
ADA2-Floxuridine	-1.021	0.701147	-0.223	0.798	-1.021	-
CBX6-Clofarabine	-1.158	0.701147	-0.598	0.56	-1.158	-
CDC7-Gemcitabine	1.287	0.694649	0.505	-0.782	1.287	-
GMNN-Etoposide	1.228	0.694649	0.461	-0.767	1.228	-
GLYR1-Perifosine	0.9293	0.694649	0.0263	-0.903	0.9293	-
FBXO7-Tasquinimod	-1.133	0.694649	-0.836	0.297	-1.133	-
EPB41L5-Cytarabine	1.275	0.69037	0.656	-0.619	1.275	-
HMBS-Topotecan	1.101	0.69037	0.255	-0.846	1.101	-
FOXP1-Perifosine	0.91143	0.69037	0.00743	-0.904	0.91143	-
GMNN-Amsacrine	1.211	0.688246	0.438	-0.773	1.211	-
AK6-Cytarabine	1.145	0.688246	0.515	-0.63	1.145	-
ARHGAP23-Cytarabine.Idarubicin	1.141	0.688246	0.489	-0.652	1.141	-
BUB1-Raltitrexed	1.107	0.688246	0.719	-0.388	1.107	-
ARIH2-Vinblastine	1.032	0.688246	0.244	-0.788	1.032	-
TIMM29-IOX_2	0.8728	0.688246	-0.0432	-0.916	0.8728	-
ARHGAP1-Tozasertib	-1.128	0.688246	-0.444	0.684	-1.128	-
CASP10-Pemetrexed	-1.148	0.688246	-0.622	0.526	-1.148	-
TXNDC9-Etoposide	1.264	0.681937	0.686	-0.578	1.264	-
ZNF185-A_1331852	1.249	0.681937	0.524	-0.725	1.249	-
TXNDC9-Prexasertib	1.167	0.681937	0.821	-0.346	1.167	-
UBASH3A-Mitoxantrone	-1.23	0.681937	-0.47	0.76	-1.23	-
WASHC4-Cytarabine.Idarubicin	-1.243	0.681937	-0.509	0.734	-1.243	-
BTG3-Midostaurin	1.149	0.679854	0.58	-0.569	1.149	-
BUB1-Cisplatin	1.146	0.679854	0.526	-0.62	1.146	-
C10orf88-Onalespib	1.144	0.679854	0.616	-0.528	1.144	-
ABI3-Amsacrine	-1.146	0.675718	-0.59	0.556	-1.146	-
SPAG5-Fludarabine	1.253	0.673664	0.549	-0.704	1.253	-
SIRT1-Raltitrexed	1.245	0.673664	0.686	-0.559	1.245	-
SPAG5-Raltitrexed	1.196	0.673664	0.798	-0.398	1.196	-
TMEM192-Pomalidomide	1.134	0.673664	0.317	-0.817	1.134	-
SLC8A1-Litronesib	1.08	0.673664	0.229	-0.851	1.08	-
ASB7-Imiquimod	-0.7953	0.673664	0.0887	0.884	-0.7953	-
CC2D1B-Gemcitabine	-1.076	0.673664	-0.334	0.742	-1.076	-
SIRT1-Pemetrexed	1.238	0.669586	0.62	-0.618	1.238	-
TMEM192-Paclitaxel	-1.128	0.669586	-0.323	0.805	-1.128	-
AP3S1-Pemetrexed	-1.131	0.665546	-0.482	0.649	-1.131	-
ZNF507-Cabazitaxel	1.26	0.66354	0.604	-0.656	1.26	-
WDR62-Clofarabine	1.252	0.66354	0.618	-0.634	1.252	-
ZBTB10-GSK_461364	1.249	0.66354	0.612	-0.637	1.249	-
CASP10-GSK_1070916	-1.139	0.66354	-0.555	0.584	-1.139	-
WASHC4-SN_38	-1.183	0.66354	-0.408	0.775	-1.183	-
CAMKMT-A_1331852	-1.126	0.661544	-0.477	0.649	-1.126	-
ATF2-Tamatinib	-1.133	0.661544	-0.511	0.622	-1.133	-
MCPH1-Prexasertib	1.291	0.659556	0.645	-0.646	1.291	-
KNSTRN-Gemcitabine	1.282	0.659556	0.613	-0.669	1.282	-
LRR1-Cytarabine.Idarubicin	1.28	0.659556	0.555	-0.725	1.28	-
MCM10-Cytarabine.Idarubicin	1.268	0.659556	0.654	-0.614	1.268	-
KNSTRN-SN_38	1.259	0.659556	0.547	-0.712	1.259	-
MIS18A-SN_38	1.249	0.659556	0.528	-0.721	1.249	-
MIS18A-Carboplatin	1.241	0.659556	0.515	-0.726	1.241	-
MCM10-Prexasertib	1.24	0.659556	0.705	-0.535	1.24	-
KNSTRN-Cytarabine.Idarubicin	1.23	0.659556	0.625	-0.605	1.23	-
MIS18A-Pemetrexed	1.229	0.659556	0.538	-0.691	1.229	-
MCM10-Gemcitabine	1.228	0.659556	0.501	-0.727	1.228	-
LRR1-Etoposide	1.217	0.659556	0.512	-0.705	1.217	-
SPAG5-SN_38	1.216	0.659556	0.532	-0.684	1.216	-
KNSTRN-Prexasertib	1.216	0.659556	0.747	-0.469	1.216	-
KNSTRN-Raltitrexed	1.209	0.659556	0.785	-0.424	1.209	-
MIS18A-Topotecan	1.207	0.659556	0.487	-0.72	1.207	-
LRR1-Gemcitabine	1.193	0.659556	0.426	-0.767	1.193	-
KNSTRN-Topotecan	1.191	0.659556	0.413	-0.778	1.191	-
RAD51-Prexasertib	1.172	0.659556	0.835	-0.337	1.172	-
MIS18A-Etoposide	1.111	0.659556	0.295	-0.816	1.111	-
IDH3A-Cabozantinib	1.105	0.659556	0.284	-0.821	1.105	-
LDAH-Imiquimod	0.9184	0.659556	0.0144	-0.904	0.9184	-
SLC25A29-Perifosine	0.8563	0.659556	-0.0397	-0.896	0.8563	-
SAP30L-Losmapimod	-1.113	0.659556	-0.26	0.853	-1.113	-
RELL1-Topotecan	-1.182	0.659556	-0.365	0.817	-1.182	-
RNF213-Cytarabine	-1.226	0.659556	-0.438	0.788	-1.226	-
RELL1-Gemcitabine	-1.229	0.659556	-0.432	0.797	-1.229	-
ITPR3-Sitravatinib	-1.247	0.659556	-0.688	0.559	-1.247	-
RELL1-Raltitrexed	-1.273	0.659556	-0.556	0.717	-1.273	-
RELL1-Pemetrexed	-1.281	0.659556	-0.556	0.725	-1.281	-
CDC45-Pemetrexed	1.318	0.657577	0.609	-0.709	1.318	-
CHORDC1-Midostaurin	1.316	0.657577	0.659	-0.657	1.316	-
DNA2-Pemetrexed	1.313	0.657577	0.636	-0.677	1.313	-
DDX5-Raltitrexed	1.311	0.657577	0.646	-0.665	1.311	-
CHORDC1-BX_912	1.309	0.657577	0.627	-0.682	1.309	-
DNA2-Cytarabine.Idarubicin	1.305	0.657577	0.593	-0.712	1.305	-
DDX5-Cytarabine.Idarubicin	1.292	0.657577	0.717	-0.575	1.292	-
IDH3A-Foretinib	1.211	0.655608	0.549	-0.662	1.211	-
BTG3-Tozasertib	1.135	0.655608	0.535	-0.6	1.135	-
HIRIP3-Imiquimod	1.065	0.655608	0.211	-0.854	1.065	-
CASC3-BMS863233	1.039	0.655608	0.274	-0.765	1.039	-
ARHGAP23-Epirubicin	1.03	0.655608	0.256	-0.774	1.03	-
CC2D1B-SN_38	-1.074	0.655608	-0.341	0.733	-1.074	-
BUB1-8_amino_adenosine	1.131	0.651695	0.572	-0.559	1.131	-
C10orf88-Cytarabine.Idarubicin	1.13	0.651695	0.581	-0.549	1.13	-
BABAM2-Glesatinib	1.122	0.651695	0.48	-0.642	1.122	-
ATP13A1-Cabazitaxel	-1.082	0.651695	-0.363	0.719	-1.082	-
ATG9A-Temsirolimus	-1.095	0.651695	-0.395	0.7	-1.095	-
CC2D1B-Cytarabine.Idarubicin	-1.105	0.651695	-0.423	0.682	-1.105	-
AP3S1-8_amino_adenosine	-1.118	0.651695	-0.466	0.652	-1.118	-
GMNN-WEHI_539	-1.259	0.651695	-0.598	0.661	-1.259	-
TXNDC9-Topotecan	1.233	0.649752	0.593	-0.64	1.233	-
ZNF518B-VER_155008	1.224	0.649752	0.621	-0.603	1.224	-
TXNDC9-Amsacrine	1.212	0.649752	0.65	-0.562	1.212	-
ZNF507-GSK_1070916	1.212	0.649752	0.637	-0.575	1.212	-
SIRT1-Gemcitabine	1.209	0.649752	0.593	-0.616	1.209	-
USP10-SN_38	1.191	0.649752	0.711	-0.48	1.191	-
WSB1-Perifosine	-0.9476	0.649752	-0.0716	0.876	-0.9476	-
WSB1-Vinblastine	-0.998	0.649752	-0.142	0.856	-0.998	-
ATP5F1B-Paclitaxel	-1.002	0.649752	-0.216	0.786	-1.002	-
WASHC4-Clofarabine	-1.076	0.649752	-0.262	0.814	-1.076	-
WDR37-Carboplatin	-1.147	0.649752	-0.382	0.765	-1.147	-
WASHC4-Raltitrexed	-1.168	0.649752	-0.408	0.76	-1.168	-
RAD51-SN_38	1.279	0.647817	0.622	-0.657	1.279	-
MCM10-Raltitrexed	1.2	0.647817	0.652	-0.548	1.2	-
MIS18A-Clofarabine	1.2	0.647817	0.596	-0.604	1.2	-
MIS18A-Cisplatin	1.126	0.647817	0.361	-0.765	1.126	-
BUB1-SN_38	1.123	0.647817	0.617	-0.506	1.123	-
LDAH-IOX_2	0.9563	0.647817	0.0963	-0.86	0.9563	-
ATP5F1A-Paclitaxel	-1.015	0.647817	-0.24	0.775	-1.015	-
UBASH3A-SN_38	-1.075	0.647817	-0.262	0.813	-1.075	-
RELL1-Valrubicin	-1.227	0.647817	-0.454	0.773	-1.227	-
EIF4G2-Floxuridine	1.255	0.645892	0.651	-0.604	1.255	-
AURKB-Clofarabine	1.117	0.645892	0.633	-0.484	1.117	-
RELL1-Clofarabine	-1.188	0.643974	-0.388	0.8	-1.188	-
LRR1-Amsacrine	1.178	0.642065	0.492	-0.686	1.178	-
FOXP1-Mitomycin_C	0.9132	0.638272	0.0172	-0.896	0.9132	-
ITPR3-Sunitinib	-1.13	0.638272	-0.756	0.374	-1.13	-
RNF213-Cladribine	-1.186	0.636388	-0.387	0.799	-1.186	-
RELL1-Epirubicin	-1.202	0.636388	-0.418	0.784	-1.202	-
CDC7-SN_38	1.253	0.634512	0.494	-0.759	1.253	-
CHORDC1-Prexasertib	1.249	0.634512	0.763	-0.486	1.249	-
CAPRIN1-Cytarabine.Idarubicin	1.096	0.634512	0.666	-0.43	1.096	-
BUB1-Cabazitaxel	1.081	0.634512	0.695	-0.386	1.081	-
ADA2-Clofarabine	-0.992	0.634512	-0.212	0.78	-0.992	-
ADA2-Etoposide	-1.017	0.634512	-0.253	0.764	-1.017	-
ARHGAP1-Prexasertib	-1.096	0.634512	-0.678	0.418	-1.096	-
AP3S1-Raltitrexed	-1.101	0.634512	-0.445	0.656	-1.101	-
ABI3-Etoposide	-1.121	0.634512	-0.557	0.564	-1.121	-
MIS18A-Raltitrexed	1.188	0.632644	0.585	-0.603	1.188	-
SPAG5-Gemcitabine	1.187	0.632644	0.607	-0.58	1.187	-
LRR1-Clofarabine	1.153	0.632644	0.434	-0.719	1.153	-
AGO1-Cisplatin	-1.115	0.632644	-0.559	0.556	-1.115	-
UBASH3A-Cisplatin	-1.114	0.630784	-0.333	0.781	-1.114	-
BUB1-Dactinomycin	1.097	0.628932	0.449	-0.648	1.097	-
SPAG5-Topotecan	1.126	0.627088	0.391	-0.735	1.126	-
AGO1-Cladribine	-1.11	0.625252	-0.519	0.591	-1.11	-
ZNF507-Niraparib	1.164	0.623423	0.441	-0.723	1.164	-
ADGRE5-TAK_901	-1.039	0.623423	-0.305	0.734	-1.039	-
EIF2AK4-Fulvestrant	1.233	0.621602	0.54	-0.693	1.233	-
BUB1-Eltanexor	1.1	0.621602	0.474	-0.626	1.1	-
ABI3-Ganetespib	-1.099	0.621602	-0.475	0.624	-1.099	-
FBXO7-UNC0638	-1.188	0.621602	-0.762	0.426	-1.188	-
SIRT1-Cytarabine.Idarubicin	1.149	0.619789	0.641	-0.508	1.149	-
SPAG5-Cytarabine.Idarubicin	1.131	0.619789	0.67	-0.461	1.131	-
SPAG5-Prexasertib	1.121	0.619789	0.721	-0.4	1.121	-
SIRT1-Topotecan	1.112	0.619789	0.406	-0.706	1.112	-
GLYR1-IOX_2	1.004	0.619789	0.139	-0.865	1.004	-
SLC8A1-Paclitaxel	0.988	0.619789	0.17	-0.818	0.988	-
TIMM29-Vinblastine	0.9375	0.619789	0.0935	-0.844	0.9375	-
SLC25A29-Mitomycin_C	0.772	0.619789	-0.124	-0.896	0.772	-
SLC8A1-Pomalidomide	-0.968	0.619789	-0.146	0.822	-0.968	-
SLC8A1-Fulvestrant	-1.095	0.619789	-0.349	0.746	-1.095	-
TMEM192-Docetaxel	-1.118	0.619789	-0.396	0.722	-1.118	-
GMNN-SN_38	1.235	0.617983	0.576	-0.659	1.235	-
EPB41L5-Cytarabine.Idarubicin	1.234	0.617983	0.606	-0.628	1.234	-
EIF4G2-SN_38	1.227	0.617983	0.55	-0.677	1.227	-
FGFR1OP-Cladribine	1.188	0.617983	0.435	-0.753	1.188	-
ARHGEF2-Romidepsin	1.012	0.616185	0.259	-0.753	1.012	-
EEF1D-Clofarabine	1.205	0.614394	0.423	-0.782	1.205	-
AURKB-Amsacrine	1.101	0.614394	0.597	-0.504	1.101	-
CC2D1B-Pemetrexed	-1.032	0.614394	-0.299	0.733	-1.032	-
CASP10-Pevonedistat	-1.095	0.614394	-0.468	0.627	-1.095	-
C10orf88-Dactinomycin	1.099	0.61261	0.512	-0.587	1.099	-
BUB1-Floxuridine	1.055	0.61261	0.702	-0.353	1.055	-
ATP5F1B-Docetaxel	-1.001	0.61261	-0.243	0.758	-1.001	-
BTD-Prexasertib	-1.102	0.61261	-0.563	0.539	-1.102	-
KIAA1191-A_1331852	1.178	0.610834	0.632	-0.546	1.178	-
AURKB-Cabazitaxel	1.08	0.610834	0.656	-0.424	1.08	-
UBASH3A-Epirubicin	-1.159	0.610834	-0.439	0.72	-1.159	-
BCL9-Ganetespib	1.091	0.607303	0.617	-0.474	1.091	-
C10orf88-Etoposide	1.071	0.607303	0.401	-0.67	1.071	-
BTG3-Gemcitabine	1.057	0.607303	0.693	-0.364	1.057	-
C10orf88-BX_912	1.013	0.607303	0.27	-0.743	1.013	-
BRPF1-Litronesib	-1.006	0.607303	-0.256	0.75	-1.006	-
ATP5F1A-Docetaxel	-1.009	0.607303	-0.262	0.747	-1.009	-
ABI3-Carboplatin	-1.098	0.607303	-0.56	0.538	-1.098	-
CDC7-Clofarabine	1.238	0.603801	0.497	-0.741	1.238	-
CDC25C-Topotecan	1.202	0.603801	0.426	-0.776	1.202	-
DIAPH2-Enzalutamide	1.098	0.603801	0.255	-0.843	1.098	-
BUB1-Topotecan	1.085	0.603801	0.455	-0.63	1.085	-
AGPAT2-8_amino_adenosine	-1.058	0.60206	-0.373	0.685	-1.058	-
DDX5-Pemetrexed	1.26	0.600326	0.609	-0.651	1.26	-
CHORDC1-Tozasertib	1.25	0.600326	0.652	-0.598	1.25	-
CHORDC1-Cytarabine.Idarubicin	1.237	0.600326	0.652	-0.585	1.237	-
DNA2-Raltitrexed	1.234	0.600326	0.629	-0.605	1.234	-
EEF1D-Amsacrine	1.231	0.600326	0.558	-0.673	1.231	-
CHORDC1-Clofarabine	1.229	0.600326	0.649	-0.58	1.229	-
EEF1D-Etoposide	1.227	0.600326	0.555	-0.672	1.227	-
CHORDC1-Cladribine	1.227	0.600326	0.61	-0.617	1.227	-
CDR2-Cytarabine	1.224	0.600326	0.562	-0.662	1.224	-
DNA2-Gemcitabine	1.223	0.600326	0.499	-0.724	1.223	-
CDC25C-Cytarabine.Idarubicin	1.221	0.600326	0.529	-0.692	1.221	-
EEF1D-Pemetrexed	1.221	0.600326	0.626	-0.595	1.221	-
EEF1D-Raltitrexed	1.214	0.600326	0.657	-0.557	1.214	-
CHORDC1-SN_38	1.214	0.600326	0.604	-0.61	1.214	-
CDC25C-SN_38	1.208	0.600326	0.5	-0.708	1.208	-
EEF1D-SN_38	1.182	0.600326	0.447	-0.735	1.182	-
DNA2-Clofarabine	1.173	0.600326	0.377	-0.796	1.173	-
DNA2-Topotecan	1.152	0.600326	0.389	-0.763	1.152	-
LRR1-SN_38	1.094	0.600326	0.329	-0.765	1.094	-
DIAPH2-IOX_2	0.8334	0.600326	-0.0726	-0.906	0.8334	-
ADGRE5-BX_912	-1.047	0.600326	-0.354	0.693	-1.047	-
ATP13A1-Ridaforolimus	-1.072	0.600326	-0.424	0.648	-1.072	-
AP3D1-SN_38	-1.081	0.600326	-0.454	0.627	-1.081	-
UBASH3A-Pemetrexed	-1.099	0.598599	-0.331	0.768	-1.099	-
CDC7-Etoposide	1.157	0.596879	0.408	-0.749	1.157	-
APAF1-VER_155008	-1.086	0.596879	-0.499	0.587	-1.086	-
ZNF507-Danusertib	1.176	0.595166	0.627	-0.549	1.176	-
ZNF507-Topotecan	1.167	0.595166	0.662	-0.505	1.167	-
ZNF507-SN_38	1.145	0.595166	0.712	-0.433	1.145	-
WSB1-Mitomycin_C	-0.898	0.595166	-0.032	0.866	-0.898	-
ABCC10-GSK_1070916	-1.057	0.595166	-0.388	0.669	-1.057	-
WDR37-PF_670462	-1.101	0.595166	-0.339	0.762	-1.101	-
ZNF507-BX_912	1.17	0.59346	0.535	-0.635	1.17	-
ADA2-SN_38	-0.948	0.59346	-0.166	0.782	-0.948	-
UBASH3A-Cytarabine.Idarubicin	-1.046	0.59346	-0.247	0.799	-1.046	-
C11orf98-GSK_1070916	1.083	0.59176	0.506	-0.577	1.083	-
ABCC10-VER_155008	-1.058	0.59176	-0.395	0.663	-1.058	-
CDC25C-Prexasertib	1.142	0.590067	0.751	-0.391	1.142	-
IDH3A-Glesatinib	1.106	0.590067	0.356	-0.75	1.106	-
ACBD3-Midostaurin	1.081	0.590067	0.5	-0.581	1.081	-
CAPRIN1-Tozasertib	1.059	0.590067	0.66	-0.399	1.059	-
ABI3-8_amino_adenosine	-1.077	0.590067	-0.476	0.601	-1.077	-
ADGRE5-Filanesib	-1.082	0.58838	-0.518	0.564	-1.082	-
CASP10-Raltitrexed	-1.082	0.58838	-0.556	0.526	-1.082	-
CARNMT1-Sitravatinib	1.051	0.585027	0.387	-0.664	1.051	-
BUB1-BMS863233	1.05	0.583359	0.387	-0.663	1.05	-
AP3S1-Niraparib	-1.077	0.581699	-0.527	0.55	-1.077	-
UBASH3A-Amsacrine	-1.079	0.581699	-0.308	0.771	-1.079	-
WASHC4-Gemcitabine	-1.094	0.581699	-0.337	0.757	-1.094	-
AK6-Gemcitabine	1.057	0.576754	0.416	-0.641	1.057	-
ADGRE5-Paclitaxel	-1.075	0.576754	-0.512	0.563	-1.075	-
RNF213-Cytarabine.Idarubicin	-1.189	0.576754	-0.411	0.778	-1.189	-
AURKB-Carboplatin	1.043	0.575118	0.665	-0.378	1.043	-
SAP30L-IOX_2	-1.054	0.575118	-0.2	0.854	-1.054	-
AGO1-Etoposide	-1.071	0.575118	-0.493	0.578	-1.071	-
ABI3-Onalespib	-1.072	0.575118	-0.513	0.559	-1.072	-
GMNN-Clofarabine	1.199	0.573489	0.49	-0.709	1.199	-
CDC25C-Cladribine	1.194	0.573489	0.563	-0.631	1.194	-
ZNF507-Cytarabine	1.153	0.571865	0.651	-0.502	1.153	-
ARHGAP23-Mitoxantrone	1	0.571865	0.28	-0.72	1	-
ABI3-BX_912	-1.006	0.571865	-0.292	0.714	-1.006	-
ADGRE5-Axitinib	-1.054	0.571865	-0.423	0.631	-1.054	-
CDC7-Pemetrexed	1.185	0.570248	0.519	-0.666	1.185	-
MCM10-Etoposide	1.142	0.570248	0.471	-0.671	1.142	-
SIRT1-Clofarabine	1.083	0.570248	0.41	-0.673	1.083	-
C1orf112-Amsacrine	1.066	0.570248	0.536	-0.53	1.066	-
C10orf88-Cytarabine	1.065	0.570248	0.505	-0.56	1.065	-
BTG3-Pemetrexed	1.058	0.570248	0.605	-0.453	1.058	-
ARHGAP23-Gemcitabine	0.902	0.570248	0.108	-0.794	0.902	-
AURKB-Etoposide	1.057	0.568636	0.591	-0.466	1.057	-
C1orf112-Onalespib	1.044	0.568636	0.409	-0.635	1.044	-
BCL9-Cytarabine	1.043	0.568636	0.623	-0.42	1.043	-
MIS18A-Midostaurin	1.017	0.568636	0.215	-0.802	1.017	-
ARHGAP23-Pemetrexed	1.012	0.568636	0.325	-0.687	1.012	-
ABRAXAS1-Sunitinib	1.008	0.568636	0.309	-0.699	1.008	-
C10orf88-Midostaurin	0.973	0.568636	0.243	-0.73	0.973	-
ADA2-Amsacrine	-0.958	0.568636	-0.211	0.747	-0.958	-
APAF1-Fludarabine	-1.036	0.568636	-0.384	0.652	-1.036	-
BRPF1-Tozasertib	-1.053	0.568636	-0.457	0.596	-1.053	-
SPAG5-Floxuridine	1.003	0.567031	0.755	-0.248	1.003	-
MIS18A-Cytarabine.Idarubicin	1.141	0.565431	0.474	-0.667	1.141	-
MIS18A-Cladribine	1.138	0.565431	0.47	-0.668	1.138	-
C10orf88-Cladribine	1.017	0.565431	0.345	-0.672	1.017	-
TXNDC9-Floxuridine	1.095	0.563837	0.743	-0.352	1.095	-
CASC3-VER_155008	1.052	0.562249	0.507	-0.545	1.052	-
ARHGAP23-SN_38	0.927	0.562249	0.161	-0.766	0.927	-
AGO1-Niraparib	-0.998	0.562249	-0.304	0.694	-0.998	-
ABCC10-Etoposide	-1.034	0.562249	-0.627	0.407	-1.034	-
APAF1-Carboplatin	-1.041	0.560667	-0.437	0.604	-1.041	-
EIF2AK4-Docetaxel	-1.212	0.560667	-0.567	0.645	-1.212	-
C1orf112-Prexasertib	1.003	0.559091	0.684	-0.319	1.003	-
EIF3G-Amsacrine	1.095	0.55752	0.3	-0.795	1.095	-
ACBD3-Cladribine	1.03	0.55752	0.633	-0.397	1.03	-
ATP13A1-Litronesib	-1	0.55752	-0.313	0.687	-1	-
ABI3-SN_38	-1.013	0.55752	-0.344	0.669	-1.013	-
GNG2-Danusertib	-1.156	0.55752	-0.745	0.411	-1.156	-
GNG2-Prexasertib	-1.184	0.55752	-0.696	0.488	-1.184	-
WDR62-Etoposide	1.107	0.555955	0.723	-0.384	1.107	-
CAPRIN1-Midostaurin	1.046	0.555955	0.573	-0.473	1.046	-
APAF1-Etoposide	-1.042	0.555955	-0.453	0.589	-1.042	-
BTD-Temsirolimus	-1.045	0.555955	-0.571	0.474	-1.045	-
WDR62-Eltanexor	1.151	0.554396	0.521	-0.63	1.151	-
CAPRIN1-Topotecan	1.047	0.554396	0.517	-0.53	1.047	-
C1orf112-Epirubicin	1.039	0.554396	0.435	-0.604	1.039	-
ATG9A-GSK_1070916	-0.957	0.554396	-0.224	0.733	-0.957	-
UBASH3A-Cytarabine	-0.979	0.554396	-0.159	0.82	-0.979	-
DDX5-Gemcitabine	1.177	0.552842	0.627	-0.55	1.177	-
MCM10-SN_38	1.141	0.552842	0.55	-0.591	1.141	-
EEF1D-Niraparib	1.137	0.552842	0.408	-0.729	1.137	-
MCM10-Amsacrine	1.121	0.552842	0.454	-0.667	1.121	-
CDC7-Amsacrine	1.115	0.552842	0.362	-0.753	1.115	-
KNSTRN-Floxuridine	1.086	0.552842	0.723	-0.363	1.086	-
EEF1D-Topotecan	1.039	0.552842	0.233	-0.806	1.039	-
IDH3A-Ponatinib	0.971	0.552842	0.159	-0.812	0.971	-
CSTF2-Enzalutamide	0.9143	0.552842	0.0503	-0.864	0.9143	-
WSB1-Imiquimod	-0.757	0.552842	0.139	0.896	-0.757	-
ITPR3-Ponatinib	-1.141	0.552842	-0.546	0.595	-1.141	-
AURKB-Niraparib	1.046	0.551294	0.548	-0.498	1.046	-
FMR1-Perifosine	0.552	0.551294	-0.394	-0.946	0.552	-
ATP13A1-GSK_1070916	-1.023	0.549751	-0.389	0.634	-1.023	-
WDR37-Gemcitabine	-1.151	0.549751	-0.583	0.568	-1.151	-
FGFR1OP-Raltitrexed	1.155	0.548214	0.443	-0.712	1.155	-
MCPH1-Etoposide	1.134	0.548214	0.591	-0.543	1.134	-
LRR1-Prexasertib	1.134	0.548214	0.55	-0.584	1.134	-
HMBS-Gemcitabine	1.117	0.548214	0.359	-0.758	1.117	-
EIF3G-Etoposide	1.09	0.548214	0.309	-0.781	1.09	-
AGO1-WEHI_539	1.042	0.548214	0.522	-0.52	1.042	-
CAPRIN1-Clofarabine	1.038	0.548214	0.576	-0.462	1.038	-
C10orf88-Pemetrexed	1.018	0.548214	0.386	-0.632	1.018	-
BOP1-Tamatinib	1.017	0.548214	0.385	-0.632	1.017	-
ARHGAP23-Clofarabine	0.997	0.548214	0.318	-0.679	0.997	-
ADGRE5-VER_155008	-1.016	0.548214	-0.378	0.638	-1.016	-
ARHGAP1-Gemcitabine	-1.021	0.548214	-0.397	0.624	-1.021	-
ABI3-Eltanexor	-1.026	0.548214	-0.61	0.416	-1.026	-
ATP13A1-AT13148	-1.036	0.548214	-0.448	0.588	-1.036	-
CHORDC1-TAK_901	1.151	0.546682	0.479	-0.672	1.151	-
BTG3-Floxuridine	1.034	0.546682	0.57	-0.464	1.034	-
ARHGAP23-Eltanexor	1.03	0.546682	0.443	-0.587	1.03	-
CDC7-Topotecan	1.108	0.545155	0.375	-0.733	1.108	-
AP3S1-Prexasertib	-0.999	0.545155	-0.665	0.334	-0.999	-
CDR2-Pemetrexed	1.153	0.543634	0.524	-0.629	1.153	-
CHORDC1-Danusertib	1.15	0.543634	0.542	-0.608	1.15	-
CHORDC1-Cisplatin	1.148	0.543634	0.634	-0.514	1.148	-
CDC25C-Raltitrexed	1.134	0.543634	0.654	-0.48	1.134	-
LRR1-Carboplatin	1.125	0.543634	0.504	-0.621	1.125	-
KIAA1191-A_1155463	1.117	0.543634	0.649	-0.468	1.117	-
EEF1D-Gemcitabine	1.087	0.543634	0.357	-0.73	1.087	-
DST-Glasdegib	1.061	0.543634	0.311	-0.75	1.061	-
DDX5-BX_912	1.048	0.543634	0.268	-0.78	1.048	-
RAD51-Carboplatin	1.221	0.542118	0.566	-0.655	1.221	-
RAD51-Topotecan	1.22	0.542118	0.562	-0.658	1.22	-
RAD51-Clofarabine	1.209	0.542118	0.577	-0.632	1.209	-
PWP1-BX_912	1.176	0.542118	0.435	-0.741	1.176	-
RAD51-Etoposide	1.173	0.542118	0.456	-0.717	1.173	-
PWP1-GSK_461364	1.154	0.542118	0.429	-0.725	1.154	-
C10orf88-Valrubicin	1.033	0.542118	0.47	-0.563	1.033	-
SASS6-Cytarabine	1.029	0.542118	0.813	-0.216	1.029	-
BTG3-Cytarabine	1.024	0.542118	0.599	-0.425	1.024	-
SLC25A29-IOX_2	0.663	0.542118	-0.233	-0.896	0.663	-
SAP30L-Perifosine	-0.9303	0.542118	-0.0593	0.871	-0.9303	-
ATP5PO-Paclitaxel	-0.988	0.542118	-0.314	0.674	-0.988	-
ATP5PD-Paclitaxel	-1.001	0.542118	-0.342	0.659	-1.001	-
CASP10-Prexasertib	-1.006	0.542118	-0.359	0.647	-1.006	-
ABHD12-Fludarabine	-1.019	0.542118	-0.4	0.619	-1.019	-
AGO1-Amsacrine	-1.025	0.542118	-0.437	0.588	-1.025	-
WDR37-Ganetespib	-1.072	0.542118	-0.324	0.748	-1.072	-
RNF213-SN_38	-1.14	0.542118	-0.362	0.778	-1.14	-
RNF213-Cisplatin	-1.158	0.542118	-0.45	0.708	-1.158	-
RELL1-Carboplatin	-1.161	0.542118	-0.46	0.701	-1.161	-
RELL1-Cisplatin	-1.177	0.542118	-0.442	0.735	-1.177	-
CASC3-Raltitrexed	1.029	0.540608	0.513	-0.516	1.029	-
BABAM2-Sunitinib	1.025	0.540608	0.563	-0.462	1.025	-
ARHGAP32-Pomalidomide	1.025	0.540608	0.53	-0.495	1.025	-
C1orf112-Mercaptopurine	1.024	0.540608	0.473	-0.551	1.024	-
AURKB-GSK_461364	1.022	0.540608	0.595	-0.427	1.022	-
ATP13A1-GSK_461364	-0.954	0.540608	-0.247	0.707	-0.954	-
ATP5PD-Docetaxel	-1.007	0.540608	-0.385	0.622	-1.007	-
CASP10-Cladribine	-1.02	0.540608	-0.421	0.599	-1.02	-
ADGRE5-GSK_1070916	-1.026	0.540608	-0.468	0.558	-1.026	-
CAPRIN1-BX_912	1.022	0.539102	0.534	-0.488	1.022	-
BCL9-Temsirolimus	1.009	0.539102	0.404	-0.605	1.009	-
C1orf112-Docetaxel	0.921	0.539102	0.736	-0.185	0.921	-
ABI3-IOX_1	-0.948	0.539102	-0.237	0.711	-0.948	-
CC2D1B-Raltitrexed	-0.997	0.539102	-0.365	0.632	-0.997	-
ABCC10-Tozasertib	-1	0.539102	-0.378	0.622	-1	-
APAF1-Midostaurin	-1.016	0.539102	-0.435	0.581	-1.016	-
ANKRD44-Mercaptopurine	-1.018	0.539102	-0.465	0.553	-1.018	-
ATP5PD-Tozasertib	-1.02	0.539102	-0.568	0.452	-1.02	-
USP10-Raltitrexed	1.11	0.537602	0.694	-0.416	1.11	-
C1orf112-Niraparib	1.013	0.537602	0.44	-0.573	1.013	-
ARHGAP32-Valrubicin	-0.941	0.537602	-0.229	0.712	-0.941	-
ABCC10-Temsirolimus	-0.99	0.537602	-0.351	0.639	-0.99	-
WDR37-Raltitrexed	-1.143	0.537602	-0.574	0.569	-1.143	-
ATP5F1B-Cabazitaxel	-0.959	0.536107	-0.27	0.689	-0.959	-
EIF4G2-Etoposide	1.167	0.534617	0.605	-0.562	1.167	-
GMNN-8_amino_adenosine	1.159	0.534617	0.607	-0.552	1.159	-
EPB41L5-Clofarabine	1.154	0.534617	0.567	-0.587	1.154	-
FGFR1OP-Fludarabine	1.146	0.534617	0.501	-0.645	1.146	-
EIF4G2-Niraparib	1.134	0.534617	0.444	-0.69	1.134	-
CDC7-8_amino_adenosine	1.132	0.534617	0.54	-0.592	1.132	-
EIF3G-SN_38	1.131	0.534617	0.441	-0.69	1.131	-
FOXP1-Imiquimod	0.946	0.534617	0.109	-0.837	0.946	-
GLYR1-Mitomycin_C	0.8092	0.534617	-0.0738	-0.883	0.8092	-
TXNDC9-Fludarabine	1.14	0.533132	0.557	-0.583	1.14	-
TXNDC9-Cladribine	1.134	0.533132	0.617	-0.517	1.134	-
USP10-Pemetrexed	1.115	0.533132	0.672	-0.443	1.115	-
WDR62-Topotecan	1.111	0.533132	0.422	-0.689	1.111	-
UBASH3A-Carboplatin	-1.036	0.533132	-0.263	0.773	-1.036	-
WASHC4-Pemetrexed	-1.096	0.533132	-0.385	0.711	-1.096	-
WDR62-Carboplatin	1.12	0.530178	0.654	-0.466	1.12	-
MCPH1-Pemetrexed	1.115	0.530178	0.556	-0.559	1.115	-
MCPH1-Gemcitabine	1.115	0.530178	0.525	-0.59	1.115	-
KNSTRN-Fludarabine	1.111	0.530178	0.51	-0.601	1.111	-
MCPH1-Amsacrine	1.107	0.530178	0.548	-0.559	1.107	-
KNSTRN-Midostaurin	1.084	0.530178	0.411	-0.673	1.084	-
MAGED1-Ganetespib	1.082	0.530178	0.409	-0.673	1.082	-
BUB1-Valrubicin	1.007	0.530178	0.431	-0.576	1.007	-
LRR1-Topotecan	0.977	0.530178	0.189	-0.788	0.977	-
ARHGAP23-Raltitrexed	0.958	0.530178	0.273	-0.685	0.958	-
CBX6-Ganetespib	-1	0.530178	-0.393	0.607	-1	-
BRK1-SN_38	-1	0.530178	-0.399	0.601	-1	-
CC2D1B-Clofarabine	-1.006	0.530178	-0.422	0.584	-1.006	-
LAT2-Temsirolimus	-1.059	0.530178	-0.36	0.699	-1.059	-
ITPR3-Crenolanib	-1.123	0.530178	-0.57	0.553	-1.123	-
KNSTRN-BX_912	1.098	0.528708	0.505	-0.593	1.098	-
SLC8A1-Cabazitaxel	1.025	0.528708	0.351	-0.674	1.025	-
CASC3-Amsacrine	1.01	0.528708	0.496	-0.514	1.01	-
C1orf112-Cladribine	1.004	0.528708	0.565	-0.439	1.004	-
EIF3G-Mitoxantrone	0.966	0.528708	0.144	-0.822	0.966	-
TIMM29-Imiquimod	0.697	0.528708	-0.183	-0.88	0.697	-
CBL-PF_670462	-0.8154	0.528708	-0.0154	0.8	-0.8154	-
CASP10-Ponatinib	-0.983	0.528708	-0.351	0.632	-0.983	-
ABI3-Pemetrexed	-1.006	0.528708	-0.558	0.448	-1.006	-
TMEM192-Filanesib	-1.066	0.528708	-0.507	0.559	-1.066	-
ASB7-IOX_2	-0.7489	0.527244	0.0821	0.831	-0.7489	-
RELL1-Floxuridine	-1.167	0.527244	-0.606	0.561	-1.167	-
RAD51-Cisplatin	1.156	0.525784	0.514	-0.642	1.156	-
CHORDC1-GSK_1070916	1.129	0.525784	0.582	-0.547	1.129	-
ACBD3-Fludarabine	1.006	0.525784	0.546	-0.46	1.006	-
APAF1-Tozasertib	-0.967	0.525784	-0.661	0.306	-0.967	-
ATP5PO-Docetaxel	-0.978	0.525784	-0.338	0.64	-0.978	-
APAF1-IOX_1	-1.006	0.525784	-0.462	0.544	-1.006	-
RNF213-Fludarabine	-1.113	0.525784	-0.38	0.733	-1.113	-
CHORDC1-Etoposide	1.12	0.524329	0.515	-0.605	1.12	-
CDC25C-Pemetrexed	1.11	0.524329	0.65	-0.46	1.11	-
BABAM2-Ponatinib	0.911	0.524329	0.184	-0.727	0.911	-
SLC25A29-Vinblastine	0.8448	0.524329	0.0248	-0.82	0.8448	-
KNSTRN-Niraparib	1.071	0.522879	0.402	-0.669	1.071	-
BUB1-Ganetespib	1.004	0.522879	0.457	-0.547	1.004	-
C1orf112-PF_670462	0.999	0.522879	0.442	-0.557	0.999	-
C1orf112-Gemcitabine	0.988	0.522879	0.572	-0.416	0.988	-
AURKB-Pemetrexed	0.981	0.522879	0.602	-0.379	0.981	-
KLHL26-Enzalutamide	0.8611	0.522879	0.0241	-0.837	0.8611	-
C11orf98-Perifosine	-0.927	0.522879	-0.219	0.708	-0.927	-
ANKRD44-Ganetespib	-0.944	0.522879	-0.266	0.678	-0.944	-
ADGRE5-Prexasertib	-0.945	0.522879	-0.682	0.263	-0.945	-
ABCC10-Ridaforolimus	-0.962	0.522879	-0.31	0.652	-0.962	-
BRK1-Cytarabine	-0.963	0.522879	-0.31	0.653	-0.963	-
ATG9A-Cabazitaxel	-0.965	0.522879	-0.309	0.656	-0.965	-
ARHGAP1-Cladribine	-0.986	0.522879	-0.388	0.598	-0.986	-
CASP10-Ridaforolimus	-0.99	0.522879	-0.395	0.595	-0.99	-
APAF1-8_amino_adenosine	-0.993	0.522879	-0.404	0.589	-0.993	-
AP3S1-Etoposide	-0.993	0.522879	-0.441	0.552	-0.993	-
ACYP2-Gemcitabine	-0.995	0.522879	-0.569	0.426	-0.995	-
ANKRD44-AZD7762	-0.996	0.522879	-0.43	0.566	-0.996	-
ABCC10-Amsacrine	-0.996	0.522879	-0.535	0.461	-0.996	-
AP3D1-Fludarabine	-0.998	0.522879	-0.448	0.55	-0.998	-
BTD-Ridaforolimus	-0.999	0.522879	-0.559	0.44	-0.999	-
CASP10-Docetaxel	-1	0.522879	-0.5	0.5	-1	-
ATP5PO-Tozasertib	-1.002	0.522879	-0.497	0.505	-1.002	-
CC2D1B-Prexasertib	-1.002	0.522879	-0.498	0.504	-1.002	-
APAF1-Clofarabine	-1.003	0.522879	-0.509	0.494	-1.003	-
ADGRE5-Temsirolimus	-1.005	0.522879	-0.486	0.519	-1.005	-
CASP10-Cabazitaxel	-1.005	0.522879	-0.532	0.473	-1.005	-
ADGRE5-Gemcitabine	-1.006	0.522879	-0.5	0.506	-1.006	-
RNF213-Etoposide	-1.122	0.522879	-0.415	0.707	-1.122	-
ITPR3-AZD7762	-1.094	0.521434	-0.593	0.501	-1.094	-
EPB41L5-Gemcitabine	1.143	0.519993	0.594	-0.549	1.143	-
GMNN-Topotecan	1.131	0.519993	0.481	-0.65	1.131	-
FGFR1OP-Etoposide	1.13	0.519993	0.467	-0.663	1.13	-
CASC3-Cytarabine.Idarubicin	0.984	0.519993	0.577	-0.407	0.984	-
GMNN-A_1155463	-1.118	0.519993	-0.438	0.68	-1.118	-
EIF2AK4-GSK_461364	-1.139	0.519993	-0.518	0.621	-1.139	-
EPB41L5-Pemetrexed	1.112	0.518557	0.423	-0.689	1.112	-
CHORDC1-Cabazitaxel	1.056	0.518557	0.728	-0.328	1.056	-
ARHGAP1-BX_912	-0.935	0.518557	-0.256	0.679	-0.935	-
ATP13A1-Danusertib	-0.982	0.518557	-0.404	0.578	-0.982	-
EIF3I-Amsacrine	1.008	0.517126	0.216	-0.792	1.008	-
BTD-BX_912	-0.943	0.517126	-0.276	0.667	-0.943	-
ZNF507-Midostaurin	1.121	0.5157	0.519	-0.602	1.121	-
ZNF507-TAK_901	1.121	0.5157	0.584	-0.537	1.121	-
USP10-Topotecan	1.116	0.5157	0.617	-0.499	1.116	-
USP10-Cisplatin	1.109	0.5157	0.538	-0.571	1.109	-
ZBTB10-Cabazitaxel	1.096	0.5157	0.645	-0.451	1.096	-
LRR1-Pemetrexed	1.008	0.5157	0.269	-0.739	1.008	-
BTG3-Cladribine	0.966	0.5157	0.622	-0.344	0.966	-
ZNF77-IOX_2	0.697	0.5157	-0.206	-0.903	0.697	-
ZNF77-Enzalutamide	0.694	0.5157	-0.2	-0.894	0.694	-
AGO1-Carboplatin	-0.972	0.5157	-0.361	0.611	-0.972	-
ATP5F1B-Tozasertib	-0.985	0.5157	-0.423	0.562	-0.985	-
UBASH3A-Topotecan	-1.003	0.5157	-0.24	0.763	-1.003	-
WDR37-Cisplatin	-1.081	0.5157	-0.403	0.678	-1.081	-
DDX5-Tozasertib	1.107	0.514279	0.478	-0.629	1.107	-
DDX5-Cladribine	1.107	0.514279	0.487	-0.62	1.107	-
ZNF507-Axitinib	1.077	0.514279	0.658	-0.419	1.077	-
BCL9-Cytarabine.Idarubicin	0.979	0.514279	0.583	-0.396	0.979	-
LDAH-Mitomycin_C	0.75	0.514279	-0.123	-0.873	0.75	-
ZNF507-Pemetrexed	1.069	0.512862	0.672	-0.397	1.069	-
ACBD3-Cisplatin	0.988	0.512862	0.454	-0.534	0.988	-
TMEM192-Litronesib	-1.011	0.512862	-0.368	0.643	-1.011	-
SIRT1-Midostaurin	1.023	0.511449	0.418	-0.605	1.023	-
SIRT1-Cladribine	0.992	0.511449	0.319	-0.673	0.992	-
BAZ1A-VER_155008	0.968	0.511449	0.358	-0.61	0.968	-
CARNMT1-VER_155008	0.918	0.511449	0.226	-0.692	0.918	-
ARHGAP23-Carboplatin	0.914	0.511449	0.215	-0.699	0.914	-
BRK1-Topotecan	-0.893	0.511449	-0.176	0.717	-0.893	-
ABCC10-Prexasertib	-0.931	0.511449	-0.256	0.675	-0.931	-
AFAP1L2-BMS_754807	-0.936	0.511449	-0.269	0.667	-0.936	-
AP3D1-Cladribine	-0.97	0.511449	-0.372	0.598	-0.97	-
ANKRD44-Gemcitabine	-0.986	0.511449	-0.455	0.531	-0.986	-
GNG2-GSK_1070916	-1.097	0.511449	-0.697	0.4	-1.097	-
EIF3G-Topotecan	1.098	0.510042	0.406	-0.692	1.098	-
ATG9A-TAK_901	-0.866	0.510042	-0.125	0.741	-0.866	-
APAF1-PF_670462	-0.932	0.510042	-0.262	0.67	-0.932	-
FGFR1OP-Amsacrine	1.107	0.50724	0.441	-0.666	1.107	-
BUB1-Onalespib	0.984	0.50724	0.486	-0.498	0.984	-
CASC3-Litronesib	0.981	0.50724	0.455	-0.526	0.981	-
AURKB-8_amino_adenosine	0.965	0.50724	0.599	-0.366	0.965	-
MIS18A-Amsacrine	0.935	0.50724	0.145	-0.79	0.935	-
C1orf112-Vincristine	0.7807	0.50724	0.797	0.0163	0.7807	-
ABI3-Topotecan	-0.878	0.50724	-0.15	0.728	-0.878	-
ATG9A-UNC0638	-0.962	0.50724	-0.611	0.351	-0.962	-
ATP5PO-Cabazitaxel	-0.964	0.50724	-0.365	0.599	-0.964	-
BRPF1-Axitinib	-0.971	0.50724	-0.385	0.586	-0.971	-
BRPF1-Midostaurin	-0.978	0.50724	-0.553	0.425	-0.978	-
MCPH1-Clofarabine	1.08	0.505845	0.598	-0.482	1.08	-
ZNF185-WEHI_539	1.059	0.505845	0.374	-0.685	1.059	-
CASC3-Mitoxantrone	0.954	0.504456	0.333	-0.621	0.954	-
BTG3-Clofarabine	0.951	0.504456	0.625	-0.326	0.951	-
APAF1-Cabazitaxel	-0.859	0.504456	-0.742	0.117	-0.859	-
ATP5F1A-Cabazitaxel	-0.942	0.504456	-0.298	0.644	-0.942	-
BTD-Cytarabine	-0.962	0.504456	-0.6	0.362	-0.962	-
CBX6-Eltanexor	-0.978	0.504456	-0.532	0.446	-0.978	-
USP10-Mercaptopurine	1.088	0.50307	0.599	-0.489	1.088	-
WDR62-Gemcitabine	1.08	0.50307	0.629	-0.451	1.08	-
CDC7-Cisplatin	1.064	0.50307	0.366	-0.698	1.064	-
ASB7-Vinblastine	-0.8176	0.50307	-0.0466	0.771	-0.8176	-
ABI3-Midostaurin	-0.906	0.50307	-0.215	0.691	-0.906	-
APAF1-Amsacrine	-0.966	0.50307	-0.386	0.58	-0.966	-
ATP13A1-Tozasertib	-0.972	0.50307	-0.413	0.559	-0.972	-
WASHC4-Topotecan	-0.974	0.50307	-0.207	0.767	-0.974	-
TXNDC9-Niraparib	1.082	0.501689	0.61	-0.472	1.082	-
WDR62-Cytarabine	1.078	0.501689	0.608	-0.47	1.078	-
SIRT1-Floxuridine	1.027	0.501689	0.499	-0.528	1.027	-
THAP7-Mitomycin_C	-0.7933	0.501689	0.0297	0.823	-0.7933	-
TRIM23-ODM_201	-1.062	0.501689	-0.661	0.401	-1.062	-
WDR62-SN_38	1.081	0.500313	0.544	-0.537	1.081	-
WDR62-Cytarabine.Idarubicin	1.063	0.500313	0.64	-0.423	1.063	-
SPAG5-Eltanexor	1.015	0.500313	0.496	-0.519	1.015	-
SPAG5-Midostaurin	1.015	0.500313	0.42	-0.595	1.015	-
SIRT1-Etoposide	1.013	0.500313	0.418	-0.595	1.013	-
TMEM192-Fulvestrant	0.985	0.500313	0.331	-0.654	0.985	-
CASC3-Cabazitaxel	0.974	0.500313	0.459	-0.515	0.974	-
AK6-Cytarabine.Idarubicin	0.967	0.500313	0.412	-0.555	0.967	-
AURKB-Floxuridine	0.953	0.500313	0.613	-0.34	0.953	-
ATP5F1B-Pomalidomide	0.907	0.500313	0.22	-0.687	0.907	-
SLC8A1-Docetaxel	0.899	0.500313	0.156	-0.743	0.899	-
ARHGAP1-Danusertib	-0.939	0.500313	-0.297	0.642	-0.939	-
ACYP2-Cytarabine	-0.96	0.500313	-0.585	0.375	-0.96	-
TAF4B-WEHI_539	-1.015	0.500313	-0.557	0.458	-1.015	-
TNKS1BP1-Mercaptopurine	1.007	0.498941	0.481	-0.526	1.007	-
TNKS1BP1-Docetaxel	0.964	0.498941	0.302	-0.662	0.964	-
AK6-SN_38	0.96	0.498941	0.385	-0.575	0.96	-
C10orf88-Fludarabine	0.964	0.497573	0.408	-0.556	0.964	-
EIF4G2-Cladribine	1.123	0.496209	0.562	-0.561	1.123	-
DNA2-Cisplatin	1.102	0.496209	0.547	-0.555	1.102	-
KNSTRN-Cisplatin	1.074	0.496209	0.582	-0.492	1.074	-
EIF3G-BMS863233	1.06	0.496209	0.34	-0.72	1.06	-
HMBS-Cytarabine	1.01	0.496209	0.243	-0.767	1.01	-
CAPRIN1-Floxuridine	0.899	0.496209	0.69	-0.209	0.899	-
CCDC117-Midostaurin	0.8094	0.496209	0.0404	-0.769	0.8094	-
FMR1-Enzalutamide	0.8074	0.496209	-0.0606	-0.868	0.8074	-
AURKB-Quizartinib	-0.8394	0.496209	-0.0924	0.747	-0.8394	-
ABCD1-BI_2536	-0.94	0.496209	-0.316	0.624	-0.94	-
FGFR1OP-Cisplatin	1.113	0.49485	0.533	-0.58	1.113	-
DDX5-Clofarabine	1.096	0.49485	0.558	-0.538	1.096	-
CHORDC1-VER_155008	1.095	0.49485	0.564	-0.531	1.095	-
C1orf112-Fludarabine	0.965	0.49485	0.436	-0.529	0.965	-
CARNMT1-Foretinib	0.965	0.49485	0.433	-0.532	0.965	-
ANKRD44-Pemetrexed	-0.964	0.49485	-0.548	0.416	-0.964	-
ABI3-Niraparib	-0.966	0.49485	-0.437	0.529	-0.966	-
RNF213-Carboplatin	-1.109	0.49485	-0.435	0.674	-1.109	-
FGFR1OP-Pemetrexed	1.095	0.493495	0.442	-0.653	1.095	-
VHL-Vinblastine	1.074	0.493495	0.527	-0.547	1.074	-
ZNF507-Cytarabine.Idarubicin	1.071	0.493495	0.578	-0.493	1.071	-
ATG9A-Epirubicin	-0.893	0.493495	-0.691	0.202	-0.893	-
WSB1-Enzalutamide	-0.904	0.493495	-0.109	0.795	-0.904	-
UBASH3A-Raltitrexed	-1.028	0.493495	-0.344	0.684	-1.028	-
SAP30L-Vinblastine	-1.055	0.493495	-0.317	0.738	-1.055	-
RELL1-Ganetespib	-1.114	0.493495	-0.452	0.662	-1.114	-
AURKB-Paclitaxel	0.965	0.492144	0.489	-0.476	0.965	-
BTG3-TAK_901	0.963	0.492144	0.524	-0.439	0.963	-
ABI3-Floxuridine	-0.934	0.492144	-0.63	0.304	-0.934	-
ADA2-Prexasertib	-0.947	0.492144	-0.349	0.598	-0.947	-
AURKB-Docetaxel	0.961	0.490797	0.532	-0.429	0.961	-
BUB1-Mitoxantrone	0.941	0.490797	0.331	-0.61	0.941	-
FOXP1-Losmapimod	0.7975	0.490797	-0.0705	-0.868	0.7975	-
CCDC117-Danusertib	0.7396	0.490797	-0.0674	-0.807	0.7396	-
ZBTB10-Filanesib	1.05	0.489455	0.608	-0.442	1.05	-
C1orf112-Eltanexor	0.957	0.489455	0.408	-0.549	0.957	-
AURKB-Topotecan	0.947	0.489455	0.587	-0.36	0.947	-
ATP5F1A-Pomalidomide	0.915	0.489455	0.26	-0.655	0.915	-
ATP5PD-Cabazitaxel	-0.95	0.489455	-0.369	0.581	-0.95	-
CASP10-Paclitaxel	-0.952	0.489455	-0.565	0.387	-0.952	-
ARHGAP1-Fludarabine	-0.952	0.489455	-0.385	0.567	-0.952	-
FKTN-Sitravatinib	1.085	0.488117	0.425	-0.66	1.085	-
SPAG5-8_amino_adenosine	0.995	0.488117	0.527	-0.468	0.995	-
BCL9-Gemcitabine	0.961	0.488117	0.467	-0.494	0.961	-
C10orf88-Ganetespib	0.958	0.488117	0.433	-0.525	0.958	-
BTG3-Prexasertib	0.955	0.488117	0.542	-0.413	0.955	-
LAT2-Ridaforolimus	-1.007	0.488117	-0.298	0.709	-1.007	-
CHORDC1-Amsacrine	1.072	0.486782	0.441	-0.631	1.072	-
EEF1D-Cladribine	1.071	0.486782	0.433	-0.638	1.071	-
CHORDC1-GSK_461364	1.042	0.486782	0.692	-0.35	1.042	-
DIAPH2-Vinblastine	0.997	0.486782	0.253	-0.744	0.997	-
EIF3I-Etoposide	0.966	0.486782	0.182	-0.784	0.966	-
RELB-Perifosine	-0.757	0.486782	0.127	0.884	-0.757	-
ADA2-Gemcitabine	-0.86	0.486782	-0.142	0.718	-0.86	-
ATP5F1B-TAK_901	-0.933	0.486782	-0.317	0.616	-0.933	-
EIF3G-Cytarabine	1.079	0.485452	0.424	-0.655	1.079	-
EEF1D-Cisplatin	1.072	0.485452	0.451	-0.621	1.072	-
ASB7-Enzalutamide	-0.7653	0.485452	0.0247	0.79	-0.7653	-
ATP13A1-TAK_901	-0.937	0.485452	-0.333	0.604	-0.937	-
CASP10-Gemcitabine	-0.952	0.485452	-0.396	0.556	-0.952	-
ATP5F1A-Tozasertib	-0.957	0.485452	-0.45	0.507	-0.957	-
BTD-Niraparib	-0.958	0.485452	-0.512	0.446	-0.958	-
CASP10-Cytarabine	-0.958	0.485452	-0.461	0.497	-0.958	-
CBX6-Pemetrexed	-0.959	0.485452	-0.479	0.48	-0.959	-
C10orf88-Raltitrexed	0.939	0.484126	0.348	-0.591	0.939	-
THAP7-Losmapimod	-0.7699	0.482804	0.0411	0.811	-0.7699	-
EIF3G-Cisplatin	1.065	0.481486	0.401	-0.664	1.065	-
MAGED1-Prexasertib	1.064	0.481486	0.536	-0.528	1.064	-
EIF3I-BMS863233	1.058	0.481486	0.381	-0.677	1.058	-
EIF3G-Carboplatin	1.031	0.481486	0.316	-0.715	1.031	-
CASC3-Epirubicin	0.939	0.481486	0.359	-0.58	0.939	-
ABCD1-Fulvestrant	0.936	0.481486	0.347	-0.589	0.936	-
C10orf88-Prexasertib	0.881	0.481486	0.192	-0.689	0.881	-
ATF2-Brigatinib	-0.955	0.481486	-0.455	0.5	-0.955	-
CHORDC1-Paclitaxel	1.035	0.480172	0.688	-0.347	1.035	-
C1orf112-SN_38	0.942	0.480172	0.566	-0.376	0.942	-
HMBS-Pemetrexed	1.088	0.478862	0.531	-0.557	1.088	-
EIF3G-Gemcitabine	1.062	0.478862	0.399	-0.663	1.062	-
GMNN-A_1331852	-1.06	0.478862	-0.393	0.667	-1.06	-
FKTN-Foretinib	1.085	0.477556	0.501	-0.584	1.085	-
EIF4G2-8_amino_adenosine	1.062	0.477556	0.403	-0.659	1.062	-
ZNF507-GSK_461364	1.053	0.477556	0.531	-0.522	1.053	-
MCPH1-Temsirolimus	1.047	0.477556	0.428	-0.619	1.047	-
GMNN-Epirubicin	0.95	0.477556	0.171	-0.779	0.95	-
GMNN-Valrubicin	0.949	0.477556	0.168	-0.781	0.949	-
LRR1-Mitoxantrone	0.9	0.477556	0.114	-0.786	0.9	-
EIF3G-Valrubicin	0.8993	0.477556	0.0873	-0.812	0.8993	-
HIRIP3-Mitomycin_C	0.895	0.477556	0.085	-0.81	0.895	-
ADGRE5-GSK_461364	-0.917	0.477556	-0.628	0.289	-0.917	-
APAF1-Mercaptopurine	-0.937	0.477556	-0.578	0.359	-0.937	-
CHORDC1-Topotecan	1.055	0.476254	0.415	-0.64	1.055	-
FKTN-Ponatinib	1.02	0.476254	0.313	-0.707	1.02	-
LRR1-Cladribine	1.004	0.476254	0.315	-0.689	1.004	-
BTG3-Cytarabine.Idarubicin	0.948	0.476254	0.527	-0.421	0.948	-
HMBS-Clofarabine	0.941	0.476254	0.163	-0.778	0.941	-
ABI3-Tozasertib	-0.899	0.476254	-0.243	0.656	-0.899	-
ADGRE5-Midostaurin	-0.926	0.476254	-0.32	0.606	-0.926	-
WASHC4-Fludarabine	-0.961	0.476254	-0.226	0.735	-0.961	-
FGFR1OP-Niraparib	1.064	0.474955	0.457	-0.607	1.064	-
FKTN-AZD7762	1.064	0.474955	0.558	-0.506	1.064	-
EIF4G2-BX_912	1.046	0.474955	0.424	-0.622	1.046	-
EIF3I-SN_38	1.002	0.474955	0.298	-0.704	1.002	-
SPAG5-Niraparib	0.979	0.474955	0.438	-0.541	0.979	-
BOP1-Pemetrexed	0.924	0.474955	0.606	-0.318	0.924	-
EIF2AK4-Pomalidomide	0.8787	0.474955	0.0717	-0.807	0.8787	-
THAP7-Prexasertib	0.873	0.474955	0.143	-0.73	0.873	-
EIF3G-Epirubicin	0.8597	0.474955	0.0387	-0.821	0.8597	-
GLYR1-Losmapimod	0.67	0.474955	-0.219	-0.889	0.67	-
BRK1-Clofarabine	-0.879	0.474955	-0.196	0.683	-0.879	-
GNG2-IOX_1	-0.992	0.474955	-0.275	0.717	-0.992	-
FBXO7-AMG319	-1.028	0.474955	-0.362	0.666	-1.028	-
EIF2AK4-Tipifarnib	-1.051	0.474955	-0.417	0.634	-1.051	-
EIF2AK4-BMS863233	-1.076	0.474955	-0.511	0.565	-1.076	-
MCPH1-SN_38	1.049	0.473661	0.515	-0.534	1.049	-
GMNN-Cabazitaxel	1.047	0.473661	0.614	-0.433	1.047	-
ZBTB10-AZD_5438	1.044	0.473661	0.481	-0.563	1.044	-
EPB41L5-Raltitrexed	1.039	0.473661	0.405	-0.634	1.039	-
MCPH1-PF_670462	0.989	0.473661	0.29	-0.699	0.989	-
BRK1-Cisplatin	-0.943	0.473661	-0.404	0.539	-0.943	-
ZEB1-Pomalidomide	-1.04	0.473661	-0.461	0.579	-1.04	-
GLYR1-Prexasertib	-1.05	0.473661	-0.448	0.602	-1.05	-
CDC45-SN_38	1.043	0.47237	0.383	-0.66	1.043	-
CDR2-Floxuridine	1.015	0.47237	0.313	-0.702	1.015	-
ACBD3-TAK_901	0.946	0.47237	0.463	-0.483	0.946	-
CASC3-Etoposide	0.945	0.47237	0.48	-0.465	0.945	-
BTG3-Carboplatin	0.925	0.47237	0.6	-0.325	0.925	-
BUB1-Filanesib	0.925	0.47237	0.593	-0.332	0.925	-
APAF1-Mitoxantrone	-0.8089	0.47237	-0.0629	0.746	-0.8089	-
CBX6-SN_38	-0.927	0.47237	-0.344	0.583	-0.927	-
ABCC10-Epirubicin	-0.93	0.47237	-0.573	0.357	-0.93	-
AP3S1-Floxuridine	-0.931	0.47237	-0.58	0.351	-0.931	-
AGO1-IOX_1	-0.938	0.47237	-0.39	0.548	-0.938	-
CASP10-Topotecan	-0.939	0.47237	-0.396	0.543	-0.939	-
EIF3G-Midostaurin	1.049	0.471083	0.465	-0.584	1.049	-
ZNF507-Etoposide	1.04	0.471083	0.503	-0.537	1.04	-
ZNF507-8_amino_adenosine	1	0.471083	0.331	-0.669	1	-
CASC3-Tipifarnib	0.943	0.471083	0.458	-0.485	0.943	-
C10orf88-Clofarabine	0.922	0.471083	0.326	-0.596	0.922	-
ABI3-Mitoxantrone	-0.897	0.471083	-0.252	0.645	-0.897	-
ANKRD44-Prexasertib	-0.932	0.471083	-0.556	0.376	-0.932	-
ATP13A1-Amsacrine	-0.94	0.471083	-0.522	0.418	-0.94	-
GNG2-Cladribine	-1.048	0.471083	-0.597	0.451	-1.048	-
EIF4G2-Amsacrine	1.043	0.4698	0.446	-0.597	1.043	-
ZNF507-Amsacrine	1.03	0.4698	0.435	-0.595	1.03	-
ZNF507-Prexasertib	1.018	0.4698	0.628	-0.39	1.018	-
C11orf98-Tipifarnib	0.939	0.4698	0.422	-0.517	0.939	-
C10orf88-Gemcitabine	0.916	0.4698	0.311	-0.605	0.916	-
WDR37-Cytarabine	-1.037	0.4698	-0.514	0.523	-1.037	-
ZNF507-Cladribine	1.033	0.468521	0.547	-0.486	1.033	-
ZNF507-Clofarabine	1.033	0.468521	0.507	-0.526	1.033	-
DST-Quizartinib	1.03	0.468521	0.352	-0.678	1.03	-
ZBTB10-Pemetrexed	0.989	0.468521	0.661	-0.328	0.989	-
BTG3-Topotecan	0.937	0.468521	0.52	-0.417	0.937	-
BCL9-Eltanexor	0.923	0.468521	0.58	-0.343	0.923	-
CASC3-Tozasertib	0.915	0.468521	0.312	-0.603	0.915	-
C10orf88-Danusertib	0.889	0.468521	0.238	-0.651	0.889	-
C10orf88-BI_2536	0.7881	0.468521	0.756	-0.0321	0.7881	-
BRPF1-TAK_901	-0.911	0.468521	-0.298	0.613	-0.911	-
VAC14-Prexasertib	-0.971	0.468521	-0.693	0.278	-0.971	-
ARHGEF2-Losmapimod	0.93	0.467246	0.392	-0.538	0.93	-
BCL9-Clofarabine	0.918	0.467246	0.587	-0.331	0.918	-
C11orf98-Paclitaxel	0.894	0.467246	0.636	-0.258	0.894	-
ACBD3-Mercaptopurine	0.894	0.467246	0.26	-0.634	0.894	-
AK6-Pevonedistat	0.861	0.467246	0.174	-0.687	0.861	-
MIS18A-Mitoxantrone	0.679	0.467246	-0.197	-0.876	0.679	-
BRK1-Gemcitabine	-0.921	0.467246	-0.337	0.584	-0.921	-
ATP13A1-Etoposide	-0.93	0.467246	-0.546	0.384	-0.93	-
ATF2-Crenolanib	-0.936	0.467246	-0.476	0.46	-0.936	-
APAF1-Cisplatin	-0.938	0.467246	-0.444	0.494	-0.938	-
CHORDC1-Axitinib	1.055	0.465974	0.618	-0.437	1.055	-
EPB41L5-8_amino_adenosine	1.032	0.465974	0.483	-0.549	1.032	-
EIF3G-Cytarabine.Idarubicin	1.03	0.465974	0.407	-0.623	1.03	-
ZNF507-Docetaxel	1.025	0.465974	0.533	-0.492	1.025	-
EIF4G2-Topotecan	1.002	0.465974	0.347	-0.655	1.002	-
SPAG5-Cisplatin	0.959	0.465974	0.577	-0.382	0.959	-
GMNN-Prexasertib	0.958	0.465974	0.72	-0.238	0.958	-
EIF2AK4-Filanesib	-0.982	0.465974	-0.276	0.706	-0.982	-
GNG2-8_amino_adenosine	-1.014	0.465974	-0.39	0.624	-1.014	-
C1orf112-Litronesib	0.852	0.464706	0.694	-0.158	0.852	-
BRK1-Cytarabine.Idarubicin	-0.904	0.464706	-0.289	0.615	-0.904	-
ARHGAP1-Cabazitaxel	-0.924	0.464706	-0.555	0.369	-0.924	-
MCM10-GSK_461364	1.021	0.463442	0.634	-0.387	1.021	-
FGFR1OP-Valrubicin	1.005	0.463442	0.372	-0.633	1.005	-
BTG3-GSK_1070916	0.934	0.463442	0.455	-0.479	0.934	-
CASP10-Temsirolimus	-0.924	0.463442	-0.37	0.554	-0.924	-
CASP10-SN_38	-0.934	0.463442	-0.472	0.462	-0.934	-
GLYR1-GSK_461364	-1.02	0.463442	-0.434	0.586	-1.02	-
CDC7-Raltitrexed	1.06	0.462181	0.511	-0.549	1.06	-
CDC25C-Floxuridine	1.051	0.462181	0.606	-0.445	1.051	-
KNSTRN-8_amino_adenosine	1.039	0.462181	0.485	-0.554	1.039	-
USP10-PF_670462	1.019	0.462181	0.469	-0.55	1.019	-
CDC45-Gemcitabine	1.01	0.462181	0.319	-0.691	1.01	-
C1orf112-Clofarabine	0.924	0.462181	0.541	-0.383	0.924	-
ATP5PO-Pomalidomide	0.902	0.462181	0.291	-0.611	0.902	-
AP3S1-Cisplatin	-0.927	0.462181	-0.391	0.536	-0.927	-
HMBS-Raltitrexed	1.024	0.460924	0.491	-0.533	1.024	-
WASHC4-WEHI_539	1.02	0.460924	0.549	-0.471	1.02	-
AK6-Etoposide	0.909	0.460924	0.319	-0.59	0.909	-
BCL9-Onalespib	0.891	0.460924	0.632	-0.259	0.891	-
ARHGAP1-PF_670462	-0.867	0.460924	-0.198	0.669	-0.867	-
CDCA4-GSK_461364	1.057	0.459671	0.491	-0.566	1.057	-
AK6-Floxuridine	0.927	0.459671	0.501	-0.426	0.927	-
BAZ1A-Filanesib	0.925	0.459671	0.522	-0.403	0.925	-
BUB1-Tozasertib	0.922	0.459671	0.549	-0.373	0.922	-
AURKB-Ridaforolimus	0.909	0.459671	0.591	-0.318	0.909	-
BUB1-Litronesib	0.858	0.459671	0.678	-0.18	0.858	-
HIRIP3-Losmapimod	0.7641	0.459671	-0.0699	-0.834	0.7641	-
AP3S1-Amsacrine	-0.927	0.459671	-0.41	0.517	-0.927	-
ADGRE5-Pemetrexed	-0.93	0.459671	-0.487	0.443	-0.93	-
DIAPH2-Quizartinib	1.048	0.458421	0.594	-0.454	1.048	-
CDC7-Cabazitaxel	1.028	0.458421	0.653	-0.375	1.028	-
GMNN-Cladribine	1.022	0.458421	0.493	-0.529	1.022	-
USP10-Gemcitabine	1.013	0.458421	0.578	-0.435	1.013	-
EEF1D-Epirubicin	1.01	0.458421	0.329	-0.681	1.01	-
BOP1-VER_155008	0.926	0.458421	0.499	-0.427	0.926	-
C10orf88-Carboplatin	0.921	0.458421	0.377	-0.544	0.921	-
ABCD1-Romidepsin	0.789	0.458421	0.045	-0.744	0.789	-
ABCC10-Axitinib	-0.915	0.458421	-0.351	0.564	-0.915	-
AP3S1-Midostaurin	-0.924	0.458421	-0.401	0.523	-0.924	-
ACYP2-SN_38	-0.926	0.458421	-0.501	0.425	-0.926	-
CDC7-Carboplatin	1.042	0.457175	0.432	-0.61	1.042	-
ZBTB10-Litronesib	1.005	0.457175	0.603	-0.402	1.005	-
C1orf112-Pemetrexed	0.869	0.457175	0.656	-0.213	0.869	-
EIF3I-Mitoxantrone	0.8376	0.457175	0.0436	-0.794	0.8376	-
VAC14-Perifosine	0.732	0.457175	-0.112	-0.844	0.732	-
ATG9A-8_amino_adenosine	-0.913	0.457175	-0.349	0.564	-0.913	-
WDR37-Floxuridine	-1.018	0.457175	-0.532	0.486	-1.018	-
WDR37-Mercaptopurine	-1.019	0.457175	-0.517	0.502	-1.019	-
BTG3-Docetaxel	0.873	0.455932	0.65	-0.223	0.873	-
ZNF518B-AMG319	1.014	0.454693	0.532	-0.482	1.014	-
WDR62-Epirubicin	1.008	0.454693	0.572	-0.436	1.008	-
ATG9A-Docetaxel	-0.877	0.454693	-0.235	0.642	-0.877	-
ARHGAP1-Pemetrexed	-0.924	0.454693	-0.429	0.495	-0.924	-
WASHC4-Prexasertib	-0.997	0.454693	-0.617	0.38	-0.997	-
LRR1-Valrubicin	0.98	0.453457	0.295	-0.685	0.98	-
SASS6-Eltanexor	1.028	0.452225	0.302	-0.726	1.028	-
EPB41L5-Cladribine	1.014	0.452225	0.511	-0.503	1.014	-
AURKB-Tozasertib	0.921	0.452225	0.465	-0.456	0.921	-
BCL9-Fludarabine	0.904	0.452225	0.58	-0.324	0.904	-
ATP13A1-Quizartinib	0.887	0.452225	0.27	-0.617	0.887	-
C1orf112-Paclitaxel	0.8098	0.452225	0.72	-0.0898	0.8098	-
CALD1-Clofarabine	-0.676	0.452225	0.138	0.814	-0.676	-
ATP13A1-Pevonedistat	-0.76323	0.452225	-0.00323	0.76	-0.76323	-
ABCC10-AZD_5438	-0.912	0.452225	-0.542	0.37	-0.912	-
APAF1-Temsirolimus	-0.923	0.452225	-0.492	0.431	-0.923	-
ARHGAP32-Amsacrine	-0.8012	0.450997	-0.0762	0.725	-0.8012	-
GNG2-TAK_901	-0.976	0.450997	-0.653	0.323	-0.976	-
GNG2-Cytarabine	-1.01	0.450997	-0.557	0.453	-1.01	-
GMNN-Niraparib	0.999	0.449772	0.406	-0.593	0.999	-
UTP20-Glesatinib	0.991	0.449772	0.609	-0.382	0.991	-
DDX5-SN_38	1.038	0.44855	0.562	-0.476	1.038	-
CDC7-Tozasertib	1.036	0.44855	0.451	-0.585	1.036	-
CDC45-Cytarabine	1.027	0.44855	0.413	-0.614	1.027	-
CHORDC1-Docetaxel	1.016	0.44855	0.633	-0.383	1.016	-
CDR2-SN_38	1.006	0.44855	0.357	-0.649	1.006	-
BTG3-Niraparib	0.918	0.44855	0.446	-0.472	0.918	-
BTD-PF_670462	-0.918	0.44855	-0.43	0.488	-0.918	-
ARHGEF2-Fulvestrant	0.873	0.447332	0.246	-0.627	0.873	-
C1orf112-Temsirolimus	0.841	0.447332	0.675	-0.166	0.841	-
ABRAXAS1-Cabozantinib	0.8081	0.447332	0.0971	-0.711	0.8081	-
ATP5F1B-BMS_754807	-0.822	0.447332	-0.122	0.7	-0.822	-
CC2D1B-Etoposide	-0.824	0.447332	-0.124	0.7	-0.824	-
AP3S1-Mitoxantrone	-0.877	0.447332	-0.257	0.62	-0.877	-
AP3D1-8_amino_adenosine	-0.902	0.447332	-0.341	0.561	-0.902	-
BTD-Cladribine	-0.909	0.447332	-0.375	0.534	-0.909	-
ANKRD44-Cytarabine	-0.91	0.447332	-0.53	0.38	-0.91	-
ABI3-PF_670462	-0.912	0.447332	-0.418	0.494	-0.912	-
GMNN-Ridaforolimus	1.004	0.446117	0.52	-0.484	1.004	-
EIF3I-Cytarabine	0.968	0.446117	0.314	-0.654	0.968	-
ACBD3-Tozasertib	0.913	0.446117	0.454	-0.459	0.913	-
BUB1-Docetaxel	0.866	0.446117	0.635	-0.231	0.866	-
ATP5PD-TAK_901	-0.91	0.446117	-0.416	0.494	-0.91	-
VAC14-GSK_1070916	-1.004	0.446117	-0.468	0.536	-1.004	-
RNF213-Midostaurin	-1.059	0.446117	-0.39	0.669	-1.059	-
KNSTRN-Tozasertib	1.02	0.444906	0.545	-0.475	1.02	-
CASC3-Valrubicin	0.91	0.444906	0.427	-0.483	0.91	-
AK6-Perifosine	-0.7242	0.444906	0.0518	0.776	-0.7242	-
BRPF1-BMS_754807	-0.861	0.444906	-0.221	0.64	-0.861	-
ARHGAP1-Midostaurin	-0.872	0.444906	-0.252	0.62	-0.872	-
ATP13A1-Filanesib	-0.903	0.444906	-0.366	0.537	-0.903	-
WASHC4-Carboplatin	-0.98	0.444906	-0.355	0.625	-0.98	-
CDR2-Raltitrexed	1.025	0.443697	0.55	-0.475	1.025	-
SIRT1-Carboplatin	0.943	0.443697	0.438	-0.505	0.943	-
C10orf88-Floxuridine	0.902	0.443697	0.376	-0.526	0.902	-
ACBD3-Vincristine	0.897	0.443697	0.549	-0.348	0.897	-
BOP1-Tipifarnib	0.887	0.443697	0.305	-0.582	0.887	-
C11orf98-Docetaxel	0.865	0.443697	0.63	-0.235	0.865	-
AK6-Imiquimod	-0.83	0.443697	-0.148	0.682	-0.83	-
BTD-GSK_1070916	-0.9	0.443697	-0.357	0.543	-0.9	-
USP10-Carboplatin	0.994	0.442493	0.429	-0.565	0.994	-
CHORDC1-8_amino_adenosine	0.992	0.442493	0.343	-0.649	0.992	-
WDR62-Amsacrine	0.99	0.442493	0.59	-0.4	0.99	-
ARHGAP23-Floxuridine	0.907	0.442493	0.423	-0.484	0.907	-
BTG3-SN_38	0.894	0.442493	0.556	-0.338	0.894	-
VAC14-Losmapimod	0.754	0.442493	-0.072	-0.826	0.754	-
AGO1-Eltanexor	-0.855	0.442493	-0.212	0.643	-0.855	-
CBX6-Floxuridine	-0.894	0.442493	-0.557	0.337	-0.894	-
AURKB-WEHI_539	-0.907	0.442493	-0.462	0.445	-0.907	-
USP10-WEHI_539	-0.963	0.442493	-0.653	0.31	-0.963	-
CDC7-Cladribine	1.011	0.441291	0.427	-0.584	1.011	-
CHORDC1-Floxuridine	0.929	0.441291	0.728	-0.201	0.929	-
AK6-BX_912	0.883	0.441291	0.297	-0.586	0.883	-
CSTF2-Vinblastine	0.7745	0.441291	-0.0525	-0.827	0.7745	-
LDAH-Enzalutamide	0.501	0.441291	-0.416	-0.917	0.501	-
MAGED1-Etoposide	1.018	0.440093	0.501	-0.517	1.018	-
LRR1-BMS863233	0.988	0.440093	0.349	-0.639	0.988	-
RELB-Mitomycin_C	-0.713	0.440093	0.168	0.881	-0.713	-
ATP5F1A-TAK_901	-0.888	0.440093	-0.316	0.572	-0.888	-
CASP10-Glesatinib	-0.89	0.440093	-0.325	0.565	-0.89	-
ATF2-Sunitinib	-0.905	0.440093	-0.48	0.425	-0.905	-
TNKS1BP1-Etoposide	0.929	0.438899	0.38	-0.549	0.929	-
TNKS1BP1-Amsacrine	0.916	0.438899	0.321	-0.595	0.916	-
HOXB4-Pomalidomide	0.8402	0.438899	0.0662	-0.774	0.8402	-
THAP7-IOX_2	-0.667	0.438899	0.16	0.827	-0.667	-
ADA2-Valrubicin	-0.74745	0.438899	0.00455	0.752	-0.74745	-
BTD-UNC0638	-0.823	0.438899	-0.141	0.682	-0.823	-
APAF1-Tamatinib	-0.866	0.438899	-0.25	0.616	-0.866	-
CASP10-BMS_754807	-0.88	0.438899	-0.295	0.585	-0.88	-
BRPF1-Foretinib	-0.903	0.438899	-0.474	0.429	-0.903	-
EEF1D-Valrubicin	0.96	0.437707	0.274	-0.686	0.96	-
EAPP-Tasquinimod	0.913	0.437707	0.178	-0.735	0.913	-
C10orf88-VER_155008	0.902	0.437707	0.468	-0.434	0.902	-
AURKB-Cisplatin	0.902	0.437707	0.452	-0.45	0.902	-
CASC3-Cytarabine	0.892	0.437707	0.54	-0.352	0.892	-
CC2D1B-Amsacrine	-0.826	0.437707	-0.153	0.673	-0.826	-
BRPF1-BX_912	-0.898	0.437707	-0.502	0.396	-0.898	-
CAMKMT-WEHI_539	-0.901	0.437707	-0.424	0.477	-0.901	-
RELL1-Cladribine	-1.052	0.437707	-0.391	0.661	-1.052	-
DNA2-Floxuridine	1.012	0.436519	0.535	-0.477	1.012	-
KNSTRN-Carboplatin	1.01	0.436519	0.485	-0.525	1.01	-
USP10-Etoposide	0.978	0.436519	0.384	-0.594	0.978	-
LDAH-Perifosine	0.67	0.436519	-0.195	-0.865	0.67	-
ARHGAP1-Docetaxel	-0.9	0.436519	-0.424	0.476	-0.9	-
MCPH1-Floxuridine	0.993	0.435334	0.602	-0.391	0.993	-
ARHGAP23-Cisplatin	0.847	0.435334	0.208	-0.639	0.847	-
ITPR3-Cabozantinib	-0.975	0.435334	-0.642	0.333	-0.975	-
PWP1-Tozasertib	1.059	0.434152	0.43	-0.629	1.059	-
EEF1D-Mitoxantrone	0.961	0.434152	0.29	-0.671	0.961	-
ZNF507-Raltitrexed	0.961	0.434152	0.636	-0.325	0.961	-
CASC3-Pemetrexed	0.898	0.434152	0.447	-0.451	0.898	-
AURKB-Danusertib	0.897	0.434152	0.485	-0.412	0.897	-
C10orf88-GSK_1070916	0.889	0.434152	0.35	-0.539	0.889	-
ACBD3-BX_912	0.887	0.434152	0.548	-0.339	0.887	-
BOP1-Raltitrexed	0.881	0.434152	0.567	-0.314	0.881	-
ADA2-Mitoxantrone	-0.6918	0.434152	0.0952	0.787	-0.6918	-
ATP5PO-Belinostat	-0.852	0.434152	-0.222	0.63	-0.852	-
ARHGAP1-VER_155008	-0.865	0.434152	-0.262	0.603	-0.865	-
AP3S1-IOX_1	-0.89	0.434152	-0.524	0.366	-0.89	-
BRPF1-Pevonedistat	-0.894	0.434152	-0.392	0.502	-0.894	-
TMEM192-8_amino_adenosine	-0.916	0.434152	-0.578	0.338	-0.916	-
CDC45-Prexasertib	1.003	0.432974	0.509	-0.494	1.003	-
DDX5-Etoposide	1.002	0.432974	0.529	-0.473	1.002	-
CDR2-Cytarabine.Idarubicin	0.999	0.432974	0.436	-0.563	0.999	-
DDX5-Floxuridine	0.99	0.432974	0.59	-0.4	0.99	-
TRIO-Cytarabine	0.976	0.432974	0.578	-0.398	0.976	-
CALD1-Belinostat	0.875	0.432974	0.297	-0.578	0.875	-
ABCC10-Mitoxantrone	-0.895	0.432974	-0.489	0.406	-0.895	-
CDC45-WEHI_539	-1.004	0.432974	-0.536	0.468	-1.004	-
KNSTRN-Eltanexor	0.999	0.431798	0.444	-0.555	0.999	-
CDR2-Gemcitabine	0.993	0.431798	0.418	-0.575	0.993	-
CARNMT1-BX_912	0.888	0.431798	0.377	-0.511	0.888	-
LDAH-Vinblastine	0.8142	0.431798	0.0192	-0.795	0.8142	-
ATG9A-VER_155008	-0.863	0.431798	-0.266	0.597	-0.863	-
AGO1-BX_912	-0.888	0.431798	-0.526	0.362	-0.888	-
RELL1-Dactinomycin	-1.071	0.431798	-0.494	0.577	-1.071	-
LRR1-Raltitrexed	0.961	0.430626	0.307	-0.654	0.961	-
HIRIP3-Vinblastine	0.932	0.430626	0.249	-0.683	0.932	-
EIF3G-Niraparib	0.912	0.430626	0.205	-0.707	0.912	-
ATG9A-Paclitaxel	-0.847	0.430626	-0.22	0.627	-0.847	-
SIRT1-Perifosine	-0.871	0.430626	-0.216	0.655	-0.871	-
TMEM192-GSK_461364	-0.922	0.430626	-0.428	0.494	-0.922	-
WDR62-8_amino_adenosine	0.974	0.429457	0.575	-0.399	0.974	-
TNKS1BP1-Prexasertib	0.913	0.429457	0.548	-0.365	0.913	-
BAZ1A-Axitinib	0.892	0.429457	0.445	-0.447	0.892	-
BTG3-Paclitaxel	0.821	0.429457	0.666	-0.155	0.821	-
ARHGEF2-Quizartinib	0.7867	0.429457	0.0817	-0.705	0.7867	-
ABI3-Tasquinimod	-0.849	0.429457	-0.227	0.622	-0.849	-
CASP10-GSK_461364	-0.862	0.429457	-0.595	0.267	-0.862	-
AP3D1-Raltitrexed	-0.873	0.429457	-0.307	0.566	-0.873	-
ABI3-Raltitrexed	-0.884	0.429457	-0.53	0.354	-0.884	-
ZNF507-VER_155008	0.983	0.428291	0.516	-0.467	0.983	-
CDR2-Clofarabine	0.975	0.428291	0.357	-0.618	0.975	-
SIRT1-BX_912	0.905	0.428291	0.344	-0.561	0.905	-
ABRAXAS1-TAK_901	0.7874	0.428291	0.0874	-0.7	0.7874	-
CCDC117-Docetaxel	0.7289	0.428291	-0.0231	-0.752	0.7289	-
BRK1-Fludarabine	-0.849	0.428291	-0.23	0.619	-0.849	-
ATP5PD-GSK_1070916	-0.871	0.428291	-0.31	0.561	-0.871	-
ARHGAP1-Temsirolimus	-0.874	0.428291	-0.318	0.556	-0.874	-
ADGRE5-Ibrutinib	-0.877	0.428291	-0.335	0.542	-0.877	-
CBL-Glesatinib	-0.886	0.428291	-0.382	0.504	-0.886	-
ADGRE5-Raltitrexed	-0.886	0.428291	-0.481	0.405	-0.886	-
TNS3-Tipifarnib	-0.901	0.428291	-0.334	0.567	-0.901	-
DNA2-Cladribine	0.987	0.427128	0.412	-0.575	0.987	-
FGFR1OP-Epirubicin	0.971	0.427128	0.369	-0.602	0.971	-
DNA2-Etoposide	0.955	0.427128	0.299	-0.656	0.955	-
MCPH1-Daporinad	0.933	0.427128	0.69	-0.243	0.933	-
SPAG5-BX_912	0.915	0.427128	0.479	-0.436	0.915	-
ATG9A-Danusertib	-0.837	0.427128	-0.205	0.632	-0.837	-
ATP5F1B-GSK_1070916	-0.863	0.427128	-0.282	0.581	-0.863	-
BRPF1-Raltitrexed	-0.876	0.427128	-0.537	0.339	-0.876	-
HMBS-Midostaurin	0.987	0.425969	0.509	-0.478	0.987	-
EEF1D-Floxuridine	0.984	0.425969	0.567	-0.417	0.984	-
FMR1-Quizartinib	0.97	0.425969	0.593	-0.377	0.97	-
EPB41L5-BX_912	0.934	0.425969	0.265	-0.669	0.934	-
AK6-Clofarabine	0.885	0.425969	0.414	-0.471	0.885	-
AFAP1L2-PF_670462	0.884	0.425969	0.469	-0.415	0.884	-
CARNMT1-GSK_461364	0.876	0.425969	0.342	-0.534	0.876	-
C1orf112-Ridaforolimus	0.819	0.425969	0.656	-0.163	0.819	-
FMR1-Vinblastine	0.7613	0.425969	-0.0487	-0.81	0.7613	-
ADGRE5-Ponatinib	-0.7208	0.425969	0.0362	0.757	-0.7208	-
CBX6-Epirubicin	-0.796	0.425969	-0.108	0.688	-0.796	-
AK6-WEHI_539	-0.874	0.425969	-0.541	0.333	-0.874	-
CASP10-Amsacrine	-0.882	0.425969	-0.381	0.501	-0.882	-
DNA2-8_amino_adenosine	0.984	0.424812	0.559	-0.425	0.984	-
ZNF507-Paclitaxel	0.98	0.424812	0.499	-0.481	0.98	-
ACBD3-Axitinib	0.879	0.424812	0.503	-0.376	0.879	-
SLC25A29-Imiquimod	0.568	0.424812	-0.289	-0.857	0.568	-
CC2D1B-Carboplatin	-0.7874	0.424812	-0.0924	0.695	-0.7874	-
ABCD1-Tipifarnib	-0.815	0.424812	-0.154	0.661	-0.815	-
IMMP1L-PF_670462	0.979	0.423659	0.601	-0.378	0.979	-
CAPRIN1-VER_155008	0.875	0.423659	0.524	-0.351	0.875	-
CASC3-AZD_5438	0.813	0.423659	0.153	-0.66	0.813	-
ABCC10-8_amino_adenosine	-0.776	0.423659	-0.071	0.705	-0.776	-
APAF1-Daporinad	-0.838	0.423659	-0.621	0.217	-0.838	-
BTD-Cytarabine.Idarubicin	-0.86	0.423659	-0.575	0.285	-0.86	-
CASP10-Cytarabine.Idarubicin	-0.883	0.423659	-0.433	0.45	-0.883	-
GNG2-PF_670462	-0.916	0.423659	-0.228	0.688	-0.916	-
GMNN-Ganetespib	0.97	0.422508	0.386	-0.584	0.97	-
FGFR1OP-Mitoxantrone	0.952	0.422508	0.322	-0.63	0.952	-
EIF3G-Cladribine	0.948	0.422508	0.313	-0.635	0.948	-
TRIO-Clofarabine	0.947	0.422508	0.622	-0.325	0.947	-
ACBD3-Danusertib	0.881	0.422508	0.443	-0.438	0.881	-
ADA2-Epirubicin	-0.7777	0.422508	-0.0777	0.7	-0.7777	-
BTD-Gemcitabine	-0.877	0.422508	-0.494	0.383	-0.877	-
ANKRD44-Midostaurin	-0.881	0.422508	-0.454	0.427	-0.881	-
ZNF507-BMS_754807	0.957	0.421361	0.365	-0.592	0.957	-
ABI3-Danusertib	-0.839	0.421361	-0.228	0.611	-0.839	-
CDR2-Perifosine	-0.8492	0.421361	-0.0952	0.754	-0.8492	-
CBX6-Cabazitaxel	-0.852	0.421361	-0.586	0.266	-0.852	-
ABHD12-Prexasertib	-0.879	0.421361	-0.444	0.435	-0.879	-
KNSTRN-IOX_1	0.975	0.420216	0.372	-0.603	0.975	-
ARHGAP23-Dactinomycin	0.875	0.420216	0.391	-0.484	0.875	-
CASC3-Docetaxel	0.872	0.420216	0.36	-0.512	0.872	-
LDAH-GSK_461364	-0.8275	0.420216	-0.0535	0.774	-0.8275	-
APAF1-Niraparib	-0.849	0.420216	-0.26	0.589	-0.849	-
ABCC10-Docetaxel	-0.878	0.420216	-0.411	0.467	-0.878	-
SIRT1-8_amino_adenosine	0.906	0.419075	0.478	-0.428	0.906	-
AGO1-A_1331852	0.873	0.419075	0.494	-0.379	0.873	-
CASP10-Foretinib	-0.859	0.419075	-0.301	0.558	-0.859	-
CBL-Tamatinib	-0.874	0.419075	-0.478	0.396	-0.874	-
ARHGAP1-Clofarabine	-0.876	0.419075	-0.421	0.455	-0.876	-
RAD51-Floxuridine	1.03	0.417937	0.654	-0.376	1.03	-
MAGED1-IOX_1	0.983	0.417937	0.548	-0.435	0.983	-
LRR1-8_amino_adenosine	0.981	0.417937	0.438	-0.543	0.981	-
GMNN-Temsirolimus	0.972	0.417937	0.561	-0.411	0.972	-
EIF3G-Ganetespib	0.967	0.417937	0.384	-0.583	0.967	-
IDH3A-Crenolanib	0.958	0.417937	0.628	-0.33	0.958	-
MIS18A-Tozasertib	0.947	0.417937	0.299	-0.648	0.947	-
USP10-Cabazitaxel	0.946	0.417937	0.615	-0.331	0.946	-
LRR1-Epirubicin	0.939	0.417937	0.283	-0.656	0.939	-
EEF1D-Carboplatin	0.93	0.417937	0.265	-0.665	0.93	-
EIF3I-Topotecan	0.93	0.417937	0.268	-0.662	0.93	-
MAGED1-Cytarabine	0.916	0.417937	0.689	-0.227	0.916	-
BRPF1-A_1155463	0.876	0.417937	0.437	-0.439	0.876	-
ABI3-Epirubicin	-0.873	0.417937	-0.391	0.482	-0.873	-
AP3D1-Floxuridine	-0.876	0.417937	-0.416	0.46	-0.876	-
ZBTB4-GSK_461364	-0.964	0.417937	-0.424	0.54	-0.964	-
ITPR3-BX_912	-0.971	0.417937	-0.381	0.59	-0.971	-
RELL1-Prexasertib	-1.037	0.417937	-0.409	0.628	-1.037	-
RELL1-8_amino_adenosine	-1.054	0.417937	-0.542	0.512	-1.054	-
MIS18A-Fludarabine	0.983	0.416801	0.487	-0.496	0.983	-
MAGED1-Amsacrine	0.982	0.416801	0.472	-0.51	0.982	-
MCM10-Floxuridine	0.969	0.416801	0.589	-0.38	0.969	-
LRR1-Niraparib	0.926	0.416801	0.25	-0.676	0.926	-
CAMKMT-Filanesib	0.7422	0.416801	0.0142	-0.728	0.7422	-
ATP5PO-Danusertib	-0.872	0.416801	-0.39	0.482	-0.872	-
GNG2-SN_38	-0.95	0.416801	-0.62	0.33	-0.95	-
MAGED1-Gemcitabine	0.969	0.415669	0.584	-0.385	0.969	-
BCL9-VER_155008	0.873	0.415669	0.471	-0.402	0.873	-
TIMM29-Enzalutamide	0.6944	0.415669	-0.0916	-0.786	0.6944	-
CASP10-Mitoxantrone	-0.858	0.415669	-0.307	0.551	-0.858	-
WASHC4-A_1155463	0.952	0.414539	0.569	-0.383	0.952	-
CASC3-Danusertib	0.842	0.414539	0.252	-0.59	0.842	-
BABAM2-Tasquinimod	0.7595	0.414539	0.0505	-0.709	0.7595	-
VAC14-Imiquimod	0.699	0.414539	-0.128	-0.827	0.699	-
CASP10-Etoposide	-0.872	0.414539	-0.414	0.458	-0.872	-
CAPRIN1-Danusertib	0.868	0.413413	0.487	-0.381	0.868	-
SIRT1-Niraparib	0.844	0.413413	0.203	-0.641	0.844	-
BTG3-BI_2536	0.835	0.413413	0.602	-0.233	0.835	-
ANKRD44-Onalespib	-0.858	0.413413	-0.314	0.544	-0.858	-
APOE-PF_670462	-0.869	0.413413	-0.477	0.392	-0.869	-
TMEM192-Raltitrexed	-0.886	0.413413	-0.54	0.346	-0.886	-
RELL1-Tozasertib	-1.045	0.413413	-0.554	0.491	-1.045	-
MCM10-Temsirolimus	0.978	0.412289	0.496	-0.482	0.978	-
MCM10-8_amino_adenosine	0.977	0.412289	0.527	-0.45	0.977	-
IDH3A-Fulvestrant	0.963	0.412289	0.593	-0.37	0.963	-
SPAG5-VER_155008	0.893	0.412289	0.464	-0.429	0.893	-
AURKB-Eltanexor	0.87	0.412289	0.414	-0.456	0.87	-
AURKB-Temsirolimus	0.817	0.412289	0.633	-0.184	0.817	-
TMEM192-Glasdegib	0.7676	0.412289	0.0386	-0.729	0.7676	-
WASHC4-Cladribine	-0.885	0.412289	-0.197	0.688	-0.885	-
EIF2AK4-Ridaforolimus	-0.927	0.412289	-0.652	0.275	-0.927	-
CDC7-Floxuridine	0.968	0.411168	0.56	-0.408	0.968	-
USP10-Cytarabine	0.954	0.411168	0.53	-0.424	0.954	-
TMEM192-Brigatinib	0.828	0.411168	0.171	-0.657	0.828	-
AURKB-Raltitrexed	0.821	0.411168	0.623	-0.198	0.821	-
BRPF1-Pemetrexed	-0.851	0.411168	-0.558	0.293	-0.851	-
ANKRD44-Cisplatin	-0.858	0.411168	-0.324	0.534	-0.858	-
DDX5-Danusertib	0.948	0.41005	0.339	-0.609	0.948	-
BTG3-Belinostat	0.829	0.41005	0.609	-0.22	0.829	-
GNG2-Pemetrexed	-0.933	0.41005	-0.637	0.296	-0.933	-
RNF213-Epirubicin	-1.017	0.41005	-0.374	0.643	-1.017	-
PWP1-Tipifarnib	1.025	0.408935	0.41	-0.615	1.025	-
KNSTRN-Etoposide	0.976	0.408935	0.491	-0.485	0.976	-
MCPH1-VER_155008	0.969	0.408935	0.556	-0.413	0.969	-
EIF3I-Floxuridine	0.967	0.408935	0.467	-0.5	0.967	-
ARHGAP23-Cladribine	0.862	0.408935	0.356	-0.506	0.862	-
ITPR3-Midostaurin	-0.96	0.408935	-0.368	0.592	-0.96	-
DDX5-Niraparib	0.941	0.407823	0.323	-0.618	0.941	-
CDCA4-Belinostat	0.857	0.407823	0.126	-0.731	0.857	-
BAZ1A-Cabazitaxel	0.841	0.407823	0.574	-0.267	0.841	-
CAPRIN1-Cisplatin	0.834	0.407823	0.595	-0.239	0.834	-
ACYP2-GSK_461364	-0.827	0.407823	-0.604	0.223	-0.827	-
ATP5PO-TAK_901	-0.86	0.407823	-0.352	0.508	-0.86	-
WDR37-Cytarabine.Idarubicin	-0.936	0.407823	-0.34	0.596	-0.936	-
ZNF507-Gemcitabine	0.953	0.406714	0.483	-0.47	0.953	-
ZBTB10-Docetaxel	0.94	0.406714	0.572	-0.368	0.94	-
BTG3-Cisplatin	0.847	0.406714	0.553	-0.294	0.847	-
KNSTRN-VER_155008	0.97	0.405607	0.478	-0.492	0.97	-
EPB41L5-Carboplatin	0.963	0.405607	0.452	-0.511	0.963	-
CHORDC1-Glesatinib	0.938	0.405607	0.326	-0.612	0.938	-
TXNDC9-Valrubicin	0.934	0.405607	0.349	-0.585	0.934	-
BUB1-BX_912	0.861	0.405607	0.469	-0.392	0.861	-
ARHGAP23-Ganetespib	0.858	0.405607	0.347	-0.511	0.858	-
C1orf112-Raltitrexed	0.795	0.405607	0.655	-0.14	0.795	-
ARHGAP23-Topotecan	0.761	0.405607	0.066	-0.695	0.761	-
ATG9A-Pevonedistat	-0.7763	0.405607	-0.0973	0.679	-0.7763	-
CASP10-Floxuridine	-0.858	0.405607	-0.495	0.363	-0.858	-
CBX6-Niraparib	-0.863	0.405607	-0.471	0.392	-0.863	-
ANKRD44-Cytarabine.Idarubicin	-0.863	0.405607	-0.405	0.458	-0.863	-
RAD51-Amsacrine	0.968	0.404504	0.268	-0.7	0.968	-
CHORDC1-Tamatinib	0.961	0.404504	0.479	-0.482	0.961	-
ZNF518B-AR_42	0.937	0.404504	0.37	-0.567	0.937	-
USP10-AZD7762	0.927	0.404504	0.327	-0.6	0.927	-
SPAG5-Carboplatin	0.882	0.404504	0.495	-0.387	0.882	-
TNKS1BP1-Cytarabine.Idarubicin	0.876	0.404504	0.531	-0.345	0.876	-
C11orf98-VER_155008	0.856	0.404504	0.506	-0.35	0.856	-
RELB-IOX_2	-0.647	0.404504	0.234	0.881	-0.647	-
SAP30L-Imiquimod	-0.7808	0.404504	0.0502	0.831	-0.7808	-
ATP5PO-GSK_1070916	-0.847	0.404504	-0.302	0.545	-0.847	-
VAC14-Cytarabine	-0.888	0.404504	-0.669	0.219	-0.888	-
RNF213-Amsacrine	-0.968	0.404504	-0.272	0.696	-0.968	-
GMNN-Fludarabine	0.961	0.403403	0.435	-0.526	0.961	-
ZNF507-Cisplatin	0.939	0.403403	0.456	-0.483	0.939	-
TRIO-Gemcitabine	0.934	0.403403	0.538	-0.396	0.934	-
TXNDC9-Mitoxantrone	0.931	0.403403	0.37	-0.561	0.931	-
WDR37-WEHI_539	0.879	0.403403	0.677	-0.202	0.879	-
AK6-Losmapimod	-0.7053	0.403403	0.0377	0.743	-0.7053	-
WDR37-Etoposide	-0.872	0.403403	-0.191	0.681	-0.872	-
WDR37-Fludarabine	-0.923	0.403403	-0.351	0.572	-0.923	-
WDR37-Topotecan	-0.94	0.403403	-0.462	0.478	-0.94	-
ZBTB4-Filanesib	-0.942	0.403403	-0.475	0.467	-0.942	-
WASHC4-8_amino_adenosine	-0.944	0.403403	-0.414	0.53	-0.944	-
EIF3I-Midostaurin	0.96	0.402305	0.462	-0.498	0.96	-
EIF3G-Floxuridine	0.954	0.402305	0.541	-0.413	0.954	-
CHORDC1-Litronesib	0.895	0.402305	0.677	-0.218	0.895	-
BAZ1A-Tozasertib	0.858	0.402305	0.39	-0.468	0.858	-
AK6-8_amino_adenosine	0.836	0.402305	0.272	-0.564	0.836	-
GLYR1-Enzalutamide	0.655	0.402305	-0.19	-0.845	0.655	-
C11orf98-Imiquimod	-0.6696	0.402305	0.0994	0.769	-0.6696	-
WSB1-IOX_2	-0.673	0.402305	0.151	0.824	-0.673	-
CBX6-Valrubicin	-0.7341	0.402305	-0.0181	0.716	-0.7341	-
MCM10-Ridaforolimus	0.967	0.401209	0.464	-0.503	0.967	-
CASC3-GSK_1070916	0.821	0.401209	0.223	-0.598	0.821	-
APAF1-Eltanexor	-0.819	0.401209	-0.216	0.603	-0.819	-
SIRT1-Amsacrine	0.857	0.400117	0.289	-0.568	0.857	-
ZNF77-Vinblastine	0.664	0.400117	-0.163	-0.827	0.664	-
ATP5PD-Danusertib	-0.856	0.400117	-0.423	0.433	-0.856	-
EIF4G2-Carboplatin	0.954	0.399027	0.505	-0.449	0.954	-
FKTN-Crenolanib	0.946	0.399027	0.388	-0.558	0.946	-
EIF3I-Cisplatin	0.937	0.399027	0.349	-0.588	0.937	-
ZBTB10-Paclitaxel	0.925	0.399027	0.535	-0.39	0.925	-
EIF4G2-Eltanexor	0.915	0.399027	0.28	-0.635	0.915	-
MIS18A-BX_912	0.899	0.399027	0.216	-0.683	0.899	-
SPAG5-IOX_1	0.875	0.399027	0.403	-0.472	0.875	-
SPAG5-Etoposide	0.872	0.399027	0.504	-0.368	0.872	-
ARHGAP23-Prexasertib	0.826	0.399027	0.248	-0.578	0.826	-
CASC3-Niraparib	0.823	0.399027	0.234	-0.589	0.823	-
ATP5PD-Pomalidomide	0.816	0.399027	0.213	-0.603	0.816	-
ADA2-Topotecan	-0.6943	0.399027	0.0527	0.747	-0.6943	-
AP3D1-Prexasertib	-0.815	0.399027	-0.606	0.209	-0.815	-
BRK1-Cladribine	-0.831	0.399027	-0.263	0.568	-0.831	-
ATP5F1B-Danusertib	-0.835	0.399027	-0.279	0.556	-0.835	-
AP3S1-PF_670462	-0.842	0.399027	-0.313	0.529	-0.842	-
ARHGAP1-Carboplatin	-0.848	0.399027	-0.346	0.502	-0.848	-
AGO1-Fludarabine	-0.852	0.399027	-0.368	0.484	-0.852	-
ABI3-Temsirolimus	-0.853	0.399027	-0.466	0.387	-0.853	-
WDR62-BMS863233	0.93	0.39794	0.454	-0.476	0.93	-
AFAP1L2-Daporinad	0.832	0.39794	0.274	-0.558	0.832	-
C10orf88-Tozasertib	0.788	0.39794	0.142	-0.646	0.788	-
BTD-Filanesib	-0.793	0.39794	-0.638	0.155	-0.793	-
EIF3I-Cytarabine.Idarubicin	0.927	0.396856	0.321	-0.606	0.927	-
VHL-Mitomycin_C	0.926	0.396856	0.5	-0.426	0.926	-
CDC7-BX_912	0.898	0.396856	0.238	-0.66	0.898	-
ZBTB10-Etoposide	0.894	0.396856	0.617	-0.277	0.894	-
CC2D1B-Quisinostat	0.842	0.396856	0.328	-0.514	0.842	-
EIF3I-Valrubicin	0.7224	0.396856	-0.0856	-0.808	0.7224	-
ARHGAP1-IOX_1	-0.848	0.396856	-0.366	0.482	-0.848	-
VAC14-Pemetrexed	-0.861	0.396856	-0.672	0.189	-0.861	-
DDX5-Carboplatin	0.944	0.395774	0.535	-0.409	0.944	-
C10orf88-Cabazitaxel	0.849	0.395774	0.389	-0.46	0.849	-
CASC3-Ridaforolimus	0.848	0.395774	0.38	-0.468	0.848	-
AK6-GSK_461364	0.848	0.395774	0.373	-0.475	0.848	-
CARNMT1-Ponatinib	0.7442	0.395774	0.0482	-0.696	0.7442	-
AGPAT2-Cabazitaxel	-0.842	0.395774	-0.33	0.512	-0.842	-
DNA2-Carboplatin	0.944	0.394695	0.423	-0.521	0.944	-
WDR62-Dactinomycin	0.924	0.394695	0.428	-0.496	0.924	-
DNA2-Niraparib	0.923	0.394695	0.321	-0.602	0.923	-
DDX5-BMS863233	0.91	0.394695	0.278	-0.632	0.91	-
CHORDC1-BMS863233	0.909	0.394695	0.277	-0.632	0.909	-
EIF3I-Gemcitabine	0.904	0.394695	0.257	-0.647	0.904	-
TRIO-Floxuridine	0.901	0.394695	0.306	-0.595	0.901	-
SIRT1-Tozasertib	0.869	0.394695	0.48	-0.389	0.869	-
SAP30L-Enzalutamide	-0.80143	0.394695	0.00157	0.803	-0.80143	-
ARHGAP1-Topotecan	-0.837	0.394695	-0.311	0.526	-0.837	-
ANKRD44-Raltitrexed	-0.841	0.394695	-0.506	0.335	-0.841	-
TMEM192-Axitinib	-0.865	0.394695	-0.363	0.502	-0.865	-
ZBTB4-BMS863233	-0.871	0.394695	-0.221	0.65	-0.871	-
GNG2-Topotecan	-0.948	0.394695	-0.5	0.448	-0.948	-
EIF4G2-Midostaurin	0.934	0.393619	0.379	-0.555	0.934	-
WDR62-Cisplatin	0.92	0.393619	0.515	-0.405	0.92	-
EPB41L5-Etoposide	0.915	0.393619	0.303	-0.612	0.915	-
GMNN-Floxuridine	0.913	0.393619	0.614	-0.299	0.913	-
ARL8A-Quisinostat	0.841	0.393619	0.493	-0.348	0.841	-
C1orf112-Valrubicin	0.83	0.393619	0.287	-0.543	0.83	-
BTG3-Raltitrexed	0.822	0.393619	0.568	-0.254	0.822	-
RELB-Enzalutamide	-0.674	0.393619	0.181	0.855	-0.674	-
BRPF1-Filanesib	-0.7515	0.393619	-0.0695	0.682	-0.7515	-
ARHGAP1-Ridaforolimus	-0.822	0.393619	-0.254	0.568	-0.822	-
ABCC10-Cytarabine.Idarubicin	-0.844	0.393619	-0.482	0.362	-0.844	-
FMR1-Prexasertib	-0.858	0.393619	-0.159	0.699	-0.858	-
RNF213-Mitoxantrone	-0.9	0.393619	-0.183	0.717	-0.9	-
RELL1-Niraparib	-0.969	0.393619	-0.351	0.618	-0.969	-
RELL1-Fludarabine	-0.985	0.393619	-0.393	0.592	-0.985	-
RNF213-Danusertib	-0.993	0.393619	-0.474	0.519	-0.993	-
RNF213-Prexasertib	-0.995	0.393619	-0.501	0.494	-0.995	-
MAGED1-Belinostat	0.955	0.392545	0.403	-0.552	0.955	-
DDX5-Cabazitaxel	0.91	0.392545	0.613	-0.297	0.91	-
EPB41L5-Tozasertib	0.899	0.392545	0.26	-0.639	0.899	-
CDCA4-GSK_1070916	0.86	0.392545	0.168	-0.692	0.86	-
C10orf88-Belinostat	0.838	0.392545	0.506	-0.332	0.838	-
BCL9-Cladribine	0.813	0.392545	0.587	-0.226	0.813	-
AGO1-GSK_461364	-0.7516	0.392545	-0.683	0.0686	-0.7516	-
APAF1-Ganetespib	-0.797	0.392545	-0.178	0.619	-0.797	-
TRIM23-Gemcitabine	-0.8065	0.392545	-0.0825	0.724	-0.8065	-
APAF1-Floxuridine	-0.811	0.392545	-0.591	0.22	-0.811	-
ANKRD44-Cladribine	-0.845	0.392545	-0.413	0.432	-0.845	-
ZBTB4-AZD3965	-0.922	0.392545	-0.483	0.439	-0.922	-
GNG2-VER_155008	-0.933	0.392545	-0.38	0.553	-0.933	-
MCPH1-Raltitrexed	0.953	0.391474	0.554	-0.399	0.953	-
EIF4G2-VER_155008	0.936	0.391474	0.523	-0.413	0.936	-
BCL9-Ridaforolimus	0.843	0.391474	0.39	-0.453	0.843	-
CAPRIN1-IOX_1	0.843	0.391474	0.402	-0.441	0.843	-
ARHGAP32-Losmapimod	0.833	0.391474	0.522	-0.311	0.833	-
APAF1-Dactinomycin	-0.821	0.391474	-0.26	0.561	-0.821	-
SPAG5-Tozasertib	0.858	0.390406	0.517	-0.341	0.858	-
BTG3-BMS_754807	0.84	0.390406	0.374	-0.466	0.84	-
ACBD3-GSK_1070916	0.839	0.390406	0.486	-0.353	0.839	-
TNKS1BP1-Paclitaxel	0.834	0.390406	0.243	-0.591	0.834	-
C1orf112-Floxuridine	0.7512	0.390406	0.678	-0.0732	0.7512	-
THAP7-Imiquimod	-0.589	0.390406	0.233	0.822	-0.589	-
ARHGAP32-Epirubicin	-0.7587	0.390406	-0.0877	0.671	-0.7587	-
ZNF77-Prexasertib	-0.82	0.390406	-0.115	0.705	-0.82	-
ATP13A1-Cytarabine	-0.834	0.390406	-0.507	0.327	-0.834	-
AP3S1-Danusertib	-0.836	0.390406	-0.495	0.341	-0.836	-
APAF1-Ridaforolimus	-0.839	0.390406	-0.485	0.354	-0.839	-
ATG9A-ODM_201	-0.84	0.390406	-0.473	0.367	-0.84	-
ATP13A1-BMS863233	-0.841	0.390406	-0.457	0.384	-0.841	-
ARHGAP1-Raltitrexed	-0.842	0.390406	-0.397	0.445	-0.842	-
ABCC10-UNC0638	-0.843	0.390406	-0.445	0.398	-0.843	-
TRIM23-8_amino_adenosine	-0.849	0.390406	-0.173	0.676	-0.849	-
ZBTB4-Tamatinib	-0.862	0.390406	-0.202	0.66	-0.862	-
TMEM192-Amsacrine	-0.865	0.390406	-0.433	0.432	-0.865	-
UBASH3A-Ganetespib	-0.884	0.390406	-0.274	0.61	-0.884	-
USP10-A_1331852	-0.894	0.390406	-0.592	0.302	-0.894	-
ZBTB4-Pemetrexed	-0.911	0.390406	-0.527	0.384	-0.911	-
ZBTB4-Litronesib	-0.916	0.390406	-0.395	0.521	-0.916	-
GNG2-Gemcitabine	-0.939	0.390406	-0.491	0.448	-0.939	-
HMBS-Prexasertib	0.934	0.38934	0.402	-0.532	0.934	-
FGFR1OP-Floxuridine	0.926	0.38934	0.364	-0.562	0.926	-
UTP20-Crenolanib	0.916	0.38934	0.464	-0.452	0.916	-
TRIO-Cladribine	0.915	0.38934	0.487	-0.428	0.915	-
ACBD3-Etoposide	0.839	0.38934	0.461	-0.378	0.839	-
BRPF1-A_1331852	0.839	0.38934	0.448	-0.391	0.839	-
CBX6-WEHI_539	0.839	0.38934	0.4	-0.439	0.839	-
TNKS1BP1-Cytarabine	0.837	0.38934	0.577	-0.26	0.837	-
AK6-VER_155008	0.834	0.38934	0.345	-0.489	0.834	-
ARHGAP32-Quizartinib	0.777	0.38934	0.137	-0.64	0.777	-
DIAPH2-Imiquimod	0.4	0.38934	-0.52	-0.92	0.4	-
BRPF1-Mercaptopurine	-0.837	0.38934	-0.452	0.385	-0.837	-
GNG2-Midostaurin	-0.907	0.38934	-0.61	0.297	-0.907	-
MIS18A-Floxuridine	0.957	0.388277	0.467	-0.49	0.957	-
MIS18A-Mercaptopurine	0.949	0.388277	0.548	-0.401	0.949	-
MCPH1-Ganetespib	0.94	0.388277	0.356	-0.584	0.94	-
PWP1-Pevonedistat	0.928	0.388277	0.249	-0.679	0.928	-
TRIO-Temsirolimus	0.915	0.388277	0.46	-0.455	0.915	-
WDR62-Onalespib	0.913	0.388277	0.5	-0.413	0.913	-
ZNF518B-AZD_5438	0.897	0.388277	0.57	-0.327	0.897	-
C1orf112-Topotecan	0.829	0.388277	0.33	-0.499	0.829	-
ACYP2-WEHI_539	0.818	0.388277	0.55	-0.268	0.818	-
ARHGEF2-GSK_461364	-0.579	0.388277	0.23	0.809	-0.579	-
CC2D1B-Topotecan	-0.815	0.388277	-0.258	0.557	-0.815	-
ABCC10-Niraparib	-0.83	0.388277	-0.504	0.326	-0.83	-
CASP10-Clofarabine	-0.831	0.388277	-0.336	0.495	-0.831	-
AP3D1-Carboplatin	-0.832	0.388277	-0.488	0.344	-0.832	-
BTD-Danusertib	-0.833	0.388277	-0.345	0.488	-0.833	-
AGO1-Midostaurin	-0.833	0.388277	-0.486	0.347	-0.833	-
BTD-Tozasertib	-0.835	0.388277	-0.368	0.467	-0.835	-
AP3S1-Tozasertib	-0.837	0.388277	-0.429	0.408	-0.837	-
ARHGAP1-Axitinib	-0.838	0.388277	-0.389	0.449	-0.838	-
UBASH3A-Floxuridine	-0.869	0.388277	-0.236	0.633	-0.869	-
GMNN-Eltanexor	0.92	0.387216	0.36	-0.56	0.92	-
ADGRE5-Etoposide	-0.835	0.387216	-0.464	0.371	-0.835	-
EEF1D-VER_155008	0.873	0.386158	0.663	-0.21	0.873	-
CAPRIN1-Fludarabine	0.829	0.386158	0.495	-0.334	0.829	-
AK6-Amsacrine	0.801	0.386158	0.217	-0.584	0.801	-
TAF4B-AR_42	-0.7719	0.386158	-0.0939	0.678	-0.7719	-
ADA2-Cladribine	-0.786	0.386158	-0.172	0.614	-0.786	-
ATG9A-Amsacrine	-0.814	0.386158	-0.556	0.258	-0.814	-
ABCC10-Eltanexor	-0.828	0.386158	-0.496	0.332	-0.828	-
ATP13A1-Cytarabine.Idarubicin	-0.832	0.386158	-0.473	0.359	-0.832	-
BRPF1-Gemcitabine	-0.834	0.386158	-0.384	0.45	-0.834	-
ZBTB10-Raltitrexed	0.812	0.385103	0.704	-0.108	0.812	-
CCDC117-BX_912	0.642	0.385103	-0.124	-0.766	0.642	-
AP3S1-Ganetespib	-0.826	0.385103	-0.324	0.502	-0.826	-
TMEM192-Etoposide	-0.851	0.385103	-0.493	0.358	-0.851	-
EIF3G-WEHI_539	-0.927	0.385103	-0.517	0.41	-0.927	-
RNF213-Niraparib	-0.932	0.385103	-0.267	0.665	-0.932	-
RNF213-Tozasertib	-0.97	0.385103	-0.387	0.583	-0.97	-
ZNF507-BMS863233	0.875	0.38405	0.262	-0.613	0.875	-
SIRT1-Cisplatin	0.851	0.38405	0.364	-0.487	0.851	-
CAPRIN1-BMS863233	0.808	0.38405	0.245	-0.563	0.808	-
CBX6-Cladribine	-0.795	0.38405	-0.595	0.2	-0.795	-
ATF2-Glesatinib	-0.83	0.38405	-0.462	0.368	-0.83	-
RAD51-Cladribine	0.969	0.383	0.578	-0.391	0.969	-
MAGED1-Cladribine	0.947	0.383	0.513	-0.434	0.947	-
MCM10-BX_912	0.936	0.383	0.36	-0.576	0.936	-
MAGED1-Dactinomycin	0.885	0.383	0.211	-0.674	0.885	-
EIF3G-Clofarabine	0.875	0.383	0.227	-0.648	0.875	-
C11orf98-Ridaforolimus	0.823	0.383	0.323	-0.5	0.823	-
HIRIP3-Enzalutamide	0.8111	0.383	0.0871	-0.724	0.8111	-
BUB1-Danusertib	0.811	0.383	0.55	-0.261	0.811	-
C10orf88-Quisinostat	0.809	0.383	0.554	-0.255	0.809	-
ABCD1-Brigatinib	0.799	0.383	0.215	-0.584	0.799	-
CASP10-Litronesib	-0.793	0.383	-0.595	0.198	-0.793	-
AGO1-Tozasertib	-0.794	0.383	-0.59	0.204	-0.794	-
CBX6-Temsirolimus	-0.805	0.383	-0.564	0.241	-0.805	-
ABHD12-Cladribine	-0.815	0.383	-0.278	0.537	-0.815	-
ATG9A-Litronesib	-0.826	0.383	-0.336	0.49	-0.826	-
MAGED1-Eltanexor	0.942	0.381952	0.396	-0.546	0.942	-
ACBD3-Niraparib	0.809	0.381952	0.544	-0.265	0.809	-
ARHGAP32-Romidepsin	0.7334	0.381952	0.0524	-0.681	0.7334	-
EIF3I-Epirubicin	0.7127	0.381952	-0.0813	-0.794	0.7127	-
HIRIP3-Perifosine	0.634	0.381952	-0.201	-0.835	0.634	-
BRPF1-Pomalidomide	0.571	0.381952	-0.24	-0.811	0.571	-
BRPF1-Danusertib	-0.792	0.381952	-0.205	0.587	-0.792	-
ANKRD44-Glesatinib	-0.798	0.381952	-0.219	0.579	-0.798	-
ANKRD44-Tamatinib	-0.813	0.381952	-0.537	0.276	-0.813	-
ABHD12-Topotecan	-0.824	0.381952	-0.486	0.338	-0.824	-
AP3S1-BX_912	-0.827	0.381952	-0.364	0.463	-0.827	-
ABCC10-Cytarabine	-0.829	0.381952	-0.409	0.42	-0.829	-
PWP1-Danusertib	0.937	0.380907	0.289	-0.648	0.937	-
DDX5-Temsirolimus	0.929	0.380907	0.456	-0.473	0.929	-
EIF3I-Niraparib	0.879	0.380907	0.245	-0.634	0.879	-
BUB1-IOX_1	0.826	0.380907	0.379	-0.447	0.826	-
C10orf88-UNC0638	0.813	0.380907	0.527	-0.286	0.813	-
C11orf98-BI_2536	0.805	0.380907	0.551	-0.254	0.805	-
C1orf112-Daporinad	0.74	0.380907	0.67	-0.07	0.74	-
CC2D1B-Valrubicin	-0.6698	0.380907	0.0712	0.741	-0.6698	-
ARHGAP1-Mercaptopurine	-0.813	0.380907	-0.527	0.286	-0.813	-
GNG2-Floxuridine	-0.87	0.380907	-0.65	0.22	-0.87	-
DNA2-WEHI_539	-0.925	0.380907	-0.522	0.403	-0.925	-
EPB41L5-Amsacrine	0.897	0.379864	0.307	-0.59	0.897	-
BAZ1A-Litronesib	0.826	0.379864	0.417	-0.409	0.826	-
SIRT1-Mitoxantrone	0.7614	0.379864	0.0854	-0.676	0.7614	-
AGO1-Cabazitaxel	-0.7138	0.379864	-0.697	0.0168	-0.7138	-
SLC25A29-GSK_461364	-0.7406	0.379864	-0.0416	0.699	-0.7406	-
SIRT1-Fludarabine	0.84	0.378824	0.329	-0.511	0.84	-
ARL8A-Tamatinib	-0.7437	0.378824	-0.0847	0.659	-0.7437	-
CBX6-Fludarabine	-0.811	0.378824	-0.52	0.291	-0.811	-
ABI3-Ridaforolimus	-0.824	0.378824	-0.429	0.395	-0.824	-
CDC7-WEHI_539	-0.901	0.378824	-0.6	0.301	-0.901	-
FGFR1OP-BMS863233	0.918	0.377786	0.441	-0.477	0.918	-
EIF3G-Prexasertib	0.915	0.377786	0.444	-0.471	0.915	-
ABI3-TAK_901	-0.783	0.377786	-0.19	0.593	-0.783	-
ANKRD44-BX_912	-0.821	0.377786	-0.361	0.46	-0.821	-
ATF2-Onalespib	-0.823	0.377786	-0.378	0.445	-0.823	-
TRIM23-SN_38	-0.845	0.377786	-0.193	0.652	-0.845	-
CDC25C-WEHI_539	-0.907	0.377786	-0.583	0.324	-0.907	-
CHORDC1-Ridaforolimus	0.921	0.376751	0.467	-0.454	0.921	-
CHORDC1-Pevonedistat	0.918	0.376751	0.394	-0.524	0.918	-
CDC7-GSK_461364	0.909	0.376751	0.558	-0.351	0.909	-
EEF1D-Eltanexor	0.906	0.376751	0.345	-0.561	0.906	-
DDX5-VER_155008	0.9	0.376751	0.303	-0.597	0.9	-
CDC7-Niraparib	0.87	0.376751	0.218	-0.652	0.87	-
BAZ1A-Docetaxel	0.822	0.376751	0.425	-0.397	0.822	-
C1orf112-IOX_1	0.821	0.376751	0.372	-0.449	0.821	-
AK6-Cisplatin	0.82	0.376751	0.455	-0.365	0.82	-
BTG3-Fludarabine	0.784	0.376751	0.585	-0.199	0.784	-
C10orf88-Vincristine	0.775	0.376751	0.607	-0.168	0.775	-
ARHGAP32-Etoposide	-0.69935	0.376751	0.00865	0.708	-0.69935	-
CBL-Mercaptopurine	-0.805	0.376751	-0.272	0.533	-0.805	-
TIAM1-Crenolanib	-0.83	0.376751	-0.287	0.543	-0.83	-
TMEM192-Tozasertib	-0.846	0.376751	-0.402	0.444	-0.846	-
TRIM23-Mitoxantrone	-0.881	0.376751	-0.299	0.582	-0.881	-
GNG2-Ganetespib	-0.905	0.376751	-0.365	0.54	-0.905	-
RELL1-Onalespib	-0.971	0.376751	-0.442	0.529	-0.971	-
CDC25C-Cisplatin	0.902	0.375718	0.569	-0.333	0.902	-
EIF4G2-Fludarabine	0.901	0.375718	0.544	-0.357	0.901	-
EPB41L5-Niraparib	0.884	0.375718	0.285	-0.599	0.884	-
ARHGAP1-SN_38	-0.82	0.375718	-0.445	0.375	-0.82	-
GNG2-Cytarabine.Idarubicin	-0.912	0.375718	-0.462	0.45	-0.912	-
TXNDC9-Tozasertib	0.87	0.374688	0.606	-0.264	0.87	-
ASB7-GSK_461364	0.7052	0.374688	0.0102	-0.695	0.7052	-
APAF1-Docetaxel	-0.748	0.374688	-0.646	0.102	-0.748	-
ATG9A-GSK_461364	-0.752	0.374688	-0.116	0.636	-0.752	-
TMEM192-Cytarabine.Idarubicin	-0.803	0.374688	-0.597	0.206	-0.803	-
ABI3-VER_155008	-0.804	0.374688	-0.274	0.53	-0.804	-
AP3S1-Epirubicin	-0.804	0.374688	-0.282	0.522	-0.804	-
ACYP2-Cisplatin	-0.819	0.374688	-0.395	0.424	-0.819	-
PWP1-VER_155008	0.97	0.37366	0.472	-0.498	0.97	-
EIF4G2-Tozasertib	0.907	0.37366	0.485	-0.422	0.907	-
MAGED1-Midostaurin	0.898	0.37366	0.266	-0.632	0.898	-
C21orf91-BX_912	0.7352	0.37366	0.656	-0.0792	0.7352	-
ATP5PO-BMS_754807	-0.727	0.37366	-0.059	0.668	-0.727	-
ANKRD44-Tozasertib	-0.786	0.37366	-0.219	0.567	-0.786	-
CASP10-Sitravatinib	-0.79	0.37366	-0.234	0.556	-0.79	-
BTD-Pemetrexed	-0.815	0.37366	-0.427	0.388	-0.815	-
SASS6-Niraparib	0.945	0.372634	0.341	-0.604	0.945	-
DDX5-Amsacrine	0.912	0.372634	0.433	-0.479	0.912	-
CDC7-Docetaxel	0.91	0.372634	0.495	-0.415	0.91	-
ARHGAP32-Vinblastine	0.813	0.372634	0.381	-0.432	0.813	-
SASS6-Carboplatin	0.962	0.371611	0.512	-0.45	0.962	-
SASS6-SN_38	0.927	0.371611	0.631	-0.296	0.927	-
EPB41L5-Fludarabine	0.905	0.371611	0.467	-0.438	0.905	-
FGFR1OP-Eltanexor	0.902	0.371611	0.404	-0.498	0.902	-
CHORDC1-Ponatinib	0.87	0.371611	0.244	-0.626	0.87	-
EIF2AK4-Brigatinib	0.866	0.371611	0.248	-0.618	0.866	-
BTG3-IOX_1	0.809	0.371611	0.466	-0.343	0.809	-
C1orf112-Mitoxantrone	0.805	0.371611	0.312	-0.493	0.805	-
C10orf88-AZD_5438	0.804	0.371611	0.496	-0.308	0.804	-
C11orf98-Cabazitaxel	0.796	0.371611	0.529	-0.267	0.796	-
ZNF507-Sunitinib	0.7953	0.371611	0.0873	-0.708	0.7953	-
SLC25A29-Pevonedistat	-0.7319	0.371611	-0.0419	0.69	-0.7319	-
CBL-UNC0638	-0.767	0.371611	-0.168	0.599	-0.767	-
CBX6-Prexasertib	-0.788	0.371611	-0.55	0.238	-0.788	-
CBX6-Topotecan	-0.791	0.371611	-0.252	0.539	-0.791	-
ATP5F1A-Danusertib	-0.801	0.371611	-0.293	0.508	-0.801	-
APAF1-BX_912	-0.811	0.371611	-0.399	0.412	-0.811	-
GNG2-Docetaxel	-0.869	0.371611	-0.619	0.25	-0.869	-
WDR37-SN_38	-0.9	0.371611	-0.475	0.425	-0.9	-
RNF213-BX_912	-0.959	0.371611	-0.423	0.536	-0.959	-
DDX5-Ridaforolimus	0.906	0.37059	0.393	-0.513	0.906	-
EEF1D-Fludarabine	0.902	0.37059	0.371	-0.531	0.902	-
ARIH2-Fludarabine	0.799	0.37059	0.507	-0.292	0.799	-
C1orf112-Vinblastine	0.631	0.37059	0.754	0.123	0.631	-
ABCD1-AZD3965	-0.786	0.37059	-0.236	0.55	-0.786	-
AP3S1-Temsirolimus	-0.789	0.37059	-0.544	0.245	-0.789	-
AGO1-Ganetespib	-0.807	0.37059	-0.343	0.464	-0.807	-
CDCA4-Filanesib	0.906	0.369572	0.44	-0.466	0.906	-
CSTF2-Quizartinib	0.905	0.369572	0.479	-0.426	0.905	-
CDC25C-IOX_1	0.904	0.369572	0.454	-0.45	0.904	-
DDX5-Topotecan	0.902	0.369572	0.412	-0.49	0.902	-
FKTN-Tamatinib	0.901	0.369572	0.463	-0.438	0.901	-
FGFR1OP-8_amino_adenosine	0.882	0.369572	0.307	-0.575	0.882	-
MIS18A-Ganetespib	0.865	0.369572	0.195	-0.67	0.865	-
CDR2-Topotecan	0.858	0.369572	0.226	-0.632	0.858	-
SPAG5-Amsacrine	0.827	0.369572	0.477	-0.35	0.827	-
BTG3-Etoposide	0.805	0.369572	0.467	-0.338	0.805	-
ARHGEF2-Vinblastine	0.795	0.369572	0.281	-0.514	0.795	-
ARHGEF2-Daporinad	0.785	0.369572	0.542	-0.243	0.785	-
ITPR3-TAK_901	-0.7735	0.369572	-0.0135	0.76	-0.7735	-
ATP5F1B-Axitinib	-0.794	0.369572	-0.278	0.516	-0.794	-
ATP5F1A-Axitinib	-0.798	0.369572	-0.299	0.499	-0.798	-
AGPAT2-IOX_1	-0.801	0.369572	-0.487	0.314	-0.801	-
CASP10-Sunitinib	-0.805	0.369572	-0.356	0.449	-0.805	-
AGO1-PF_670462	-0.807	0.369572	-0.445	0.362	-0.807	-
ZNF292-Onalespib	-0.893	0.369572	-0.444	0.449	-0.893	-
EPB41L5-Cabazitaxel	0.872	0.368556	0.589	-0.283	0.872	-
CASC3-Carboplatin	0.804	0.368556	0.38	-0.424	0.804	-
C10orf88-ODM_201	0.803	0.368556	0.44	-0.363	0.803	-
CASC3-Midostaurin	0.7045	0.368556	0.0265	-0.678	0.7045	-
ABCC10-Valrubicin	-0.785	0.368556	-0.537	0.248	-0.785	-
ATP5F1A-GSK_1070916	-0.786	0.368556	-0.249	0.537	-0.786	-
EIF2AK4-Vincristine	-0.847	0.368556	-0.637	0.21	-0.847	-
FBXO7-A_1331852	-0.852	0.368556	-0.629	0.223	-0.852	-
SASS6-Gemcitabine	0.904	0.367543	0.664	-0.24	0.904	-
TXNDC9-Epirubicin	0.882	0.367543	0.353	-0.529	0.882	-
RAD51-Epirubicin	0.862	0.367543	0.147	-0.715	0.862	-
HMBS-Cladribine	0.827	0.367543	0.169	-0.658	0.827	-
ZBTB10-Cytarabine.Idarubicin	0.825	0.367543	0.658	-0.167	0.825	-
C10orf88-PF_670462	0.798	0.367543	0.314	-0.484	0.798	-
BUB1-Midostaurin	0.797	0.367543	0.324	-0.473	0.797	-
AFAP1L2-Romidepsin	0.788	0.367543	0.27	-0.518	0.788	-
TIMM29-Vincristine	0.759	0.367543	0.113	-0.646	0.759	-
CAMKMT-Litronesib	0.748	0.367543	0.133	-0.615	0.748	-
C21orf91-AT_406	-0.7216	0.367543	-0.655	0.0666	-0.7216	-
ACO2-Tipifarnib	-0.755	0.367543	-0.601	0.154	-0.755	-
UBASH3A-Clofarabine	-0.7812	0.367543	-0.0722	0.709	-0.7812	-
CBX6-Ridaforolimus	-0.788	0.367543	-0.52	0.268	-0.788	-
ACYP2-Pemetrexed	-0.794	0.367543	-0.492	0.302	-0.794	-
TMEM192-Ridaforolimus	-0.825	0.367543	-0.361	0.464	-0.825	-
GNG2-Axitinib	-0.856	0.367543	-0.611	0.245	-0.856	-
UBASH3A-Eltanexor	-0.873	0.367543	-0.306	0.567	-0.873	-
ZBTB10-Pevonedistat	0.89	0.366532	0.441	-0.449	0.89	-
HMBS-BX_912	0.889	0.366532	0.473	-0.416	0.889	-
ZBTB10-AT13148	0.887	0.366532	0.39	-0.497	0.887	-
BAZ1A-Cytarabine.Idarubicin	0.751	0.366532	0.604	-0.147	0.751	-
BUB1-Paclitaxel	0.74	0.366532	0.624	-0.116	0.74	-
CCDC117-TAK_901	0.6731	0.366532	-0.0369	-0.71	0.6731	-
ARHGAP32-Carboplatin	-0.744	0.366532	-0.127	0.617	-0.744	-
ADAM10-Cabazitaxel	-0.755	0.366532	-0.157	0.598	-0.755	-
ACO2-Filanesib	-0.791	0.366532	-0.501	0.29	-0.791	-
ADGRE5-IOX_1	-0.796	0.366532	-0.465	0.331	-0.796	-
AGO1-BMS863233	-0.797	0.366532	-0.337	0.46	-0.797	-
ANKRD44-Cabazitaxel	-0.798	0.366532	-0.45	0.348	-0.798	-
VAC14-8_amino_adenosine	-0.881	0.366532	-0.52	0.361	-0.881	-
EIF3G-A_1331852	-0.883	0.366532	-0.526	0.357	-0.883	-
UBASH3A-Dactinomycin	-0.888	0.366532	-0.435	0.453	-0.888	-
RAB15-Crenolanib	-0.923	0.366532	-0.298	0.625	-0.923	-
EIF3I-Cladribine	0.869	0.365523	0.306	-0.563	0.869	-
TRIM23-Perifosine	0.85	0.365523	0.242	-0.608	0.85	-
APAF1-A_1331852	0.798	0.365523	0.44	-0.358	0.798	-
AK6-Carboplatin	0.797	0.365523	0.354	-0.443	0.797	-
ZNF518B-Mitoxantrone	0.794	0.365523	0.687	-0.107	0.794	-
APAF1-Epirubicin	-0.749	0.365523	-0.142	0.607	-0.749	-
APAF1-BMS863233	-0.782	0.365523	-0.254	0.528	-0.782	-
BRK1-Pemetrexed	-0.795	0.365523	-0.458	0.337	-0.795	-
DDX5-Fludarabine	0.898	0.364516	0.478	-0.42	0.898	-
MIS18A-Niraparib	0.895	0.364516	0.283	-0.612	0.895	-
UTP20-Mercaptopurine	0.879	0.364516	0.462	-0.417	0.879	-
TRIO-Etoposide	0.875	0.364516	0.519	-0.356	0.875	-
ZNF507-Eltanexor	0.874	0.364516	0.351	-0.523	0.874	-
ZBTB10-Amsacrine	0.868	0.364516	0.555	-0.313	0.868	-
MIS18A-Onalespib	0.865	0.364516	0.205	-0.66	0.865	-
BTG3-Eltanexor	0.79	0.364516	0.475	-0.315	0.79	-
C11orf98-Temsirolimus	0.79	0.364516	0.311	-0.479	0.79	-
BTG3-GSK_461364	0.748	0.364516	0.601	-0.147	0.748	-
BTD-Cabazitaxel	-0.745	0.364516	-0.609	0.136	-0.745	-
CASP10-Cabozantinib	-0.747	0.364516	-0.142	0.605	-0.747	-
ANKRD44-8_amino_adenosine	-0.777	0.364516	-0.244	0.533	-0.777	-
ABHD12-SN_38	-0.78	0.364516	-0.525	0.255	-0.78	-
BOP1-A_1331852	-0.783	0.364516	-0.519	0.264	-0.783	-
APAF1-Danusertib	-0.791	0.364516	-0.477	0.314	-0.791	-
BRPF1-Cisplatin	-0.793	0.364516	-0.323	0.47	-0.793	-
ANKRD44-Fludarabine	-0.794	0.364516	-0.329	0.465	-0.794	-
ZNF292-Quisinostat	-0.852	0.364516	-0.261	0.591	-0.852	-
WDR37-Cladribine	-0.881	0.364516	-0.49	0.391	-0.881	-
C10orf88-TAK_901	0.759	0.363512	0.186	-0.573	0.759	-
C21orf91-GSK_461364	0.749	0.363512	0.595	-0.154	0.749	-
C10orf88-Topotecan	0.69049	0.363512	0.00849	-0.682	0.69049	-
C21orf91-Paclitaxel	0.6567	0.363512	0.717	0.0603	0.6567	-
ADGRE5-Amsacrine	-0.794	0.363512	-0.405	0.389	-0.794	-
SASS6-Cytarabine.Idarubicin	0.869	0.36251	0.696	-0.173	0.869	-
APAF1-WEHI_539	0.792	0.36251	0.421	-0.371	0.792	-
ACBD3-Gemcitabine	0.787	0.36251	0.472	-0.315	0.787	-
BUB1-AZD_5438	0.781	0.36251	0.503	-0.278	0.781	-
CARNMT1-8_amino_adenosine	0.76	0.36251	0.191	-0.569	0.76	-
ACYP2-Perifosine	0.7131	0.36251	0.0631	-0.65	0.7131	-
APAF1-GSK_461364	-0.6501	0.36251	-0.721	-0.0709	-0.6501	-
BTD-Docetaxel	-0.775	0.36251	-0.524	0.251	-0.775	-
AP3D1-Pemetrexed	-0.782	0.36251	-0.279	0.503	-0.782	-
ABI3-Dactinomycin	-0.784	0.36251	-0.299	0.485	-0.784	-
ABHD12-Cisplatin	-0.786	0.36251	-0.315	0.471	-0.786	-
CBX6-Onalespib	-0.789	0.36251	-0.333	0.456	-0.789	-
ATP13A1-Temsirolimus	-0.792	0.36251	-0.398	0.394	-0.792	-
VAC14-Cabazitaxel	-0.844	0.36251	-0.602	0.242	-0.844	-
GNG2-AZD7762	-0.877	0.36251	-0.352	0.525	-0.877	-
MIS18A-Danusertib	0.876	0.361511	0.241	-0.635	0.876	-
EIF4G2-Cabazitaxel	0.845	0.361511	0.606	-0.239	0.845	-
AK6-Cladribine	0.79	0.361511	0.41	-0.38	0.79	-
C1orf112-Tozasertib	0.733	0.361511	0.616	-0.117	0.733	-
CBX6-PF_670462	-0.791	0.361511	-0.414	0.377	-0.791	-
GNG2-Cabazitaxel	-0.829	0.361511	-0.638	0.191	-0.829	-
CHORDC1-AZD7762	0.891	0.360514	0.408	-0.483	0.891	-
CHORDC1-Onalespib	0.89	0.360514	0.418	-0.472	0.89	-
EAPP-UNC0638	0.888	0.360514	0.389	-0.499	0.888	-
CDC45-Topotecan	0.883	0.360514	0.346	-0.537	0.883	-
CDC25C-8_amino_adenosine	0.875	0.360514	0.325	-0.55	0.875	-
ZNF518B-Tasquinimod	0.875	0.360514	0.402	-0.473	0.875	-
VHL-Axitinib	0.874	0.360514	0.407	-0.467	0.874	-
CDR2-8_amino_adenosine	0.873	0.360514	0.301	-0.572	0.873	-
DST-Daporinad	0.863	0.360514	0.281	-0.582	0.863	-
DNA2-GSK_461364	0.857	0.360514	0.596	-0.261	0.857	-
DDX5-Midostaurin	0.856	0.360514	0.258	-0.598	0.856	-
C21orf91-GSK_1070916	0.777	0.360514	0.508	-0.269	0.777	-
AP3S1-Valrubicin	-0.781	0.360514	-0.292	0.489	-0.781	-
ADGRE5-Cladribine	-0.79	0.360514	-0.388	0.402	-0.79	-
ZBTB4-Tipifarnib	-0.874	0.360514	-0.409	0.465	-0.874	-
MCM10-Tozasertib	0.918	0.359519	0.489	-0.429	0.918	-
HMBS-AZD7762	0.868	0.359519	0.533	-0.335	0.868	-
DNA2-Cabazitaxel	0.83	0.359519	0.644	-0.186	0.83	-
BCL9-Glasdegib	0.786	0.359519	0.343	-0.443	0.786	-
BOP1-Glesatinib	0.785	0.359519	0.448	-0.337	0.785	-
CC2D1B-Enzalutamide	0.784	0.359519	0.323	-0.461	0.784	-
BCL9-Amsacrine	0.776	0.359519	0.5	-0.276	0.776	-
ARHGAP23-WEHI_539	-0.666	0.359519	0.034	0.7	-0.666	-
CBL-Tipifarnib	-0.753	0.359519	-0.574	0.179	-0.753	-
GNG2-Temsirolimus	-0.875	0.359519	-0.367	0.508	-0.875	-
RELL1-Midostaurin	-0.936	0.359519	-0.367	0.569	-0.936	-
SPAG5-Ganetespib	0.806	0.358526	0.509	-0.297	0.806	-
CDR2-Imiquimod	-0.7567	0.358526	-0.0297	0.727	-0.7567	-
AGPAT2-GSK_1070916	-0.766	0.358526	-0.231	0.535	-0.766	-
ADGRE5-Clofarabine	-0.78	0.358526	-0.476	0.304	-0.78	-
CDC25C-Fludarabine	0.885	0.357535	0.468	-0.417	0.885	-
CHORDC1-Ganetespib	0.884	0.357535	0.411	-0.473	0.884	-
TRIO-IOX_1	0.869	0.357535	0.401	-0.468	0.869	-
UTP20-PF_670462	0.864	0.357535	0.366	-0.498	0.864	-
TRIO-SN_38	0.863	0.357535	0.367	-0.496	0.863	-
ZBTB10-Ponatinib	0.853	0.357535	0.539	-0.314	0.853	-
USP10-Floxuridine	0.851	0.357535	0.55	-0.301	0.851	-
ZNF507-Floxuridine	0.816	0.357535	0.635	-0.181	0.816	-
VHL-AR_42	0.806	0.357535	0.154	-0.652	0.806	-
WDR62-Floxuridine	0.8	0.357535	0.661	-0.139	0.8	-
CARNMT1-Axitinib	0.779	0.357535	0.304	-0.475	0.779	-
CAPRIN1-Etoposide	0.77	0.357535	0.515	-0.255	0.77	-
APAF1-A_1155463	0.766	0.357535	0.522	-0.244	0.766	-
ARHGEF2-Brigatinib	0.6591	0.357535	-0.0459	-0.705	0.6591	-
CASP10-PF_670462	-0.77	0.357535	-0.262	0.508	-0.77	-
CASP10-AZD7762	-0.771	0.357535	-0.511	0.26	-0.771	-
CASP10-Ganetespib	-0.784	0.357535	-0.359	0.425	-0.784	-
AGO1-A_1155463	0.763	0.356547	0.535	-0.228	0.763	-
FOXP1-Vinblastine	0.7614	0.356547	0.0514	-0.71	0.7614	-
LAT2-Onalespib	-0.863	0.355561	-0.649	0.214	-0.863	-
KLHL26-Vincristine	0.874	0.354578	0.248	-0.626	0.874	-
ZNF518B-GSK_1070916	0.863	0.354578	0.385	-0.478	0.863	-
ZBTB10-Niraparib	0.858	0.354578	0.506	-0.352	0.858	-
DNA2-Amsacrine	0.827	0.354578	0.191	-0.636	0.827	-
BOP1-AZD3965	0.78	0.354578	0.423	-0.357	0.78	-
AHSA1-GSK_461364	0.775	0.354578	0.302	-0.473	0.775	-
AK6-Topotecan	0.769	0.354578	0.266	-0.503	0.769	-
CALD1-Topotecan	-0.6604	0.354578	0.0366	0.697	-0.6604	-
ADA2-Niraparib	-0.6974	0.354578	-0.0434	0.654	-0.6974	-
CBX6-Dactinomycin	-0.752	0.354578	-0.199	0.553	-0.752	-
ADA2-8_amino_adenosine	-0.762	0.354578	-0.238	0.524	-0.762	-
BTD-SN_38	-0.775	0.354578	-0.471	0.304	-0.775	-
ARHGAP1-Etoposide	-0.775	0.354578	-0.317	0.458	-0.775	-
VAC14-Tozasertib	-0.838	0.354578	-0.574	0.264	-0.838	-
RELL1-Cabazitaxel	-0.929	0.354578	-0.57	0.359	-0.929	-
MCPH1-Eltanexor	0.915	0.353596	0.449	-0.466	0.915	-
CDC45-Cytarabine.Idarubicin	0.866	0.353596	0.324	-0.542	0.866	-
TXNDC9-Midostaurin	0.86	0.353596	0.451	-0.409	0.86	-
VHL-Losmapimod	0.859	0.353596	0.429	-0.43	0.859	-
RAD51-Valrubicin	0.845	0.353596	0.135	-0.71	0.845	-
EIF3I-Carboplatin	0.805	0.353596	0.151	-0.654	0.805	-
UBASH3A-PF_670462	-0.844	0.353596	-0.297	0.547	-0.844	-
[truncated: 10,872 more rows]

## Sheet: supp. fig.5g
Supplementary Figure 5g
B-lineage
Gene symbol	Cell Line	Type	Subtype	Drug Name	rel. log2 protein level	sDSS
TXNDC9	SEM	BCP-ALL	KMT2A-AFF1	Raltitrexed	-0.156497	23.92
TXNDC9	REH	BCP-ALL	ETV6-RUNX1	Raltitrexed	0.145636	24.32
TXNDC9	697	BCP-ALL	TCF3-PBX1	Raltitrexed	0.166953	25.82
TXNDC9	P30-OHKUBO	BCP-ALL	MEF2D-HNRNPUL1	Raltitrexed	-0.0367734	25.32
TXNDC9	NALM-16	BCP-ALL	B-Other	Raltitrexed	-0.253361	9.12
TXNDC9	KASUMI-2	BCP-ALL	TCF3-PBX1	Raltitrexed	-0.0723499	15.82
TXNDC9	TANOUE	B-ALL	IGH-MYC	Raltitrexed	-0.149629	-0.58
TXNDC9	NALM-6	BCP-ALL	B-Other	Raltitrexed	-0.165358	23.02
TXNDC9	MHH-CALL-3	BCP-ALL	TCF3-PBX1	Raltitrexed	-0.0406012	9.92
TXNDC9	SUP-B15	BCP-ALL	BCR-ABL1	Raltitrexed	0.215385	28.02
TXNDC9	MHH-CALL-2	BCP-ALL	B-Other	Raltitrexed	-0.154956	19.62
TXNDC9	LC4-1	BCP-ALL	MEF2D-HNRNPUL1	Raltitrexed	-0.0550678	19.32
TXNDC9	KOPN-8	BCP-ALL	KMT2A-MLLT1	Raltitrexed	0.283143	28.42
TXNDC9	RCH-ACV	BCP-ALL	TCF3-PBX1	Raltitrexed	0.243341	29.22
TXNDC9	380	BCP-ALL	IGH-MYC	Raltitrexed	-0.0260459	20.72
TXNDC9	HAL-01	BCP-ALL	B-Other	Raltitrexed	0.171623	21.22
TXNDC9	TMD5	BCP-ALL	BCR-ABL1	Raltitrexed	-0.294781	-0.68
TXNDC9	MN-60	B-ALL	IGH-MYC	Raltitrexed	0.267027	8.02
TXNDC9	COG-LL-319h	BCP-ALL	TCF3-PBX1	Raltitrexed	0.123364	25.72
TXNDC9	MHH-CALL-4	BCP-ALL	B-Other	Raltitrexed	-0.169034	16.12
TXNDC9	NALL-1	BCP-ALL	PAX5-ETV6	Raltitrexed	-0.0915359	12.82
TXNDC9	ALL-PO	BCP-ALL	KMT2A-AFF1	Raltitrexed	-0.120751	23.02
TXNDC9	KASUMI-9	BCP-ALL	MEF2D-HNRNPUL1	Raltitrexed	-0.0410266	15.22
TXNDC9	COG-LL-355h	BCP-ALL	ETV6-RUNX1	Raltitrexed	-0.514677	4.82
TXNDC9	KASUMI-10	BCP-ALL	KMT2A-MLLT1	Raltitrexed	-0.173521	18.12
TXNDC9	COG-LL-402h	BCP-ALL	TCF3-PBX1	Raltitrexed	-0.172793	8.22
TXNDC9	COG-LL-394h	BCP-ALL	ABL1-ZMIZ1	Raltitrexed	-0.593893	2.12
T-lineage
Gene symbol	Cell Line	Type	Subtype	Drug Name	rel. log2 protein level	sDSS
TXNDC9	CCRF-CEM	T-ALL	T-Other	Raltitrexed	-0.046629	23.32
TXNDC9	P12-ICHIKAWA	T-ALL	T-Other	Raltitrexed	0.0570465	20.42
TXNDC9	JURKAT	T-ALL	T-Other	Raltitrexed	0.0670239	14.62
TXNDC9	MOLT-4	T-ALL	T-Other	Raltitrexed	-0.149579	17.32
TXNDC9	ALL-SIL	T-ALL	NUP214-ABL1	Raltitrexed	0.0830658	17.32
TXNDC9	MOLT-16	T-ALL	T-Other	Raltitrexed	0.0390145	25.32
TXNDC9	PEER	T-ALL	NUP214-ABL1	Raltitrexed	0.279863	13.02
TXNDC9	PF-382	T-ALL	T-Other	Raltitrexed	0.241397	13.12
TXNDC9	DND-41	T-ALL	BCL11B-TLX3	Raltitrexed	0.0534238	16.52
TXNDC9	COG-LL-317	T-ALL	T-Other	Raltitrexed	0.223263	19.52
TXNDC9	HPB-ALL	T-ALL	BCL11B-TLX3	Raltitrexed	0.0968486	13.42
TXNDC9	COG-LL-332h	T-ALL	T-Other	Raltitrexed	-0.0853777	18.32
TXNDC9	RPMI-8402	T-ALL	T-Other	Raltitrexed	0.0682931	23.42
TXNDC9	KARPAS-45	T-ALL	T-Other	Raltitrexed	0.462496	9.52
TXNDC9	MOLT-14	T-ALL	T-Other	Raltitrexed	-0.0326614	17.72
TXNDC9	CCRF-HSB2	T-ALL	T-Other	Raltitrexed	-0.232949	21.92
