# Supplementary material for: Integrative multi-omics and drug response profiling of childhood acute lymphoblastic leukemia cell lines
Source: Nat Commun. 2022 Mar 30;13:1691. doi: 10.1038/s41467-022-29224-5 (PMC8967900; doi:10.1038/s41467-022-29224-5)
Supplement: Supplementary file 19 — Source Data [file 41467_2022_29224_MOESM19_ESM.zip › Sup_Source_Data_File_6.xlsx]

## Sheet: supp. fig.6a
Supplementary Figure 6a
	Gu et al. 2016			FORALL
	clinical			cell lines
	RNA			protein
Gene symbol	logFC	p-value	adjusted p-value	logFC	p-value	adjusted p-value	Label
Gene	logFC	PValue	FDR	logFC	P.Value	adj.P.Val	label
ARHGAP6	6.28	5.17e-73	4.4e-69	3.78	7.47e-15	8.91e-11	ARHGAP6
AMER2	4.61	1.57e-12	5.6e-11	2.91	1.84e-14	1.1e-10	AMER2
PTPRZ1	10.58	4.85e-74	8.26e-70	3.03	1.37e-11	3.27e-08	PTPRZ1
MEF2C	-4.26	4.37e-66	1.49e-62	-1.4	3.01e-11	5.13e-08	MEF2C
NFATC1	1.61	3.57e-11	1.02e-09	1.74	1.01e-10	1.51e-07	NFATC1
SMAP1	0.92	1.26e-12	4.58e-11	1.23	1.92e-10	2.46e-07	-
SLC4A8	1.67	9.1e-07	9.76e-06	1.68	2.88e-10	3.12e-07	-
HDAC9	3.99	1.44e-58	2.72e-55	1.85	3.86e-10	3.83e-07	HDAC9
SLC7A3	3.1	6.17e-10	1.36e-08	2.25	2.73e-09	2.33e-06	-
PLCL2	1.17	9.83e-13	3.61e-11	1.52	3.18e-09	2.37e-06	PLCL2
SERPINI1	1.93	3.15e-07	3.78e-06	2.83	3.06e-09	2.37e-06	-
GLG1	0.51	0.00112	0.00486	1.03	3.48e-09	2.44e-06	-
PTK2	-1.91	2.62e-11	7.59e-10	-1.7	3.73e-09	2.47e-06	PTK2
LZTS1	2.08	4.57e-05	0.000307	1.82	5.77e-09	3.62e-06	-
MAP3K7CL	2.24	8.89e-14	3.98e-12	3.1	8.73e-09	4.73e-06	-
GLDC	2.42	1.9e-13	8.05e-12	2.87	8.63e-09	4.73e-06	-
FMO4	2	8.78e-08	1.21e-06	1.9	1.43e-08	6.57e-06	-
C5orf51	1.01	1.86e-07	2.36e-06	0.551	2.15e-08	9.49e-06	-
KTN1	0.48	0.00063	0.00296	0.608	2.98e-08	1.27e-05	-
CAMK4	1.54	4.47e-05	0.000301	2.03	3.48e-08	1.43e-05	CAMK4
COBL	3.17	1.39e-11	4.25e-10	2.79	4.66e-08	1.79e-05	-
NUCB1	-0.64	1.09e-05	8.78e-05	-1.04	5.62e-08	2.1e-05	-
TEAD1	-1.88	0.000128	0.000744	3.3	8.7e-08	3.05e-05	-
TPST1	1.09	6.09e-05	0.00039	1.39	9.78e-08	3.28e-05	-
SPINK2	1.61	0.000304	0.00158	2.82	9.91e-08	3.28e-05	-
OGG1	-1.57	5.73e-13	2.2e-11	-0.867	1.06e-07	3.43e-05	-
ALPK3	3.3	4.75e-19	4.21e-17	2.49	1.27e-07	3.89e-05	ALPK3
KLHL5	-2.04	9.51e-15	5e-13	-0.971	1.35e-07	4.02e-05	-
LCK	1.96	2.01e-11	6e-10	0.836	2.17e-07	6.14e-05	LCK
MAGI1	4.11	3.96e-09	7.48e-08	2.69	2.21e-07	6.14e-05	MAGI1
DGKH	1.28	1.9e-06	1.88e-05	0.896	2.41e-07	6.4e-05	DGKH
KCNMA1	4.73	3.38e-25	7.19e-23	2.04	2.69e-07	6.98e-05	KCNMA1
PIP5K1B	1.84	3.81e-10	8.67e-09	1.44	3.01e-07	7.63e-05	PIP5K1B
PHACTR1	1.05	2.16e-05	0.00016	0.897	3.65e-07	8.89e-05	-
NRIP1	-2.65	1.67e-24	3.04e-22	-1.62	4.52e-07	0.000104	NRIP1
BEST3	2.41	9.86e-05	0.000594	3.09	4.65e-07	0.000105	-
IRF1	-1.07	3.25e-06	3.05e-05	-0.663	5.33e-07	0.000118	-
ARHGAP44	2.35	1.95e-13	8.21e-12	1.83	5.56e-07	0.000121	-
SLAIN1	1.31	6.16e-09	1.12e-07	0.599	1.49e-06	0.000301	-
SNX18	-0.91	4.89e-05	0.000325	-0.675	1.91e-06	0.00038	-
ARHGEF9	1.74	2.14e-23	3.34e-21	1.73	2.16e-06	0.000422	-
CCDC6	0.72	7.37e-05	0.000459	0.59	2.33e-06	0.000442	-
ADARB1	3.57	1.42e-20	1.46e-18	1.42	2.45e-06	0.000457	-
MYLK3	4.99	5.35e-33	2.34e-30	1.26	2.77e-06	0.0005	MYLK3
DBI	1.04	6.81e-06	5.86e-05	0.801	3.11e-06	0.000553	-
GNA11	-1.76	1.18e-12	4.31e-11	-0.984	3.46e-06	0.000598	-
C9orf72	-1.45	1.02e-09	2.16e-08	-0.877	3.72e-06	0.000615	-
CYP51A1	0.61	0.00183	0.00735	1.21	3.71e-06	0.000615	-
CLYBL	1.34	3.76e-07	4.43e-06	0.833	4.05e-06	0.000661	-
MYOM2	4.29	3.85e-35	2.05e-32	1.7	4.56e-06	0.000735	MYOM2
GNB4	-1.36	6.57e-13	2.5e-11	-0.858	5.24e-06	0.000816	GNB4
KSR2	3.25	2e-07	2.53e-06	1.09	5.27e-06	0.000816	-
EFR3B	1.98	3.58e-06	3.32e-05	1.55	5.35e-06	0.000818	-
ARHGAP32	2	4.74e-05	0.000317	1.54	5.74e-06	0.000856	-
CCT8	0.9	7.4e-09	1.32e-07	0.334	7.45e-06	0.00105	-
CKM	3.51	2.8e-22	3.69e-20	2.8	7.96e-06	0.0011	-
UBN2	0.53	0.000936	0.00417	0.529	8.72e-06	0.00118	-
MBOAT1	0.54	0.00189	0.00755	1	9.38e-06	0.00124	MBOAT1
C12orf4	-0.4	0.00192	0.00766	0.457	9.77e-06	0.00127	-
HOPX	1.87	4.3e-06	3.91e-05	1.93	1.11e-05	0.00139	HOPX
RASGRP1	1.33	8.08e-10	1.74e-08	1.15	1.13e-05	0.0014	RASGRP1
PPP1R21	0.75	1.01e-08	1.74e-07	0.416	1.18e-05	0.00141	-
GGA1	0.66	9.54e-08	1.3e-06	0.427	1.15e-05	0.00141	-
ABAT	0.8	1.02e-07	1.38e-06	1.01	1.18e-05	0.00141	-
PTGER4	1.15	0.000605	0.00286	1.57	1.15e-05	0.00141	PTGER4
RCOR1	0.66	5.59e-05	0.000364	0.403	1.21e-05	0.00143	-
FRMPD1	5.04	4.27e-26	9.69e-24	2.14	1.29e-05	0.00151	FRMPD1
SPATA13	-1.84	1.01e-13	4.48e-12	-0.84	1.33e-05	0.00153	-
PHLPP1	1.26	1.53e-12	5.49e-11	0.725	1.58e-05	0.00176	-
DSTYK	-2.11	1.1e-26	2.68e-24	-0.84	1.77e-05	0.00188	DSTYK
TRIOBP	-0.75	4.17e-09	7.84e-08	-0.532	1.89e-05	0.00199	-
EVI5	-1.03	4.75e-07	5.48e-06	-1.03	1.91e-05	0.002	-
MAP2	4.2	6.52e-16	3.98e-14	2	2.04e-05	0.00208	-
C21orf91	1.37	2.99e-08	4.62e-07	0.907	2.05e-05	0.00208	-
CTDSP2	-0.84	1.2e-09	2.5e-08	-0.452	2.18e-05	0.00216	-
DUSP6	-1.3	1.94e-05	0.000146	-1.44	2.2e-05	0.00216	DUSP6
NEK6	-1.71	6.7e-14	3.05e-12	-1.07	2.33e-05	0.00227	-
PIP4K2C	1.94	3.01e-08	4.65e-07	1.27	2.37e-05	0.0023	-
LRRC20	1.93	1.04e-07	1.4e-06	0.441	2.63e-05	0.00244	-
TRIM72	1.72	0.000182	0.00101	2.23	2.64e-05	0.00244	-
C1orf198	1.5	2.83e-08	4.41e-07	0.793	2.83e-05	0.00256	-
ZBTB38	-1.29	3.33e-05	0.000232	1.21	2.96e-05	0.00264	-
PCBP3	1.69	0.00197	0.00782	1.56	2.96e-05	0.00264	-
STX2	-0.81	0.000125	0.000728	-0.495	3.31e-05	0.00288	-
RAB35	-0.64	8.27e-08	1.15e-06	-0.353	3.42e-05	0.00293	-
RFTN1	-0.68	0.000312	0.00162	-0.985	3.4e-05	0.00293	-
CMTM3	-1.67	1.06e-09	2.22e-08	-1.78	3.84e-05	0.00325	-
MTMR12	-0.86	5.87e-09	1.07e-07	-0.518	4.1e-05	0.00342	-
RAPGEF2	1.55	8.69e-18	6.6e-16	0.753	4.25e-05	0.00352	RAPGEF2
BCL11A	-2.14	2.69e-24	4.68e-22	-0.826	4.5e-05	0.00362	BCL11A
APOL3	-1.39	3.03e-11	8.73e-10	-0.696	4.45e-05	0.00362	-
CSK	-0.85	1.64e-08	2.69e-07	-0.738	4.73e-05	0.00379	CSK
IRS1	2.95	7.36e-14	3.33e-12	1.31	4.93e-05	0.00387	IRS1
EFR3A	-1.21	2.64e-08	4.15e-07	-0.521	4.98e-05	0.00387	-
BIK	2.17	1.43e-07	1.87e-06	1.11	5.07e-05	0.00387	-
SH3RF3	-1.36	0.000406	0.00203	-1.97	5.07e-05	0.00387	-
HIP1	2.39	5.38e-20	5.3e-18	1.02	5.26e-05	0.004	-
DTX3	2.92	1.67e-12	5.91e-11	1.79	5.36e-05	0.00402	-
NUCB2	1.67	5.66e-18	4.46e-16	0.441	5.4e-05	0.00403	-
OXCT1	1.94	5.38e-25	1.09e-22	0.869	5.49e-05	0.00404	-
DAPK3	0.5	0.000145	0.000831	-0.375	5.69e-05	0.00416	-
PKIA	2.29	5.99e-08	8.68e-07	1.96	6.34e-05	0.00453	-
AFF1	-0.77	5.56e-05	0.000362	-0.623	6.39e-05	0.00453	AFF1
C16orf87	1.1	6.27e-10	1.38e-08	0.559	6.79e-05	0.00477	-
BCAT1	1.71	2.74e-08	4.28e-07	1.21	7.28e-05	0.00505	-
ACTN1	-2.16	1.09e-15	6.54e-14	-1.1	7.47e-05	0.00515	-
ADD2	1.68	8.08e-06	6.77e-05	1.78	7.92e-05	0.0054	-
NEU3	1.03	1.55e-06	1.56e-05	0.511	8.44e-05	0.00572	-
SYTL2	2.59	1.05e-11	3.27e-10	1.6	9.7e-05	0.00644	-
TET2	-2.41	2.57e-22	3.42e-20	-1.18	0.000113	0.00727	-
VWA8	1.29	2.08e-06	2.04e-05	0.844	0.000112	0.00727	-
LUZP1	-1.06	1.03e-05	8.4e-05	-0.49	0.000112	0.00727	-
HSD17B12	1.65	6.71e-31	2.24e-28	0.595	0.000116	0.0074	-
IFT122	0.88	4.15e-08	6.24e-07	0.514	0.000117	0.00743	-
TCF4	-2.93	1.95e-27	5.02e-25	-0.861	0.000126	0.00784	TCF4
FUCA2	1.23	3.15e-05	0.000222	1.69	0.00013	0.00807	-
MOB3B	-2.6	6.23e-18	4.84e-16	-1.08	0.000142	0.0086	-
ACVR1	-1.25	3.6e-14	1.71e-12	-0.912	0.000146	0.0088	-
NIPSNAP1	1.15	1.26e-09	2.63e-08	0.739	0.000151	0.00892	-
RRAS	-0.65	0.00224	0.00866	-1.03	0.00016	0.00935	-
C4orf3	-0.67	0.00151	0.00627	-0.59	0.000164	0.00952	-
DCLK2	4.23	3.17e-19	2.93e-17	1.43	0.000171	0.00982	-
PTPRK	2.95	1.63e-08	2.68e-07	1.54	0.000175	0.00998	-
EEPD1	-3.06	3.04e-29	8.77e-27	-1.28	0.000182	0.0101	-
MYO5C	-3.06	2.61e-28	7.17e-26	-1.72	0.000186	0.0101	-
MKNK1	-0.7	1.1e-06	1.15e-05	-0.477	0.000181	0.0101	-
GLT1D1	2.41	2.86e-06	2.72e-05	1.9	0.000185	0.0101	-
RSRC1	0.5	2.18e-05	0.000162	0.264	0.000181	0.0101	-
E2F3	0.41	0.00172	0.00697	0.269	0.000184	0.0101	-
SLC25A15	0.89	1.03e-06	1.08e-05	0.927	0.000196	0.0105	-
PYROXD2	1.77	8.1e-16	4.91e-14	1.1	0.000203	0.0106	-
RIN2	-2.84	1.62e-15	9.55e-14	-2.22	0.000202	0.0106	-
ARNTL	-1.66	5.99e-11	1.62e-09	-0.62	0.000207	0.0106	-
ACP6	1.35	1.35e-08	2.26e-07	0.807	0.000206	0.0106	-
AGMAT	1.2	3.57e-05	0.000248	2.44	0.000204	0.0106	-
KCNMB4	1.07	0.00167	0.00682	2.08	0.000207	0.0106	-
CPNE2	-1.45	1.96e-09	3.97e-08	-0.988	0.000228	0.0114	-
EXOSC4	-1.63	1.05e-07	1.42e-06	-0.36	0.000233	0.0116	-
TRAF5	0.8	2.14e-05	0.000159	0.904	0.000239	0.0117	-
PIK3C2B	-0.75	0.00162	0.00665	-0.613	0.000237	0.0117	PIK3C2B
NDST1	-0.85	0.00154	0.00637	-0.616	0.000244	0.0119	-
EPB41L3	3.87	1.19e-17	8.83e-16	1.28	0.000293	0.0138	-
ITGA4	-0.72	0.000119	0.000699	-0.404	0.000298	0.0139	ITGA4
FUT4	-0.71	0.00234	0.00901	-0.445	0.000306	0.0142	-
ELK3	-2.77	1.61e-29	4.8e-27	-1.67	0.000309	0.0143	ELK3
SYNGR1	-2.83	1.01e-23	1.65e-21	-1.38	0.000312	0.0144	SYNGR1
CUX2	1.42	0.00142	0.00594	1.62	0.000314	0.0144	-
TFDP2	1.06	6.37e-08	9.13e-07	0.841	0.000321	0.0146	-
HSPA2	-1.28	0.000775	0.00355	-1.16	0.000324	0.0146	-
RAB3IP	1.42	2.54e-07	3.12e-06	0.826	0.00035	0.0155	-
BDH2	0.72	4.06e-06	3.71e-05	0.409	0.000349	0.0155	-
GPT2	2.61	9.25e-11	2.42e-09	1.28	0.000358	0.0157	-
ERGIC1	0.66	2.11e-05	0.000157	0.531	0.000364	0.0158	-
TRPM2	-1.49	1.18e-06	1.23e-05	-1.1	0.00039	0.0167	-
NCR3LG1	2.01	5.51e-09	1.01e-07	0.906	0.000404	0.0172	-
DALRD3	0.76	4.18e-07	4.88e-06	0.482	0.000437	0.0183	-
DHX32	1.37	9e-07	9.67e-06	1.96	0.000442	0.0184	-
SLC27A2	2.52	2.64e-08	4.15e-07	1.63	0.000452	0.0187	-
DYNC2LI1	0.98	0.000624	0.00294	-0.751	0.000458	0.0189	-
ZNF114	1.82	6.9e-09	1.24e-07	1.25	0.000469	0.0192	-
NCKAP5	3.25	1.88e-06	1.87e-05	1.9	0.000474	0.0192	-
RUNX1	0.81	1.94e-05	0.000146	0.477	0.000476	0.0192	-
B2M	-0.79	7.07e-06	6.06e-05	-0.707	0.00049	0.0194	-
HOOK2	0.78	1.06e-05	8.6e-05	-0.356	0.000489	0.0194	-
PPP3CA	-1.09	4.81e-13	1.88e-11	-0.492	0.000496	0.0196	-
MAST1	2.5	3.2e-13	1.29e-11	1.14	0.000503	0.0198	-
LCLAT1	0.89	3.03e-12	1.04e-10	0.308	0.000504	0.0198	-
SLC25A33	0.77	0.00017	0.000951	0.615	0.000526	0.0204	-
FHL1	-1.77	1.37e-12	4.92e-11	-1.09	0.000535	0.0207	-
PAM	-2.08	4.7e-09	8.78e-08	-0.97	0.000537	0.0207	-
SOX11	4.08	6.86e-09	1.24e-07	1.39	0.000551	0.0211	-
KLF3	-3.28	3.33e-36	1.83e-33	-1.03	0.000555	0.0212	-
CCDC71L	-1.46	5.55e-16	3.44e-14	-0.496	0.000559	0.0212	-
ALKBH2	-0.75	0.000833	0.00378	-0.611	0.000587	0.0221	-
UBE2G1	0.72	2.26e-07	2.82e-06	0.289	0.000607	0.0225	-
ZC3H8	0.66	3.11e-07	3.75e-06	0.534	0.000617	0.0227	-
FAM136A	1.08	8.94e-17	6.09e-15	0.343	0.000623	0.0228	-
P4HTM	1.13	9.95e-10	2.11e-08	1.12	0.000628	0.0228	-
NLRC5	-1.13	3.44e-07	4.1e-06	-0.688	0.000655	0.0236	-
EPHB4	-1.09	7.04e-05	0.000442	-1.12	0.000659	0.0237	-
VPS29	-0.56	1.32e-05	0.000104	-0.263	0.000672	0.024	-
EPHB3	-3.48	5.38e-11	1.47e-09	-1.53	0.00069	0.0245	-
CHMP5	-0.54	0.00238	0.00912	0.312	0.000704	0.0249	-
ANTXR2	-2.29	7.86e-15	4.21e-13	-1.23	0.000715	0.0252	-
CTIF	-0.98	9.69e-05	0.000585	-1.04	0.000716	0.0252	-
FMOD	2.01	2.12e-05	0.000158	2.97	0.000771	0.0269	-
MPP2	1.33	0.000135	0.000779	0.532	0.000797	0.0275	-
TENM4	3.18	1.52e-09	3.14e-08	1.48	0.000808	0.0276	-
BCR	0.57	0.00179	0.00722	-0.638	0.000805	0.0276	-
FKBP7	0.75	0.000569	0.00271	0.577	0.00084	0.0283	-
SLC2A5	-4.73	1.54e-39	1.25e-36	-1.7	0.000844	0.0284	-
C1orf21	-3.03	4.84e-18	3.85e-16	-1	0.000866	0.0288	-
ZNF35	2.17	3.19e-13	1.29e-11	1.24	0.000862	0.0288	-
CSRP2	-1.36	1.01e-05	8.22e-05	-1.03	0.000881	0.0291	-
NLRP1	-0.77	0.000113	0.000669	-0.57	0.00089	0.0292	-
WSB1	-0.6	0.000509	0.00245	-0.716	0.000903	0.0295	-
PSD3	-2.12	2.55e-13	1.05e-11	-1.04	0.00095	0.0305	-
ADAP1	-0.96	0.000806	0.00367	-1.19	0.00095	0.0305	-
CHD3	-0.38	0.00107	0.00469	-0.393	0.000946	0.0305	-
ADPRM	-0.89	1.35e-06	1.38e-05	0.461	0.000965	0.0308	-
MRPL41	-0.68	0.0019	0.00758	-0.67	0.000968	0.0308	-
SERINC5	-0.9	0.000129	0.000751	-0.808	0.000978	0.031	-
PARP12	-0.9	4.73e-07	5.45e-06	-0.379	0.000983	0.0311	-
SPIRE1	1.14	0.00132	0.00559	2.13	0.000992	0.0313	-
PDIA5	-1.41	8.85e-08	1.22e-06	-0.855	0.00103	0.032	-
CTDSPL	-2.48	4.02e-18	3.22e-16	-1.27	0.0011	0.0333	-
RASA2	-1.42	1.4e-14	7.08e-13	-0.841	0.00109	0.0333	-
SIRPA	-2.13	1.07e-08	1.83e-07	-2.03	0.0011	0.0333	-
C11orf74	-0.81	0.00262	0.00985	1.65	0.00109	0.0333	-
AADAT	3.53	6.92e-08	9.83e-07	1.7	0.00115	0.0344	-
TM6SF1	1.91	8.77e-07	9.48e-06	1.45	0.00122	0.0358	-
MLX	-0.48	4.62e-05	0.00031	-0.481	0.00128	0.0373	-
IFNAR1	-0.97	5.38e-09	9.9e-08	-0.393	0.0013	0.0377	-
TMEM38A	1.38	0.000759	0.00349	1.01	0.00139	0.04	-
DNTT	-2.14	7.48e-11	1.98e-09	-1.45	0.0014	0.0401	DNTT
PPM1G	0.57	8.81e-07	9.51e-06	0.207	0.0014	0.0401	-
QKI	-0.96	1.82e-06	1.81e-05	-0.466	0.00147	0.0414	-
ADAM23	6.2	2.24e-33	1.09e-30	1.77	0.00153	0.0427	-
TRAM2	-0.64	0.00164	0.00671	-0.75	0.00164	0.0449	-
TXNDC12	0.84	7.43e-09	1.32e-07	0.402	0.00171	0.0465	-
PRKCH	-2.95	2.33e-30	7.23e-28	-0.957	0.00171	0.0466	PRKCH
ATP11A	-0.65	0.00153	0.00635	-0.501	0.00177	0.0476	-
TM7SF2	0.85	1.75e-09	3.58e-08	0.529	0.00179	0.0478	-
DTX3L	-0.78	6.64e-06	5.74e-05	-0.414	0.00181	0.0483	-
CAMSAP2	-2.47	2.1e-09	4.23e-08	-1.02	0.00184	0.0489	-
S100A13	-1.27	1.3e-05	0.000103	-1.17	0.00205	0.0529	-
XIRP1	2.44	3.87e-06	3.56e-05	0.843	0.00206	0.053	-
TPP2	0.77	9.73e-06	7.96e-05	0.321	0.00208	0.0533	-
EPS8L2	0.95	0.000212	0.00115	1.28	0.00208	0.0533	-
FGD4	2.34	4.86e-09	9.02e-08	1.22	0.00211	0.0537	-
STIP1	0.5	0.00246	0.00938	0.185	0.00211	0.0537	-
SETD6	1.22	2.36e-08	3.76e-07	1.02	0.00218	0.055	-
EFNA1	-2.63	4.1e-11	1.15e-09	-1.31	0.00222	0.0558	-
UGT8	3.13	2.73e-09	5.37e-08	1.09	0.00228	0.0567	-
ZBTB7B	-1.57	7.47e-08	1.05e-06	-0.745	0.00234	0.058	-
INPP5A	-1.62	1.06e-10	2.73e-09	-0.703	0.00235	0.0581	-
ECM1	-3.39	1.16e-22	1.61e-20	-1.34	0.00243	0.0582	-
PREX1	-2.02	5.87e-22	7.51e-20	-1.01	0.00244	0.0582	-
GBP4	-2.27	1.19e-19	1.14e-17	-0.724	0.00242	0.0582	-
SYVN1	1.16	5.29e-11	1.45e-09	0.391	0.00244	0.0582	-
ATP2B1	-1.19	3.33e-08	5.07e-07	-0.68	0.00241	0.0582	-
BTN3A3	-0.98	9.57e-06	7.84e-05	-0.574	0.0024	0.0582	-
SLC31A1	-0.85	0.000128	0.000746	-0.559	0.00239	0.0582	-
PPP1R12C	-0.41	0.000167	0.000938	-0.225	0.00241	0.0582	-
CCS	-0.56	0.00253	0.00958	-0.443	0.00241	0.0582	-
MEPCE	-0.93	8.5e-10	1.83e-08	-0.215	0.00252	0.0594	-
BEND3	1.11	1.06e-09	2.23e-08	0.259	0.00252	0.0594	-
TP53BP1	0.57	8.61e-05	0.000527	0.33	0.00252	0.0594	-
ALKBH3	0.79	5.49e-05	0.000358	0.569	0.00254	0.0597	-
DCTD	0.51	1.89e-06	1.87e-05	0.333	0.00262	0.0608	-
LRRC8C	-1.35	1.03e-13	4.54e-12	-0.489	0.00262	0.0609	-
SLC27A3	-1.49	1.88e-08	3.05e-07	-0.988	0.00263	0.0609	-
MAPKAPK2	0.77	0.000149	0.000851	0.47	0.0027	0.062	-
NUMB	-0.8	1.26e-07	1.66e-06	-0.309	0.00273	0.0625	-
KCNN4	-1.57	3.18e-08	4.87e-07	-0.975	0.00274	0.0626	-
NRROS	-0.88	0.000114	0.000672	0.453	0.00275	0.0627	-
PRR5L	-3.16	2.55e-25	5.49e-23	-1.69	0.00278	0.0628	-
GCAT	1.16	5.57e-05	0.000363	0.632	0.00277	0.0628	-
FOCAD	-1.31	5.96e-05	0.000384	-0.843	0.00277	0.0628	-
TBC1D1	0.78	5.34e-08	7.86e-07	0.5	0.00283	0.0636	-
VPS26B	-1.33	1.6e-06	1.61e-05	-0.777	0.00284	0.0637	-
YES1	-1.62	5.73e-05	0.000372	-1.11	0.0029	0.0648	YES1
MDM2	1.38	2.55e-09	5.06e-08	0.855	0.00293	0.065	MDM2
ADAT2	0.52	0.00158	0.00651	0.32	0.00296	0.0652	-
KCNJ2	3.08	1.72e-08	2.8e-07	1.92	0.003	0.0658	-
KIF7	1.19	0.00137	0.00577	0.892	0.00306	0.0667	-
ACBD3	0.84	3.73e-08	5.63e-07	0.306	0.0031	0.0674	-
CAP2	-2.52	3.59e-06	3.33e-05	-1.55	0.00313	0.0677	-
ZBTB39	0.61	0.000114	0.000673	0.204	0.00313	0.0677	-
SPINT1	0.97	0.00181	0.00729	1.29	0.00314	0.0677	-
KCTD7	-0.86	0.000166	0.000931	-0.862	0.00321	0.0687	-
SAT1	-1.97	5.1e-15	2.77e-13	1.65	0.00327	0.0694	-
SORT1	1.64	7.54e-06	6.39e-05	0.766	0.00331	0.0699	-
PCCB	0.89	4.51e-11	1.25e-09	0.738	0.00335	0.0705	-
PGM1	1.51	8.16e-09	1.44e-07	0.518	0.00341	0.0712	-
GCSH	1.25	2.54e-06	2.44e-05	0.456	0.00343	0.0712	-
TYSND1	0.62	0.00067	0.00312	0.444	0.00339	0.0712	-
TNFRSF13B	1.72	0.000888	0.00398	1.82	0.00353	0.0727	-
GSTK1	-0.61	5.62e-05	0.000365	-0.552	0.00359	0.0731	-
PROSER1	0.69	9.34e-05	0.000566	0.281	0.00361	0.0731	-
GFOD2	0.52	0.000124	0.000722	0.225	0.00356	0.0731	-
GTF3C5	-0.77	3.21e-05	0.000225	-0.194	0.00377	0.0755	-
KDM1A	0.58	6.02e-06	5.28e-05	0.279	0.00384	0.0763	-
SLC4A7	0.56	0.00221	0.0086	0.516	0.00384	0.0763	-
BTBD6	2.1	2.14e-15	1.24e-13	0.861	0.00386	0.0764	-
MCCC2	0.72	4.15e-10	9.42e-09	0.329	0.00386	0.0764	-
PDE4B	-2.97	2.01e-21	2.29e-19	-0.989	0.00399	0.0781	-
PDCL	-0.89	1.41e-09	2.9e-08	0.245	0.00406	0.0782	-
PLEKHA7	1.81	1.15e-06	1.2e-05	0.884	0.004	0.0782	-
FDX1	0.99	4.81e-09	8.94e-08	0.352	0.00407	0.0783	-
SLC12A6	-1	6.34e-05	0.000404	0.609	0.00407	0.0783	-
MYRIP	-4.61	2.82e-24	4.85e-22	-1.19	0.00412	0.0789	-
IL4R	-1.55	8.12e-09	1.43e-07	-0.778	0.00414	0.0791	-
VDAC1	1.26	4.2e-08	6.3e-07	0.453	0.00417	0.0792	-
LARS2	0.47	1.52e-05	0.000118	0.336	0.00418	0.0792	-
LBR	-0.52	0.00155	0.0064	-0.273	0.00422	0.0798	-
BTF3L4	-0.68	5.47e-08	8.01e-07	-0.39	0.00426	0.0802	-
MYLK	2.29	1.47e-12	5.26e-11	1.15	0.00435	0.0814	-
JAK1	-0.45	0.00254	0.00961	-0.329	0.00435	0.0814	-
NAV3	-2.75	2.34e-05	0.000172	2.2	0.00448	0.083	-
TMEM128	0.53	0.00102	0.00447	0.546	0.00455	0.084	-
PLD4	2.56	1.16e-13	5.1e-12	0.999	0.00459	0.0845	-
DMXL2	-1.83	6.05e-16	3.72e-14	-0.541	0.00465	0.0851	-
RAD54L2	0.42	0.00208	0.00817	0.191	0.00472	0.086	-
FAM117A	-0.97	4.07e-06	3.72e-05	-0.441	0.00479	0.087	-
ELFN2	-2.15	5.36e-08	7.87e-07	-1.23	0.00481	0.0871	ELFN2
NIPA2	0.75	1.15e-07	1.54e-06	0.24	0.00481	0.0871	-
CLEC2B	-3.11	2.32e-31	8.05e-29	-1.14	0.00489	0.0875	-
LDLR	-1.84	9.77e-09	1.69e-07	-0.454	0.00489	0.0875	-
PSMB7	-0.42	0.000333	0.00171	0.405	0.00488	0.0875	-
TRIP10	-1.34	3.39e-06	3.16e-05	-0.505	0.00494	0.0883	-
SYK	-0.76	3.59e-06	3.32e-05	-0.666	0.00504	0.0895	-
WDFY3	-2.17	1.49e-07	1.95e-06	-1.25	0.00516	0.0905	-
CPQ	-0.66	0.00142	0.00596	-0.795	0.00523	0.0915	-
HUNK	4.5	4.15e-13	1.64e-11	1.67	0.0053	0.092	-
LYL1	-1.52	1.04e-10	2.68e-09	-0.74	0.00533	0.0923	-
CMTM4	-2.18	5.77e-12	1.9e-10	-1.25	0.00536	0.0924	-
ADSL	0.65	7.36e-08	1.04e-06	0.242	0.00535	0.0924	-
AGPAT3	-1.24	7.78e-09	1.38e-07	-0.637	0.00544	0.0932	-
PLXNB2	-0.87	0.000119	0.000698	-0.602	0.00555	0.0948	-
SPA17	2.04	5.31e-10	1.18e-08	0.867	0.00559	0.095	-
TRIM2	-1.46	2.48e-05	0.000181	-0.756	0.00562	0.0951	-
DPP3	0.45	0.00213	0.00831	0.213	0.00565	0.0952	-
STRBP	0.71	1.19e-06	1.24e-05	0.307	0.00573	0.0962	-
NDUFA4L2	1.44	4.75e-09	8.85e-08	0.482	0.00579	0.0969	-
APP	1.06	5.86e-05	0.000379	0.7	0.00593	0.0984	-
MTX2	1.39	0.000116	0.000681	0.575	0.00594	0.0984	-
PSMB5	-0.58	0.000378	0.0019	0.533	0.00596	0.0986	-
STK17B	-0.82	1.27e-05	0.0001	-0.449	0.00606	0.0995	-
ZFP82	0.69	0.000154	0.000874	0.61	0.00605	0.0995	-
EFNB1	-3.93	2.11e-24	3.7e-22	-1.01	0.00616	0.1	EFNB1
IL1B	-2.59	6.2e-11	1.67e-09	-1.39	0.00616	0.1	-
PTPMT1	0.51	7.45e-05	0.000464	0.356	0.00613	0.1	-
PTPN7	1.07	0.000766	0.00351	0.727	0.00624	0.101	-
OTUD1	-1.21	5.11e-06	4.58e-05	-0.597	0.00634	0.102	-
MICALL1	-0.61	2.68e-05	0.000194	-0.308	0.00637	0.102	-
ANO8	0.71	0.000527	0.00253	0.453	0.00628	0.102	-
RIPK1	-0.64	1.65e-08	2.7e-07	-0.313	0.00641	0.103	-
PRCP	0.83	0.000448	0.0022	0.613	0.00643	0.103	-
KSR1	-0.97	6.48e-06	5.62e-05	-0.596	0.00651	0.104	-
COL5A1	-2.26	1.07e-08	1.84e-07	-1.04	0.00662	0.105	-
USP53	-3.95	2.97e-26	6.92e-24	-1.18	0.00671	0.106	-
CCM2	-0.62	9.95e-05	0.000598	-0.634	0.00673	0.106	-
TRIM14	-0.63	0.000241	0.00129	-0.564	0.00676	0.106	-
CBLB	-0.75	0.000151	0.000861	0.665	0.00688	0.107	-
NPC1L1	1.38	0.00118	0.00508	0.658	0.00691	0.107	-
MXRA7	-1.1	0.000257	0.00136	-1.11	0.00708	0.109	-
SDC1	1.39	0.001	0.00441	1.56	0.00705	0.109	-
FAM114A1	-3.04	4.74e-25	9.72e-23	-0.956	0.00719	0.11	-
AASS	1.45	0.000114	0.000673	1.08	0.00716	0.11	-
MAN1A1	-3.78	7.66e-39	5.93e-36	-1.13	0.00722	0.111	MAN1A1
HDAC1	0.78	5.54e-12	1.83e-10	0.168	0.00722	0.111	-
AGL	0.72	0.00254	0.0096	0.366	0.00727	0.111	-
BANK1	-3.32	1.74e-26	4.11e-24	-1.4	0.00735	0.112	BANK1
GNAQ	-0.71	0.000513	0.00247	-0.421	0.00741	0.112	-
APOL1	-0.67	0.00149	0.0062	-0.716	0.00734	0.112	-
FHIT	-1.21	0.000105	0.000628	-1.02	0.00753	0.113	-
KCTD12	-2.97	5.67e-16	3.5e-14	-1.25	0.00778	0.115	KCTD12
FAM177A1	-0.5	0.000125	0.000727	0.303	0.00794	0.116	-
KLHL42	1.38	1.23e-12	4.48e-11	0.376	0.00813	0.118	-
AGPAT2	-1.19	1.71e-07	2.19e-06	-0.358	0.00817	0.119	-
RIC8B	0.65	0.0015	0.00623	0.293	0.00816	0.119	-
HPGD	3.76	2.11e-14	1.02e-12	1.14	0.0085	0.122	-
CD99	-3.05	2.9e-37	1.76e-34	-0.839	0.00873	0.124	-
CCR5	-2.54	1.15e-08	1.95e-07	-1.37	0.00871	0.124	-
SCAI	0.69	0.000114	0.00067	0.262	0.0087	0.124	-
ALDH4A1	1.04	1.08e-06	1.13e-05	0.436	0.00882	0.125	-
LAMC1	-1.27	2.6e-06	2.5e-05	-0.744	0.00879	0.125	-
DAAM1	0.81	0.000119	0.000697	0.689	0.0089	0.125	-
LDLRAD4	0.68	0.00254	0.0096	0.576	0.0089	0.125	-
SFRP5	3.11	2.6e-09	5.15e-08	2.22	0.00895	0.126	-
GORASP1	-0.49	0.00231	0.0089	-0.398	0.00911	0.127	-
MANEAL	1.46	2.67e-07	3.26e-06	0.36	0.00928	0.129	-
CHMP4B	0.54	0.00231	0.0089	0.242	0.00944	0.13	-
COL4A2	5.17	1.63e-21	1.9e-19	0.972	0.00974	0.132	-
FAIM	1.2	5.77e-09	1.05e-07	0.576	0.00969	0.132	-
BLZF1	-0.71	1.52e-05	0.000118	-0.182	0.00965	0.132	-
FKBP15	-0.67	5.04e-05	0.000334	-0.346	0.00968	0.132	FKBP15
NRBP2	-1.13	5.13e-05	0.000339	-0.72	0.00962	0.132	-
ZC2HC1A	-1.47	0.00112	0.00485	1.07	0.0098	0.132	-
NR2C1	0.41	0.00172	0.00698	0.167	0.00973	0.132	-
PRKAR2B	-2.84	2.28e-19	2.12e-17	-0.88	0.0099	0.133	-
KIAA0513	-2.38	8.83e-15	4.68e-13	-0.959	0.00991	0.133	-
FAM49A	-2.16	2.28e-12	7.95e-11	-0.756	0.00989	0.133	-
PDXK	-1.48	8.78e-08	1.21e-06	-0.479	0.00988	0.133	-
PRPH	2.25	7.93e-05	0.00049	1.26	0.00985	0.133	-
MOB3C	-0.65	3.77e-05	0.000259	-0.453	0.0101	0.134	-
PSMB10	-0.68	8.37e-05	0.000514	-0.326	0.01	0.134	-
CPPED1	-2.75	1.02e-20	1.07e-18	-1.01	0.0102	0.135	-
PARP14	-1.13	4.85e-08	7.21e-07	-0.356	0.0103	0.135	-
DSTN	1.42	3.58e-07	4.24e-06	0.568	0.0102	0.135	-
RMND5A	0.83	5.2e-07	5.93e-06	0.263	0.0102	0.135	-
JARID2	1.01	6.69e-06	5.77e-05	0.471	0.0104	0.136	-
CDC42SE2	-0.79	5.75e-05	0.000373	-0.515	0.0105	0.137	-
RCC2	0.48	0.000404	0.00202	0.15	0.0105	0.137	-
MBOAT2	-0.89	0.00112	0.00484	-0.763	0.0105	0.137	-
NAV1	-1.87	2.34e-11	6.88e-10	-0.949	0.0106	0.138	-
TNFRSF10D	-2.56	3.78e-14	1.78e-12	-1.52	0.0109	0.14	-
PARP9	-1.09	1.25e-07	1.65e-06	-0.437	0.0109	0.14	-
EIF4EBP2	0.48	4.13e-05	0.000282	0.185	0.0109	0.14	-
NUDT6	1.08	0.00162	0.00663	0.489	0.011	0.141	-
RAG1	-3.92	5.23e-23	7.74e-21	-1.22	0.0112	0.142	-
MGAT1	-0.94	1.53e-11	4.68e-10	-0.261	0.0113	0.142	-
PDGFRB	-3.3	2.19e-10	5.26e-09	-0.785	0.0113	0.142	-
MTIF2	0.51	2.43e-06	2.35e-05	0.269	0.0112	0.142	-
CFLAR	-0.59	0.000274	0.00144	-0.494	0.0111	0.142	-
TSPAN14	-0.64	0.000419	0.00208	-0.505	0.0112	0.142	-
HNF1B	-2	0.00136	0.00575	0.594	0.0112	0.142	-
RTP4	-0.88	0.00223	0.00864	-0.833	0.0113	0.142	-
PCBD1	1.3	7.2e-05	0.000451	0.689	0.0114	0.143	-
SH3TC1	-1.81	2.67e-14	1.29e-12	-0.755	0.0115	0.144	-
TPCN1	-1.04	1.67e-05	0.000128	-1.1	0.0116	0.144	-
ADD1	-0.45	0.00221	0.00859	0.355	0.0115	0.144	-
PLEKHA5	-4.49	3.48e-60	7.4e-57	-0.86	0.0117	0.146	-
ARRB2	-1.35	1.22e-13	5.33e-12	-0.491	0.0118	0.146	-
KLF6	-1.45	6.95e-09	1.24e-07	-0.545	0.0118	0.146	-
PXN	-1.79	1.62e-11	4.94e-10	-0.801	0.0123	0.149	-
SOCS2	-4.66	1.26e-39	1.07e-36	-1.56	0.0123	0.15	-
UACA	-5.21	1.69e-30	5.54e-28	-0.929	0.0125	0.15	-
REEP2	3.23	5.28e-22	6.81e-20	0.757	0.0124	0.15	-
WDR35	1.49	5.27e-05	0.000346	0.922	0.0124	0.15	-
FAM169A	1.28	0.000163	0.000919	0.756	0.0124	0.15	-
PPM1H	2.18	2.58e-06	2.48e-05	0.569	0.0125	0.151	-
CAMK2D	1.33	6.68e-05	0.000423	-0.841	0.0126	0.151	-
MYO1B	-3.67	1.59e-14	7.94e-13	-1.02	0.0127	0.152	-
IL16	-1.42	9.13e-10	1.95e-08	-0.874	0.0128	0.153	-
RBM15B	0.4	0.000715	0.0033	0.185	0.013	0.154	-
TAPBP	-0.48	0.00201	0.00794	-0.223	0.0129	0.154	-
SPTLC2	-0.89	2.48e-06	2.39e-05	-0.434	0.0132	0.156	-
SPATA24	0.72	0.00022	0.00119	0.357	0.0132	0.156	-
RRAGA	-0.56	0.00095	0.00422	-0.328	0.0132	0.156	-
ARIH2	0.46	2.32e-05	0.000171	0.22	0.0134	0.157	-
SLX4	0.55	9.18e-05	0.000558	0.21	0.0136	0.157	-
ESYT2	0.46	0.00124	0.00531	0.348	0.0134	0.157	-
RAB9A	-0.53	0.00198	0.00783	-0.292	0.0135	0.157	-
DOCK11	-1.28	3.78e-15	2.11e-13	-0.506	0.0139	0.159	-
KCTD5	-0.59	0.000153	0.000869	-0.348	0.0138	0.159	-
PTPN9	0.55	0.000885	0.00397	0.269	0.0138	0.159	-
KLHL21	-0.75	0.0024	0.00918	-0.371	0.0138	0.159	-
MEST	-2.53	2e-14	9.73e-13	-0.634	0.0141	0.16	-
IGSF8	0.69	3.5e-05	0.000243	0.309	0.0141	0.16	-
GREB1	3.27	1.73e-10	4.25e-09	1.43	0.0148	0.165	-
PSEN2	1.97	1.01e-07	1.36e-06	1.17	0.0148	0.165	-
ZNF449	-1.01	1.02e-06	1.08e-05	-0.528	0.015	0.167	-
CUL4B	-0.51	0.000254	0.00135	-0.2	0.0151	0.167	-
VPS13A	0.6	0.00158	0.00649	0.309	0.015	0.167	-
USP32	-0.93	4.92e-08	7.3e-07	-0.28	0.0154	0.168	-
GNA15	-1.06	0.000305	0.00158	-0.648	0.0153	0.168	-
CYBA	-0.67	0.000406	0.00203	-0.446	0.0153	0.168	-
ZBTB2	0.81	0.00124	0.00531	0.163	0.0152	0.168	-
ZKSCAN7	2.12	2.44e-11	7.13e-10	1.27	0.0158	0.17	-
GNAI2	-0.84	3.47e-10	8e-09	-0.34	0.0157	0.17	-
LZTFL1	0.8	5.62e-05	0.000366	0.692	0.0158	0.171	-
SERPINB1	-1.2	2.46e-08	3.9e-07	-1.08	0.0161	0.172	-
CTTNBP2NL	-1.63	1.4e-07	1.84e-06	-0.353	0.0163	0.173	-
GSDMD	-0.79	2.22e-05	0.000164	-0.283	0.0163	0.173	-
CLIP2	-0.99	0.000104	0.000618	-0.552	0.0162	0.173	-
SLC12A9	-0.67	0.000969	0.00429	-0.39	0.0162	0.173	-
KCNMB3	1.1	0.000251	0.00133	1.32	0.0164	0.174	-
ITK	-1.38	0.000387	0.00194	0.398	0.0163	0.174	-
PDLIM7	-0.79	0.0013	0.00553	-0.424	0.0164	0.174	-
AKR1C3	-3.26	2.55e-18	2.13e-16	-0.943	0.0166	0.175	-
MUL1	0.68	0.000168	0.000941	0.378	0.0167	0.175	-
MRPL42	0.37	0.000645	0.00302	-0.217	0.0165	0.175	-
RHBDF2	-0.74	0.00136	0.00575	-0.389	0.0166	0.175	-
FKBP10	3.35	1.97e-19	1.84e-17	1.27	0.0169	0.176	-
CBR3	-1.82	2.47e-07	3.03e-06	-0.899	0.0169	0.176	-
PACSIN2	-0.76	7.1e-07	7.88e-06	-0.205	0.0168	0.176	-
STAP1	-1.16	9.35e-05	0.000566	-1.15	0.017	0.176	-
CUX1	1.2	1.12e-16	7.52e-15	0.3	0.0171	0.177	-
FAM3C	1.33	8.26e-09	1.45e-07	0.365	0.0171	0.177	-
ARHGAP21	-2.33	2.8e-13	1.14e-11	-0.638	0.0172	0.178	-
GNG2	-1.15	5.54e-10	1.23e-08	-0.474	0.0178	0.18	-
HDAC3	0.41	1.19e-05	9.45e-05	0.246	0.0178	0.18	-
CACFD1	0.75	0.00103	0.00452	0.638	0.0178	0.18	-
C19orf57	-1.02	0.00178	0.00718	-0.503	0.0176	0.18	-
PDPN	4.29	4.89e-10	1.09e-08	2.13	0.0179	0.181	-
PEX1	0.61	3.03e-07	3.65e-06	0.312	0.0181	0.181	-
PLD1	-2.31	1.13e-06	1.18e-05	-0.998	0.018	0.181	-
ZNF440	0.56	0.000173	0.000963	0.348	0.018	0.181	-
GSTM4	0.84	0.000185	0.00102	0.701	0.018	0.181	-
BIRC2	-0.61	0.000618	0.00292	0.202	0.0181	0.181	-
CD109	-2.82	7.12e-12	2.29e-10	-0.974	0.0186	0.185	-
BAZ2B	-1.53	1.53e-10	3.8e-09	-0.654	0.0186	0.185	-
PLEKHG3	-1.45	0.000297	0.00155	-1.02	0.0187	0.185	-
SBF2	-1.84	2.87e-17	2.02e-15	-0.711	0.019	0.187	-
AP3M2	-0.87	1.37e-07	1.8e-06	-0.35	0.0192	0.188	-
TWSG1	1.03	2.55e-07	3.13e-06	0.383	0.0191	0.188	-
CNST	-0.67	1.38e-05	0.000108	-0.298	0.0193	0.189	-
SERAC1	0.94	8.29e-05	0.00051	0.451	0.0193	0.189	-
LENG1	-0.81	2.82e-06	2.69e-05	0.169	0.0198	0.191	-
TAZ	-0.52	0.000292	0.00153	-0.436	0.0196	0.191	-
GFPT1	0.65	0.000897	0.00402	0.386	0.0198	0.191	-
PYGL	-1.89	1.54e-07	2e-06	-1.06	0.0199	0.192	-
SLC25A23	1.7	1.66e-05	0.000127	0.585	0.02	0.192	-
MAML2	-1.89	9.24e-18	6.93e-16	-0.839	0.0206	0.196	-
NCOA3	-0.59	0.000822	0.00374	-0.324	0.0208	0.197	-
R3HDM1	0.55	3.51e-07	4.17e-06	0.241	0.021	0.198	-
AIDA	-0.4	0.00254	0.0096	-0.223	0.0213	0.2	-
LRMP	1.53	1.67e-08	2.72e-07	0.66	0.0214	0.201	-
FRMD8	-0.78	0.000273	0.00144	-0.213	0.0215	0.201	-
UBL3	-0.74	0.000359	0.00183	-0.345	0.0214	0.201	-
NCOR1	0.42	0.00151	0.00628	0.352	0.0213	0.201	-
ELAC2	0.33	0.000495	0.0024	0.184	0.0216	0.202	-
NABP1	-3.11	2.45e-23	3.75e-21	-0.756	0.0218	0.203	-
HLX	-1.96	2.67e-10	6.28e-09	-0.712	0.0219	0.203	-
ST3GAL1	-1.09	2.79e-07	3.39e-06	-0.501	0.0218	0.203	-
NANS	-0.71	1.77e-05	0.000135	-0.252	0.0219	0.203	-
NRP1	-5.8	1.78e-38	1.32e-35	-1.18	0.0221	0.204	-
KAZALD1	-2.74	2.62e-15	1.49e-13	-0.941	0.0221	0.204	-
TMBIM1	-1.57	8.73e-14	3.92e-12	-0.667	0.022	0.204	-
SEC14L1	-1.06	4.86e-05	0.000324	-0.395	0.022	0.204	-
PSMB8	-0.72	4.93e-05	0.000327	-0.213	0.022	0.204	-
FSCN1	-2.23	3.53e-12	1.2e-10	-0.938	0.0223	0.206	-
PLD2	-1.15	2.36e-07	2.92e-06	-0.425	0.0224	0.206	-
SPTLC1	-0.43	2.2e-05	0.000163	-0.193	0.0224	0.206	-
CYTIP	-2.65	7.1e-20	6.91e-18	-0.998	0.0228	0.207	-
PLIN2	-1.89	4.45e-12	1.49e-10	-0.745	0.0227	0.207	-
CD74	-0.85	6.72e-05	0.000425	-0.562	0.0229	0.207	-
ANKRD28	-0.74	0.00189	0.00755	0.242	0.0226	0.207	-
RAB27B	-1.23	0.00191	0.00759	-0.622	0.0228	0.207	-
TAF1B	0.48	0.00214	0.00838	-0.285	0.0225	0.207	-
C9orf85	-0.7	5.17e-07	5.9e-06	-0.237	0.0229	0.208	-
MAST4	-1.52	1.36e-05	0.000107	-0.408	0.023	0.208	-
ZNF185	-1.7	2.31e-05	0.00017	-0.809	0.0232	0.209	-
NCF1	-1.06	0.00138	0.00582	-0.937	0.0232	0.209	-
FBXO43	1.02	0.002	0.0079	-1.31	0.0232	0.209	-
DVL3	0.57	2.02e-06	1.99e-05	-0.294	0.0233	0.21	-
TIFAB	-4.01	3.08e-12	1.05e-10	-1.75	0.0235	0.211	-
REV1	0.48	7.65e-05	0.000475	0.168	0.0235	0.211	-
VAV1	-0.62	0.000194	0.00107	-0.426	0.0237	0.212	-
SNRNP35	-0.38	0.000575	0.00273	0.166	0.0239	0.213	-
UGDH	0.73	0.00256	0.00965	0.356	0.024	0.213	-
DAB2	-3.61	9.55e-25	1.81e-22	-1.04	0.0244	0.214	-
AMPD3	-2	3.52e-15	1.96e-13	-0.662	0.0245	0.214	-
VAV3	-1.24	2e-09	4.05e-08	-0.552	0.0243	0.214	-
TBC1D2	-1.44	2.27e-09	4.56e-08	-0.48	0.0243	0.214	-
ARHGEF10	-1.88	1.74e-07	2.23e-06	-1.16	0.0244	0.214	-
RNF19A	-0.73	3.49e-05	0.000242	-0.26	0.0241	0.214	-
GPS2	-0.68	3.66e-05	0.000252	0.343	0.0241	0.214	-
SKI	-1.25	0.000416	0.00206	-0.311	0.0245	0.214	-
CYP2U1	-1.09	0.000758	0.00348	0.562	0.0244	0.214	-
PLSCR1	-1.78	5.84e-12	1.92e-10	-0.583	0.0247	0.215	-
SWAP70	-1.45	2.06e-11	6.12e-10	-0.332	0.0249	0.215	-
ANKRD13B	1.23	1.31e-07	1.73e-06	0.519	0.0247	0.215	-
TNFAIP8L2	-1.68	5.11e-07	5.85e-06	-0.423	0.0249	0.215	-
NBEA	1.81	3.84e-06	3.54e-05	0.684	0.0249	0.215	-
CNOT6L	-0.83	3.27e-05	0.000229	-0.249	0.0248	0.215	-
RIOK2	0.61	3.91e-05	0.000268	-0.429	0.0248	0.215	-
ESF1	0.48	0.000141	0.000811	0.255	0.0246	0.215	-
EIF4E3	-0.84	0.000661	0.00308	1.12	0.0252	0.216	-
STARD5	-0.66	0.000974	0.00431	-0.675	0.0253	0.217	-
FERMT2	-2.6	2.48e-08	3.92e-07	-0.929	0.0255	0.218	-
GBP1	-1.44	4.15e-06	3.78e-05	-0.543	0.0256	0.218	-
STIM2	1.1	2.97e-05	0.000211	0.45	0.0255	0.218	-
TGFBR2	0.81	4.12e-05	0.000281	0.547	0.0258	0.219	-
THEMIS2	-2.81	2.62e-23	3.98e-21	-0.659	0.0261	0.22	-
SWT1	-0.91	3.34e-09	6.44e-08	-0.221	0.026	0.22	-
AACS	1.33	2.38e-08	3.79e-07	0.563	0.0261	0.22	-
SNX24	0.96	0.000178	0.000989	0.578	0.0262	0.221	-
ZDHHC12	-1.23	8.76e-10	1.88e-08	-0.584	0.0267	0.224	-
VWA2	-3.89	6.66e-17	4.61e-15	1.53	0.027	0.225	-
WDFY2	-1.04	6.88e-08	9.78e-07	-0.464	0.027	0.225	-
WDR5B	-0.81	1.41e-05	0.00011	0.484	0.027	0.225	-
TNFRSF1B	-3	4.18e-27	1.03e-24	-0.874	0.0273	0.226	-
MGAT4A	-1.92	1.38e-16	9.17e-15	-0.597	0.0274	0.227	-
ZNF382	1.12	7.84e-06	6.6e-05	0.637	0.0275	0.227	-
HSPG2	-1.39	2.59e-05	0.000188	-0.817	0.0277	0.228	-
PPP1R14C	-4.16	8.79e-11	2.31e-09	-1.77	0.0279	0.229	-
OAS2	-1.28	3.57e-06	3.32e-05	-0.474	0.028	0.229	-
WFS1	-2.5	1.14e-08	1.93e-07	-0.796	0.0283	0.23	-
TXNIP	-1.35	6.29e-08	9.04e-07	-0.56	0.0284	0.23	-
SPTA1	-1.81	1.52e-08	2.51e-07	-0.876	0.0285	0.231	-
STOM	-1.52	7.89e-07	8.66e-06	-0.794	0.0287	0.231	-
ZFAND5	-0.8	8.72e-06	7.23e-05	-0.391	0.0285	0.231	-
CLCC1	-0.72	1.14e-05	9.18e-05	-0.428	0.0285	0.231	-
ZNF738	0.62	0.000387	0.00194	-0.501	0.0286	0.231	-
UBXN11	0.45	0.00123	0.00524	-0.573	0.0284	0.231	-
PTPRD	-3.33	1.56e-07	2.03e-06	-0.77	0.0288	0.232	-
MILR1	-1.38	2.74e-06	2.62e-05	-0.817	0.0288	0.232	-
MAP10	-0.75	0.00142	0.00596	-0.543	0.0288	0.232	-
NOMO1	0.5	5.53e-07	6.25e-06	-0.665	0.0292	0.234	-
MAPK13	1.12	1.18e-05	9.42e-05	0.687	0.0292	0.234	-
SNX33	1.91	4.49e-10	1.01e-08	0.747	0.0296	0.235	-
GNG12	-3.8	6.87e-12	2.22e-10	-1.06	0.0298	0.236	-
SLC4A10	-1.41	0.000846	0.00383	0.759	0.0298	0.236	-
SPATS2L	-5.58	5.35e-37	3.04e-34	-1.23	0.03	0.237	-
MARS2	0.9	5.98e-06	5.26e-05	0.322	0.03	0.237	-
USP25	-0.48	0.000694	0.00322	-0.194	0.03	0.237	-
MORC3	-0.98	3.1e-10	7.21e-09	-0.258	0.0307	0.239	-
ASIC1	1.51	2.51e-06	2.42e-05	-0.934	0.0306	0.239	-
CTDSP1	-0.6	0.000163	0.000919	-0.242	0.0304	0.239	-
ARHGAP23	1.05	5.24e-07	5.97e-06	0.289	0.0316	0.245	-
RASSF8	-5.65	5.82e-28	1.55e-25	-0.692	0.0321	0.247	-
SORBS3	-1.66	1.16e-10	2.96e-09	-0.502	0.032	0.247	-
ORC6	1.11	1.17e-06	1.22e-05	0.361	0.0319	0.247	-
CLTCL1	-1.37	7.39e-05	0.000461	-0.226	0.0322	0.247	-
RFWD3	0.61	0.000177	0.000985	0.192	0.032	0.247	-
TOP1MT	0.93	5.89e-07	6.62e-06	0.452	0.0323	0.248	-
CDC37L1	-0.67	5.47e-05	0.000357	0.211	0.0324	0.248	-
DDX54	0.4	0.000458	0.00225	-0.204	0.0324	0.248	-
WDR1	-0.36	0.00183	0.00736	-0.26	0.0327	0.249	-
IRAK1BP1	1.06	2.42e-06	2.34e-05	0.53	0.0329	0.25	-
TMEM30A	-0.66	1.42e-05	0.000111	0.169	0.0331	0.25	-
USP7	0.68	0.000191	0.00105	0.108	0.033	0.25	-
PDE12	0.42	0.00179	0.00722	0.186	0.0329	0.25	-
GIMAP4	-4.19	1.34e-32	5.55e-30	-1.25	0.0336	0.254	-
IKBIP	-0.98	1.93e-05	0.000145	-0.497	0.0336	0.254	-
NPY	-3.13	4.09e-09	7.7e-08	-1.25	0.0341	0.257	-
ZBED4	0.6	3.96e-05	0.000271	0.158	0.0342	0.257	-
NDUFB8	-0.41	0.00221	0.0086	-0.381	0.0342	0.257	-
ST3GAL5	-1.72	3.1e-18	2.54e-16	-0.738	0.0348	0.259	-
RGS18	-3.79	2.95e-15	1.66e-13	-0.482	0.0347	0.259	-
MAP2K1	-0.88	4.86e-06	4.37e-05	-0.212	0.0347	0.259	-
TSPAN9	-2.16	1.48e-06	1.51e-05	-0.953	0.0356	0.261	-
SMPD1	-1.12	5.98e-06	5.26e-05	-0.44	0.0352	0.261	-
ZC3H12D	-1.79	3.35e-13	1.34e-11	-0.524	0.0362	0.265	-
AKT1S1	-0.41	0.000948	0.00421	-0.167	0.0361	0.265	-
CASC4	0.44	4e-05	0.000274	0.192	0.0363	0.266	-
DENND5B	1.42	6.57e-05	0.000417	0.45	0.0363	0.266	-
FAM107B	0.89	2.17e-05	0.000161	0.566	0.0366	0.267	-
ZAP70	0.9	0.000115	0.000677	0.475	0.037	0.269	-
UGT2B17	-2.92	0.00013	0.000755	0.569	0.0371	0.269	-
DGKI	7.41	2.61e-65	7.41e-62	0.98	0.0374	0.27	-
AKNA	-1.54	8.34e-23	1.17e-20	-0.33	0.0375	0.27	-
TBC1D22B	-0.71	1.8e-06	1.8e-05	-0.19	0.0376	0.27	-
RASA3	-1.23	3.23e-06	3.04e-05	-0.406	0.0375	0.27	-
ERCC5	-0.53	4.14e-06	3.78e-05	0.244	0.0374	0.27	-
PHYHD1	-1.15	0.000678	0.00315	-0.866	0.0373	0.27	-
RAB3D	-1.98	2.64e-10	6.24e-09	-0.792	0.0377	0.271	-
ZSWIM6	-0.95	2.43e-05	0.000178	-0.326	0.0377	0.271	-
IFI16	-1.6	1.48e-20	1.51e-18	-0.37	0.0381	0.273	-
IL21R	-1.73	1.97e-08	3.18e-07	-0.641	0.0381	0.273	-
PITPNM2	1.6	2.44e-06	2.36e-05	0.564	0.0381	0.273	-
DESI2	0.67	7.18e-05	0.00045	0.497	0.0382	0.273	-
KANK1	-3.1	3.14e-11	9.02e-10	-1.13	0.0386	0.274	-
ETV6	-1.24	1.13e-06	1.18e-05	-0.415	0.0387	0.274	-
HIF1A	-0.96	2.87e-05	0.000205	-0.689	0.0386	0.274	-
ZNF674	-0.55	0.00101	0.00444	-0.873	0.0384	0.274	-
RNF4	0.49	0.00111	0.00483	0.219	0.039	0.275	-
ARHGAP1	-0.52	1.06e-05	8.58e-05	-0.238	0.0396	0.277	-
RAP1GDS1	-0.53	0.00188	0.00754	-0.219	0.0397	0.277	-
PLVAP	1.67	0.000425	0.0021	1.01	0.0403	0.28	-
ZNF319	1.4	1.17e-18	1.01e-16	0.145	0.0407	0.281	-
UROD	-0.69	0.00195	0.00774	-0.231	0.0407	0.281	-
EGFL7	-4.65	6.94e-38	4.72e-35	-1.43	0.041	0.282	-
KLF7	-2.67	1.03e-23	1.68e-21	-0.83	0.0412	0.282	-
OAS3	-1.79	2.66e-09	5.25e-08	-0.623	0.0409	0.282	-
ITGA2	-2.03	9.03e-08	1.24e-06	-0.791	0.0412	0.282	-
AGTRAP	-0.84	0.00189	0.00754	-0.392	0.0412	0.282	-
GPX1	-1.28	3.13e-08	4.81e-07	-0.967	0.0415	0.284	-
KBTBD11	-2.13	2.47e-13	1.02e-11	-0.598	0.0421	0.286	-
LAIR1	-1.3	2.43e-09	4.83e-08	-0.351	0.0419	0.286	-
CD69	-1.59	8.96e-08	1.24e-06	1.02	0.0425	0.288	-
RNF34	-0.39	0.000343	0.00175	0.14	0.0429	0.289	-
UAP1L1	0.91	0.00221	0.00857	0.911	0.0429	0.289	-
IL7R	-0.94	0.00261	0.00981	-0.564	0.0428	0.289	-
LMO2	-1.6	4.45e-08	6.66e-07	-0.517	0.043	0.29	-
NELFCD	0.5	2.75e-06	2.63e-05	-0.117	0.043	0.29	-
DHX57	0.45	0.00175	0.00711	0.366	0.0431	0.29	-
DFFB	0.65	0.000101	0.000604	0.217	0.0433	0.291	-
CYSLTR1	-2.56	5.71e-18	4.48e-16	-1.74	0.0436	0.292	-
MPP1	-1.3	1.28e-08	2.15e-07	-0.523	0.0435	0.292	-
VCL	-1.87	6.14e-25	1.21e-22	-0.343	0.0438	0.293	-
PTGR1	-4.11	1.36e-23	2.17e-21	-1.22	0.0441	0.293	-
SUN1	-0.75	6.72e-06	5.8e-05	-0.263	0.0438	0.293	-
ARRB1	-0.93	4.78e-05	0.000319	-0.789	0.0442	0.293	-
HSPD1	0.67	0.000169	0.000944	0.212	0.0442	0.293	-
MAD2L2	0.75	0.000462	0.00226	0.221	0.0441	0.293	-
SCO1	0.32	0.00142	0.00593	0.178	0.044	0.293	-
PTPRC	-1.01	0.000605	0.00286	-0.561	0.0445	0.294	-
ICA1	-2.26	3.41e-09	6.54e-08	0.124	0.0448	0.295	-
HDGF	0.72	2.86e-05	0.000204	0.226	0.0452	0.296	-
NFATC4	2.11	0.000195	0.00107	0.937	0.0449	0.296	-
HMX2	-2.27	0.000227	0.00123	1.03	0.0453	0.296	-
SRBD1	-0.62	0.000334	0.00171	-0.174	0.0451	0.296	-
MAPK7	-0.74	0.00183	0.00737	-0.232	0.0453	0.296	-
GCSAM	0.99	0.00255	0.00962	-0.404	0.0452	0.296	-
HIPK3	-0.46	0.0023	0.00888	-0.287	0.0462	0.3	-
SESN1	-1.95	1.06e-11	3.27e-10	-0.402	0.0466	0.301	-
GLIPR1	-1.36	1.24e-11	3.81e-10	-0.725	0.0464	0.301	-
STAT3	-0.91	5.56e-07	6.28e-06	-0.242	0.0465	0.301	-
SLC47A2	1.43	0.000115	0.000676	1.14	0.0469	0.302	-
BDH1	1.41	5.12e-12	1.7e-10	0.384	0.0473	0.303	-
PLAGL2	0.64	0.00117	0.00504	0.263	0.0471	0.303	-
MIPEP	0.92	7.04e-07	7.82e-06	0.253	0.0476	0.305	-
ZNF44	0.58	1.53e-05	0.000118	0.451	0.0479	0.305	-
STK39	1.17	9.08e-09	1.58e-07	0.388	0.0482	0.306	-
WIPF2	-0.44	0.000412	0.00205	-0.227	0.0483	0.307	-
TXNRD3	-3.06	5.78e-14	2.64e-12	-0.452	0.049	0.309	-
CLEC14A	-4.09	8.51e-13	3.17e-11	-0.852	0.0493	0.31	-
SDR39U1	-0.4	0.0017	0.00693	-0.372	0.0493	0.31	-
CCDC85C	1.25	1.16e-05	9.31e-05	0.655	0.0495	0.311	-
MORC4	-2.65	4.45e-10	1e-08	-0.18	0.0497	0.312	-
SLIT2	3.03	1.64e-06	1.64e-05	1.1	0.0499	0.312	-
RTKN2	1.6	2.6e-06	2.5e-05	0.726	0.0497	0.312	-
SHANK3	-5.39	5.37e-33	2.34e-30	-1.33	0.0503	0.314	-
CAP1	-0.75	7.75e-07	8.53e-06	-0.201	0.0504	0.314	-
NFE2	-2.06	1.15e-08	1.95e-07	-0.574	0.0507	0.315	-
GAS2L1	-2.01	4.38e-08	6.57e-07	-0.24	0.0506	0.315	-
PLA2G15	1.46	1.12e-09	2.34e-08	0.396	0.051	0.316	-
PIK3CG	-0.81	0.000106	0.000631	-0.336	0.051	0.316	-
TAF7	-0.55	0.000168	0.000944	0.17	0.0509	0.316	-
ATG4D	0.62	0.00149	0.0062	0.183	0.0513	0.317	-
C15orf61	0.49	0.00174	0.00705	0.301	0.0513	0.317	-
ZFP36L1	0.99	3.61e-05	0.00025	0.536	0.0518	0.318	-
NR2F6	1.42	8.36e-08	1.16e-06	0.364	0.0524	0.32	-
LGMN	-3.67	9.71e-28	2.54e-25	-0.511	0.0529	0.321	-
TNFRSF1A	-1.54	5.05e-11	1.39e-09	-0.375	0.0529	0.321	-
MRPL19	0.48	0.000336	0.00172	-0.214	0.0527	0.321	-
AFF2	-1.59	0.000418	0.00208	-1.09	0.0525	0.321	-
SORL1	-1.58	1.85e-11	5.55e-10	-0.499	0.0531	0.322	-
IFT140	0.75	1.87e-05	0.000141	0.21	0.0531	0.322	-
ADK	1.27	9.09e-13	3.37e-11	0.259	0.0535	0.323	-
FCHSD1	1.03	0.00153	0.00631	0.947	0.0535	0.323	-
VAMP5	-1.6	1.81e-12	6.4e-11	-0.746	0.0538	0.324	-
SPTBN2	1.77	2.31e-07	2.86e-06	0.751	0.0538	0.324	-
PTGES2	0.51	0.000186	0.00103	-0.245	0.0543	0.325	-
DNAJC24	0.68	0.00123	0.00527	0.298	0.0541	0.325	-
DSE	-2.26	3e-16	1.89e-14	-0.694	0.0548	0.327	-
MYH10	1.42	2.99e-09	5.84e-08	0.427	0.0546	0.327	-
PTPRU	1.25	2.33e-05	0.000171	0.662	0.0547	0.327	-
SNX8	-1.11	2.76e-09	5.42e-08	-0.529	0.0551	0.328	-
UBR2	-0.5	0.00047	0.0023	-0.153	0.0551	0.328	-
ZNF346	0.52	8.49e-08	1.18e-06	0.142	0.0555	0.329	-
ARID5A	-0.79	0.00108	0.00473	0.486	0.0555	0.329	-
GPR180	0.55	0.00216	0.00844	0.258	0.0556	0.329	-
CRYBG3	-3.69	9.55e-15	5e-13	-0.843	0.0558	0.33	-
TSC22D3	-1.55	3.61e-09	6.9e-08	-0.527	0.056	0.33	-
STARD3	-0.63	3.63e-08	5.5e-07	-0.33	0.0558	0.33	-
LIMK2	-1	6.21e-06	5.43e-05	-0.225	0.056	0.33	-
MAPK3	-0.66	1.61e-05	0.000124	-0.219	0.0559	0.33	-
SPEG	1.37	0.000405	0.00202	-0.388	0.056	0.33	-
ANPEP	-2.4	1.37e-09	2.84e-08	-0.947	0.0566	0.332	-
UHRF1BP1	0.56	0.0003	0.00156	0.235	0.0566	0.332	-
POLD4	-0.99	3.27e-06	3.07e-05	-0.301	0.057	0.333	-
USP15	-0.69	0.000157	0.000886	-0.161	0.057	0.333	-
SOWAHD	-2.56	2.09e-13	8.72e-12	-0.636	0.0572	0.334	-
ANKS1A	-0.72	0.000407	0.00203	-0.18	0.0574	0.335	-
GOT2	0.73	3.07e-06	2.9e-05	0.178	0.058	0.336	-
TLR3	-1.43	0.00124	0.00528	-0.612	0.0578	0.336	-
NMT1	-0.44	0.00138	0.00582	-0.128	0.0581	0.336	-
IGFBP7	0.99	0.00193	0.00767	0.769	0.0578	0.336	-
PNKD	-0.53	0.00221	0.00857	-0.172	0.0583	0.337	-
NAT8L	1.9	2.42e-05	0.000177	1.09	0.0585	0.338	-
PLXNA1	-2.24	1.13e-11	3.49e-10	-0.667	0.0588	0.339	-
MPC1	0.7	1.34e-05	0.000105	0.625	0.0588	0.339	-
PRICKLE2	1.93	0.000185	0.00103	1.79	0.0591	0.339	-
CYBB	-3.49	8.61e-23	1.2e-20	-1.37	0.0593	0.34	-
KDM1B	0.95	8.44e-09	1.48e-07	0.171	0.0599	0.342	-
NMI	-0.59	1.34e-05	0.000105	-0.22	0.0598	0.342	-
MLC1	-2.93	2.76e-16	1.75e-14	-0.845	0.0607	0.345	-
HTRA3	-2.93	2.02e-07	2.55e-06	-1.12	0.0605	0.345	-
TCP11L2	-1.39	2.33e-09	4.66e-08	-0.464	0.0609	0.346	-
ARID3A	-1.04	1.27e-05	0.0001	-0.367	0.0616	0.347	-
ASXL1	0.67	0.000322	0.00166	-0.157	0.0612	0.347	-
USE1	-0.43	0.00036	0.00183	-0.119	0.0612	0.347	-
PSMB9	-0.86	0.000577	0.00274	-0.198	0.0612	0.347	-
SNAP23	-0.44	0.000802	0.00366	-0.208	0.0614	0.347	-
GSN	-2.28	1.11e-14	5.72e-13	-0.626	0.062	0.348	-
ME2	0.55	0.000412	0.00205	0.214	0.0618	0.348	-
ARL9	0.95	0.00229	0.00884	1.01	0.0619	0.348	-
LAMA3	3.42	3.75e-13	1.48e-11	0.817	0.0621	0.349	-
TRAF7	0.58	3.7e-06	3.42e-05	-0.15	0.0626	0.35	-
PHF11	-0.6	2.61e-05	0.000189	-0.339	0.063	0.351	-
DOCK4	-1.49	9.57e-05	0.000578	-0.519	0.0631	0.351	-
C1GALT1C1	-0.99	1.03e-06	1.09e-05	-0.241	0.0633	0.352	-
IER5	-0.84	0.000843	0.00381	-0.509	0.0632	0.352	-
SSBP4	-0.76	0.00262	0.00983	-0.512	0.0642	0.354	-
CTHRC1	-3.26	2.08e-12	7.29e-11	-1.13	0.0648	0.357	-
JAGN1	-0.66	4.67e-05	0.000313	-0.17	0.0652	0.358	-
PGBD1	0.53	0.000551	0.00264	0.265	0.0655	0.358	-
CLNK	-2.48	1.79e-07	2.3e-06	0.617	0.0656	0.359	-
CRADD	-1.12	2.82e-05	0.000202	-0.231	0.0658	0.359	-
PIGV	-0.65	0.000364	0.00185	-0.656	0.0657	0.359	-
SYNE1	-0.71	0.000545	0.00261	-0.396	0.0659	0.359	-
INTS3	-0.76	0.000177	0.000986	-0.0962	0.0661	0.36	-
NR4A1	1.29	0.002	0.0079	0.792	0.0664	0.361	-
PROM1	-3.26	8.34e-10	1.8e-08	-0.721	0.0666	0.362	-
KIF5A	2.85	1.76e-14	8.7e-13	0.294	0.0671	0.363	-
METTL7A	-1.63	4.4e-13	1.72e-11	-0.558	0.067	0.363	-
BAIAP2	-1.7	9.65e-08	1.32e-06	-0.509	0.067	0.363	-
CMSS1	0.8	1.12e-05	8.98e-05	0.2	0.0668	0.363	-
FER	-1.8	1.56e-10	3.85e-09	-0.502	0.0672	0.364	-
HYOU1	1.07	3.23e-09	6.26e-08	0.25	0.0675	0.364	-
IFIT3	-2.4	1.54e-11	4.68e-10	-0.484	0.0681	0.366	-
PRKCB	-1.3	2.03e-11	6.05e-10	-0.7	0.0683	0.366	-
ALDH3B1	-1.95	1.84e-09	3.75e-08	-1.11	0.0683	0.366	-
SYAP1	-0.86	1.78e-05	0.000135	-0.264	0.0681	0.366	-
GPI	0.76	2.55e-05	0.000185	0.243	0.068	0.366	-
IRX1	-5.54	3.12e-13	1.26e-11	-1.55	0.069	0.367	-
NAGK	-1.01	2.38e-11	7e-10	-0.331	0.0687	0.367	-
EPB41L5	1.77	2.16e-07	2.7e-06	0.557	0.0688	0.367	-
BCAS1	-2.4	2.78e-07	3.38e-06	-1.64	0.0691	0.367	-
ZNF184	0.91	3.46e-06	3.22e-05	0.226	0.0687	0.367	-
HFE	-1.17	4.66e-06	4.21e-05	-0.438	0.0689	0.367	-
TNS1	-1.4	4.44e-05	0.0003	-0.718	0.069	0.367	-
PPP2CB	-0.6	8.71e-05	0.000532	-0.271	0.0684	0.367	-
CALCOCO2	-1.11	3.47e-13	1.38e-11	-0.284	0.0694	0.368	-
RGMA	-3.94	3.04e-12	1.04e-10	-1.24	0.0694	0.368	-
ADIPOR2	-1.02	6.12e-08	8.84e-07	-0.616	0.0697	0.369	-
LONP1	0.47	0.000154	0.000874	0.142	0.0699	0.369	-
TNFRSF10A	-1.7	3.74e-07	4.41e-06	-0.96	0.0701	0.37	-
EGLN1	-0.64	0.00027	0.00143	-0.254	0.0702	0.37	-
TUBA4A	-2.01	2.23e-14	1.08e-12	-0.5	0.0704	0.371	-
JAG2	1.32	0.000216	0.00117	-0.995	0.0704	0.371	-
CNKSR2	-3.19	4.7e-16	2.93e-14	-0.719	0.0709	0.372	-
WDR44	-0.96	1e-09	2.12e-08	-0.24	0.0709	0.372	-
SLC9A9	-1.65	1.74e-07	2.23e-06	-0.807	0.0708	0.372	-
CD93	-2.41	9.49e-11	2.47e-09	-0.766	0.0712	0.373	-
MARK4	0.76	2.06e-08	3.31e-07	0.176	0.0711	0.373	-
TUBE1	0.58	0.00066	0.00308	0.221	0.0712	0.373	-
ACTN2	-1.72	0.00184	0.00739	-0.508	0.071	0.373	-
TIFA	1.61	6.97e-11	1.86e-09	0.453	0.0719	0.375	-
PPP5C	0.81	4.44e-07	5.15e-06	-0.111	0.0717	0.375	-
TLE3	-1.78	1.42e-06	1.45e-05	-0.448	0.0719	0.375	-
EPSTI1	-3.18	6.21e-19	5.42e-17	0.395	0.072	0.376	-
BMP10	-1.71	2.47e-05	0.00018	-0.856	0.072	0.376	-
SESN3	-1.09	0.000847	0.00383	-0.551	0.0724	0.376	-
ST3GAL6	-4.71	4.5e-32	1.78e-29	-1.18	0.0732	0.377	-
PSTPIP1	-1.91	3.71e-14	1.75e-12	-0.559	0.0732	0.377	-
SHOX2	2.71	4.48e-06	4.06e-05	1.97	0.0728	0.377	-
LRPPRC	0.53	3.29e-05	0.00023	0.163	0.0732	0.377	-
DHX37	0.4	0.000631	0.00297	-0.191	0.0732	0.377	-
WDR19	0.58	0.00103	0.00451	0.266	0.0726	0.377	-
FYN	-1.58	4.86e-13	1.89e-11	-0.323	0.0735	0.378	-
USP43	1.8	7.39e-08	1.04e-06	0.42	0.0734	0.378	-
DNAJB4	-0.97	3e-07	3.61e-06	-0.307	0.0737	0.379	-
MRPL16	0.82	1.74e-06	1.74e-05	-0.22	0.074	0.38	-
NAB2	0.88	0.00059	0.0028	0.324	0.0743	0.38	-
COL4A1	3.57	3.84e-08	5.79e-07	1.98	0.075	0.382	-
PNMA2	3.67	7.99e-15	4.27e-13	0.261	0.0755	0.383	-
DHX30	0.51	1.02e-07	1.38e-06	0.2	0.0754	0.383	-
MACROD1	1.07	1.5e-06	1.52e-05	0.257	0.0757	0.383	-
POLM	0.71	7.32e-05	0.000457	0.241	0.0752	0.383	-
IGSF3	1.56	0.000207	0.00113	-0.54	0.0754	0.383	-
ACOX1	-0.47	0.00178	0.00719	0.201	0.0753	0.383	-
HPCAL1	-1.51	1.19e-15	7.09e-14	-0.42	0.0761	0.384	-
ZNF566	0.74	1.87e-05	0.000141	0.23	0.0762	0.384	-
SAMD9L	-1.17	2.67e-05	0.000192	-0.331	0.0761	0.384	-
PICK1	0.8	9.1e-05	0.000554	0.318	0.0766	0.385	-
STAT2	-0.65	0.000115	0.000676	-0.274	0.0767	0.385	-
AK2	0.51	0.00178	0.00721	0.301	0.0763	0.385	-
AHCYL1	0.64	5.87e-05	0.000379	0.111	0.0771	0.387	-
FOXO3	-0.75	0.000972	0.0043	-0.407	0.0771	0.387	-
SLAMF7	-2.3	6.21e-08	8.96e-07	0.513	0.0776	0.388	-
ARHGAP25	-0.7	3.15e-06	2.97e-05	-0.472	0.0775	0.388	-
ST6GALNAC3	-1.9	2.69e-05	0.000194	-1.63	0.0774	0.388	-
STARD10	-0.85	0.000147	0.000842	-0.45	0.0773	0.388	-
CNPY2	0.34	0.00121	0.0052	0.173	0.0776	0.388	-
ALDH1A1	-3.43	1.18e-13	5.16e-12	-1.37	0.078	0.389	-
KCNK3	-4.38	9.99e-11	2.58e-09	-1.21	0.0782	0.389	-
CASP8	-1.16	7.39e-07	8.17e-06	0.179	0.0785	0.389	-
TP53INP1	-1.56	5.94e-05	0.000383	0.751	0.0786	0.389	-
PRKRA	0.42	0.000304	0.00158	0.164	0.0785	0.389	-
NNT	0.39	0.000762	0.0035	0.233	0.0783	0.389	-
TRAF3IP3	-1.13	1.89e-06	1.87e-05	-0.41	0.0788	0.39	-
KTI12	0.78	1.2e-05	9.55e-05	0.136	0.0791	0.39	-
TMEM231	2.24	2.82e-17	2e-15	0.619	0.0793	0.391	-
PET100	-0.97	3.26e-07	3.9e-06	-0.275	0.0794	0.391	-
BMP3	-4.1	6.33e-12	2.06e-10	-0.616	0.0797	0.392	-
CTSW	-1.14	0.000197	0.00108	0.822	0.0798	0.392	-
PARP15	-0.94	0.000488	0.00237	-0.345	0.0796	0.392	-
NPL	-1.38	0.000216	0.00117	-0.606	0.0802	0.393	-
ROBO1	-2.94	1.26e-07	1.66e-06	-0.897	0.081	0.394	-
UBE2I	0.55	1.46e-05	0.000113	0.158	0.0808	0.394	-
LRRC1	1.31	1.95e-05	0.000147	0.401	0.0806	0.394	-
MXD3	-0.87	3.24e-05	0.000227	-0.351	0.0807	0.394	-
ZNF524	-0.76	6.59e-05	0.000418	-0.312	0.0808	0.394	-
RAP1B	-0.6	0.00208	0.00816	-0.159	0.0807	0.394	-
LRP2	4.26	6.02e-13	2.31e-11	2.44	0.0811	0.395	-
F13A1	-2.82	1.69e-10	4.16e-09	-1.01	0.0814	0.395	-
SARM1	1.51	2.7e-10	6.35e-09	0.766	0.0813	0.395	-
IER2	-1.32	2.02e-06	1.99e-05	-0.496	0.0826	0.399	-
AP1S2	-0.61	0.00252	0.00954	-0.281	0.0825	0.399	-
GNG11	-5.52	7.57e-25	1.48e-22	-0.856	0.0832	0.401	-
SLC35A1	-0.66	0.00177	0.00718	-0.348	0.0832	0.401	-
KLF10	-0.79	0.00257	0.0097	-0.457	0.0838	0.403	-
SEMA6C	0.9	0.00115	0.00497	0.828	0.0842	0.404	-
EPS8	-2.66	7.05e-10	1.53e-08	-0.649	0.0843	0.405	-
GRSF1	0.54	8.45e-07	9.17e-06	0.231	0.085	0.405	-
A2M	-1.55	1.84e-06	1.83e-05	-0.645	0.0848	0.405	-
EDEM1	-0.65	0.00163	0.00668	-0.378	0.0847	0.405	-
CRLF3	-0.93	2.69e-13	1.1e-11	-0.234	0.0856	0.406	-
ABLIM1	-2.02	3.4e-12	1.15e-10	-0.551	0.0858	0.406	-
IL10RB	-0.85	4.2e-07	4.9e-06	-0.307	0.0858	0.406	-
CAV1	-3.03	3.63e-09	6.92e-08	-1.2	0.0859	0.407	-
DDX60	-1.42	9.45e-07	1.01e-05	-0.48	0.0862	0.407	-
BROX	-0.84	3.15e-08	4.84e-07	-0.212	0.0866	0.408	-
PPM1E	2.44	5.19e-05	0.000342	0.918	0.0863	0.408	-
NGFR	-4.64	1.42e-16	9.39e-15	-1.18	0.0873	0.409	-
CARD6	-1.98	6.13e-12	2.01e-10	-0.556	0.0871	0.409	-
STK32B	-3.17	1.38e-21	1.62e-19	-1.44	0.0875	0.41	-
RASGRP2	-0.91	6.2e-08	8.94e-07	-0.344	0.0877	0.41	-
SPHK1	-1.58	5.62e-06	4.97e-05	-0.557	0.0882	0.41	-
KATNAL2	0.96	1.04e-05	8.46e-05	0.202	0.088	0.41	-
PCDH9	1.95	4.27e-05	0.00029	0.862	0.0885	0.41	-
DPH2	0.73	7.2e-05	0.000451	0.208	0.0879	0.41	-
NSMCE2	-0.38	0.00157	0.00647	-0.121	0.0877	0.41	-
PAICS	0.71	0.00193	0.00766	0.139	0.0883	0.41	-
CCDC77	-0.46	0.00247	0.00939	0.209	0.0886	0.411	-
CTXN1	1.77	4.06e-06	3.72e-05	0.367	0.0893	0.413	-
MCM7	0.56	0.000957	0.00424	-0.132	0.0892	0.413	-
ABI3	-2.22	4.35e-15	2.39e-13	-0.424	0.0896	0.414	-
ARHGAP22	-3.25	2.08e-11	6.18e-10	-1.13	0.0903	0.415	-
BST1	-1	0.00107	0.0047	1.19	0.0904	0.415	-
PRMT8	5.24	3.83e-40	3.44e-37	0.312	0.0907	0.416	-
CNN2	-1.06	0.000462	0.00226	0.672	0.0916	0.419	-
PAXIP1	0.51	0.00181	0.0073	-0.126	0.0916	0.419	-
PLCH1	-4.72	1.02e-21	1.23e-19	-0.503	0.0928	0.422	-
APAF1	-1.06	9.5e-08	1.3e-06	-0.278	0.0929	0.422	-
OASL	-1.59	0.000192	0.00106	0.479	0.0929	0.422	-
RELT	-0.58	0.00243	0.00927	-0.375	0.0925	0.422	-
DTWD2	1.06	2.15e-06	2.1e-05	0.503	0.0935	0.424	-
SLC4A4	4.76	1.95e-30	6.26e-28	0.338	0.094	0.425	-
PI16	-2.7	6.55e-10	1.43e-08	-0.717	0.0941	0.425	-
KLHDC9	1.09	3.04e-05	0.000216	-0.433	0.0941	0.425	-
HIBADH	0.78	0.0002	0.00109	0.394	0.0941	0.425	-
TK2	-1.58	4.95e-11	1.37e-09	-0.526	0.0947	0.426	-
CEP68	-0.9	2.38e-07	2.94e-06	-0.217	0.0946	0.426	-
ITGA6	-2.73	1.03e-11	3.21e-10	-0.621	0.0957	0.428	-
CDK13	0.58	8.09e-07	8.84e-06	0.156	0.0952	0.428	-
BCL2L11	1.23	0.000615	0.00291	0.319	0.0953	0.428	-
CPNE7	1.25	0.000622	0.00293	-0.464	0.0958	0.428	-
PIK3IP1	-2.17	2.52e-13	1.04e-11	-0.679	0.0973	0.432	-
MCTP1	-1.82	1.68e-09	3.44e-08	-0.652	0.098	0.432	-
SH2D3C	-1.03	2.39e-07	2.95e-06	-0.252	0.098	0.432	-
C6orf89	-0.74	3.67e-07	4.33e-06	-0.167	0.0971	0.432	-
ACSL1	-1.78	7.51e-07	8.29e-06	-0.528	0.0971	0.432	-
SLC7A1	1.01	2.09e-06	2.05e-05	-0.235	0.0976	0.432	-
ANO6	-0.61	5.77e-05	0.000374	-0.211	0.0976	0.432	-
DNAJC12	-2.16	0.000168	0.000942	-0.626	0.0975	0.432	-
PEX6	0.48	0.001	0.00441	0.207	0.0981	0.432	-
DYSF	-1.34	0.00123	0.00525	-1.04	0.098	0.432	-
TMPO	0.57	0.00157	0.00645	-0.133	0.098	0.432	-
NR1H3	-0.75	0.00139	0.00585	-0.362	0.0982	0.433	-
UPF1	0.51	0.00122	0.00524	-0.0871	0.0989	0.434	-
RPP25	-1.3	0.00253	0.00958	-0.722	0.0987	0.434	-
LST1	-3.32	2.48e-21	2.76e-19	-0.724	0.0991	0.435	-
FUT7	-3.55	2.71e-18	2.24e-16	-0.655	0.099	0.435	-
IFIT1	-2.24	1.42e-08	2.37e-07	-0.578	0.0993	0.435	-
NEK3	-2.31	7.46e-15	4.01e-13	-0.541	0.1	0.436	-
ERP29	0.63	1.33e-05	0.000105	0.242	0.0999	0.436	-
RASSF3	-0.76	0.00019	0.00105	0.222	0.0997	0.436	-
EIF4E2	-0.41	9.73e-06	7.96e-05	-0.108	0.101	0.437	-
HEBP1	-0.97	0.000102	0.000608	-0.501	0.101	0.437	-
UTP20	0.5	0.00044	0.00217	-0.202	0.1	0.437	-
CHMP6	-0.62	0.00105	0.0046	-0.138	0.101	0.437	-
IFITM2	-0.86	0.00202	0.00798	-0.231	0.101	0.438	-
MEX3A	2.45	6.55e-10	1.43e-08	0.402	0.102	0.439	-
KCNQ5	2.12	3.08e-06	2.9e-05	0.545	0.102	0.439	-
BIN1	-0.95	1.13e-05	9.06e-05	0.618	0.102	0.439	-
ANTXR1	-2.3	8.62e-05	0.000527	-0.362	0.102	0.439	-
APC2	0.91	0.00032	0.00165	-0.371	0.102	0.439	-
CTBS	-0.59	5.38e-05	0.000352	0.578	0.103	0.44	-
SCAPER	-0.69	7.97e-06	6.7e-05	-0.14	0.103	0.441	-
CNN3	-3.33	2.42e-11	7.09e-10	-0.903	0.103	0.442	-
ARAP2	-1.37	3.64e-11	1.04e-09	-0.328	0.104	0.442	-
CYTH4	-1.09	7.57e-06	6.41e-05	-0.592	0.104	0.442	-
IL2RB	-1.64	2.13e-05	0.000158	0.351	0.104	0.442	-
PRMT3	0.45	0.000431	0.00213	0.256	0.104	0.442	-
SMS	0.6	0.00117	0.00505	0.177	0.104	0.442	-
STMN3	-0.65	0.00181	0.0073	-0.435	0.104	0.442	-
DHCR24	-2.4	5.29e-08	7.79e-07	-0.508	0.105	0.443	-
BCL6	1.12	0.000246	0.00131	0.505	0.105	0.443	-
S100A16	-4.85	8.72e-18	6.6e-16	-0.843	0.105	0.444	-
SKAP2	-1.9	1.72e-07	2.21e-06	-0.666	0.106	0.444	-
IMMP2L	1.04	3.94e-06	3.61e-05	0.34	0.105	0.444	-
BTN3A1	-0.8	7.32e-06	6.23e-05	-0.263	0.105	0.444	-
CSTB	-1.28	1.17e-05	9.32e-05	-0.229	0.105	0.444	-
DBN1	1.03	2.15e-05	0.00016	0.381	0.105	0.444	-
CA5B	-0.98	3.29e-05	0.00023	-0.629	0.106	0.444	-
ATP13A1	0.42	5.45e-05	0.000356	0.159	0.105	0.444	-
OARD1	-0.38	0.000112	0.00066	0.17	0.105	0.444	-
EVA1B	-1.16	0.000622	0.00293	-1.69	0.105	0.444	-
ZNF20	1.15	3.01e-09	5.87e-08	0.161	0.106	0.445	-
GGT5	-3.21	2.65e-11	7.67e-10	-1.57	0.107	0.446	-
GIT1	0.68	1.33e-05	0.000105	-0.0874	0.106	0.446	-
PFN2	-1.69	3.16e-05	0.000222	-0.575	0.106	0.446	-
HECTD4	0.54	0.000374	0.00189	0.124	0.107	0.446	-
FBRSL1	0.7	0.00118	0.00509	0.16	0.107	0.446	-
FTL	-0.73	0.00132	0.00559	0.749	0.107	0.446	-
XYLT2	0.53	0.000173	0.000967	-0.218	0.107	0.447	-
GPATCH4	0.7	4.41e-05	0.000298	0.255	0.108	0.448	-
SLA2	-1.15	0.00036	0.00183	0.242	0.108	0.449	-
TAF1D	-0.6	0.000832	0.00378	-0.221	0.108	0.449	-
ERAP2	-0.68	0.00182	0.00732	-0.581	0.109	0.45	-
ATP10D	1.21	1.55e-09	3.18e-08	0.349	0.109	0.452	-
ENG	-0.78	0.000395	0.00198	-0.498	0.109	0.452	-
SYNM	-4.3	3.03e-17	2.13e-15	-0.803	0.11	0.454	-
POLR3B	0.7	8.2e-07	8.91e-06	0.146	0.11	0.454	-
TBC1D7	0.77	5.3e-05	0.000347	0.21	0.11	0.454	-
NLN	0.98	0.000105	0.000625	0.248	0.111	0.454	-
ZNF174	0.54	0.000965	0.00428	0.184	0.11	0.454	-
RGN	1	0.00144	0.006	-0.752	0.111	0.454	-
EIF2AK4	0.46	0.00227	0.00878	-0.28	0.11	0.454	-
TBC1D8	0.97	0.00237	0.00911	-0.51	0.11	0.454	-
PBDC1	-0.7	2.5e-07	3.08e-06	-0.467	0.111	0.455	-
PRTFDC1	-2.5	1.5e-06	1.52e-05	-0.646	0.111	0.455	-
AIF1L	-2.94	9.72e-09	1.69e-07	-0.832	0.111	0.456	-
BCL9L	-1.09	2.91e-06	2.76e-05	-0.284	0.112	0.457	-
EFHD2	-0.63	0.00117	0.00504	-0.185	0.112	0.457	-
FBXW7	-1.23	1.1e-07	1.48e-06	-0.295	0.113	0.459	-
PAQR8	-1.27	3.06e-05	0.000217	-0.338	0.113	0.459	-
F5	-1.49	0.000184	0.00102	-0.51	0.113	0.459	-
DGKD	0.9	0.000397	0.00199	0.363	0.113	0.459	-
SLC10A3	-0.57	0.00157	0.00646	0.222	0.113	0.46	-
GTF2I	0.56	0.000409	0.00204	0.127	0.114	0.461	-
HSH2D	-0.89	0.00184	0.00737	0.615	0.114	0.461	-
ADAMTS7	3.9	4.04e-19	3.64e-17	1.03	0.116	0.462	-
ITGB7	-1.88	9.03e-11	2.36e-09	-0.579	0.115	0.462	-
TMCC3	-2.54	6.9e-09	1.24e-07	-0.654	0.115	0.462	-
CBX6	1.03	1.6e-08	2.63e-07	-0.305	0.115	0.462	-
SCIN	2.91	2.01e-07	2.55e-06	0.31	0.114	0.462	-
METTL2A	0.55	5.36e-06	4.77e-05	0.246	0.115	0.462	-
B3GALNT2	0.81	6.56e-06	5.68e-05	-0.233	0.115	0.462	-
ZNF652	-0.7	1.6e-05	0.000123	-0.238	0.116	0.462	-
CMC1	-0.65	1.86e-05	0.00014	-0.271	0.115	0.462	-
TMEM184B	0.94	2.61e-05	0.000189	0.309	0.115	0.462	-
PIEZO1	-0.88	3.04e-05	0.000215	-0.295	0.115	0.462	-
THRA	0.76	6.95e-05	0.000437	0.35	0.115	0.462	-
PCDHGB7	-1.62	7.19e-05	0.00045	-1.01	0.116	0.462	-
NDUFC1	-0.56	0.000576	0.00274	-0.212	0.115	0.462	-
DUSP18	-0.66	0.000632	0.00297	0.67	0.115	0.462	-
LIMD2	-0.67	0.000241	0.00129	0.282	0.117	0.464	-
NBEAL2	-1.59	2.57e-11	7.48e-10	-0.223	0.117	0.465	-
ZDHHC6	-0.36	0.000154	0.000875	0.172	0.117	0.465	-
KLRK1	-3.1	4.38e-14	2.06e-12	-1.26	0.119	0.466	-
GCNT1	-1.4	2.57e-09	5.09e-08	-0.318	0.118	0.466	-
ST3GAL2	1	2.11e-07	2.65e-06	0.173	0.118	0.466	-
CLIC3	-2.11	4.06e-07	4.75e-06	-0.756	0.118	0.466	-
ZNF131	0.39	0.000367	0.00186	0.114	0.118	0.466	-
SLC25A35	0.66	0.000498	0.00241	0.278	0.118	0.466	-
RANBP10	0.55	0.00156	0.00644	0.136	0.118	0.466	-
IFT88	0.34	0.00166	0.00677	-0.254	0.118	0.466	-
OSTF1	-1.03	1.59e-07	2.06e-06	-0.247	0.119	0.467	-
GABBR1	-1.55	2.32e-08	3.7e-07	-0.454	0.119	0.468	-
NPTX1	-2	0.000404	0.00202	-0.458	0.119	0.468	-
ELL2	-2.34	1.49e-13	6.41e-12	-0.381	0.12	0.469	-
THBS1	-3.15	1.24e-11	3.81e-10	-0.648	0.12	0.469	-
MAP1B	1.22	0.000251	0.00134	1.04	0.12	0.469	-
ARMCX2	-1.18	0.00101	0.00445	-0.689	0.12	0.47	-
ESAM	1.94	1.96e-05	0.000148	0.907	0.121	0.471	-
MPPE1	-0.49	0.000768	0.00352	0.217	0.12	0.471	-
PCBP4	1.34	8.92e-07	9.61e-06	0.483	0.121	0.472	-
PANK1	1.25	6.16e-05	0.000394	0.211	0.121	0.472	-
IKBKE	0.72	0.000236	0.00127	-0.214	0.121	0.472	-
HID1	2.54	1.34e-10	3.37e-09	0.197	0.123	0.474	-
THEM4	-1.69	6.43e-06	5.59e-05	0.541	0.123	0.474	-
ZNF219	1.38	5.3e-05	0.000347	0.347	0.122	0.474	-
MERTK	-1.7	0.000141	0.000811	-0.723	0.123	0.474	-
ZNF567	0.67	6.24e-06	5.44e-05	0.223	0.123	0.475	-
SYPL1	-0.66	0.000284	0.00149	-0.319	0.124	0.475	-
SLC40A1	-2.04	1.35e-06	1.38e-05	0.268	0.124	0.476	-
ECE1	-1.17	0.000725	0.00334	-0.337	0.124	0.476	-
RGS2	-1.32	0.00141	0.0059	-0.637	0.124	0.476	-
TBC1D24	1.25	4.05e-08	6.1e-07	0.17	0.124	0.477	-
TEKT3	2.16	4.16e-05	0.000283	0.442	0.125	0.477	-
PLD3	-0.75	4.88e-05	0.000325	-0.298	0.125	0.477	-
GLYR1	0.38	0.00051	0.00246	-0.157	0.125	0.477	-
SNTB1	0.99	0.000851	0.00384	0.509	0.125	0.477	-
KBTBD6	1.25	4.53e-09	8.48e-08	0.236	0.126	0.479	-
SAMHD1	-1.59	2.55e-08	4.02e-07	-0.672	0.127	0.48	-
RDX	-1.11	2.59e-07	3.16e-06	-0.172	0.127	0.48	-
ASS1	2.72	8.96e-07	9.64e-06	0.697	0.127	0.48	-
IFI35	-0.91	0.000134	0.000777	-0.212	0.126	0.48	-
TRNAU1AP	-0.47	0.000134	0.000777	-0.0964	0.126	0.48	-
SMAP2	-1.23	4.67e-08	6.97e-07	-0.192	0.127	0.481	-
RAB11A	-0.48	0.000281	0.00148	-0.127	0.127	0.481	-
SYNGAP1	0.81	0.000159	0.000897	-0.217	0.128	0.482	-
JOSD2	-0.81	0.000239	0.00128	-0.33	0.129	0.484	-
CTNNA2	2.43	0.000515	0.00248	-0.794	0.129	0.484	-
ZNF569	0.73	1.49e-06	1.52e-05	0.174	0.129	0.485	-
ARHGEF1	-0.62	4.57e-05	0.000307	-0.153	0.129	0.485	-
EXOG	0.56	6.82e-05	0.00043	0.171	0.13	0.485	-
CPEB3	-0.63	8.38e-05	0.000514	-0.184	0.129	0.485	-
GPD1	0.96	8.97e-05	0.000546	0.701	0.13	0.485	-
TSPAN4	0.63	0.0014	0.00589	0.66	0.129	0.485	-
MADD	-0.51	0.00246	0.00937	-0.164	0.129	0.485	-
TMEM41B	-0.64	0.00036	0.00183	-0.166	0.13	0.486	-
ATAD3A	0.57	0.000789	0.0036	-0.128	0.13	0.486	-
CTSB	-1.08	9.54e-08	1.3e-06	-0.382	0.131	0.487	-
TIMP1	-1.66	1.15e-07	1.53e-06	-0.416	0.132	0.489	-
GMCL1	1.07	1.73e-17	1.24e-15	0.17	0.132	0.491	-
ANKS1B	-1.14	0.000477	0.00232	-0.864	0.132	0.491	-
MEIS1	-2.42	1.9e-08	3.07e-07	-0.564	0.133	0.492	-
SGSH	-1.43	3.55e-06	3.3e-05	-0.538	0.133	0.492	-
DOCK6	-2.58	2.29e-07	2.84e-06	-0.647	0.134	0.493	-
SPPL2A	-0.52	0.000112	0.000662	0.265	0.134	0.493	-
CPOX	-0.94	0.00107	0.00468	0.175	0.134	0.493	-
EHD2	-3.17	3.51e-09	6.72e-08	-0.717	0.135	0.494	-
FLT4	-2.78	8.65e-09	1.51e-07	-0.988	0.134	0.494	-
HGS	0.56	0.000124	0.000726	0.0867	0.134	0.494	-
SAP30	-1	0.000638	0.00299	0.143	0.134	0.494	-
TNKS1BP1	0.6	0.000712	0.00329	0.205	0.135	0.495	-
IFITM3	-2.48	2.18e-16	1.4e-14	-0.271	0.136	0.497	-
ADAM15	-0.96	3.13e-05	0.000221	-0.258	0.136	0.497	-
PIK3R6	-2.76	1.91e-16	1.24e-14	-0.652	0.136	0.498	-
PCTP	-1.05	1.76e-06	1.75e-05	0.403	0.137	0.498	-
SLC25A10	0.67	0.00264	0.00991	-0.238	0.137	0.498	-
NRN1	-5.32	1.35e-20	1.4e-18	-0.74	0.138	0.499	-
ZNF318	-1.27	8.02e-07	8.77e-06	-0.212	0.138	0.499	-
ZIK1	0.95	3.21e-05	0.000225	0.326	0.137	0.499	-
TLR7	-3.86	1.76e-20	1.79e-18	-0.777	0.138	0.5	-
TGFBR1	-1.43	5.51e-10	1.22e-08	-0.159	0.138	0.5	-
FNDC3B	-1.31	2.52e-05	0.000184	-0.582	0.138	0.5	-
HDAC10	-0.66	0.000411	0.00205	0.195	0.138	0.5	-
MFSD9	0.69	2.95e-05	0.00021	-0.195	0.139	0.501	-
ESR1	1.15	0.000254	0.00135	0.433	0.139	0.501	-
CIITA	-0.75	0.00133	0.00562	-0.393	0.139	0.501	-
ORMDL2	-0.52	0.000122	0.000712	-0.756	0.139	0.502	-
PHOSPHO1	-2.04	2.08e-06	2.04e-05	-0.564	0.14	0.503	-
NT5C3A	-0.72	2.86e-06	2.72e-05	0.159	0.14	0.503	-
CADM4	1.32	4.12e-05	0.000281	0.487	0.141	0.503	-
SLC19A1	-0.84	0.00117	0.00503	-0.261	0.14	0.503	-
MRC1	-5.65	1.42e-22	1.92e-20	-1.12	0.141	0.504	-
OXR1	-1.12	2.75e-08	4.3e-07	0.377	0.141	0.504	-
ACTN4	-0.5	0.000662	0.00309	-0.144	0.141	0.504	-
DYRK3	1.73	1.47e-10	3.67e-09	0.481	0.142	0.505	-
NXF3	-1.77	0.00029	0.00152	0.475	0.142	0.505	-
NEK7	-0.45	0.00196	0.00777	-0.177	0.142	0.505	-
ERICH1	-1	2.61e-08	4.1e-07	-0.132	0.143	0.506	-
TLR6	-4.21	2.76e-44	3.13e-41	-0.423	0.143	0.507	-
POLR2D	0.51	3.32e-05	0.000232	0.0927	0.144	0.509	-
PIP4K2A	-1.01	4.63e-05	0.00031	0.21	0.144	0.509	-
CCDC14	0.91	5.48e-06	4.86e-05	-0.193	0.145	0.51	-
SELL	-1.99	2.2e-09	4.42e-08	-0.687	0.146	0.511	-
ACSS1	-0.95	2.48e-09	4.93e-08	-0.35	0.145	0.511	-
BST2	-1.61	1.32e-14	6.72e-13	-0.353	0.147	0.512	-
MPEG1	-2.35	1.55e-09	3.2e-08	-0.94	0.147	0.512	-
ITGB2	-1.48	2.22e-06	2.16e-05	-0.4	0.147	0.512	-
PLXNB1	1.18	9.22e-05	0.00056	0.275	0.146	0.512	-
RAB11FIP3	0.46	0.000556	0.00266	-0.201	0.146	0.512	-
HSP90AA1	0.48	0.00162	0.00665	0.0822	0.147	0.512	-
PTGS1	-1.9	5e-12	1.66e-10	-0.39	0.148	0.514	-
WDR43	0.55	4.86e-05	0.000324	-0.126	0.148	0.514	-
SHANK1	2.72	1.74e-11	5.25e-10	0.405	0.148	0.515	-
LGR6	2.48	6.18e-07	6.93e-06	0.532	0.148	0.515	-
ANKRD33B	1.19	0.00192	0.00765	-0.676	0.148	0.515	-
PPAN	0.55	0.00155	0.0064	-0.319	0.149	0.516	-
AKAP9	1.01	4.98e-09	9.22e-08	0.114	0.15	0.517	-
CLPTM1L	0.77	3.11e-07	3.74e-06	0.192	0.15	0.517	-
FAM171A2	2.75	8.37e-13	3.13e-11	0.342	0.151	0.518	-
VTN	1.33	1.8e-07	2.3e-06	-0.671	0.151	0.518	-
KBTBD4	0.5	0.00111	0.00481	0.139	0.151	0.518	-
CD244	-1.1	0.0013	0.00553	0.518	0.151	0.518	-
MME	-2.3	2.96e-10	6.9e-09	-0.783	0.152	0.519	-
VMP1	-1.04	5.42e-08	7.94e-07	-0.14	0.152	0.519	-
ZNF266	0.48	0.00151	0.00625	0.299	0.152	0.519	-
COL6A3	-2.79	3.29e-08	5.03e-07	-0.501	0.152	0.52	-
JAM3	-0.88	0.00137	0.00576	0.338	0.152	0.52	-
P2RY14	-4.18	2.08e-21	2.34e-19	-1.55	0.153	0.521	-
PUS7	1.06	9.17e-06	7.56e-05	0.262	0.153	0.521	-
DOCK8	-1.36	2.41e-12	8.35e-11	-0.409	0.154	0.523	-
BCKDHB	0.85	0.00135	0.0057	0.215	0.154	0.523	-
RNF2	-0.7	9.75e-08	1.33e-06	-0.132	0.155	0.525	-
PBX2	-0.69	8.12e-07	8.86e-06	-0.157	0.156	0.525	-
STX4	-0.61	3.59e-05	0.000248	-0.151	0.155	0.525	-
IKZF4	0.68	5.2e-05	0.000343	0.221	0.155	0.525	-
DDX59	-0.43	0.000167	0.000939	0.172	0.155	0.525	-
FLG	1.97	0.00218	0.00849	-0.602	0.155	0.525	-
TNFSF8	-3.12	8.18e-17	5.62e-15	-0.49	0.156	0.526	-
SLC9A3R1	-1.31	3.03e-08	4.68e-07	-0.327	0.156	0.526	-
SP4	0.99	1.11e-05	8.92e-05	0.262	0.156	0.526	-
ZNF134	0.68	2.99e-05	0.000212	0.108	0.156	0.526	-
PARP8	-0.85	0.00045	0.00221	-0.207	0.156	0.526	-
KIAA1671	-3.12	2.14e-11	6.34e-10	-0.55	0.157	0.527	-
KBTBD8	-1.26	2.72e-05	0.000195	0.249	0.157	0.527	-
CEACAM21	-0.75	0.000272	0.00144	0.641	0.157	0.527	-
HS6ST2	-5.84	3.09e-18	2.54e-16	-0.778	0.158	0.528	-
TRMT12	-1.19	1e-08	1.73e-07	0.223	0.158	0.528	-
ZNF462	-3.24	6.14e-10	1.35e-08	-0.583	0.158	0.529	-
LMF2	-0.5	2.37e-05	0.000174	-0.326	0.159	0.529	-
IL17RA	-0.97	0.000254	0.00135	-0.24	0.159	0.529	-
C20orf96	0.67	0.00255	0.00963	0.42	0.158	0.529	-
ID2	-1.97	1.22e-09	2.55e-08	-0.794	0.159	0.53	-
IRF7	-1.22	3.29e-06	3.08e-05	-0.315	0.159	0.53	-
GRK5	-2.7	1.41e-14	7.12e-13	-0.458	0.161	0.531	-
CHRDL1	-4.65	4.4e-12	1.48e-10	-0.569	0.161	0.531	-
VANGL2	2.65	2.96e-10	6.9e-09	0.579	0.161	0.531	-
TC2N	-2.24	5.34e-10	1.19e-08	0.415	0.161	0.531	-
GFI1	1.16	3.24e-07	3.88e-06	0.29	0.16	0.531	-
PPA2	0.46	1.23e-05	9.78e-05	0.168	0.16	0.531	-
STXBP3	-0.43	0.000767	0.00352	-0.137	0.16	0.531	-
FKBP5	-1.04	0.00215	0.0084	0.245	0.161	0.531	-
RWDD4	0.49	0.0005	0.00242	0.14	0.162	0.533	-
PARVG	-1.52	1.49e-13	6.41e-12	-0.255	0.163	0.535	-
PTMS	-2.41	2.26e-09	4.53e-08	-0.564	0.163	0.535	-
TRIM37	0.4	0.000123	0.000716	0.104	0.164	0.537	-
IL6ST	-2.25	5.82e-18	4.54e-16	-0.407	0.165	0.538	-
PRDM8	-2.24	9.55e-11	2.49e-09	-1.01	0.165	0.538	-
IQGAP1	-0.58	3.59e-05	0.000248	0.126	0.166	0.539	-
PSMD14	0.46	0.000446	0.0022	0.0575	0.165	0.539	-
KLHL13	4.22	3.88e-15	2.15e-13	0.941	0.166	0.54	-
GATAD1	0.7	1.26e-07	1.67e-06	0.101	0.166	0.54	-
ACACB	1.27	1.09e-05	8.79e-05	0.306	0.166	0.54	-
ZHX3	0.78	0.00035	0.00178	-0.165	0.169	0.545	-
ZNF672	-0.82	1.98e-06	1.96e-05	-0.226	0.171	0.549	-
MYO1D	-1.52	5.52e-05	0.00036	-0.442	0.171	0.549	-
XPC	-0.46	0.0025	0.00948	-0.265	0.171	0.549	-
ABI2	1	2.16e-08	3.47e-07	0.246	0.171	0.55	-
RGS10	-1.3	2.18e-05	0.000162	-0.272	0.172	0.55	-
SNX2	-0.67	6.35e-05	0.000404	-0.137	0.172	0.55	-
TOR1AIP1	-0.6	0.000468	0.00229	-0.143	0.172	0.55	-
RAB5C	-0.59	0.000478	0.00233	-0.129	0.172	0.55	-
HERC5	-0.86	0.000765	0.00351	-0.41	0.172	0.55	-
SLC9B2	0.65	0.00131	0.00556	0.318	0.172	0.55	-
SHMT2	1.07	4.04e-09	7.6e-08	0.131	0.173	0.551	-
MDH2	0.64	3.5e-05	0.000243	0.124	0.172	0.551	-
RBM15	0.73	6.1e-05	0.000391	-0.0708	0.172	0.551	-
TSPAN15	-3.42	1.38e-14	6.99e-13	-0.395	0.173	0.552	-
NPR1	-3.06	1.97e-14	9.6e-13	-0.974	0.174	0.552	-
GK5	1.26	2.34e-10	5.61e-09	0.307	0.174	0.554	-
RORC	-1.85	6.06e-06	5.31e-05	-0.199	0.175	0.554	-
KIF15	0.79	0.00206	0.0081	0.235	0.175	0.554	-
S1PR1	-2.49	7.38e-13	2.8e-11	-0.502	0.175	0.555	-
EIF4ENIF1	0.33	0.00117	0.00504	0.0782	0.175	0.555	-
ATP4A	1.39	8.03e-06	6.73e-05	0.66	0.177	0.556	-
ATP2B3	1.21	0.000101	0.000607	-0.557	0.176	0.556	-
RHPN1	1.06	0.000127	0.000738	-0.476	0.177	0.556	-
DCN	-2.12	0.000906	0.00405	-1.25	0.176	0.556	-
PFKFB4	-1.87	1.54e-10	3.81e-09	-0.319	0.177	0.557	-
AKT1	0.69	3.33e-10	7.69e-09	0.118	0.177	0.557	-
PPBP	-2.71	3.49e-07	4.15e-06	-0.677	0.178	0.557	-
FBXO25	0.85	6.67e-05	0.000423	0.274	0.178	0.558	-
EPHA7	-7.98	1.35e-48	1.92e-45	-0.96	0.179	0.559	-
PLEKHA1	-1.56	3.28e-07	3.92e-06	-0.45	0.179	0.559	-
PLEKHA8	1.32	0.000343	0.00175	0.369	0.18	0.56	-
SRRT	0.44	0.00154	0.00635	0.0556	0.18	0.56	-
IFIT2	-1.74	1.16e-08	1.95e-07	-0.333	0.18	0.561	-
SIGLEC15	-2.53	6.09e-08	8.81e-07	-0.756	0.18	0.561	-
CPLX1	2.56	3.43e-10	7.92e-09	-0.435	0.181	0.563	-
ELOVL1	-0.69	8.19e-07	8.91e-06	-0.128	0.182	0.564	-
ARMC2	-0.69	0.000404	0.00202	0.335	0.182	0.564	-
IL1RAP	-3.76	2.26e-30	7.13e-28	-0.457	0.183	0.565	-
PON2	-2.87	3.17e-12	1.08e-10	-0.466	0.182	0.565	-
MTOR	0.4	2.05e-05	0.000154	-0.0709	0.183	0.565	-
SETDB1	0.33	3.14e-05	0.000221	0.0727	0.182	0.565	-
CLIC5	-4.17	1.73e-11	5.23e-10	-1.02	0.183	0.566	-
ATP8B2	-1.01	1.22e-07	1.63e-06	-0.384	0.184	0.566	-
GYPC	-1.24	4.47e-05	0.000301	-0.344	0.184	0.566	-
LTB	-2.71	1.44e-14	7.26e-13	-0.45	0.185	0.567	-
FCGRT	-1.65	9.25e-10	1.97e-08	-0.634	0.185	0.567	-
JAG1	-2.06	8.65e-06	7.19e-05	-1.13	0.185	0.567	-
FAM78A	-1.15	7.72e-05	0.000479	-0.394	0.184	0.567	-
NUDT21	0.57	3.6e-05	0.000249	0.0908	0.186	0.57	-
KCNJ11	1.2	0.000975	0.00431	0.336	0.186	0.57	-
HPS5	-0.35	0.00104	0.00457	0.124	0.187	0.571	-
UBA5	0.47	0.000616	0.00291	0.0901	0.187	0.572	-
TLE6	1.6	4.53e-05	0.000305	-0.469	0.189	0.574	-
EFNB3	1.54	0.000142	0.000816	-0.597	0.188	0.574	-
ATIC	0.98	6.86e-07	7.63e-06	0.104	0.189	0.575	-
EPHA2	-1.74	0.000939	0.00418	-1.51	0.189	0.575	-
PPP2R5D	0.39	0.00122	0.00521	-0.0942	0.189	0.575	-
TBXAS1	-2.56	5.26e-22	6.81e-20	-0.488	0.19	0.576	-
GRIP1	2.93	7.57e-16	4.6e-14	0.414	0.19	0.576	-
ITGAL	-1.9	7.28e-14	3.3e-12	-0.439	0.19	0.576	-
CD34	-3.04	2.93e-12	1.01e-10	-0.954	0.191	0.576	-
CDK6	-1.49	9.64e-12	3.02e-10	-0.227	0.19	0.576	-
ADAMTS1	2.69	6.62e-06	5.73e-05	0.5	0.191	0.576	-
EPHX1	-0.6	5.41e-05	0.000354	-0.263	0.19	0.576	-
KLHL25	0.82	7.48e-05	0.000465	0.161	0.19	0.576	-
TUBB3	1.56	0.000264	0.0014	-0.609	0.191	0.576	-
ICA1L	0.75	0.000285	0.0015	0.516	0.19	0.576	-
TMEM70	-0.62	0.000878	0.00395	-0.184	0.191	0.576	-
PARVB	-2.83	9.58e-17	6.49e-15	-0.628	0.192	0.577	-
PHC2	0.6	1.14e-05	9.18e-05	0.147	0.192	0.577	-
MECOM	-1.87	2.13e-05	0.000158	-0.767	0.192	0.577	-
TBC1D10C	-0.92	2.66e-05	0.000192	-0.363	0.192	0.577	-
HCK	-1.17	0.000703	0.00325	-0.948	0.192	0.577	-
PNPLA8	-0.72	0.0017	0.00691	0.196	0.192	0.577	-
NLRP3	-1.26	5.15e-05	0.00034	-0.442	0.193	0.578	-
UBA2	0.44	0.000307	0.00159	0.102	0.193	0.578	-
TBC1D9	-4.12	9.64e-26	2.13e-23	-0.569	0.194	0.579	-
BMS1	0.41	0.000877	0.00395	-0.119	0.194	0.579	-
ARHGEF16	-1.13	0.00243	0.00928	-0.723	0.194	0.579	-
COBLL1	-2.21	1.29e-09	2.68e-08	-0.652	0.195	0.58	-
C4orf46	0.82	1.06e-05	8.62e-05	0.232	0.195	0.58	-
KXD1	-0.44	1.61e-05	0.000124	0.159	0.195	0.58	-
TNFRSF19	-1.88	9.71e-05	0.000586	0.311	0.195	0.58	-
PSAT1	2.02	4.92e-08	7.3e-07	0.364	0.196	0.581	-
GIMAP2	-1.78	3.32e-13	1.33e-11	-0.271	0.196	0.582	-
MOB3A	-0.97	0.00129	0.00547	-0.367	0.196	0.582	-
MEGF6	-2.13	9.97e-15	5.21e-13	-1.44	0.197	0.583	-
HES1	-3.38	1.08e-13	4.74e-12	-0.314	0.197	0.583	-
JAK2	-0.85	1.28e-06	1.32e-05	-0.304	0.197	0.583	-
HAGHL	1.03	0.000448	0.0022	0.328	0.197	0.583	-
GZMH	-1.34	0.00234	0.009	-0.41	0.198	0.584	-
PA2G4	0.46	0.000994	0.00438	-0.0959	0.198	0.585	-
NPHP1	1.66	4.37e-06	3.97e-05	0.814	0.199	0.586	-
SIGLEC12	-2.8	5.25e-05	0.000345	-0.4	0.199	0.586	-
ELAVL1	0.51	6.28e-05	0.000401	0.0592	0.199	0.586	-
INO80C	-1.56	5.01e-09	9.27e-08	-0.162	0.201	0.589	-
CNNM2	0.59	0.00054	0.00259	0.165	0.201	0.589	-
NELFA	0.42	0.000683	0.00317	-0.0921	0.201	0.59	-
AR	-1.94	0.00205	0.00807	-0.309	0.201	0.59	-
IQCC	0.54	0.00248	0.00943	0.196	0.202	0.59	-
AIFM2	1.05	1.09e-07	1.46e-06	0.39	0.202	0.591	-
MICAL1	-0.93	3.65e-07	4.32e-06	-0.242	0.202	0.591	-
PEG10	-5.52	1.31e-19	1.24e-17	-0.356	0.203	0.592	-
NUP210	0.9	2.92e-05	0.000208	0.209	0.203	0.592	-
AKT3	1.15	0.00108	0.00473	0.324	0.203	0.592	-
IL18R1	-2.99	2.27e-15	1.3e-13	0.543	0.204	0.594	-
TTYH2	-2.13	4.8e-14	2.23e-12	-0.377	0.206	0.596	-
NYNRIN	2.91	4.85e-11	1.34e-09	0.369	0.205	0.596	-
CXCR5	-2.36	1.59e-07	2.06e-06	-0.377	0.206	0.596	-
FARP1	-1.85	2.04e-06	2e-05	0.551	0.205	0.596	-
THSD7A	-5	6.02e-20	5.89e-18	-0.761	0.207	0.598	-
IL27RA	-1.72	5.37e-14	2.46e-12	-0.234	0.207	0.598	-
ADO	0.55	7.87e-06	6.63e-05	0.11	0.207	0.598	-
ALOX5AP	-2.86	5.49e-15	2.98e-13	-0.301	0.21	0.602	-
DENND3	-1.69	1.38e-10	3.48e-09	-0.304	0.21	0.602	-
FZD2	1.31	0.000169	0.000946	0.269	0.21	0.602	-
PALM	-2.32	1.01e-08	1.74e-07	-0.549	0.211	0.603	-
SMO	1.6	2.81e-07	3.41e-06	0.537	0.211	0.603	-
LIMD1	-0.85	8.75e-05	0.000535	-0.27	0.211	0.603	-
TJP1	-2.3	0.000418	0.00207	-0.627	0.211	0.603	-
GALC	-0.66	0.000749	0.00345	0.482	0.211	0.603	-
JMJD6	-0.67	0.00213	0.00833	-0.0848	0.211	0.603	-
FGD6	-1.94	1.98e-10	4.83e-09	-0.296	0.212	0.604	-
ANGPT1	-2.66	8.3e-09	1.46e-07	-0.485	0.212	0.604	-
LAX1	-1.31	6.86e-07	7.63e-06	0.399	0.212	0.604	-
EMILIN2	-1.57	1.2e-06	1.24e-05	-0.946	0.212	0.604	-
CHD5	1.44	5.15e-05	0.00034	-0.372	0.212	0.604	-
WASF2	-0.55	8.95e-05	0.000545	0.153	0.212	0.604	-
KDM5B	0.99	0.000323	0.00167	0.392	0.213	0.604	-
UAP1	1.17	0.00033	0.0017	0.275	0.213	0.604	-
VRK3	-0.3	0.00171	0.00697	-0.0809	0.212	0.604	-
POU4F1	-5.23	8.06e-20	7.79e-18	-1.24	0.213	0.605	-
MCF2L	-2.32	9.51e-10	2.02e-08	-0.543	0.213	0.605	-
NIPSNAP3A	-0.76	3.8e-05	0.000261	0.301	0.214	0.605	-
C7orf26	0.45	0.000923	0.00412	0.0925	0.214	0.605	-
WDR66	-1.18	0.00158	0.00649	-1.07	0.214	0.605	-
MR1	-0.48	0.00125	0.00533	-0.172	0.214	0.606	-
TANK	-0.64	0.0011	0.0048	0.102	0.216	0.607	-
AZI2	-0.37	0.00161	0.0066	-0.121	0.215	0.607	-
RGMB	-2.53	2.72e-08	4.25e-07	-0.294	0.216	0.608	-
CD3D	-2.01	4e-07	4.68e-06	0.142	0.216	0.608	-
CDKN2AIP	0.55	0.00109	0.00474	0.131	0.216	0.608	-
PPM1F	-1.26	6.79e-10	1.48e-08	-0.272	0.217	0.609	-
IRF4	1.82	9.28e-07	9.95e-06	0.32	0.217	0.609	-
LTV1	0.61	5.43e-06	4.82e-05	-0.242	0.217	0.609	-
PEBP1	0.54	0.00136	0.00575	0.152	0.217	0.609	-
PAWR	-2.17	7.04e-06	6.03e-05	0.533	0.218	0.61	-
PRKAA1	-0.54	8.78e-05	0.000536	0.109	0.218	0.61	-
TMOD2	-1.14	0.000132	0.000766	-0.287	0.218	0.61	-
DAXX	-0.48	0.00185	0.00742	-0.0818	0.218	0.61	-
TLR1	-1.62	5.61e-11	1.52e-09	-0.319	0.219	0.611	-
TLE1	-1.29	9.1e-05	0.000554	-0.31	0.219	0.611	-
PHF14	0.47	0.000466	0.00228	0.12	0.219	0.611	-
RAB11FIP4	-0.82	0.00145	0.00605	-0.308	0.219	0.611	-
RILPL1	-1.54	9.47e-07	1.01e-05	-0.454	0.219	0.612	-
ZNF721	0.53	0.000753	0.00346	0.264	0.22	0.612	-
NAP1L5	-0.58	0.00265	0.00995	0.504	0.22	0.612	-
ARMC9	1.95	1.5e-09	3.1e-08	0.198	0.222	0.613	-
SUN2	-0.69	2.92e-07	3.53e-06	-0.18	0.221	0.613	-
RENBP	-1	8.02e-06	6.73e-05	-0.413	0.22	0.613	-
TTL	0.52	0.000672	0.00313	0.124	0.222	0.613	-
MTUS2	-1.31	0.00111	0.00481	-0.453	0.221	0.613	-
BCL11B	1.25	0.0014	0.00587	0.176	0.222	0.613	-
NPTX2	-1.87	0.00162	0.00665	0.636	0.221	0.613	-
ST14	-3	3.9e-12	1.32e-10	0.55	0.223	0.614	-
ATF5	2.21	2.8e-10	6.56e-09	0.532	0.223	0.614	-
PRKG1	1.94	3.25e-05	0.000228	-0.957	0.223	0.614	-
DYNC1I1	1.98	0.000727	0.00336	-0.971	0.222	0.614	-
MAP4K4	-0.48	0.000849	0.00384	-0.145	0.222	0.614	-
PRR5	-1.13	0.00016	0.000902	-0.281	0.224	0.615	-
SDCCAG8	-0.58	2.75e-05	0.000197	-0.145	0.225	0.617	-
SLC25A13	0.6	6.75e-05	0.000426	0.313	0.225	0.617	-
TTPAL	0.52	0.00131	0.00556	0.135	0.226	0.619	-
IRF2BP1	0.74	9.23e-06	7.61e-05	0.0817	0.226	0.62	-
KIF24	1.17	3.66e-07	4.32e-06	0.178	0.227	0.621	-
MTRF1L	0.67	1.75e-06	1.75e-05	0.108	0.227	0.621	-
CD226	-1.67	1.99e-05	0.00015	0.478	0.227	0.621	-
CCR7	-1.95	9.85e-09	1.7e-07	-0.511	0.228	0.622	-
BHLHE40	-1.44	6.01e-05	0.000386	-0.526	0.229	0.623	-
AHI1	0.88	0.00127	0.00542	0.239	0.228	0.623	-
CSGALNACT1	-2.75	4.91e-21	5.39e-19	-0.668	0.23	0.625	-
MTIF3	-1.02	2.56e-08	4.04e-07	-0.172	0.231	0.626	-
ITPR1	-1.26	3.04e-08	4.7e-07	-0.335	0.231	0.626	-
FAM171B	-2.12	1.03e-05	8.38e-05	-0.901	0.231	0.626	-
TRIP4	-0.41	0.000107	0.000635	-0.0861	0.231	0.626	-
CLCN3	-0.67	0.000275	0.00145	-0.156	0.231	0.626	-
LGALS1	-1.32	0.000838	0.00379	-0.41	0.23	0.626	-
RALBP1	0.66	1.42e-05	0.000111	0.117	0.232	0.627	-
CD44	-1.43	2.89e-07	3.51e-06	-0.446	0.233	0.628	-
UBE2E2	-1	5.06e-05	0.000335	-0.347	0.233	0.628	-
HELZ2	-2.02	8.35e-11	2.2e-09	-0.287	0.234	0.629	-
SFR1	-0.59	0.00012	0.000705	0.15	0.234	0.629	-
ATMIN	0.54	0.000555	0.00266	-0.155	0.234	0.629	-
RBM17	-0.51	0.000923	0.00412	-0.0542	0.233	0.629	-
SIGLEC9	-2.34	1.85e-07	2.36e-06	-1.09	0.235	0.631	-
RCOR2	2.71	4.22e-13	1.66e-11	0.314	0.237	0.633	-
ZNF664	0.9	5.57e-07	6.29e-06	0.138	0.237	0.633	-
SDHA	0.71	3.15e-06	2.96e-05	0.168	0.238	0.633	-
SORD	1.11	7.17e-06	6.13e-05	0.254	0.237	0.633	-
JRKL	-1.03	9.11e-06	7.52e-05	-0.215	0.237	0.633	-
GCA	-1.23	0.000128	0.000745	-0.333	0.237	0.633	-
MTURN	-1.24	0.000176	0.000978	-0.647	0.237	0.633	-
LGALS9	-0.61	0.00208	0.00816	-0.318	0.237	0.633	-
PLCG1	1.14	0.000156	0.000885	0.228	0.238	0.634	-
NFXL1	0.46	0.00242	0.00925	0.148	0.238	0.634	-
DOCK1	-5.66	1.38e-21	1.62e-19	-0.481	0.24	0.635	-
SNTA1	2.17	6.2e-13	2.37e-11	0.441	0.239	0.635	-
SLC6A17	3.64	5.52e-10	1.22e-08	-0.265	0.239	0.635	-
APOL2	-1	7.43e-08	1.05e-06	-0.155	0.24	0.635	-
WIPF1	-0.78	7.49e-08	1.05e-06	0.147	0.239	0.635	-
ADCY9	1.28	1.55e-06	1.57e-05	0.223	0.24	0.635	-
LARP1B	0.67	2.73e-06	2.61e-05	0.123	0.24	0.635	-
AP1AR	0.62	4.47e-05	0.000301	0.111	0.239	0.635	-
DZIP3	0.7	4.95e-05	0.000329	0.2	0.24	0.635	-
CSNK2B	-0.43	0.000202	0.00111	0.156	0.239	0.635	-
POLRMT	0.41	0.000686	0.00318	0.248	0.24	0.635	-
SLC41A3	-0.37	0.000702	0.00325	-0.209	0.24	0.635	-
AP4B1	-0.44	0.000899	0.00402	0.0899	0.241	0.635	-
EXOC1	-0.43	0.00112	0.00487	-0.0841	0.241	0.635	-
VPS37B	-0.62	0.00188	0.00752	-0.311	0.24	0.635	-
DOK2	-0.94	0.00208	0.00817	0.398	0.24	0.635	-
NECAP2	-0.63	1.48e-05	0.000115	-0.158	0.242	0.637	-
TPPP	-1.74	9.15e-08	1.26e-06	-0.606	0.243	0.638	-
RUNX2	-2.17	6.47e-07	7.23e-06	-0.433	0.242	0.638	-
HAL	-1.55	2.18e-05	0.000162	-0.411	0.242	0.638	-
FAM102A	-1.36	2.52e-05	0.000183	-0.162	0.242	0.638	-
CYP4V2	0.91	0.00175	0.0071	0.292	0.242	0.638	-
CNTNAP2	-1.54	0.00244	0.00931	-1.34	0.242	0.638	-
SDSL	-1.71	4.84e-05	0.000322	-0.415	0.244	0.639	-
ZC3H12B	1.09	6.16e-06	5.39e-05	0.777	0.245	0.641	-
CKLF	-2.45	9.55e-21	1.01e-18	-0.508	0.247	0.642	-
HGF	-3.49	6.1e-17	4.24e-15	-0.508	0.248	0.642	-
VGF	2.96	6.21e-12	2.03e-10	0.464	0.248	0.642	-
MSN	-0.89	5.45e-07	6.18e-06	-0.136	0.246	0.642	-
TTC12	-1.84	3.73e-06	3.44e-05	0.172	0.246	0.642	-
CEACAM1	-1.6	7.1e-06	6.07e-05	-0.641	0.247	0.642	-
GFOD1	-1.08	9.55e-06	7.83e-05	-0.232	0.248	0.642	-
GALNT3	-1.7	2.13e-05	0.000158	0.426	0.248	0.642	-
TMEM97	0.92	5.18e-05	0.000341	0.14	0.248	0.642	-
ARMC7	-0.66	0.000228	0.00123	0.101	0.247	0.642	-
FAM98B	0.65	0.000362	0.00184	0.12	0.248	0.642	-
XAF1	-1.13	0.000384	0.00193	0.321	0.246	0.642	-
EPS15	-0.5	0.000409	0.00204	0.106	0.248	0.642	-
EPB41L4B	2.44	1.64e-05	0.000126	0.42	0.249	0.643	-
PTPN13	-2.89	2.62e-10	6.21e-09	-0.523	0.251	0.644	-
JDP2	-1.72	6.95e-09	1.24e-07	-0.283	0.251	0.644	-
GLS	-0.68	1.28e-05	0.000102	-0.136	0.251	0.644	-
COTL1	-1.31	3.01e-05	0.000214	-0.351	0.25	0.644	-
ABTB1	-0.64	0.000115	0.000676	0.222	0.251	0.644	-
SIPA1L2	-2.73	2.46e-12	8.51e-11	-0.389	0.252	0.645	-
NCAM1	-2.08	7.58e-07	8.36e-06	-0.692	0.252	0.645	-
AKAP1	0.75	2.26e-05	0.000167	0.136	0.252	0.645	-
TPK1	-0.82	0.000485	0.00236	-0.227	0.253	0.645	-
AGK	-0.42	0.000933	0.00415	0.187	0.252	0.645	-
TOMM40	0.64	2.46e-05	0.00018	-0.0789	0.254	0.646	-
ELOVL4	-1.76	0.000306	0.00159	0.284	0.254	0.646	-
TTC24	0.84	0.000507	0.00245	0.371	0.254	0.646	-
SHISA2	-4.82	9.73e-13	3.58e-11	-0.483	0.255	0.647	-
TPRN	0.85	8.36e-06	6.97e-05	0.195	0.256	0.647	-
SLC7A7	-1.15	0.000105	0.000625	-0.423	0.255	0.647	-
CYGB	-2.64	9.9e-10	2.1e-08	-0.63	0.257	0.648	-
ALDH18A1	1.18	5.54e-07	6.26e-06	0.141	0.257	0.648	-
CACNA1A	-1.58	8.99e-07	9.67e-06	-0.631	0.256	0.648	-
CD28	-1.93	1.75e-06	1.75e-05	0.239	0.257	0.648	-
CHAF1A	0.63	0.00137	0.00579	0.116	0.256	0.648	-
OPTN	-1.54	3.03e-13	1.23e-11	-0.297	0.257	0.649	-
LITAF	-2.09	9.75e-12	3.05e-10	-0.564	0.258	0.649	-
ISG20	-1.64	1.48e-10	3.7e-09	0.283	0.258	0.649	-
USP28	-1.36	6.87e-09	1.24e-07	-0.164	0.258	0.649	-
DIP2A	-0.57	0.000477	0.00233	0.139	0.259	0.649	-
COLGALT2	-1.01	0.00255	0.00963	-0.215	0.258	0.649	-
GPR171	-2.51	2.43e-09	4.83e-08	0.308	0.26	0.65	-
TMEM63A	-0.85	1.58e-06	1.59e-05	-0.212	0.26	0.65	-
MYOF	-1.76	5.61e-06	4.96e-05	-0.548	0.259	0.65	-
AIF1	-1.32	1.68e-05	0.000128	-0.526	0.26	0.65	-
FBXO22	0.56	0.000975	0.00431	0.102	0.259	0.65	-
TNFSF4	-1.74	7.2e-06	6.14e-05	0.484	0.261	0.651	-
ENC1	-1.01	0.000531	0.00255	-0.396	0.26	0.651	-
RABGAP1L	1.59	3.66e-24	6.17e-22	0.31	0.262	0.652	-
PTK7	0.78	0.000368	0.00186	0.218	0.262	0.652	-
TBC1D32	0.75	0.00111	0.00484	0.228	0.263	0.653	-
LY9	-1.28	0.000228	0.00123	0.392	0.263	0.654	-
BRF1	1.08	1.3e-08	2.17e-07	0.175	0.264	0.655	-
IL12RB1	-0.73	0.000493	0.00239	-0.173	0.265	0.655	-
CRIP2	-2.98	9.04e-15	4.77e-13	-0.528	0.266	0.657	-
BTD	-0.82	7.61e-08	1.07e-06	0.233	0.267	0.657	-
CD300LF	-1.36	9.25e-05	0.000561	-0.768	0.267	0.657	-
SRSF5	-0.46	0.00179	0.00723	-0.06	0.266	0.657	-
OXSM	0.41	0.00252	0.00956	0.18	0.266	0.657	-
NUAK2	-2.73	2.72e-16	1.73e-14	-0.546	0.268	0.658	-
SCAP	0.63	4.02e-11	1.13e-09	0.11	0.269	0.658	-
ARHGAP10	1.75	2.38e-07	2.94e-06	-0.271	0.268	0.658	-
FUCA1	-1.16	8.91e-07	9.61e-06	-0.477	0.268	0.658	-
XXYLT1	0.85	2.63e-05	0.00019	0.122	0.268	0.658	-
IRF3	-0.5	5.57e-05	0.000362	-0.111	0.269	0.658	-
TRIT1	0.48	0.00052	0.0025	0.116	0.269	0.658	-
CHMP1B	-0.64	9.95e-05	0.000598	0.195	0.27	0.659	-
DNAH11	4.32	1.16e-44	1.41e-41	-0.669	0.27	0.66	-
NOS2	-5.44	4.48e-25	9.29e-23	-0.801	0.272	0.661	-
RYK	-2.39	1.92e-15	1.12e-13	-0.437	0.272	0.661	-
MN1	-3.62	1.56e-14	7.83e-13	-0.94	0.272	0.661	-
SOD2	-1.34	2.35e-08	3.74e-07	-0.223	0.272	0.661	-
SDC2	-2.55	5.66e-07	6.38e-06	-0.609	0.273	0.661	-
ZNF280B	-1.27	1.15e-05	9.18e-05	-0.255	0.272	0.661	-
C14orf119	-0.98	3.67e-05	0.000253	-0.134	0.271	0.661	-
PABPC4	0.55	4.13e-05	0.000282	-0.113	0.272	0.661	-
ST8SIA4	-0.66	4.42e-05	0.000299	-0.17	0.271	0.661	-
HNRNPR	0.38	0.000263	0.0014	0.0618	0.27	0.661	-
CCDC9	-0.67	0.000286	0.0015	-0.0903	0.271	0.661	-
TULP4	0.67	0.000364	0.00184	0.126	0.273	0.661	-
IPP	0.8	0.000465	0.00228	0.183	0.273	0.661	-
CSPP1	0.57	0.000554	0.00265	0.14	0.271	0.661	-
VPS33A	-0.37	0.00252	0.00956	-0.0978	0.271	0.661	-
RHOBTB1	2.2	1.61e-06	1.62e-05	0.792	0.275	0.663	-
WDR20	0.52	0.00142	0.00595	-0.0728	0.275	0.663	-
SOGA1	1.1	4.52e-08	6.76e-07	0.122	0.277	0.664	-
KLC2	0.78	5.18e-08	7.64e-07	0.137	0.276	0.664	-
DDIT4	-1.14	3.21e-05	0.000225	-0.224	0.276	0.664	-
TLL2	-1.41	3.63e-05	0.000251	-0.687	0.277	0.664	-
GTPBP2	-0.46	0.000154	0.000874	-0.1	0.277	0.664	-
ATPAF1	0.63	0.000386	0.00194	0.219	0.277	0.664	-
BRI3	-0.76	0.000473	0.00231	-0.299	0.276	0.664	-
ZNF391	1.41	0.000499	0.00242	0.441	0.276	0.664	-
ALG11	-0.46	0.00222	0.0086	-0.125	0.277	0.664	-
LAMTOR1	-0.49	0.00247	0.00939	-0.104	0.277	0.664	-
CYTL1	-4.08	4.67e-19	4.16e-17	-1.21	0.278	0.665	-
BEND4	2.23	1.71e-06	1.71e-05	0.495	0.278	0.665	-
FGD2	-1.13	0.000619	0.00292	-0.366	0.278	0.665	-
ACE	-1.26	0.00139	0.00585	0.667	0.279	0.665	-
PDRG1	0.55	0.00154	0.00635	0.124	0.279	0.665	-
TMEM51	-2.81	5.73e-08	8.36e-07	-1.15	0.28	0.666	-
DUSP3	-1.22	4.53e-07	5.25e-06	-0.348	0.279	0.666	-
ZFP3	-0.9	0.000534	0.00256	-0.29	0.279	0.666	-
HMOX1	-1.31	0.00108	0.0047	-0.288	0.281	0.667	-
SH2B3	-0.75	0.00233	0.00898	0.226	0.281	0.668	-
YIPF5	-0.49	0.00248	0.00942	-0.111	0.282	0.668	-
MAP7	-3.04	4.89e-11	1.35e-09	0.567	0.282	0.669	-
DBNDD1	-2.32	6.6e-08	9.42e-07	-0.834	0.283	0.669	-
LCA5	-2.1	1.67e-05	0.000128	-1.38	0.282	0.669	-
RPS6KC1	-0.43	0.00113	0.00491	-0.106	0.283	0.669	-
IGLL5	3.52	8.49e-12	2.7e-10	-0.328	0.285	0.671	-
NAT10	0.77	1.84e-09	3.75e-08	0.0902	0.286	0.671	-
ADAMTS13	1.4	2.88e-09	5.63e-08	-0.508	0.285	0.671	-
TMOD3	-0.52	2.27e-06	2.21e-05	0.0654	0.285	0.671	-
CLDND1	-0.73	3.66e-05	0.000253	-0.0909	0.285	0.671	-
AHCY	0.62	0.000685	0.00318	0.0652	0.285	0.671	-
NQO2	-1.54	2.65e-09	5.23e-08	-0.24	0.287	0.672	-
TNFAIP8L1	-1.12	1.81e-08	2.94e-07	-0.25	0.287	0.672	-
PPP2R2D	0.57	1.65e-05	0.000126	0.137	0.286	0.672	-
GIT2	-0.48	4.89e-05	0.000325	-0.117	0.286	0.672	-
TNFRSF8	-1.33	0.000686	0.00318	0.472	0.287	0.672	-
SGCE	-3.98	4.44e-14	2.08e-12	-0.342	0.288	0.673	-
SMIM3	-3.24	9.49e-13	3.5e-11	-0.173	0.287	0.673	-
ACVR2A	-2	1.6e-07	2.08e-06	-1.01	0.289	0.673	-
PLAG1	-1.83	2.98e-06	2.82e-05	-0.789	0.288	0.673	-
INTU	-2.31	5.86e-06	5.15e-05	-0.87	0.289	0.673	-
CHCHD3	0.55	1.19e-05	9.49e-05	0.0657	0.289	0.673	-
SIGLEC7	-2.02	4.09e-05	0.000279	-0.287	0.288	0.673	-
S100A11	-1.59	0.000203	0.00111	-0.369	0.287	0.673	-
SLC9A3R2	-1.55	0.000379	0.00191	0.44	0.289	0.673	-
TSG101	-0.42	0.00144	0.00603	-0.115	0.289	0.673	-
TUBD1	-0.68	2.25e-05	0.000166	0.16	0.289	0.674	-
MRPS5	0.34	0.000327	0.00168	0.0843	0.29	0.674	-
SCN4A	-1.54	0.00219	0.00853	-0.566	0.29	0.674	-
ADRB2	-1.63	3.39e-06	3.16e-05	-0.437	0.291	0.675	-
ITSN2	-0.65	0.000397	0.00199	-0.107	0.291	0.675	-
KDM4B	-0.66	0.000587	0.00279	-0.169	0.291	0.675	-
DYNC1I2	-0.46	0.0024	0.0092	-0.0667	0.291	0.675	-
TMEM156	-3.88	4.6e-32	1.78e-29	-0.967	0.292	0.676	-
ANKRD35	2.12	4.51e-15	2.48e-13	-0.0927	0.292	0.676	-
PABPC1L	0.81	2.96e-05	0.000211	0.343	0.292	0.676	-
VASN	-1.27	0.000151	0.000861	-0.701	0.292	0.676	-
PARP1	0.68	0.000789	0.0036	-0.131	0.291	0.676	-
PTBP3	-0.45	5.15e-05	0.00034	-0.122	0.293	0.677	-
LMNB2	0.66	8.3e-05	0.00051	-0.0673	0.293	0.677	-
KCNIP3	1.56	0.000413	0.00205	-0.301	0.293	0.677	-
BCAN	1.57	0.000947	0.00421	-0.537	0.293	0.677	-
RXRA	-1.7	1.57e-08	2.59e-07	-0.323	0.295	0.68	-
WASF3	-1.84	0.000883	0.00397	-0.49	0.295	0.68	-
PDLIM4	-1.58	0.00105	0.0046	-0.829	0.295	0.68	-
TNNC2	0.86	0.00125	0.00533	0.318	0.296	0.68	-
RBFOX2	4.68	8.96e-22	1.09e-19	-0.301	0.297	0.682	-
PLA2G4A	-2.14	6.08e-06	5.32e-05	-0.444	0.298	0.682	-
CLIP4	-2.29	9.61e-09	1.67e-07	0.132	0.298	0.683	-
SLC8B1	-1.2	1.05e-07	1.41e-06	-0.573	0.298	0.683	-
GTF2IRD1	1.53	6.36e-08	9.11e-07	0.186	0.299	0.684	-
FGFR1OP2	-0.74	3.02e-05	0.000214	-0.108	0.299	0.684	-
PYHIN1	-4.12	4.47e-33	2.06e-30	-0.481	0.3	0.685	-
SH3BP5	-4.42	1.75e-28	4.89e-26	-0.191	0.3	0.685	-
TAPBPL	-0.76	2.95e-06	2.79e-05	-0.116	0.3	0.685	-
THBS3	0.68	0.00018	0.000999	-0.391	0.3	0.685	-
TRO	1.61	0.000348	0.00177	-0.26	0.301	0.685	-
SH2D3A	-0.88	0.00132	0.00559	0.302	0.3	0.685	-
NHSL1	1.87	8.67e-11	2.28e-09	0.234	0.302	0.686	-
CUEDC1	-2.15	9.68e-11	2.51e-09	-0.99	0.301	0.686	-
ZNF680	0.54	0.00062	0.00292	0.162	0.301	0.686	-
REEP6	0.96	0.00242	0.00926	0.415	0.302	0.686	-
MLKL	-1.5	1.87e-12	6.57e-11	-0.189	0.302	0.687	-
SLC25A32	-0.45	0.000207	0.00113	0.166	0.303	0.687	-
CHPF	1.45	0.000399	0.002	0.388	0.302	0.687	-
TPT1	-1.2	1.06e-08	1.83e-07	-0.0921	0.304	0.688	-
MYBBP1A	0.65	1.12e-06	1.17e-05	-0.125	0.303	0.688	-
FOXRED2	1.1	7.76e-05	0.00048	0.217	0.304	0.688	-
TIPARP	-0.94	0.000251	0.00134	-0.619	0.304	0.688	-
PRPF4	-0.42	0.000776	0.00355	-0.0558	0.303	0.688	-
TTC19	0.33	0.00142	0.00595	0.105	0.304	0.688	-
UBA7	-0.48	0.00208	0.00817	-0.166	0.303	0.688	-
RHOBTB3	1.14	0.00219	0.00853	0.404	0.303	0.688	-
FOXF2	2.38	0.00125	0.00533	1.2	0.306	0.69	-
MRVI1	-3.31	5.44e-13	2.1e-11	-0.46	0.307	0.692	-
FAM219A	-0.82	1.55e-05	0.00012	-0.244	0.308	0.692	-
PINX1	0.55	0.000505	0.00244	-0.16	0.307	0.692	-
ALKBH8	0.47	0.00148	0.00617	-0.0729	0.307	0.692	-
CDKL5	-1	0.00222	0.00862	-0.229	0.308	0.692	-
RHOC	-0.75	0.000877	0.00395	-0.192	0.309	0.693	-
GIMAP8	-3.21	6.16e-23	8.89e-21	-0.388	0.311	0.695	-
PACSIN1	-2.25	9.14e-08	1.26e-06	-0.547	0.311	0.695	-
SMARCC1	0.6	3.24e-07	3.88e-06	0.0945	0.313	0.698	-
IRAK2	-1.57	1.31e-05	0.000103	-0.33	0.313	0.698	-
RPS6KA3	-0.93	4.91e-06	4.41e-05	-0.162	0.315	0.699	-
ST6GALNAC4	0.91	4.63e-05	0.00031	0.282	0.314	0.699	-
PRR14	-0.49	0.00136	0.00575	-0.105	0.314	0.699	-
TFEC	-3.42	1.02e-14	5.3e-13	-0.611	0.316	0.7	-
PEAK1	-1.77	3.3e-14	1.57e-12	-0.173	0.317	0.7	-
PLCB4	-4.46	8.49e-13	3.17e-11	-0.613	0.316	0.7	-
DIXDC1	1.73	3.26e-09	6.3e-08	0.207	0.316	0.7	-
COL18A1	-1.7	6.8e-08	9.68e-07	-0.72	0.315	0.7	-
SV2A	1.46	1.75e-07	2.24e-06	0.287	0.316	0.7	-
CD37	-1.26	1.03e-06	1.09e-05	-0.504	0.316	0.7	-
PPFIA3	1.02	0.000304	0.00158	-0.199	0.317	0.701	-
ZNF446	0.51	3.82e-05	0.000263	-0.183	0.318	0.702	-
TIAM2	-1.92	6.72e-11	1.8e-09	-0.265	0.32	0.703	-
MEX3C	0.93	3.25e-06	3.05e-05	0.109	0.32	0.703	-
DAB1	-1.78	0.00249	0.00946	-0.607	0.32	0.703	-
FLCN	-0.61	0.000117	0.000689	-0.108	0.322	0.704	-
WTAP	-0.62	0.000189	0.00104	-0.055	0.322	0.704	-
MCU	-0.73	4.67e-06	4.21e-05	-0.155	0.323	0.705	-
HES4	-1.94	8.18e-05	0.000504	0.239	0.324	0.705	-
CREM	-1	8.51e-05	0.000521	0.127	0.323	0.705	-
ROR1	2.32	0.000271	0.00143	0.599	0.323	0.705	-
USP49	1.05	1.28e-08	2.15e-07	0.17	0.324	0.706	-
FUNDC2	-0.45	0.000964	0.00427	-0.127	0.324	0.706	-
ZYX	-1.3	4.22e-07	4.92e-06	-0.24	0.326	0.707	-
ZNF777	0.7	0.0004	0.002	0.148	0.325	0.707	-
RAB9B	1.53	2.77e-06	2.64e-05	0.284	0.327	0.708	-
FGF2	-2.38	6.21e-05	0.000397	0.271	0.326	0.708	-
CDK8	0.49	7.88e-05	0.000487	0.121	0.326	0.708	-
EOGT	0.7	0.000133	0.000768	0.254	0.326	0.708	-
AMD1	-0.56	0.000407	0.00203	0.21	0.326	0.708	-
RBM47	-3.66	6.5e-24	1.07e-21	-0.59	0.328	0.71	-
SLC25A30	-1.4	8.14e-09	1.44e-07	-0.331	0.329	0.71	-
PFKFB2	-4.35	5.92e-22	7.52e-20	-0.322	0.329	0.711	-
ERG	-1.87	2.41e-10	5.74e-09	0.257	0.33	0.711	-
SPRYD3	-0.76	7.08e-06	6.06e-05	-0.13	0.33	0.711	-
FRRS1	-1.57	9.93e-05	0.000597	-0.167	0.33	0.711	-
MIS18BP1	-0.56	0.00115	0.00496	0.192	0.329	0.711	-
SORBS2	4.02	1.35e-10	3.41e-09	-0.467	0.331	0.712	-
NSD1	0.3	0.00049	0.00238	0.11	0.331	0.712	-
PBXIP1	-0.61	0.00154	0.00637	0.162	0.331	0.712	-
CD3G	-1.92	1.58e-06	1.59e-05	0.114	0.333	0.714	-
WIZ	0.39	0.000868	0.00391	0.0536	0.333	0.715	-
NCAM2	-3.91	8.19e-09	1.44e-07	-1.22	0.335	0.716	-
PAPOLG	-0.58	1.91e-05	0.000144	0.0932	0.335	0.716	-
FTO	0.52	2.55e-05	0.000185	-0.0642	0.335	0.716	-
PNPT1	0.49	0.000194	0.00107	0.105	0.334	0.716	-
WBP2	-0.68	3.35e-05	0.000234	-0.131	0.335	0.717	-
BET1	-0.65	0.000263	0.0014	-0.0869	0.336	0.717	-
GNPTAB	-0.77	0.00153	0.00632	0.154	0.336	0.717	-
YTHDF1	0.68	6.8e-06	5.86e-05	0.0586	0.336	0.718	-
RSAD2	-1.48	1.09e-05	8.78e-05	-0.238	0.337	0.718	-
CTCF	0.56	1.7e-05	0.00013	0.0699	0.338	0.718	-
WWOX	0.93	9.11e-10	1.95e-08	-0.106	0.34	0.719	-
PLEC	-1.31	6.16e-08	8.9e-07	-0.232	0.339	0.719	-
CDKN1C	1.8	7.47e-06	6.34e-05	-0.34	0.34	0.719	-
OSBPL3	-1.12	2.06e-05	0.000154	-0.141	0.339	0.719	-
N4BP2L2	-0.42	0.000601	0.00285	-0.102	0.339	0.719	-
GSDMB	-0.71	0.00132	0.00557	-0.494	0.34	0.719	-
FOLR2	-2.95	6.95e-12	2.24e-10	-1.27	0.342	0.72	-
NLK	0.85	2.01e-09	4.07e-08	0.14	0.341	0.72	-
CEBPE	-2.32	1.62e-07	2.09e-06	-0.327	0.341	0.72	-
TDRD7	-0.84	6.98e-07	7.76e-06	0.18	0.341	0.72	-
SNAPC3	-0.85	6.33e-06	5.52e-05	-0.0909	0.342	0.72	-
OSCP1	1.11	7.17e-06	6.12e-05	-0.177	0.341	0.72	-
IQGAP2	-0.8	1.22e-05	9.67e-05	-0.231	0.341	0.72	-
PPM1L	1.13	9.48e-05	0.000573	0.252	0.341	0.72	-
PRR7	0.77	0.000837	0.00379	-0.188	0.341	0.72	-
USP18	-2.27	3.98e-11	1.12e-09	-0.21	0.343	0.721	-
HSPA1L	-0.96	0.000293	0.00153	-0.218	0.343	0.721	-
PPP1CC	0.47	0.000735	0.00339	0.0589	0.342	0.721	-
IRGM	-2.26	1.44e-11	4.39e-10	0.497	0.344	0.722	-
NACC2	-1.65	1.94e-05	0.000146	0.637	0.344	0.722	-
ADAM10	0.66	5.92e-05	0.000381	0.153	0.344	0.722	-
CFH	-3.12	2.69e-13	1.1e-11	-0.168	0.345	0.723	-
ZNF555	0.85	0.00187	0.00751	0.155	0.345	0.723	-
GTF3C1	0.39	0.00239	0.00916	-0.0727	0.345	0.723	-
SUSD3	-1.18	0.000122	0.000715	-0.375	0.347	0.724	-
C5orf63	0.92	0.000886	0.00398	0.379	0.346	0.724	-
ITGAM	-1.84	4.92e-08	7.3e-07	-0.339	0.347	0.725	-
CARD17	-3.04	1.3e-07	1.72e-06	-0.526	0.349	0.725	-
ITGA3	-1.75	1.63e-06	1.64e-05	-0.172	0.349	0.725	-
ZNF497	0.93	2.79e-06	2.66e-05	-0.247	0.348	0.725	-
RASGRP4	-1.7	3.09e-06	2.92e-05	0.925	0.347	0.725	-
KHDRBS2	-2.23	7.26e-06	6.19e-05	-0.503	0.348	0.725	-
DLAT	0.62	0.000102	0.000609	0.0799	0.348	0.725	-
LRRK2	-1.56	0.000126	0.000736	-0.273	0.348	0.725	-
BEX1	-1.69	0.000625	0.00294	0.298	0.349	0.725	-
HIRA	0.74	3.24e-07	3.88e-06	0.0581	0.35	0.726	-
LSP1	-1.72	8.19e-07	8.91e-06	-0.377	0.351	0.726	-
DDX1	0.44	8.84e-05	0.000539	0.0577	0.351	0.726	-
LILRA1	-1.23	0.000939	0.00418	-0.703	0.351	0.726	-
ITPRIPL2	-2.95	7.88e-11	2.08e-09	-0.361	0.352	0.727	-
CHERP	0.74	7.65e-05	0.000475	-0.0406	0.352	0.727	-
ASAP2	0.96	0.002	0.0079	0.16	0.352	0.727	-
SAMSN1	-2.56	2.05e-11	6.12e-10	-0.381	0.353	0.728	-
CISH	-1.74	5.4e-07	6.13e-06	-0.278	0.355	0.728	-
ACTR3B	0.8	3.36e-06	3.14e-05	0.127	0.355	0.728	-
OSR2	2.66	3.82e-06	3.52e-05	0.507	0.355	0.728	-
TNFAIP8	-0.85	1.44e-05	0.000112	-0.244	0.356	0.728	-
RNF40	0.54	2.63e-05	0.00019	0.0455	0.354	0.728	-
IKZF2	1.64	3.31e-05	0.000231	-0.31	0.354	0.728	-
PSMD3	0.39	0.000101	0.000604	0.0436	0.355	0.728	-
PTAFR	-1.47	0.000155	0.000879	0.244	0.355	0.728	-
OTUD6B	0.46	0.000318	0.00164	0.0704	0.356	0.728	-
FAH	0.69	0.00112	0.00486	0.191	0.354	0.728	-
SURF1	-0.4	0.00195	0.00774	0.158	0.356	0.728	-
CRABP2	1.31	4.44e-05	0.0003	-0.402	0.356	0.729	-
CPSF6	0.51	0.000121	0.00071	0.0434	0.357	0.729	-
C2CD3	0.42	0.000635	0.00298	0.0551	0.357	0.729	-
GOLGA5	-0.49	0.001	0.00442	-0.11	0.357	0.729	-
BBS4	0.7	1.08e-06	1.13e-05	0.158	0.358	0.73	-
ZNF483	-1.92	4.02e-06	3.68e-05	-0.23	0.358	0.73	-
RNF144B	1.42	0.000341	0.00174	-0.975	0.358	0.73	-
DDO	-1.24	0.00206	0.00812	0.375	0.358	0.73	-
CLEC11A	1.3	0.000455	0.00223	0.247	0.359	0.731	-
BBC3	-0.89	0.000642	0.00301	0.213	0.359	0.731	-
CSNK2A1	0.4	0.000377	0.0019	0.0633	0.36	0.732	-
SFMBT2	-1.75	1.31e-12	4.75e-11	-0.19	0.361	0.733	-
MMP25	-1.48	5.8e-05	0.000376	-0.609	0.362	0.734	-
CCR2	-3.75	3.4e-15	1.9e-13	-0.114	0.363	0.735	-
BTBD3	1.82	7.36e-11	1.96e-09	-0.25	0.362	0.735	-
POGLUT1	0.72	1.13e-07	1.52e-06	0.102	0.363	0.735	-
CIRBP	-0.67	9.47e-07	1.01e-05	0.101	0.364	0.735	-
MYLK2	1.29	5.24e-05	0.000345	-0.204	0.364	0.735	-
CMBL	-1.3	0.000188	0.00104	-0.518	0.364	0.735	-
TMEM67	1.03	0.00022	0.00119	0.189	0.364	0.735	-
KLC4	-0.41	0.00237	0.00909	0.0719	0.363	0.735	-
GPRIN3	-2.34	9.89e-10	2.1e-08	-0.485	0.365	0.736	-
NIT2	0.63	2.53e-06	2.44e-05	0.111	0.366	0.736	-
XKR4	-3.09	2.97e-08	4.6e-07	-1.19	0.366	0.737	-
HECTD3	-0.41	0.0012	0.00517	-0.0878	0.367	0.737	-
PVR	1.74	0.000106	0.000629	0.401	0.367	0.738	-
RRAS2	-2.87	1.73e-24	3.11e-22	-0.272	0.368	0.74	-
TMEM119	-1.91	2.65e-05	0.000191	-0.395	0.37	0.741	-
TESPA1	-0.79	0.00146	0.00607	-0.207	0.369	0.741	-
CCDC86	0.56	0.00259	0.00974	0.0703	0.37	0.741	-
MFSD1	-0.69	5.81e-05	0.000376	-0.149	0.371	0.742	-
TNFSF14	-1.47	0.00121	0.00519	0.208	0.371	0.742	-
AGFG2	-1.93	1.79e-13	7.59e-12	-0.13	0.373	0.743	-
PLEK	-2.39	4.36e-11	1.22e-09	-0.332	0.374	0.743	-
CDR2L	2.3	1.3e-08	2.17e-07	0.178	0.374	0.743	-
TMSB4X	-0.84	2.86e-05	0.000204	-0.211	0.372	0.743	-
LIN37	-0.63	0.000116	0.000684	0.0647	0.373	0.743	-
PCED1B	-1.28	0.000136	0.000782	-0.374	0.373	0.743	-
GJA1	-2.44	0.000566	0.0027	-0.525	0.373	0.743	-
POM121C	0.57	0.000885	0.00397	-0.0892	0.373	0.743	-
GM2A	0.82	0.000954	0.00423	0.307	0.374	0.743	-
TUFM	0.42	0.00176	0.00712	-0.0613	0.374	0.743	-
NUP155	0.48	0.00195	0.00774	0.0407	0.372	0.743	-
SLC45A3	-2.15	1.81e-08	2.94e-07	0.221	0.375	0.744	-
LXN	-1.25	2.22e-07	2.77e-06	0.268	0.376	0.744	-
STK36	0.74	1.42e-05	0.000111	0.128	0.375	0.744	-
PSIP1	-0.46	0.00191	0.0076	-0.118	0.375	0.744	-
SALL2	1.04	0.00261	0.0098	-0.379	0.375	0.744	-
GSAP	-1.9	5.42e-14	2.48e-12	-0.26	0.376	0.745	-
PSAP	-1.34	3.9e-11	1.1e-09	-0.179	0.377	0.745	-
GBP5	-2.2	1.41e-10	3.53e-09	-0.324	0.378	0.745	-
FTH1	-1.77	2.68e-10	6.31e-09	0.366	0.377	0.745	-
EPB41L1	2.44	1.45e-08	2.4e-07	0.423	0.379	0.745	-
2022-03-02	-3.36	2.12e-08	3.41e-07	-0.179	0.376	0.745	-
CDH4	2.09	5.45e-05	0.000356	-0.837	0.379	0.745	-
MAN2A2	0.61	0.000258	0.00137	-0.136	0.379	0.745	-
PDE1C	2.47	0.000423	0.00209	-1.14	0.377	0.745	-
CRYZL1	-0.57	0.000775	0.00355	0.0988	0.378	0.745	-
TRMT61B	0.33	0.000891	0.00399	0.137	0.378	0.745	-
NRG3	2.31	0.000948	0.00421	-0.642	0.378	0.745	-
METTL4	-0.49	0.00227	0.00878	-0.124	0.378	0.745	-
TMEM236	-5.49	3.26e-26	7.51e-24	-1.19	0.38	0.746	-
HHEX	-1.53	3.92e-09	7.41e-08	-0.254	0.381	0.746	-
SGMS1	-0.56	0.00155	0.00641	0.181	0.379	0.746	-
SPATA20	0.76	0.00249	0.00947	0.324	0.379	0.746	-
CAD	0.88	2.22e-05	0.000164	0.066	0.381	0.747	-
EHD3	-0.94	0.00117	0.00504	-0.232	0.382	0.747	-
EVI2B	-2.19	7.38e-23	1.05e-20	-0.243	0.382	0.748	-
PTPRR	5.4	2.05e-15	1.19e-13	0.411	0.384	0.748	-
CA6	-2.97	1.61e-10	3.97e-09	-0.887	0.382	0.748	-
PFAS	0.87	2.4e-10	5.74e-09	-0.0817	0.385	0.748	-
RECK	-1.54	2.82e-10	6.6e-09	-0.266	0.383	0.748	-
CEP104	0.64	3.93e-06	3.61e-05	-0.0695	0.383	0.748	-
KIF26A	-1.87	9.73e-06	7.96e-05	-0.441	0.384	0.748	-
RPA2	-0.85	1.4e-05	0.00011	-0.0807	0.384	0.748	-
VAMP1	-0.78	0.000101	0.000607	-0.22	0.383	0.748	-
ARC	-1.97	0.000104	0.000622	0.118	0.383	0.748	-
PGAP1	-1.35	0.000152	0.000866	-0.352	0.384	0.748	-
PEF1	-0.47	0.000241	0.00129	-0.0672	0.384	0.748	-
RAPH1	1.1	0.000334	0.00171	-0.244	0.382	0.748	-
CREG1	-1.07	0.00047	0.0023	-0.181	0.387	0.75	-
SLC8A3	-2.34	4.39e-05	0.000297	-0.369	0.387	0.751	-
TOR1B	-1.18	3.36e-09	6.46e-08	-0.12	0.389	0.752	-
PTPN14	-2.86	3.06e-08	4.72e-07	-0.484	0.389	0.752	-
CHTOP	-0.58	8.88e-07	9.58e-06	0.0498	0.389	0.752	-
ZFP1	0.76	1.99e-06	1.96e-05	0.0878	0.39	0.752	-
CELSR1	-1.73	5.59e-06	4.94e-05	-0.776	0.389	0.752	-
C6orf120	-0.63	1.98e-05	0.000149	0.0868	0.389	0.752	-
MROH8	0.47	0.00254	0.00961	-0.119	0.389	0.752	-
BCL9	3.79	1.67e-32	6.78e-30	0.175	0.391	0.753	-
GNA12	-1.02	6.12e-06	5.35e-05	-0.195	0.39	0.753	-
INTS10	0.56	7.77e-06	6.56e-05	0.0536	0.391	0.753	-
GCNT4	-1.64	0.00023	0.00124	0.319	0.39	0.753	-
GBP6	-1.49	0.000646	0.00302	-0.39	0.391	0.753	-
EMC1	0.26	0.00197	0.00782	-0.0612	0.392	0.754	-
RFC3	0.63	0.00224	0.00868	0.0532	0.393	0.755	-
SPECC1	-1.65	2.17e-12	7.57e-11	-0.272	0.395	0.756	-
RCN3	-2.28	1.14e-11	3.53e-10	-0.524	0.394	0.756	-
BSN	1.28	1.19e-08	2e-07	-0.884	0.393	0.756	-
EPN2	-2.35	4.93e-08	7.31e-07	-0.47	0.395	0.756	-
GRIK3	2.86	3.15e-05	0.000222	-0.757	0.395	0.756	-
TNFRSF18	-1.72	0.000193	0.00106	0.198	0.394	0.756	-
RPGRIP1L	0.93	5.3e-07	6.04e-06	-0.0781	0.395	0.757	-
TCIRG1	-0.71	5.83e-05	0.000377	-0.206	0.396	0.757	-
CCDC80	6.8	1.19e-69	6.74e-66	0.204	0.398	0.758	-
GIMAP6	-3.08	2.34e-17	1.68e-15	-0.231	0.397	0.758	-
MTSS1	-2.49	1.86e-15	1.09e-13	-0.502	0.396	0.758	-
ACOX3	-0.73	8.65e-06	7.19e-05	-0.199	0.397	0.758	-
SLC9A6	-0.7	0.000139	0.000803	-0.0921	0.398	0.758	-
SULT1B1	-1.54	0.000242	0.00129	-0.286	0.397	0.758	-
FABP5	0.78	0.00175	0.00711	0.129	0.397	0.758	-
VOPP1	-0.71	0.00207	0.00814	-0.39	0.396	0.758	-
CYB5R2	-4.75	8.95e-18	6.74e-16	-0.359	0.399	0.759	-
KPTN	-1.4	4.44e-11	1.24e-09	-0.123	0.399	0.759	-
PPP1R9A	-3.18	2.12e-10	5.11e-09	-0.89	0.4	0.759	-
TNC	-3.16	3.55e-10	8.16e-09	-0.89	0.399	0.759	-
ITIH1	1.34	0.000242	0.00129	0.236	0.399	0.759	-
B4GALT6	-0.96	0.000344	0.00176	-0.232	0.399	0.759	-
TUSC1	-1.8	0.00113	0.00491	-0.886	0.398	0.759	-
ZNF878	0.88	0.00241	0.00923	-0.185	0.399	0.759	-
YTHDF2	0.63	3.94e-06	3.62e-05	0.089	0.401	0.76	-
MFGE8	1	6.79e-05	0.000428	0.221	0.401	0.76	-
TMEM164	-0.58	0.000299	0.00156	-0.22	0.401	0.76	-
UBAC1	-0.65	0.000421	0.00208	-0.0595	0.401	0.76	-
MBIP	-0.67	0.00099	0.00437	0.0729	0.4	0.76	-
MPO	-3.05	3.58e-10	8.17e-09	-0.428	0.403	0.761	-
PRKDC	0.61	9.06e-06	7.48e-05	-0.0812	0.403	0.761	-
APIP	0.52	9.2e-05	0.000559	0.104	0.404	0.761	-
LAMP2	-0.6	0.00147	0.00611	-0.204	0.403	0.761	-
LHX2	-2.13	0.0016	0.00658	-0.74	0.402	0.761	-
PIM1	-1.58	3.44e-09	6.6e-08	-0.377	0.405	0.762	-
LYZ	-1.92	3.15e-05	0.000222	-0.338	0.405	0.762	-
TSR1	0.4	0.000655	0.00306	-0.0877	0.404	0.762	-
LAMTOR3	-0.45	0.00199	0.00789	-0.0969	0.405	0.762	-
SMAD1	-2.43	3.54e-08	5.36e-07	0.354	0.406	0.763	-
ARHGAP4	-0.89	4.88e-07	5.61e-06	-0.23	0.405	0.763	-
AMN1	-0.88	7.93e-06	6.67e-05	-0.134	0.406	0.763	-
MX2	-1	0.000224	0.00121	0.338	0.407	0.763	-
NAPA	-0.47	0.000752	0.00346	-0.0648	0.406	0.763	-
LRRC58	0.62	0.000881	0.00396	0.175	0.406	0.763	-
C5orf30	-0.79	0.00206	0.00812	-0.104	0.406	0.763	-
NAT14	0.69	0.00208	0.00817	0.13	0.406	0.763	-
SMARCA1	-1.48	0.00103	0.00451	-0.117	0.408	0.764	-
CD86	-2.7	3.21e-14	1.53e-12	-0.391	0.409	0.765	-
CD1D	-2.73	1.37e-12	4.94e-11	-0.227	0.411	0.765	-
ADCY7	-1.69	5.12e-12	1.7e-10	-0.244	0.409	0.765	-
CELF2	-1.04	2.05e-10	4.98e-09	-0.0606	0.41	0.765	-
GABARAP	-1	1.21e-09	2.52e-08	0.103	0.409	0.765	-
PDGFC	-2.19	5.17e-06	4.62e-05	-0.466	0.41	0.765	-
COL7A1	1.19	5.54e-06	4.9e-05	-0.273	0.411	0.765	-
SSRP1	0.65	1.36e-05	0.000107	-0.0439	0.41	0.765	-
SCD	-1.54	2.17e-05	0.000161	0.247	0.411	0.765	-
NPR3	-1.89	2.4e-05	0.000176	0.241	0.41	0.765	-
ZNF48	0.82	2.72e-05	0.000195	0.072	0.41	0.765	-
SMAD5	0.73	0.00104	0.00457	0.114	0.409	0.765	-
ZNF287	1.07	0.00178	0.00718	0.206	0.409	0.765	-
REL	-0.8	0.00259	0.00975	0.101	0.409	0.765	-
QTRT1	0.58	4.21e-05	0.000286	-0.0766	0.412	0.766	-
TGFBI	-2.11	7.34e-07	8.12e-06	-0.284	0.413	0.767	-
PLXND1	-1	0.000386	0.00194	-0.272	0.413	0.767	-
DAPK1	-5.44	2e-34	1e-31	-0.221	0.414	0.768	-
ELMO1	-1.16	2.4e-10	5.73e-09	0.142	0.416	0.768	-
DNMT3B	1.35	8.86e-07	9.57e-06	-0.181	0.414	0.768	-
ESYT1	0.54	0.000375	0.00189	0.0807	0.417	0.768	-
ZNF570	0.65	0.00042	0.00208	-0.146	0.415	0.768	-
TMEM175	-0.56	0.000436	0.00215	-0.152	0.414	0.768	-
PIK3C3	-0.64	0.000509	0.00246	-0.0966	0.417	0.768	-
SNX29	-0.6	0.00081	0.00369	-0.109	0.417	0.768	-
TAF10	-0.38	0.00249	0.00946	0.0414	0.415	0.768	-
RNASE6	-2.95	1.18e-14	6.05e-13	-0.664	0.418	0.769	-
JAK3	-0.67	0.00115	0.00496	-0.112	0.418	0.769	-
PCDH10	-2.47	0.00252	0.00954	-0.654	0.418	0.769	-
CAMKV	1.6	7.7e-05	0.000477	0.346	0.42	0.771	-
SUGT1	-0.41	0.00157	0.00646	-0.0739	0.42	0.771	-
TSPAN6	-2.69	5.37e-08	7.88e-07	0.454	0.421	0.772	-
NPC2	-0.96	1.37e-07	1.8e-06	0.241	0.423	0.772	-
INPP5D	-0.73	1.67e-05	0.000128	-0.226	0.422	0.772	-
ZNF821	-0.69	0.00206	0.00811	-0.138	0.422	0.772	-
MYL6	-0.5	0.00233	0.00896	-0.0847	0.423	0.772	-
ANXA1	-1.95	3.84e-09	7.28e-08	-0.399	0.424	0.773	-
RORA	-2	1.52e-08	2.52e-07	0.24	0.424	0.773	-
FAM89A	-1.8	3.37e-05	0.000235	-0.389	0.427	0.774	-
ZNF10	0.86	0.000195	0.00107	0.104	0.426	0.774	-
CAMTA2	-0.5	0.00167	0.00682	-0.151	0.425	0.774	-
HEXB	-0.45	0.00225	0.00872	-0.181	0.426	0.774	-
GFER	0.44	0.0024	0.0092	0.0748	0.425	0.774	-
ITGB1	-1.32	1.15e-14	5.94e-13	0.123	0.428	0.775	-
LGALS3	-1.65	1.71e-05	0.00013	-0.353	0.427	0.775	-
THOC5	0.36	4.44e-05	0.0003	0.0527	0.428	0.775	-
C20orf194	0.94	0.00186	0.00746	0.162	0.429	0.775	-
CCND2	-4.57	2.14e-48	2.8e-45	-0.367	0.431	0.777	-
RAB31	-2.28	2.39e-07	2.95e-06	-0.529	0.43	0.777	-
FSTL1	1.59	0.00189	0.00755	0.384	0.431	0.777	-
ARHGAP31	-1.58	6.97e-08	9.88e-07	-0.228	0.431	0.778	-
SERPINE2	-1.38	0.000241	0.00129	0.258	0.432	0.779	-
STX18	0.35	0.000497	0.00241	-0.0697	0.432	0.779	-
NEB	-0.83	0.000615	0.00291	-0.164	0.432	0.779	-
ME1	-2.44	2.66e-07	3.25e-06	-0.275	0.433	0.78	-
FXYD5	-0.84	2.25e-06	2.19e-05	0.149	0.434	0.78	-
ABCA2	-1.07	6.43e-05	0.000409	0.13	0.434	0.78	-
MTMR2	0.66	0.00103	0.00454	0.125	0.434	0.78	-
HGFAC	1.1	0.0013	0.00553	-0.274	0.434	0.78	-
ORM2	-1.52	4.43e-07	5.15e-06	0.271	0.436	0.781	-
SPAG6	2.09	0.000253	0.00134	-0.66	0.436	0.781	-
ZNF57	0.92	7.05e-05	0.000443	0.152	0.437	0.782	-
CTU2	0.46	0.00172	0.00698	-0.0947	0.437	0.782	-
TNFRSF10B	-2.6	1.92e-23	3.03e-21	-0.241	0.441	0.784	-
RNF141	-1.52	1.31e-10	3.3e-09	-0.158	0.441	0.784	-
MLLT3	-1.81	3.46e-07	4.12e-06	-0.219	0.441	0.784	-
ADAM22	1.18	7.05e-06	6.05e-05	0.131	0.441	0.784	-
SLC39A14	1.51	2.55e-07	3.13e-06	-0.135	0.442	0.785	-
HOXA9	-2.13	1.61e-05	0.000124	-0.501	0.442	0.785	-
DSP	-1.62	0.000189	0.00104	-0.218	0.442	0.785	-
SBNO2	-0.69	0.000311	0.00161	-0.0978	0.443	0.785	-
FAM207A	1.06	0.000336	0.00172	0.121	0.443	0.785	-
FCER1G	-1.29	0.0019	0.00758	0.52	0.443	0.785	-
NOTCH2	-0.77	0.00247	0.00941	0.237	0.443	0.785	-
SCN5A	2.42	1.6e-15	9.48e-14	-0.341	0.443	0.786	-
ANAPC1	0.68	1.03e-11	3.21e-10	-0.0424	0.445	0.787	-
LIMK1	0.66	0.00169	0.00688	0.0969	0.446	0.787	-
ZNF33B	-0.66	0.00247	0.00939	0.154	0.445	0.787	-
IQSEC2	-1.47	1.02e-06	1.08e-05	-0.247	0.446	0.788	-
ABCD2	-1.43	2.31e-05	0.00017	-0.209	0.446	0.788	-
EDF1	-0.58	0.00119	0.00513	0.0432	0.447	0.788	-
DEPDC1B	0.84	0.00202	0.00797	0.142	0.446	0.788	-
DVL2	0.34	0.00239	0.00916	-0.109	0.447	0.788	-
RNASET2	-1.9	1.31e-19	1.24e-17	-0.241	0.448	0.789	-
CCDC69	1.32	2.09e-10	5.07e-09	0.21	0.447	0.789	-
GPD2	-0.63	0.000766	0.00351	0.177	0.448	0.789	-
AADACL4	-2.75	0.00168	0.00685	-0.125	0.448	0.789	-
POLR1B	0.5	0.002	0.0079	-0.0851	0.449	0.79	-
CYB5R3	-0.54	1.7e-05	0.000129	-0.104	0.451	0.791	-
NOLC1	0.57	8.89e-05	0.000542	0.0861	0.451	0.791	-
GCLC	-1.01	0.000139	0.000803	-0.104	0.452	0.791	-
POTEJ	-2.36	0.000632	0.00297	-0.0677	0.452	0.791	-
BIRC3	-2.34	4.05e-10	9.19e-09	0.223	0.454	0.792	-
DACH1	-2.99	1.63e-08	2.68e-07	-0.421	0.453	0.792	-
LETM1	0.63	8.48e-07	9.19e-06	0.091	0.453	0.792	-
GTPBP3	0.65	1.68e-06	1.68e-05	-0.079	0.454	0.792	-
AP1B1	-1.02	3.54e-06	3.3e-05	-0.0605	0.453	0.792	-
IGF2BP2	-1.83	1.08e-05	8.73e-05	-0.501	0.454	0.792	-
ZNF438	-0.81	0.000152	0.000864	-0.101	0.454	0.792	-
ALOX5	-3.38	1.74e-20	1.77e-18	-0.442	0.456	0.793	-
TMEM201	1.57	1.03e-16	6.95e-15	-0.0756	0.455	0.793	-
GBP2	-1.69	8.65e-08	1.2e-06	0.379	0.455	0.793	-
MGMT	-0.94	1.69e-05	0.000129	0.225	0.455	0.793	-
XIAP	-0.51	0.000884	0.00397	0.0456	0.455	0.793	-
PLOD2	-2.32	5.57e-07	6.29e-06	-0.294	0.457	0.794	-
CEP70	0.79	2.61e-06	2.51e-05	0.151	0.457	0.794	-
COL9A2	-1.31	1.58e-05	0.000122	-0.315	0.457	0.794	-
PMS2	0.43	0.000918	0.0041	-0.22	0.457	0.794	-
ZNF782	0.49	0.00219	0.00851	0.237	0.458	0.794	-
ARID3B	-1.6	3.84e-10	8.75e-09	-0.171	0.459	0.795	-
SLCO2B1	-3.06	3.85e-08	5.81e-07	-0.604	0.458	0.795	-
NOD1	-1.04	1.42e-07	1.87e-06	0.201	0.459	0.795	-
TEAD2	-1.67	6.86e-05	0.000432	0.309	0.459	0.795	-
JUNB	-1	0.000706	0.00327	-0.107	0.459	0.795	-
DGAT1	-0.42	0.00236	0.00906	-0.0848	0.459	0.795	-
EFCAB6	2.01	2.15e-07	2.69e-06	-0.302	0.461	0.796	-
DDX19A	0.4	1.04e-06	1.09e-05	0.0499	0.461	0.796	-
ZFHX2	1.22	5.22e-06	4.66e-05	0.247	0.46	0.796	-
PITPNA	0.54	0.00103	0.00454	0.11	0.46	0.796	-
PLA2G6	-0.44	0.00135	0.00569	0.0888	0.46	0.796	-
AKR7L	1.32	2.42e-08	3.84e-07	-0.252	0.462	0.797	-
CIC	-0.78	3.8e-07	4.47e-06	0.0598	0.462	0.797	-
DNAJB2	-0.68	0.000445	0.00219	-0.139	0.462	0.797	-
FOXO4	-0.66	0.00179	0.00722	-0.198	0.462	0.797	-
C2CD2L	0.66	4.52e-05	0.000304	0.0708	0.464	0.798	-
EGR2	2.2	5.47e-11	1.49e-09	0.31	0.464	0.799	-
UTRN	-1.22	9.81e-11	2.54e-09	-0.086	0.466	0.8	-
ZNF467	-1.86	3.98e-09	7.5e-08	-0.393	0.466	0.8	-
ADAM8	-1.84	3.2e-08	4.9e-07	0.261	0.467	0.8	-
[truncated: 988 more rows]

## Sheet: supp. fig.6b
Supplementary Figure 6b
MEF2C Boxplot						NFATC1 Boxplot						HDAC9 Boxplot						CD5 Boxplot
Gene symbol	rel. log2 protein level	Cell Line	Subtype	Group		Gene symbol	rel. log2 protein level	Cell Line	Subtype	Group		Gene symbol	rel. log2 protein level	Cell Line	Subtype	Group		Gene symbol	rel. log2 protein level	Cell Line	Subtype	Group
MEF2C	1.0894	SEM	KMT2A-AFF1	other_BCP-ALL		NFATC1	-0.997814	SEM	KMT2A-AFF1	other_BCP-ALL		HDAC9	-0.87535	SEM	KMT2A-AFF1	other_BCP-ALL		CD5	-1.51878	SEM	KMT2A-AFF1	other_BCP-ALL
MEF2C	0.558253	REH	ETV6-RUNX1	other_BCP-ALL		NFATC1	-1.3256	REH	ETV6-RUNX1	other_BCP-ALL		HDAC9	-0.515339	REH	ETV6-RUNX1	other_BCP-ALL		CD5	-1.68495	REH	ETV6-RUNX1	other_BCP-ALL
MEF2C	0.993136	697	TCF3-PBX1	other_BCP-ALL		NFATC1	-0.326394	697	TCF3-PBX1	other_BCP-ALL		HDAC9	0.823695	X.697	TCF3-PBX1	other_BCP-ALL		CD5	-1.45465	X.697	TCF3-PBX1	other_BCP-ALL
MEF2C	-0.354459	P30-OHKUBO	MEF2D-HNRNPUL1	MEF2D-HNRNPUL1		NFATC1	1.45201	P30-OHKUBO	MEF2D-HNRNPUL1	MEF2D-HNRNPUL1		HDAC9	1.44949	P30.OHKUBO	MEF2D-HNRNPUL1	MEF2D-HNRNPUL1		CD5	-1.34094	P30.OHKUBO	MEF2D-HNRNPUL1	MEF2D-HNRNPUL1
MEF2C	0.215563	NALM-16	B-Other	other_BCP-ALL		NFATC1	-0.230393	NALM-16	B-Other	other_BCP-ALL		HDAC9	-0.399163	NALM.16	B-Other	other_BCP-ALL		CD5	-1.00153	NALM.16	B-Other	other_BCP-ALL
MEF2C	-1.19306	KASUMI-9_BR2	MEF2D-HNRNPUL1	MEF2D-HNRNPUL1		NFATC1	0.747689	KASUMI-9_BR2	MEF2D-HNRNPUL1	MEF2D-HNRNPUL1		HDAC9	1.57219	KASUMI.9.BR2	MEF2D-HNRNPUL1	MEF2D-HNRNPUL1		CD5	-0.160872	KASUMI.9.BR2	MEF2D-HNRNPUL1	MEF2D-HNRNPUL1
MEF2C	0.576979	COG-LL-319h_BR2	TCF3-PBX1	other_BCP-ALL		NFATC1	-0.75749	COG-LL-319h_BR2	TCF3-PBX1	other_BCP-ALL		HDAC9	0.159578	COG.319.BR2	TCF3-PBX1	other_BCP-ALL		CD5	-0.968247	COG.319.BR2	TCF3-PBX1	other_BCP-ALL
MEF2C	0.413883	TMD5_BR2	BCR-ABL1	other_BCP-ALL		NFATC1	0.390653	TMD5_BR2	BCR-ABL1	other_BCP-ALL		HDAC9	0.406643	TMD5.BR2	BCR-ABL1	other_BCP-ALL		CD5	-0.326233	TMD5.BR2	BCR-ABL1	other_BCP-ALL
MEF2C	-0.00864241	MHH-CALL-2_BR2	B-Other	other_BCP-ALL		NFATC1	0.301829	MHH-CALL-2_BR2	B-Other	other_BCP-ALL		HDAC9	0.216077	MHH.CALL.2.BR2	B-Other	other_BCP-ALL		CD5	-0.995705	MHH.CALL.2.BR2	B-Other	other_BCP-ALL
MEF2C	0.557402	HAL-01_BR2	B-Other	other_BCP-ALL		NFATC1	-0.539739	HAL-01_BR2	B-Other	other_BCP-ALL		HDAC9	-0.320246	HAL.01.BR2	B-Other	other_BCP-ALL		CD5	-0.964174	HAL.01.BR2	B-Other	other_BCP-ALL
MEF2C	0.398883	KASUMI-2	TCF3-PBX1	other_BCP-ALL		NFATC1	-1.31288	KASUMI-2	TCF3-PBX1	other_BCP-ALL		HDAC9	-1.10841	KASUMI.2	TCF3-PBX1	other_BCP-ALL		CD5	-1.59553	KASUMI.2	TCF3-PBX1	other_BCP-ALL
MEF2C	-0.221879	NALM-6	B-Other	other_BCP-ALL		NFATC1	-1.20296	NALM-6	B-Other	other_BCP-ALL		HDAC9	-0.703322	NALM.6	B-Other	other_BCP-ALL		CD5	-1.6884	NALM.6	B-Other	other_BCP-ALL
MEF2C	0.496629	MHH-CALL-3	TCF3-PBX1	other_BCP-ALL		NFATC1	-0.465877	MHH-CALL-3	TCF3-PBX1	other_BCP-ALL		HDAC9	-0.384122	MHH.CALL.3	TCF3-PBX1	other_BCP-ALL		CD5	-1.43662	MHH.CALL.3	TCF3-PBX1	other_BCP-ALL
MEF2C	0.611437	SUP-B15	BCR-ABL1	other_BCP-ALL		NFATC1	-0.680264	SUP-B15	BCR-ABL1	other_BCP-ALL		HDAC9	0.197411	SUP.B15	BCR-ABL1	other_BCP-ALL		CD5	-1.59173	SUP.B15	BCR-ABL1	other_BCP-ALL
MEF2C	0.191443	MHH-CALL-2	B-Other	other_BCP-ALL		NFATC1	0.279762	MHH-CALL-2	B-Other	other_BCP-ALL		HDAC9	-0.072588	MHH.CALL.2	B-Other	other_BCP-ALL		CD5	-1.60453	MHH.CALL.2	B-Other	other_BCP-ALL
MEF2C	-0.585335	LC4-1	MEF2D-HNRNPUL1	MEF2D-HNRNPUL1		NFATC1	0.915872	LC4-1	MEF2D-HNRNPUL1	MEF2D-HNRNPUL1		HDAC9	1.542	LC4.1	MEF2D-HNRNPUL1	MEF2D-HNRNPUL1		CD5	-0.441306	LC4.1	MEF2D-HNRNPUL1	MEF2D-HNRNPUL1
MEF2C	0.801659	KOPN-8	KMT2A-MLLT1	other_BCP-ALL		NFATC1	-0.268562	KOPN-8	KMT2A-MLLT1	other_BCP-ALL		HDAC9	-0.0711904	KOPN.8	KMT2A-MLLT1	other_BCP-ALL		CD5	-1.18616	KOPN.8	KMT2A-MLLT1	other_BCP-ALL
MEF2C	0.479125	RCH-ACV	TCF3-PBX1	other_BCP-ALL		NFATC1	-0.734891	RCH-ACV	TCF3-PBX1	other_BCP-ALL		HDAC9	0.173236	RCH.ACV	TCF3-PBX1	other_BCP-ALL		CD5	-1.2207	RCH.ACV	TCF3-PBX1	other_BCP-ALL
MEF2C	0.153979	380	IGH-MYC	other_BCP-ALL		NFATC1	-0.595382	380	IGH-MYC	other_BCP-ALL		HDAC9	-0.762121	X.380	IGH-MYC	other_BCP-ALL		CD5	-1.72561	X.380	IGH-MYC	other_BCP-ALL
MEF2C	0.607736	HAL-01	B-Other	other_BCP-ALL		NFATC1	-0.853081	HAL-01	B-Other	other_BCP-ALL		HDAC9	-0.404217	HAL.01	B-Other	other_BCP-ALL		CD5	-1.69372	HAL.01	B-Other	other_BCP-ALL
MEF2C	0.295283	TMD5	BCR-ABL1	other_BCP-ALL		NFATC1	0.0866854	TMD5	BCR-ABL1	other_BCP-ALL		HDAC9	0.375528	TMD5	BCR-ABL1	other_BCP-ALL		CD5	-1.0032	TMD5	BCR-ABL1	other_BCP-ALL
MEF2C	0.920698	SEM_BR2	KMT2A-AFF1	other_BCP-ALL		NFATC1	-1.05462	SEM_BR2	KMT2A-AFF1	other_BCP-ALL		HDAC9	-0.806678	SEM.BR2	KMT2A-AFF1	other_BCP-ALL		CD5	-1.51155	SEM.BR2	KMT2A-AFF1	other_BCP-ALL
MEF2C	0.390263	COG-LL-319h	TCF3-PBX1	other_BCP-ALL		NFATC1	-1.64677	COG-LL-319h	TCF3-PBX1	other_BCP-ALL		HDAC9	0.0839598	COG.319	TCF3-PBX1	other_BCP-ALL		CD5	-0.945707	COG.319	TCF3-PBX1	other_BCP-ALL
MEF2C	0.337381	MHH-CALL-4	B-Other	other_BCP-ALL		NFATC1	-1.39262	MHH-CALL-4	B-Other	other_BCP-ALL		HDAC9	-1.21974	MHH.CALL.4	B-Other	other_BCP-ALL		CD5	-1.24998	MHH.CALL.4	B-Other	other_BCP-ALL
MEF2C	0.608113	NALL-1	PAX5-ETV6	other_BCP-ALL		NFATC1	-0.292334	NALL-1	PAX5-ETV6	other_BCP-ALL		HDAC9	-0.409159	NALL.1	PAX5-ETV6	other_BCP-ALL		CD5	-1.29505	NALL.1	PAX5-ETV6	other_BCP-ALL
MEF2C	0.131132	ALL-PO	KMT2A-AFF1	other_BCP-ALL		NFATC1	-0.813502	ALL-PO	KMT2A-AFF1	other_BCP-ALL		HDAC9	-0.828349	ALL.PO	KMT2A-AFF1	other_BCP-ALL		CD5	-1.6347	ALL.PO	KMT2A-AFF1	other_BCP-ALL
MEF2C	-0.533073	KASUMI-9	MEF2D-HNRNPUL1	MEF2D-HNRNPUL1		NFATC1	0.841695	KASUMI-9	MEF2D-HNRNPUL1	MEF2D-HNRNPUL1		HDAC9	1.7318	KASUMI.9	MEF2D-HNRNPUL1	MEF2D-HNRNPUL1		CD5	-0.48284	KASUMI.9	MEF2D-HNRNPUL1	MEF2D-HNRNPUL1
MEF2C	0.464174	COG-LL-355h	ETV6-RUNX1	other_BCP-ALL		NFATC1	-1.13912	COG-LL-355h	ETV6-RUNX1	other_BCP-ALL		HDAC9	-0.66535	COG.355h	ETV6-RUNX1	other_BCP-ALL		CD5	-0.776908	COG.355h	ETV6-RUNX1	other_BCP-ALL
MEF2C	0.705131	REH_BR2	ETV6-RUNX1	other_BCP-ALL		NFATC1	-1.07228	REH_BR2	ETV6-RUNX1	other_BCP-ALL		HDAC9	-0.39848	REH.BR2	ETV6-RUNX1	other_BCP-ALL		CD5	-1.44681	REH.BR2	ETV6-RUNX1	other_BCP-ALL
MEF2C	0.954359	KOPN-8_BR2	KMT2A-MLLT1	other_BCP-ALL		NFATC1	-0.118761	KOPN-8_BR2	KMT2A-MLLT1	other_BCP-ALL		HDAC9	0.0748966	KOPN.8.BR2	KMT2A-MLLT1	other_BCP-ALL		CD5	-1.24443	KOPN.8.BR2	KMT2A-MLLT1	other_BCP-ALL
MEF2C	0.390054	RCH-ACV_BR2	TCF3-PBX1	other_BCP-ALL		NFATC1	-0.865144	RCH-ACV_BR2	TCF3-PBX1	other_BCP-ALL		HDAC9	0.0700061	RCH.ACV.BR2	TCF3-PBX1	other_BCP-ALL		CD5	-1.03192	RCH.ACV.BR2	TCF3-PBX1	other_BCP-ALL
MEF2C	-0.14759	KASUMI-10	KMT2A-MLLT1	other_BCP-ALL		NFATC1	-0.602242	KASUMI-10	KMT2A-MLLT1	other_BCP-ALL		HDAC9	-0.122208	KASUMI.10	KMT2A-MLLT1	other_BCP-ALL		CD5	-1.15811	KASUMI.10	KMT2A-MLLT1	other_BCP-ALL
MEF2C	0.459239	COG-LL-402h	TCF3-PBX1	other_BCP-ALL		NFATC1	-0.699448	COG-LL-402h	TCF3-PBX1	other_BCP-ALL		HDAC9	0.376545	COG.402	TCF3-PBX1	other_BCP-ALL		CD5	-0.987648	COG.402	TCF3-PBX1	other_BCP-ALL
MEF2C	0.794342	KASUMI-2_BR2	TCF3-PBX1	other_BCP-ALL		NFATC1	-0.757273	KASUMI-2_BR2	TCF3-PBX1	other_BCP-ALL		HDAC9	-0.513897	KASUMI.2.BR2	TCF3-PBX1	other_BCP-ALL		CD5	-1.00609	KASUMI.2.BR2	TCF3-PBX1	other_BCP-ALL
MEF2C	-1.17579	P30-OHKUBO_BR2	MEF2D-HNRNPUL1	MEF2D-HNRNPUL1		NFATC1	1.34853	P30-OHKUBO_BR2	MEF2D-HNRNPUL1	MEF2D-HNRNPUL1		HDAC9	1.29277	P30.OHKUBO.BR2	MEF2D-HNRNPUL1	MEF2D-HNRNPUL1		CD5	-0.644258	P30.OHKUBO.BR2	MEF2D-HNRNPUL1	MEF2D-HNRNPUL1
MEF2C	0.468048	NALL-1_BR2	PAX5-ETV6	other_BCP-ALL		NFATC1	-0.096489	NALL-1_BR2	PAX5-ETV6	other_BCP-ALL		HDAC9	-0.190466	NALL.1.BR2	PAX5-ETV6	other_BCP-ALL		CD5	-0.412395	NALL.1.BR2	PAX5-ETV6	other_BCP-ALL
MEF2C	0.737877	COG-LL-355h_BR2	ETV6-RUNX1	other_BCP-ALL		NFATC1	-0.90668	COG-LL-355h_BR2	ETV6-RUNX1	other_BCP-ALL		HDAC9	-0.557996	COG.355h.BR2	ETV6-RUNX1	other_BCP-ALL		CD5	-0.754815	COG.355h.BR2	ETV6-RUNX1	other_BCP-ALL
MEF2C	0.511286	COG-LL-394h	ABL1-ZMIZ1	other_BCP-ALL		NFATC1	-1.11285	COG-LL-394h	ABL1-ZMIZ1	other_BCP-ALL		HDAC9	-1.43986	COG.394	ABL1-ZMIZ1	other_BCP-ALL		CD5	-1.21818	COG.394	ABL1-ZMIZ1	other_BCP-ALL
MEF2C	1.49832	697_BR2	TCF3-PBX1	other_BCP-ALL		NFATC1	-0.368959	697_BR2	TCF3-PBX1	other_BCP-ALL		HDAC9	0.528209	X.697.BR2	TCF3-PBX1	other_BCP-ALL		CD5	-1.22465	X.697.BR2	TCF3-PBX1	other_BCP-ALL
MEF2C	0.137111	ALL-PO_BR2	KMT2A-AFF1	other_BCP-ALL		NFATC1	-0.818331	ALL-PO_BR2	KMT2A-AFF1	other_BCP-ALL		HDAC9	-1.27658	ALL.PO.BR2	KMT2A-AFF1	other_BCP-ALL		CD5	-1.03615	ALL.PO.BR2	KMT2A-AFF1	other_BCP-ALL
MEF2C	0.663041	MHH-CALL-4_BR2	B-Other	other_BCP-ALL		NFATC1	-1.14567	MHH-CALL-4_BR2	B-Other	other_BCP-ALL		HDAC9	-1.35072	MHH.CALL.4.BR2	B-Other	other_BCP-ALL		CD5	-0.838011	MHH.CALL.4.BR2	B-Other	other_BCP-ALL
MEF2C	-1.41538	LC4-1_BR2	MEF2D-HNRNPUL1	MEF2D-HNRNPUL1		NFATC1	1.08886	LC4-1_BR2	MEF2D-HNRNPUL1	MEF2D-HNRNPUL1		HDAC9	1.55149	LC4.1.BR2	MEF2D-HNRNPUL1	MEF2D-HNRNPUL1		CD5	-0.0728115	LC4.1.BR2	MEF2D-HNRNPUL1	MEF2D-HNRNPUL1
MEF2C	0.990687	SUP-B15_BR2	BCR-ABL1	other_BCP-ALL		NFATC1	-0.781706	SUP-B15_BR2	BCR-ABL1	other_BCP-ALL		HDAC9	-0.000327939	SUP.B15.BR2	BCR-ABL1	other_BCP-ALL		CD5	-1.09731	SUP.B15.BR2	BCR-ABL1	other_BCP-ALL

## Sheet: supp. fig.6c
Supplementary Figure 6c
Cell Line	Subtype	CD19	DNTT	VPREB1	RAG2	IL7R	SPN
SEM	Other	1-3323073835159	-1-48305601055324	-0-662021361885154	-1-29239633490316	-0-27162882255978	0-545224884029414
REH	Other	-0-50793558386324	0-869611016143671	-1-41882345466331	1-80890130593614	1-38590293163634	-0-13751788973285
697	Other	0-0344617837063819	1-27150588018859	0-649897022069058	0-275100809990288	1-23647268119834	-0-451642668735114
P30-OHKUBO	MEF2D-HNRNPUL1	0-484384389349989	-0-976718286058933	1-47589434992505	-0-443544071538484	0-243292994796586	-0-0418951681300295
NALM-16	Other	0-190940343286218	0-667244630194403	0-406164026598297	-0-41445433053578	0-750147353668452	0-358053711902595
KASUMI-9_BR2	MEF2D-HNRNPUL1	-0-0591889136204438	-0-173947198703635	1-0306056816427	-0-521786708632581	0-061474559110396	0-316190750174032
COG-LL-319h_BR2	Other	0-0905866509355793	1-07399982702339	0-183482189350531	1-01593746998409	1-19892563852265	0-122355064553939
TMD5_BR2	Other	0-539549687325006	0-375051333149641	-0-753066737947954	-0-851406399622069	0-14167822251403	0-366811740625403
MHH-CALL-2_BR2	Other	0-889294844608885	-0-728555296274927	0-475324552301294	0-0116584850216779	0-313582501377856	0-131668669808075
HAL-01_BR2	Other	0-144451941073502	1-13774055755093	0-340964283799857	0-322126338144786	0-111951445609848	-0-288187885330071
KASUMI-2	Other	0-69731502310183	1-09985532214706	0-722913282299442	0-338955514627581	0-693152725990545	-0-132254447399563
NALM-6	Other	0-355147382043575	0-610288640299226	0-835738472805303	0-338334182660606	0-568656201741781	0-0359023024848011
MHH-CALL-3	Other	-0-0765991977447893	1-44829194861641	0-495803289704801	0-813442819959166	1-54579995324041	0-103870149785376
SUP-B15	Other	0-659432241849272	1-49173956173606	0-539159402536282	-0-139062108959677	0-579852081917777	0-582757460510768
MHH-CALL-2	Other	1-06391753187785	-0-906376194090316	0-854249082951858	-0-297130486413087	0-812917357131525	0-272738618151061
LC4-1	MEF2D-HNRNPUL1	0-0145584338729025	-1-76939129084969	1-04324804172889	-1-58196061919102	-0-499166238002786	-0-203256398455306
KOPN-8	Other	1-43080487505508	-1-38814255141514	0-552279701719689	0-212757980410622	0-224131280852752	-0-00219703576683054
RCH-ACV	Other	0-495468577642366	1-60765648466251	0-519928581628012	0-4668983693459	1-41221773158861	-0-162490124533108
380	Other	1-16468253547967	0-987269809795681	0-0980185199888531	0-259378745970169	0-0129567463158043	-0-345869367823277
HAL-01	Other	0-192740003128406	1-77243926643885	0-42755833060093	0-0407366280891306	0-409690922324507	-0-291856170384835
TMD5	Other	0-735149387488841	1-09092855004273	-1-39347017188127	-0-88904209090302	0-185231350621512	0-608891899677165
SEM_BR2	Other	1-3782501082184	-1-34752362349397	-0-775838747862457	-1-31884902220642	-0-494476197261881	0-712391050748191
COG-LL-319h	Other	0-210660968124487	1-25482801022732	0-230077308743654	1-01796677355257	1-88193864115999	0-108603804799123
MHH-CALL-4	Other	1-37003984092843	1-55312743774758	0-93436021236124	1-63510714249507	-0-184553268462772	-0-0275765254476529
SEM-BR-NOPS	Other	1-36075759597616	-1-18036827699579	-0-495838776172515	-1-5371655472555	-0-346649463172086	0-620637463935399
NALL-1	Other	-0-171234206578939	1-33119485564072	1-00575945105676	0-546586065539495	-0-209438526777661	-0-193856565999848
ALL-PO	Other	-0-512791713032563	0-507779778894563	-0-859704307183827	0-0852089897107336	0-738094436794823	0-0920771834136103
KASUMI-9	MEF2D-HNRNPUL1	0-156588848485686	0-178555052024166	1-3060860704304	-0-19775683079821	0-00367065146655748	0-180898624902656
COG-LL-355h	Other	0-391493956519837	1-14996236989324	-0-66246959370835	0-0816518037595365	0-262296958102958	0-0943472817900503
REH_BR2	Other	-0-311234587673244	0-853960915370035	-0-774701670254738	1-87236250916994	0-803416584299206	-0-158465594784873
KOPN-8_BR2	Other	1-61574361560633	-1-23196551587267	0-508651933421062	0-45188399416243	0-0260104684812437	0-016923583513534
RCH-ACV_BR2	Other	0-470015797180103	1-97894415437311	0-486875651487383	0-96229051904462	1-23474741142028	0-0225590931174742
KASUMI-10	Other	0-544723414535296	-0-874650680620134	-0-221844095967882	-0-547095978060588	-0-100524107088086	0-627297460819191
COG-LL-402h	Other	0-526345239804818	0-686125258162858	-0-165478032680013	1-88414094149373	1-28247382345598	-0-0993017106116847
KASUMI-2_BR2	Other	0-581414033563577	1-28377140017962	0-483245305270337	0-661406082899489	0-678373131042521	0-0369476630572814
P30-OHKUBO_BR2	MEF2D-HNRNPUL1	0-586894657185092	-1-09179912225722	0-907915467101484	-0-0699422419849506	0-0659546641606913	0-0621337650221986
NALL-1_BR2	Other	-0-357588417583032	1-0054881721429	0-68626344666687	0-547504945366787	-0-689126702835344	-0-219500052317071
COG-LL-355h_BR2	Other	0-589475329943029	1-32485633007778	-0-922318846306775	0-161225119755094	0-0512800744229177	-0-184986654093795
COG-LL-394h	Other	0-425782210799456	-1-15992383894307	-1-30177420320156	0-788710013035124	-0-672682384103353	0-543109041142718
697_BR2	Other	0-0486057704869015	1-23104263823061	0-0828731524919049	0-207742263574001	1-28222283451368	-0-716202568829541
ALL-PO_BR2	Other	-1-16220858758899	0-766290439893038	-0-802886832208495	0-280679759768625	0-820031349455573	-0-137565519568768
MHH-CALL-4_BR2	Other	1-43845443740108	1-29119455255486	0-690769319293206	1-36997858989979	-0-234165605711571	-0-0264145561764107
LC4-1_BR2	MEF2D-HNRNPUL1	-0-115009095061641	-0-939778495354058	0-749219619460488	-1-24494828148095	-0-382622199407976	-0-174363953236287
SUP-B15_BR2	Other	0-602708996606908	1-56190455819852	0-323386147393289	0-159432554808217	-0-0534188785481514	0-405927719703037

## Sheet: supp. fig.6d
Supplementary Figure 6d
p-value	0.503157						p-value	0.297637						p-value	0.0722227
Drug Name	Cell line	sDSS	Subtype	Type	Group		Drug Name	Cell line	sDSS	Subtype	Type	Group		Drug Name	Cell line	sDSS	Subtype	Type	Group		TMP269 (µM)	MEF2D-HNRNPUL1 (ratio TMP269/DMSO)			other BCP-ALL (ratio TMP269/DMSO)															p-values
Panobinostat	KASUMI-7	11.84	MEF2D-HNRNPUL1	BCP-ALL	MEF2D-HNRNPUL1		Quisinostat	KASUMI-7	10.18	MEF2D-HNRNPUL1	BCP-ALL	MEF2D-HNRNPUL1		Vorinostat	KASUMI-7	12.5	MEF2D-HNRNPUL1	BCP-ALL	MEF2D-HNRNPUL1		10	1.07601	1.09209	1.1468	0.902398	1.12638	0.833255	1.26627	1.04675	0.750938	0.816618	0.847064	1.07011	0.853875	1.11669	1.37261	1.2567	1.18058	1.06648	0.102024
Panobinostat	KASUMI-9	11.74	MEF2D-HNRNPUL1	BCP-ALL	MEF2D-HNRNPUL1		Quisinostat	KASUMI-9	9.78	MEF2D-HNRNPUL1	BCP-ALL	MEF2D-HNRNPUL1		Vorinostat	KASUMI-9	11.6	MEF2D-HNRNPUL1	BCP-ALL	MEF2D-HNRNPUL1		1	0.931034	0.962399	0.813091	1.02497	0.900012	1.05242	0.826017	1.07937	1.01257	1.0177	0.913101	0.964715	1.16036	1.16263	1.12947	1.12347	1.06523	1.06864	0.0763965
Panobinostat	LC4-1	5.84	MEF2D-HNRNPUL1	BCP-ALL	MEF2D-HNRNPUL1		Quisinostat	LC4-1	7.38	MEF2D-HNRNPUL1	BCP-ALL	MEF2D-HNRNPUL1		Vorinostat	LC4-1	8.2	MEF2D-HNRNPUL1	BCP-ALL	MEF2D-HNRNPUL1		0.1	0.991357	1.02471	0.900224	1.06866	0.87505	1.00472	0.893789	1.01452	0.892211	0.91058	0.921015	0.748309	1.08207	0.995828	1.04306	1.09182	0.993663	1.0092	0.958471
Panobinostat	P30-OHKUBO	6.64	MEF2D-HNRNPUL1	BCP-ALL	MEF2D-HNRNPUL1		Quisinostat	P30-OHKUBO	7.18	MEF2D-HNRNPUL1	BCP-ALL	MEF2D-HNRNPUL1		Vorinostat	P30-OHKUBO	10	MEF2D-HNRNPUL1	BCP-ALL	MEF2D-HNRNPUL1		0.01	1.0207	1.02117	0.941973	1.08971	0.923507	1.01833	0.742446	1.01376	0.941918	0.906232	1.00069	0.980531	0.955587	0.967155	1.11294	1.06935	1.07827	1.0087	0.842644
Panobinostat	380	12.14	IGH-MYC	BCP-ALL	Other_BCP-ALL		Quisinostat	380	6.68	IGH-MYC	BCP-ALL	Other_BCP-ALL		Vorinostat	380	8.8	IGH-MYC	BCP-ALL	Other_BCP-ALL		0.01	0.982355	1.00688	0.977934	1.07695	0.997971	1.00298	1.19481	1.12185	0.878638	1.01468	0.898409	0.931808	1.02642	1.04537	1.07502	0.97524	0.995992	1.02065	0.239452
Panobinostat	697	7.64	TCF3-PBX1	BCP-ALL	Other_BCP-ALL		Quisinostat	697	8.68	TCF3-PBX1	BCP-ALL	Other_BCP-ALL		Vorinostat	697	10.1	TCF3-PBX1	BCP-ALL	Other_BCP-ALL		0.001	1.00954	0.987191	0.941532	1.02991	0.827105	1.0738	1.0787	1.19558	0.85191	1.03833	0.964314	0.83383	1.32059	0.986753	0.962388	1.02414	1.06888	0.857089	0.49963
Panobinostat	ALL-PO	6.14	KMT2A-AFF1	BCP-ALL	Other_BCP-ALL		Quisinostat	ALL-PO	5.98	KMT2A-AFF1	BCP-ALL	Other_BCP-ALL		Vorinostat	ALL-PO	10.1	KMT2A-AFF1	BCP-ALL	Other_BCP-ALL
Panobinostat	COG-LL-319h	14.24	TCF3-PBX1	BCP-ALL	Other_BCP-ALL		Quisinostat	COG-LL-319h	12.28	TCF3-PBX1	BCP-ALL	Other_BCP-ALL		Vorinostat	COG-LL-319h	11.5	TCF3-PBX1	BCP-ALL	Other_BCP-ALL
Panobinostat	COG-LL-355h	4.84	ETV6-RUNX1	BCP-ALL	Other_BCP-ALL		Quisinostat	COG-LL-355h	6.38	ETV6-RUNX1	BCP-ALL	Other_BCP-ALL		Vorinostat	COG-LL-355h	7.7	ETV6-RUNX1	BCP-ALL	Other_BCP-ALL
Panobinostat	COG-LL-394h	2.84	ABL1-ZMIZ1	BCP-ALL	Other_BCP-ALL		Quisinostat	COG-LL-394h	6.78	ABL1-ZMIZ1	BCP-ALL	Other_BCP-ALL		Vorinostat	COG-LL-394h	1	ABL1-ZMIZ1	BCP-ALL	Other_BCP-ALL
Panobinostat	COG-LL-402h	14.64	TCF3-PBX1	BCP-ALL	Other_BCP-ALL		Quisinostat	COG-LL-402h	17.58	TCF3-PBX1	BCP-ALL	Other_BCP-ALL		Vorinostat	COG-LL-402h	10.2	TCF3-PBX1	BCP-ALL	Other_BCP-ALL
Panobinostat	HAL-01	-3.26	B-Other	BCP-ALL	Other_BCP-ALL		Quisinostat	HAL-01	-5.02	B-Other	BCP-ALL	Other_BCP-ALL		Vorinostat	HAL-01	0.8	B-Other	BCP-ALL	Other_BCP-ALL
Panobinostat	KASUMI-10	7.74	KMT2A-MLLT1	BCP-ALL	Other_BCP-ALL		Quisinostat	KASUMI-10	7.38	KMT2A-MLLT1	BCP-ALL	Other_BCP-ALL		Vorinostat	KASUMI-10	4.6	KMT2A-MLLT1	BCP-ALL	Other_BCP-ALL
Panobinostat	KASUMI-2	14.34	TCF3-PBX1	BCP-ALL	Other_BCP-ALL		Quisinostat	KASUMI-2	12.38	TCF3-PBX1	BCP-ALL	Other_BCP-ALL		Vorinostat	KASUMI-2	17.6	TCF3-PBX1	BCP-ALL	Other_BCP-ALL
Panobinostat	KOPN-8	18.24	KMT2A-MLLT1	BCP-ALL	Other_BCP-ALL		Quisinostat	KOPN-8	10.48	KMT2A-MLLT1	BCP-ALL	Other_BCP-ALL		Vorinostat	KOPN-8	13.4	KMT2A-MLLT1	BCP-ALL	Other_BCP-ALL
Panobinostat	MHH-CALL-2	8.44	B-Other	BCP-ALL	Other_BCP-ALL		Quisinostat	MHH-CALL-2	8.28	B-Other	BCP-ALL	Other_BCP-ALL		Vorinostat	MHH-CALL-2	8.7	B-Other	BCP-ALL	Other_BCP-ALL
Panobinostat	MHH-CALL-3	15.64	TCF3-PBX1	BCP-ALL	Other_BCP-ALL		Quisinostat	MHH-CALL-3	16.98	TCF3-PBX1	BCP-ALL	Other_BCP-ALL		Vorinostat	MHH-CALL-3	14.1	TCF3-PBX1	BCP-ALL	Other_BCP-ALL
Panobinostat	MHH-CALL-4	4.94	B-Other	BCP-ALL	Other_BCP-ALL		Quisinostat	MHH-CALL-4	5.98	B-Other	BCP-ALL	Other_BCP-ALL		Vorinostat	MHH-CALL-4	3.9	B-Other	BCP-ALL	Other_BCP-ALL
Panobinostat	NALL-1	-0.46	PAX5-ETV6	BCP-ALL	Other_BCP-ALL		Quisinostat	NALL-1	-0.72	PAX5-ETV6	BCP-ALL	Other_BCP-ALL		Vorinostat	NALL-1	-3.5	PAX5-ETV6	BCP-ALL	Other_BCP-ALL
Panobinostat	NALM-16	2.94	B-Other	BCP-ALL	Other_BCP-ALL		Quisinostat	NALM-16	-1.32	B-Other	BCP-ALL	Other_BCP-ALL		Vorinostat	NALM-16	1.5	B-Other	BCP-ALL	Other_BCP-ALL
Panobinostat	NALM-6	4.14	B-Other	BCP-ALL	Other_BCP-ALL		Quisinostat	NALM-6	1.78	B-Other	BCP-ALL	Other_BCP-ALL		Vorinostat	NALM-6	2.3	B-Other	BCP-ALL	Other_BCP-ALL
Panobinostat	RCH-ACV	14.14	TCF3-PBX1	BCP-ALL	Other_BCP-ALL		Quisinostat	RCH-ACV	14.18	TCF3-PBX1	BCP-ALL	Other_BCP-ALL		Vorinostat	RCH-ACV	16.5	TCF3-PBX1	BCP-ALL	Other_BCP-ALL
Panobinostat	REH	0.44	ETV6-RUNX1	BCP-ALL	Other_BCP-ALL		Quisinostat	REH	-1.12	ETV6-RUNX1	BCP-ALL	Other_BCP-ALL		Vorinostat	REH	4.5	ETV6-RUNX1	BCP-ALL	Other_BCP-ALL
Panobinostat	SEM	3.94	KMT2A-AFF1	BCP-ALL	Other_BCP-ALL		Quisinostat	SEM	6.38	KMT2A-AFF1	BCP-ALL	Other_BCP-ALL		Vorinostat	SEM	11.3	KMT2A-AFF1	BCP-ALL	Other_BCP-ALL
Panobinostat	SUP-B15	10.24	BCR-ABL1	BCP-ALL	Other_BCP-ALL		Quisinostat	SUP-B15	10.08	BCR-ABL1	BCP-ALL	Other_BCP-ALL		Vorinostat	SUP-B15	11.9	BCR-ABL1	BCP-ALL	Other_BCP-ALL
Panobinostat	TMD5	2.74	BCR-ABL1	BCP-ALL	Other_BCP-ALL		Quisinostat	TMD5	5.08	BCR-ABL1	BCP-ALL	Other_BCP-ALL		Vorinostat	TMD5	-0.1	BCR-ABL1	BCP-ALL	Other_BCP-ALL

## Sheet: supp. fig.6e
Supplementary Figure 6e
Cell line	Drug Type	Replicate	SubType	ExperimentDate	Normalized to DMSO value
KASUMI-9	DMSO	1	MEF2D-HNRNPUL1	Feb22nd	0.96559
KASUMI-9	DMSO	2	MEF2D-HNRNPUL1	Feb22nd	0.922107
KASUMI-9	DMSO	3	MEF2D-HNRNPUL1	Feb22nd	1.1123
KASUMI-9	25nM PMA	1	MEF2D-HNRNPUL1	Feb22nd	0.0643948
KASUMI-9	25nM PMA	2	MEF2D-HNRNPUL1	Feb22nd	0.048462
KASUMI-9	25nM PMA	3	MEF2D-HNRNPUL1	Feb22nd	0.0514494
KASUMI-9	25nM PMA, 1uM Tramatenib	1	MEF2D-HNRNPUL1	Feb22nd	0.233016
KASUMI-9	25nM PMA, 1uM Tramatenib	2	MEF2D-HNRNPUL1	Feb22nd	0.39168
KASUMI-9	25nM PMA, 1uM Tramatenib	3	MEF2D-HNRNPUL1	Feb22nd	0.358818
KASUMI-9	25nM PMA, 1uM UO126	1	MEF2D-HNRNPUL1	Feb22nd	0.515822
KASUMI-9	25nM PMA, 1uM UO126	2	MEF2D-HNRNPUL1	Feb22nd	0.563288
KASUMI-9	25nM PMA, 1uM UO126	3	MEF2D-HNRNPUL1	Feb22nd	0.590507
KASUMI-9	DMSO	1	MEF2D-HNRNPUL1	Feb26th	1.07863
KASUMI-9	DMSO	2	MEF2D-HNRNPUL1	Feb26th	1.10556
KASUMI-9	DMSO	3	MEF2D-HNRNPUL1	Feb26th	0.815812
KASUMI-9	25nM PMA	1	MEF2D-HNRNPUL1	Feb26th	0.255556
KASUMI-9	25nM PMA	2	MEF2D-HNRNPUL1	Feb26th	0.265385
KASUMI-9	25nM PMA	3	MEF2D-HNRNPUL1	Feb26th	0.295726
KASUMI-9	25nM PMA, 1uM Tramatenib	1	MEF2D-HNRNPUL1	Feb26th	0.551709
KASUMI-9	25nM PMA, 1uM Tramatenib	2	MEF2D-HNRNPUL1	Feb26th	0.622222
KASUMI-9	25nM PMA, 1uM Tramatenib	3	MEF2D-HNRNPUL1	Feb26th	0.692308
KASUMI-9	25nM PMA, 1uM UO126	1	MEF2D-HNRNPUL1	Feb26th	0.438462
KASUMI-9	25nM PMA, 1uM UO126	2	MEF2D-HNRNPUL1	Feb26th	0.453419
KASUMI-9	25nM PMA, 1uM UO126	3	MEF2D-HNRNPUL1	Feb26th	0.456838
P30-OKHUBO	DMSO	1	MEF2D-HNRNPUL1	Feb26th	0.988362
P30-OKHUBO	DMSO	2	MEF2D-HNRNPUL1	Feb26th	0.97713
P30-OKHUBO	DMSO	3	MEF2D-HNRNPUL1	Feb26th	1.03451
P30-OKHUBO	25nM PMA	1	MEF2D-HNRNPUL1	Feb26th	0.0981525
P30-OKHUBO	25nM PMA	2	MEF2D-HNRNPUL1	Feb26th	0.105477
P30-OKHUBO	25nM PMA	3	MEF2D-HNRNPUL1	Feb26th	0.0832587
P30-OKHUBO	25nM PMA, 1uM Tramatenib	1	MEF2D-HNRNPUL1	Feb26th	0.41019
P30-OKHUBO	25nM PMA, 1uM Tramatenib	2	MEF2D-HNRNPUL1	Feb26th	0.394808
P30-OKHUBO	25nM PMA, 1uM Tramatenib	3	MEF2D-HNRNPUL1	Feb26th	0.351835
P30-OKHUBO	25nM PMA, 1uM UO126	1	MEF2D-HNRNPUL1	Feb26th	0.217059
P30-OKHUBO	25nM PMA, 1uM UO126	2	MEF2D-HNRNPUL1	Feb26th	0.19484
P30-OKHUBO	25nM PMA, 1uM UO126	3	MEF2D-HNRNPUL1	Feb26th	0.223895
LC4-1	DMSO	1	MEF2D-HNRNPUL1	Mar5th	0.925193
LC4-1	DMSO	2	MEF2D-HNRNPUL1	Mar5th	0.916713
LC4-1	DMSO	3	MEF2D-HNRNPUL1	Mar5th	1.15809
LC4-1	25nM PMA	1	MEF2D-HNRNPUL1	Mar5th	0.114589
LC4-1	25nM PMA	2	MEF2D-HNRNPUL1	Mar5th	0.124931
LC4-1	25nM PMA	3	MEF2D-HNRNPUL1	Mar5th	0.0539851
LC4-1	25nM PMA, 1uM Tramatenib	1	MEF2D-HNRNPUL1	Mar5th	0.38286
LC4-1	25nM PMA, 1uM Tramatenib	2	MEF2D-HNRNPUL1	Mar5th	0.500138
LC4-1	25nM PMA, 1uM Tramatenib	3	MEF2D-HNRNPUL1	Mar5th	0.428778
LC4-1	25nM PMA, 1uM UO126	1	MEF2D-HNRNPUL1	Mar5th	0.229178
LC4-1	25nM PMA, 1uM UO126	2	MEF2D-HNRNPUL1	Mar5th	0.192154
LC4-1	25nM PMA, 1uM UO126	3	MEF2D-HNRNPUL1	Mar5th	0.182846
LC4-1	25nM PMA, 1uM Selumetinib	1	MEF2D-HNRNPUL1	Mar5th	0.35535
LC4-1	25nM PMA, 1uM Selumetinib	2	MEF2D-HNRNPUL1	Mar5th	0.307157
LC4-1	25nM PMA, 1uM Selumetinib	3	MEF2D-HNRNPUL1	Mar5th	0.314603
LC4-1	25nM PMA, 1uM Erk11e	1	MEF2D-HNRNPUL1	Mar5th	0.30364
LC4-1	25nM PMA, 1uM Erk11e	2	MEF2D-HNRNPUL1	Mar5th	0.401475
LC4-1	25nM PMA, 1uM Erk11e	3	MEF2D-HNRNPUL1	Mar5th	0.271787
KASUMI-9	DMSO	1	MEF2D-HNRNPUL1	Mar5th	0.995937
KASUMI-9	DMSO	2	MEF2D-HNRNPUL1	Mar5th	1.05043
KASUMI-9	DMSO	3	MEF2D-HNRNPUL1	Mar5th	0.953633
KASUMI-9	25nM PMA	1	MEF2D-HNRNPUL1	Mar5th	0.0724187
KASUMI-9	25nM PMA	2	MEF2D-HNRNPUL1	Mar5th	0.0975143
KASUMI-9	25nM PMA	3	MEF2D-HNRNPUL1	Mar5th	0.0932122
KASUMI-9	25nM PMA, 1uM Tramatenib	1	MEF2D-HNRNPUL1	Mar5th	0.26673
KASUMI-9	25nM PMA, 1uM Tramatenib	2	MEF2D-HNRNPUL1	Mar5th	0.288241
KASUMI-9	25nM PMA, 1uM Tramatenib	3	MEF2D-HNRNPUL1	Mar5th	0.282505
KASUMI-9	25nM PMA, 1uM UO126	1	MEF2D-HNRNPUL1	Mar5th	0.589388
KASUMI-9	25nM PMA, 1uM UO126	2	MEF2D-HNRNPUL1	Mar5th	0.602294
KASUMI-9	25nM PMA, 1uM UO126	3	MEF2D-HNRNPUL1	Mar5th	0.556405
KASUMI-9	25nM PMA, 1uM Selumetinib	1	MEF2D-HNRNPUL1	Mar5th	0.60588
KASUMI-9	25nM PMA, 1uM Selumetinib	2	MEF2D-HNRNPUL1	Mar5th	0.410851
KASUMI-9	25nM PMA, 1uM Selumetinib	3	MEF2D-HNRNPUL1	Mar5th	0.43021
KASUMI-9	25nM PMA, 1uM Erk11e	1	MEF2D-HNRNPUL1	Mar5th	0.13695
KASUMI-9	25nM PMA, 1uM Erk11e	2	MEF2D-HNRNPUL1	Mar5th	0.119025
KASUMI-9	25nM PMA, 1uM Erk11e	3	MEF2D-HNRNPUL1	Mar5th	0.0473231
P30-OKHUBO	DMSO	1	MEF2D-HNRNPUL1	Mar5th	1.09394
P30-OKHUBO	DMSO	2	MEF2D-HNRNPUL1	Mar5th	0.894885
P30-OKHUBO	DMSO	3	MEF2D-HNRNPUL1	Mar5th	1.01118
P30-OKHUBO	25nM PMA	1	MEF2D-HNRNPUL1	Mar5th	0.0113399
P30-OKHUBO	25nM PMA	2	MEF2D-HNRNPUL1	Mar5th	0.014959
P30-OKHUBO	25nM PMA	3	MEF2D-HNRNPUL1	Mar5th	0.00723822
P30-OKHUBO	25nM PMA, 1uM Tramatenib	1	MEF2D-HNRNPUL1	Mar5th	0.181438
P30-OKHUBO	25nM PMA, 1uM Tramatenib	2	MEF2D-HNRNPUL1	Mar5th	0.192537
P30-OKHUBO	25nM PMA, 1uM Tramatenib	3	MEF2D-HNRNPUL1	Mar5th	0.226556
P30-OKHUBO	25nM PMA, 1uM UO126	1	MEF2D-HNRNPUL1	Mar5th	0.229452
P30-OKHUBO	25nM PMA, 1uM UO126	2	MEF2D-HNRNPUL1	Mar5th	0.236931
P30-OKHUBO	25nM PMA, 1uM UO126	3	MEF2D-HNRNPUL1	Mar5th	0.215216
P30-OKHUBO	25nM PMA, 1uM Selumetinib	1	MEF2D-HNRNPUL1	Mar5th	0.305694
P30-OKHUBO	25nM PMA, 1uM Selumetinib	2	MEF2D-HNRNPUL1	Mar5th	0.359981
P30-OKHUBO	25nM PMA, 1uM Selumetinib	3	MEF2D-HNRNPUL1	Mar5th	0.395207
P30-OKHUBO	25nM PMA, 1uM Erk11e	1	MEF2D-HNRNPUL1	Mar5th	0.288322
P30-OKHUBO	25nM PMA, 1uM Erk11e	2	MEF2D-HNRNPUL1	Mar5th	0.290253
P30-OKHUBO	25nM PMA, 1uM Erk11e	3	MEF2D-HNRNPUL1	Mar5th	0.236931
LC4-1	DMSO	1	MEF2D-HNRNPUL1	Feb26th	0.929416
LC4-1	DMSO	2	MEF2D-HNRNPUL1	Feb26th	0.908813
LC4-1	DMSO	3	MEF2D-HNRNPUL1	Feb26th	1.16177
LC4-1	25nM PMA	1	MEF2D-HNRNPUL1	Feb26th	0.268409
LC4-1	25nM PMA	2	MEF2D-HNRNPUL1	Feb26th	0.21633
LC4-1	25nM PMA	3	MEF2D-HNRNPUL1	Feb26th	0.274132
LC4-1	25nM PMA, 1uM Tramatenib	1	MEF2D-HNRNPUL1	Feb26th	0.43781
LC4-1	25nM PMA, 1uM Tramatenib	2	MEF2D-HNRNPUL1	Feb26th	0.346242
LC4-1	25nM PMA, 1uM Tramatenib	3	MEF2D-HNRNPUL1	Feb26th	0.475582
LC4-1	25nM PMA, 1uM UO126	1	MEF2D-HNRNPUL1	Feb26th	0.342236
LC4-1	25nM PMA, 1uM UO126	2	MEF2D-HNRNPUL1	Feb26th	0.289012
LC4-1	25nM PMA, 1uM UO126	3	MEF2D-HNRNPUL1	Feb26th	0.336513
KASUMI-7	DMSO	1	MEF2D-HNRNPUL1	Feb26th	1.13142
KASUMI-7	DMSO	2	MEF2D-HNRNPUL1	Feb26th	0.885807
KASUMI-7	DMSO	3	MEF2D-HNRNPUL1	Feb26th	0.982776
KASUMI-7	25nM PMA	1	MEF2D-HNRNPUL1	Feb26th	0.0174477
KASUMI-7	25nM PMA	2	MEF2D-HNRNPUL1	Feb26th	0.0322112
KASUMI-7	25nM PMA	3	MEF2D-HNRNPUL1	Feb26th	0.0332178
KASUMI-7	25nM PMA, 1uM Tramatenib	1	MEF2D-HNRNPUL1	Feb26th	0.117101
KASUMI-7	25nM PMA, 1uM Tramatenib	2	MEF2D-HNRNPUL1	Feb26th	0.102002
KASUMI-7	25nM PMA, 1uM Tramatenib	3	MEF2D-HNRNPUL1	Feb26th	0.0728106
KASUMI-7	25nM PMA, 1uM UO126	1	MEF2D-HNRNPUL1	Feb26th	0.0365731
KASUMI-7	25nM PMA, 1uM UO126	2	MEF2D-HNRNPUL1	Feb26th	0.0664355
KASUMI-7	25nM PMA, 1uM UO126	3	MEF2D-HNRNPUL1	Feb26th	0.0650934

## Sheet: supp. fig.6f
Supplementary Figure 6f
Cell line	Drug type	Replicate	SubType	Experiment Date	Normalized to DMSO value
KASUMI-9	DMSO	1	MEF2D-HNRNPUL1	Feb22nd	0.96559
KASUMI-9	DMSO	2	MEF2D-HNRNPUL1	Feb22nd	0.922107
KASUMI-9	DMSO	3	MEF2D-HNRNPUL1	Feb22nd	1.1123
KASUMI-9	DMSO	1	MEF2D-HNRNPUL1	Feb26th	1.07863
KASUMI-9	DMSO	2	MEF2D-HNRNPUL1	Feb26th	1.10556
KASUMI-9	DMSO	3	MEF2D-HNRNPUL1	Feb26th	0.815812
P30-OKHUBO	DMSO	1	MEF2D-HNRNPUL1	Feb26th	0.988362
P30-OKHUBO	DMSO	2	MEF2D-HNRNPUL1	Feb26th	0.97713
P30-OKHUBO	DMSO	3	MEF2D-HNRNPUL1	Feb26th	1.03451
LC4-1	DMSO	1	MEF2D-HNRNPUL1	Mar5th	0.925193
LC4-1	DMSO	2	MEF2D-HNRNPUL1	Mar5th	0.916713
LC4-1	DMSO	3	MEF2D-HNRNPUL1	Mar5th	1.15809
LC4-1	1uM Tramatenib	1	MEF2D-HNRNPUL1	Mar5th	0.63024
LC4-1	1uM Tramatenib	2	MEF2D-HNRNPUL1	Mar5th	0.662921
LC4-1	1uM Tramatenib	3	MEF2D-HNRNPUL1	Mar5th	0.804812
LC4-1	1uM UO126	1	MEF2D-HNRNPUL1	Mar5th	1.26855
LC4-1	1uM UO126	2	MEF2D-HNRNPUL1	Mar5th	1.03895
LC4-1	1uM UO126	3	MEF2D-HNRNPUL1	Mar5th	1.13803
LC4-1	1uM Selumetinib	1	MEF2D-HNRNPUL1	Mar5th	0.802124
LC4-1	1uM Selumetinib	2	MEF2D-HNRNPUL1	Mar5th	0.760342
LC4-1	1uM Selumetinib	3	MEF2D-HNRNPUL1	Mar5th	0.891065
LC4-1	1uM ERK11e	1	MEF2D-HNRNPUL1	Mar5th	0.571911
LC4-1	1uM ERK11e	2	MEF2D-HNRNPUL1	Mar5th	0.529302
LC4-1	1uM ERK11e	3	MEF2D-HNRNPUL1	Mar5th	0.563431
KASUMI-9	DMSO	1	MEF2D-HNRNPUL1	Mar5th	0.995937
KASUMI-9	DMSO	2	MEF2D-HNRNPUL1	Mar5th	1.05043
KASUMI-9	DMSO	3	MEF2D-HNRNPUL1	Mar5th	0.953633
KASUMI-9	1uM Tramatenib	1	MEF2D-HNRNPUL1	Mar5th	0.880497
KASUMI-9	1uM Tramatenib	2	MEF2D-HNRNPUL1	Mar5th	1.04254
KASUMI-9	1uM Tramatenib	3	MEF2D-HNRNPUL1	Mar5th	1.0196
KASUMI-9	1uM UO126	1	MEF2D-HNRNPUL1	Mar5th	1.74952
KASUMI-9	1uM UO126	2	MEF2D-HNRNPUL1	Mar5th	1.69861
KASUMI-9	1uM UO126	3	MEF2D-HNRNPUL1	Mar5th	1.8664
KASUMI-9	1uM Selumetinib	1	MEF2D-HNRNPUL1	Mar5th	1.0282
KASUMI-9	1uM Selumetinib	2	MEF2D-HNRNPUL1	Mar5th	0.92065
KASUMI-9	1uM Selumetinib	3	MEF2D-HNRNPUL1	Mar5th	0.787285
KASUMI-9	1uM ERK11e	1	MEF2D-HNRNPUL1	Mar5th	0.590822
KASUMI-9	1uM ERK11e	2	MEF2D-HNRNPUL1	Mar5th	0.640296
KASUMI-9	1uM ERK11e	3	MEF2D-HNRNPUL1	Mar5th	0.610899
P30-OKHUBO	DMSO	1	MEF2D-HNRNPUL1	Mar5th	1.09394
P30-OKHUBO	DMSO	2	MEF2D-HNRNPUL1	Mar5th	0.894885
P30-OKHUBO	DMSO	3	MEF2D-HNRNPUL1	Mar5th	1.01118
P30-OKHUBO	1uM Tramatenib	1	MEF2D-HNRNPUL1	Mar5th	0.707898
P30-OKHUBO	1uM Tramatenib	2	MEF2D-HNRNPUL1	Mar5th	0.635516
P30-OKHUBO	1uM Tramatenib	3	MEF2D-HNRNPUL1	Mar5th	0.544797
P30-OKHUBO	1uM UO126	1	MEF2D-HNRNPUL1	Mar5th	0.951102
P30-OKHUBO	1uM UO126	2	MEF2D-HNRNPUL1	Mar5th	0.805372
P30-OKHUBO	1uM UO126	3	MEF2D-HNRNPUL1	Mar5th	0.962442
P30-OKHUBO	1uM Selumetinib	1	MEF2D-HNRNPUL1	Mar5th	0.654817
P30-OKHUBO	1uM Selumetinib	2	MEF2D-HNRNPUL1	Mar5th	0.671707
P30-OKHUBO	1uM Selumetinib	3	MEF2D-HNRNPUL1	Mar5th	0.639858
P30-OKHUBO	1uM ERK11e	1	MEF2D-HNRNPUL1	Mar5th	0.771594
P30-OKHUBO	1uM ERK11e	2	MEF2D-HNRNPUL1	Mar5th	0.842287
P30-OKHUBO	1uM ERK11e	3	MEF2D-HNRNPUL1	Mar5th	0.748673
LC4-1	DMSO	1	MEF2D-HNRNPUL1	Feb26th	0.929416
LC4-1	DMSO	2	MEF2D-HNRNPUL1	Feb26th	0.908813
LC4-1	DMSO	3	MEF2D-HNRNPUL1	Feb26th	1.16177
